# Supplementary material for: Intermolecular Interactions in G Protein-Coupled Receptor Allosteric Sites at the Membrane Interface from Molecular Dynamics Simulations and Quantum Chemical Calculations
Source: J Chem Inf Model. 2022 Sep 30;62(19):4736–47. doi: 10.1021/acs.jcim.2c00788 (PMC9554917; doi:10.1021/acs.jcim.2c00788)
Supplement: Supplementary file 2 — ci2c00788_si_002.zip [file ci2c00788_si_002.zip]

Archive with 284 entries (269 files):
- MD_simulations_inputs/C5aR1_MD_simulations_inputs/
- MD_simulations_inputs/C5aR1_MD_simulations_inputs/5o9h_dmpc/
- MD_simulations_inputs/C5aR1_MD_simulations_inputs/5o9h_dmpc/c5ar1-9p2-dmpc.crd
- MD_simulations_inputs/C5aR1_MD_simulations_inputs/5o9h_dmpc/c5ar1-9p2-dmpc.prodeq.rst
- MD_simulations_inputs/C5aR1_MD_simulations_inputs/5o9h_dmpc/c5ar1-9p2-dmpc.top
- MD_simulations_inputs/C5aR1_MD_simulations_inputs/5o9h_dmpc/eq01.in
- MD_simulations_inputs/C5aR1_MD_simulations_inputs/5o9h_dmpc/eq01.out
- MD_simulations_inputs/C5aR1_MD_simulations_inputs/5o9h_dmpc/eq02.in
- MD_simulations_inputs/C5aR1_MD_simulations_inputs/5o9h_dmpc/eq02.out
- MD_simulations_inputs/C5aR1_MD_simulations_inputs/5o9h_dmpc/eq03.in
- MD_simulations_inputs/C5aR1_MD_simulations_inputs/5o9h_dmpc/eq03.out
- MD_simulations_inputs/C5aR1_MD_simulations_inputs/5o9h_dmpc/eq04.in
- MD_simulations_inputs/C5aR1_MD_simulations_inputs/5o9h_dmpc/eq04.out
- MD_simulations_inputs/C5aR1_MD_simulations_inputs/5o9h_dmpc/eq05.in
- MD_simulations_inputs/C5aR1_MD_simulations_inputs/5o9h_dmpc/eq05.out
- MD_simulations_inputs/C5aR1_MD_simulations_inputs/5o9h_dmpc/heat.in
- MD_simulations_inputs/C5aR1_MD_simulations_inputs/5o9h_dmpc/heat.out
- MD_simulations_inputs/C5aR1_MD_simulations_inputs/5o9h_dmpc/min.in
- MD_simulations_inputs/C5aR1_MD_simulations_inputs/5o9h_dmpc/min.out
- MD_simulations_inputs/C5aR1_MD_simulations_inputs/5o9h_dmpc/prod-eq.in
- MD_simulations_inputs/C5aR1_MD_simulations_inputs/5o9h_popc/
- MD_simulations_inputs/C5aR1_MD_simulations_inputs/5o9h_popc/c5ar1-9p2-popc.rst
- MD_simulations_inputs/C5aR1_MD_simulations_inputs/5o9h_popc/c5ar1-9p2-popc.top
- MD_simulations_inputs/C5aR1_MD_simulations_inputs/5o9h_popc/c5ar1-lig-last.pdb
- MD_simulations_inputs/C5aR1_MD_simulations_inputs/5o9h_popc/eq01.in
- MD_simulations_inputs/C5aR1_MD_simulations_inputs/5o9h_popc/eq01.out
- MD_simulations_inputs/C5aR1_MD_simulations_inputs/5o9h_popc/eq02.in
- MD_simulations_inputs/C5aR1_MD_simulations_inputs/5o9h_popc/eq02.out
- MD_simulations_inputs/C5aR1_MD_simulations_inputs/5o9h_popc/eq03.in
- MD_simulations_inputs/C5aR1_MD_simulations_inputs/5o9h_popc/eq03.out
- MD_simulations_inputs/C5aR1_MD_simulations_inputs/5o9h_popc/eq04.in
- MD_simulations_inputs/C5aR1_MD_simulations_inputs/5o9h_popc/eq04.out
- MD_simulations_inputs/C5aR1_MD_simulations_inputs/5o9h_popc/eq05.in
- MD_simulations_inputs/C5aR1_MD_simulations_inputs/5o9h_popc/eq05.out
- MD_simulations_inputs/C5aR1_MD_simulations_inputs/5o9h_popc/heat.in
- MD_simulations_inputs/C5aR1_MD_simulations_inputs/5o9h_popc/heat.out
- MD_simulations_inputs/C5aR1_MD_simulations_inputs/5o9h_popc/min.in
- MD_simulations_inputs/C5aR1_MD_simulations_inputs/5o9h_popc/min.out
- MD_simulations_inputs/C5aR1_MD_simulations_inputs/5o9h_popc/prod-eq.in
- MD_simulations_inputs/C5aR1_MD_simulations_inputs/5o9h_popc_chol/
- MD_simulations_inputs/C5aR1_MD_simulations_inputs/5o9h_popc_chol/c5ar1-9p2-cholpopc.crd
- MD_simulations_inputs/C5aR1_MD_simulations_inputs/5o9h_popc_chol/c5ar1-9p2-cholpopc.prod01.rst
- MD_simulations_inputs/C5aR1_MD_simulations_inputs/5o9h_popc_chol/c5ar1-9p2-cholpopc.prodeq.pdb
- MD_simulations_inputs/C5aR1_MD_simulations_inputs/5o9h_popc_chol/c5ar1-9p2-cholpopc.top
- MD_simulations_inputs/C5aR1_MD_simulations_inputs/5o9h_popc_chol/c5ar1-lig-chol.pdb
- MD_simulations_inputs/C5aR1_MD_simulations_inputs/5o9h_popc_chol/eq01.in
- MD_simulations_inputs/C5aR1_MD_simulations_inputs/5o9h_popc_chol/eq01.out
- MD_simulations_inputs/C5aR1_MD_simulations_inputs/5o9h_popc_chol/eq02.in
- MD_simulations_inputs/C5aR1_MD_simulations_inputs/5o9h_popc_chol/eq02.out
- MD_simulations_inputs/C5aR1_MD_simulations_inputs/5o9h_popc_chol/eq03.in
- MD_simulations_inputs/C5aR1_MD_simulations_inputs/5o9h_popc_chol/eq03.out
- MD_simulations_inputs/C5aR1_MD_simulations_inputs/5o9h_popc_chol/eq04.in
- MD_simulations_inputs/C5aR1_MD_simulations_inputs/5o9h_popc_chol/eq04.out
- MD_simulations_inputs/C5aR1_MD_simulations_inputs/5o9h_popc_chol/eq05.in
- MD_simulations_inputs/C5aR1_MD_simulations_inputs/5o9h_popc_chol/eq05.out
- MD_simulations_inputs/C5aR1_MD_simulations_inputs/5o9h_popc_chol/heat.in
- MD_simulations_inputs/C5aR1_MD_simulations_inputs/5o9h_popc_chol/heat.out
- MD_simulations_inputs/C5aR1_MD_simulations_inputs/5o9h_popc_chol/min.in
- MD_simulations_inputs/C5aR1_MD_simulations_inputs/5o9h_popc_chol/min.out
- MD_simulations_inputs/C5aR1_MD_simulations_inputs/5o9h_popc_chol/prod.in
- MD_simulations_inputs/C5aR1_MD_simulations_inputs/5o9h_popc_chol/prod-eq.in
- MD_simulations_inputs/C5aR1_MD_simulations_inputs/5o9h_popc_chol/prod-eq.out
- MD_simulations_inputs/C5aR1_MD_simulations_inputs/5o9h_popc_chol/traj.in
- MD_simulations_inputs/C5aR1_MD_simulations_inputs/5o9h_popc_chol/wrap.in
- MD_simulations_inputs/C5aR1_MD_simulations_inputs/dmpc_6c1q/
- MD_simulations_inputs/C5aR1_MD_simulations_inputs/dmpc_6c1q/cholpopc_fragement.dat
- MD_simulations_inputs/C5aR1_MD_simulations_inputs/dmpc_6c1q/eq01.mdinfo
- MD_simulations_inputs/C5aR1_MD_simulations_inputs/dmpc_6c1q/eq01.sh
- MD_simulations_inputs/C5aR1_MD_simulations_inputs/dmpc_6c1q/min.mdinfo
- MD_simulations_inputs/C5aR1_MD_simulations_inputs/dmpc_6c1q/min.rst7
- MD_simulations_inputs/C5aR1_MD_simulations_inputs/dmpc_6c1q/min.sh
- MD_simulations_inputs/C5aR1_MD_simulations_inputs/dmpc_6c1q/prod.mdinfo
- MD_simulations_inputs/C5aR1_MD_simulations_inputs/dmpc_6c1q/production.rst7
- MD_simulations_inputs/C5aR1_MD_simulations_inputs/dmpc_6c1q/step5_input.parm7
- MD_simulations_inputs/C5aR1_MD_simulations_inputs/dmpc_6c1q/step5_input.pdb
- MD_simulations_inputs/C5aR1_MD_simulations_inputs/dmpc_6c1q/step5_input.psf
- MD_simulations_inputs/C5aR1_MD_simulations_inputs/dmpc_6c1q/step5_input.rst7
- MD_simulations_inputs/C5aR1_MD_simulations_inputs/dmpc_6c1q/step6.0_minimization.mdin
- MD_simulations_inputs/C5aR1_MD_simulations_inputs/dmpc_6c1q/step6.0_minimization.mdout
- MD_simulations_inputs/C5aR1_MD_simulations_inputs/dmpc_6c1q/step6.1_equilibration.mdin
- MD_simulations_inputs/C5aR1_MD_simulations_inputs/dmpc_6c1q/step6.1_equilibration.mdout
- MD_simulations_inputs/C5aR1_MD_simulations_inputs/dmpc_6c1q/step6.2_equilibration.mdin
- MD_simulations_inputs/C5aR1_MD_simulations_inputs/dmpc_6c1q/step6.2_equilibration.mdout
- MD_simulations_inputs/C5aR1_MD_simulations_inputs/dmpc_6c1q/step6.3_equilibration.mdin
- MD_simulations_inputs/C5aR1_MD_simulations_inputs/dmpc_6c1q/step6.3_equilibration.mdout
- MD_simulations_inputs/C5aR1_MD_simulations_inputs/dmpc_6c1q/step6.4_equilibration.mdin
- MD_simulations_inputs/C5aR1_MD_simulations_inputs/dmpc_6c1q/step6.4_equilibration.mdout
- MD_simulations_inputs/C5aR1_MD_simulations_inputs/dmpc_6c1q/step6.5_equilibration.mdin
- MD_simulations_inputs/C5aR1_MD_simulations_inputs/dmpc_6c1q/step6.5_equilibration.mdout
- MD_simulations_inputs/C5aR1_MD_simulations_inputs/dmpc_6c1q/step6.6_equilibration.mdin
- MD_simulations_inputs/C5aR1_MD_simulations_inputs/dmpc_6c1q/step6.6_equilibration.mdout
- MD_simulations_inputs/C5aR1_MD_simulations_inputs/dmpc_6c1q/step7_production.mdin
- MD_simulations_inputs/C5aR1_MD_simulations_inputs/dmpc_6c1q/sysinfo.dat
- MD_simulations_inputs/C5aR1_MD_simulations_inputs/popc_6c1q/
- MD_simulations_inputs/C5aR1_MD_simulations_inputs/popc_6c1q/eq01.mdinfo
- MD_simulations_inputs/C5aR1_MD_simulations_inputs/popc_6c1q/eq02.mdinfo
- MD_simulations_inputs/C5aR1_MD_simulations_inputs/popc_6c1q/eq03.mdinfo
- MD_simulations_inputs/C5aR1_MD_simulations_inputs/popc_6c1q/eq04.mdinfo
- MD_simulations_inputs/C5aR1_MD_simulations_inputs/popc_6c1q/eq05.mdinfo
- MD_simulations_inputs/C5aR1_MD_simulations_inputs/popc_6c1q/eq06.mdinfo
- MD_simulations_inputs/C5aR1_MD_simulations_inputs/popc_6c1q/min.mdinfo
- MD_simulations_inputs/C5aR1_MD_simulations_inputs/popc_6c1q/min.rst7
- MD_simulations_inputs/C5aR1_MD_simulations_inputs/popc_6c1q/prod.mdinfo
- MD_simulations_inputs/C5aR1_MD_simulations_inputs/popc_6c1q/production.rst7
- MD_simulations_inputs/C5aR1_MD_simulations_inputs/popc_6c1q/step5_input.pdb
- MD_simulations_inputs/C5aR1_MD_simulations_inputs/popc_6c1q/step5_input.psf
- MD_simulations_inputs/C5aR1_MD_simulations_inputs/popc_6c1q/step6.0_minimization.mdin
- MD_simulations_inputs/C5aR1_MD_simulations_inputs/popc_6c1q/step6.0_minimization.mdout
- MD_simulations_inputs/C5aR1_MD_simulations_inputs/popc_6c1q/step6.1_equilibration.mdin
- MD_simulations_inputs/C5aR1_MD_simulations_inputs/popc_6c1q/step6.1_equilibration.mdout
- MD_simulations_inputs/C5aR1_MD_simulations_inputs/popc_6c1q/step6.2_equilibration.mdin
- MD_simulations_inputs/C5aR1_MD_simulations_inputs/popc_6c1q/step6.2_equilibration.mdout
- MD_simulations_inputs/C5aR1_MD_simulations_inputs/popc_6c1q/step6.3_equilibration.mdin
- MD_simulations_inputs/C5aR1_MD_simulations_inputs/popc_6c1q/step6.3_equilibration.mdout
- MD_simulations_inputs/C5aR1_MD_simulations_inputs/popc_6c1q/step6.4_equilibration.mdin
- MD_simulations_inputs/C5aR1_MD_simulations_inputs/popc_6c1q/step6.4_equilibration.mdout
- MD_simulations_inputs/C5aR1_MD_simulations_inputs/popc_6c1q/step6.5_equilibration.mdin
- MD_simulations_inputs/C5aR1_MD_simulations_inputs/popc_6c1q/step6.5_equilibration.mdout
- MD_simulations_inputs/C5aR1_MD_simulations_inputs/popc_6c1q/step6.6_equilibration.mdin
- MD_simulations_inputs/C5aR1_MD_simulations_inputs/popc_6c1q/step6.6_equilibration.mdout
- MD_simulations_inputs/C5aR1_MD_simulations_inputs/popc_6c1q/step7_production.mdin
- MD_simulations_inputs/C5aR1_MD_simulations_inputs/popc_6c1q/step7_production.mdout
- MD_simulations_inputs/C5aR1_MD_simulations_inputs/popc_chol_6c1q/
- MD_simulations_inputs/C5aR1_MD_simulations_inputs/popc_chol_6c1q/min.rst7
- MD_simulations_inputs/C5aR1_MD_simulations_inputs/popc_chol_6c1q/prod.mdinfo
- MD_simulations_inputs/C5aR1_MD_simulations_inputs/popc_chol_6c1q/production.rst7
- MD_simulations_inputs/C5aR1_MD_simulations_inputs/popc_chol_6c1q/step5_input.parm7
- MD_simulations_inputs/C5aR1_MD_simulations_inputs/popc_chol_6c1q/step5_input.pdb
- MD_simulations_inputs/C5aR1_MD_simulations_inputs/popc_chol_6c1q/step5_input.psf
- MD_simulations_inputs/C5aR1_MD_simulations_inputs/popc_chol_6c1q/step6.0_minimization.mdin
- MD_simulations_inputs/C5aR1_MD_simulations_inputs/popc_chol_6c1q/step6.0_minimization.mdout
- MD_simulations_inputs/C5aR1_MD_simulations_inputs/popc_chol_6c1q/step6.1_equilibration.mdin
- MD_simulations_inputs/C5aR1_MD_simulations_inputs/popc_chol_6c1q/step6.1_equilibration.mdout
- MD_simulations_inputs/C5aR1_MD_simulations_inputs/popc_chol_6c1q/step6.2_equilibration.mdin
- MD_simulations_inputs/C5aR1_MD_simulations_inputs/popc_chol_6c1q/step6.2_equilibration.mdout
- MD_simulations_inputs/C5aR1_MD_simulations_inputs/popc_chol_6c1q/step6.3_equilibration.mdin
- MD_simulations_inputs/C5aR1_MD_simulations_inputs/popc_chol_6c1q/step6.3_equilibration.mdout
- MD_simulations_inputs/C5aR1_MD_simulations_inputs/popc_chol_6c1q/step6.4_equilibration.mdin
- MD_simulations_inputs/C5aR1_MD_simulations_inputs/popc_chol_6c1q/step6.4_equilibration.mdout
- MD_simulations_inputs/C5aR1_MD_simulations_inputs/popc_chol_6c1q/step6.5_equilibration.mdin
- MD_simulations_inputs/C5aR1_MD_simulations_inputs/popc_chol_6c1q/step6.5_equilibration.mdout
- MD_simulations_inputs/C5aR1_MD_simulations_inputs/popc_chol_6c1q/step6.5_equilibration.rest
- MD_simulations_inputs/C5aR1_MD_simulations_inputs/popc_chol_6c1q/step6.6_equilibration.mdin
- MD_simulations_inputs/C5aR1_MD_simulations_inputs/popc_chol_6c1q/step6.6_equilibration.mdout
- MD_simulations_inputs/C5aR1_MD_simulations_inputs/popc_chol_6c1q/step7_production.mdin
- MD_simulations_inputs/C5aR1_MD_simulations_inputs/popc_chol_6c1q/step7_production.mdout
- MD_simulations_inputs/GCGR_MD_simulations_inputs/
- MD_simulations_inputs/GCGR_MD_simulations_inputs/dmpc/
- MD_simulations_inputs/GCGR_MD_simulations_inputs/dmpc/eq01.in
- MD_simulations_inputs/GCGR_MD_simulations_inputs/dmpc/eq01.out
- MD_simulations_inputs/GCGR_MD_simulations_inputs/dmpc/eq02.in
- MD_simulations_inputs/GCGR_MD_simulations_inputs/dmpc/eq02.out
- MD_simulations_inputs/GCGR_MD_simulations_inputs/dmpc/eq03.in
- MD_simulations_inputs/GCGR_MD_simulations_inputs/dmpc/eq03.out
- MD_simulations_inputs/GCGR_MD_simulations_inputs/dmpc/eq04.in
- MD_simulations_inputs/GCGR_MD_simulations_inputs/dmpc/eq04.out
- MD_simulations_inputs/GCGR_MD_simulations_inputs/dmpc/eq05.in
- MD_simulations_inputs/GCGR_MD_simulations_inputs/dmpc/eq05.out
- MD_simulations_inputs/GCGR_MD_simulations_inputs/dmpc/gcgr-5mv-dmpc.crd
- MD_simulations_inputs/GCGR_MD_simulations_inputs/dmpc/gcgr-5mv-dmpc.prodeq.rst
- MD_simulations_inputs/GCGR_MD_simulations_inputs/dmpc/gcgr-5mv-dmpc.top
- MD_simulations_inputs/GCGR_MD_simulations_inputs/dmpc/heat.in
- MD_simulations_inputs/GCGR_MD_simulations_inputs/dmpc/heat.out
- MD_simulations_inputs/GCGR_MD_simulations_inputs/dmpc/min.in
- MD_simulations_inputs/GCGR_MD_simulations_inputs/dmpc/min.out
- MD_simulations_inputs/GCGR_MD_simulations_inputs/dmpc/prod-eq.in
- MD_simulations_inputs/GCGR_MD_simulations_inputs/dmpc/prod-eq.out
- MD_simulations_inputs/GCGR_MD_simulations_inputs/popc/
- MD_simulations_inputs/GCGR_MD_simulations_inputs/popc/eq01.in
- MD_simulations_inputs/GCGR_MD_simulations_inputs/popc/eq01.out
- MD_simulations_inputs/GCGR_MD_simulations_inputs/popc/eq02.in
- MD_simulations_inputs/GCGR_MD_simulations_inputs/popc/eq02.out
- MD_simulations_inputs/GCGR_MD_simulations_inputs/popc/eq03.in
- MD_simulations_inputs/GCGR_MD_simulations_inputs/popc/eq03.out
- MD_simulations_inputs/GCGR_MD_simulations_inputs/popc/eq04.in
- MD_simulations_inputs/GCGR_MD_simulations_inputs/popc/eq04.out
- MD_simulations_inputs/GCGR_MD_simulations_inputs/popc/eq05.in
- MD_simulations_inputs/GCGR_MD_simulations_inputs/popc/eq05.out
- MD_simulations_inputs/GCGR_MD_simulations_inputs/popc/gcgr-5mv-arg1.crd
- MD_simulations_inputs/GCGR_MD_simulations_inputs/popc/gcgr-5mv-arg1.min.rst
- MD_simulations_inputs/GCGR_MD_simulations_inputs/popc/gcgr-5mv-arg1.pdb
- MD_simulations_inputs/GCGR_MD_simulations_inputs/popc/gcgr-5mv-arg1.prodeq.rst
- MD_simulations_inputs/GCGR_MD_simulations_inputs/popc/gcgr-5mv-arg1.top
- MD_simulations_inputs/GCGR_MD_simulations_inputs/popc/heat.in
- MD_simulations_inputs/GCGR_MD_simulations_inputs/popc/heat.out
- MD_simulations_inputs/GCGR_MD_simulations_inputs/popc/min.in
- MD_simulations_inputs/GCGR_MD_simulations_inputs/popc/min.out
- MD_simulations_inputs/GCGR_MD_simulations_inputs/popc/prod-eq.in
- MD_simulations_inputs/GCGR_MD_simulations_inputs/popc/prod-eq.out
- MD_simulations_inputs/GCGR_MD_simulations_inputs/popc/traj.in
- MD_simulations_inputs/GCGR_MD_simulations_inputs/popc/wrap.in
- MD_simulations_inputs/GCGR_MD_simulations_inputs/popc_chol/
- MD_simulations_inputs/GCGR_MD_simulations_inputs/popc_chol/eq01.in
- MD_simulations_inputs/GCGR_MD_simulations_inputs/popc_chol/eq01.out
- MD_simulations_inputs/GCGR_MD_simulations_inputs/popc_chol/eq02.in
- MD_simulations_inputs/GCGR_MD_simulations_inputs/popc_chol/eq02.out
- MD_simulations_inputs/GCGR_MD_simulations_inputs/popc_chol/eq03.in
- MD_simulations_inputs/GCGR_MD_simulations_inputs/popc_chol/eq03.out
- MD_simulations_inputs/GCGR_MD_simulations_inputs/popc_chol/eq04.in
- MD_simulations_inputs/GCGR_MD_simulations_inputs/popc_chol/eq04.out
- MD_simulations_inputs/GCGR_MD_simulations_inputs/popc_chol/eq05.in
- MD_simulations_inputs/GCGR_MD_simulations_inputs/popc_chol/eq05.out
- MD_simulations_inputs/GCGR_MD_simulations_inputs/popc_chol/gcgr-5mv-cholpopc.crd
- MD_simulations_inputs/GCGR_MD_simulations_inputs/popc_chol/gcgr-5mv-cholpopc.pdb
- MD_simulations_inputs/GCGR_MD_simulations_inputs/popc_chol/gcgr-5mv-cholpopc.prodeq.rst
- MD_simulations_inputs/GCGR_MD_simulations_inputs/popc_chol/gcgr-5mv-cholpopc.top
- MD_simulations_inputs/GCGR_MD_simulations_inputs/popc_chol/heat.in
- MD_simulations_inputs/GCGR_MD_simulations_inputs/popc_chol/heat.out
- MD_simulations_inputs/GCGR_MD_simulations_inputs/popc_chol/min.in
- MD_simulations_inputs/GCGR_MD_simulations_inputs/popc_chol/min.out
- MD_simulations_inputs/GCGR_MD_simulations_inputs/popc_chol/prod-eq.in
- MD_simulations_inputs/GCGR_MD_simulations_inputs/popc_chol/prod-eq.out
- MD_simulations_inputs/GCGR_MD_simulations_inputs/popc_chol/traj.in
- MD_simulations_inputs/GCGR_MD_simulations_inputs/popc_chol/wrap.in
- MD_simulations_inputs/PAR2_MD_simulations_inputs/
- MD_simulations_inputs/PAR2_MD_simulations_inputs/dmpc/
- MD_simulations_inputs/PAR2_MD_simulations_inputs/dmpc/8un-dmpc-last.pdb
- MD_simulations_inputs/PAR2_MD_simulations_inputs/dmpc/eq01.in
- MD_simulations_inputs/PAR2_MD_simulations_inputs/dmpc/eq01.out
- MD_simulations_inputs/PAR2_MD_simulations_inputs/dmpc/eq02.in
- MD_simulations_inputs/PAR2_MD_simulations_inputs/dmpc/eq02.out
- MD_simulations_inputs/PAR2_MD_simulations_inputs/dmpc/eq03.in
- MD_simulations_inputs/PAR2_MD_simulations_inputs/dmpc/eq03.out
- MD_simulations_inputs/PAR2_MD_simulations_inputs/dmpc/eq04.in
- MD_simulations_inputs/PAR2_MD_simulations_inputs/dmpc/eq04.out
- MD_simulations_inputs/PAR2_MD_simulations_inputs/dmpc/eq05.in
- MD_simulations_inputs/PAR2_MD_simulations_inputs/dmpc/eq05.out
- MD_simulations_inputs/PAR2_MD_simulations_inputs/dmpc/heat.in
- MD_simulations_inputs/PAR2_MD_simulations_inputs/dmpc/heat.out
- MD_simulations_inputs/PAR2_MD_simulations_inputs/dmpc/mdinfo
- MD_simulations_inputs/PAR2_MD_simulations_inputs/dmpc/min.in
- MD_simulations_inputs/PAR2_MD_simulations_inputs/dmpc/min.out
- MD_simulations_inputs/PAR2_MD_simulations_inputs/dmpc/par2-8un-dmpc.crd
- MD_simulations_inputs/PAR2_MD_simulations_inputs/dmpc/par2-8un-dmpc.prodeq.rst
- MD_simulations_inputs/PAR2_MD_simulations_inputs/dmpc/par2-8un-dmpc.top
- MD_simulations_inputs/PAR2_MD_simulations_inputs/dmpc/prod.01.out
- MD_simulations_inputs/PAR2_MD_simulations_inputs/dmpc/prod.in
- MD_simulations_inputs/PAR2_MD_simulations_inputs/dmpc/prod-eq.in
- MD_simulations_inputs/PAR2_MD_simulations_inputs/dmpc/prod-eq.out
- MD_simulations_inputs/PAR2_MD_simulations_inputs/popc/
- MD_simulations_inputs/PAR2_MD_simulations_inputs/popc/eq01.in
- MD_simulations_inputs/PAR2_MD_simulations_inputs/popc/eq01.out
- MD_simulations_inputs/PAR2_MD_simulations_inputs/popc/eq02.in
- MD_simulations_inputs/PAR2_MD_simulations_inputs/popc/eq02.out
- MD_simulations_inputs/PAR2_MD_simulations_inputs/popc/eq03.in
- MD_simulations_inputs/PAR2_MD_simulations_inputs/popc/eq03.out
- MD_simulations_inputs/PAR2_MD_simulations_inputs/popc/eq04.in
- MD_simulations_inputs/PAR2_MD_simulations_inputs/popc/eq04.out
- MD_simulations_inputs/PAR2_MD_simulations_inputs/popc/eq05.in
- MD_simulations_inputs/PAR2_MD_simulations_inputs/popc/eq05.out
- MD_simulations_inputs/PAR2_MD_simulations_inputs/popc/heat.in
- MD_simulations_inputs/PAR2_MD_simulations_inputs/popc/heat.out
- MD_simulations_inputs/PAR2_MD_simulations_inputs/popc/mdinfo
- MD_simulations_inputs/PAR2_MD_simulations_inputs/popc/min.in
- MD_simulations_inputs/PAR2_MD_simulations_inputs/popc/min.out
- MD_simulations_inputs/PAR2_MD_simulations_inputs/popc/par2-8UN-popc.crd
- MD_simulations_inputs/PAR2_MD_simulations_inputs/popc/par2-8UN-popc.prodeq.rst
- MD_simulations_inputs/PAR2_MD_simulations_inputs/popc/par2-8UN-popc.top
- MD_simulations_inputs/PAR2_MD_simulations_inputs/popc/par2-lig.pdb
- MD_simulations_inputs/PAR2_MD_simulations_inputs/popc/prod.01.out
- MD_simulations_inputs/PAR2_MD_simulations_inputs/popc/prod.in
- MD_simulations_inputs/PAR2_MD_simulations_inputs/popc/prod-eq.in
- MD_simulations_inputs/PAR2_MD_simulations_inputs/popc/prod-eq.out
- MD_simulations_inputs/PAR2_MD_simulations_inputs/popc_chol/
- MD_simulations_inputs/PAR2_MD_simulations_inputs/popc_chol/eq01.in
- MD_simulations_inputs/PAR2_MD_simulations_inputs/popc_chol/eq01.out
- MD_simulations_inputs/PAR2_MD_simulations_inputs/popc_chol/eq02.in
- MD_simulations_inputs/PAR2_MD_simulations_inputs/popc_chol/eq02.out
- MD_simulations_inputs/PAR2_MD_simulations_inputs/popc_chol/eq03.in
- MD_simulations_inputs/PAR2_MD_simulations_inputs/popc_chol/eq03.out
- MD_simulations_inputs/PAR2_MD_simulations_inputs/popc_chol/eq04.in
- MD_simulations_inputs/PAR2_MD_simulations_inputs/popc_chol/eq04.out
- MD_simulations_inputs/PAR2_MD_simulations_inputs/popc_chol/eq05.in
- MD_simulations_inputs/PAR2_MD_simulations_inputs/popc_chol/eq05.out
- MD_simulations_inputs/PAR2_MD_simulations_inputs/popc_chol/heat.in
- MD_simulations_inputs/PAR2_MD_simulations_inputs/popc_chol/heat.out
- MD_simulations_inputs/PAR2_MD_simulations_inputs/popc_chol/min.in
- MD_simulations_inputs/PAR2_MD_simulations_inputs/popc_chol/min.out
- MD_simulations_inputs/PAR2_MD_simulations_inputs/popc_chol/par2-8un-cholpopc.prodeq.rst
- MD_simulations_inputs/PAR2_MD_simulations_inputs/popc_chol/par2-8un-cholpopc.top
- MD_simulations_inputs/PAR2_MD_simulations_inputs/popc_chol/prod.01.out
- MD_simulations_inputs/PAR2_MD_simulations_inputs/popc_chol/prod.in
- MD_simulations_inputs/PAR2_MD_simulations_inputs/popc_chol/prod-eq.in
- MD_simulations_inputs/PAR2_MD_simulations_inputs/popc_chol/prod-eq.out
