# Supplementary material for: Intermolecular Interactions in G Protein-Coupled Receptor Allosteric Sites at the Membrane Interface from Molecular Dynamics Simulations and Quantum Chemical Calculations
Source: J Chem Inf Model. 2022 Sep 30;62(19):4736–47. doi: 10.1021/acs.jcim.2c00788 (PMC9554917; doi:10.1021/acs.jcim.2c00788)
Supplement: Supplementary file 2 — ci2c00788_si_002.zip [file ci2c00788_si_002.zip › MD_simulations_inputs/C5aR1_MD_simulations_inputs/5o9h_dmpc/c5ar1-9p2-dmpc.crd]

default_name
125450
  45.6449989  69.7775000  29.6624995  44.8249989  70.3255000  29.3334995
  46.5079989  70.1375000  29.2064995  45.5149989  68.7765000  29.4134995
  45.7699989  69.9085000  31.1264995  46.6529989  70.5115000  31.3374995
  44.5609989  70.5845000  31.7064995  44.3869989  71.5305000  31.1924995
  43.3429989  69.6635000  31.5204995  42.4569989  70.1425000  31.9374995
  43.1879989  69.4755000  30.4584995  43.5199989  68.7185000  32.0334995
  44.7639989  70.8645000  33.0834995  43.9689989  71.3065000  33.4484995
  45.9119989  68.5615000  31.7474995  45.8099989  67.5405000  31.0674995
  46.1759989  68.5265000  33.0644995  46.2569989  69.3465000  33.6654995
  46.3659989  67.2685000  33.7184995  46.9039989  66.6425000  33.0064995
  47.2299989  67.3365000  34.9904995  46.7779989  68.0345000  35.6954995
  47.2379989  66.3585000  35.4714995  48.6769989  67.7725000  34.7024995
  49.0309989  67.2055000  33.8414995  48.7399989  69.2535000  34.3074995
  49.7749989  69.5335000  34.1094995  48.1419989  69.4165000  33.4104995
  48.3479989  69.8645000  35.1204995  49.6319989  67.4085000  35.8484995
  50.6409989  67.7365000  35.5994995  49.3059989  67.9015000  36.7644995
  49.6269989  66.3285000  35.9964995  45.0389989  66.6905000  34.0774995
  44.0179989  67.3755000  34.0704995  45.0419989  65.3775000  34.3744995
  45.8859989  64.8055000  34.3574995  43.8649989  64.6515000  34.7434995
  43.0869989  64.8835000  34.0164995  44.0659989  63.1235000  34.7514995
  44.6959989  62.8555000  35.5994995  43.1009989  62.6415000  34.9064995
  44.6969989  62.5695000  33.4694995  45.5039989  63.2365000  33.1664995
  45.1499989  61.6045000  33.6984995  43.7479989  62.3885000  32.2814995
  43.1899989  63.3075000  32.1004995  44.3139989  62.1755000  31.3744995
  42.8129989  61.2665000  32.5834995  43.1199989  60.3015000  32.4584995
  41.5499989  61.5255000  33.0254995  41.1259989  62.8145000  33.1634995
  41.7539989  63.5855000  32.9354995  40.1809989  63.0075000  33.4944995
  40.7039989  60.4925000  33.3104995  41.0179989  59.5295000  33.1924995
  39.7579989  60.6845000  33.6414995  43.5399989  65.0475000  36.1484995
  44.3579989  65.6445000  36.8464995  42.3119989  64.7235000  36.5924995
  41.6309989  64.2025000  36.0404995  41.8489989  65.0895000  37.9014995
  41.8789989  66.1785000  37.9314995  40.4489989  64.6195000  38.1684995
  40.3519989  63.5385000  38.0704995  40.0839989  64.9705000  39.6204995
  39.0679989  64.6355000  39.8314995  40.7779989  64.4755000  40.2994995
  40.1469989  66.0495000  39.7604995  39.5089989  65.2445000  37.1214995
  38.4879989  64.9105000  37.3044995  39.5539989  66.3315000  37.1944995
  39.8189989  64.9345000  36.1234995  42.7249989  64.4885000  38.9624995
  43.0989989  65.1835000  39.9054995  43.0809989  63.2345000  38.8714995
  42.3439989  62.2445000  38.1084995  42.2089989  62.5525000  37.0714995
  41.3499989  62.0745000  38.5224995  43.2279989  60.9915000  38.2184995
  43.9739989  60.9565000  37.4244995  42.6389989  60.0775000  38.1424995
  43.8859989  61.1285000  39.6084995  44.9019989  60.7345000  39.6044995
  43.3309989  60.5725000  40.3644995  43.8749989  62.6325000  39.9054995
  43.4459989  62.8045000  40.8924995  45.2259989  63.2565000  40.0374995
  45.7589989  63.2815000  41.1464995  45.8039989  63.7465000  38.9274995
  45.3689989  63.7405000  38.0044995  47.1139989  64.3305000  38.9664995
  47.7679989  63.5985000  39.4394995  47.6629989  64.6445000  37.5664995
  46.9699989  65.2825000  37.0184995  48.6059989  65.1855000  37.6384995
  47.8599989  63.3205000  36.8394995  47.3579989  62.2855000  37.3554995
  48.5109989  63.3255000  35.7634995  47.0719989  65.6115000  39.7394995
  47.9769989  65.9095000  40.5174995  46.0109989  66.4135000  39.5274995
  45.2459989  66.1885000  38.8914995  45.8739989  67.6765000  40.1974995
  46.7589989  68.2695000  39.9664995  44.6679989  68.4445000  39.7454995
  43.7579989  67.8535000  39.8464995  44.5259989  69.6825000  40.6444995
  43.6539989  70.2585000  40.3354995  44.4039989  69.3675000  41.6804995
  45.4189989  70.3005000  40.5564995  44.7799989  68.7775000  38.2474995
  45.5646412  69.5259589  38.1368350  45.0744282  67.8640563  37.7307485
  43.4809989  69.3085000  37.6424995  43.1861635  70.2222559  38.1584666
  43.6330409  69.5221689  36.5845165  42.6959496  68.5603536  37.7523824
  45.7229989  67.4145000  41.6604995  46.3079989  68.1055000  42.4934995
  44.9269989  66.3885000  42.0054995  44.4539989  65.7815000  41.3364995
  44.6809989  66.0665000  43.3784995  44.2069989  66.9315000  43.8424995
  43.7509989  64.8545000  43.5444995  44.1929989  63.9955000  43.0394995
  43.6829989  64.6015000  44.6024995  42.3329989  65.0865000  42.9914995
  42.4069989  65.2485000  41.9164995  41.4539989  63.8425000  43.1854995
  40.4579989  64.0345000  42.7854995  41.8989989  62.9975000  42.6604995
  41.3799989  63.6115000  44.2484995  41.7059989  66.3625000  43.5724995
  40.7049989  66.4965000  43.1614995  41.6439989  66.2755000  44.6574995
  42.3229989  67.2225000  43.3114995  45.9879989  65.7035000  44.0024995
  46.2719989  66.0675000  45.1434995  46.8229989  64.9625000  43.2554995
  46.6209989  64.6615000  42.3024995  48.0919989  64.5305000  43.7584995
  47.8979989  63.9445000  44.6564995  48.8559989  63.6485000  42.7564995
  49.8109989  63.3495000  43.1894995  48.2659989  62.7605000  42.5294995
  49.0329989  64.2095000  41.8394995  48.9389989  65.7325000  44.0404995
  49.6459989  65.7765000  45.0444995  48.8859989  66.7465000  43.1574995
  48.2849989  66.7595000  42.3334995  49.7019989  67.9175000  43.3244995
  50.7379989  67.5795000  43.3384995  49.5239989  68.9275000  42.1754995
  48.4629989  69.1525000  42.0644995  50.0209989  69.8595000  42.4444995
  50.0759989  68.4405000  40.8214995  49.5119989  67.5565000  40.5254995
  49.8639989  69.4835000  39.7134995  50.2659989  69.1035000  38.7744995
  48.7979989  69.6805000  39.5984995  50.3769989  70.4075000  39.9804995
  51.5519989  68.0265000  40.9534995  51.9219989  67.6855000  39.9864995
  52.1409989  68.8805000  41.2874995  51.6399989  67.2195000  41.6804995
  49.3249989  68.6115000  44.5954995  50.1919989  69.0185000  45.3674995
  48.0119989  68.7545000  44.8564995  47.2579989  68.3895000  44.2744995
  47.5919989  69.4665000  46.0294995  48.0139989  70.4675000  45.9414995
  46.0999989  69.5805000  46.1504995  45.6059989  68.6085000  46.1614995
  45.7719989  70.2575000  47.4944995  44.6909989  70.3495000  47.6014995
  46.1669989  69.6545000  48.3114995  46.2249989  71.2485000  47.5224995
  45.5619989  70.3255000  44.9184995  44.4779989  70.4155000  44.9924995
  46.0069989  71.3195000  44.8714995  45.8189989  69.7705000  44.0164995
  48.0719989  68.7485000  47.2484995  48.6599989  69.3515000  48.1454995
  47.8439989  67.4245000  47.3094995  47.4029989  66.8715000  46.5754995
  48.2349989  66.6965000  48.4764995  47.8459989  67.2545000  49.3284995
  47.5529989  65.3665000  48.6524995  48.0509989  64.8065000  49.4434995
  46.0989989  65.6525000  49.0434995  45.5669989  64.7105000  49.1814995
  46.0769989  66.2205000  49.9734995  45.6169989  66.2295000  48.2544995
  47.6869989  64.4315000  47.4524995  47.2552637  64.9066594  46.5716312
  48.7411304  64.2214159  47.2714717  46.9499989  63.1255000  47.7384995
  45.8956410  63.3347433  47.9191828  47.0458891  62.4584582  46.8817852
  47.3815066  62.6495008  48.6190253  49.7209989  66.6835000  48.6474995
  50.2079989  66.7225000  49.7764995  50.4959989  66.6355000  47.5494995
  50.1579989  66.5735000  46.5894995  51.9219989  66.6735000  47.7084995
  52.1629989  65.7825000  48.2884995  52.7339989  66.6235000  46.3974995
  52.3509989  67.3655000  45.6964995  53.7739989  66.8805000  46.5964995
  52.6549989  65.2625000  45.7894995  53.0579989  64.1565000  46.5014995
  53.4229989  64.2755000  47.5114995  53.0019989  62.9015000  45.9434995
  53.3059989  62.0405000  46.5204995  52.5599989  62.7405000  44.6534995
  52.5109989  61.7545000  44.2144995  52.1799989  63.8425000  43.9244995
  51.8359989  63.7245000  42.9074995  52.2379989  65.0955000  44.4884995
  51.9529989  65.9575000  43.9044995  52.2959989  67.9705000  48.3634995
  53.2029989  68.0105000  49.1924995  51.6399989  69.0805000  47.9774995
  50.8809989  69.0945000  47.2964995  51.9849989  70.3655000  48.5254995
  53.0449989  70.5005000  48.3124995  51.1889989  71.5155000  47.8864995
  51.4899989  72.4605000  48.3374995  51.3889989  71.5445000  46.8154995
  50.1239989  71.3565000  48.0524995  51.7219989  70.4055000  50.0004995
  52.5729989  70.8395000  50.7764995  50.5369989  69.9275000  50.4304995
  49.8369989  69.4965000  49.8264995  50.1719989  69.9975000  51.8164995
  50.2349989  71.0445000  52.1134995  48.7609989  69.5365000  52.0714995
  48.0439989  70.0545000  51.4354995  48.6289989  68.0455000  51.7184995
  47.6069989  67.7165000  51.9044995  48.8719989  67.8975000  50.6664995
  49.3149989  67.4635000  52.3344995  48.4059989  69.8675000  53.5274995
  47.3869989  69.5425000  53.7364995  49.0949989  69.3525000  54.1964995
  48.4829989  70.9435000  53.6854995  51.1099989  69.1505000  52.6164995
  51.5749989  69.5565000  53.6814995  51.4219989  67.9465000  52.1054995
  51.0769989  67.6175000  51.2034995  52.2699989  67.0035000  52.7754995
  51.8219989  66.7995000  53.7484995  52.3909989  65.7125000  52.0164995
  52.7639989  65.8635000  51.0034995  53.4129989  64.8155000  52.7324995
  53.5119989  63.8735000  52.1924995  54.3789989  65.3185000  52.7644995
  53.0739989  64.6175000  53.7494995  50.9909989  65.0855000  51.8804995
  51.0639989  64.1475000  51.3314995  50.5799989  64.8945000  52.8714995
  50.3359989  65.7705000  51.3424995  53.6439989  67.5825000  52.9074995
  54.3179989  67.3815000  53.9154995  54.1149989  68.3005000  51.8724995
  53.5969989  68.5065000  51.0184995  55.4449989  68.8385000  51.9314995
  56.1029989  67.9865000  52.1034995  55.8719989  69.5385000  50.6284995
  55.8319989  68.8435000  49.7894995  55.1949989  70.3605000  50.3954995
  57.2629989  70.0445000  50.8244995  58.3429989  69.2055000  50.6734995
  58.1819989  68.1705000  50.4114995  59.6229989  69.6695000  50.8514995
  60.4599989  68.9975000  50.7334995  59.8419989  70.9855000  51.1794995
  60.8489989  71.3515000  51.3154995  58.7709989  71.8315000  51.3324995
  58.9349989  72.8665000  51.5934995  57.4899989  71.3625000  51.1534995
  56.6529989  72.0355000  51.2724995  55.5449989  69.8465000  53.0314995
  56.4739989  69.8055000  53.8354995  54.5889989  70.7945000  53.0964995
  53.7689989  70.8335000  52.4904995  54.6779989  71.8495000  54.0674995
  55.6589989  72.3025000  53.9234995  53.5729989  72.9005000  53.8754995
  52.6009989  72.4195000  53.9894995  53.6529989  73.6485000  54.6644995
  53.6289989  73.6055000  52.5044995  53.4579989  72.8575000  51.7304995
  52.5039989  74.6435000  52.3654995  52.5699989  75.1235000  51.3884995
  51.5379989  74.1485000  52.4614995  52.6049989  75.3965000  53.1474995
  55.0229989  74.1975000  52.2364995  55.0289989  74.6875000  51.2624995
  55.2639989  74.9265000  53.0104995  55.7649989  73.3995000  52.2454995
  54.5339989  71.3185000  55.4594995  55.3949989  71.5355000  56.3114995
  53.4429989  70.5705000  55.7124995  52.7629989  70.2965000  55.0034995
  53.1499989  70.0915000  57.0314995  53.1059989  70.9615000  57.6864995
  51.8379989  69.3635000  57.0984995  51.8199989  68.4855000  56.4524995
  51.6289989  68.8525000  58.5344995  50.6789989  68.3215000  58.5974995
  52.4409989  68.1765000  58.8014995  51.6189989  69.6975000  59.2234995
  50.7269989  70.3015000  56.5944995  49.7679989  69.7855000  56.6374995
  50.6889989  71.1915000  57.2234995  50.9359989  70.5935000  55.5654995
  54.2099989  69.1215000  57.4404995  54.6529989  69.1155000  58.5884995
  54.6219989  68.2525000  56.5014995  54.3059989  68.2555000  55.5314995
  55.5699989  67.2285000  56.8264995  55.1969989  66.6425000  57.6664995
  55.6719989  66.5465000  55.9824995  56.9099989  67.7975000  57.1714995
  57.5069989  67.4285000  58.1824995  57.4279989  68.7165000  56.3384995
  56.9519989  69.1165000  55.5294995  58.7559989  69.1955000  56.5774995
  59.4029989  68.3235000  56.6684995  59.2739989  70.0225000  55.4264995
  59.1209989  69.5135000  54.4744995  58.4809989  71.3315000  55.3084995
  58.8669989  71.9165000  54.4734995  57.4289989  71.1055000  55.1374995
  58.5839989  71.9035000  56.2304995  60.7879989  70.2045000  55.5894995
  61.1739989  70.8015000  54.7624995  60.9939989  70.7135000  56.5314995
  61.2739989  69.2285000  55.5904995  58.8159989  69.9755000  57.8584995
  59.6639989  69.7175000  58.7124995  57.8969989  70.9405000  58.0384995
  57.1349989  71.1385000  57.3894995  57.9329989  71.7825000  59.1984995
  58.9439989  72.1865000  59.2494995  56.9319989  72.9465000  59.1084995
  55.9249989  72.5425000  59.0004995  56.9519989  73.5065000  60.0434995
  57.2169989  73.9085000  57.9394995  57.0949989  73.3545000  57.0084995
  56.1939989  75.0555000  57.8974995  56.4229989  75.7165000  57.0614995
  55.1919989  74.6455000  57.7714995  56.2409989  75.6195000  58.8294995
  58.6729989  74.4005000  57.9564995  58.8379989  75.0765000  57.1174995
  58.8679989  74.9265000  58.8904995  59.3459989  73.5475000  57.8724995
  57.6079989  70.9945000  60.4294995  58.2839989  71.1155000  61.4494995
  56.5529989  70.1625000  60.3614995  56.0169989  69.9825000  59.5124995
  56.0989989  69.4495000  61.5224995  55.8819989  70.1575000  62.3224995
  55.1669989  68.9335000  61.2914995  57.1149989  68.4575000  61.9954995
  57.4219989  68.3955000  63.1834995  57.6679989  67.6515000  61.0704995
  57.4709989  67.7045000  60.0714995  58.6029989  66.6295000  61.4444995
  58.1139989  66.0375000  62.2184995  58.9849989  65.6565000  60.3184995
  59.1159989  66.1895000  59.3764995  59.9319989  65.1635000  60.5394995
  57.8589989  64.6405000  60.2124995  57.9269989  63.5485000  60.7744995
  56.7829989  65.0175000  59.4714995  55.9899989  64.3855000  59.3644995
  56.7689989  65.9335000  59.0224995  59.8579989  67.2565000  61.9514995
  60.4909989  66.7325000  62.8644995  60.2639989  68.3895000  61.3514995
  59.7729989  68.8425000  60.5804995  61.4599989  69.0545000  61.7774995
  62.2829989  68.3495000  61.6634995  61.7769989  70.3035000  60.9404995
  62.6929989  70.7655000  61.3084995  61.9089989  70.0185000  59.8964995
  60.9539989  71.0145000  61.0214995  61.2719989  69.4985000  63.1944995
  62.1749989  69.3895000  64.0214995  60.0779989  70.0195000  63.5174995
  59.2959989  70.1105000  62.8684995  59.8169989  70.4975000  64.8424995
  60.5809989  71.2385000  65.0764995  58.4439989  71.1795000  64.9644995
  58.3959989  72.0095000  64.2594995  57.6689989  70.4695000  64.6754995
  58.1379989  71.7065000  66.3784995  58.2619989  70.8835000  67.0814995
  59.1389989  72.7935000  66.7984995  58.8949989  73.1445000  67.8014995
  60.1479989  72.3805000  66.7934995  59.0849989  73.6275000  66.0984995
  56.6759989  72.1675000  66.4964995  56.4899989  72.5345000  67.5064995
  56.4879989  72.9665000  65.7794995  56.0119989  71.3285000  66.2874995
  59.8619989  69.3425000  65.7984995  60.3589989  69.4715000  66.9164995
  59.3279989  68.1785000  65.3794995  58.9199989  68.0435000  64.4544995
  59.2879989  67.0105000  66.2154995  58.7379989  67.2865000  67.1154995
  58.5789989  65.8475000  65.5734995  59.0399989  65.5615000  64.6284995
  58.6769989  64.6375000  66.5194995  58.1689989  63.7835000  66.0714995
  59.7249989  64.3895000  66.6854995  58.2059989  64.8815000  67.4724995
  57.1299989  66.2565000  65.2544995  56.6099989  65.4195000  64.7894995
  56.6189989  66.5345000  66.1764995  57.1339989  67.1065000  64.5714995
  60.6909989  66.5785000  66.5164995  60.9939989  66.1905000  67.6444995
  61.5929989  66.6185000  65.5164995  61.4029989  66.9215000  64.5614995
  62.9409989  66.2075000  65.7824995  62.8749989  65.2025000  66.1984995
  63.8269989  66.0475000  64.5714995  64.8319989  65.7445000  64.8634995
  63.2299989  64.9415000  63.6904995  63.8519989  64.8055000  62.8064995
  63.1909989  64.0095000  64.2534995  62.2219989  65.2235000  63.3854995
  64.0219989  67.3795000  63.8444995  64.6649989  67.2295000  62.9774995
  63.0549989  67.7605000  63.5174995  64.4859989  68.0985000  64.5204995
  63.5499989  67.1745000  66.7494995  64.3239989  66.7885000  67.6224995
  63.1999989  68.4675000  66.6274995  62.5479989  68.8215000  65.9274995
  63.7389989  69.4675000  67.5044995  64.8219989  69.4395000  67.3834995
  63.2519989  70.8875000  67.1644995  63.6089989  71.1545000  66.1694995
  62.1629989  70.8865000  67.1234995  63.7029989  71.9435000  68.1444995
  63.0039989  72.5415000  69.1544995  61.9709989  72.3385000  69.3974995
  63.8079989  73.4395000  69.8164995  63.5269989  74.0225000  70.6054995
  65.0579989  73.4195000  69.2334995  66.1949989  74.1145000  69.5264995
  66.2229989  74.8285000  70.3364995  67.3059989  73.8695000  68.7494995
  68.2219989  74.4045000  68.9534995  67.2749989  72.9565000  67.7174995
  68.1659989  72.7895000  67.1314995  66.1289989  72.2525000  67.4194995
  66.1029989  71.5365000  66.6114995  65.0279989  72.4965000  68.1874995
  63.3259989  69.1675000  68.9114995  64.1299989  69.2925000  69.8334995
  62.0479989  68.7925000  69.1244995  61.3519989  68.6695000  68.3894995
  61.5739989  68.5345000  70.4544995  61.8419989  69.4355000  71.0064995
  60.0929989  68.3125000  70.5254995  59.7559989  67.5485000  69.8244995
  59.7469989  67.8235000  71.9414995  58.6729989  67.6555000  72.0154995
  60.2749989  66.8915000  72.1434995  60.0479989  68.5765000  72.6704995
  59.3809989  69.6215000  70.1414995  58.3019989  69.4755000  70.1884995
  59.6709989  70.4105000  70.8354995  59.6649989  69.9065000  69.1284995
  62.2139989  67.3165000  71.0594995  62.6479989  67.3485000  72.2084995
  62.2629989  66.2045000  70.3004995  61.9719989  66.1945000  69.3224995
  62.7219989  64.9215000  70.7674995  62.2409989  64.8235000  71.7404995
  62.3129989  63.8055000  69.8504995  62.6619989  62.8535000  70.2504995
  60.7779989  63.8015000  69.7444995  60.4609989  62.9965000  69.0814995
  60.3449989  63.6485000  70.7334995  60.4379989  64.7565000  69.3434995
  62.8939989  63.9775000  68.5664995  62.3999989  64.6655000  68.0734995
  64.2099989  64.8225000  70.9604995  64.6729989  64.0935000  71.8364995
  65.0019989  65.5485000  70.1554995  64.6509989  66.2675000  69.5234995
  66.4329989  65.3775000  70.1094995  66.5769989  64.3425000  69.8004995
  67.1029989  66.3305000  69.1034995  68.1799989  66.1635000  69.1054995
  66.7079989  66.1415000  68.1054995  66.8959989  67.3625000  69.3864995
  67.0839989  65.6085000  71.4434995  68.0199989  64.8935000  71.8024995
  66.6309989  66.6075000  72.2164995  65.8329989  67.2015000  71.9904995
  67.2799989  66.9045000  73.4634995  68.3209989  67.1275000  73.2314995
  66.6439989  68.1115000  74.1764995  65.5909989  67.9195000  74.3844995
  67.1319989  68.2875000  75.1354995  66.7909989  69.3025000  73.2904995
  67.9719989  70.0055000  73.2434995  68.8059989  69.6915000  73.8534995
  68.1009989  71.1055000  72.4254995  69.0349989  71.6465000  72.3944995
  67.0459989  71.5175000  71.6484995  67.1469989  72.3805000  71.0074995
  65.8609989  70.8235000  71.6924995  65.0259989  71.1405000  71.0844995
  65.7379989  69.7245000  72.5104995  64.8029989  69.1855000  72.5414995
  67.1469989  65.7295000  74.3914995  68.1099989  65.3405000  75.0514995
  65.9209989  65.1695000  74.4594995  65.1759989  65.5095000  73.8514995
  65.4389989  64.0995000  75.2984995  65.7879989  64.3625000  76.2974995
  63.9069989  63.9675000  75.2244995  63.6389989  63.5835000  74.2404995
  63.5869989  63.2235000  75.9544995  63.1239989  65.2615000  75.4724995
  63.5299989  66.0655000  74.8594995  62.0829989  65.1295000  75.1764995
  63.2019989  65.6395000  76.9414995  64.2869989  66.1155000  77.3634995
  62.1779989  65.4715000  77.6574995  65.9539989  62.7495000  74.8714995
  65.9649989  61.8075000  75.6634995  66.3569989  62.6085000  73.5984995
  66.4579989  63.3985000  72.9614995  66.6879989  61.3455000  72.9934995
  65.7649989  60.7665000  73.0004995  67.1819989  61.4925000  71.5424995
  67.4169989  60.5085000  71.1364995  66.4029989  61.9575000  70.9384995
  68.0759989  62.1155000  71.5234995  67.7629989  60.6505000  73.7644995
  67.8309989  59.4215000  73.7654995  68.6729989  61.4025000  74.3954995
  68.6819989  62.4225000  74.4244995  69.7349989  60.7485000  75.0974995
  70.2929989  60.2005000  74.3384995  70.6569989  61.7415000  75.8284995
  70.0569989  62.3215000  76.5304995  71.3789989  61.1765000  76.4174995
  71.4169989  62.7085000  74.9204995  72.2189989  62.1705000  74.4154995
  70.7439989  63.0775000  74.1464995  72.0089989  63.8975000  75.6824995
  71.2019989  64.4285000  76.1874995  72.6779989  63.5215000  76.4564995
  72.7769989  64.8865000  74.8044995  72.2319989  65.0595000  73.8764995
  72.8579989  65.8485000  75.3114995  74.1269989  64.3595000  74.5054995
  74.6399989  65.0385000  73.9084995  74.6479989  64.2165000  75.3934995
  74.0419989  63.4525000  74.0034995  69.1819989  59.8425000  76.1674995
  69.5949989  58.6885000  76.2604995  68.3289989  60.3755000  77.0714995
  68.0239989  61.3485000  77.0344995  67.7589989  59.6405000  78.1784995
  68.5579989  58.9375000  78.4124995  67.3989989  60.6005000  79.3234995
  66.6949989  61.3465000  78.9564995  66.8909989  60.0435000  80.1104995
  68.6169989  61.3095000  79.9164995  69.1719989  60.6045000  80.5354995
  69.2799989  61.6145000  79.1064995  68.2589989  62.5375000  80.7574995
  69.1299989  62.8895000  81.3104995  67.9349989  63.3585000  80.1174995
  67.1699989  62.1415000  81.6924995  66.1959989  62.3085000  81.4404995
  67.4739989  61.5555000  82.8864995  68.7739989  61.3025000  83.2114995
  69.5199989  61.5515000  82.5614995  69.0009989  60.8645000  84.1044995
  66.4759989  61.2245000  83.7564995  65.5039989  61.4155000  83.5134995
  66.7019989  60.7865000  84.6494995  66.5319989  58.7925000  77.9214995
  66.5319989  57.5915000  78.1884995  65.4529989  59.3995000  77.3684995
  65.4659989  60.3345000  76.9604995  64.1679989  58.7365000  77.3204995
  64.1769989  58.0815000  78.1914995  62.9889989  59.6635000  77.4034995
  62.0769989  59.0755000  77.5044995  63.1499989  60.5815000  78.6234995
  62.2959989  61.2555000  78.6864995  63.2029989  59.9775000  79.5294995
  64.0659989  61.1645000  78.5224995  62.9029989  60.4475000  76.2264995
  63.5999989  60.1695000  75.5964995  64.0019989  58.0015000  76.0314995
  64.2829989  58.5325000  74.9594995  63.4979989  56.7525000  76.1304995
  63.2069989  56.3465000  77.0194995  63.3159989  55.8655000  75.0174995
  64.2819989  55.8685000  74.5124995  62.9619989  54.4665000  75.4454995
  62.1049989  54.4715000  76.1194995  62.5969989  53.6695000  74.1824995
  62.3349989  52.6485000  74.4594995  61.7479989  54.1405000  73.6874995
  63.4489989  53.6535000  73.5034995  64.1099989  53.8255000  76.2504995
  63.8816475  52.7638806  76.3449479  65.0208288  53.9499929  75.6648460
  64.3119989  54.4285000  77.6404995  63.4016793  54.3039655  78.2269372
  65.1377057  53.9220609  78.1403264  64.5408585  55.4900791  77.5468351
  62.2459989  56.3295000  74.0674995  62.4249989  56.2695000  72.8534995
  61.0999989  56.8055000  74.5874995  60.9379989  56.9415000  75.5854995
  59.9879989  57.1675000  73.7474995  59.6969989  56.2775000  73.1904995
  58.7689989  57.6285000  74.5604995  59.0529989  58.3985000  75.2774995
  58.0119989  58.0635000  73.9074995  58.2199989  56.3985000  75.2784995
  58.1759989  55.3055000  74.7144995  57.8039989  56.5685000  76.5604995
  57.4399989  55.7745000  77.0884995  57.8549989  57.4895000  76.9954995
  60.4009989  58.2605000  72.8124995  59.9729989  58.2955000  71.6594995
  61.2419989  59.1895000  73.2924995  61.5989989  59.1905000  74.2484995
  61.7179989  60.2785000  72.4864995  60.8469989  60.8355000  72.1424995
  62.6219989  61.2505000  73.2654995  62.9499989  62.0515000  72.6034995
  62.0649989  61.6755000  74.1004995  63.4919989  60.7135000  73.6444995
  62.5189989  59.7115000  71.3564995  62.5029989  60.2485000  70.2504995
  63.2759989  58.6265000  71.6164995  63.3239989  58.1705000  72.5274995
  64.0919989  58.0165000  70.6044995  64.7669989  58.7855000  70.2284995
  64.9229989  56.8795000  71.1344995  64.2939989  56.1265000  71.6084995
  65.6499989  56.2225000  69.9504995  66.2589989  55.3945000  70.3124995
  64.9169989  55.8485000  69.2354995  66.2899989  56.9585000  69.4624995
  65.8809989  57.3755000  72.2314995  66.6432258  57.9873998  71.7491203
  65.3016553  57.9924108  72.9184358  66.5539989  56.2415000  73.0084995
  67.1339435  55.6243867  72.3222523  67.2156431  56.6619796  73.7658126
  65.7923723  55.6293960  73.4915661  63.2009989  57.4695000  69.5314995
  63.4739989  57.6375000  68.3444995  62.0969989  56.8065000  69.9264995
  61.8069989  56.6955000  70.8974995  61.2299989  56.1935000  68.9634995
  61.8259989  55.4515000  68.4324995  60.0209989  55.4915000  69.6054995
  59.4299989  56.2355000  70.1394995  59.3889989  55.0925000  68.8124995
  60.3619989  54.3705000  70.5604995  59.9439989  54.1735000  71.8444995
  59.2779989  54.8285000  72.3864995  60.4949989  53.0185000  72.3454995
  60.3319989  52.6365000  73.2764995  61.3049989  52.4635000  71.3784995
  62.0759989  51.3375000  71.3914995  62.1249989  50.7015000  72.2634995
  62.7879989  51.0435000  70.2514995  63.4049989  50.1575000  70.2284995
  62.7319989  51.8565000  69.1364995  63.3059989  51.5935000  68.2604995
  61.9589989  52.9955000  69.1204995  61.9159989  53.6345000  68.2504995
  61.2489989  53.2835000  70.2504995  60.6809989  57.2565000  68.0634995
  60.7979989  57.1695000  66.8434995  60.1089989  58.3225000  68.6544995
  60.0889989  58.4655000  69.6644995  59.4689989  59.3635000  67.9004995
  58.7169989  58.8655000  67.2884995  58.7419989  60.4035000  68.7724995
  59.4079989  60.7935000  69.5424995  58.4179989  61.2525000  68.1704995
  57.5699989  59.7155000  69.3874995  56.4839989  59.3635000  68.6174995
  56.4859989  59.5845000  67.5604995  55.3959989  58.7335000  69.1774995
  54.5529989  58.4585000  68.5604995  55.3849989  58.4545000  70.5234995
  54.5349989  57.9575000  70.9684995  56.4619989  58.8115000  71.3004995
  56.4559989  58.5965000  72.3584995  57.5459989  59.4415000  70.7354995
  58.3849989  59.7235000  71.3544995  60.4749989  60.0775000  67.0534995
  60.1589989  60.5165000  65.9494995  61.7089989  60.2545000  67.5584995
  62.0139989  59.9315000  68.4764995  62.7079989  60.9425000  66.7884995
  62.3049989  61.9375000  66.5984995  64.0519989  61.0765000  67.5244995
  63.9019989  61.6565000  68.4354995  64.3909989  60.0865000  67.8294995
  65.1529989  61.7465000  66.6764995  65.2209989  61.2115000  65.7294995
  64.7899989  63.1975000  66.3204995  65.5889989  63.6365000  65.7234995
  63.8609989  63.2105000  65.7504995  64.6619989  63.7755000  67.2354995
  66.5289989  61.6195000  67.3494995  67.2839989  62.1015000  66.7274995
  66.5019989  62.1015000  68.3264995  66.7779989  60.5655000  67.4714995
  62.9859989  60.1845000  65.5234995  63.0299989  60.7705000  64.4424995
  63.1669989  58.8535000  65.6234995  63.0989989  58.3245000  66.4934995
  63.4799989  58.0675000  64.4584995  64.3949989  58.4885000  64.0424995
  63.7359989  56.5815000  64.7764995  63.0039989  56.2175000  65.4984995
  63.6229989  55.9775000  63.8764995  65.1449989  56.4385000  65.3354995
  66.0579989  55.9935000  64.6424995  65.3369989  56.8375000  66.6214995
  66.2639989  56.7725000  67.0424995  64.5539989  57.2015000  67.1644995
  62.3389989  58.1325000  63.4934995  62.5489989  58.2065000  62.2834995
  61.0929989  58.0905000  64.0014995  60.8709989  58.0225000  64.9944995
  59.9579989  58.1425000  63.1224995  60.0749989  57.2965000  62.4444995
  58.6019989  57.9895000  63.8414995  58.6319989  58.5655000  64.7664995
  57.8249989  58.4305000  63.2164995  58.1979989  56.5375000  64.1784995
  58.1679989  55.9825000  63.2404995  59.2379989  55.8185000  65.0474995
  58.9009989  54.8025000  65.2524995  60.1919989  55.7855000  64.5204995
  59.3609989  56.3565000  65.9874995  56.7909989  56.4935000  64.7934995
  56.5259989  55.4615000  65.0234995  56.7759989  57.0845000  65.7094995
  56.0709989  56.9035000  64.0844995  59.9379989  59.4515000  62.3934995
  59.6869989  59.4905000  61.1884995  60.2079989  60.5585000  63.1074995
  60.4669989  60.5535000  64.0944995  60.1489989  61.8645000  62.5134995
  59.1409989  61.9695000  62.1134995  60.3999989  62.9965000  63.5254995
  60.3419989  63.9585000  63.0164995  59.6459989  62.9555000  64.3114995
  61.3899989  62.8775000  63.9664995  61.1869989  61.9845000  61.4484995
  60.9479989  62.5935000  60.4064995  62.3859989  61.4295000  61.6984995
  62.6269989  60.9125000  62.5444995  63.4349989  61.5475000  60.7324995
  63.5739989  62.6065000  60.5124995  64.7589989  61.0445000  61.2444995
  64.9309989  61.3355000  62.2804995  64.7729989  59.5075000  61.2624995
  65.7359989  59.1565000  61.6344995  63.9779989  59.1435000  61.9134995
  64.6149989  59.1305000  60.2524995  65.8709989  61.6895000  60.4094995
  66.8409989  61.3395000  60.7624995  65.7459989  61.4145000  59.3624995
  65.8179989  62.7735000  60.5084995  63.0359989  60.8005000  59.4944995
  63.1949989  61.2965000  58.3824995  62.4559989  59.5975000  59.6534995
  62.2299989  59.1815000  60.5574995  62.1059989  58.7945000  58.5164995
  63.0259989  58.6095000  57.9624995  61.4949989  57.4415000  58.9224995
  61.2469989  56.8705000  58.0274995  62.2139989  56.8825000  59.5214995
  60.5899989  57.6115000  59.5064995  61.0969989  59.5225000  57.6794995
  61.1689989  59.4975000  56.4524995  60.1109989  60.1735000  58.3254995
  60.0299989  60.2045000  59.3414995  59.0719989  60.8915000  57.6344995
  58.6869989  60.2085000  56.8774995  57.9159989  61.2995000  58.5634995
  58.2989989  61.7765000  59.4654995  57.2659989  62.0235000  58.0714995
  57.1419989  60.0335000  58.9124995  57.3089989  59.0235000  58.1794995
  56.3739989  60.0605000  59.9114995  59.6199989  62.1355000  56.9954995
  59.0729989  62.6275000  56.0094995  60.6679989  62.7275000  57.5964995
  61.1079989  62.3645000  58.4414995  61.2689989  63.9345000  57.1004995
  60.4529989  64.6395000  56.9404995  62.2719989  64.5315000  58.1044995
  61.8019989  64.6615000  59.0794995  63.1159989  63.8565000  58.2444995
  62.7379989  65.8435000  57.5734995  61.9789989  66.9785000  57.7604995
  61.0429989  66.9125000  58.2944995  62.3999989  68.1935000  57.2754995
  61.7969989  69.0765000  57.4284995  63.5909989  68.2825000  56.5954995
  63.9249989  69.2355000  56.2114995  64.3559989  67.1575000  56.4054995
  65.2929989  67.2255000  55.8734995  63.9289989  65.9435000  56.8924995
  64.5339989  65.0625000  56.7384995  62.0029989  63.6765000  55.8154995
  61.9219989  64.4665000  54.8764995  62.7409989  62.5545000  55.7354995
  62.7879989  61.8435000  56.4654995  63.5399989  62.2765000  54.5724995
  64.1949989  63.1445000  54.4944995  64.4149989  61.0155000  54.6874995
  63.8329989  60.2295000  55.1684995  64.6559989  60.6645000  53.6844995
  65.7259989  61.2095000  55.4714995  66.2279989  62.0805000  55.0494995
  65.4999989  61.5565000  56.9464995  66.4629989  61.6805000  57.4424995
  64.9319989  62.4845000  57.0194995  64.9439989  60.7525000  57.4284995
  66.6489989  59.9985000  55.2884995  67.5699989  60.1545000  55.8504995
  66.1489989  59.1015000  55.6534995  66.8849989  59.8775000  54.2314995
  62.6929989  62.1165000  53.3484995  63.1069989  62.5115000  52.2594995
  61.4989989  61.5145000  53.4784995  61.0989989  61.2105000  54.3664995
  60.6819989  61.2535000  52.3264995  61.3109989  60.6735000  51.6514995
  59.4169989  60.4445000  52.6584995  59.6929989  59.4905000  53.1084995
  58.8149989  60.9805000  53.3924995  58.6569989  60.2215000  51.4804995
  57.9189989  60.8645000  51.4404995  60.2319989  62.5365000  51.6904995
  60.0739989  62.6045000  50.4734995  60.0109989  63.5895000  52.4994995
  60.1799989  63.5645000  53.5054995  59.5139989  64.8575000  52.0294995
  58.6039989  64.6175000  51.4804995  59.1729989  65.8315000  53.1724995
  60.0449989  65.9545000  53.8154995  58.9429989  66.8125000  52.7554995
  57.7659989  65.2535000  54.1684995  58.1409989  64.2535000  54.9094995
  60.5099989  65.5405000  51.1394995  60.1319989  66.3375000  50.2834995
  61.8099989  65.2635000  51.3254995  62.1519989  64.5735000  51.9944995
  62.8469989  65.9305000  50.5824995  62.7749989  66.9905000  50.8264995
  64.2449989  65.4105000  50.9504995  64.2959989  64.3435000  50.7334995
  64.9849989  65.9005000  50.3174995  64.6169989  65.6405000  52.4274995
  63.9279989  65.0665000  53.0474995  66.0209989  65.1065000  52.7424995
  66.2509989  65.2855000  53.7924995  66.0569989  64.0365000  52.5404995
  66.7529989  65.6185000  52.1184995  64.4349989  67.1155000  52.8184995
  64.7039989  67.2505000  53.8664995  65.0769989  67.7385000  52.1954995
  63.3949989  67.4055000  52.6714995  62.6609989  65.6835000  49.1134995
  62.8919989  66.5675000  48.2894995  62.2719989  64.4505000  48.7604995
  62.0939989  63.7305000  49.4614995  62.0539989  63.9655000  47.4254995
  62.9669989  64.1965000  46.8764995  61.7859989  62.4515000  47.4114995
  61.6259989  62.1195000  46.3854995  62.6429989  61.9265000  47.8324995
  60.8989989  62.2335000  48.0064995  60.8789989  64.6305000  46.7724995
  60.8059989  64.7195000  45.5484995  59.9149989  65.0885000  47.5874995
  60.0439989  65.1705000  48.5964995  58.6169989  65.5085000  47.1514995
  58.1659989  64.6485000  46.6564995  57.7689989  65.9325000  48.3634995
  57.9379989  65.2255000  49.1754995  58.1149989  66.9055000  48.7114995
  56.2649989  66.0135000  48.0844995  56.0919989  66.7255000  47.2774995
  55.7379989  64.6415000  47.6314995  54.6679989  64.7095000  47.4354995
  56.2549989  64.3355000  46.7214995  55.9169989  63.9055000  48.4154995
  55.5109989  66.5275000  49.3194995  54.4449989  66.5775000  49.0994995
  55.6779989  65.8495000  50.1564995  55.8749989  67.5215000  49.5804995
  58.6479989  66.6145000  46.1264995  57.8839989  66.5415000  45.1654995
  59.4589989  67.6315000  46.2224995  60.0199989  68.0835000  47.4804995
  60.5389989  67.2805000  48.0034995  59.2499989  68.4585000  48.1554995
  60.9859989  69.1965000  47.0434995  61.9759989  68.8005000  46.8194995
  61.1109989  69.9455000  47.8254995  60.3199989  69.7985000  45.7844995
  61.0659989  70.1075000  45.0524995  59.7329989  70.6825000  46.0334995
  59.4299989  68.6775000  45.2314995  58.4219989  69.0605000  45.0734995
  59.7799989  68.1955000  43.8564995  59.2689989  68.7505000  42.8834995
  60.6539989  67.1795000  43.7484995  61.0919989  66.7265000  44.5504995
  61.0539989  66.6355000  42.4834995  61.4389989  67.4565000  41.8784995
  62.1189989  65.5895000  42.6374995  61.7959989  64.7925000  43.3074995
  62.3789989  64.9585000  41.2614995  63.1509989  64.1945000  41.3514995
  61.4599989  64.5045000  40.8904995  62.7099989  65.7285000  40.5644995
  63.3729989  66.1905000  43.2984995  63.0808832  66.5485419  44.2857053
  64.1018110  65.3870104  43.4049747  63.9929989  67.3375000  42.5044995
  63.2648818  68.1416170  42.3980042  64.8716245  67.7109367  43.0304856
  64.2858076  66.9800856  41.5172721  59.8699989  65.9655000  41.8524995
  59.6159989  66.1145000  40.6594995  59.1149989  65.1945000  42.6554995
  59.2939989  65.0765000  43.6524995  57.9789989  64.4615000  42.1764995
  58.3279989  63.8075000  41.3774995  57.3299989  63.6025000  43.2744995
  56.9759989  64.2535000  44.0734995  56.4549989  63.0985000  42.8624995
  58.2829989  62.5515000  43.8664995  59.0709989  63.0725000  44.4104995
  57.5619989  61.6655000  44.8934995  58.2609989  60.9315000  45.2954995
  57.1809989  62.2855000  45.7044995  56.7319989  61.1495000  44.4104995
  58.9899989  61.7485000  42.7644995  59.6559989  61.0145000  43.2194995
  58.2469989  61.2355000  42.1544995  59.5699989  62.4245000  42.1364995
  56.9439989  65.4355000  41.7134995  56.2579989  65.2085000  40.7174995
  56.7939989  66.5495000  42.4514995  57.3599989  66.7575000  43.2744995
  55.8179989  67.5555000  42.1484995  54.8319989  67.0905000  42.1514995
  55.8419989  68.6875000  43.1934995  55.6539989  68.2805000  44.1874995
  56.8289989  69.1495000  43.2194995  54.8109989  69.7095000  42.8594995
  55.0679989  70.7025000  41.9414995  56.0289989  70.7395000  41.4494995
  54.1149989  71.6475000  41.6444995  54.3289989  72.4215000  40.9214995
  52.8909989  71.6085000  42.2664995  52.1399989  72.3475000  42.0314995
  52.6269989  70.6245000  43.1884995  51.6669989  70.5915000  43.6824995
  53.5839989  69.6825000  43.4814995  53.3699989  68.9125000  44.2084995
  56.1409989  68.1505000  40.8134995  55.2679989  68.2965000  39.9594995
  57.4249989  68.4865000  40.5934995  58.1819989  68.3275000  41.2584995
  57.8259989  69.1125000  39.3674995  57.2419989  70.0305000  39.2964995
  59.2819989  69.4775000  39.3194995  59.5009989  69.9665000  38.3704995
  59.5899989  70.4325000  40.4794995  60.6449989  70.7055000  40.4554995
  58.9809989  71.3315000  40.3824995  59.3639989  69.9405000  41.4254995
  60.0959989  68.3155000  39.4074995  59.6819989  67.6715000  40.0204995
  57.5779989  68.1745000  38.2344995  57.1309989  68.5895000  37.1684995
  57.8669989  66.8785000  38.4404995  58.1989989  66.4985000  39.3264995
  57.7229989  65.9125000  37.3914995  58.3449989  66.2565000  36.5654995
  58.1929989  64.5095000  37.8134995  59.2399989  64.5435000  38.1134995
  57.6239989  64.1735000  38.6804995  58.0269989  63.5925000  36.7414995
  58.5039989  63.9225000  35.9514995  56.2809989  65.8085000  36.9874995
  55.9709989  65.7415000  35.7974995  55.3549989  65.8025000  37.9684995
  55.5699989  65.9025000  38.9604995  53.9579989  65.6495000  37.6704995
  53.8879989  64.7265000  37.0954995  53.0879989  65.4965000  38.8824995
  53.2529989  66.3025000  39.5974995  51.6199989  65.5545000  38.4184995
  50.9609989  65.4455000  39.2804995  51.4289989  66.5125000  37.9344995
  51.4299989  64.7465000  37.7124995  53.4389989  64.1965000  39.6254995
  53.1260984  63.3659697  38.9927173  54.5221188  64.1731529  39.7455236
  52.7729989  64.0725000  40.9934995  51.6897837  64.0953042  40.8742324
  53.0671902  63.1310439  41.4574081  53.0858027  64.9024894  41.6270382
  53.4589989  66.8255000  36.8844995  52.6329989  66.6655000  35.9874995
  53.9269989  68.0435000  37.2144995  54.6129989  68.2155000  37.9494995
  53.4719989  69.2245000  36.5264995  52.3919989  69.2825000  36.6634995
  54.0789989  70.4855000  37.0714995  55.1669989  70.4835000  37.0064995
  53.5839989  71.6725000  36.2264995  54.0159989  72.5975000  36.6094995
  53.8879989  71.5325000  35.1894995  52.4969989  71.7295000  36.2814995
  53.7189989  70.5935000  38.5624995  54.1519989  71.5045000  38.9764995
  52.6349989  70.6235000  38.6734995  54.1149989  69.7295000  39.0954995
  53.8559989  69.1155000  35.0784995  53.1349989  69.5525000  34.1834995
  55.0329989  68.5165000  34.8534995  55.5629989  68.1545000  35.6464995
  55.7469989  68.2655000  33.6364995  55.7329989  69.1865000  33.0534995
  57.2189989  67.9135000  33.9134995  57.2739989  67.0305000  34.5494995
  57.7219989  67.6645000  32.9784995  57.9349989  69.0895000  34.5924995
  57.9879989  69.9365000  33.9084995  57.3659989  69.4175000  35.4624995
  59.3359989  68.6775000  35.0154995  59.9369989  67.7805000  34.4264995
  59.8739989  69.3545000  36.0674995  59.3389989  70.0915000  36.5264995
  60.8119989  69.1245000  36.3964995  55.0759989  67.2015000  32.8164995
  55.5619989  66.8575000  31.7394995  53.9859989  66.5955000  33.3314995
  53.5559989  66.8505000  34.2204995  53.3359989  65.5155000  32.6414995
  52.3999989  65.3175000  33.1644995  52.9749989  65.8525000  31.1844995
  53.8649989  66.2105000  30.6674995  52.6539989  64.9445000  30.6744995
  51.8929989  66.8865000  31.0814995  52.0899989  68.2365000  31.2694995
  50.8859989  68.8365000  31.1024995  50.7269989  69.9015000  31.1884995
  49.9299989  67.9705000  30.8224995  48.9429989  68.1635000  30.6534995
  50.5659989  66.7415000  30.8094995  50.0779989  65.7985000  30.6114995
  54.2359989  64.3275000  32.6534995  54.4359989  63.6485000  31.6464995
  54.7809989  64.0635000  33.8544995  54.6599989  64.6915000  34.6494995
  55.5739989  62.9165000  34.1794995  55.8289989  63.0165000  35.2344995
  54.7959989  61.6065000  33.9704995  54.6199989  61.4545000  32.9054995
  55.3989989  60.7665000  34.3164995  53.4819989  61.6145000  34.6994995
  53.3369989  61.3895000  36.0504995  52.0139989  61.4965000  36.3254995
  51.5929989  61.3695000  37.3114995  51.2979989  61.7735000  35.2514995
  50.2879989  61.9035000  35.1904995  52.2269989  61.8485000  34.2264995
  51.9889989  62.0625000  33.1954995  56.8349989  62.8645000  33.3734995
  57.3509989  61.7815000  33.1024995  57.3699989  64.0365000  32.9804995
  56.9179989  64.9425000  33.1064995  58.6529989  64.0945000  32.3364995
  58.7459989  63.2625000  31.6384995  58.8509989  65.3865000  31.5244995
  58.0989989  65.4255000  30.7364995  58.6739989  66.2415000  32.1764995
  60.2079989  65.5245000  30.9034995  60.6709989  64.7665000  29.8504995
  61.9279989  65.2045000  29.5794995  62.5519989  64.7965000  28.7974995
  62.3009989  66.1865000  30.3804995  63.1899989  66.6855000  30.3834995
  61.2149989  66.3855000  31.2134995  61.1719989  67.1225000  32.0014995
  59.6689989  64.0695000  33.4414995  59.4089989  64.5845000  34.5274995
  60.8519989  63.4575000  33.2094995  61.1309989  63.0285000  32.3274995
  61.8219989  63.3875000  34.2724995  61.4219989  63.9485000  35.1174995
  62.0749989  61.9335000  34.7114995  61.1149989  61.4675000  34.9354995
  62.5059989  61.3885000  33.8714995  62.9789989  61.7655000  35.9054995
  64.3109989  61.4785000  35.9594995  64.9489989  61.3305000  35.1014995
  64.7199989  61.4055000  37.2704995  65.6669989  61.1985000  37.5884995
  63.6349989  61.6585000  38.0824995  63.5229989  61.7065000  39.4434995
  64.3739989  61.5265000  40.0834995  62.2809989  61.9935000  39.9684995
  62.1589989  62.0415000  41.0404995  61.1899989  62.2205000  39.1544995
  60.2319989  62.4405000  39.6014995  61.2999989  62.1715000  37.7834995
  60.4469989  62.3495000  37.1454995  62.5299989  61.8895000  37.2624995
  63.1299989  63.9795000  33.8124995  63.8719989  63.3585000  33.0494995
  63.3859989  65.1985000  34.2284995  62.2879989  66.1065000  34.5124995
  61.7139989  65.7735000  35.3774995  61.5949989  66.1635000  33.6724995
  62.9549989  67.4625000  34.7764995  63.1679989  67.6055000  35.8354995
  62.3179989  68.2905000  34.4644995  64.2449989  67.3965000  33.9444995
  65.0369989  67.9975000  34.3914995  64.0869989  67.7775000  32.9354995
  64.6119989  65.9125000  33.9294995  64.9769989  65.5705000  32.9614995
  65.7849989  65.6255000  34.8304995  66.8849989  66.0855000  34.5264995
  65.5589989  64.9255000  35.9564995  64.6579989  64.4865000  36.1454995
  66.5119989  64.7015000  37.0144995  66.9699989  65.6775000  37.1784995
  65.8229989  64.2215000  38.2994995  65.2759989  63.2925000  38.1364995
  66.5459989  64.0305000  39.0924995  64.9039989  65.3415000  38.6554995
  65.3799989  66.4645000  39.2884995  66.4289989  66.5365000  39.5354995
  64.5319989  67.4975000  39.6104995  64.9159989  68.3725000  40.1134995
  63.1959989  67.4195000  39.2944995  62.5299989  68.2325000  39.5434995
  62.7139989  66.3005000  38.6594995  61.6649989  66.2305000  38.4104995
  63.5659989  65.2705000  38.3404995  63.1819989  64.3955000  37.8374995
  67.6259989  63.7575000  36.6614995  68.7179989  63.8685000  37.2164995
  67.3959989  62.7555000  35.7954995  66.5059989  62.5515000  35.3404995
  68.4909989  61.8825000  35.4684995  68.5169989  61.7025000  34.3934995
  69.4369989  62.3535000  35.7354995  68.3369989  60.5855000  36.2034995
  67.4579989  60.4275000  37.0484995  69.2139989  59.6165000  35.8734995
  69.9879989  59.7695000  35.2274995  69.1589989  58.2765000  36.3864995
  68.1869989  57.8425000  36.1544995  69.9089989  57.6675000  35.8814995
  69.3869989  58.2165000  37.8654995  68.7239989  57.4445000  38.5564995
  70.3489989  58.9975000  38.3934995  70.9009989  59.6795000  37.8734995
  70.6539989  58.8945000  39.7944995  70.9319989  57.8565000  39.9754995
  71.8239989  59.8005000  40.2154995  72.0099989  59.6815000  41.2824995
  72.7179989  59.5225000  39.6584995  71.5729989  60.8405000  40.0044995
  69.4599989  59.3005000  40.6004995  69.0699989  58.6055000  41.5364995
  68.8369989  60.4395000  40.2414995  69.1229989  61.0185000  39.4514995
  67.6969989  60.9385000  40.9574995  68.0039989  61.0585000  41.9964995
  67.2059989  62.3045000  40.4464995  66.3429989  62.6225000  41.0314995
  68.0039989  63.0395000  40.5484995  66.9229989  62.2205000  39.3974995
  66.5689989  59.9665000  40.7924995  65.7899989  59.7485000  41.7184995
  66.4479989  59.3665000  39.5924995  67.0982982  59.5982141  38.8552622
  65.3879989  58.4365000  39.3004995  64.4327774  58.9181054  39.5095625
  65.3939989  57.9685000  37.8214995  65.1190352  58.8019118  37.1750330
  66.3906142  57.6163376  37.5553423  64.2519989  56.6065000  37.3844995
  65.5099989  57.2565000  40.2094995  64.5069989  56.6935000  40.6494995
  66.7459989  56.8145000  40.4884995  67.6079989  57.2215000  40.1254995
  66.9179989  55.6885000  41.3564995  66.2229989  54.9255000  41.0064995
  68.3519989  55.1405000  41.2974995  69.0589989  55.9175000  41.5874995
  68.4669989  54.3235000  42.0094995  68.6449989  54.6845000  39.9864995
  68.7069989  55.4515000  39.3794995  66.6049989  56.0445000  42.7884995
  65.8779989  55.3175000  43.4644995  67.2089989  57.1405000  43.3044995
  67.7759989  57.7815000  42.7494995  67.1079989  57.5095000  44.6984995
  67.1919989  56.5375000  45.1844995  68.1909989  58.4675000  45.1004995
  68.1679989  59.3725000  44.4934995  67.9489989  58.8715000  46.5634995
  68.7239989  59.5685000  46.8814995  66.9729989  59.3485000  46.6524995
  67.9779989  57.9845000  47.1954995  69.5729989  57.8385000  44.8574995
  69.7105421  57.0531979  45.6007917  69.5610505  57.3968529  43.8610536
  70.7219989  58.8395000  44.9564995  70.7348760  59.2812526  45.9528873
  71.6670314  58.3278468  44.7742254  70.5853829  59.6249093  44.2131501
  65.8099989  58.1315000  45.1494995  65.1669989  57.6525000  46.0824995
  65.3779989  59.2005000  44.4634995  65.7669989  59.4685000  43.5594995
  64.3329989  60.0795000  44.9134995  64.5619989  60.4495000  45.9124995
  64.2559989  61.2375000  43.8974995  65.2719989  61.5665000  43.6804995
  63.8419989  60.8475000  42.9684995  63.4389989  62.4565000  44.3064995
  63.4319989  63.1865000  43.4974995  61.9549989  62.1215000  44.4904995
  61.4119989  63.0205000  44.7814995  61.5489989  61.7405000  43.5534995
  61.8459989  61.3645000  45.2674995  64.1099989  63.1475000  45.4994995
  63.5249989  64.0195000  45.7914995  64.1679989  62.4525000  46.3374995
  65.1149989  63.4625000  45.2194995  63.0029989  59.3735000  45.0444995
  62.3629989  59.4975000  46.0884995  62.5419989  58.6245000  44.0744995
  62.8929989  58.8425000  42.6784995  63.7659989  58.2535000  42.3974995
  63.1409989  59.8875000  42.4954995  61.6569989  58.4185000  41.8704995
  61.9389989  57.9115000  40.9474995  61.0509989  59.2795000  41.5884995
  60.8929989  57.4795000  42.8164995  61.1959989  56.4415000  42.6804995
  59.8179989  57.5235000  42.6414995  61.2549989  57.9915000  44.2084995
  60.5099989  58.7025000  44.5664995  61.2369989  56.9135000  45.2514995
  60.1649989  56.6135000  45.7714995  62.3989989  56.2945000  45.5324995
  63.2859989  56.5685000  45.1094995  62.5219989  55.1895000  46.4494995
  61.6629989  54.5605000  46.2144995  63.8269989  54.3935000  46.2684995
  64.6839989  55.0615000  46.3564995  63.9199989  53.6495000  47.0594995
  63.8389989  53.7555000  45.0004995  64.4739989  54.2125000  44.4104995
  62.4889989  55.6265000  47.8794995  62.3439989  54.7905000  48.7704995
  62.6299989  56.9355000  48.1474995  62.6969989  57.6645000  47.4374995
  62.6979989  57.4065000  49.5024995  63.5609989  56.9165000  49.9524995
  62.9039989  58.9255000  49.6064995  62.1359989  59.4315000  49.0214995
  62.7699989  59.2345000  50.6434995  64.2909989  59.3815000  49.1194995
  64.3709989  59.1535000  48.0564995  64.4569989  60.9055000  49.2494995
  65.4469989  61.1955000  48.8974995  63.6969989  61.4065000  48.6494995
  64.3439989  61.1955000  50.2944995  65.4109989  58.5965000  49.8214995
  66.3789989  58.9405000  49.4574995  65.3489989  58.7585000  50.8974995
  65.2989989  57.5335000  49.6074995  61.4309989  57.0635000  50.2204995
  61.4429989  56.8025000  51.4214995  60.2929989  57.0925000  49.5094995
  60.2429989  57.3425000  48.5214995  59.0299989  56.7645000  50.1034995
  58.8939989  57.4295000  50.9564995  57.8719989  56.9745000  49.1654995
  57.9099989  57.9605000  48.7034995  57.9659989  55.9375000  48.0324995
  57.1329989  56.0755000  47.3424995  58.9059989  56.0685000  47.4964995
  57.9249989  54.9335000  48.4544995  56.5449989  56.9395000  49.9414995
  55.7358358  56.9473811  49.2112299  56.5167760  56.0064253  50.5042379
  56.3769989  58.1165000  50.8994995  56.4046547  59.0499718  50.3373915
  55.4206457  58.0319452  51.4155791  57.1855968  58.1090171  51.6303985
  59.0439989  55.3235000  50.5224995  58.4499989  54.9635000  51.5384995
  59.6689989  54.4385000  49.7194995  60.1309989  54.6795000  48.8424995
  59.7219989  53.0455000  50.0684995  58.6889989  52.7645000  50.2754995
  60.2149989  52.1285000  48.9384995  61.2079989  52.4455000  48.6184995
  60.3109989  51.1085000  49.3114995  59.2539989  52.1495000  47.7354995
  58.2339989  52.1825000  48.1184995  59.4219989  53.4305000  46.9044995
  58.7289989  53.4125000  46.0634995  59.2129989  54.2995000  47.5284995
  60.4439989  53.4905000  46.5304995  59.3219989  50.8535000  46.9194995
  58.6269989  50.9145000  46.0814995  60.3349989  50.7145000  46.5414995
  59.0519989  50.0095000  47.5544995  60.5829989  52.8375000  51.2754995
  60.2589989  52.0295000  52.1444995  61.7079989  53.5665000  51.3654995
  62.0189989  54.2415000  50.6664995  62.5719989  53.4275000  52.5024995
  62.9109989  52.3955000  52.5864995  63.8509989  54.2855000  52.3854995
  64.3299989  54.0585000  51.4324995  63.5579989  55.3345000  52.3534995
  64.8979989  54.1075000  53.5104995  65.1229989  53.0425000  53.5594995
  66.1789989  54.8835000  53.1784995  66.9049989  54.7475000  53.9804995
  66.5969989  54.5115000  52.2434995  65.9459989  55.9435000  53.0754995
  64.3689989  54.5045000  54.8984995  65.1519989  54.3565000  55.6424995
  64.0719989  55.5535000  54.8884995  63.5079989  53.8855000  55.1504995
  61.7699989  53.8655000  53.6844995  61.8979989  53.3195000  54.7784995
  60.9179989  54.8815000  53.4844995  60.8049989  55.3625000  52.5924995
  60.0819989  55.3795000  54.5334995  60.7249989  55.7015000  55.3524995
  59.2409989  56.5855000  54.0734995  59.8919989  57.3895000  53.7294995
  58.6099989  56.3045000  53.2304995  58.3829989  57.0655000  55.2354995
  57.2509989  56.6125000  55.4104995  58.9309989  58.0025000  56.0534995
  58.4009989  58.3575000  56.8494995  59.8719989  58.3505000  55.8714995
  59.1489989  54.2895000  54.9644995  58.8659989  54.1425000  56.1524995
  58.6259989  53.5035000  54.0034995  58.8449989  53.5855000  53.0104995
  57.6919989  52.4615000  54.3284995  56.8599989  52.9475000  54.8374995
  57.1839989  51.7335000  53.0694995  56.7179989  52.4615000  52.4064995
  58.0379989  51.3165000  52.5354995  56.1829989  50.6115000  53.3524995
  56.6499989  49.8815000  54.0134995  55.3299989  51.0275000  53.8884995
  55.5799989  49.7545000  51.8654995  57.1779989  49.0045000  51.4364995
  57.0689989  48.4085000  50.5304995  57.9149989  49.7895000  51.2684995
  57.5099989  48.3645000  52.2534995  58.3309989  51.4275000  55.2114995
  57.8039989  51.1015000  56.2744995  59.5069989  50.9055000  54.8094995
  60.0149989  51.2005000  53.9754995  60.1389989  49.8595000  55.5654995
  59.3729989  49.0925000  55.6764995  61.3579989  49.2345000  54.8584995
  62.0369989  50.0115000  54.5074995  61.9209989  48.6065000  55.5484995
  60.8469989  48.4285000  53.7144995  60.1789989  47.2495000  53.9544995
  60.0289989  46.9205000  54.9724995  59.6999989  46.4855000  52.9174995
  59.1729989  45.5655000  53.1214995  59.8929989  46.8955000  51.6214995
  59.3999989  46.1115000  50.5574995  59.6189989  46.5425000  49.7044995
  60.5669989  48.0675000  51.3704995  60.7219989  48.3925000  50.3524995
  61.0449989  48.8285000  52.4134995  61.5789989  49.7445000  52.2084995
  60.5999989  50.3645000  56.8944995  60.3659989  49.7335000  57.9224995
  61.2579989  51.5355000  56.9204995  61.4129989  52.1295000  56.1054995
  61.8029989  52.0395000  58.1484995  62.5039989  51.2895000  58.5164995
  62.5599989  53.3675000  57.9564995  62.9519989  53.7045000  58.9154995
  63.3849989  53.2185000  57.2594995  61.8789989  54.1195000  57.5574995
  60.6929989  52.2855000  59.1194995  60.8159989  51.9855000  60.3054995
  59.5719989  52.8495000  58.6384995  59.4169989  53.0835000  57.6584995
  58.4849989  53.1665000  59.5164995  58.8989989  53.8225000  60.2824995
  57.3359989  53.8995000  58.8024995  56.9959989  53.3145000  57.9484995
  56.4859989  54.0035000  59.4764995  57.7719989  55.1795000  58.3704995
  58.1279989  55.1135000  57.4594995  57.9189989  51.9155000  60.1154995
  57.7119989  51.8345000  61.3244995  57.6669989  50.8895000  59.2854995
  57.9009989  50.8805000  58.2924995  57.0279989  49.6975000  59.7654995
  56.0979989  50.0165000  60.2364995  56.6749989  48.7365000  58.6654995
  56.1839989  49.2415000  57.8344995  57.9719989  48.1215000  58.1084995
  57.7289989  47.4215000  57.3084995  58.6109989  48.9125000  57.7164995
  58.4959989  47.5935000  58.9054995  55.6659989  47.7035000  59.1894995
  55.5114971  46.9612810  58.4063386  56.1047510  47.2225370  60.0637252
  54.3239989  48.3275000  59.5714995  53.8843898  48.8082871  58.6976074
  53.6515889  47.5502935  59.9346992  54.4776443  49.0695452  60.3549929
  57.9109989  48.9995000  60.7584995  57.4189989  48.4675000  61.7514995
  59.2369989  48.9445000  60.5054995  59.6909989  49.3465000  59.6854995
  60.1149989  48.2815000  61.4304995  59.7009989  47.2775000  61.5244995
  61.5709989  48.1525000  60.9484995  61.8689989  49.0935000  60.4854995
  62.2139989  48.0065000  61.8164995  61.8269989  47.0085000  59.9484995
  61.4019989  46.1015000  60.3794995  61.0909989  47.1905000  58.6134995
  61.3149989  46.3495000  57.9564995  60.0169989  47.2335000  58.7934995
  61.4179989  48.1175000  58.1414995  63.3319989  46.7905000  59.7634995
  63.4979989  45.9795000  59.0544995  63.7879989  47.7045000  59.3824995
  63.7829989  46.5325000  60.7214995  60.1439989  49.0035000  62.7434995
  60.0769989  48.3795000  63.8014995  60.2299989  50.3455000  62.7144995
  60.2479989  50.9025000  61.8604995  60.3049989  51.1055000  63.9294995
  61.1929989  50.7745000  64.4674995  60.4289989  52.6185000  63.6764995
  59.5969989  52.9445000  63.0524995  60.3409989  53.1465000  64.6264995
  61.7539989  53.0205000  62.9974995  61.7879989  52.5485000  62.0154995
  61.8189989  54.5415000  62.7744995  62.7629989  54.7985000  62.2944995
  60.9909989  54.8515000  62.1364995  61.7489989  55.0535000  63.7344995
  62.9689989  52.4965000  63.7854995  63.8869989  52.7965000  63.2804995
  62.9559989  52.9125000  64.7924995  62.9249989  51.4085000  63.8414995
  59.0469989  50.8805000  64.7044995  59.0819989  50.7105000  65.9224995
  57.8939989  50.8665000  64.0104995  57.8389989  50.9865000  62.9994995
  56.6249989  50.6775000  64.6504995  56.5359989  51.4595000  65.4044995
  55.4259989  50.8325000  63.6984995  55.5699989  50.1845000  62.8334995
  54.5219989  50.4935000  64.2034995  55.2219989  52.2855000  63.2154995
  56.0749989  52.5545000  62.5924995  53.9739989  52.4145000  62.3264995
  53.8619989  53.4495000  62.0054995  54.0819989  51.7725000  61.4524995
  53.0919989  52.1125000  62.8914995  55.2069989  53.2685000  64.3974995
  55.0619989  54.2825000  64.0254995  54.3929989  53.0105000  65.0744995
  56.1559989  53.2105000  64.9314995  56.5819989  49.3125000  65.2664995
  55.9299989  49.1115000  66.2904995  57.2349989  48.3215000  64.6334995
  57.7529989  48.4325000  63.7614995  57.2369989  46.9935000  65.1774995
  56.1929989  46.6925000  65.2694995  57.9619989  45.9815000  64.2734995
  57.9319989  44.9945000  64.7354995  57.4689989  45.9425000  63.3024995
  58.9989989  46.2895000  64.1414995  57.9399989  46.9975000  66.5054995
  57.4489989  46.4295000  67.4784995  59.1089989  47.6615000  66.5874995
  59.5269989  48.1865000  65.8194995  59.8689989  47.6725000  67.8074995
  60.0519989  46.6315000  68.0754995  61.1899989  48.3655000  67.6674995
  61.7519989  48.2805000  68.5974995  61.9689989  47.7015000  66.5174995
  62.9349989  48.1935000  66.4004995  62.1239989  46.6465000  66.7444995
  61.3999989  47.7935000  65.5924995  60.9969989  49.7455000  67.3924995
  60.3769989  49.8455000  66.6404995  59.0909989  48.4105000  68.8524995
  59.0839989  48.0295000  70.0224995  58.4159989  49.5025000  68.4454995
  58.3769989  49.8155000  67.4754995  57.6829989  50.3305000  69.3624995
  58.4219989  50.7365000  70.0524995  56.9079989  51.4315000  68.6894995
  56.1509989  51.0085000  68.0284995  56.2329989  52.2475000  69.8034995
  55.6569989  53.0605000  69.3614995  55.5679989  51.6015000  70.3754995
  56.9949989  52.6605000  70.4644995  57.7629989  52.2825000  67.7364995
  58.1559626  51.5997738  66.9831302  57.0835266  52.9919169  67.2641177
  58.9099989  53.0355000  68.3834995  59.5901876  52.3266655  68.8557249
  59.4473867  53.6028518  67.6236142  58.5177515  53.7188074  69.1367145
  56.5969989  49.4985000  69.9644995  56.3629989  49.5385000  71.1704995
  55.8839989  48.7345000  69.1144995  56.0679989  48.6525000  68.1144995
  54.7789989  47.9615000  69.5934995  54.1229989  48.6485000  70.1274995
  53.9079989  47.3535000  68.4744995  53.1289989  46.7315000  68.9144995
  53.4069989  48.1515000  67.9264995  54.6859989  46.5795000  67.5814995
  55.6349989  46.6825000  67.8014995  55.2729989  46.9005000  70.5244995
  54.5859989  46.5375000  71.4784995  56.4879989  46.3775000  70.2824995
  57.0819989  46.6325000  69.4934995  57.0389989  45.3865000  71.1624995
  56.3489989  44.5425000  71.1874995  58.4099989  44.8655000  70.6934995
  58.7759989  44.1195000  71.3984995  58.3089989  44.4135000  69.7064995
  59.1159989  45.6945000  70.6434995  57.2359989  46.0285000  72.5034995
  57.0189989  45.4075000  73.5424995  57.6769989  47.2995000  72.5014995
  57.8529989  47.8325000  71.6494995  57.9419989  48.0265000  73.7094995
  58.6719989  47.4475000  74.2744995  58.5099989  49.4275000  73.4184995
  59.3129989  49.3645000  72.6844995  57.7369989  50.0665000  72.9914995
  59.0289989  50.0245000  74.7144995  59.0279989  49.2975000  75.7444995
  59.4279989  51.2195000  74.6964995  56.6729989  48.2095000  74.4864995
  56.6369989  47.9945000  75.6964995  55.5839989  48.5945000  73.7934995
  55.5759989  48.7435000  72.7844995  54.3229989  48.8295000  74.4354995
  54.4829989  49.6125000  75.1774995  53.2329989  49.2965000  73.4594995
  53.2009989  48.6135000  72.6104995  52.2639989  49.2355000  73.9544995
  53.4409989  50.7205000  72.9454995  54.4799989  50.8445000  72.6404995
  52.8269989  50.8765000  72.0584995  53.0919989  51.7795000  73.9934995
  52.5919989  52.6275000  73.5264995  52.4039989  51.3715000  74.7334995
  54.3579989  52.2155000  74.6444995  55.2509989  52.0595000  74.1764995
  54.3249989  52.8235000  75.8664995  53.1459989  52.9505000  76.5404995
  52.2839989  52.5905000  76.1314995  53.1269989  53.4055000  77.4534995
  55.4719989  53.3255000  76.4054995  56.3519989  53.2465000  75.8964995
  55.4499989  53.7805000  77.3184995  53.8509989  47.5455000  75.0354995
  53.2159989  47.5345000  76.0884995  54.1179989  46.4295000  74.3374995
  54.6169989  46.4305000  73.4474995  53.7239989  45.1225000  74.7804995
  52.6469989  45.1385000  74.9444995  54.0759989  44.0625000  73.7194995
  53.5529989  44.2815000  72.7884995  55.1429989  44.0965000  73.5014995
  53.7009989  42.7035000  74.2034995  54.5779989  41.9735000  74.9734995
  55.5389989  42.3935000  75.2304995  54.2449989  40.7175000  75.4184995
  54.9399989  40.1575000  76.0254995  53.0249989  40.1745000  75.0894995
  52.7599989  39.1865000  75.4364995  52.1449989  40.8935000  74.3184995
  51.1849989  40.4715000  74.0594995  52.4849989  42.1505000  73.8754995
  51.7909989  42.7085000  73.2644995  54.4329989  44.7665000  76.0554995
  53.8099989  44.3465000  77.0304995  55.7659989  44.9495000  76.0864995
  56.2989989  45.3705000  75.3254995  56.5599989  44.5585000  77.2164995
  56.3309989  43.5055000  77.3794995  58.0709989  44.6915000  76.9704995
  58.2849989  45.6875000  76.5824995  58.5989989  44.5985000  77.9194995
  58.6079989  43.6385000  75.9864995  58.1359989  43.8035000  75.0174995
  60.1179989  43.7975000  75.7594995  60.4629989  43.0365000  75.0584995
  60.3219989  44.7865000  75.3504995  60.6429989  43.6815000  76.7074995
  58.2219989  42.2195000  76.4404995  58.6119989  41.4915000  75.7294995
  58.6439989  42.0255000  77.4264995  57.1359989  42.1355000  76.4874995
  56.2099989  45.3655000  78.4224995  56.2149989  44.8495000  79.5374995
  55.9069989  46.6605000  78.2394995  55.8679989  47.1305000  77.3354995
  55.6079989  47.4835000  79.3734995  56.4869989  47.4545000  80.0174995
  55.3329989  48.9485000  78.9894995  54.5429989  48.9785000  78.2384995
  54.9619989  49.4835000  79.8634995  56.5759989  49.6755000  78.4434995
  56.8809989  49.1765000  77.5234995  56.2539989  51.1295000  78.0744995
  57.1519989  51.6155000  77.6924995  55.4779989  51.1475000  77.3094995
  55.9029989  51.6605000  78.9594995  57.7579989  49.5705000  79.4214995
  58.6199989  50.0935000  79.0074995  57.4829989  50.0225000  80.3744995
  58.0099989  48.5215000  79.5764995  54.3919989  46.9565000  80.0774995
  54.3549989  46.9185000  81.3064995  53.3329989  46.5845000  79.3324995
  53.2819989  46.6295000  78.3144995  52.1629989  46.0785000  79.9934995
  51.9829989  46.8145000  80.7774995  50.9379989  45.9955000  79.1214995
  50.0999989  45.5415000  79.6504995  50.5019989  47.4175000  78.7374995
  49.6149989  47.3685000  78.1054995  50.2729989  47.9845000  79.6404995
  51.3079989  47.9105000  78.1934995  51.2299989  45.0875000  77.9174995
  50.3439989  45.0265000  77.2844995  52.0589989  45.5005000  77.3424995
  51.4939989  44.0905000  78.2694995  52.3859989  44.7145000  80.5734995
  52.0219989  44.4615000  81.7204995  52.9399989  43.7815000  79.7694995
  53.2719989  43.9705000  78.8234995  53.1079989  42.4195000  80.1944995
  52.1829989  42.2035000  80.7284995  53.2379989  41.4415000  79.0194995
  53.9849989  41.7785000  78.3014995  53.5439989  40.4515000  79.3574995
  51.8759989  41.4145000  78.4164995  50.8929989  40.6235000  78.9634995
  51.1149989  40.0175000  79.8294995  49.6299989  40.5955000  78.4194995
  48.8669989  39.9695000  78.8594995  49.3369989  41.3625000  77.3174995
  48.3469989  41.3395000  76.8864995  50.3109989  42.1585000  76.7674995
  50.0859989  42.7665000  75.9034995  51.5739989  42.1825000  77.3154995
  52.3349989  42.8105000  76.8764995  54.2259989  42.2045000  81.1644995
  54.0289989  41.5365000  82.1784995  55.4309989  42.7555000  80.9014995
  55.6569989  43.3645000  80.1154995  56.5019989  42.4595000  81.8124995
  56.0329989  41.9125000  82.6304995  57.6059989  41.5865000  81.1924995
  57.8529989  41.9735000  80.2044995  58.5069989  41.6665000  81.8004995
  57.2159989  40.1125000  81.0684995  56.3299989  40.0285000  80.4394995
  58.0169989  39.5715000  80.5644995  56.9369989  39.4535000  82.4204995
  57.7729989  39.6565000  83.0894995  56.0549989  39.9165000  82.8624995
  56.7169989  37.9415000  82.3494995  57.5179989  37.4775000  81.7744995
  56.7559989  37.5145000  83.3514995  55.4109989  37.6385000  81.7254995
  55.2769989  36.6085000  81.6844995  54.6489989  38.0645000  82.2904995
  55.3879989  38.0295000  80.7614995  57.1549989  43.7125000  82.2954995
  58.1299989  44.1935000  81.7164995  56.6489989  44.2415000  83.3734995
  55.2179989  44.1935000  83.6194995  54.9499989  43.3115000  84.2014995
  54.6609989  44.1395000  82.6834995  54.8849989  45.4855000  84.3874995
  54.1679989  45.2995000  85.1864995  54.4439989  46.2355000  83.7314995
  56.2399989  45.9545000  84.9464995  56.4219989  45.5565000  85.9444995
  56.2889989  47.0405000  85.0224995  57.2479989  45.4155000  83.9344995
  57.4499989  46.1625000  83.1664995  58.6039989  45.1565000  84.5134995
  59.4259989  46.0695000  84.5194995  58.8549989  43.9315000  85.0114995
  58.1909989  43.1585000  84.9764995  60.1019989  43.6095000  85.6444995
  60.2449989  44.3485000  86.4334995  60.1039989  42.2445000  86.2804995
  59.2939989  42.1455000  87.0024995  59.8609989  41.1905000  85.1884995
  59.8599989  40.1965000  85.6354995  58.8979989  41.3755000  84.7124995
  60.6519989  41.2515000  84.4414995  61.3929989  42.0325000  87.0914995
  62.2133183  41.9300241  86.3810942  61.5480041  42.9244786  87.6984979
  61.3469989  40.8015000  87.9974995  61.1924729  39.9090137  87.3911252
  62.2885282  40.7132982  88.5395718  60.5271567  40.9034674  88.7085278
  61.2129989  43.6675000  84.6464995  62.2819989  44.2045000  84.9294995
  60.9789989  43.1075000  83.4464995  60.0869989  42.6875000  83.1864995
  61.9719989  43.0495000  82.4134995  62.8439989  42.5165000  82.7924995
  61.4529989  42.3055000  81.1674995  61.0299989  41.3525000  81.4844995
  60.6399989  42.8855000  80.7314995  62.4819989  42.0395000  80.0934995
  63.2949989  40.9545000  79.9434995  63.3229989  40.1055000  80.6104995
  64.0719989  41.0995000  78.8204995  64.7629989  40.4295000  78.4834995
  63.7599989  42.3055000  78.2254995  64.2509989  42.9025000  77.0984995
  65.0159989  42.4295000  76.5004995  63.7319989  44.1315000  76.7544995
  64.0969989  44.6315000  75.8694995  62.7549989  44.7355000  77.5194995
  62.3739989  45.7015000  77.2214995  62.2549989  44.1355000  78.6534995
  61.4859989  44.6075000  79.2464995  62.7719989  42.9195000  78.9964995
  62.2949989  44.4545000  82.0164995  63.4569989  44.8075000  81.8134995
  61.2539989  45.2975000  81.9134995  60.2929989  45.0285000  82.1224995
  61.3959989  46.6615000  81.4974995  61.8579989  46.6355000  80.5104995
  60.0509989  47.3995000  81.3954995  59.5399989  47.3495000  82.3564995
  60.2339989  48.4535000  81.1864995  58.9709989  46.7125000  80.1054995
  58.4379989  45.6055000  80.5304995  62.2279989  47.4015000  82.4924995
  62.9919989  48.2945000  82.1284995  62.1019989  47.0625000  83.7874995
  61.5239989  46.3055000  84.1514995  62.8349989  47.8175000  84.7594995
  62.5029989  48.8505000  84.6544995  62.5589989  47.3645000  86.2044995
  62.7279989  46.2905000  86.2794995  63.2729989  47.8475000  86.8724995
  61.1389989  47.6815000  86.6764995  60.4059989  47.2765000  85.9784995
  60.9469989  47.2185000  87.6444995  61.0019989  49.1945000  86.7734995
  61.9699989  49.9305000  86.5844995  59.7689989  49.6755000  87.0744995
  58.9929989  49.0315000  87.2234995  59.6189989  50.6815000  87.1514995
  64.3059989  47.6895000  84.5074995  65.0209989  48.6885000  84.5214995
  64.8099989  46.4585000  84.3044995  64.2679989  45.5945000  84.2814995
  66.2249989  46.3145000  84.1004995  66.6569989  46.9925000  84.8364995
  66.7139989  44.8745000  84.3334995  66.2889989  44.4685000  85.2514995
  66.3939989  44.2245000  83.5194995  68.2339989  44.9165000  84.4194995
  68.8429989  45.9835000  84.3694995  68.8659989  43.7185000  84.5494995
  69.8839989  43.6825000  84.6094995  68.3219989  42.8565000  84.5874995
  66.6789989  46.7095000  82.7174995  67.5939989  47.5165000  82.5644995
  66.0339989  46.1255000  81.6864995  65.1849989  45.5765000  81.8244995
  66.4309989  46.1875000  80.3004995  67.5149989  46.1345000  80.3974995
  65.8739989  45.0165000  79.4854995  64.7919989  44.9335000  79.5934995
  66.0799989  45.1365000  78.4214995  66.5689989  43.8265000  80.0434995
  67.8569989  43.5365000  79.6604995  68.3589989  44.1745000  78.9484995
  68.5119989  42.4425000  80.1744995  69.5249989  42.2255000  79.8684995
  67.8779989  41.6255000  81.0774995  68.3879989  40.7625000  81.4794995
  66.5909989  41.9105000  81.4684995  66.0899989  41.2735000  82.1824995
  65.9409989  43.0065000  80.9514995  64.9299989  43.2245000  81.2604995
  66.1679989  47.4615000  79.5464995  66.9699989  47.8045000  78.6814995
  65.0529989  48.1795000  79.7974995  64.3929989  47.9865000  80.5504995
  64.7249989  49.3165000  78.9654995  64.6459989  48.8875000  77.9664995
  63.4159989  50.0295000  79.3614995  63.3549989  50.0555000  80.4494995
  63.4709989  51.0635000  79.0204995  62.1279989  49.4135000  78.8224995
  62.2319989  48.3285000  78.8034995  61.3099989  49.6435000  79.5054995
  61.7629989  49.9055000  77.4204995  62.4899989  49.5455000  76.6924995
  60.7909989  49.5115000  77.1224995  61.7359989  51.4005000  77.4304995
  62.5969989  51.9155000  77.2494995  60.5819989  52.0925000  77.6764995
  59.4389989  51.4285000  78.0164995  59.4419989  50.4115000  78.0884995
  58.5809989  51.9495000  78.1984995  60.5659989  53.4525000  77.5704995
  61.4149989  53.9535000  77.3074995  59.7049989  53.9685000  77.7534995
  65.7649989  50.3875000  79.0844995  65.6409989  51.3015000  79.8974995
  66.7769989  50.3585000  78.1964995  66.8729989  49.6715000  77.4484995
  67.8199989  51.3365000  78.2594995  67.6239989  52.0525000  79.0574995
  68.7749989  50.8625000  78.4844995  67.8779989  52.0295000  76.9354995
  67.4159989  51.5065000  75.9224995  68.4559989  53.2465000  76.9324995
  68.8599989  53.6705000  77.7674995  68.5649989  54.0705000  75.7634995
  67.5499989  54.1995000  75.3864995  69.1669989  55.4525000  76.0714995
  69.2269989  56.0355000  75.1524995  68.5349989  55.9725000  76.7904995
  70.1659989  55.3295000  76.4894995  69.4449989  53.4145000  74.7464995
  69.1659989  53.4775000  73.5494995  70.5439989  52.7755000  75.1914995
  70.7819989  52.6635000  76.1774995  71.4859989  52.1895000  74.2794995
  71.8709989  52.9535000  73.6044995  72.3379989  51.7945000  74.8324995
  70.8399989  51.0935000  73.4904995  71.0769989  50.9645000  72.2914995
  70.0169989  50.2625000  74.1554995  69.7919989  50.3565000  75.1454995
  69.3789989  49.1545000  73.5044995  70.1479989  48.5125000  73.0754995
  68.5409989  48.3175000  74.4984995  69.1829989  48.0405000  75.3344995
  67.7529989  48.9555000  74.8994995  67.8839989  47.0295000  73.9484995
  67.3569989  46.5595000  74.7794995  66.7979989  47.3135000  72.8984995
  66.3739989  46.3715000  72.5494995  66.0119989  47.9225000  73.3444995
  67.2369989  47.8475000  72.0554995  68.9399989  46.0225000  73.4694995
  68.4449989  45.1295000  73.0894995  69.5379989  46.4715000  72.6764995
  69.5879989  45.7515000  74.3024995  68.4579989  49.6985000  72.4594995
  68.3959989  49.1865000  71.3424995  67.7169989  50.7675000  72.8034995
  67.7809989  51.2375000  73.7064995  66.7569989  51.3405000  71.9044995
  66.0449989  50.5505000  71.6664995  65.9849989  52.5175000  72.5204995
  65.2739989  52.9075000  71.7914995  65.4469989  52.1765000  73.4054995
  66.6849989  53.3045000  72.8024995  67.4589989  51.8475000  70.6854995
  66.9709989  51.6865000  69.5664995  68.6229989  52.4915000  70.8734995
  69.0519989  52.6595000  71.7834995  69.3579989  53.0005000  69.7534995
  68.6659989  53.6415000  69.2074995  70.5619989  53.8795000  70.1334995
  71.1189989  53.4005000  70.9384995  71.2369989  53.9555000  69.2804995
  70.1469989  55.2635000  70.5674995  70.1049989  55.8285000  71.8074995
  70.3979989  55.3375000  72.7234995  69.6329989  57.1185000  71.7184995
  69.5089989  57.7635000  72.4994995  69.3559989  57.3925000  70.3944995
  68.8659989  58.5175000  69.7924995  68.6239989  59.4005000  70.3654995
  68.6929989  58.4815000  68.4254995  68.3099989  59.3555000  67.9194995
  68.9979989  57.3555000  67.6894995  68.8489989  57.3645000  66.6194995
  69.4899989  56.2195000  68.2954995  69.7279989  55.3355000  67.7224995
  69.6649989  56.2555000  69.6494995  69.8349989  51.8615000  68.9084995
  69.8639989  51.9625000  67.6844995  70.2289989  50.7405000  69.5404995
  70.2069989  50.6065000  70.5514995  70.7239989  49.6225000  68.7914995
  71.6189989  49.9505000  68.2624995  71.0699989  48.4535000  69.6694995
  70.2269989  48.1665000  70.2984995  71.4079989  47.2625000  68.7584995
  71.6639989  46.3975000  69.3704995  70.5459989  47.0245000  68.1354995
  72.2549989  47.5195000  68.1224995  72.1889989  48.8235000  70.6574995
  73.1169892  48.8916078  70.0897881  71.9465219  49.8007477  71.0749816
  72.3589989  47.8135000  71.7914995  72.6019649  46.8360444  71.3747886
  73.1649709  48.1377888  72.4497891  71.4314961  47.7451827  72.3599809
  69.6299989  49.1565000  67.8844995  69.8539989  48.9025000  66.7014995
  68.4039989  49.0495000  68.4274995  68.1899989  49.2955000  69.3934995
  67.2749989  48.5715000  67.6794995  67.5279989  47.5695000  67.3334995
  65.9909989  48.4895000  68.5264995  65.1709989  48.1225000  67.9094995
  66.1489989  47.8085000  69.3624995  65.7429989  49.4805000  68.9074995
  67.0029989  49.5105000  66.5444995  66.6329989  49.0905000  65.4494995
  67.1479989  50.8255000  66.7764995  67.4359989  51.2305000  67.6674995
  66.8919989  51.7735000  65.7314995  65.8619989  51.6175000  65.4104995
  67.0339989  53.2325000  66.1904995  68.0219989  53.3795000  66.6274995
  66.9669989  53.8915000  65.3254995  65.7639989  53.6985000  67.4024995
  65.9579989  53.0435000  68.5084995  67.8759989  51.5525000  64.6284995
  67.5299989  51.6445000  63.4514995  69.1399989  51.2575000  64.9854995
  69.4529989  51.1505000  65.9504995  70.1629989  51.0675000  64.0004995
  70.2269989  51.9935000  63.4284995  71.5429989  50.7805000  64.6214995
  72.2779989  50.6455000  63.8284995  71.8399989  51.6185000  65.2524995
  71.4889989  49.8745000  65.2244995  69.8049989  49.8965000  63.1424995
  69.9319989  49.9565000  61.9204995  69.3339989  48.8015000  63.7644995
  69.1719989  48.7265000  64.7684995  69.0209989  47.6265000  63.0064995
  69.9209989  47.3795000  62.4434995  68.6979989  46.4215000  63.8534995
  69.4299989  46.2935000  64.6504995  67.3519989  46.6045000  64.5694995
  67.1389989  45.7235000  65.1744995  67.3979989  47.4835000  65.2124995
  66.5619989  46.7365000  63.8304995  68.7519989  45.1815000  62.9524995
  68.5219989  44.2935000  63.5414995  68.0219989  45.2835000  62.1494995
  69.7499989  45.0845000  62.5254995  67.8749989  47.9085000  62.0864995
  67.8709989  47.4585000  60.9414995  66.8659989  48.6655000  62.5574995
  66.8459989  49.0855000  63.4864995  65.7119989  48.9385000  61.7494995
  65.2829989  47.9705000  61.4904995  64.6509989  49.7695000  62.4894995
  63.8009989  49.9455000  61.8294995  64.3169989  49.2285000  63.3744995
  65.0809989  50.7255000  62.7894995  66.1159989  49.7125000  60.5344995
  65.6529989  49.4285000  59.4304995  66.9889989  50.7245000  60.7004995
  67.4039989  50.9925000  61.5924995  67.3989989  51.5155000  59.5764995
  66.4729989  51.8865000  59.1364995  68.2659989  52.7265000  59.9524995
  69.0139989  52.4165000  60.6814995  68.8049989  53.0675000  59.0684995
  67.4719989  53.8755000  60.5194995  67.2459989  54.2475000  61.8124995
  67.6419989  53.7425000  62.6814995  66.4389989  55.3615000  61.8444995
  66.1169989  55.8405000  62.6854995  66.1379989  55.7215000  60.5454995
  65.3809989  56.7425000  60.0464995  64.8879989  57.4455000  60.7014995
  65.2689989  56.8425000  58.6754995  64.6789989  57.6405000  58.2494995
  65.8949989  55.9435000  57.8364995  65.7869989  56.0525000  56.7674995
  66.6549989  54.9105000  58.3374995  67.1419989  54.2035000  57.6824995
  66.7689989  54.8155000  59.6944995  68.1709989  50.6855000  58.6054995
  67.9349989  50.7535000  57.4014995  69.1149989  49.8655000  59.1004995
  69.3049989  49.7255000  60.0924995  69.9419989  49.1085000  58.2044995
  70.4799989  49.7805000  57.5364995  70.6909989  48.5525000  58.7684995
  69.0969989  48.1665000  57.4104995  69.2889989  48.0165000  56.2044995
  68.1389989  47.4975000  58.0744995  67.9349989  47.6165000  59.0664995
  67.3139989  46.5385000  57.3994995  67.9839989  45.8025000  56.9554995
  66.3499989  45.8025000  58.3464995  66.9269989  45.2985000  59.1214995
  65.7129989  46.5325000  58.8464995  65.4639989  44.7705000  57.6244995
  64.9449989  45.2805000  56.8124995  66.3169989  43.6635000  56.9864995
  65.6669989  42.9475000  56.4834995  67.0019989  44.1035000  56.2614995
  66.8879989  43.1525000  57.7614995  64.3709989  44.2145000  58.5504995
  63.7659989  43.4895000  58.0054995  64.8339989  43.7285000  59.4094995
  63.7359989  45.0305000  58.8944995  66.4869989  47.2465000  56.3724995
  66.2649989  46.7325000  55.2784995  65.9969989  48.4545000  56.7074995
  66.1839989  48.9255000  57.5924995  65.1479989  49.1825000  55.8054995
  64.2849989  48.5445000  55.6144995  64.6609989  50.5175000  56.3934995
  64.0239989  51.0235000  55.6684995  64.0939989  50.3285000  57.3044995
  65.5199989  51.1485000  56.6244995  65.8989989  49.5005000  54.5504995
  65.3669989  49.3455000  53.4514995  67.1629989  49.9505000  54.6774995
  67.6509989  50.0825000  55.5634995  67.9179989  50.2815000  53.5014995
  67.3289989  51.0315000  52.9734995  69.2979989  50.9085000  53.7794995
  69.7859989  50.3475000  54.5764995  69.9189989  50.8025000  52.8894995
  69.2459989  52.3995000  54.1774995  70.2649989  52.7215000  54.3934995
  68.7359989  53.2585000  53.0094995  68.7079989  54.3055000  53.3124995
  69.4049989  53.1455000  52.1564995  67.7329989  52.9345000  52.7304995
  68.4599989  52.6305000  55.4744995  68.4529989  53.6945000  55.7114995
  67.4359989  52.2805000  55.3464995  68.9319989  52.0815000  56.2884995
  68.1329989  49.0425000  52.6964995  68.0519989  49.0705000  51.4694995
  68.3949989  47.9155000  53.3774995  68.4069989  47.8445000  54.3944995
  68.6849989  46.6955000  52.6824995  69.5659989  46.8695000  52.0644995
  69.0059989  45.5325000  53.6384995  69.8579989  45.8105000  54.2594995
  68.1589989  45.3815000  54.3074995  69.3209989  44.2045000  52.9264995
  68.4899989  43.9735000  52.2604995  70.5739989  44.3255000  52.0404995
  70.7679989  43.3705000  51.5524995  70.4119989  45.0935000  51.2834995
  71.4299989  44.5985000  52.6564995  69.4219989  43.0475000  53.9304995
  69.6449989  42.1225000  53.3984995  70.2169989  43.2555000  54.6464995
  68.4749989  42.9415000  54.4604995  67.4959989  46.3195000  51.8564995
  67.6409989  45.8655000  50.7224995  66.2819989  46.4905000  52.4124995
  66.1359989  46.8665000  53.3494995  65.0689989  46.1515000  51.7184995
  65.1969989  45.1245000  51.3774995  63.8319989  46.2225000  52.6314995
  63.7859989  47.2075000  53.0964995  62.9329989  46.1135000  52.0254995
  63.8359989  45.1445000  53.7294995  64.6969989  45.3265000  54.3734995
  62.5909989  45.2425000  54.6234995  62.6289989  44.4655000  55.3864995
  62.5629989  46.2215000  55.1024995  61.6959989  45.1105000  54.0164995
  64.0079989  43.7415000  53.1254995  64.0069989  42.9995000  53.9234995
  63.1859989  43.5375000  52.4394995  64.9529989  43.6915000  52.5844995
  64.8429989  47.0635000  50.5434995  64.3579989  46.6325000  49.5014995
  65.1569989  48.3635000  50.6944995  65.5849989  48.7385000  51.5414995
  64.9219989  49.3575000  49.6774995  63.9039989  49.1415000  49.3534995
  64.9889989  50.7655000  50.1964995  64.9149989  51.4635000  49.3624995
  63.8179989  51.0035000  51.1624995  63.8619989  52.0245000  51.5424995
  62.8759989  50.8525000  50.6364995  63.8849989  50.3035000  51.9954995
  66.2269989  50.9925000  50.8504995  66.7489989  50.1635000  50.8594995
  65.8329989  49.2445000  48.4844995  65.4279989  49.5805000  47.3714995
  67.0789989  48.7635000  48.6564995  67.4329989  48.3625000  49.5254995
  68.0219989  48.7925000  47.5664995  68.1319989  49.8595000  47.3724995
  69.3469989  48.1745000  47.9094995  69.2299989  47.1585000  48.2864995
  70.1829989  48.1115000  46.6154995  71.1539989  47.6665000  46.8314995
  69.6619989  47.5045000  45.8744995  70.3249989  49.1195000  46.2244995
  70.0249989  48.9475000  49.0524995  70.3418449  49.9104017  48.6518378
  69.2757906  49.1060743  49.8281544  71.2299989  48.2235000  49.6494995
  71.9798846  48.0649730  48.8744895  71.6574929  48.8274387  50.4498783
  70.9138303  47.2606440  50.0508043  67.5369989  48.0775000  46.3304995
  67.6249989  48.6815000  45.2594995  67.0339989  46.8665000  46.3394995
  66.5069989  46.1815000  47.5104995  65.9839989  46.8735000  48.1704995
  67.3069989  45.7275000  48.0954995  65.5509989  45.1145000  46.9514995
  64.5189989  45.4665000  46.9434995  65.5729989  44.2045000  47.5504995
  66.0739989  44.8655000  45.5274995  65.2769989  44.5445000  44.8574995
  66.8369989  44.0875000  45.5104995  66.6439989  46.2225000  45.1144995
  67.4989989  46.1125000  44.4474995  65.6609989  47.0305000  44.3124995
  65.7449989  47.0005000  43.0874995  64.7279989  47.7535000  44.9624995
  64.6549989  47.8145000  45.9784995  63.7389989  48.5125000  44.2434995
  63.2189989  47.8075000  43.5954995  62.7069989  49.1865000  45.1654995
  63.2149989  49.8405000  45.8744995  62.0369989  49.8125000  44.5764995
  61.9579989  48.2045000  45.8664995  61.3059989  48.6455000  46.4504995
  64.4209989  49.6055000  43.4774995  64.0659989  49.9075000  42.3394995
  65.4439989  50.2075000  44.1074995  65.7549989  49.9025000  45.0294995
  66.2189989  51.3115000  43.6144995  65.5889989  52.1815000  43.4284995
  67.2949989  51.6315000  44.6724995  66.7979989  51.9405000  45.5924995
  67.8439989  50.7175000  44.8984995  68.2699989  52.6875000  44.2794995
  69.4449989  52.3375000  43.6544995  69.6449989  51.2985000  43.4374995
  70.3669989  53.2935000  43.3024995  71.2829989  53.0035000  42.8094995
  70.1249989  54.6165000  43.5774995  70.8469989  55.3705000  43.3004995
  68.9569989  54.9745000  44.2074995  68.7619989  56.0135000  44.4294995
  68.0359989  54.0135000  44.5564995  67.1209989  54.3035000  45.0524995
  66.8899989  50.8995000  42.3404995  66.8569989  51.6095000  41.3374995
  67.4979989  49.7065000  42.3504995  67.4569989  49.0595000  43.1374995
  68.2689989  49.2295000  41.2424995  69.0469989  49.9625000  41.0284995
  68.9369989  47.8845000  41.5744995  69.4329989  47.9685000  42.5414995
  68.1619989  47.1245000  41.6794995  69.9609989  47.4055000  40.5334995
  70.4349989  46.5025000  40.9174995  69.2999989  46.9845000  39.2144995
  70.0659989  46.6545000  38.5124995  68.6029989  46.1675000  39.4014995
  68.7609989  47.8315000  38.7904995  71.0639989  48.4575000  40.3424995
  71.7809989  48.1025000  39.6024995  70.6199989  49.3915000  39.9994995
  71.5749989  48.6255000  41.2904995  67.3839989  49.0585000  40.0464995
  67.7729989  49.3765000  38.9234995  66.1599989  48.5445000  40.2514995
  65.7829989  48.3025000  41.1674995  65.2759989  48.2955000  39.1544995
  65.8799989  47.6865000  38.4814995  64.0119989  47.4885000  39.5114995
  63.5449989  47.8885000  40.4114995  63.2749989  47.5605000  38.7114995
  64.4189989  46.0675000  39.7214995  64.4989989  45.2015000  38.6564995
  64.2639989  45.5545000  37.6634995  64.8739989  43.8915000  38.8404995
  64.9259989  43.2205000  37.9954995  65.1829989  43.4355000  40.0994995
  65.5689989  42.0925000  40.2954995  65.7519989  41.9405000  41.2464995
  65.1079989  44.2915000  41.1684995  65.3429989  43.9385000  42.1614995
  64.7329989  45.5995000  40.9734995  64.6849989  46.2695000  41.8184995
  64.8439989  49.5565000  38.4804995  64.6609989  49.5775000  37.2634995
  64.6419989  50.6305000  39.2644995  64.7979989  50.6245000  40.2724995
  64.1859989  51.8935000  38.7574995  63.1499989  51.7695000  38.4404995
  64.2509989  53.0085000  39.8174995  63.8599989  52.6225000  40.7584995
  65.2949989  53.2705000  39.9894995  63.4799989  54.2745000  39.4454995
  63.8989989  55.1215000  39.9884995  63.6169989  54.4775000  38.3834995
  61.9849989  54.1745000  39.7484995  61.4169989  54.8665000  39.1264995
  61.6129989  53.1735000  39.5324995  61.8159989  54.5005000  41.1924995
  62.5079989  55.0835000  41.6634995  60.7429989  54.0265000  41.8914995
  59.8309989  53.2195000  41.2774995  59.9499989  52.9695000  40.2954995
  59.0299989  52.8655000  41.8004995  60.5879989  54.3555000  43.2074995
  61.2729989  54.9545000  43.6674995  59.7869989  54.0025000  43.7304995
  65.0969989  52.2995000  37.6424995  66.3129989  52.1505000  37.7384995
  64.5199989  52.8105000  36.5324995  63.5189989  52.9525000  36.3994995
  65.3559989  53.1955000  35.4314995  66.2839989  53.5835000  35.8514995
  65.6739989  52.0395000  34.5374995  66.1989989  51.2375000  35.0564995
  64.3409989  51.4675000  34.0324995  64.5349989  50.6195000  33.3754995
  63.7409989  51.1395000  34.8814995  63.7999989  52.2375000  33.4824995
  66.6269989  52.5055000  33.4234995  66.8609989  51.6655000  32.7694995
  66.1499989  53.2945000  32.8424995  67.5469989  52.8865000  33.8674995
  64.6489989  54.2305000  34.6064995  63.4239989  54.3385000  34.6274995
  65.4339989  55.0325000  33.8584995  66.4519989  54.9765000  33.8494995
  64.8949989  56.0495000  32.9974995  64.0189989  56.4645000  33.4954995
  65.8559989  57.1735000  32.7414995  66.7839989  56.8275000  32.2864995
  65.2099989  58.1535000  31.7484995  65.8959989  58.9775000  31.5514995
  64.9899989  57.6345000  30.8154995  64.2859989  58.5455000  32.1724995
  66.2309989  57.8135000  34.0884995  66.9299989  58.6335000  33.9194995
  65.3319989  58.1965000  34.5724995  66.6969989  57.0655000  34.7294995
  64.5679989  55.4205000  31.6754995  65.2799989  54.5305000  31.2144995
  63.4579989  55.8575000  31.0364995  62.8249989  56.5725000  31.3954995
  63.0979989  55.3095000  29.7574995  63.9569989  54.7255000  29.4264995
  61.8689989  54.3875000  29.7954995  61.7109989  53.9625000  28.8044995
  62.0679989  53.5555000  30.4704995  60.5909989  55.1005000  30.2434995
  60.6929989  55.3915000  31.2884995  60.4739989  56.0175000  29.6664995
  59.3349989  54.2455000  30.0834995  59.4409989  53.3015000  30.6184995
  58.4669989  54.7545000  30.5034995  59.1489989  54.0045000  28.6244995
  59.4709989  54.6965000  27.9474995  58.5469989  52.8575000  28.1954995
  58.1149989  51.9335000  29.1034995  58.2419989  52.1005000  30.1014995
  57.6649989  51.0755000  28.7834995  58.3869989  52.6275000  26.8594995
  58.7179989  53.3135000  26.1804995  57.9369989  51.7695000  26.5394995
  62.7389989  56.4415000  28.8404995  62.0009989  57.3495000  29.2134995
  63.2549989  56.4035000  27.5954995  63.8459989  55.6485000  27.2464995
  63.0039989  57.4525000  26.6404995  62.8999989  58.3735000  27.2144995
  64.1599989  57.6275000  25.6384995  65.0939989  57.7215000  26.1924995
  64.2389989  56.7255000  25.0324995  64.0139989  58.8335000  24.7104995
  63.1289989  58.7285000  24.0834995  63.8879989  59.7485000  25.2894995
  65.2699989  58.9115000  23.8534995  65.6809989  57.8535000  23.3054995
  65.8339989  60.0315000  23.7364995  61.7509989  57.1585000  25.8634995
  61.3929989  56.0005000  25.6544995  61.0439989  58.2275000  25.4184995
  61.3069989  59.1975000  25.5914995  59.8379989  58.0655000  24.6484995
  59.8289989  57.0585000  24.2304995  58.5749989  58.2295000  25.5084995
  58.7049989  57.6685000  26.4344995  58.4709989  59.2795000  25.7834995
  57.2879989  57.7685000  24.8304995  57.0259989  58.4315000  24.0054995
  57.4079989  56.7695000  24.4114995  56.2049989  57.7805000  25.8974995
  56.0129989  58.8525000  26.5294995  55.5669989  56.7145000  26.1064995
  59.8269989  59.1225000  23.5784995  60.0249989  60.3025000  23.8554995
  59.6539989  58.6865000  22.3144995  59.4699989  57.7055000  22.1034995
  59.7009989  59.5045000  21.1294995  60.4959989  60.2185000  21.3424995
  60.0129989  58.6475000  19.9004995  59.1989989  57.9605000  19.6694995
  60.1769989  59.2575000  19.0124995  61.2489989  57.9235000  20.3094995
  62.4769989  58.5405000  20.2884995  62.5549989  59.5675000  19.9624995
  63.6069989  57.8625000  20.6784995  64.5669989  58.3575000  20.6584995
  63.5169989  56.5555000  21.0944995  64.6769989  55.8595000  21.4944995
  65.1769989  56.4015000  22.1404995  62.2939989  55.9315000  21.1214995
  62.2169989  54.9055000  21.4494995  61.1689989  56.6165000  20.7304995
  60.2089989  56.1225000  20.7544995  58.4809989  60.3385000  20.8424995
  58.6129989  61.4965000  20.4464995  57.2569989  59.7825000  20.9774995
  57.0469989  58.8515000  21.3374995  56.1399989  60.5915000  20.5704995
  56.5499989  61.5785000  20.3574995  55.4289989  60.0515000  19.3214995
  55.0189989  59.0595000  19.5124995  54.5919989  60.6945000  19.0494995
  56.4299989  60.0005000  18.2194995  56.6939989  61.1175000  17.4614995
  56.1699989  62.0395000  17.6654995  57.6199989  61.0695000  16.4464995
  57.8179989  61.9505000  15.8534995  58.2929989  59.8995000  16.1874995
  59.0179989  59.8595000  15.3884995  58.0429989  58.7805000  16.9454995
  58.5729989  57.8615000  16.7464995  57.1149989  58.8365000  17.9584995
  56.9219989  57.9575000  18.5554995  55.1129989  60.6095000  21.6524995
  54.4569989  59.6045000  21.9194995  54.9519989  61.7385000  22.2844995
  53.6489989  62.1205000  22.8014995  53.3039989  61.4245000  23.5664995
  52.8949989  62.1295000  22.0144995  53.8729989  63.5235000  23.3794995
  54.1659989  63.4825000  24.4284995  52.9679989  64.1285000  23.3244995
  54.9949989  64.1035000  22.5014995  55.6279989  64.7865000  23.0674995
  54.5889989  64.6675000  21.6614995  55.7829989  62.8825000  22.0224995
  56.0369989  63.0395000  20.9744995  57.0549989  62.6555000  22.7724995
  57.1179989  61.6725000  23.5104995  58.0569989  63.4775000  22.6244995
  58.3159989  64.1635000  21.3694995  57.7859989  65.1145000  21.3244995
  57.9789989  63.5695000  20.5194995  59.8419989  64.3755000  21.3284995
  60.0939989  65.3695000  20.9594995  60.3239989  63.6575000  20.6654995
  60.2999989  64.1865000  22.7884995  60.3149989  65.1315000  23.3314995
  61.3059989  63.7705000  22.8444995  59.2599989  63.2255000  23.3574995
  59.6409989  62.2095000  23.2524995  58.9909989  63.3725000  24.8194995
  58.2379989  64.2665000  25.1984995  59.5769989  62.4875000  25.6524995
  60.2009989  61.7365000  25.3564995  59.3409989  62.5625000  27.0634995
  59.4599989  63.6005000  27.3744995  57.9239989  62.1055000  27.4534995
  57.2009989  62.6205000  26.8204995  57.8279989  61.0395000  27.2454995
  57.5649989  62.3565000  28.9174995  58.1999989  61.7365000  29.5504995
  57.7849989  63.3955000  29.1644995  56.0979989  62.0655000  29.2444995
  55.9079989  61.0015000  29.1004995  55.9219989  62.2805000  30.2984995
  55.1019989  62.8655000  28.4014995  55.2539989  63.9335000  28.5584995
  55.2699989  62.6725000  27.3424995  53.7189989  62.4905000  28.7714995
  53.0469989  62.9855000  28.1504995  53.5969989  61.4635000  28.6644995
  53.5389989  62.7595000  29.7594995  60.3049989  61.6245000  27.7204995
  60.7539989  60.6555000  27.1074995  60.6649989  61.9035000  28.9894995
  60.3539989  62.7185000  29.5174995  61.5489989  61.0185000  29.6924995
  61.8869989  60.2405000  29.0074995  62.7699989  61.7145000  30.2144995
  62.5209989  62.5315000  30.8914995  63.6019989  60.7065000  31.0244995
  64.4939989  61.1985000  31.4114995  63.0069989  60.3285000  31.8554995
  63.8949989  59.8765000  30.3814995  63.5269989  62.3355000  29.0254995
  64.4189989  62.8465000  29.3884995  63.8169989  61.5495000  28.3284995
  62.8809989  63.0515000  28.5164995  60.7789989  60.4865000  30.8614995
  60.2399989  61.2525000  31.6564995  60.7149989  59.1445000  31.0034995
  61.2059989  58.4775000  30.4084995  59.9179989  58.5555000  32.0434995
  59.3969989  59.3775000  32.5344995  58.8859989  57.5555000  31.4954995
  59.4089989  56.7625000  30.9604995  58.3669989  57.0865000  32.3314995
  57.8459989  58.1975000  30.5534995  58.3729989  58.5775000  29.6784995
  56.8339989  57.1595000  30.0334995  56.1179989  57.6485000  29.3734995
  57.3619989  56.3805000  29.4824995  56.3049989  56.7135000  30.8754995
  57.1629989  59.3995000  31.2244995  56.4349989  59.8335000  30.5394995
  56.6559989  59.0705000  32.1314995  57.9129989  60.1485000  31.4794995
  60.7959989  57.8055000  33.0004995  61.7649989  57.1615000  32.6054995
  60.4699989  57.8865000  34.3084995  59.7080696  58.4770523  34.6098482
  61.2029989  57.1545000  35.3084995  62.1004408  56.7415611  34.8478708
  61.6249989  58.0345000  36.5154995  62.4100705  58.7243839  36.2059481
  60.7642751  58.6005498  36.8716485  62.3709989  57.1685000  37.9414995
  60.2969989  56.0495000  35.7664995  59.1359989  56.2815000  36.1024995
  60.7939989  54.7955000  35.7704995  61.7389989  54.5165000  35.5084995
  59.9039989  53.7535000  36.1834995  59.4259989  54.0265000  37.1244995
  59.1099989  53.6315000  35.4464995  60.6419989  52.4745000  36.3454995
  61.8199989  52.3445000  36.0174995  59.9359989  51.4855000  36.9114995
  58.9989989  51.5895000  37.3004995  60.4859989  50.1785000  37.0014995
  61.5709989  50.1445000  37.1024995  59.9149989  49.4655000  38.1964995
  58.8259989  49.4405000  38.1634995  60.3539989  48.0005000  38.2034995
  59.9329989  47.4985000  39.0744995  60.0009989  47.5105000  37.2964995
  61.4419989  47.9465000  38.2444995  60.3369989  50.2415000  39.4534995
  59.9359989  49.7465000  40.3384995  61.4249989  50.2705000  39.5154995
  59.9499989  51.2585000  39.4004995  59.9469989  49.5675000  35.7564995
  58.9679989  48.8395000  35.8014995  60.5629989  49.8595000  34.5974995
  61.4099989  50.4205000  34.5064995  60.0149989  49.3605000  33.3664995
  59.0519989  48.8915000  33.5694995  59.8049989  50.4775000  32.3324995
  60.7369989  51.0125000  32.1524995  59.4879989  50.0595000  31.3774995
  58.7449989  51.4215000  32.8814995  57.7299989  50.9165000  33.4324995
  58.9339989  52.6605000  32.7524995  61.0309989  48.4385000  32.8024995
  60.7409989  47.3215000  32.3804995  62.2799989  48.9195000  32.8204995
  62.5079989  49.8545000  33.1574995  63.4179989  48.1865000  32.3754995
  63.2629989  47.8785000  31.3414995  64.7119989  49.0165000  32.3484995
  64.7959989  49.6385000  33.2394995  65.5899989  48.3705000  32.3264995
  64.6329989  49.8555000  31.1164995  65.1299989  49.3725000  29.9284995
  65.5769989  48.3895000  29.8974995  65.0649989  50.1245000  28.7794995
  65.4649989  49.7355000  27.8554995  64.4899989  51.3725000  28.8084995
  64.4169989  52.1505000  27.6334995  63.9789989  53.0045000  27.8334995
  63.9819989  51.8615000  29.9864995  63.5279989  52.8415000  30.0144995
  64.0519989  51.1025000  31.1294995  63.6449989  51.4905000  32.0514995
  63.5569989  47.0235000  33.2884995  64.1329989  46.0055000  32.9084995
  63.0259989  47.1605000  34.5224995  62.5029989  47.9795000  34.8314995
  63.1629989  46.1385000  35.5084995  64.1959989  46.2885000  35.8214995
  62.1709989  46.2945000  36.6634995  62.3819989  45.5555000  37.4364995
  62.2859989  47.2765000  37.1214995  60.8429989  46.1335000  36.1894995
  60.3689989  45.4895000  36.7554995  63.0029989  44.6895000  35.0154995
  64.0479989  44.0545000  34.9064995  61.8029989  44.0795000  34.6884995
  60.8639989  44.4775000  34.7094995  61.9619989  42.6795000  34.2634995
  62.6059989  42.8205000  33.3954995  62.5649989  41.8025000  35.3764995
  62.6649989  40.7795000  35.0124995  63.5689989  42.1575000  35.6074995
  61.7409989  41.8015000  36.6304995  60.7229989  40.9135000  36.8894995
  60.4059989  40.1595000  36.2804995  60.2209989  41.2315000  38.1104995
  59.4059989  40.7035000  38.5834995  60.8459989  42.2625000  38.6514995
  61.8029989  42.6205000  37.7184995  62.5019989  43.4355000  37.8354995
  60.7319989  41.9275000  33.8164995  59.7749989  42.4755000  33.2704995
  60.8419989  40.5855000  34.0384995  61.6629989  40.2605000  34.5484995
  60.0249989  39.4335000  33.7054995  59.8239989  39.5075000  32.6364995
  60.7669989  38.1215000  34.0434995  61.7349989  38.1115000  33.5414995
  60.9629989  38.0805000  35.1144995  59.9669989  36.8955000  33.6264995
  59.0229989  37.0265000  32.8014995  60.3059989  35.7945000  34.1384995
  58.7299989  39.4185000  34.4594995  58.6719989  39.7115000  35.6524995
  57.6529989  39.0465000  33.7364995  57.7299989  38.7645000  32.7594995
  56.3029989  38.9965000  34.2204995  56.0969989  39.9935000  34.6094995
  55.3259989  38.6125000  33.1014995  55.5219989  37.5845000  32.7964995
  54.3089989  38.6405000  33.4934995  55.4119989  39.5205000  31.8754995
  54.9189989  40.4675000  32.0944995  56.4579989  39.7455000  31.6684995
  54.7749989  38.8975000  30.6324995  55.1999989  37.9055000  30.4764995
  53.7079989  38.7635000  30.8114995  54.9649989  39.7245000  29.3604995
  54.4639989  40.6875000  29.4644995  56.0239989  39.9315000  29.2054995
  54.4169989  38.9925000  28.1954995  54.5499989  39.5605000  27.3344995
  54.9139989  38.0845000  28.0914995  53.4019989  38.8175000  28.3414995
  56.1269989  37.9595000  35.2914995  55.6189989  38.2545000  36.3724995
  56.5669989  36.7125000  35.0264995  57.0929989  36.4575000  34.1904995
  56.3169989  35.6235000  35.9304995  55.2389989  35.6075000  36.0934995
  56.7049989  34.2565000  35.3474995  57.5969989  34.3635000  34.7294995
  56.9589989  33.5725000  36.1574995  55.5699989  33.6605000  34.5104995
  54.8239989  33.2395000  35.1834995  55.0829989  34.4645000  33.9584995
  56.0019989  32.5795000  33.5204995  56.8049989  31.9715000  33.9374995
  55.1749989  31.9055000  33.2984995  56.4559989  33.2835000  32.2894995
  55.8979989  34.0475000  31.9074995  57.6149989  32.9125000  31.6694995
  58.3879989  31.9225000  32.2034995  58.0999989  31.4595000  33.0654995
  59.2539989  31.6455000  31.7404995  58.0029989  33.5385000  30.5204995
  57.4279989  34.2825000  30.1254995  58.8679989  33.2625000  30.0564995
  57.0079989  35.8405000  37.2294995  56.4649989  35.5335000  38.2914995
  58.2399989  36.3595000  37.1754995  58.7229989  36.6045000  36.3104995
  58.9849989  36.6135000  38.3684995  59.0449989  35.6955000  38.9534995
  60.4199989  37.0755000  38.0514995  60.8959989  36.3345000  37.4094995
  60.3749989  38.0055000  37.4854995  61.2889989  37.2905000  39.2874995
  60.8119989  38.0305000  39.9304995  61.3349989  36.3595000  39.8524995
  62.7149989  37.7515000  38.9744995  62.6969989  38.6585000  38.3704995
  63.2469989  37.9915000  39.8944995  63.4099989  36.6535000  38.2434995
  63.7869989  35.8605000  38.7624995  63.5469989  36.6995000  36.8854995
  63.0879989  37.7775000  36.1834995  62.6409989  38.5525000  36.6734995
  63.1919989  37.8075000  35.1694995  64.1619989  35.6685000  36.2354995
  64.5149989  34.8705000  36.7634995  64.2679989  35.6955000  35.2214995
  58.2879989  37.7075000  39.1094995  58.2069989  37.7055000  40.3374995
  57.7369989  38.6665000  38.3464995  57.7099989  38.6185000  37.3274995
  57.1329989  39.8495000  38.8784995  57.9169989  40.3305000  39.4634995
  56.6509989  40.8115000  37.7804995  57.4749989  41.0065000  37.0934995
  55.8639989  40.3255000  37.2044995  56.1239989  42.1465000  38.3164995
  55.5569989  42.6665000  37.5444995  55.4439989  41.9765000  39.1514995
  57.3069989  42.9935000  38.7634995  57.9349989  42.6435000  39.7984995
  57.5979989  44.0075000  38.0714995  55.9579989  39.5295000  39.7504995
  55.7519989  40.1925000  40.7644995  55.1429989  38.5215000  39.3894995
  55.2759989  37.9145000  38.5804995  53.9799989  38.2525000  40.1884995
  53.3569989  39.1435000  40.1134995  53.1799989  37.0215000  39.7274995
  53.8699989  36.1815000  39.6434995  52.4649989  36.7695000  40.5114995
  52.4139989  37.1405000  38.4064995  52.8919989  37.8975000  37.7844995
  52.4839989  36.1955000  37.8684995  50.9379989  37.5035000  38.5904995
  50.5439989  37.0505000  39.5004995  50.8199989  38.5825000  38.6944995
  50.1919989  37.0095000  37.3964995  49.7379989  36.0965000  37.4324995
  50.1059989  37.7575000  36.2564995  50.7399989  38.9615000  36.1734995
  51.2819989  39.3085000  36.9654995  50.6719989  39.5155000  35.3194995
  49.3849989  37.2915000  35.1954995  48.9139989  36.3885000  35.2564995
  49.3169989  37.8455000  34.3414995  54.4259989  37.9105000  41.5734995
  53.9029989  38.4385000  42.5544995  55.4269989  37.0195000  41.6824995
  55.9309989  36.6245000  40.8884995  55.8689989  36.5485000  42.9634995
  54.9949989  36.1095000  43.4444995  56.9659989  35.4755000  42.8624995
  57.2589989  35.1595000  43.8634995  56.5859989  34.6175000  42.3074995
  57.8319989  35.8885000  42.3444995  56.4279989  37.6835000  43.7534995
  56.1839989  37.7935000  44.9534995  57.1949989  38.5645000  43.0904995
  57.3809989  38.5295000  42.0884995  57.8229989  39.6505000  43.7834995
  58.4449989  39.2055000  44.5594995  58.6879989  40.4845000  42.8864995
  58.1309989  40.9055000  42.0494995  59.2329989  41.6715000  43.6994995
  59.8649989  42.2895000  43.0614995  58.4009989  42.2685000  44.0734995
  59.8189989  41.2985000  44.5394995  59.7799989  39.5865000  42.2814995
  60.4169989  40.1805000  41.6264995  60.3819989  39.1565000  43.0814995
  59.3149989  38.7855000  41.7074995  56.7729989  40.5545000  44.3534995
  56.9039989  41.0305000  45.4774995  55.6989989  40.8145000  43.5854995
  55.5489989  40.4085000  42.6614995  54.6579989  41.7045000  44.0184995
  55.1229989  42.6735000  44.2014995  53.5539989  41.8805000  42.9624995
  52.7929989  42.5625000  43.3414995  53.9859989  42.2895000  42.0494995
  53.0989989  40.9135000  42.7464995  54.0189989  41.1475000  45.2434995
  53.6989989  41.8855000  46.1754995  53.8129989  39.8215000  45.2694995
  54.0739989  39.1835000  44.5174995  53.1899989  39.1975000  46.3964995
  52.2099989  39.6535000  46.5374995  52.9799989  37.7245000  46.1914995
  53.9139989  37.2215000  45.9394995  52.4649989  37.1185000  47.5084995
  52.3059989  36.0475000  47.3784995  53.1989989  37.2835000  48.2964995
  51.5239989  37.5935000  47.7844995  52.0329989  37.4925000  44.9994995
  51.0356527  37.7987817  45.3150827  52.3709137  38.1374450  44.1883527
  51.9909989  36.0445000  44.5144995  51.6527050  35.3989690  45.3250220
  51.3023167  35.9622555  43.6736357  52.9879672  35.7376315  44.1982941
  54.0739989  39.3955000  47.5894995  53.5969989  39.6905000  48.6834995
  55.3979989  39.2425000  47.3994995  55.8229989  39.0255000  46.4984995
  56.3339989  39.3775000  48.4794995  56.0619989  38.6305000  49.2254995
  57.7529989  39.1305000  48.0594995  58.0709989  39.7975000  47.2584995
  58.6739989  39.4085000  49.2604995  59.7109989  39.2335000  48.9724995
  58.5549989  40.4445000  49.5774995  58.4089989  38.7445000  50.0834995
  57.8569989  37.6955000  47.5134995  58.8829989  37.4975000  47.2024995
  57.5709989  36.9885000  48.2924995  57.1909989  37.5825000  46.6584995
  56.2619989  40.7725000  49.0174995  56.3009989  40.9725000  50.2294995
  56.1519989  41.7815000  48.1304995  56.0839989  41.6565000  47.1204995
  56.1229989  43.1475000  48.5714995  57.0749989  43.3095000  49.0764995
  55.9549989  44.1675000  47.4314995  54.9869989  43.9965000  46.9604995
  55.9249989  45.1655000  47.8684995  57.0259989  44.1545000  46.3424995
  58.0129989  44.1145000  46.8024995  56.9199989  43.2545000  45.7374995
  56.9299989  45.3905000  45.4434995  55.8869989  45.6195000  45.2244995
  57.3479989  46.2605000  45.9494995  57.6739989  45.1185000  44.1844995
  58.6689989  45.3325000  44.1164995  57.0099989  44.5785000  43.1204995
  55.6869989  44.2645000  43.2354995  55.1969989  44.4335000  44.1144995
  55.1879989  43.8615000  42.4424995  57.6599989  44.3635000  41.9394995
  58.6459989  44.6065000  41.8484995  57.1589989  43.9595000  41.1474995
  54.9149989  43.3505000  49.4244995  54.9779989  44.0015000  50.4644995
  53.7719989  42.7895000  48.9934995  53.7029989  42.1785000  48.1794995
  52.5359989  43.0215000  49.6734995  52.3499989  44.0955000  49.6824995
  51.3549989  42.3255000  48.9694995  51.4659989  42.4525000  47.8924995
  51.4089989  41.2555000  49.1714995  49.9609989  42.8385000  49.3864995
  49.2249989  42.1805000  48.9254995  49.7159989  42.7275000  50.8954995
  48.7199989  43.1025000  51.1304995  49.7919989  41.6835000  51.2004995
  50.4609989  43.3165000  51.4294995  49.7059989  44.2515000  48.8454995
  48.7159989  44.5865000  49.1554995  50.4599989  44.9335000  49.2394995
  49.7609989  44.2395000  47.7564995  52.6449989  42.4605000  51.0594995
  52.2349989  43.0975000  52.0284995  53.1919989  41.2355000  51.1904995
  53.5689989  40.6865000  50.4174995  53.2799989  40.6045000  52.4784995
  52.2649989  40.6335000  52.8744995  53.7479989  39.1805000  52.4024995
  54.7279989  39.0925000  51.9324995  53.8839989  38.6375000  53.8344995
  54.2239989  37.6025000  53.8004995  54.6079989  39.2385000  54.3844995
  52.9169989  38.6855000  54.3354995  52.7649989  38.3845000  51.5294995
  53.0929989  37.3475000  51.4654995  51.7699989  38.4235000  51.9734995
  52.7339989  38.8175000  50.5294995  54.2329989  41.3315000  53.3804995
  53.8959989  41.6665000  54.5144995  55.4509989  41.6185000  52.8874995
  55.7319989  41.4505000  51.9214995  56.4709989  42.1995000  53.7154995
  56.6119989  41.5685000  54.5924995  57.8109989  42.2875000  52.9484995
  57.9929989  41.3215000  52.4784995  57.6909989  43.0145000  52.1454995
  59.0719989  42.6705000  53.7534995  59.2139989  41.9015000  54.5134995
  60.2999989  42.6955000  52.8284995  61.1839989  42.9665000  53.4054995
  60.4429989  41.7095000  52.3864995  60.1439989  43.4285000  52.0364995
  58.9219989  43.9895000  54.5254995  59.8429989  44.1995000  55.0694995
  58.7209989  44.8005000  53.8254995  58.0949989  43.9065000  55.2304995
  56.0459989  43.5755000  54.1374995  56.2829989  43.9845000  55.2744995
  55.5029989  44.3655000  53.1974995  55.3399989  44.0925000  52.2284995
  55.1079989  45.6985000  53.5324995  55.9049989  46.1545000  54.1194995
  55.0229989  46.2725000  52.6094995  53.8149989  45.8385000  54.2994995
  53.7099989  46.7095000  55.1594995  52.7259989  45.1835000  53.8334995
  52.7329989  44.5555000  53.0304995  51.4369989  45.3385000  54.4674995
  51.5969989  46.1825000  55.1384995  50.3769989  45.5535000  53.3694995
  50.7949989  46.1765000  52.5784995  50.1219989  44.5945000  52.9184995
  49.1429989  46.1935000  53.9054995  49.1049989  47.5585000  54.0694995
  49.9729989  48.1495000  53.8184995  47.9759989  48.1795000  54.5484995
  47.9639989  49.2515000  54.6814995  46.8629989  47.4355000  54.8584995
  45.9729989  47.9185000  55.2334995  46.8899989  46.0705000  54.6874995
  46.0179989  45.4805000  54.9294995  48.0239989  45.4535000  54.2084995
  48.0349989  44.3825000  54.0694995  50.9289989  44.2395000  55.3754995
  50.6769989  44.4345000  56.5634995  50.8099989  43.0235000  54.7924995
  51.2479989  42.7855000  53.9024995  50.0499989  41.9425000  55.3744995
  49.0819989  42.4035000  55.5734995  49.8999989  40.7405000  54.4264995
  50.8889989  40.4315000  54.0874995  49.4769989  39.9025000  54.9804995
  49.0169989  41.0245000  53.1984995  49.5009989  41.8015000  52.6064995
  48.9039989  39.7865000  52.2914995  48.2739989  40.0205000  51.4334995
  49.8959989  39.4975000  51.9444995  48.4619989  38.9635000  52.8524995
  47.6429989  41.5765000  53.6164995  47.0419989  41.7675000  52.7274995
  47.1349989  40.8475000  54.2484995  47.7769989  42.5055000  54.1704995
  50.6229989  41.4145000  56.6414995  49.9189989  41.2945000  57.6444995
  51.9229989  41.0865000  56.6394995  52.5679989  41.2225000  55.8604995
  52.4789989  40.4955000  57.8124995  51.8929989  39.5995000  58.0194995
  53.9409989  40.0415000  57.6464995  53.9979989  39.3095000  56.8404995
  54.5479989  40.8955000  57.3454995  54.5239989  39.4395000  58.9024995
  55.3469989  40.0025000  59.8344995  55.7359989  41.0095000  59.7904995
  55.6079989  39.0995000  60.8374995  56.1959989  39.2685000  61.6534995
  54.9419989  37.9275000  60.5544995  54.8779989  36.7465000  61.2364995
  55.4059989  36.6085000  62.1684995  54.1149989  35.7375000  60.6914995
  54.0469989  34.7895000  61.2044995  53.4359989  35.9135000  59.5034995
  52.8469989  35.1005000  59.1044995  53.4949989  37.1065000  58.8154995
  52.9609989  37.2475000  57.8874995  54.2559989  38.1025000  59.3544995
  52.4039989  41.4775000  58.9314995  52.0089989  41.1205000  60.0394995
  52.7549989  42.7095000  58.6974995  53.7679989  43.0625000  57.7134995
  53.3259989  43.2035000  56.7274995  54.5149989  42.2745000  57.6184995
  54.3989989  44.3675000  58.2314995  54.5729989  45.0735000  57.4194995
  55.3629989  44.1815000  58.7044995  53.3759989  44.9175000  59.2424995
  52.6659989  45.5955000  58.7684995  53.8609989  45.4735000  60.0444995
  52.6899989  43.6585000  59.7644995  53.2069989  43.3215000  60.6634995
  51.2839989  43.8515000  60.2334995  51.0829989  44.1025000  61.4204995
  50.2939989  43.7405000  59.3324995  50.4219989  43.5035000  58.3484995
  48.9399989  43.9635000  59.7384995  48.9059989  44.9615000  60.1744995
  47.9449989  43.9115000  58.5694995  48.2299989  44.6575000  57.8274995
  48.0169989  42.9375000  58.0854995  46.4829989  44.1555000  58.9904995
  46.2369989  43.4485000  59.7824995  46.2979989  45.5615000  59.5834995
  45.2559989  45.7015000  59.8704995  46.9339989  45.6725000  60.4614995
  46.5729989  46.3095000  58.8394995  45.5169989  43.8755000  57.8294995
  44.4929989  44.0565000  58.1564995  45.7519989  44.5335000  56.9934995
  45.6189989  42.8375000  57.5134995  48.5399989  42.9055000  60.7114995
  47.9909989  43.2025000  61.7674995  48.8269989  41.6335000  60.3834995
  49.3439989  41.3555000  59.5494995  48.4049989  40.5495000  61.2214995
  47.3279989  40.6655000  61.3394995  48.7019989  39.1765000  60.5974995
  48.2029989  39.1125000  59.6304995  49.7729989  39.0975000  60.4094995
  48.2589989  37.9875000  61.4664995  48.7139989  38.0995000  62.4504995
  46.7349989  37.9925000  61.6844995  46.4529989  37.1395000  62.3024995
  46.4419989  38.9155000  62.1844995  46.2289989  37.9255000  60.7214995
  48.7719989  36.6575000  60.8974995  48.4419989  35.8375000  61.5344995
  48.3779989  36.5165000  59.8914995  49.8609989  36.6735000  60.8614995
  49.0949989  40.6025000  62.5504995  48.4539989  40.4965000  63.5954995
  50.4259989  40.7885000  62.5484995  50.9809989  40.9675000  61.7114995
  51.1779989  40.7455000  63.7714995  50.9579989  39.7805000  64.2274995
  52.6559989  40.8495000  63.5354995  53.1899989  40.8035000  64.4844995
  53.0839989  39.6785000  62.6334995  54.1569989  39.7345000  62.4484995
  52.8499989  38.7355000  63.1264995  52.5489989  39.7355000  61.6854995
  52.9679989  42.0885000  62.9134995  53.9349989  42.1455000  62.7654995
  50.7759989  41.8645000  64.6834995  50.5029989  41.6455000  65.8624995
  50.7039989  43.1005000  64.1584995  50.8749989  43.3335000  63.1804995
  50.3629989  44.2045000  65.0044995  51.0929989  44.1565000  65.8124995
  50.5019989  45.5925000  64.3604995  50.0669989  45.5655000  63.3614995
  49.9239989  46.3125000  64.9404995  51.9579989  46.0835000  64.2594995
  52.4479989  45.8655000  65.2084995  52.7669989  45.3125000  63.2124995
  53.7859989  45.6995000  63.1824995  52.7879989  44.2545000  63.4754995
  52.3039989  45.4335000  62.2334995  52.0119989  47.6055000  64.0734995
  53.0509989  47.9275000  64.0044995  51.4859989  47.8795000  63.1584995
  51.5369989  48.0935000  64.9244995  48.9639989  44.0665000  65.5044995
  48.6799989  44.4335000  66.6444995  48.0449989  43.5455000  64.6714995
  48.2199989  43.2105000  63.7244995  46.6919989  43.4425000  65.1374995
  46.3719989  44.4595000  65.3654995  45.7229989  42.9015000  64.1234995
  44.7439989  42.7865000  64.5884995  45.6189989  43.8885000  62.9534995
  44.9179989  43.5025000  62.2134995  45.2659989  44.8525000  63.3204995
  46.5999989  44.0125000  62.4934995  46.1309989  41.6215000  63.6654995
  47.1099989  41.5695000  63.6684995  46.6629989  42.5465000  66.3344995
  46.0009989  42.8535000  67.3234995  47.3909989  41.4195000  66.2844995
  47.9769989  41.1455000  65.4964995  47.3859989  40.4975000  67.3824995
  46.3499989  40.2005000  67.5444995  48.2029989  39.2685000  67.1034995
  49.2229989  39.5275000  66.8184995  48.2729989  38.4325000  68.3934995
  48.8629989  37.5335000  68.2134995  48.7399989  39.0205000  69.1834995
  47.2659989  38.1505000  68.6994995  47.6169989  38.5025000  65.9074995
  46.6747237  38.0614225  66.2325667  47.4243432  39.2286158  65.1177280
  48.5369989  37.4035000  65.3754995  48.7297468  36.6767097  66.1646281
  48.0587577  36.9052104  64.5322368  49.4793678  37.8439032  65.0497913
  47.9759989  41.1645000  68.5894995  47.4629989  41.0295000  69.7004995
  49.0799989  41.9105000  68.4084995  49.4969989  42.1095000  67.4994995
  49.7659989  42.4955000  69.5264995  50.0599989  41.6635000  70.1664995
  51.0169989  43.2805000  69.0934995  51.6929989  42.6135000  68.5594995
  50.7259989  44.0645000  68.3944995  51.8949989  44.0255000  70.4984995
  52.9379989  44.6695000  70.0664995  48.8719989  43.4475000  70.2644995
  48.7179989  43.3535000  71.4804995  48.2419989  44.3835000  69.5354995
  48.3239989  44.4575000  68.5214995  47.3879989  45.3725000  70.1254995
  47.9569989  45.8215000  70.9394995  47.0299989  46.5265000  69.1694995
  46.7399989  46.1465000  68.1894995  46.1859989  47.1015000  69.5504995
  48.2579989  47.3755000  69.0734995  48.4889989  48.3645000  70.0014995
  47.7749989  48.5265000  70.7954995  49.6179989  49.1505000  69.9324995
  49.7829989  49.9245000  70.6674995  50.5329989  48.9495000  68.9284995
  51.6919989  49.7535000  68.8554995  51.9499989  50.0375000  69.7574995
  50.3119989  47.9615000  67.9984995  51.0279989  47.7985000  67.2064995
  49.1829989  47.1795000  68.0714995  49.0199989  46.4045000  67.3364995
  46.1559989  44.7395000  70.6734995  45.5949989  45.2325000  71.6484995
  45.6699989  43.6505000  70.0474995  46.0769989  43.1965000  69.2304995
  44.4699989  43.0665000  70.5684995  43.6879989  43.8245000  70.5334995
  43.9509989  41.9125000  69.7474995  44.0379989  42.1715000  68.6924995
  44.7729989  40.6425000  70.0164995  44.3819989  39.8215000  69.4144995
  45.8159989  40.8215000  69.7534995  44.7049989  40.3825000  71.0724995
  42.5939989  41.6685000  70.0774995  42.2569989  40.9195000  69.5424995
  44.7409989  42.6215000  71.9784995  43.9299989  42.8675000  72.8714995
  45.9029989  41.9825000  72.2294995  46.6119989  41.7725000  71.5264995
  46.2179989  41.5445000  73.5604995  45.3979989  40.8865000  73.8464995
  47.5399989  40.7565000  73.6644995  48.3219989  41.2595000  73.0964995
  47.8739989  40.7185000  74.7014995  47.3329989  39.3755000  73.1414995
  46.7749989  38.4095000  73.9514995  46.4869989  38.6625000  74.9614995
  46.5799989  37.1295000  73.4914995  46.1359989  36.3845000  74.1354995
  46.9519989  36.7985000  72.2094995  46.8019989  35.7935000  71.8434995
  47.5149989  37.7525000  71.3964995  47.8079989  37.4965000  70.3894995
  47.7059989  39.0335000  71.8634995  48.1529989  39.7765000  71.2194995
  46.3549989  42.7295000  74.4664995  45.8039989  42.7435000  75.5664995
  47.0879989  43.7665000  74.0194995  47.4849989  43.8265000  73.0814995
  47.3679989  44.8945000  74.8624995  47.8489989  44.4875000  75.7524995
  48.2929989  45.8835000  74.2134995  47.9089989  46.2075000  73.2454995
  48.3869989  47.1155000  75.1264995  49.0539989  47.8515000  74.6774995
  47.3959989  47.5525000  75.2504995  48.7769989  46.8185000  76.0994995
  49.6559989  45.2335000  73.9184995  50.1547229  45.0736247  74.8744363
  49.4625665  44.2710792  73.4447596  50.5519989  46.0765000  73.0114995
  50.7462644  47.0389628  73.4848136  51.4955131  45.5561588  72.8468018
  50.0541065  46.2364191  72.0551372  46.1039989  45.6195000  75.2234995
  45.8669989  45.9175000  76.3924995  45.2399989  45.9005000  74.2324995
  45.3689989  45.6135000  73.2624995  44.0369989  46.6485000  74.4804995
  44.3469989  47.5965000  74.9204995  43.2399989  46.9465000  73.1994995
  42.9959989  46.0055000  72.7064995  42.2949989  47.4175000  73.4714995
  43.9849989  47.8555000  72.2034995  44.8789989  47.3285000  71.8714995
  43.1369989  48.1185000  70.9484995  43.6889989  48.7625000  70.2644995
  42.9139989  47.1725000  70.4554995  42.2059989  48.6065000  71.2344995
  44.4729989  49.1505000  72.8744995  44.9939989  49.7665000  72.1414995
  43.6179989  49.7005000  73.2684995  45.1529989  48.9035000  73.6894995
  43.1459989  45.8695000  75.3974995  42.4989989  46.4395000  76.2734995
  43.0839989  44.5375000  75.2174995  43.6229989  44.0205000  74.5224995
  42.2149989  43.7365000  76.0324995  41.1979989  44.0965000  75.8804995
  42.2639989  42.2455000  75.6564995  43.2929989  41.8935000  75.7294995
  41.6799989  41.6765000  76.3794995  41.7319989  41.9555000  74.2384995
  42.3819989  42.4595000  73.5234995  41.7999989  40.4545000  73.9114995
  41.4179989  40.2835000  72.9054995  42.8349989  40.1165000  73.9694995
  41.1959989  39.8985000  74.6284995  40.3229989  42.5385000  74.0434995
  39.9749989  42.3185000  73.0344995  39.6409989  42.0935000  74.7684995
  40.3529989  43.6185000  74.1894995  42.6589989  43.8575000  77.4584995
  41.8329989  43.9875000  78.3644995  43.9849989  43.8155000  77.6884995
  44.6809989  43.7265000  76.9484995  44.5449989  43.8935000  79.0094995
  44.1249989  43.0625000  79.5754995  46.0849989  43.8045000  78.9694995
  46.3709989  42.7725000  78.7664995  46.4489989  44.4055000  78.1364995
  46.7839989  44.2655000  80.2504995  47.8209989  44.5025000  80.0134995
  46.3149989  45.1895000  80.5874995  46.7669989  43.2635000  81.4034995
  46.8249989  43.7785000  82.3624995  45.8389989  42.6925000  81.4044995
  47.9399989  42.3625000  81.2164995  47.8129989  41.4325000  80.8174995
  49.1849989  42.7865000  81.5814995  49.3659989  44.0545000  82.0484995
  48.5699989  44.6885000  82.1254995  50.2969989  44.3695000  82.3204995
  50.2589989  41.9515000  81.4624995  50.1329989  41.0065000  81.0994995
  51.1879989  42.2725000  81.7364995  44.2139989  45.2095000  79.6424995
  43.7339989  45.2595000  80.7724995  44.4349989  46.3145000  78.9064995
  44.7459989  46.3005000  77.9354995  44.2439989  47.6275000  79.4504995
  44.8819989  47.7015000  80.3314995  44.6399989  48.7155000  78.4944995
  44.5089989  49.6885000  78.9684995  46.1169989  48.5065000  78.1084995
  46.4249989  49.2875000  77.4134995  46.7369989  48.5525000  79.0034995
  46.2349989  47.5315000  77.6344995  43.8219989  48.6805000  77.3344995
  43.5809989  47.7525000  77.1314995  42.8049989  47.8145000  79.7974995
  42.4809989  48.4605000  80.7914995  41.9029989  47.2845000  78.9554995
  42.1499989  46.7675000  78.1114995  40.4909989  47.4055000  79.1794995
  40.2799989  48.4665000  79.3104995  39.6839989  46.8685000  77.9814995
  39.9509989  47.4475000  77.0974995  39.9889989  45.8395000  77.7924995
  38.1839989  46.9015000  78.1404995  37.3229989  47.9585000  78.0854995
  37.6129989  48.9875000  77.9314995  36.0309989  47.5185000  78.2554995
  35.1979989  48.1065000  78.2624995  36.0509989  46.1495000  78.4144995
  35.0389989  45.2525000  78.6044995  34.0089989  45.5735000  78.6544995
  35.3799989  43.9245000  78.7294995  34.6029989  43.1905000  78.8834995
  36.6949989  43.5125000  78.6624995  36.9259989  42.4625000  78.7644995
  37.7189989  44.4135000  78.4674995  38.7479989  44.0915000  78.4114995
  37.3789989  45.7305000  78.3484995  40.0809989  46.6425000  80.4064995
  39.3399989  47.1565000  81.2444995  40.5579989  45.3915000  80.5404995
  41.2409989  44.9805000  79.9044995  40.1469989  44.5105000  81.6004995
  39.0589989  44.5215000  81.5444995  40.6869989  43.0835000  81.4174995
  41.7749989  43.1025000  81.3584995  40.4259989  42.4735000  82.2824995
  40.1489989  42.5065000  80.2384995  40.6079989  42.8745000  79.4554995
  40.5929989  44.9715000  82.9594995  39.7939989  44.9935000  83.8934995
  41.8729989  45.3675000  83.1124995  42.5389989  45.4905000  82.3494995
  42.3869989  45.6495000  84.4254995  41.7159989  45.1205000  85.1014995
  43.8309989  45.1525000  84.6274995  43.8629989  44.0775000  84.4524995
  44.4729989  45.6165000  83.8784995  44.3969989  45.4475000  86.0194995
  44.1699989  46.4805000  86.2834995  43.8929989  44.8135000  86.7494995
  45.9089989  45.2265000  86.1264995  46.4229989  45.7075000  85.2944995
  46.2949989  45.6745000  87.0424995  46.1669989  43.7605000  86.1174995
  46.2169989  43.2555000  85.2324995  46.3369989  43.0925000  87.2964995
  46.2719989  43.7705000  88.4784995  46.0969989  44.7755000  88.4814995
  46.3989989  43.2725000  89.3594995  46.5789989  41.7495000  87.2934995
  46.6329989  41.2435000  86.4094995  46.7059989  41.2525000  88.1744995
  42.3979989  47.1185000  84.7104995  42.8749989  47.9275000  83.9174995
  41.8489989  47.4815000  85.8864995  41.4129989  46.8145000  86.5234995
  41.8179989  48.8315000  86.3664995  41.3619989  49.4585000  85.5994995
  40.9929989  48.9625000  87.6584995  40.9669989  50.0095000  87.9624995
  39.9639989  48.6625000  87.4584995  41.5479989  48.1185000  88.8094995
  41.8229989  47.1375000  88.4224995  42.4629989  48.5845000  89.1764995
  40.5869989  47.9315000  89.9844995  39.6819989  47.4195000  89.6574995
  41.0439989  47.3095000  90.7534995  40.2539989  49.2755000  90.5334995
  40.8549989  49.7005000  91.2394995  39.1449989  49.9395000  90.0924995
  38.3279989  49.3605000  89.1654995  38.5459989  48.4325000  88.8024995
  37.4999989  49.8555000  88.8354995  38.8509989  51.1795000  90.5814995
  39.4599989  51.6115000  91.2764995  38.0229989  51.6745000  90.2514995
  43.2239989  49.2405000  86.6794995  43.6189989  50.3825000  86.4544995
  44.0179989  48.2895000  87.2074995  43.7189989  47.3245000  87.3464995
  45.3639989  48.5425000  87.6264995  45.3179989  49.3135000  88.3954995
  46.0409989  47.2985000  88.2234995  47.0589989  47.5475000  88.5244995
  45.4779989  46.9605000  89.0934995  46.0669989  46.5045000  87.4764995
  46.1729989  48.9785000  86.4474995  47.0059989  49.8745000  86.5674995
  45.9489989  48.3655000  85.2694995  45.2529989  47.6405000  85.0964995
  46.7499989  48.7525000  84.1454995  47.7349989  49.0045000  84.5394995
  46.9639989  47.6635000  83.1294995  47.2289989  46.7395000  83.6434995
  45.6729989  47.4475000  82.3254995  45.8299989  46.6585000  81.5904995
  44.8679989  47.1585000  83.0004995  45.4039989  48.3715000  81.8144995
  48.0159989  48.0295000  82.2504995  48.1539989  47.3175000  81.5914995
  46.0869989  49.9095000  83.4684995  44.8799989  49.9095000  83.2364995
  46.8809989  50.9485000  83.1384995  47.8919989  50.9775000  83.2684995
  46.3029989  52.1225000  82.5574995  45.2259989  52.0035000  82.6724995
  46.7309989  53.4255000  83.2494995  46.4099989  53.3975000  84.2904995
  47.8189989  53.4855000  83.2524995  46.1639989  54.6835000  82.5864995
  46.5679989  54.7705000  81.5774995  45.0829989  54.5815000  82.4894995
  46.4809989  55.9585000  83.3664995  46.0869989  56.8335000  82.8494995
  46.0139989  55.9335000  84.3504995  47.9599989  56.0445000  83.4904995
  48.5559989  55.6885000  82.7434995  48.5199989  56.5995000  84.6044995
  47.7239989  57.0565000  85.6134995  46.7099989  56.9835000  85.5354995
  48.1429989  57.4715000  86.4454995  49.8789989  56.6855000  84.7114995
  50.4729989  56.3355000  83.9594995  50.2999989  57.0995000  85.5434995
  46.7129989  52.2375000  81.1314995  47.7909989  51.7975000  80.7344995
  45.8179989  52.8235000  80.3104995  44.8789989  53.1235000  80.5724995
  46.1919989  53.0555000  78.9514995  46.8669989  52.2615000  78.6314995
  45.0269989  53.0115000  77.9444995  45.4159989  53.0665000  76.9274995
  44.4999989  52.0615000  78.0324995  44.1259989  54.0825000  78.1714995
  44.5839989  54.7975000  78.6604995  46.7899989  54.4205000  78.9434995
  46.1079989  55.4265000  79.1304995  48.1129989  54.4825000  78.7224995
  48.7029989  53.6805000  78.5004995  48.7949989  55.7395000  78.7914995
  48.3469989  56.2845000  79.6224995  50.2649989  55.5975000  79.0664995
  50.4119989  55.0035000  79.9684995  50.9299989  54.8875000  77.8754995
  51.9979989  54.7795000  78.0664995  50.4839989  53.9015000  77.7444995
  50.7809989  55.4765000  76.9704995  50.8539989  56.8695000  79.2854995
  51.8269989  56.7725000  79.3514995  48.6299989  56.4795000  77.5034995
  48.1689989  55.9355000  76.5024995  49.0129989  57.7715000  77.5254995
  49.4229989  58.2115000  78.3494995  48.8889989  58.6615000  76.4084995
  47.8329989  58.6925000  76.1414995  49.3639989  60.0855000  76.7454995
  50.4099989  60.0505000  77.0484995  49.3129989  60.7015000  75.8474995
  48.5419989  60.7445000  77.8534995  47.5479989  60.9715000  77.4684995
  48.4129989  60.0325000  78.6684995  49.1629989  62.0285000  78.4104995
  50.1509989  61.8025000  78.8114995  49.3049989  62.7395000  77.5964995
  48.3149989  62.6805000  79.5034995  47.3199989  62.9025000  79.1184995
  48.1869989  61.9885000  80.3364995  48.9619989  63.9255000  79.9764995
  48.3769989  64.3605000  80.7184995  49.9019989  63.7035000  80.3614995
  49.0609989  64.5885000  79.1814995  49.7329989  58.1635000  75.2764995
  49.3249989  58.2175000  74.1164995  50.9379989  57.6525000  75.5894995
  51.2789989  57.5405000  76.5444995  51.8549989  57.2165000  74.5754995
  52.0509989  58.0775000  73.9364995  53.1699989  56.7455000  75.1284995
  53.0029989  55.9035000  75.8004995  54.0689989  56.3165000  73.9564995
  55.0289989  55.9715000  74.3414995  53.5879989  55.5085000  73.4054995
  54.2289989  57.1645000  73.2914995  53.7989989  57.7845000  75.8634995
  54.6539989  57.4625000  76.2194995  51.2389989  56.0805000  73.8204995
  51.4079989  55.9715000  72.6074995  50.5149989  55.1935000  74.5264995
  50.3509989  55.2595000  75.5314995  49.9049989  54.0585000  73.8944995
  50.7129989  53.5045000  73.4154995  49.1859989  53.1425000  74.8964995
  49.9089989  52.7755000  75.6244995  48.4479989  53.7265000  75.4464995
  48.4849989  51.9415000  74.2344995  47.8309989  52.3185000  73.4484995
  49.4959989  51.0145000  73.5424995  48.9679989  50.1775000  73.0854995
  50.0309989  51.5705000  72.7724995  50.2069989  50.6375000  74.2774995
  47.5779989  51.2055000  75.2344995  47.0969989  50.3625000  74.7374995
  48.1769989  50.8415000  76.0694995  46.8159989  51.8905000  75.6064995
  48.8789989  54.5155000  72.9054995  48.7889989  53.9775000  71.8024995
  48.0599989  55.5135000  73.2774995  48.0999989  56.0015000  74.1724995
  47.0359989  55.9585000  72.3774995  46.4429989  55.0785000  72.1284995
  46.0799989  56.9915000  72.9954995  46.6619989  57.7635000  73.4984995
  45.5189989  57.4825000  72.2004995  45.0999989  56.3675000  73.9944995
  44.4189989  55.7075000  73.4564995  45.6569989  55.7465000  74.6964995
  44.2819989  57.3925000  74.7794995  44.1119989  58.2675000  74.1524995
  43.3039989  56.9685000  75.0074995  44.9509989  57.8325000  76.0814995
  45.9749989  58.1505000  75.8854995  44.4249989  58.6915000  76.4984995
  44.9459989  56.7175000  77.0514995  45.8949989  56.6105000  77.4624995
  44.2619989  56.9185000  77.8084995  44.6779989  55.8375000  76.5674995
  47.6659989  56.5575000  71.1574995  47.2069989  56.3325000  70.0384995
  48.7479989  57.3365000  71.3384995  49.1789989  57.5305000  72.2424995
  49.3809989  57.9655000  70.2144995  48.6209989  58.5855000  69.7404995
  50.5399989  58.8345000  70.6134995  51.2829989  58.2885000  71.1944995
  51.2509989  59.3295000  69.3414995  52.0949989  59.9615000  69.6184995
  51.6109989  58.4745000  68.7694995  50.5519989  59.9035000  68.7334995
  50.0099989  59.9695000  71.5064995  50.8369989  60.6125000  71.8074995
  49.2769989  60.5565000  70.9524995  49.5389989  59.5455000  72.3934995
  49.9119989  56.9185000  69.2824995  49.6829989  56.9845000  68.0744995
  50.6209989  55.9075000  69.8224995  50.7789989  55.7825000  70.8224995
  51.2199989  54.9045000  68.9844995  51.8719989  55.4695000  68.3184995
  52.0689989  53.8915000  69.7064995  52.3839989  53.0945000  69.0324995
  53.3399989  54.5695000  70.2234995  53.9559989  53.8375000  70.7464995
  53.8999989  54.9815000  69.3834995  53.0709989  55.3735000  70.9084995
  51.2409989  53.2435000  70.8204995  51.8509989  52.5095000  71.3464995
  50.9109989  54.0105000  71.5214995  50.3709989  52.7495000  70.3874995
  50.1659989  54.1445000  68.2514995  50.3379989  53.8235000  67.0764995
  49.0459989  53.8155000  68.9164995  48.8349989  54.0535000  69.8854995
  48.0479989  53.0635000  68.2204995  48.5329989  52.1555000  67.8604995
  46.9119989  52.5875000  69.0874995  46.1339989  52.1095000  68.4924995
  47.4759989  51.5585000  70.0774995  46.6739989  51.1945000  70.7204995
  47.9069989  50.7225000  69.5274995  48.2469989  52.0265000  70.6884995
  46.2479989  53.7765000  69.7874995  45.4279989  53.4205000  70.4114995
  46.9819989  54.2885000  70.4104995  45.8609989  54.4685000  69.0404995
  47.5279989  53.8815000  67.0784995  47.2619989  53.3495000  66.0024995
  47.3789989  55.2055000  67.2704995  47.6119989  55.6995000  68.1324995
  46.8579989  56.0285000  66.2154995  45.8719989  55.6315000  65.9734995
  46.7069989  57.5025000  66.6284995  46.3089989  58.0765000  65.7914995
  46.0239989  57.5755000  67.4744995  47.6799989  57.9025000  66.9124995
  47.7839989  55.9835000  65.0334995  47.3329989  55.8415000  63.8974995
  49.1089989  56.0955000  65.2614995  49.5359989  56.1755000  66.1844995
  50.0319989  56.1075000  64.1574995  49.6749989  56.9055000  63.5064995
  51.4509989  56.4555000  64.5254995  52.1179989  56.3075000  63.6764995
  51.4989989  57.9315000  64.9314995  52.5199989  58.2015000  65.2014995
  51.1689989  58.5495000  64.0964995  50.8419989  58.0955000  65.7854995
  51.9389989  55.5345000  65.6484995  52.9659989  55.7915000  65.9094995
  51.2999989  55.6575000  66.5234995  51.8989989  54.4985000  65.3124995
  50.0229989  54.7875000  63.4464995  50.0759989  54.7405000  62.2174995
  49.9469989  53.6725000  64.1954995  49.8669989  53.6595000  65.2124995
  49.9769989  52.3815000  63.5684995  50.9179989  52.3155000  63.0224995
  49.9419989  51.2425000  64.5524995  49.0749989  51.2965000  65.2104995
  49.8399989  49.9245000  63.7664995  49.8129989  49.0865000  64.4634995
  48.9289989  49.9275000  63.1674995  50.7049989  49.8235000  63.1104995
  51.1929989  51.3235000  65.4494995  51.1799989  50.5035000  66.1674995
  52.0889989  51.2515000  64.8324995  51.1969989  52.2735000  65.9844995
  48.7929989  52.2555000  62.6614995  48.9009989  51.7075000  61.5654995
  47.6199989  52.7515000  63.0954995  47.4899989  53.2175000  63.9934995
  46.4329989  52.6535000  62.2934995  46.2899989  51.5935000  62.0834995
  45.1849989  53.1875000  63.0164995  44.3169989  53.0895000  62.3644995
  45.0199989  52.6145000  63.9294995  45.3319989  54.2375000  63.2684995
  46.6009989  53.4475000  61.0314995  46.2289989  52.9935000  59.9494995
  47.1909989  54.6515000  61.1344995  47.5879989  55.0235000  61.9974995
  47.3059989  55.5235000  59.9984995  46.2909989  55.6715000  59.6304995
  47.8979989  56.8965000  60.3554995  47.9039989  57.5375000  59.4734995
  47.2719989  57.3865000  61.1014995  49.2179989  56.7505000  60.8544995
  49.3339989  55.8455000  61.2124995  48.1709989  54.9015000  58.9444995
  47.9749989  55.1325000  57.7524995  49.1499989  54.0765000  59.3564995
  49.3129989  53.8285000  60.3324995  50.0619989  53.4675000  58.4284995
  50.6269989  54.2545000  57.9294995  51.0239989  52.5185000  59.1724995
  51.5889989  53.0805000  59.9154995  50.4489989  51.7655000  59.7114995
  51.9669989  51.8475000  58.2304995  53.1279989  52.4675000  57.8334995
  53.3579989  53.4565000  58.2004995  53.9989989  51.8405000  56.9734995
  54.9069989  52.3395000  56.6674995  53.7159989  50.5805000  56.5034995
  54.3979989  50.0885000  55.8254995  52.5629989  49.9505000  56.8994995
  52.3359989  48.9595000  56.5354995  51.6959989  50.5825000  57.7614995
  50.7919989  50.0795000  58.0734995  49.2899989  52.6555000  57.4334995
  49.4119989  52.8515000  56.2234995  48.4359989  51.7465000  57.9294995
  48.2609989  51.6255000  58.9274995  47.6849989  50.8545000  57.0954995
  48.3969989  50.3335000  56.4544995  46.9099989  49.8065000  57.9154995
  46.2349989  50.2945000  58.6184995  46.2959989  49.1875000  57.2614995
  47.9089989  48.9655000  58.6454995  48.5789989  47.9515000  58.0024995
  48.3819989  47.7615000  56.9574995  49.4959989  47.1755000  58.6714995
  50.0149989  46.3845000  58.1504995  49.7539989  47.4035000  60.0024995
  50.4739989  46.7955000  60.5294995  49.0879989  48.4115000  60.6554995
  49.2839989  48.5985000  61.7014995  48.1709989  49.1845000  59.9804995
  47.6499989  49.9725000  60.5034995  46.7009989  51.6395000  56.2854995
  46.4839989  51.3505000  55.1104995  46.0809989  52.6655000  56.8944995
  46.2829989  52.9965000  57.8374995  45.0479989  53.3775000  56.1974995
  44.2839989  52.6355000  55.9674995  44.4359989  54.4755000  57.0164995
  45.1989989  55.1545000  57.3964995  43.4909989  55.2755000  56.1054995
  43.0309989  56.0825000  56.6764995  44.0569989  55.6965000  55.2744995
  42.7139989  54.6165000  55.7184995  43.7459989  53.9035000  58.2654995
  42.8626741  53.3576983  57.9339297  44.4425438  53.2124112  58.7401795
  43.3329989  54.9785000  59.2684995  42.6360451  55.6697447  58.7946473
  42.8518420  54.5096659  60.1268594  44.2159152  55.5244594  59.6008954
  45.5999989  54.0145000  54.9554995  45.0059989  53.8985000  53.8854995
  46.7409989  54.7175000  55.0604995  47.2859989  54.8025000  55.9184995
  47.2859989  55.4205000  53.9284995  46.4219989  55.9135000  53.4834995
  48.3159989  56.4895000  54.3264995  49.0779989  56.0745000  54.9864995
  48.8329989  56.8825000  53.4504995  47.5349989  57.5575000  55.0124995
  46.7559989  58.4215000  54.2784995  46.7139989  58.3195000  53.2044995
  46.0309989  59.4125000  54.8944995  45.4229989  60.0835000  54.3044995
  46.0789989  59.5505000  56.2614995  45.5079989  60.3265000  56.7494995
  46.8569989  58.6965000  57.0034995  46.9019989  58.8025000  58.0774995
  47.5799989  57.7055000  56.3794995  48.1889989  57.0365000  56.9694995
  47.8909989  54.5155000  52.8974995  47.7909989  54.7905000  51.7034995
  48.5859989  53.4485000  53.3334995  48.6949989  53.2175000  54.3214995
  49.2459989  52.5255000  52.4454995  49.7459989  53.1805000  51.7314995
  50.3189989  51.6615000  53.1244995  49.9369989  51.2865000  54.0734995
  50.5349989  50.7935000  52.5014995  51.5919989  52.4375000  53.3654995
  52.0869989  52.9915000  54.5084995  51.6159989  52.9365000  55.4784995
  53.2759989  53.6315000  54.2414995  53.8539989  54.1245000  54.9224995
  53.5539989  53.4925000  52.8974995  54.6009989  53.9465000  52.1444995
  55.3999989  54.5235000  52.5854995  54.5969989  53.6385000  50.8004995
  55.4119989  53.9775000  50.1784995  53.5749989  52.9065000  50.2314995
  53.6049989  52.6855000  49.1744995  52.5159989  52.4525000  50.9884995
  51.7129989  51.8825000  50.5464995  52.5239989  52.7535000  52.3204995
  48.2959989  51.6365000  51.6984995  48.6529989  51.0785000  50.6614995
  47.0679989  51.4455000  52.2084995  46.6859989  51.9535000  53.0054995
  46.1859989  50.4675000  51.6294995  46.7059989  49.5145000  51.7314995
  44.8369989  50.4185000  52.3784995  45.0379989  50.3725000  53.4484995
  44.3059989  51.3525000  52.1934995  43.9049989  49.2445000  52.0064995
  43.0439989  49.2905000  52.6724995  43.3309989  49.3705000  50.5904995
  42.6839989  48.5185000  50.3834995  42.7539989  50.2925000  50.5124995
  44.1469989  49.3905000  49.8674995  44.5979989  47.8935000  52.2474995
  43.9199989  47.0835000  51.9774995  45.4979989  47.8325000  51.6364995
  44.8679989  47.8055000  53.2994995  45.9209989  50.6955000  50.1554995
  46.1489989  49.7655000  49.3824995  45.4729989  51.8295000  49.6704995
  45.6209989  53.1165000  50.3324995  46.5829989  53.1915000  50.8394995
  44.8499989  53.2625000  51.0884995  45.5019989  54.1585000  49.2064995
  46.4819989  54.4815000  48.8564995  44.9729989  55.0505000  49.5424995
  44.7219989  53.4235000  48.1004995  44.9679989  53.8085000  47.1104995
  43.6449989  53.5335000  48.2264995  45.1639989  51.9725000  48.2664995
  44.3899989  51.2645000  47.9704995  46.3269989  51.6545000  47.3734995
  46.1199989  51.0775000  46.3064995  47.5499989  52.0505000  47.7724995
  47.7269989  52.5185000  48.6614995  48.7279989  51.8485000  46.9764995
  48.5479989  52.2935000  45.9974995  49.9579989  52.5205000  47.6164995
  49.8439989  53.6045000  47.5964995  50.0409989  52.2285000  48.6634995
  51.1889989  52.1225000  46.8764995  51.5079989  52.6985000  45.6694995
  50.8569989  53.4485000  45.2444995  52.6509989  52.3265000  44.9994995
  52.8889989  52.7795000  44.0484995  53.4899989  51.3805000  45.5364995
  54.6629989  50.9965000  44.8504995  55.1399989  50.3185000  45.3724995
  53.1829989  50.8065000  46.7454995  53.8379989  50.0615000  47.1734995
  52.0399989  51.1815000  47.4104995  51.8069989  50.7325000  48.3644995
  49.0039989  50.3835000  46.8504995  49.2739989  49.8895000  45.7574995
  48.9269989  49.6465000  47.9764995  48.6519989  50.0155000  48.8864995
  49.2379989  48.2465000  47.9654995  50.2619989  48.1655000  47.5994995
  49.1499989  47.6005000  49.3644995  48.1749989  47.8255000  49.7964995
  49.2079989  46.5175000  49.2564995  50.2389989  48.0605000  50.3354995
  50.3469989  49.1445000  50.3014995  49.9719989  47.7995000  51.3594995
  51.5419989  47.3835000  49.9364995  51.5859989  46.6055000  48.9844995
  52.6359989  47.6835000  50.6874995  52.5549989  48.3345000  51.4684995
  53.5369989  47.2575000  50.4694995  48.2639989  47.5215000  47.0924995
  48.6509989  46.6545000  46.3084995  46.9679989  47.8635000  47.2064995
  46.6269989  48.6125000  47.8084995  45.9429989  47.1795000  46.4684995
  46.0429989  46.1215000  46.7084995  44.5709989  47.6425000  46.8534995
  44.4229989  48.7035000  46.6524995  43.5389989  46.8815000  46.0064995
  42.5349989  47.2085000  46.2764995  43.7149989  47.0835000  44.9504995
  43.6339989  45.8115000  46.1914995  44.3949989  47.4445000  48.3694995
  43.3999989  47.7765000  48.6664995  44.5129989  46.3895000  48.6144995
  45.1469989  48.0275000  48.9024995  46.1139989  47.4005000  44.9964995
  46.0499989  46.4585000  44.2084995  46.3519989  48.6565000  44.5794995
  46.4599989  49.4565000  45.2034995  46.4739989  48.9675000  43.1834995
  45.5549989  48.6285000  42.7044995  46.6269989  50.4385000  42.9244995
  46.7209989  50.6175000  41.8534995  45.3819989  51.1645000  43.4644995
  45.4779989  52.2355000  43.2834995  44.4929989  50.7895000  42.9574995
  45.2919989  50.9845000  44.5354995  47.7999989  50.9305000  43.5564995
  47.9699989  50.4185000  44.3744995  47.6809989  48.2815000  42.6294995
  47.6559989  47.8075000  41.4944995  48.7799989  48.2375000  43.4074995
  48.8279989  48.6155000  44.3534995  49.9979989  47.6355000  42.9404995
  50.3069989  48.1095000  42.0084995  50.7929989  47.8085000  43.6654995
  49.8269989  46.1625000  42.7234995  50.2359989  45.6315000  41.6934995
  49.2039989  45.4615000  43.6914995  48.8179989  45.8745000  44.5404995
  49.0369989  44.0395000  43.5884995  50.0249989  43.5905000  43.4914995
  48.4009989  43.4245000  44.8074995  48.9259989  43.7255000  45.7144995
  46.9579989  43.9375000  44.9234995  46.4859989  43.4995000  45.8024995
  46.9639989  45.0235000  45.0184995  46.3979989  43.6545000  44.0324995
  48.5129989  41.8905000  44.7554995  47.9080507  41.4910067  45.5694673
  48.0982420  41.5648221  43.8015550  49.9479989  41.3785000  44.8884995
  50.3632946  41.7034125  45.8424708  49.9513944  40.2894394  44.8433919
  50.5534867  41.7772301  44.0745592  48.1699989  43.7715000  42.4014995
  48.3929989  42.8065000  41.6704995  47.1449989  44.6185000  42.1884995
  46.9499989  45.4295000  42.7754995  46.2249989  44.4465000  41.0974995
  45.7639989  43.4775000  41.2864995  45.1819989  45.5675000  40.9954995
  45.7149989  46.5115000  40.8804995  44.6099989  45.4105000  40.0804995
  44.1919989  45.7245000  42.1464995  43.6079989  44.8105000  42.2544995
  44.7359989  45.8685000  43.0804995  43.0739989  47.1345000  41.8664995
  42.1419989  46.9795000  43.4124995  41.3829989  47.7605000  43.4594995
  41.6609989  46.0025000  43.4504995  42.8209989  47.0825000  44.2584995
  46.9439989  44.5625000  39.7914995  46.7739989  43.7325000  38.8994995
  47.7759989  45.6085000  39.6504995  48.0009989  46.2685000  40.3944995
  48.4219989  45.8715000  38.4004995  47.6229989  45.9025000  37.6594995
  49.1329989  47.2355000  38.3384995  49.7299989  47.3735000  39.2394995
  49.8229989  47.2455000  37.4944995  48.1439989  48.3975000  38.2014995
  47.4399989  48.1615000  37.4034995  47.5669989  48.4735000  39.1234995
  48.8929989  50.0175000  37.8524995  49.0509989  50.5235000  39.5884995
  49.4989989  51.5155000  39.6384995  48.0649989  50.5465000  40.0514995
  49.6839989  49.8125000  40.1184995  49.3929989  44.7835000  38.0704995
  49.5799989  44.4495000  36.9034995  50.0479989  44.1945000  39.0834995
  49.9049989  44.4045000  40.0714995  51.0329989  43.1865000  38.8074995
  51.7999989  43.6655000  38.1994995  51.6929989  42.6285000  40.0814995
  50.9289989  42.2545000  40.7624995  52.3349989  41.7855000  39.8284995
  52.4549989  43.6435000  40.7194995  51.8519989  44.3175000  41.0964995
  50.3919989  42.0375000  38.0954995  51.0259989  41.4015000  37.2524995
  49.1409989  41.7165000  38.4744995  48.6509989  42.2225000  39.2124995
  48.3529989  40.6565000  37.9124995  49.0639989  39.8405000  37.7804995
  47.2289989  40.1775000  38.8474995  46.7179989  41.0225000  39.3084995
  46.4769989  39.6125000  38.2964995  47.8909989  39.3245000  39.8784995
  48.5929989  39.8835000  40.9214995  48.6699989  40.9575000  41.0014995
  49.1979989  39.0845000  41.8634995  49.7469989  39.5345000  42.6774995
  49.1079989  37.7175000  41.7744995  49.5849989  37.0915000  42.5134995
  48.4059989  37.1525000  40.7364995  48.3279989  36.0785000  40.6584995
  47.8029989  37.9545000  39.7974995  47.2529989  37.5025000  38.9854995
  47.7699989  40.9965000  36.5674995  47.5159989  40.1015000  35.7674995
  47.4869989  42.2845000  36.2884995  47.7349989  43.0685000  36.8924995
  46.7919989  42.6545000  35.0784995  46.1489989  41.7955000  34.8884995
  45.9529989  43.9355000  35.2344995  46.6019989  44.7425000  35.5754995
  45.5689989  44.2265000  34.2564995  44.7719989  43.7985000  36.2124995
  45.1729989  43.5935000  37.2054995  43.9829989  45.1135000  36.3164995
  43.1549989  44.9865000  37.0144995  44.6409989  45.9055000  36.6744995
  43.5929989  45.3825000  35.3344995  43.8799989  42.6035000  35.8424995
  43.0549989  42.5325000  36.5504995  43.4839989  42.7425000  34.8364995
  44.4679989  41.6865000  35.8774995  47.7089989  42.8845000  33.9074995
  48.9039989  43.1565000  34.0504995  47.1319989  42.7435000  32.6894995
  46.1589989  42.4615000  32.5674995  47.8199989  42.9735000  31.4474995
  48.8419989  42.6155000  31.5694995  47.1959989  42.2295000  30.2554995
  46.1809989  42.5955000  30.1014995  47.7609989  42.4675000  29.3544995
  47.1549989  40.7105000  30.4294995  47.0889989  40.2135000  29.4614995
  48.0649989  40.3525000  30.9104995  45.9349989  40.3935000  31.2814995
  44.8559989  40.9815000  31.0004995  46.0629989  39.5665000  32.2224995
  47.7179989  44.4345000  31.1454995  46.7679989  45.1035000  31.5484995
  48.6929989  44.9485000  30.4524995  50.0459989  44.4385000  30.5884995
  50.2389989  43.6415000  29.8704995  50.2089989  44.0195000  31.5814995
  50.9669989  45.6445000  30.3384995  51.8359989  45.3635000  29.7434995
  51.3409989  46.0595000  31.2744995  50.0789989  46.6565000  29.5914995
  50.1489989  46.5315000  28.5104995  50.3669989  47.6845000  29.8134995
  48.6769989  46.3415000  30.1044995  48.4479989  46.9735000  30.9624995
  47.5799989  46.6715000  29.1414995  47.1539989  47.8245000  29.0994995
  47.1209989  45.6825000  28.3514995  47.4519989  44.7195000  28.4014995
  46.1109989  45.9045000  27.3564995  46.4589989  46.7365000  26.7434995
  45.8909989  44.6815000  26.4484995  45.1889989  44.9315000  25.6524995
  46.8289989  44.4005000  25.9694995  45.3919989  43.5925000  27.2094995
  45.2539989  42.8195000  26.6224995  44.8039989  46.2145000  28.0214995
  43.9699989  46.9115000  27.4474995  44.5919989  45.7045000  29.2504995
  45.2859989  45.1725000  29.7744995  43.3369989  45.8785000  29.9304995
  42.5699989  45.5335000  29.2374995  43.2309989  45.0495000  31.2224995
  43.3649989  43.9915000  30.9954995  44.0289989  45.3315000  31.9094995
  41.9679989  45.2535000  31.8404995  41.9149989  44.7185000  32.6594995
  43.1369989  47.3195000  30.2894995  44.0529989  48.0145000  30.7254995
  41.9279989  47.7705000  30.0844995  40.8489989  46.9255000  29.6044995
  40.8249989  45.9725000  30.1334995  40.9639989  46.6985000  28.5444995
  39.5749989  47.7445000  29.8674995  39.1209989  47.4815000  30.8224995
  38.8229989  47.5705000  29.0984995  40.0639989  49.2065000  29.8584995
  39.4499989  49.8375000  30.5014995  40.0219989  49.6355000  28.8574995
  41.5049989  49.1155000  30.3704995  42.1399989  49.8535000  29.8814995
  41.6119989  49.4255000  31.8314995  41.8849989  50.5755000  32.1764995
  41.3879989  48.4225000  32.7004995  41.1669989  47.4705000  32.4074995
  41.4369989  48.5895000  34.1264995  40.7139989  49.3605000  34.3944995
  41.1069989  47.3205000  34.8504995  41.7649989  46.5225000  34.5064995
  41.3179989  47.5365000  36.3494995  41.0799989  46.6185000  36.8864995
  42.3569989  47.8065000  36.5354995  40.6669989  48.3385000  36.6964995
  39.7739989  46.9175000  34.5764995  39.5779989  46.0865000  35.0574995
  42.8349989  48.9395000  34.5074995  43.0679989  49.7525000  35.4024995
  43.8009989  48.2975000  33.8334995  43.6139989  47.6245000  33.0904995
  45.1939989  48.4975000  34.0954995  45.4019989  48.2285000  35.1314995
  46.0699989  47.6245000  33.1754995  45.8239989  46.5715000  33.3154995
  45.8669989  47.8625000  32.1314995  47.5109989  47.8575000  33.4814995
  48.1669989  48.9595000  32.9784995  47.6309989  49.6655000  32.3614995
  49.4969989  49.1695000  33.2544995  49.9999989  50.0395000  32.8594995
  50.1859989  48.2705000  34.0334995  51.2309989  48.4335000  34.2534995
  49.5429989  47.1645000  34.5314995  50.0819989  46.4545000  35.1414995
  48.2119989  46.9605000  34.2534995  47.7119989  46.0875000  34.6454995
  45.5079989  49.9305000  33.8084995  46.2079989  50.5865000  34.5784995
  44.9829989  50.4515000  32.6854995  44.3679989  49.9435000  32.0504995
  45.2629989  51.8015000  32.2944995  46.3429989  51.9055000  32.1854995
  44.6219989  52.1755000  30.9354995  44.8249989  51.3705000  30.2284995
  43.5409989  52.2185000  31.0674995  45.0879989  53.5125000  30.2974995
  46.1569989  53.4065000  30.1124995  44.3689989  53.7505000  28.9624995
  44.7079989  54.6915000  28.5294995  44.5949989  52.9335000  28.2764995
  43.2929989  53.7955000  29.1314995  44.9549989  54.7255000  31.2284995
  45.2999989  55.6205000  30.7114995  43.9109989  54.8515000  31.5144995
  45.5589989  54.5665000  32.1214995  44.7069989  52.7105000  33.3494995
  45.3499989  53.6835000  33.7354995  43.4969989  52.4065000  33.8544995
  42.9629989  51.5745000  33.6044995  42.8569989  53.2645000  34.8114995
  42.7459989  54.2385000  34.3344995  41.4609989  52.7695000  35.2214995
  40.8359989  52.6905000  34.3314995  41.5479989  51.7665000  35.6404995
  40.7629989  53.6825000  36.2454995  41.4349989  53.8225000  37.0914995
  40.5019989  55.0765000  35.6584995  40.0079989  55.6985000  36.4044995
  41.4489989  55.5345000  35.3734995  39.8629989  54.9875000  34.7794995
  39.4919989  53.0245000  36.8024995  39.0219989  53.6935000  37.5224995
  38.7979989  52.8245000  35.9864995  39.7529989  52.0875000  37.2944995
  43.6979989  53.3385000  36.0474995  43.9059989  54.4195000  36.5984995
  44.2149989  52.1845000  36.5084995  44.0759989  51.2775000  36.0624995
  45.0209989  52.1465000  37.6944995  44.4369989  52.5735000  38.5094995
  45.4089989  50.7145000  38.1034995  45.9129989  50.2295000  37.2674995
  46.1249989  50.7595000  38.9244995  44.2019989  49.8545000  38.5334995
  43.5449989  49.7455000  37.6704995  44.6279989  48.4315000  38.9284995
  43.7499989  47.8575000  39.2244995  45.1079989  47.9465000  38.0784995
  45.3279989  48.4795000  39.7624995  43.3809989  50.5555000  39.6284995
  42.5379989  49.9255000  39.9104995  44.0109989  50.7295000  40.5004995
  43.0109989  51.5095000  39.2514995  46.2719989  52.9215000  37.4324995
  46.8049989  53.5785000  38.3234995  46.7719989  52.8515000  36.1864995
  46.3209989  52.3295000  35.4354995  47.9839989  53.4995000  35.7844995
  48.7889989  53.1255000  36.4164995  48.3189989  53.1895000  34.3134995
  48.2439989  52.1125000  34.1624995  47.5609989  53.6535000  33.6824995
  49.6949989  53.6495000  33.8344995  50.4559989  53.2225000  34.4874995
  49.8719989  53.2505000  32.8354995  49.8709989  55.1655000  33.7984995
  49.0169989  55.6115000  33.2894995  49.8699989  55.5495000  34.8184995
  51.1579989  55.6065000  33.0984995  51.2849989  56.6845000  33.1984995
  52.0199989  55.1385000  33.5744995  51.1059989  55.2335000  31.6664995
  51.8009989  55.7965000  31.1354995  51.3269989  54.2225000  31.5624995
  50.1529989  55.4195000  31.2934995  47.8429989  54.9835000  35.9444995
  48.7739989  55.6565000  36.3834995  46.6719989  55.5375000  35.5814995
  45.8779989  55.0135000  35.2144995  46.4579989  56.9545000  35.6914995
  47.3009989  57.4185000  35.1804995  45.1649989  57.4275000  35.0044995
  44.3329989  56.8115000  35.3444995  44.9499989  58.4505000  35.3114995
  45.2429989  57.3675000  33.4764995  45.9519989  58.1185000  33.1294995
  45.6389989  56.3955000  33.1814995  43.9029989  57.5905000  32.7734995
  43.2049989  56.8125000  33.0844995  43.4849989  58.5425000  33.1004995
  44.0039989  57.5885000  31.2454995  44.4029989  56.6345000  30.9004995
  43.0119989  57.6965000  30.8064995  44.8789989  58.6945000  30.7964995
  44.7589989  58.8385000  29.7734995  44.6229989  59.5665000  31.3014995
  45.8709989  58.4565000  30.9984995  46.4169989  57.3805000  37.1354995
  46.8659989  58.4725000  37.4794995  45.8549989  56.5215000  38.0044995
  45.5429989  55.6015000  37.6924995  45.6039989  56.7065000  39.4134995
  45.1129989  57.6775000  39.4724995  44.7079989  55.5965000  39.9844995
  45.1769989  54.6295000  39.8034995  44.6329989  55.7175000  41.0654995
  43.2929989  55.5925000  39.3774995  43.3829989  55.3785000  38.3124995
  42.4279989  54.4705000  39.9794995  41.4349989  54.4955000  39.5294995
  42.8929989  53.5055000  39.7794995  42.3419989  54.6155000  41.0564995
  42.6319989  56.9765000  39.4964995  41.6339989  56.9415000  39.0594995
  42.5579989  57.2555000  40.5474995  43.2349989  57.7145000  38.9674995
  46.8559989  56.7275000  40.2474995  46.8179989  57.1345000  41.4084995
  47.9879989  56.2465000  39.7114995  48.0899989  56.0115000  38.7244995
  49.1699989  56.0185000  40.4944995  48.8709989  55.2445000  41.2014995
  50.3489989  55.5325000  39.6324995  50.0649989  54.6435000  39.0694995
  50.6249989  56.2955000  38.9044995  51.5259989  55.2245000  40.5474995
  52.1519989  56.1895000  41.0614995  51.8199989  54.0145000  40.7374995
  49.6279989  57.2185000  41.2764995  49.9879989  57.0705000  42.4424995
  49.6449989  58.4325000  40.6904995  49.3129989  58.6265000  39.7454995
  50.1579989  59.5735000  41.4054995  51.1869989  59.3225000  41.6644995
  50.1559989  60.8615000  40.5634995  49.1519989  61.0555000  40.1854995
  50.4309989  61.7125000  41.1864995  51.0659989  60.7425000  39.4794995
  51.5389989  61.5915000  39.3544995  49.3299989  59.8385000  42.6264995
  49.8609989  60.2055000  43.6754995  47.9999989  59.6725000  42.5194995
  47.5309989  59.3605000  41.6684995  47.1189989  59.9285000  43.6234995
  47.3029989  60.9545000  43.9434995  45.6339989  59.8035000  43.2394995
  45.4169989  60.5035000  42.4324995  45.4529989  58.8015000  42.8504995
  44.6649989  60.0695000  44.4034995  44.9159989  59.3905000  45.2184995
  44.8319989  61.4935000  44.9544995  44.1329989  61.6505000  45.7764995
  45.8519989  61.6265000  45.3154995  44.6299989  62.2155000  44.1634995
  43.2159989  59.7605000  43.9954995  42.5509989  59.9575000  44.8364995
  42.9319989  60.3925000  43.1534995  43.1349989  58.7125000  43.7064995
  47.3999989  58.9495000  44.7224995  47.3799989  59.3005000  45.9004995
  47.6629989  57.6785000  44.3654995  47.6999989  57.3505000  43.4004995
  47.9169989  56.6645000  45.3514995  47.0489989  56.6405000  46.0104995
  48.1039989  55.2665000  44.7314995  48.9319989  55.2955000  44.0234995
  48.3789989  54.5605000  45.5144995  46.6109989  54.6695000  43.8834995
  46.3639989  55.4255000  42.8554995  49.1749989  56.9985000  46.0884995
  49.2549989  56.8355000  47.3044995  50.2009989  57.4705000  45.3544995
  50.1509989  57.6335000  44.3484995  51.4689989  57.7875000  45.9394995
  51.8309989  56.8815000  46.4254995  52.4899989  58.2115000  44.9244995
  52.1559989  59.0655000  44.3354995  53.7669989  58.6505000  45.6644995
  54.5189989  58.9615000  44.9394995  53.5349989  59.4845000  46.3274995
  54.1519989  57.8165000  46.2514995  52.7149989  57.0445000  43.9464995
  53.4549989  57.3335000  43.1994995  53.0739989  56.1735000  44.4954995
  51.7759989  56.7995000  43.4504995  51.2899989  58.9115000  46.9094995
  51.9059989  58.9355000  47.9714995  50.4549989  59.8985000  46.5474995
  49.9329989  59.9195000  45.6714995  50.2379989  61.0265000  47.4034995
  51.2129989  61.4105000  47.7024995  49.5159989  62.1635000  46.6664995
  49.1569989  62.9015000  47.3844995  50.2129989  62.6765000  46.0034995
  48.4259989  61.6495000  45.9164995  48.1509989  60.7865000  46.2894995
  49.5059989  60.6195000  48.6514995  49.8409989  61.0635000  49.7504995
  48.5139989  59.7205000  48.5224995  48.2509989  59.2965000  47.6324995
  47.7269989  59.2715000  49.6404995  47.2409989  60.1335000  50.0974995
  46.6299989  58.2775000  49.2084995  46.0999989  58.6625000  48.3374995
  47.0799989  57.3295000  48.9144995  45.6739989  58.0615000  50.3344995
  44.6669989  58.9695000  50.5674995  44.5779989  59.8395000  49.9344995
  43.7719989  58.7845000  51.5954995  42.9869989  59.5065000  51.7644995
  43.8769989  57.6815000  52.4074995  43.1799989  57.5355000  53.2194995
  44.8759989  56.7655000  52.1784995  44.9609989  55.8935000  52.8104995
  45.7679989  56.9545000  51.1484995  46.5489989  56.2285000  50.9764995
  48.6529989  58.5675000  50.5894995  48.5179989  58.6795000  51.8074995
  49.5999989  57.7835000  50.0404995  49.6829989  57.6365000  49.0344995
  50.5889989  57.0735000  50.8064995  50.0489989  56.4525000  51.5214995
  51.4719989  56.1595000  49.9394995  52.1989989  55.6495000  50.5714995
  50.8479989  55.4205000  49.4364995  51.9959989  56.7595000  49.1944995
  51.4919989  58.0665000  51.4854995  51.9639989  57.8365000  52.5964995
  51.7609989  59.2005000  50.8094995  51.3649989  59.3875000  49.8884995
  52.6129989  60.2675000  51.2754995  53.5559989  59.7555000  51.4664995
  52.8779989  61.3875000  50.2484995  52.0869989  61.4115000  49.4994995
  52.8819989  62.3605000  50.7394995  54.1949989  61.1245000  49.6054995
  55.3189989  61.6515000  50.2004995  55.2149989  62.2325000  51.1044995
  56.5669989  61.4545000  49.6694995  57.4369989  61.8765000  50.1504995
  56.6999989  60.7155000  48.5194995  57.9799989  60.5055000  47.9644995
  57.9369989  59.7795000  47.3074995  55.5839989  60.1805000  47.9164995
  55.6899989  59.5965000  47.0144995  54.3339989  60.3845000  48.4544995
  53.4629989  59.9645000  47.9734995  52.0939989  60.9095000  52.5204995
  52.8619989  61.4895000  53.2864995  50.7739989  60.8665000  52.7324995
  50.1189989  60.3915000  52.1104995  50.1549989  61.4905000  53.8644995
  50.3209989  62.5655000  53.7954995  48.6679989  61.2845000  53.8814995
  48.4139989  60.2245000  53.8664995  48.1049989  61.8845000  55.1784995
  47.0249989  61.7425000  55.2054995  48.5579989  61.3875000  56.0364995
  48.3319989  62.9495000  55.2154995  48.0529989  61.9165000  52.6184995
  48.1647876  62.9967962  52.7110430  48.6329930  61.5634541  51.7658185
  46.5789989  61.5735000  52.4084995  45.9982629  61.9266720  53.2606233
  46.2192099  62.0554506  51.4994479  46.4664681  60.4933290  52.3154011
  50.7809989  60.9565000  55.1274995  50.8129989  61.6455000  56.1454995
  51.2839989  59.7075000  55.1084995  51.2719989  59.1045000  54.2854995
  51.8919989  59.1085000  56.2704995  51.0929989  59.0305000  57.0074995
  52.4879989  57.7185000  55.9774995  53.0219989  57.7275000  55.0274995
  53.2119989  57.4465000  56.7474995  51.3549989  56.7045000  55.9364995
  51.2139989  55.9545000  54.9724995  50.5249989  56.6715000  57.0134995
  49.7519989  56.0065000  57.0404995  50.6759989  57.3105000  57.7934995
  53.0299989  59.9615000  56.7604995  53.3549989  59.9485000  57.9454995
  53.7149989  60.6735000  55.8504995  53.4929989  60.6725000  54.8544995
  54.8329989  61.5105000  56.1964995  55.4729989  60.8765000  56.8104995
  55.6009989  61.9945000  54.9534995  54.9239989  62.5465000  54.3014995
  56.3849989  62.6875000  55.2584995  56.3409989  60.6135000  54.0284995
  55.4639989  60.1255000  53.2014995  54.4279989  62.7315000  56.9894995
  55.2689989  63.3125000  57.6694995  53.2249989  63.2915000  56.7464995
  52.5919989  62.9325000  56.0314995  52.6879989  64.4435000  57.4474995
  53.6069989  64.9095000  57.8024995  51.8669989  65.3545000  56.5214995
  51.5949989  66.2625000  57.0604995  52.4849989  65.6585000  55.6764995
  50.3609989  64.5515000  55.9024995  50.4039989  63.2805000  56.1724995
  51.8229989  64.1825000  58.6564995  51.7499989  65.0115000  59.5594995
  51.0969989  63.0505000  58.6794995  51.2329989  62.2955000  58.0064995
  50.0559989  62.7735000  59.6424995  49.3719989  63.6135000  59.5224995
  49.3529989  61.4755000  59.3774995  48.6259989  61.2535000  60.1584995
  48.5699989  61.5935000  58.0694995  48.0549989  60.6545000  57.8674995
  47.8389989  62.3975000  58.1544995  49.2569989  61.8135000  57.2524995
  50.3529989  60.3175000  59.4124995  51.0766260  60.4804808  58.6138119
  50.8624550  60.3487812  60.3756067  49.6939989  58.9545000  59.2304995
  49.1846966  58.9222966  58.2673412  50.4550351  58.1749162  59.2647394
  48.9705235  58.7905979  60.0291354  50.5449989  62.7175000  61.0554995
  49.8069989  63.0655000  61.9754995  51.7769989  62.2395000  61.2864995
  52.4549989  61.9935000  60.5654995  52.2159989  62.0435000  62.6354995
  51.5359989  61.2925000  63.0374995  53.6619989  61.5205000  62.7324995
  54.3139989  62.0785000  62.0594995  54.0499989  61.6605000  63.7414995
  53.6599989  60.0425000  62.3654995  53.3019989  59.6655000  61.2504995
  54.0759989  59.1785000  63.3314995  54.0989989  58.1765000  63.1434995
  54.3649989  59.5335000  64.2434995  52.1349989  63.3085000  63.4434995
  51.6069989  63.2595000  64.5524995  52.6049989  64.4365000  62.9864995
  53.7219989  64.4905000  62.0574995  53.3799989  64.4115000  61.0254995
  54.4159989  63.6675000  62.2274995  54.3969989  65.8505000  62.3184995
  54.6849989  66.3345000  61.3854995  55.3049989  65.7345000  62.9104995
  53.3379989  66.6775000  63.0744995  52.7219989  67.2625000  62.3914995
  53.7969989  67.3795000  63.7694995  52.5189989  65.6165000  63.8044995
  52.9249989  65.4685000  64.8054995  51.0959989  65.9965000  64.0624995
  50.8019989  66.5485000  65.1224995  50.1989989  65.7095000  63.1054995
  50.4349989  65.2455000  62.2284995  48.8119989  66.0375000  63.2414995
  48.7249989  67.1145000  63.3824995  48.0179989  65.6465000  62.0284995
  48.1609989  64.5945000  61.7834995  46.5279989  65.8555000  62.3454995
  45.9289989  65.5775000  61.4784995  46.2459989  65.2335000  63.1954995
  46.3509989  66.9035000  62.5884995  48.5069989  66.4155000  60.7904995
  48.1906115  67.4523824  60.9039660  49.5959036  66.3669808  60.7848334
  47.9659989  65.8595000  59.4744995  46.8770943  65.9081228  59.4792349
  48.3519528  66.4503732  58.6438325  48.2823848  64.8227197  59.3601035
  48.2779989  65.2485000  64.3884995  47.5369989  65.7625000  65.2244995
  48.6599989  63.9605000  64.4494995  49.3059989  63.5335000  63.7854995
  48.1909989  63.0625000  65.4614995  47.1029989  63.0455000  65.4034995
  48.7079989  61.6635000  65.2604995  49.7969989  61.6515000  65.2094995
  48.2779989  60.8155000  66.4704995  48.6419989  59.7955000  66.3474995
  48.6969989  61.2425000  67.3814995  47.1899989  60.8065000  66.5404995
  48.2289989  61.0965000  63.9104995  47.1593903  60.9067267  64.0000773
  48.3991526  61.8658629  63.1573541  48.9419989  59.8085000  63.4934995
  48.7719055  59.0384769  64.2459837  48.5510688  59.4705697  62.5337725
  50.0116688  59.9976128  63.4032626  48.6659989  63.5385000  66.7984995
  47.9109989  63.5325000  67.7684995  49.9379989  63.9735000  66.8864995
  50.5789989  64.0555000  66.0974995  50.4829989  64.3625000  68.1544995
  50.3719989  63.4935000  68.8034995  51.9789989  64.7265000  68.1044995
  52.1429989  65.5895000  67.4594995  52.3419989  64.9965000  69.0964995
  52.7109989  63.5355000  67.5834995  52.6209989  62.3205000  68.2204995
  52.0109989  62.2255000  69.1064995  53.2999989  61.2235000  67.7404995
  53.2129989  60.2725000  68.2444995  54.0879989  61.3385000  66.6204995
  54.7839989  60.2155000  66.1244995  54.9089989  59.5635000  66.8454995
  54.2039989  62.5555000  65.9924995  54.8309989  62.6545000  65.1184995
  53.5219989  63.6475000  66.4764995  53.6239989  64.6025000  65.9834995
  49.7439989  65.5575000  68.6744995  49.4299989  65.6285000  69.8624995
  49.4649989  66.5385000  67.7984995  49.7139989  66.5015000  66.8104995
  48.7819989  67.7385000  68.1874995  49.3619989  68.1735000  69.0014995
  48.6849989  68.7345000  67.0674995  48.1609989  68.3325000  66.2004995
  47.8689989  69.9445000  67.5534995  47.7899989  70.6765000  66.7494995
  46.8709989  69.6165000  67.8454995  48.3669989  70.3985000  68.4104995
  50.1089989  69.0875000  66.6064995  50.0589989  69.8105000  65.7924995
  50.6649989  69.5165000  67.4394995  50.6129989  68.1855000  66.2604995
  47.3819989  67.4115000  68.6124995  46.8949989  67.9345000  69.6124995
  46.6879989  66.5325000  67.8644995  47.0609989  66.0415000  67.0514995
  45.3219989  66.2255000  68.1864995  44.7719989  67.1655000  68.1414995
  44.6989989  65.2545000  67.2224995  45.2619989  64.3235000  67.1564995
  43.2929989  64.8915000  67.7314995  42.8269989  64.1875000  67.0424995
  43.3699989  64.4365000  68.7184995  42.6849989  65.7935000  67.7944995
  44.7079989  65.8785000  65.8174995  44.2579989  65.1835000  65.1074995
  44.1369989  66.8065000  65.8274995  45.7349989  66.0875000  65.5184995
  45.2659989  65.5965000  69.5414995  44.4379989  65.9655000  70.3724995
  46.1579989  64.6215000  69.7964995  46.8739989  64.3145000  69.1384995
  46.1629989  63.9255000  71.0494995  45.1709989  63.4895000  71.1684995
  47.2049989  62.7935000  71.1034995  47.1609989  62.3045000  72.0764995
  46.9919989  62.0655000  70.3204995  48.2009989  63.2085000  70.9514995
  46.4979989  64.8895000  72.1454995  45.9099989  64.8405000  73.2254995
  47.4549989  65.7975000  71.8874995  47.9249989  65.8955000  70.9874995
  47.8929989  66.7205000  72.8944995  48.2799989  66.1775000  73.7564995
  48.7079989  67.3335000  72.5114995  46.7499989  67.5865000  73.3054995
  46.5789989  67.8745000  74.4874995  45.9479989  68.0445000  72.3304995
  46.0799989  67.8415000  71.3394995  44.8169989  68.8745000  72.6224995
  45.1729989  69.7305000  73.1954995  44.1549989  69.3645000  71.3244995
  43.9069989  68.5035000  70.7034995  43.2159989  69.8615000  71.5684995
  45.0349989  70.3235000  70.5224995  45.2679989  71.2095000  71.1124995
  45.9839989  69.8495000  70.2714995  44.2829989  70.7085000  69.2574995
  44.4359989  70.0835000  68.2094995  43.4409989  71.7695000  69.3584995
  43.3429989  72.2605000  70.2474995  42.9059989  72.0755000  68.5454995
  43.8209989  68.0555000  73.3804995  43.1449989  68.5525000  74.2794995
  43.7039989  66.7605000  73.0334995  44.2789989  66.2885000  72.3364995
  42.7109989  65.9435000  73.6634995  41.7169989  66.3465000  73.4694995
  42.7349989  64.9365000  73.2454995  42.9669989  65.8945000  75.1394995
  42.0429989  66.0475000  75.9364995  44.2289989  65.6835000  75.5534995
  45.0379989  65.5835000  74.9404995  44.5029989  65.5855000  76.9584995
  43.8519989  64.8085000  77.3584995  45.9499989  65.1695000  77.2564995
  46.6579989  65.8475000  76.7794995  46.1529989  65.1985000  78.3274995
  46.0929989  63.7845000  76.7224995  45.4649989  62.7295000  77.3454995
  44.8649989  62.9085000  78.2254995  45.5939989  61.4505000  76.8584995
  45.0949989  60.6315000  77.3534995  46.3589989  61.2145000  75.7404995
  46.4609989  60.2105000  75.3554995  46.9939989  62.2605000  75.1144995
  47.5959989  62.0805000  74.2364995  46.8609989  63.5385000  75.6084995
  47.3649989  64.3565000  75.1154995  44.2279989  66.9065000  77.6124995
  43.5929989  66.9485000  78.6644995  44.7059989  68.0135000  77.0014995
  45.2679989  67.9695000  76.1514995  44.4859989  69.3615000  77.4634995
  44.5149989  69.9845000  76.5694995  43.0969989  69.5285000  78.1114995
  42.3339989  69.2485000  77.3854995  43.0119989  68.8345000  78.9474995
  42.8069989  70.9425000  78.6124995  43.5429989  71.2435000  79.3574995
  42.8699989  71.6595000  77.7934995  41.4089989  70.9415000  79.2134995
  40.7709989  69.8965000  79.3344995  40.9149989  72.1495000  79.5944995
  41.4789989  72.9915000  79.4764995  39.9809989  72.2145000  79.9994995
  45.5669989  69.7675000  78.4294995  45.9389989  69.0085000  79.3244995
  46.0959989  71.0025000  78.2534995  45.7879989  71.6315000  77.5124995
  47.1339989  71.5615000  79.0754995  46.9079989  71.4285000  80.1334995
  48.0879989  71.0685000  78.8884995  47.2019989  73.0085000  78.7214995
  47.1409989  73.3745000  77.5464995  47.4369989  73.8495000  79.7474995
  47.6649989  73.5335000  80.6904995  47.3879989  75.2735000  79.6094995
  46.3539989  75.5545000  79.4114995  47.8699989  76.0125000  80.8684995
  48.9319989  75.8105000  81.0094995  47.7689989  77.0855000  80.7054995
  47.1239989  75.6365000  82.1484995  46.0619989  75.8435000  82.0184995
  47.2209989  74.5645000  82.3174995  47.6359989  76.3885000  83.3794995
  48.7259989  76.4045000  83.3914995  47.3019989  77.4255000  83.3594995
  47.1109989  75.6935000  84.5874995  47.6449989  74.9315000  85.0044995
  45.9209989  76.0675000  85.1424995  45.2009989  77.0925000  84.5974995
  45.5519989  77.5805000  83.7734995  44.3119989  77.3695000  85.0144995
  45.4579989  75.4185000  86.2524995  46.0009989  74.6585000  86.6624995
  44.5699989  75.6945000  86.6704995  48.3399989  75.6365000  78.5334995
  48.0429989  76.4835000  77.6914995  49.5159989  74.9875000  78.5184995
  49.8119989  74.2695000  79.1804995  50.4489989  75.3205000  77.4894995
  50.4549989  76.4035000  77.3654995  51.8829989  74.8745000  77.8264995
  51.8929989  73.7955000  77.9804995  52.5289989  75.0805000  76.9734995
  52.4649989  75.5665000  79.0764995  52.3689989  76.6435000  78.9404995
  51.6639989  75.2155000  80.3414995  52.1029989  75.7205000  81.2014995
  50.6299989  75.5385000  80.2194995  51.6899989  74.1375000  80.5014995
  53.9639989  75.2645000  79.2274995  54.3479989  75.7645000  80.1164995
  54.1099989  74.1885000  79.3244995  54.4979989  75.6255000  78.3484995
  50.0249989  74.5865000  76.2594995  50.8229989  73.9185000  75.6074995
  48.7309989  74.6915000  75.9114995  48.0299989  75.1805000  76.4684995
  48.2279989  74.1135000  74.7074995  48.4789989  73.0535000  74.6784995
  46.6999989  74.2235000  74.5924995  46.2429989  73.7155000  75.4414995
  46.4139989  75.2735000  74.6574995  46.1369989  73.6335000  73.2984995
  46.5959989  74.1405000  72.4494995  46.4219989  72.5835000  73.2354995
  44.6149989  73.7425000  73.1784995  44.2819989  73.4085000  72.1954995
  44.1249989  73.1055000  73.9144995  44.2539989  75.1705000  73.3974995
  43.9549989  75.4825000  74.3214995  44.3219989  76.0635000  72.3674995
  44.7499989  75.6595000  71.1374995  45.0199989  74.6875000  70.9854995
  44.7999989  76.3285000  70.3694995  43.9609989  77.3655000  72.5754995
  43.6429989  77.6655000  73.4964995  44.0099989  78.0365000  71.8094995
  48.8259989  74.9135000  73.6044995  49.1959989  74.3925000  72.5544995
  48.9479989  76.2265000  73.8624995  48.7129989  76.6375000  74.7654995
  49.4159989  77.1815000  72.9094995  48.7389989  77.1915000  72.0554995
  49.4639989  78.5835000  73.5344995  50.1399989  78.5755000  74.3894995
  49.8729989  79.2885000  72.8114995  48.0809989  79.0605000  73.9834995
  47.5309989  79.4185000  73.1134995  47.5269989  78.2115000  74.3844995
  48.1219989  80.1675000  75.0354995  48.8249989  80.9375000  74.7174995
  47.1409989  80.6385000  75.0974995  48.5249989  79.6625000  76.4244995
  47.8869989  78.8285000  76.7164995  49.5489989  79.2885000  76.4014995
  48.4089989  80.7575000  77.4134995  48.6839989  80.4075000  78.3534995
  49.0349989  81.5405000  77.1394995  47.4259989  81.0945000  77.4444995
  50.7959989  76.8035000  72.4914995  51.0979989  76.7755000  71.2994995
  51.6769989  76.4765000  73.4534995  51.5019989  76.4455000  74.4574995
  52.9939989  76.1385000  73.0124995  53.3619989  76.9785000  72.4234995
  54.0089989  75.9215000  74.1474995  53.6459989  75.1515000  74.8284995
  54.9539989  75.5645000  73.7374995  54.2159989  77.1335000  74.8554995
  54.8619989  76.9845000  75.5764995  52.8879989  74.8625000  72.2464995
  52.5519989  73.8145000  72.7974995  53.1589989  74.9305000  70.9334995
  53.4129989  75.7855000  70.4384995  53.1039989  73.7535000  70.1194995
  52.1279989  73.2945000  70.2764995  53.2309989  74.0485000  68.6154995
  52.4619989  74.7655000  68.3264995  54.1949989  74.5205000  68.4254995
  53.1039989  72.7925000  67.7354995  53.8259989  72.0595000  68.0954995
  51.7149989  72.1485000  67.8714995  51.6599989  71.2645000  67.2364995
  51.5469989  71.8605000  68.9094995  50.9509989  72.8635000  67.5654995
  53.4699989  73.0925000  66.2714995  53.3699989  72.1835000  65.6774995
  52.8009989  73.8585000  65.8784995  54.4989989  73.4485000  66.2194995
  54.2249989  72.8485000  70.5224995  54.0289989  71.6425000  70.6594995
  55.4039989  73.3765000  70.7254995  55.8769989  74.5465000  70.0054995
  55.2179989  75.4025000  70.1514995  55.9309989  74.3645000  68.9324995
  57.2659989  74.7905000  70.6094995  57.2119989  75.4315000  71.4894995
  57.9309989  75.2805000  69.8984995  57.7669989  73.3765000  70.9694995
  58.3529989  73.3865000  71.8884995  58.4089989  72.9735000  70.1864995
  56.4929989  72.5375000  71.1314995  56.5829989  71.6455000  70.5114995
  56.2739989  71.9755000  72.4974995  56.7779989  70.8905000  72.7784995
  55.5469989  72.6995000  73.3684995  55.1249989  73.6055000  73.1654995
  55.3219989  72.2005000  74.6934995  56.3019989  71.9575000  75.1054995
  54.6589989  73.2175000  75.6344995  54.6779989  72.8445000  76.6584995
  55.2189989  74.1525000  75.6254995  53.3219989  73.4495000  75.2284995
  53.2779989  73.4785000  74.2494995  54.4129989  71.0175000  74.6044995
  54.5999989  70.0245000  75.3054995  53.3929989  71.0945000  73.7294995
  53.2209989  71.8855000  73.1094995  52.4499989  70.0215000  73.6164995
  52.0249989  69.8595000  74.6064995  51.2899989  70.3375000  72.6534995
  50.7789989  71.2375000  72.9944995  51.6959989  70.5565000  71.6654995
  50.2669989  69.1905000  72.5354995  50.8099989  68.2845000  72.2644995
  49.5839989  68.9195000  73.8854995  48.8669989  68.1055000  73.7734995
  50.3359989  68.6415000  74.6244995  49.0639989  69.8185000  74.2174995
  49.2559989  69.4415000  71.4034995  48.5519989  68.6105000  71.3534995
  48.7129989  70.3655000  71.5994995  49.7859989  69.5265000  70.4544995
  53.1639989  68.8135000  73.1004995  52.9669989  67.7045000  73.5944995
  54.0359989  69.0065000  72.0944995  54.2519989  69.9165000  71.6874995
  54.7419989  67.9045000  71.5094995  53.9919989  67.1965000  71.1574995
  55.6109989  68.3055000  70.3034995  56.3259989  69.0665000  70.6164995
  56.1879989  67.4405000  69.9764995  54.7909989  68.8425000  69.1154995
  54.3819989  69.8135000  69.3934995  55.6839989  69.0855000  67.8874995
  55.0769989  69.4645000  67.0654995  56.4539989  69.8155000  68.1364995
  56.1549989  68.1485000  67.5894995  53.5819989  67.9425000  68.8154995
  53.0249989  68.3505000  67.9714995  53.9279989  66.9385000  68.5704995
  52.9339989  67.8995000  69.6914995  55.6459989  67.3235000  72.5434995
  55.8449989  66.1115000  72.6044995  56.2369989  68.1895000  73.3794995
  56.0749989  69.1965000  73.3834995  57.1689989  67.7205000  74.3544995
  57.9619989  67.1675000  73.8514995  57.8309989  68.8865000  75.1054995
  57.8819989  69.7495000  74.4414995  57.1979989  69.1685000  75.9474995
  59.2359989  68.5785000  75.6244995  59.1629989  67.9475000  76.5104995
  59.7819989  68.0095000  74.8724995  60.0199989  69.8485000  75.9684995
  59.5999989  70.3365000  76.8484995  61.0579989  69.6115000  76.1994995
  59.9329989  70.7415000  74.7754995  59.2579989  70.5295000  74.0414995
  60.7389989  71.8355000  74.6474995  61.7179989  72.0905000  75.5654995
  61.8519989  71.4605000  76.3564995  62.3149989  72.9115000  75.4604995
  60.5679989  72.6845000  73.5914995  59.8399989  72.5005000  72.9014995
  61.1689989  73.5035000  73.4924995  56.4449989  66.8315000  75.3134995
  56.9289989  65.7565000  75.6494995  55.2419989  67.2285000  75.7684995
  54.7579989  68.0835000  75.4924995  54.5559989  66.4035000  76.7214995
  55.2569989  66.2545000  77.5424995  53.2889989  67.0605000  77.2934995
  52.6979989  67.5125000  76.4974995  52.6559989  66.3175000  77.7774995
  53.7389989  68.1175000  78.2954995  54.7179989  67.9275000  79.0124995
  53.0029989  69.2605000  78.3494995  53.2569989  70.0005000  79.0034995
  52.1969989  69.3775000  77.7354995  54.1709989  65.0925000  76.1014995
  54.2739989  64.0505000  76.7434995  53.6909989  65.1065000  74.8454995
  53.6229989  65.9395000  74.2614995  53.2259989  63.8915000  74.2284995
  52.5439989  63.4605000  74.9614995  52.5049989  64.1505000  72.9374995
  53.1339989  64.6605000  72.2074995  52.1089989  62.8015000  72.3164995
  51.5839989  62.9735000  71.3774995  53.0049989  62.2105000  72.1284995
  51.4569989  62.2625000  73.0034995  51.3099989  65.0755000  73.2244995
  50.7729989  65.2755000  72.2964995  50.6389989  64.5935000  73.9354995
  51.6699989  66.0145000  73.6444995  54.3329989  62.9105000  73.9424995
  54.1999989  61.7255000  74.2374995  55.4249989  63.3725000  73.3004995
  55.5569989  64.3605000  73.0834995  56.5169989  62.5435000  72.8514995
  55.9809989  61.6275000  72.6024995  57.2319989  63.1045000  71.6104995
  57.6319989  64.0935000  71.8344995  58.0799989  62.4675000  71.3574995
  56.2739989  63.1945000  70.4034995  55.6389989  62.3085000  70.4244995
  55.3319989  64.3975000  70.5224995  54.6719989  64.4295000  69.6554995
  54.7349989  64.3045000  71.4294995  55.9179989  65.3155000  70.5664995
  57.0089989  63.1195000  69.0624995  56.2879989  63.1875000  68.2484995
  57.7179989  63.9445000  68.9894995  57.5449989  62.1735000  68.9944995
  57.5539989  62.1345000  73.8794995  58.3009989  61.1875000  73.6404995
  57.7499989  62.9285000  74.9514995  57.1869989  63.7625000  75.1174995
  58.7499989  62.7165000  75.9794995  59.5139989  62.2255000  75.3764995
  59.2959989  63.9645000  76.6134995  60.1469989  63.7125000  77.2464995
  59.7399989  64.9185000  75.4914995  60.1409989  65.8335000  75.9284995
  60.5099989  64.4375000  74.8884995  58.8849989  65.1625000  74.8614995
  58.3279989  64.5805000  77.4474995  57.6009989  64.9385000  76.8954995
  58.3429989  61.8235000  77.1194995  59.1499989  61.6255000  78.0254995
  57.0789989  61.3715000  77.2084995  56.3739989  61.5095000  76.4844995
  56.6089989  60.6375000  78.3634995  56.5499989  61.3835000  79.1554995
  55.2259989  60.0025000  78.1464995  54.5099989  60.7875000  77.9014995
  55.2739989  59.3355000  77.2854995  54.7109989  59.2205000  79.3514995
  55.4309989  58.4585000  79.6504995  54.5729989  59.8815000  80.2064995
  53.3929989  58.5815000  78.9524995  52.4089989  59.3345000  78.7194995
  53.3589989  57.3255000  78.8674995  57.5479989  59.5315000  78.7494995
  58.1079989  58.8445000  77.8984995  57.7529989  59.3525000  80.0764995
  57.3009989  59.9135000  80.7994995  58.6379989  58.3415000  80.5844995
  59.2699989  58.0015000  79.7644995  59.5579989  58.8735000  81.6954995
  58.9499989  59.2935000  82.4964995  60.1209989  58.0445000  82.1244995
  60.5349989  59.9405000  81.1884995  61.2779989  59.4915000  80.5294995
  60.0049989  60.6935000  80.6054995  61.2139989  60.5835000  82.3894995
  61.2699989  59.9305000  83.4654995  61.6819989  61.7455000  82.2464995
  57.8029989  57.2305000  81.1484995  57.0029989  57.4365000  82.0594995
  57.9679989  56.0165000  80.5844995  58.6439989  55.8375000  79.8424995
  57.2159989  54.8525000  80.9644995  56.1849989  55.1935000  81.0604995
  57.3009989  53.7375000  79.9114995  58.3409989  53.4535000  79.7524995
  56.7779989  52.8495000  80.2654995  56.7279989  54.1845000  78.6924995
  55.9389989  54.7335000  78.8834995  57.6969989  54.2805000  82.2614995
  56.9269989  53.6435000  82.9794995  58.9969989  54.4325000  82.5834995
  59.7029989  54.8935000  82.0094995  59.4499989  53.9075000  83.8404995
  58.5709989  53.5125000  84.3494995  60.4269989  52.7715000  83.7184995
  60.8489989  52.4995000  84.6854995  59.6899989  51.5355000  83.1754995
  60.3909989  50.7055000  83.0834995  58.8889989  51.2595000  83.8604995
  59.2679989  51.7645000  82.1964995  61.5819989  53.2175000  82.8104995
  62.3009989  52.4045000  82.7104995  61.1909989  53.4795000  81.8274995
  62.0739989  54.0855000  83.2484995  60.1109989  55.0105000  84.5954995
  61.0359989  55.6505000  84.0974995  59.6449989  55.2515000  85.8374995
  58.9019989  54.7185000  86.2884995  60.1889989  56.3145000  86.6294995
  60.3559989  57.1615000  85.9644995  59.2729989  56.7765000  87.7224995
  59.7089989  57.5775000  88.3204995  57.9969989  57.3495000  87.0844995
  57.3199989  57.6905000  87.8674995  58.2579989  58.1885000  86.4394995
  57.5069989  56.5765000  86.4924995  59.0209989  55.5955000  88.6734995
  58.3559989  55.9115000  89.4774995  58.5599989  54.7765000  88.1214995
  59.9679989  55.2605000  89.0964995  61.4359989  55.8135000  87.2664995
  61.5129989  54.6645000  87.6954995  62.4639989  56.6775000  87.3334995
  62.4509989  57.6375000  86.9894995  63.6899989  56.2485000  87.9284995
  63.4949989  55.3785000  88.5564995  64.7369989  55.8495000  86.8764995
  64.2319989  55.3645000  86.0414995  65.2069989  56.7515000  86.4844995
  65.8229989  54.9165000  87.4094995  66.6649989  54.9165000  86.7164995
  66.1919989  55.3045000  88.3594995  65.3379989  53.4775000  87.6094995
  65.8669989  53.0065000  88.4384995  64.2769989  53.4625000  87.8594995
  65.5879989  52.7355000  86.3394995  66.5039989  52.3185000  86.1714995
  64.6059989  52.6075000  85.3984995  63.3689989  53.1435000  85.6084995
  63.1709989  53.6455000  86.4744995  62.6419989  53.0425000  84.8994995
  64.8609989  51.9345000  84.2394995  65.7829989  51.5285000  84.0774995
  64.1299989  51.8375000  83.5344995  64.2409989  57.4405000  88.7004995
  63.5779989  58.5125000  88.6854995  65.3309989  57.2945000  89.3154995
  61.2039989  42.7135000  58.9494995  60.1199989  42.0765000  58.3394995
  59.9139989  40.7585000  58.5214995  60.8409989  39.9675000  59.3804995
  58.1219989  41.6195000  57.3214995  58.6559989  41.5205000  62.2044995
  58.3229989  40.1555000  62.0664995  59.3989989  39.4035000  62.3644995
  60.4539989  40.2995000  62.7214995  59.9479989  41.5945000  62.5874995
  60.6799989  42.7615000  62.8734995  60.6139989  42.9345000  64.3954995
  61.1249989  44.3045000  64.9244995  60.9439989  44.3885000  66.4774995
  61.9349989  39.9195000  63.1414995  62.8639989  40.5425000  62.2184995
  62.8929989  39.8445000  60.8934995  61.9269989  40.6045000  59.9864995
  62.1229989  41.9365000  59.8024995  58.7389989  40.3745000  57.7774995
  59.1069989  42.6235000  57.4764995  64.1739989  40.7155000  62.8054995
  64.3259989  42.2285000  63.2004995  64.6339989  42.5945000  64.4824995
  64.7619989  44.0505000  64.8254995  65.0549989  44.6875000  65.9904995
  65.3109989  46.0325000  65.6514995  64.7379989  46.2485000  64.4234995
  64.5669989  45.0165000  63.8564995  64.2389989  44.6315000  62.5144995
  64.1179989  43.2415000  62.1904995  59.4289989  38.0375000  62.3514995
  59.0149989  37.3305000  61.2244995  59.0349989  35.9115000  61.2384995
  59.4569989  35.2175000  62.3794995  59.8679989  35.9365000  63.5334995
  59.8459989  37.3295000  63.5204995  57.7219989  42.6295000  61.9504995
  58.0769989  43.7105000  61.1244995  57.1899989  44.7485000  60.8874995
  55.9429989  44.7205000  61.4484995  55.5769989  43.6325000  62.2684995
  56.4769989  42.5955000  62.5034995  61.3679989  43.7705000  58.7974995
  60.6739989  38.9125000  59.5344995  57.8469989  41.5305000  56.2614995
  57.2519989  41.8545000  57.9494995  60.2309989  43.6395000  62.3614995
  61.7339989  42.6525000  62.5384995  59.5569989  42.8135000  64.7124995
  61.2249989  42.1335000  64.8624995  62.1999989  44.4205000  64.6714995
  60.5509989  45.1235000  64.4414995  61.8959989  44.7085000  66.9524995
  60.1399989  45.1145000  66.7254995  60.6609989  43.3935000  66.8834995
  62.0589989  38.8165000  63.1074995  62.1339989  40.2825000  64.1724995
  63.9119989  39.8795000  60.4534995  62.5489989  38.7935000  60.9954995
  62.9559989  42.4285000  60.2834995  64.2739989  40.0925000  63.7194995
  64.9649989  40.4545000  62.0694995  64.7849989  41.8405000  65.2414995
  66.3959989  46.1935000  65.5834995  64.8469989  46.6945000  66.3954995
  64.0849989  45.3835000  61.7544995  63.8689989  42.9475000  61.1814995
  58.6809989  37.8605000  60.3444995  58.7229989  35.3625000  60.3624995
  59.4689989  34.1375000  62.3814995  60.1959989  35.4065000  64.4154995
  60.1469989  37.8785000  64.4004995  59.0559989  43.7315000  60.6684995
  57.4819989  45.5785000  60.2604995  55.2449989  45.5245000  61.2654995
  54.5949989  43.6035000  62.7164995  56.1869989  41.7625000  63.1254995
  36.6689989  73.7725000  57.1504995  37.5839989  73.4095000  57.6654995
  37.6679989  72.3205000  57.4614995  38.5049989  73.8735000  57.2524995
  37.5549989  73.8825000  59.1474995  38.5889989  73.9365000  59.5504995
  37.1809989  74.8965000  58.8894995  36.7119989  72.9765000  60.0374995
  36.7199989  73.4045000  61.0624995  35.7179989  72.7995000  59.5744995
  37.5309989  71.6875000  60.3284995  37.7349989  71.0515000  59.4414995
  38.3969989  72.0795000  60.9034995  36.7599989  70.6645000  61.3194995
  36.3649989  71.1445000  62.2404995  35.8659989  70.4415000  60.6984995
  37.3959989  69.2905000  61.6524995  36.6869989  68.4685000  61.4114995
  38.2969989  69.1425000  61.0204995  37.9729989  69.2485000  63.0424995
  38.4499989  70.2235000  63.2804995  37.0659989  69.1865000  63.6814995
  39.0759989  68.1595000  63.2024995  38.6319989  67.2675000  62.7104995
  39.8789989  68.4515000  62.4914995  39.6649989  68.0015000  64.6164995
  40.4709989  67.2365000  64.5984995  39.9899989  69.0535000  64.7644995
  38.5849989  67.7545000  65.7404995  37.7879989  68.5275000  65.7424995
  38.0209989  66.8125000  65.5724995  39.2259989  67.7215000  67.1274995
  39.5149989  68.7755000  67.3324995  38.4079989  67.4375000  67.8234995
  40.3659989  66.6555000  67.1734995  39.8849989  65.6685000  67.0014995
  41.1899989  66.9005000  66.4704995  41.0259989  66.4915000  68.5514995
  40.2279989  66.6975000  69.2974995  41.3999989  65.4495000  68.6374995
  42.1629989  67.5295000  68.7014995  43.0419989  67.6865000  67.8854995
  42.3319989  67.9575000  69.9854995  43.4999989  68.7915000  70.2394995
  44.1409989  68.2645000  70.9784995  44.1079989  69.0895000  69.3584995
  42.9649989  70.0685000  71.0184995  43.8739989  70.4595000  71.5224995
  41.8909989  69.6775000  72.1484995  42.3629989  68.8255000  72.6834995
  41.7859989  70.5945000  72.7654995  40.6609989  69.3105000  71.4884995
  39.6859989  68.3975000  72.3274995  39.6999989  69.3495000  73.6194995
  39.1479989  70.6565000  73.5814995  39.6949989  71.2245000  74.3624995
  39.2009989  71.1325000  72.5784995  37.6239989  70.5305000  73.9724995
  37.1609989  71.4595000  73.6734995  37.4029989  69.8095000  73.1984995
  37.2619989  70.2735000  75.4184995  35.8409989  70.6395000  75.5034995
  35.4919989  70.2965000  76.4654995  35.2039989  70.1045000  74.8144995
  35.6569989  71.6925000  75.3504995  38.0409989  70.9895000  76.3934995
  37.7859989  72.0305000  76.5304995  39.0589989  70.9875000  76.0324995
  38.0609989  70.5745000  77.3894995  37.4469989  68.7635000  75.7124995
  38.4689989  68.4145000  75.7154995  36.8409989  68.3835000  74.9034995
  37.0289989  68.5245000  76.6794995  38.2919989  68.3745000  71.8484995
  40.3489989  67.0905000  72.6564995  42.4699989  70.9175000  69.9864995
  42.3679989  72.1595000  70.3624995  42.7689989  72.6315000  71.4504995
  43.0089989  72.2295000  57.6034995  43.0939989  71.2725000  58.1624995
  42.1429989  70.7025000  58.2324995  43.7349989  70.5625000  57.5974995
  43.6919989  71.6095000  59.5644995  43.7029989  70.7145000  60.2224995
  44.7039989  72.0665000  59.5224995  42.9189989  72.6595000  60.3394995
  43.4719989  72.9025000  61.2724995  42.9099989  73.6175000  59.7774995
  41.4369989  72.3185000  60.6964995  40.8679989  72.5465000  59.7694995
  41.3549989  71.2155000  60.8024995  40.9429989  73.1545000  61.9204995
  41.3789989  74.1755000  61.9314995  39.8599989  73.3325000  61.7474995
  41.2099989  72.5325000  63.2414995  40.6779989  71.5595000  63.3044995
  42.2589989  72.1685000  63.2534995  41.0969989  73.4365000  64.4334995
  41.6109989  73.0045000  65.3184995  41.7579989  74.2885000  64.1684995
  39.6359989  73.7545000  64.9324995  39.7619989  74.6075000  65.6334995
  39.0999989  74.1215000  64.0314995  38.7499989  72.6435000  65.4864995
  37.7079989  72.9045000  65.7694995  38.7759989  71.8585000  64.6994995
  39.3689989  71.9985000  66.7694995  38.9399989  70.9955000  66.9824995
  40.4449989  71.7545000  66.6434995  39.3689989  72.9355000  68.0074995
  40.0219989  73.8175000  67.8334995  38.3179989  73.1835000  68.2674995
  40.1409989  72.4095000  69.3524995  39.5789989  72.7205000  70.2584995
  40.1489989  71.3035000  69.2394995  41.5549989  72.9685000  69.3374995
  41.9669989  72.8465000  68.3134995  41.6209989  74.0495000  69.5894995
  73.0839989  58.5335000  53.8664995  74.1889989  58.4205000  53.8614995
  74.5549989  58.1255000  52.8544995  74.6589989  59.3945000  54.1154995
  74.5469989  57.3235000  54.9204995  74.1109989  57.6825000  55.8774995
  74.0899989  56.3315000  54.7204995  76.1019989  57.0775000  55.2064995
  76.4459989  56.4305000  54.3704995  76.7339989  57.9805000  55.0644995
  76.2999989  56.5105000  56.5854995  75.4989989  55.7705000  56.7974995
  77.2299989  55.9045000  56.6344995  76.3079989  57.4945000  57.7614995
  77.2049989  58.1445000  57.6824995  75.4349989  58.1745000  57.6694995
  76.4589989  56.7465000  59.1434995  75.5989989  56.0475000  59.2254995
  77.3969989  56.1735000  58.9794995  76.5209989  57.5855000  60.5044995
  76.5639989  56.8355000  61.3224995  77.4109989  58.2495000  60.4474995
  75.1709989  58.2485000  60.8484995  74.8129989  58.8575000  59.9914995
  74.3819989  57.4665000  60.8754995  75.1379989  59.1545000  62.1044995
  75.9579989  59.8665000  61.8704995  74.1779989  59.7055000  62.1994995
  75.2689989  58.3695000  63.3954995  76.3139989  57.9955000  63.3524995
  75.3499989  59.0495000  64.2704995  74.2459989  57.3485000  63.8214995
  74.2019989  56.4605000  63.1544995  74.6279989  56.8065000  64.7124995
  72.7579989  57.8625000  63.8204995  72.4279989  58.2655000  62.8394995
  72.1659989  56.9255000  63.8984995  72.4209989  58.7415000  64.9554995
  73.3729989  59.3015000  65.0734995  71.6249989  59.4655000  64.6764995
  72.0559989  58.0335000  66.2594995  72.0139989  56.8195000  66.4514995
  71.6659989  58.9455000  67.1374995  71.5069989  58.4515000  68.5014995
  70.4919989  58.6915000  68.8844995  71.6219989  57.3465000  68.5234995
  72.5259989  58.9845000  69.4984995  72.3829989  58.4315000  70.4514995
  72.3099989  60.5495000  69.7984995  72.7179989  61.2285000  69.0204995
  71.2499989  60.8555000  69.9314995  72.9659989  60.9805000  70.9204995
  72.6669989  61.9665000  72.0894995  74.0719989  62.4855000  72.6234995
  74.7989989  61.6145000  73.5284995  74.7929989  60.6205000  73.0324995
  75.8589989  61.9315000  73.6264995  74.2739989  61.5815000  74.9684995
  73.3049989  61.1085000  75.0334995  74.9349989  60.8925000  75.4724995
  74.2289989  62.8915000  75.7284995  73.2919989  63.9625000  75.0764995
  72.3789989  63.4835000  74.7554995  73.8469989  64.2045000  74.1814995
  73.0379989  64.7345000  75.7874995  75.5519989  63.5355000  75.8824995
  75.4929989  64.5055000  76.3554995  75.9989989  63.6085000  74.9014995
  76.1839989  62.8345000  76.4074995  73.6529989  62.6545000  77.1084995
  73.6439989  63.5285000  77.7424995  74.2769989  61.9925000  77.6914995
  72.6709989  62.2405000  76.9344995  72.0129989  63.1235000  71.4224995
  71.9729989  61.2305000  73.1714995  73.7719989  58.7895000  68.9344995
  74.8539989  58.7085000  69.7934995  74.6849989  58.7485000  71.0024995
  73.3539989  64.4415000  56.9064995  73.4709989  64.6165000  57.9974995
  73.6479989  65.7005000  58.1654995  72.5119989  64.2875000  58.4504995
  74.6249989  63.7365000  58.6524995  74.3709989  62.6735000  58.4534995
  75.5899989  63.9705000  58.1544995  74.7839989  63.9215000  60.1584995
  74.8909989  64.9735000  60.4994995  73.8239989  63.7495000  60.6914995
  75.8429989  63.0545000  60.8584995  75.4739989  62.0085000  60.9214995
  76.6909989  62.8435000  60.1724995  76.3929989  63.4505000  62.2394995
  77.2719989  62.7915000  62.4054995  76.7359989  64.5075000  62.2144995
  75.3849989  63.1635000  63.4794995  74.4119989  63.6885000  63.3704995
  75.1129989  62.0935000  63.6014995  76.1969989  63.6805000  64.7334995
  76.4029989  64.7715000  64.7014995  75.4949989  63.5275000  65.5804995
  77.4479989  62.9035000  65.2344995  78.2339989  63.1035000  64.4744995
  77.7959989  63.1845000  66.2514995  77.2169989  61.3795000  65.4604995
  76.1989989  61.2335000  65.8804995  77.2809989  60.8045000  64.5124995
  78.2019989  60.7205000  66.4444995  79.2159989  60.6075000  66.0044995
  78.3699989  61.4645000  67.2524995  77.6589989  59.4465000  67.0544995
  77.2829989  58.7645000  66.2624995  78.4329989  58.9135000  67.6464995
  76.5499989  59.7495000  68.1304995  77.0399989  60.5345000  68.7454995
  75.6769989  60.2395000  67.6484995  76.1279989  58.5565000  68.9724995
  75.9089989  57.7995000  68.1884995  76.9879989  58.2425000  69.6024995
  70.3849989  37.0295000  54.9984995  70.4839989  36.3265000  55.8534995
  69.8899989  35.3945000  55.7394995  71.5729989  36.1355000  55.9624995
  70.0069989  37.1135000  57.1264995  70.3609989  38.1505000  57.3054995
  68.9199989  37.2725000  56.9584995  70.3589989  36.4045000  58.4344995
  69.7639989  35.4675000  58.4694995  71.4619989  36.2845000  58.3874995
  69.9529989  37.2205000  59.7394995  70.4189989  38.2225000  59.6224995
  68.8609989  37.3985000  59.8384995  70.4529989  36.5165000  61.0104995
  70.1429989  35.4495000  61.0104995  71.5499989  36.5415000  60.8354995
  70.0489989  37.3095000  62.2764995  68.9579989  37.3545000  62.4834995
  70.5129989  36.7515000  63.1174995  70.6449989  38.7355000  62.3074995
  71.7269989  38.5975000  62.0964995  70.1699989  39.3785000  61.5354995
  70.5219989  39.5875000  63.5834995  69.4849989  39.5595000  63.9814995
  71.1619989  39.0515000  64.3174995  70.8749989  41.1495000  63.4424995
  71.8419989  41.3155000  62.9204995  70.1139989  41.6055000  62.7744995
  70.6609989  41.8175000  64.7644995  71.1969989  41.1995000  65.5164995
  71.2359989  42.7675000  64.8034995  69.1689989  42.1635000  65.1304995
  68.6839989  42.8435000  64.3984995  68.7319989  41.1425000  65.1704995
  69.0139989  42.7215000  66.5384995  69.5059989  42.1325000  67.3414995
  69.3739989  43.7725000  66.5324995  67.5769989  42.8115000  67.1164995
  66.9799989  43.4805000  66.4604995  67.0859989  41.8145000  67.0934995
  67.6699989  43.4185000  68.5204995  68.5379989  44.1205000  68.9894995
  66.5789989  42.9395000  69.1394995  66.5239989  43.1995000  70.5634995
  67.5279989  43.1035000  71.0294995  66.1089989  44.2015000  70.8064995
  65.5539989  42.2555000  71.2674995  64.5849989  42.3855000  70.7404995
  65.2929989  42.6655000  72.7444995  64.9119989  43.7045000  72.8344995
  64.4279989  42.1745000  73.2384995  66.3909989  42.5935000  73.6174995
  66.6359989  41.3145000  74.5184995  68.2029989  41.2145000  74.7224995
  68.9809989  42.3695000  74.9794995  68.2409989  43.0435000  75.4604995
  69.6939989  42.1185000  75.7934995  69.6129989  42.9995000  73.7364995
  68.7979989  43.1745000  73.0494995  69.9719989  44.0045000  73.9004995
  70.7589989  42.2945000  73.0114995  70.9959989  43.0345000  71.7064995
  70.0359989  43.0625000  71.2114995  71.7969989  42.6665000  71.0824995
  71.2789989  44.0505000  71.9354995  70.4259989  40.8385000  72.7534995
  69.3459989  40.8105000  72.7684995  70.7619989  40.2645000  73.6044995
  70.8669989  40.4075000  71.8664995  72.0409989  42.3885000  73.8634995
  72.3339989  43.4045000  74.0824995  72.8529989  42.0095000  73.2594995
  71.8969989  41.8775000  74.8034995  66.0329989  41.5315000  75.8884995
  66.2339989  40.1655000  73.7224995  66.0499989  40.9115000  71.0844995
  65.1929989  39.8495000  71.1084995  64.0049989  39.9425000  71.0594995
  69.1159989  43.3465000  58.0484995  68.1519989  43.2225000  58.5864995
  67.7069989  44.2175000  58.8034995  67.5099989  42.7185000  57.8324995
  68.2489989  42.3665000  59.8344995  68.7689989  41.4075000  59.6234995
  68.9119989  42.7585000  60.6354995  66.8899989  42.0585000  60.4904995
  66.4689989  42.9895000  60.9264995  66.2049989  41.5455000  59.7824995
  67.3149989  41.0735000  61.6404995  67.9539989  40.2735000  61.2094995
  67.9159989  41.7115000  62.3234995  66.0759989  40.5205000  62.3264995
  65.1799989  41.1515000  62.1424995  65.9199989  39.5435000  61.8224995
  66.2439989  40.2625000  63.8494995  67.1319989  39.6425000  64.0974995
  66.4539989  41.2565000  64.2974995  64.9899989  39.6715000  64.4734995
  64.2859989  40.5025000  64.2554995  64.5149989  38.8675000  63.8714995
  65.1429989  39.2505000  65.9724995  65.8259989  39.8695000  66.5924995
  64.1319989  39.2795000  66.4314995  65.6469989  37.7725000  66.2974995
  64.9599989  37.0175000  65.8584995  66.6109989  37.8035000  65.7464995
  66.0179989  37.5225000  67.7964995  66.4879989  36.5245000  67.6664995
  66.8849989  38.1765000  68.0294995  64.8589989  37.4275000  68.9024995
  64.2609989  38.3535000  68.7644995  64.2489989  36.5205000  68.7014995
  65.3129989  37.3405000  70.4244995  64.4639989  37.1185000  71.1064995
  66.0119989  36.4845000  70.5374995  66.0479989  38.5715000  70.9304995
  66.4799989  38.3685000  71.9334995  66.9229989  38.8295000  70.2964995
  35.0049989  55.2035000  54.7394995  35.3279989  56.2015000  55.1064995
  35.4659989  56.9895000  54.3354995  34.5759989  56.5385000  55.8514995
  36.6729989  55.8415000  55.8374995  37.2059989  56.7615000  56.1604995
  36.3179989  55.3155000  56.7494995  37.7409989  54.9525000  55.1754995
  37.3409989  54.0305000  54.7004995  38.1679989  55.5585000  54.3484995
  38.8429989  54.6835000  56.1724995  39.8069989  54.3375000  55.7414995
  38.9529989  55.6475000  56.7134995  38.5939989  53.5485000  57.1464995
  37.5879989  53.7065000  57.5904995  38.5869989  52.6885000  56.4424995
  39.6459989  53.2355000  58.2324995  39.1869989  52.3475000  58.7164995
  40.5809989  52.9045000  57.7324995  39.8669989  54.3115000  59.3364995
  40.8019989  53.9675000  59.8284995  40.0049989  55.3635000  59.0064995
  38.6639989  54.4265000  60.3194995  37.8759989  55.1715000  60.0764995
  38.0519989  53.5065000  60.2014995  38.9319989  54.7205000  61.7934995
  39.7349989  54.0875000  62.2264995  39.3179989  55.7615000  61.8264995
  37.7559989  54.6385000  62.7854995  36.9149989  55.3345000  62.5784995
  37.3469989  53.6205000  62.6084995  38.1869989  54.7205000  64.2034995
  38.9059989  53.9025000  64.4224995  38.7549989  55.6375000  64.4674995
  37.0269989  54.4385000  65.1844995  36.1649989  55.1045000  64.9664995
  36.5929989  53.4265000  65.0304995  37.5409989  54.5655000  66.6384995
  38.1359989  53.6725000  66.9264995  38.1409989  55.4955000  66.7324995
  36.3469989  54.5725000  67.5894995  35.2079989  54.7515000  67.2904995
  36.8129989  54.2315000  68.8014995  35.8239989  53.9175000  69.7354995
  35.7849989  54.6915000  70.5314995  34.8109989  53.8895000  69.2804995
  36.1379989  52.5535000  70.2494995  35.2869989  52.3155000  70.9234995
  37.4409989  52.5865000  71.1694995  38.3229989  53.0165000  70.6484995
  37.1589989  53.1305000  72.0954995  37.5529989  51.1725000  71.6214995
  39.0599989  50.6455000  72.0224995  39.4919989  51.7185000  73.1344995
  38.9499989  51.4535000  74.4374995  37.8469989  51.3215000  74.4014995
  39.3309989  50.4595000  74.7554995  39.1929989  52.5325000  75.4794995
  38.6349989  53.4515000  75.3744995  39.0099989  52.0795000  76.4424995
  40.5929989  53.0855000  75.5494995  40.7299989  53.7495000  76.9194995
  41.6389989  54.3285000  76.8454995  40.8749989  53.0025000  77.6854995
  39.8509989  54.3325000  77.1514995  40.8919989  54.1605000  74.4404995
  40.2879989  55.0475000  74.5584995  40.7469989  53.7305000  73.4604995
  41.9449989  54.3985000  74.4864995  41.6479989  51.9975000  75.4064995
  41.5199989  51.2645000  76.1884995  42.6019989  52.4555000  75.6214995
  41.4899989  51.5285000  74.4464995  39.0599989  49.3265000  72.6444995
  39.9699989  50.8275000  70.8624995  36.2409989  51.6175000  69.1604995
  35.5489989  50.4705000  69.2904995  35.1299989  49.9935000  70.3554995
  35.1899989  49.8595000  55.9944995  35.1359989  50.5765000  55.1474995
  36.0879989  50.9905000  54.7514995  34.8899989  50.0455000  54.2034995
  34.1139989  51.6425000  55.6394995  33.7999989  52.3535000  54.8454995
  33.1839989  51.2165000  56.0734995  34.6809989  52.4845000  56.7804995
  35.6739989  52.8945000  56.4984995  34.0589989  53.3845000  56.9774995
  34.7839989  51.6825000  58.0644995  33.7859989  51.1975000  58.0024995
  35.5719989  50.9155000  57.9074995  34.8419989  52.5725000  59.2994995
  35.4939989  53.4655000  59.1914995  33.8079989  52.9445000  59.4644995
  35.2179989  51.9155000  60.6484995  35.4189989  52.6165000  61.4864995
  34.3159989  51.4195000  61.0654995  36.4869989  50.9655000  60.5334995
  36.1969989  50.0385000  59.9944995  37.2399989  51.4255000  59.8584995
  37.0769989  50.5645000  61.8544995  37.9999989  49.9695000  61.6824995
  37.5029989  51.4975000  62.2814995  36.1679989  49.8765000  62.8394995
  35.1279989  50.2565000  62.7434995  36.2039989  48.7705000  62.7444995
  36.6409989  50.2065000  64.3374995  37.5289989  49.5705000  64.5414995
  36.9409989  51.2745000  64.4014995  35.5799989  49.7865000  65.3604995
  34.6179989  50.2485000  65.0524995  35.5009989  48.6985000  65.5674995
  35.9949989  50.5255000  66.6924995  37.0969989  50.4015000  66.7694995
  35.6839989  51.5895000  66.7654995  35.3399989  49.7705000  67.9294995
  34.2779989  49.8945000  67.6284995  35.6049989  48.6935000  67.8704995
  36.4389989  42.4255000  58.0454995  36.5229989  42.5175000  56.9414995
  37.5279989  42.0635000  56.8124995  35.7479989  41.9805000  56.3534995
  36.4639989  44.0165000  56.5574995  37.2439989  44.6815000  56.9854995
  36.5569989  44.1475000  55.4584995  35.0309989  44.5445000  56.8034995
  34.4609989  43.7845000  56.2284995  34.6049989  44.5425000  57.8294995
  34.6049989  45.9205000  56.2654995  34.7059989  45.7495000  55.1724995
  33.5199989  46.0255000  56.4754995  35.4049989  47.1965000  56.6984995
  36.4979989  47.2275000  56.5024995  35.0139989  48.0515000  56.1064995
  35.1959989  47.5315000  58.1744995  35.3949989  48.6165000  58.3014995
  34.1219989  47.3955000  58.4234995  36.1199989  46.8165000  59.2204995
  36.0139989  45.7115000  59.1674995  37.1879989  47.0305000  59.0044995
  35.8919989  47.3355000  60.6944995  36.7949989  47.3615000  61.3414995
  35.4569989  48.3555000  60.6214995  34.5929989  46.6705000  61.3834995
  33.7599989  46.9945000  60.7224995  34.6649989  45.5655000  61.2984995
  34.3089989  47.2065000  62.7584995  34.5159989  48.2975000  62.7264995
  33.2059989  47.2135000  62.8914995  35.2189989  46.5245000  63.8374995
  35.7159989  45.5995000  63.4744995  36.0119989  47.2855000  64.0004995
  34.4469989  46.3215000  65.1644995  33.9369989  47.2825000  65.3884995
  33.6329989  45.6295000  64.8614995  35.2999989  45.8815000  66.3884995
  35.9019989  44.9715000  66.1794995  36.0049989  46.7285000  66.5314995
  34.4559989  45.5675000  67.6534995  33.4229989  44.9325000  67.6574995
  35.1609989  45.9445000  68.6914995  34.6369989  45.5795000  69.9674995
  34.5819989  46.4455000  70.6624995  33.5849989  45.2595000  69.8074995
  35.4299989  44.4115000  70.5934995  34.8819989  44.0985000  71.5074995
  36.8839989  44.7305000  71.0594995  37.5179989  44.9485000  70.1744995
  36.8409989  45.6155000  71.7304995  37.5759989  43.6435000  71.6274995
  39.0049989  43.8935000  72.2204995  38.7219989  43.7625000  73.7374995
  37.9589989  44.6575000  74.5104995  38.3659989  44.6425000  75.5444995
  38.1339989  45.6745000  74.0994995  36.5659989  44.2055000  74.4344995
  36.0159989  45.0515000  74.8194995  36.3569989  44.0285000  73.3894995
  36.0979989  43.0005000  75.3004995  34.6739989  42.6335000  74.9934995
  34.4079989  41.8075000  75.6374995  34.5219989  42.5595000  73.9264995
  34.0739989  43.4955000  75.2424995  36.0969989  43.4925000  76.8004995
  35.6229989  44.4595000  76.7264995  37.0819989  43.7055000  77.1904995
  35.4929989  42.8575000  77.4314995  36.8329989  41.7015000  75.0154995
  36.7089989  41.5415000  73.9544995  36.4339989  40.9085000  75.6314995
  37.8409989  41.8995000  75.3474995  39.9169989  42.7715000  71.8954995
  39.4789989  45.2915000  71.9834995  35.4439989  43.3485000  69.6374995
  35.6689989  42.1215000  70.0754995  35.8969989  41.8045000  71.2424995
  31.2329989  42.9675000  60.6244995  31.1999989  42.4835000  59.6244995
  30.6099989  41.5575000  59.7914995  30.6369989  43.1445000  58.9314995
  32.6059989  42.2655000  59.1874995  32.6369989  41.8695000  58.1494995
  33.1549989  43.2295000  59.2614995  33.3289989  41.3355000  60.1414995
  33.0149989  41.6015000  61.1744995  33.0179989  40.2815000  59.9814995
  34.8649989  41.3855000  60.2024995  35.2359989  40.9265000  59.2624995
  35.2479989  42.4235000  60.3064995  35.4549989  40.6485000  61.4394995
  35.0799989  39.6195000  61.2564995  36.5579989  40.5685000  61.3414995
  35.0399989  41.0415000  62.8874995  34.9629989  42.1485000  62.9504995
  33.9909989  40.6765000  62.9294995  35.8599989  40.4655000  64.0654995
  35.6499989  39.4055000  64.3234995  36.9329989  40.5035000  63.7794995
  35.5719989  41.3685000  65.3074995  36.2939989  40.9765000  66.0554995
  35.8369989  42.3915000  64.9654995  34.1489989  41.3775000  65.8634995
  34.2689989  42.2715000  66.5124995  33.4329989  41.7615000  65.1044995
  33.5899989  40.1205000  66.4804995  32.5389989  40.3885000  66.7214995
  33.6589989  39.2865000  65.7504995  34.1799989  39.5635000  67.7664995
  33.7729989  38.5745000  68.0664995  35.2139989  39.2675000  67.4894995
  34.1449989  40.5185000  68.9954995  33.2419989  41.1415000  69.1734995
  34.1949989  39.7945000  69.8364995  35.5369989  41.2045000  68.9244995
  36.4219989  40.5525000  68.7614995  35.6099989  41.8355000  68.0124995
  42.4479989  75.8495000  57.5784995  41.9669989  76.7645000  57.1724995
  41.0989989  76.6655000  56.4874995  41.5209989  77.2885000  58.0454995
  42.9389989  77.7875000  56.4864995  43.1609989  77.4375000  55.4554995
  42.4679989  78.7865000  56.3644995  44.2519989  77.8235000  57.3454995
  44.6039989  76.7945000  57.5734995  45.0719989  78.2935000  56.7614995
  44.1069989  78.7555000  58.6124995  44.0579989  79.7915000  58.2134995
  43.1839989  78.4345000  59.1394995  45.2629989  78.7395000  59.5064995
  45.1569989  77.7875000  60.0694995  46.2619989  78.7635000  59.0224995
  45.2729989  79.9535000  60.5034995  46.2639989  79.9655000  61.0054995
  45.1329989  80.8985000  59.9364995  44.2789989  79.7875000  61.6614995
  43.3089989  80.1305000  61.2434995  44.1639989  78.6905000  61.7964995
  44.5859989  80.4625000  62.9314995  45.5839989  80.2115000  63.3514995
  44.7219989  81.5625000  62.8564995  43.4359989  80.3355000  63.9604995
  42.4009989  80.4105000  63.5624995  43.4149989  79.3105000  64.3884995
  43.3669989  81.5685000  64.8994995  43.3819989  82.5225000  64.3314995
  42.4939989  81.4715000  65.5804995  44.5939989  81.8395000  65.7734995
  45.5439989  81.6785000  65.2204995  44.6009989  82.8825000  66.1584995
  44.5469989  80.8005000  66.9454995  43.5989989  80.2425000  67.1034995
  45.2379989  80.0195000  66.5624995  45.0439989  81.4845000  68.2234995
  45.2389989  80.7465000  69.0304995  45.9309989  82.0955000  67.9514995
  43.9199989  82.3975000  68.8024995  42.7749989  82.4885000  68.3994995
  44.4199989  82.8685000  69.9544995  43.4039989  83.6015000  70.7164995
  43.8839989  84.3945000  71.3284995  42.7949989  84.2165000  70.0204995
  42.6979989  82.7315000  71.7594995  41.7919989  83.1625000  72.2374995
  43.6499989  82.5015000  73.0394995  44.5049989  81.9015000  72.6614995
  44.0119989  83.5225000  73.2854995  42.9089989  81.8935000  74.0784995
  43.7209989  81.3275000  75.3364995  44.6899989  80.2265000  74.6594995
  44.0799989  79.0155000  74.1014995  44.2659989  78.0885000  74.6854995
  42.9909989  79.0355000  73.8784995  44.5909989  78.5785000  72.6884995
  44.3159989  77.5395000  72.5744995  44.1569989  79.1725000  71.8974995
  46.0419989  78.4345000  72.4864995  46.2609989  77.6615000  71.1494995
  47.3269989  77.6475000  70.9784995  45.6079989  77.9675000  70.3444995
  45.8869989  76.6925000  71.4454995  46.8019989  77.7495000  73.5314995
  46.3069989  76.8255000  73.7924995  46.7479989  78.4235000  74.3744995
  47.8359989  77.6005000  73.2604995  46.6239989  79.8815000  72.3384995
  46.2589989  80.3945000  71.4614995  47.6939989  79.7925000  72.2194995
  46.4849989  80.4805000  73.2264995  44.4719989  82.4395000  75.9924995
  42.7679989  80.4935000  76.1574995  42.4719989  81.3965000  71.3064995
  41.2869989  81.2495000  70.7144995  40.4769989  82.1475000  70.5984995
  38.3779989  81.3205000  57.4744995  37.6529989  81.1365000  58.2964995
  36.6629989  81.5375000  57.9914995  37.6649989  80.0265000  58.3394995
  38.1509989  81.9265000  59.5424995  37.9829989  82.9435000  59.1264995
  37.4319989  81.6825000  60.3534995  39.6759989  81.7765000  59.8014995
  40.1809989  81.8945000  58.8184995  39.9079989  82.6655000  60.4264995
  40.1479989  80.4995000  60.5374995  40.0849989  79.6785000  59.7914995
  41.2409989  80.6985000  60.4994995  39.5849989  79.9525000  61.8734995
  38.6129989  79.4745000  61.6284995  40.3249989  79.2645000  62.3354995
  39.2789989  81.0765000  62.8614995  40.2289989  81.4205000  63.3224995
  38.8489989  81.9885000  62.3974995  38.2829989  80.7475000  64.0364995
  37.8629989  81.7295000  64.3404995  37.3769989  80.2375000  63.6454995
  38.8929989  79.9315000  65.1784995  39.1849989  78.9235000  64.8144995
  39.6869989  80.5685000  65.6234995  37.9739989  79.7425000  66.4324995
  38.0519989  80.7255000  66.9424995  36.9169989  79.6155000  66.1144995
  38.4329989  78.5635000  67.3004995  37.5379989  78.2905000  67.8994995
  38.5299989  77.6545000  66.6684995  39.7069989  78.7575000  68.1044995
  39.9099989  77.8585000  68.7234995  40.6069989  78.8505000  67.4594995
  39.7329989  79.9335000  69.1234995  39.7839989  80.8595000  68.5114995
  38.8209989  80.0495000  69.7474995  41.0589989  79.9315000  69.9354995
  41.0069989  79.1285000  70.7014995  41.9469989  79.7525000  69.2914995
  47.2889989  32.4175000  58.8184995  46.5609989  31.7225000  59.2894995
  45.5969989  32.0785000  58.8674995  46.7939989  30.6945000  58.9374995
  46.5679989  31.9115000  60.8484995  47.5579989  31.6045000  61.2494995
  46.4479989  33.0155000  60.8934995  45.4059989  31.2065000  61.5794995
  44.5259989  31.1665000  60.9024995  45.7219989  30.1605000  61.7784995
  45.0649989  31.7945000  62.9164995  44.3029989  31.1245000  63.3684995
  45.9189989  31.8195000  63.6264995  44.5559989  33.1745000  62.8754995
  45.3299989  33.9615000  62.7444995  43.7279989  33.2765000  62.1424995
  43.8179989  33.5855000  64.1984995  42.9799989  32.8785000  64.3814995
  44.4519989  33.3265000  65.0724995  43.1609989  34.9635000  64.2804995
  43.7929989  35.6635000  63.6934995  42.2079989  34.7695000  63.7424995
  43.0049989  35.5125000  65.7634995  42.8009989  34.6225000  66.3954995
  44.0259989  35.7615000  66.1234995  41.9869989  36.7435000  65.8824995
  42.3069989  37.4475000  65.0854995  41.0309989  36.2445000  65.6154995
  42.0079989  37.4075000  67.3124995  42.8269989  38.1485000  67.4344995
  41.0759989  38.0115000  67.2974995  41.9789989  36.4535000  68.5184995
  42.9309989  35.8865000  68.6014995  41.7569989  37.0895000  69.4014995
  40.9209989  35.3705000  68.4224995  39.8939989  35.7885000  68.3524995
  41.1379989  34.7345000  67.5374995  40.7229989  34.3135000  69.6474995
  40.5499989  35.0235000  70.4834995  39.7809989  33.7465000  69.4864995
  41.8839989  33.3705000  69.6514995  42.1569989  32.6375000  68.7394995
  42.5269989  33.5395000  70.7484995  43.5499989  32.5565000  70.9294995
  43.5319989  32.2075000  71.9834995  43.4919989  31.6315000  70.3154995
  44.9289989  33.0895000  70.8954995  45.6869989  32.2915000  71.0414995
  45.2029989  34.1535000  72.0244995  44.8449989  33.5955000  72.9164995
  46.2789989  34.3945000  72.1584995  44.5589989  35.3805000  71.9144995
  44.1619989  36.3375000  73.0304995  42.6299989  35.9855000  73.2754995
  42.0459989  36.9295000  74.1994995  42.4189989  36.7735000  75.2344995
  42.0019989  37.9585000  73.7834995  40.4659989  36.6715000  74.1984995
  40.0089989  37.4005000  74.8514995  40.1799989  36.8265000  73.1684995
  40.0439989  35.3395000  74.6794995  40.8289989  35.0065000  75.8614995
  40.6689989  35.5625000  76.7724995  41.8659989  35.0935000  75.5714995
  40.5899989  33.9795000  76.0964995  40.1499989  34.2135000  73.6654995
  39.7389989  33.2815000  74.0254995  41.2179989  34.1285000  73.5264995
  39.6329989  34.5265000  72.7704995  38.5739989  35.3815000  74.9494995
  38.5599989  36.2685000  75.5654995  38.2899989  34.5605000  75.5904995
  37.9549989  35.4345000  74.0654995  44.9109989  36.1575000  74.3144995
  44.2599989  37.6925000  72.4314995  45.2039989  33.7575000  69.6594995
  46.4639989  33.6465000  69.1674995  47.4109989  32.9575000  69.5834995
  46.6689989  38.4045000  56.3484995  45.7339989  38.7575000  56.8334995
  45.6089989  39.8405000  57.0454995  44.9609989  38.4435000  56.0994995
  45.7479989  37.9655000  58.2604995  46.7459989  38.1455000  58.7134995
  44.9939989  38.4925000  58.8824995  45.3459989  36.4455000  58.1664995
  44.4749989  36.3385000  57.4854995  46.2159989  35.8715000  57.7804995
  44.8539989  35.8165000  59.5024995  43.8009989  36.0515000  59.7674995
  44.9149989  34.7265000  59.2924995  45.7429989  36.2095000  60.6784995
  45.5879989  37.2995000  60.8264995  45.3119989  35.8005000  61.6164995
  47.2619989  35.9645000  60.5384995  47.4789989  34.8785000  60.4554995
  47.6889989  36.4215000  59.6204995  48.1779989  36.4675000  61.6544995
  49.1719989  36.6715000  61.2014995  47.8199989  37.4405000  62.0534995
  48.3819989  35.5255000  62.8804995  47.3719989  35.3135000  63.2944995
  48.7169989  34.5095000  62.5824995  49.3179989  36.1305000  64.0004995
  50.3179989  35.9745000  63.5424995  49.0379989  37.1625000  64.3014995
  49.3309989  35.3405000  65.2624995  49.6399989  34.2825000  65.1234995
  50.1879989  35.7085000  65.8664995  48.0279989  35.4085000  66.0784995
  47.6539989  36.4355000  66.2774995  47.2829989  34.9435000  65.3974995
  48.0189989  34.6325000  67.4054995  48.3929989  33.6175000  67.1504995
  48.6119989  35.0455000  68.2494995  46.5619989  34.5005000  67.8704995
  46.0959989  35.4875000  68.0774995  45.8989989  34.1085000  67.0694995
  44.0059989  61.9845000  57.7634995  44.3969989  61.7445000  58.7754995
  45.5029989  61.6885000  58.6864995  44.1429989  62.5905000  59.4494995
  43.8709989  60.5015000  59.4944995  44.1889989  60.4965000  60.5584995
  42.7599989  60.4725000  59.4654995  44.4569989  59.2845000  58.7604995
  44.2989989  59.4415000  57.6714995  45.5459989  59.1935000  58.9644995
  43.6769989  58.0295000  59.1934995  42.6989989  58.1785000  58.6884995
  44.1639989  57.1805000  58.6674995  43.6269989  57.7655000  60.6744995
  44.5959989  57.4195000  61.0944995  43.2609989  58.6115000  61.2944995
  42.6399989  56.5765000  61.0824995  41.7889989  56.6235000  60.3694995
  43.3399989  55.7435000  60.8584995  42.2559989  56.5495000  62.6034995
  41.4249989  57.2655000  62.7804995  41.9099989  55.5415000  62.9174995
  43.4479989  56.8295000  63.6194995  44.2739989  56.1125000  63.4244995
  43.8179989  57.8465000  63.3694995  43.1739989  56.5985000  65.0744995
  42.1679989  56.9555000  65.3824995  43.1829989  55.5215000  65.3484995
  44.2569989  57.1405000  66.0474995  44.1109989  56.7425000  67.0744995
  45.2459989  56.7835000  65.6884995  44.3269989  58.6755000  66.1784995
  44.5339989  59.2415000  65.2444995  43.3879989  59.0425000  66.6444995
  45.5369989  59.0795000  67.1284995  45.6529989  58.4205000  68.0144995
  46.4359989  59.0265000  66.4784995  45.2779989  60.5665000  67.5724995
  46.2569989  61.0315000  67.8174995  44.7939989  61.2055000  66.8024995
  44.4649989  60.7235000  68.8844995  44.8389989  61.0555000  70.0304995
  43.2119989  60.5535000  68.5684995  42.3099989  61.0095000  69.6414995
  42.7459989  61.6295000  70.4544995  41.5279989  61.6645000  69.2014995
  41.5609989  59.8295000  70.3064995  40.8869989  60.3115000  71.0454995
  42.5169989  58.9145000  71.0184995  43.2629989  58.5335000  70.2884995
  43.1049989  59.4415000  71.8004995  41.7969989  57.8015000  71.5284995
  41.0029989  57.8975000  72.8624995  41.7069989  59.0435000  73.7194995
  41.3659989  59.1505000  75.1144995  40.2759989  59.0175000  75.2824995
  41.9879989  58.4805000  75.7464995  41.6609989  60.6345000  75.5214995
  41.2849989  60.8575000  76.5094995  42.7219989  60.7905000  75.6474995
  41.2579989  61.8465000  74.6324995  42.1949989  62.0495000  73.5064995
  43.2019989  62.3005000  73.8034995  41.8099989  62.9205000  72.9974995
  42.3229989  61.2085000  72.8414995  41.2049989  63.1295000  75.4884995
  40.3999989  62.9005000  76.1704995  41.0039989  64.0535000  74.9664995
  42.1709989  63.3085000  75.9364995  39.8589989  61.5315000  74.1184995
  39.8259989  60.5675000  73.6324995  39.5239989  62.2415000  73.3764995
  39.1919989  61.6235000  74.9624995  39.6689989  58.4415000  72.5084995
  41.0789989  56.6525000  73.5204995  40.8529989  59.1115000  69.3174995
  39.6909989  59.6425000  68.8854995  39.1809989  60.6795000  69.2174995
  40.4539989  65.9575000  57.2264995  40.4119989  66.7815000  57.9704995
  40.5309989  67.7335000  57.4094995  39.4409989  66.9185000  58.4914995
  41.5169989  66.6745000  59.0004995  42.5409989  66.6495000  58.5714995
  41.3659989  67.5095000  59.7184995  41.3489989  65.5045000  59.8444995
  41.3119989  64.5995000  59.2014995  42.3179989  65.3665000  60.3704995
  40.2659989  65.5655000  60.8284995  40.4969989  66.4715000  61.4284995
  39.3029989  65.8845000  60.3754995  40.0389989  64.3625000  61.8074995
  39.1389989  64.5385000  62.4364995  39.6649989  63.5115000  61.1994995
  41.3689989  64.0645000  62.4954995  42.2229989  63.9495000  61.7944995
  41.5779989  65.0275000  63.0094995  41.4529989  62.8445000  63.4724995
  42.3779989  62.8125000  64.0874995  40.5599989  62.8295000  64.1334995
  41.2889989  61.5725000  62.7134995  40.4009989  61.6095000  62.0464995
  42.1349989  61.4335000  62.0074995  41.1879989  60.3095000  63.4924995
  41.2349989  59.4045000  62.8504995  42.0569989  60.1275000  64.1614995
  39.8879989  60.1135000  64.3134995  39.1729989  60.9645000  64.3124995
  39.4049989  59.2335000  63.8374995  40.0969989  59.6795000  65.8254995
  40.5289989  58.6565000  65.8024995  40.6519989  60.4495000  66.4024995
  38.8409989  59.4165000  66.6044995  38.2199989  60.3275000  66.7424995
  38.3369989  58.6955000  65.9254995  38.9819989  58.6935000  67.9514995
  37.9919989  58.5275000  68.4284995  39.4249989  57.6745000  67.9274995
  69.2959989  72.0075000  54.3624995  69.0729989  71.6835000  55.4014995
  68.6689989  72.5505000  55.9654995  68.2369989  70.9555000  55.4664995
  70.3519989  71.2325000  56.0154995  70.8599989  70.4405000  55.4254995
  71.0509989  72.0925000  55.9404995  70.3819989  70.8825000  57.4914995
  70.0099989  71.7765000  58.0354995  69.6569989  70.0875000  57.7674995
  71.7859989  70.3535000  57.9074995  72.1579989  69.4925000  57.3124995
  72.5599989  71.0685000  57.5534995  71.9459989  69.9745000  59.3764995
  71.1099989  69.2535000  59.5034995  72.9359989  69.5105000  59.5764995
  71.8529989  71.1985000  60.3014995  72.7959989  71.7485000  60.0914995
  71.0069989  71.8845000  60.0814995  71.8129989  70.8465000  61.7654995
  70.8699989  70.2985000  61.9774995  72.7599989  70.2705000  61.8434995
  71.8879989  72.0145000  62.6884995  72.5399989  72.8475000  62.3474995
  70.9089989  72.4345000  63.0064995  72.6089989  71.5005000  63.9684995
  72.0809989  70.5845000  64.3104995  73.6589989  71.1625000  63.8384995
  72.6209989  72.6135000  65.0474995  73.4269989  73.2725000  64.6594995
  71.6739989  73.1935000  65.0204995  72.9349989  72.1095000  66.4534995
  72.2549989  71.2325000  66.5054995  74.0119989  71.8625000  66.5774995
  72.6379989  73.1555000  67.6004995  73.2589989  74.0365000  67.3294995
  71.5839989  73.5075000  67.6174995  73.1509989  72.6895000  68.9734995
  72.2879989  72.1095000  69.3634995  74.0039989  71.9995000  68.7944995
  73.5869989  73.7565000  69.9784995  74.6169989  73.9135000  70.5944995
  72.3999989  74.5005000  70.2144995  72.3689989  75.3145000  71.4494995
  73.3469989  75.7605000  71.7314995  71.6109989  76.1155000  71.3134995
  71.7919989  74.4555000  72.6654995  71.0729989  75.1175000  73.1934995
  72.8979989  73.9325000  73.5824995  73.8709989  73.6825000  73.1074995
  73.2049989  74.6935000  74.3314995  72.3869989  72.9535000  74.4694995
  73.2039989  71.7015000  75.1494995  73.7479989  70.8285000  73.9494995
  73.2079989  70.7565000  72.6064995  72.9749989  71.7775000  72.2344995
  73.9679989  70.3625000  71.8984995  71.8629989  70.0345000  72.6314995
  71.2579989  70.5125000  73.3874995  71.3809989  70.3185000  71.7074995
  71.9369989  68.5245000  72.8774995  72.5779989  67.8215000  71.6854995
  72.7849989  66.7925000  71.9394995  73.5919989  68.1905000  71.6454995
  71.8999989  67.8445000  70.8444995  70.6019989  67.9165000  73.2494995
  70.9109989  66.9935000  73.7174995  69.9429989  67.7735000  72.4064995
  70.0959989  68.4315000  74.0524995  72.9439989  68.1695000  74.0074995
  72.5579989  68.4155000  74.9864995  73.9109989  68.6365000  73.8894995
  73.0699989  67.0975000  74.0374995  74.3649989  72.3075000  75.8624995
  72.3129989  70.9765000  76.0304995  71.0959989  73.3015000  72.2514995
  69.8819989  73.4925000  71.7634995  69.1819989  74.4595000  71.8574995
  67.0289989  72.9135000  59.0984995  67.8299989  72.8765000  59.8664995
  68.5249989  72.0235000  59.7094995  68.4289989  73.8075000  59.7674995
  67.2419989  72.7005000  61.2554995  66.6319989  73.6025000  61.4724995
  66.7099989  71.7285000  61.1744995  68.3329989  72.5545000  62.3784995
  69.1159989  71.8625000  62.0014995  68.7099989  73.5785000  62.5864995
  67.6749989  72.0285000  63.6894995  68.3919989  72.2535000  64.5064995
  66.7919989  72.6305000  63.9924995  67.2489989  70.5405000  63.5974995
  66.3619989  70.5125000  62.9284995  68.0269989  69.9055000  63.1204995
  66.9439989  69.8025000  64.8934995  66.2119989  70.3275000  65.5434995
  66.5089989  68.7965000  64.7114995  68.2429989  69.6115000  65.7474995
  69.0439989  69.0395000  65.2304995  68.7059989  70.5955000  65.9754995
  67.7649989  68.9175000  67.0384995  66.8639989  69.3025000  67.5614995
  67.5389989  67.8855000  66.6954995  68.7389989  68.8135000  68.2254995
  68.2299989  68.2405000  69.0294995  69.7029989  68.4135000  67.8474995
  69.1819989  70.2055000  68.8674995  69.8979989  69.8585000  69.6434995
  69.7869989  70.7885000  68.1404995  67.9899989  71.0825000  69.3804995
  67.3629989  71.4165000  68.5264995  67.3419989  70.4025000  69.9734995
  68.4369989  72.3335000  70.1014995  68.9299989  72.8895000  69.2754995
  67.6079989  72.9615000  70.4934995  69.5329989  72.1245000  71.0944995
  69.0989989  71.4215000  71.8374995  70.5199989  71.8385000  70.6724995
  57.8899989  80.9935000  56.5864995  58.2779989  79.9525000  56.5684995
  57.4149989  79.3995000  56.1404995  59.2059989  79.8585000  55.9664995
  58.5469989  79.4375000  57.9684995  59.0909989  80.2425000  58.5064995
  57.6219989  79.3525000  58.5784995  59.1759989  78.0335000  58.1234995
  58.4469989  77.2635000  57.7904995  60.0559989  77.9465000  57.4514995
  59.6189989  77.7625000  59.6254995  58.7559989  77.9855000  60.2874995
  59.9049989  76.6895000  59.5964995  60.8149989  78.5875000  60.1294995
  61.6749989  78.4745000  59.4354995  60.4299989  79.6265000  60.0394995
  61.2759989  78.3035000  61.5434995  61.6689989  77.2695000  61.6524995
  62.0139989  79.0655000  61.8744995  60.1669989  78.4215000  62.6184995
  59.2959989  77.7465000  62.4764995  60.6299989  78.2215000  63.6084995
  59.5299989  79.8445000  62.7324995  60.3299989  80.5725000  62.4774995
  58.7219989  79.9195000  61.9734995  58.9619989  80.2495000  64.0994995
  58.4469989  81.2295000  63.9984995  58.2339989  79.4465000  64.3434995
  60.0269989  80.3555000  65.2484995  60.4769989  79.3495000  65.3934995
  60.9249989  80.9265000  64.9294995  59.4409989  80.8815000  66.5464995
  58.9749989  81.8895000  66.5804995  58.6549989  80.1855000  66.9094995
  60.4509989  80.8405000  67.7504995  61.4019989  81.2465000  67.3424995
  60.0849989  81.5255000  68.5444995  60.7329989  79.4465000  68.3194995
  61.1479989  78.8225000  67.4984995  61.4139989  79.5795000  69.1874995
  59.4209989  78.7085000  68.8534995  58.3209989  79.1615000  68.9684995
  59.7679989  77.4795000  69.0004995  58.8259989  76.6105000  69.7114995
  58.1889989  77.2025000  70.4044995  58.2419989  75.9675000  69.0194995
  59.6039989  75.7955000  70.7664995  58.8429989  75.1325000  71.2314995
  60.3209989  76.6205000  71.8734995  59.5229989  76.9765000  72.5594995
  61.0859989  75.9675000  72.3454995  60.9249989  77.7185000  71.2334995
  62.0539989  78.6305000  71.9624995  61.9529989  78.0465000  73.3924995
  61.1959989  78.5955000  74.4104995  60.2069989  78.8595000  73.9774995
  61.0019989  77.8935000  75.2494995  61.9479989  79.7975000  74.8964995
  62.0769989  80.5175000  74.1024995  61.3329989  80.3505000  75.5904995
  63.2529989  79.7345000  75.6384995  64.3479989  79.1465000  74.8154995
  64.4149989  79.5985000  73.8374995  64.0809989  78.1325000  74.5574995
  65.2949989  79.1785000  75.3334995  63.1429989  78.9205000  76.8724995
  62.9279989  77.8965000  76.6054995  62.3179989  79.2255000  77.5004995
  64.0269989  79.1315000  77.4554995  63.5859989  81.1555000  76.1064995
  64.6059989  81.1875000  76.4594995  62.7749989  81.5745000  76.6824995
  63.5489989  81.7555000  75.2104995  63.2979989  78.1925000  71.3224995
  61.6959989  80.0565000  71.8684995  60.7169989  75.0525000  70.2014995
  60.5049989  74.0475000  69.4114995  59.4509989  73.5485000  69.1384995
  63.1239989  73.2825000  57.9934995  62.2579989  73.5595000  58.6324995
  62.2369989  74.6595000  58.7914995  61.2699989  73.4345000  58.1404995
  62.3299989  72.8805000  60.0064995  62.3479989  71.7745000  59.9034995
  63.3249989  73.1775000  60.4034995  61.3299989  73.3145000  61.0674995
  61.5569989  74.3885000  61.2354995  60.2569989  73.0685000  60.9214995
  61.7449989  72.5595000  62.3964995  61.5589989  71.4645000  62.4284995
  62.8379989  72.7405000  62.4744995  60.9349989  73.1605000  63.6234995
  59.8289989  73.1205000  63.5324995  61.2579989  72.5615000  64.5014995
  61.3579989  74.6495000  63.9944995  60.7739989  75.4505000  63.4914995
  61.0769989  74.8155000  65.0564995  62.8449989  74.8435000  63.9744995
  63.3609989  74.0225000  64.5184995  63.1839989  74.8235000  62.9164995
  63.3219989  76.2805000  64.4714995  64.4249989  76.2265000  64.3544995
  62.8269989  77.1635000  64.0124995  63.0499989  76.4835000  65.9434995
  63.5579989  77.4115000  66.2834995  61.9849989  76.6955000  66.1784995
  63.6189989  75.3225000  66.8494995  63.0709989  74.4695000  66.3954995
  64.7149989  75.2745000  66.6724995  63.2559989  75.5585000  68.3304995
  63.9739989  76.2005000  68.8824995  62.2859989  76.0955000  68.3934995
  63.1169989  74.2995000  69.1844995  64.0629989  73.7295000  69.0684995
  63.1929989  74.5925000  70.2524995  61.8059989  73.6305000  68.7444995
  61.5999989  73.6525000  67.6534995  61.8579989  72.5545000  69.0144995
  48.5799989  83.8855000  56.7024995  49.4189989  84.5745000  56.9374995
  49.8029989  84.8185000  55.9244995  49.0299989  85.5065000  57.3994995
  50.4989989  83.8265000  57.6954995  51.0319989  83.1285000  57.0144995
  51.2079989  84.5835000  58.0944995  50.0869989  83.0225000  58.9634995
  49.1729989  82.4565000  58.6824995  50.9629989  82.3825000  59.2054995
  49.7109989  83.7975000  60.2484995  50.4659989  84.5765000  60.4904995
  48.7849989  84.3915000  60.0924995  49.4819989  82.9295000  61.4484995
  48.4629989  82.4885000  61.4234995  50.3269989  82.2175000  61.3364995
  49.5799989  83.7385000  62.7644995  50.4549989  84.4125000  62.8834995
  48.7149989  84.4245000  62.8874995  49.6319989  82.7315000  63.9214995
  49.6279989  83.3245000  64.8604995  48.7339989  82.0795000  63.9804995
  50.8169989  81.7625000  64.1234995  51.0899989  81.2285000  63.1884995
  51.6929989  82.3935000  64.3844995  50.4889989  80.7455000  65.2104995
  50.4079989  81.1735000  66.2324995  49.6169989  80.0995000  64.9744995
  51.6639989  79.7515000  65.2134995  51.6409989  79.2315000  64.2314995
  52.6309989  80.2955000  65.2654995  51.8029989  78.8285000  66.4494995
  51.9459989  79.2495000  67.4674995  50.8989989  78.1835000  66.4924995
  53.0279989  77.8785000  66.4004995  52.8759989  77.1525000  67.2284995
  53.0759989  77.3825000  65.4074995  54.2669989  78.6825000  66.7484995
  55.1829989  78.1545000  66.4074995  54.2979989  79.6625000  66.2264995
  54.4699989  78.9305000  68.3424995  53.7289989  78.4345000  69.1474995
  55.5209989  79.7475000  68.5334995  55.6539989  80.2905000  69.8194995
  54.6449989  80.6995000  70.0394995  56.0189989  79.5025000  70.5114995
  56.4969989  81.6165000  69.8104995  57.5799989  81.4315000  69.6454995
  56.4329989  82.3615000  71.1884995  57.3399989  82.9735000  71.3804995
  55.5959989  83.0855000  71.0854995  56.0429989  81.4945000  72.2304995
  56.6399989  81.6665000  73.7154995  55.4709989  81.1695000  74.7014995
  54.2219989  81.8925000  74.8004995  53.8719989  81.6045000  75.8144995
  54.4069989  82.9875000  74.8254995  53.1809989  81.3735000  73.7774995
  52.2909989  81.9635000  73.9414995  53.4979989  81.5895000  72.7684995
  52.7039989  79.9445000  73.8284995  52.3179989  79.6845000  75.3034995
  51.4089989  80.2305000  75.5124995  53.1109989  80.0205000  75.9544995
  52.1379989  78.6235000  75.3924995  53.6519989  78.9365000  73.1344995
  54.6179989  78.9385000  73.6184995  53.6379989  79.1925000  72.0854995
  53.2109989  77.9515000  73.1614995  51.3219989  79.8245000  73.1584995
  51.3589989  80.0335000  72.0994995  50.6149989  80.4975000  73.6224995
  50.9079989  78.8305000  73.2354995  57.7599989  80.6775000  73.9014995
  57.0009989  83.0835000  73.9684995  56.0229989  82.3865000  68.7194995
  56.6099989  83.5435000  68.2794995  57.5639989  84.0825000  68.8014995
  52.8169989  77.9355000  56.3734995  52.4889989  78.5555000  57.2354995
  51.3919989  78.7165000  57.3024995  52.8389989  78.0925000  58.1834995
  53.1199989  79.9695000  57.0374995  52.9999989  80.4615000  56.0484995
  52.7269989  80.7285000  57.7484995  54.6569989  80.0245000  57.2704995
  55.0079989  79.0195000  57.5894995  55.1199989  80.0775000  56.2614995
  55.1239989  81.2075000  58.1474995  54.5349989  82.0695000  57.7694995
  54.8639989  81.0535000  59.2164995  56.6429989  81.5235000  58.0494995
  57.1159989  80.6015000  58.4474995  57.0579989  81.5895000  57.0214995
  57.0259989  82.8875000  58.7444995  58.1229989  83.0635000  58.7304995
  56.4159989  83.6595000  58.2274995  56.6499989  83.0235000  60.1934995
  55.5419989  82.9705000  60.2494995  57.1419989  82.1725000  60.7114995
  57.0849989  84.3625000  60.8584995  58.1859989  84.2605000  60.9704995
  56.7679989  85.0665000  60.0594995  56.4199989  84.8515000  62.1644995
  56.4309989  85.9615000  62.2104995  55.3579989  84.5275000  62.1514995
  57.0979989  84.2135000  63.4074995  57.2039989  83.1285000  63.1924995
  58.1409989  84.5795000  63.5194995  56.1809989  84.3945000  64.6244995
  56.1299989  85.4955000  64.7634995  55.1969989  83.9095000  64.4474995
  56.7819989  83.8825000  65.9004995  57.1799989  82.8505000  65.8014995
  57.5749989  84.6535000  66.0094995  55.8169989  83.9905000  67.0384995
  55.4159989  85.0005000  67.2674995  54.9619989  83.3325000  66.7734995
  75.3379989  47.2415000  58.4044995  75.7949989  48.2465000  58.5304995
  76.4309989  48.4805000  57.6504995  75.0349989  49.0485000  58.6414995
  76.7289989  48.3305000  59.7494995  77.4449989  47.4885000  59.6384995
  77.3989989  49.2085000  59.6294995  75.9989989  48.2395000  61.1694995
  75.3539989  49.1435000  61.1604995  75.3749989  47.3235000  61.2444995
  76.9249989  48.2725000  62.4254995  77.4429989  47.2905000  62.3734995
  77.7539989  48.9585000  62.1484995  76.2159989  48.3435000  63.8414995
  75.8389989  49.3705000  64.0354995  75.3729989  47.6235000  63.9224995
  77.2619989  48.1455000  64.9604995  77.7799989  47.2005000  64.6914995
  78.0169989  48.9565000  65.0324995  76.6189989  47.9995000  66.3244995
  77.4239989  47.7915000  67.0614995  76.0269989  48.8715000  66.6754995
  75.7419989  46.7465000  66.6234995  74.7269989  46.6825000  66.1764995
  76.1749989  45.8015000  66.2314995  75.5559989  46.5275000  68.1264995
  76.4949989  46.1695000  68.6014995  75.1619989  47.4695000  68.5644995
  74.4529989  45.4255000  68.4514995  74.4549989  45.2315000  69.5454995
  73.4269989  45.8045000  68.2554995  74.6039989  44.1285000  67.7614995
  73.8809989  43.3795000  68.1504995  74.5369989  44.1885000  66.6544995
  75.9759989  43.4365000  68.0574995  76.6479989  43.8835000  67.2934995
  76.3259989  43.9505000  68.9784995  75.9969989  41.9235000  68.1544995
  75.3049989  41.5335000  68.9314995  75.7889989  41.5155000  67.1424995
  77.4789989  41.5765000  68.3664995  78.4079989  41.5545000  67.5544995
  77.6099989  41.3755000  69.6634995  78.7049989  40.6085000  70.2424995
  78.3479989  39.6285000  70.6254995  79.5499989  40.4475000  69.5384995
  79.3099989  41.4215000  71.4264995  80.1309989  40.7865000  71.8214995
  78.4429989  41.6915000  72.6194995  77.4929989  42.0945000  72.2094995
  78.2079989  40.6815000  73.0194995  78.9709989  42.5245000  73.6554995
  77.9789989  42.7865000  74.8514995  76.9269989  43.7575000  74.1644995
  76.1069989  44.6535000  74.9074995  75.6779989  44.1265000  75.7864995
  76.6959989  45.4895000  75.3414995  75.0669989  45.2845000  74.0664995
  74.3779989  44.5585000  73.6594995  74.6119989  46.0285000  74.7034995
  75.5109989  45.9485000  72.7354995  76.4669989  47.0895000  73.0634995
  75.8039989  47.9045000  73.3144995  76.9509989  47.3935000  72.1474995
  77.1429989  46.9005000  73.8834995  74.2549989  46.6245000  72.1224995
  73.6749989  47.2335000  72.7994995  73.5499989  45.9315000  71.6874995
  74.5039989  47.2415000  71.2714995  76.0779989  44.9895000  71.7614995
  75.3399989  44.2205000  71.5874995  77.0709989  44.6515000  72.0204995
  76.2689989  45.5275000  70.8454995  77.2279989  41.5025000  75.2954995
  78.7669989  43.5395000  75.8964995  79.7199989  42.6795000  70.9764995
  80.8689989  42.7715000  70.3564995  81.7309989  41.9125000  70.1854995
  77.3399989  45.9585000  57.8924995  77.7649989  44.9555000  57.6744995
  77.3479989  44.7725000  56.6604995  78.8699989  45.0545000  57.7154995
  77.2349989  43.8925000  58.6584995  76.1959989  43.6015000  58.3944995
  77.9199989  43.0235000  58.5594995  77.3129989  44.2125000  60.1694995
  78.4099989  44.3425000  60.2884995  77.0039989  45.2785000  60.2304995
  76.5999989  43.3655000  61.1844995  75.5119989  43.4085000  60.9634995
  76.8309989  42.2825000  61.0974995  76.8649989  43.7735000  62.5534995
  76.3929989  44.7675000  62.7064995  76.5329989  43.0305000  63.3104995
  78.3219989  43.8555000  62.9944995  78.9959989  43.0305000  62.6764995
  78.7689989  44.7015000  62.4284995  78.5379989  44.2105000  64.4854995
  77.8079989  45.0295000  64.6604995  78.2929989  43.3465000  65.1394995
  79.9049989  44.9185000  64.8074995  80.6839989  44.3795000  64.2284995
  79.8489989  45.9565000  64.4144995  80.3189989  45.0205000  66.2434995
  80.2869989  44.0315000  66.7474995  81.3689989  45.3715000  66.3354995
  79.4359989  45.9915000  67.0364995  79.4449989  46.9825000  66.5334995
  78.3449989  45.7905000  67.0884995  79.8879989  46.0955000  68.4804995
  80.9249989  46.4535000  68.6534995  79.2619989  46.8285000  69.0324995
  79.7169989  44.7505000  69.2894995  79.2359989  44.8845000  70.2824995
  79.0259989  44.1255000  68.6844995  81.0549989  44.1655000  69.7414995
  81.5619989  43.9425000  68.7784995  81.7899989  44.7135000  70.3694995
  71.5789989  77.6155000  56.9834995  70.6629989  78.2235000  56.8214995
  70.9899989  79.2665000  56.6204995  70.3179989  77.8385000  55.8374995
  69.6149989  78.1345000  57.9644995  68.7809989  78.8325000  57.7424995
  69.1969989  77.1085000  58.0474995  70.1979989  78.5495000  59.3174995
  70.9179989  79.3505000  59.0434995  69.4119989  79.0405000  59.9294995
  70.6229989  77.3205000  60.1984995  69.8829989  76.4985000  60.0924995
  71.5799989  76.9735000  59.7554995  70.7459989  77.5645000  61.7054995
  71.4649989  76.8225000  62.1134995  71.1459989  78.5945000  61.8184995
  69.4199989  77.5825000  62.4614995  68.6859989  78.2595000  61.9734995
  68.9829989  76.5695000  62.3324995  69.5689989  77.8105000  63.9764995
  68.6929989  77.4375000  64.5494995  70.5029989  77.2315000  64.1384995
  69.6749989  79.3165000  64.3574995  70.5029989  79.7945000  63.7904995
  68.7769989  79.8715000  64.0104995  70.0239989  79.5325000  65.8154995
  69.1519989  79.2305000  66.4344995  70.9459989  78.9525000  66.0324995
  70.3149989  80.9325000  66.2574995  71.3189989  81.1995000  65.8634995
  69.5339989  81.5935000  65.8244995  70.2519989  81.1685000  67.8164995
  69.2699989  80.7815000  68.1654995  70.9809989  80.4885000  68.3054995
  70.4159989  82.5855000  68.1974995  71.4809989  82.7655000  67.9394995
  69.8239989  83.2415000  67.5234995  70.2519989  82.9435000  69.7294995
  71.0659989  82.4215000  70.2774995  70.3409989  84.0495000  69.7914995
  68.8829989  82.5555000  70.1954995  67.8879989  83.0635000  69.7524995
  68.8949989  81.6995000  71.2314995  67.7049989  81.3835000  71.9444995
  67.9359989  81.6245000  73.0044995  66.7649989  81.8585000  71.5924995
  67.3929989  79.8715000  71.7864995  66.4569989  79.7075000  72.3624995
  68.4509989  78.8875000  72.2564995  68.5119989  79.0895000  73.3474995
  68.0779989  77.8455000  72.1584995  69.6699989  78.9545000  71.5164995
  70.8949989  77.8845000  71.7314995  71.5859989  78.3115000  72.9964995
  71.4929989  79.5785000  73.5414995  72.3179989  80.1505000  73.0644995
  70.5019989  80.0735000  73.4594995  72.0229989  79.5375000  74.9804995
  73.0089989  79.0975000  74.9474995  72.1029989  80.5625000  75.3114995
  71.1669989  78.8555000  76.0024995  71.8539989  79.0555000  77.3254995
  72.1949989  80.0775000  77.4034995  72.6759989  78.3565000  77.3754995
  71.1889989  78.8155000  78.1424995  70.9919989  77.3685000  75.8524995
  70.4039989  77.0965000  74.9874995  70.6529989  76.9855000  76.8044995
  71.9389989  76.8665000  75.7214995  69.8309989  79.5615000  76.0604995
  69.1399989  79.1665000  75.3304995  70.0059989  80.5795000  75.7434995
  69.4269989  79.6305000  77.0594995  70.4239989  76.4865000  71.9084995
  71.8309989  78.2095000  70.6024995  67.2139989  79.6145000  70.4234995
  66.4059989  78.6165000  70.1274995  65.6749989  77.9955000  70.8454995
  62.0579989  77.6945000  56.5664995  62.7059989  78.5625000  56.8154995
  62.4539989  79.4445000  56.1894995  62.4209989  78.8185000  57.8584995
  64.2269989  78.3075000  56.7534995  64.4619989  78.4105000  55.6724995
  64.6969989  79.0985000  57.3754995  64.6919989  76.9425000  57.3434995
  64.0569989  76.2165000  56.7924995  65.7399989  76.7185000  57.0504995
  64.5309989  76.8325000  58.8544995  63.4669989  77.1045000  59.0204995
  64.3999989  75.8445000  59.3454995  65.2769989  77.8045000  59.7904995
  66.2839989  77.3395000  59.8484995  65.3209989  78.7935000  59.2864995
  64.6229989  77.8755000  61.2074995  63.5529989  78.1735000  61.1694995
  64.4629989  76.8965000  61.7064995  65.4259989  78.7605000  62.1264995
  66.4619989  78.9215000  61.7604995  64.9069989  79.7425000  62.1214995
  65.5579989  78.2255000  63.5924995  66.0469989  77.2355000  63.4684995
  66.3489989  78.9055000  63.9744995  64.3839989  78.0595000  64.5364995
  64.1489989  78.9875000  65.1004995  63.5129989  77.9775000  63.8514995
  64.4779989  76.8425000  65.4984995  63.5639989  76.6615000  66.1034995
  64.7639989  75.9095000  64.9674995  65.6289989  77.1105000  66.4514995
  66.1009989  76.1385000  66.7094995  66.4309989  77.6865000  65.9424995
  65.2859989  77.7845000  67.8474995  64.5059989  78.5675000  67.7304995
  64.8469989  76.9535000  68.4404995  66.4709989  78.4395000  68.5854995
  67.3729989  77.8455000  68.3244995  66.6549989  79.4625000  68.1934995
  72.1539989  53.5935000  55.6074995  72.1499989  52.5005000  55.8064995
  71.4339989  52.3955000  56.6504995  71.8089989  51.9785000  54.8874995
  73.5389989  52.0915000  56.1944995  73.5859989  51.0015000  56.4004995
  74.3099989  52.2085000  55.4024995  74.0679989  52.8905000  57.4584995
  73.6429989  53.9175000  57.4414995  73.5399989  52.4765000  58.3434995
  75.5409989  52.7735000  57.7604995  75.8619989  51.7605000  57.4364995
  76.1249989  53.5395000  57.2064995  76.1449989  52.8865000  59.2454995
  75.4569989  52.2725000  59.8654995  77.1769989  52.4735000  59.2314995
  76.1759989  54.3305000  59.7034995  77.0179989  54.8475000  59.1954995
  75.1619989  54.6825000  59.4154995  76.2759989  54.5845000  61.1414995
  75.5429989  53.9445000  61.6774995  77.2879989  54.4465000  61.5774995
  75.7909989  55.9685000  61.4634995  76.4929989  56.6895000  60.9904995
  74.8409989  56.4505000  61.1474995  75.9059989  56.1745000  62.9804995
  76.8929989  55.7555000  63.2704995  75.7229989  57.2035000  63.3554995
  74.9219989  55.4105000  63.7984995  73.9269989  55.8145000  63.5134995
  74.9489989  54.3195000  63.5944995  75.1139989  55.6215000  65.2854995
  75.9399989  55.0135000  65.7104995  75.3939989  56.6895000  65.4134995
  73.8349989  55.3175000  66.1504995  73.0019989  55.9465000  65.7704995
  73.5299989  54.2825000  65.8854995  73.9339989  55.5595000  67.6254995
  74.7559989  54.9445000  68.0504995  73.9259989  56.6195000  67.9574995
  72.7109989  54.9865000  68.3624995  71.7329989  54.5285000  67.8454995
  72.8699989  55.2495000  69.6754995  71.7319989  54.9395000  70.5454995
  71.2509989  55.9105000  70.7904995  70.8579989  54.4275000  70.0894995
  72.1769989  54.0045000  71.7134995  71.2299989  53.6805000  72.1954995
  73.0279989  54.7555000  72.6954995  73.9709989  55.0435000  72.1824995
  72.4569989  55.6115000  73.1144995  73.3289989  53.9955000  73.8194995
  74.6849989  53.9755000  74.7034995  75.7799989  53.6535000  73.5344995
  77.0889989  53.9105000  73.9714995  77.3339989  54.9895000  73.8644995
  77.2929989  53.6305000  75.0274995  78.1559989  53.1235000  73.1794995
  78.1399989  53.5205000  72.1744995  79.1219989  53.3575000  73.6014995
  78.0719989  51.6925000  73.1274995  77.8819989  51.1135000  74.5114995
  77.9859989  50.0475000  74.3764995  76.8679989  51.2985000  74.8354995
  78.5649989  51.5235000  75.2414995  79.1619989  50.9455000  72.4394995
  79.0799989  49.8865000  72.6324995  80.0879989  51.3055000  72.8634995
  79.0969989  51.2565000  71.4064995  76.8169989  51.2925000  72.3724995
  75.9509989  51.5085000  72.9804995  76.8449989  50.2475000  72.1004995
  76.8119989  51.8475000  71.4454995  75.0689989  55.3245000  75.1024995
  74.6339989  52.9355000  75.7594995  72.8909989  52.8705000  71.2174995
  72.1479989  51.9305000  70.4474995  70.9689989  51.9615000  70.3344995
  70.3869989  48.8015000  57.6854995  71.4079989  49.2235000  57.8044995
  71.6919989  49.4145000  56.7474995  71.3129989  50.1995000  58.3264995
  72.2389989  48.2775000  58.6614995  72.5629989  47.4075000  58.0514995
  73.1689989  48.8105000  58.9514995  71.4359989  47.7885000  59.7704995
  71.0429989  48.5805000  60.4424995  70.5339989  47.3885000  59.2594995
  71.9209989  46.5295000  60.4804995  71.1289989  46.1085000  61.1354995
  72.2339989  45.8185000  59.6864995  73.1749989  46.7985000  61.4034995
  73.7529989  45.9155000  61.7504995  73.8719989  47.3895000  60.7714995
  72.8199989  47.5115000  62.7424995  71.9619989  48.1965000  62.5784995
  72.4389989  46.8245000  63.5284995  73.9139989  48.4585000  63.1884995
  74.8979989  47.9615000  63.3224995  74.1319989  49.0775000  62.2924995
  73.6809989  49.3695000  64.4414995  72.8129989  49.9845000  64.1214995
  73.3019989  48.8155000  65.3274995  74.8999989  50.2985000  64.9534995
  75.8319989  49.7015000  65.0534995  75.1099989  51.0085000  64.1254995
  74.5669989  51.1035000  66.2354995  75.4579989  51.6985000  66.5324995
  73.7589989  51.8225000  65.9834995  74.0769989  50.3635000  67.4354995
  73.1959989  49.7195000  67.2294995  74.8839989  49.6895000  67.7954995
  73.6799989  51.5115000  68.4654995  74.5479989  52.1865000  68.6184995
  72.8689989  52.0475000  67.9264995  73.1869989  51.0055000  69.8504995
  72.6369989  50.0695000  69.6144995  74.0369989  50.8215000  70.5414995
  52.7419989  30.6945000  54.6884995  51.6319989  30.7245000  54.6374995
  51.3689989  31.5665000  53.9624995  51.2369989  29.7905000  54.1834995
  51.1459989  30.8385000  56.1014995  51.4949989  31.8235000  56.4784995
  50.0479989  30.6705000  56.0824995  51.6859989  29.8705000  57.1794995
  51.3259989  30.0645000  58.2124995  51.1659989  28.9315000  56.8944995
  53.1939989  29.7665000  57.2234995  53.5649989  29.4305000  56.2314995
  53.6589989  30.7375000  57.4964995  53.6339989  28.7485000  58.3434995
  53.2029989  27.7935000  57.9724995  54.7229989  28.5485000  58.2504995
  53.2229989  29.0395000  59.8254995  52.1229989  28.9155000  59.9204995
  53.7279989  28.2495000  60.4204995  53.7539989  30.4135000  60.3994995
  54.8609989  30.3385000  60.4504995  53.4779989  31.2135000  59.6794995
  53.3439989  30.6705000  61.8314995  53.5809989  31.7445000  61.9814995
  52.2329989  30.6695000  61.8424995  54.0389989  29.6915000  62.8184995
  54.2939989  28.7235000  62.3364995  54.8669989  30.2155000  63.3404995
  53.0809989  29.4005000  63.9974995  52.0639989  29.2305000  63.5824995
  53.3949989  28.4255000  64.4274995  52.8909989  30.5935000  64.9464995
  52.6949989  31.4335000  64.2464995  51.9499989  30.5035000  65.5304995
  54.0999989  30.9355000  65.7984995  54.5639989  30.1185000  66.3914995
  54.9209989  31.3165000  65.1544995  53.8539989  32.0545000  66.8384995
  54.7929989  32.5095000  67.2184995  53.2359989  32.8365000  66.3464995
  53.0549989  31.5235000  68.0564995  53.5129989  30.9935000  69.0494995
  51.8069989  31.6525000  67.7684995  50.9939989  31.0005000  68.7614995
  49.9609989  30.7995000  68.4044995  51.3139989  29.9845000  69.0764995
  50.7729989  31.8755000  70.0544995  51.7019989  31.9895000  70.6534995
  49.6179989  31.3385000  70.9134995  48.9409989  30.7195000  70.2864995
  50.2239989  30.7085000  71.5984995  48.9469989  32.3735000  71.6314995
  47.8039989  31.8095000  72.7064995  48.6549989  31.3035000  73.9904995
  49.3479989  32.2155000  74.7574995  49.7349989  33.0575000  74.1454995
  48.7399989  32.7055000  75.5474995  50.5049989  31.5495000  75.5314995
  50.9179989  32.3965000  76.0564995  50.2439989  30.8365000  76.2994995
  51.7279989  30.7815000  74.8344995  52.2309989  31.5805000  73.6534995
  52.4979989  32.5225000  74.1104995  51.3759989  31.6915000  73.0044995
  53.0759989  31.1505000  73.1364995  51.1899989  29.4425000  74.2734995
  51.9519989  28.8945000  73.7404995  50.4629989  29.7745000  73.5474995
  50.7249989  28.8395000  75.0394995  52.8199989  30.6205000  75.8454995
  52.3959989  30.2425000  76.7634995  53.3809989  31.5425000  75.8894995
  53.5319989  29.9125000  75.4494995  46.9319989  32.9115000  73.2354995
  47.1219989  30.7045000  72.0614995  50.5029989  33.1835000  69.5664995
  50.7919989  34.2575000  70.3524995  51.3649989  34.2625000  71.4454995
  54.5029989  33.1325000  57.9874995  54.7399989  34.1145000  57.5244995
  55.0479989  34.8065000  58.3374995  55.5019989  34.0555000  56.7184995
  53.4629989  34.6995000  56.9414995  53.5759989  35.7795000  56.7104995
  53.3969989  34.1545000  55.9754995  52.1319989  34.5605000  57.8204995
  51.4769989  35.2505000  57.2464995  51.7259989  33.5365000  57.6754995
  52.3409989  34.7835000  59.3504995  53.2469989  34.2105000  59.6394995
  52.6149989  35.8595000  59.3954995  51.1819989  34.3625000  60.2424995
  50.2459989  34.8605000  59.9104995  50.9699989  33.2735000  60.1974995
  51.3229989  34.8335000  61.7614995  52.4109989  34.7805000  61.9804995
  51.0299989  35.9045000  61.7704995  50.3789989  34.1315000  62.6914995
  49.3939989  34.0535000  62.1834995  50.8879989  33.1555000  62.8444995
  50.3459989  34.8355000  64.0374995  49.8389989  35.8075000  63.8594995
  49.7249989  34.2695000  64.7644995  51.6779989  35.1235000  64.6944995
  52.0379989  34.1265000  65.0264995  52.3979989  35.6935000  64.0684995
  51.5489989  35.9715000  65.9854995  52.5469989  36.2535000  66.3844995
  50.8909989  36.8525000  65.8264995  50.8799989  35.2075000  67.2414995
  49.8249989  34.9245000  67.0374995  51.4529989  34.2605000  67.3334995
  50.9299989  36.0315000  68.5054995  51.9559989  36.1745000  68.9054995
  50.6459989  37.0855000  68.2954995  50.1799989  35.5615000  69.7394995
  50.1099989  36.4185000  70.4424995  49.0899989  35.3895000  69.6124995
  60.8879989  32.1345000  54.9774995  61.4159989  32.6245000  55.8234995
  62.5169989  32.4855000  55.7554995  61.1879989  33.7115000  55.8424995
  60.9229989  32.0005000  57.1604995  60.8939989  30.9145000  56.9264995
  61.7039989  32.1245000  57.9414995  59.4039989  32.2735000  57.3374995
  59.1629989  33.3145000  57.6424995  58.8669989  32.0905000  56.3814995
  58.6729989  31.2485000  58.2844995  57.5839989  31.4575000  58.2084995
  58.9009989  30.2335000  57.8954995  58.9479989  31.2675000  59.7784995
  59.9979989  31.5765000  59.9684995  58.2889989  32.0345000  60.2374995
  58.6949989  29.9725000  60.5454995  57.8169989  29.4385000  60.1234995
  59.6129989  29.3775000  60.3524995  58.2059989  30.1975000  62.0494995
  57.8599989  31.2375000  62.2314995  57.4549989  29.4065000  62.2614995
  59.4299989  29.9295000  62.9604995  58.9869989  29.9715000  63.9784995
  59.8859989  28.9475000  62.7104995  60.3469989  31.0965000  62.9204995
  60.1979989  31.6445000  61.9654995  60.0859989  31.8355000  63.7084995
  61.8419989  30.8925000  63.1084995  62.2289989  30.1815000  62.3474995
  62.3289989  31.8835000  62.9884995  62.1349989  30.3565000  64.4644995
  61.6309989  30.9535000  65.2534995  61.6859989  29.3405000  64.4744995
  63.6579989  30.3315000  64.6994995  63.9439989  29.9155000  63.7094995
  64.1879989  31.3025000  64.8054995  64.1289989  29.4455000  65.8354995
  63.6209989  28.4575000  65.8374995  65.2239989  29.2605000  65.8024995
  64.0559989  30.0765000  67.1784995  63.8519989  31.3245000  67.2624995
  64.3869989  29.3075000  68.1194995  64.7069989  29.8645000  69.4384995
  65.6489989  29.3895000  69.7854995  64.9949989  30.9365000  69.4604995
  63.4239989  29.7195000  70.3134995  63.5469989  30.2805000  71.2644995
  63.1119989  28.2425000  70.7724995  63.5129989  27.6525000  69.9214995
  63.8149989  28.0775000  71.6174995  61.7899989  27.9895000  71.1334995
  61.3299989  28.4655000  72.5464995  61.2059989  27.0735000  73.2784995
  60.3539989  26.0535000  72.9334995  59.6539989  26.2405000  72.0914995
  61.0079989  25.2305000  72.5724995  59.3469989  25.6505000  73.9994995
  58.5789989  26.3985000  74.1294995  58.7429989  24.7915000  73.7504995
  59.9949989  25.3885000  75.3434995  60.0429989  26.7125000  76.1084995
  59.1169989  27.2645000  76.0424995  60.8819989  27.2925000  75.7534995
  60.1929989  26.3995000  77.1314995  61.4239989  24.7535000  75.4214995
  62.0689989  25.3595000  74.8034995  61.4559989  23.7775000  74.9594995
  61.7149989  24.6215000  76.4534995  59.0589989  24.5445000  76.2604995
  59.6339989  24.1305000  77.0754995  58.8809989  23.7045000  75.6064995
  58.1919989  25.1505000  76.4804995  62.3819989  29.3835000  73.1434995
  60.0029989  29.0485000  72.3514995  62.3089989  30.2155000  69.5674995
  61.9679989  31.4465000  69.5914995  62.3259989  32.3375000  70.3694995
  60.7789989  27.3045000  58.6914995  60.0719989  26.5625000  59.1194995
  59.0349989  26.9465000  59.0074995  60.1269989  25.6465000  58.4934995
  60.6009989  26.2915000  60.4624995  61.5639989  25.7545000  60.3314995
  60.7759989  27.2615000  60.9744995  59.6369989  25.5445000  61.3644995
  58.6809989  26.1105000  61.3274995  59.4819989  24.4815000  61.0834995
  60.0249989  25.6505000  62.8574995  60.9069989  24.9785000  62.9294995
  60.4559989  26.6475000  63.0904995  58.9399989  25.1065000  63.8404995
  58.5819989  24.1145000  63.4914995  59.5199989  24.8155000  64.7424995
  57.8109989  26.1195000  64.1714995  58.3029989  27.1155000  64.1764995
  57.0289989  26.1685000  63.3834995  57.0999989  25.8915000  65.4834995
  56.1009989  26.3545000  65.3354995  57.0249989  24.8035000  65.6974995
  57.7939989  26.5845000  66.6634995  57.2739989  26.3305000  67.6114995
  58.8359989  26.2055000  66.5924995  57.8059989  28.0885000  66.4054995
  58.3529989  28.5585000  65.5604995  56.7569989  28.3165000  66.1184995
  58.4869989  28.7445000  67.6054995  57.6829989  28.8205000  68.3684995
  59.3259989  28.1525000  68.0284995  59.1939989  30.1635000  67.4464995
  60.0259989  30.1115000  66.7114995  58.4149989  30.8125000  66.9934995
  59.6929989  30.7925000  68.7554995  58.8329989  31.4585000  68.9814995
  59.8389989  30.0065000  69.5264995  60.9559989  31.6965000  68.5634995
  61.3139989  31.5185000  67.5264995  60.7569989  32.7735000  68.7494995
  63.6419989  36.9235000  59.6224995  62.7299989  37.4035000  59.2084995
  62.7689989  38.5075000  59.0864995  62.5819989  36.9555000  58.2024995
  61.6319989  37.1305000  60.1704995  60.7229989  37.6355000  59.7804995
  61.4499989  36.0415000  60.0474995  61.8159989  37.4435000  61.6534995
  60.9559989  36.8925000  62.0904995  62.6909989  36.8865000  62.0504995
  61.8759989  38.8755000  62.0714995  62.7779989  39.4135000  61.7104995
  61.1169989  39.5235000  61.5814995  61.8899989  39.0865000  63.6004995
  61.8859989  40.1715000  63.8414995  60.9989989  38.6965000  64.1374995
  63.1509989  38.5065000  64.2384995  63.0379989  37.4185000  64.0414995
  64.1399989  38.6535000  63.7534995  63.2859989  38.8155000  65.7114995
  64.2559989  38.3755000  66.0274995  63.3549989  39.9025000  65.9274995
  62.2519989  38.2945000  66.6734995  62.6039989  38.4665000  67.7124995
  61.2849989  38.8315000  66.5684995  62.1789989  36.6575000  66.7724995
  61.4199989  36.4765000  67.5624995  61.7219989  36.2275000  65.8554995
  63.4569989  36.0445000  67.2814995  64.1049989  36.1505000  66.3854995
  63.8009989  36.7295000  68.0864995  63.4099989  34.6625000  67.8504995
  64.4519989  34.4265000  68.1544995  62.7679989  34.6935000  68.7564995
  62.9699989  33.5225000  66.8494995  61.9319989  33.7855000  66.5524995
  63.5129989  33.4425000  65.8834995  62.8359989  32.1535000  67.6444995
  62.2559989  32.3495000  68.5714995  62.2449989  31.4875000  66.9804995
  64.1569989  31.4575000  67.8764995  64.8429989  31.0125000  66.9944995
  64.4799989  31.6115000  69.1714995  65.6619989  30.9425000  69.6384995
  65.3589989  30.2465000  70.4494995  66.1669989  30.3245000  68.8654995
  66.7289989  32.0225000  70.1554995  67.6839989  31.5095000  70.3964995
  66.2399989  32.8205000  71.3434995  66.0089989  32.1055000  72.1614995
  67.0709989  33.4405000  71.7434995  65.1719989  33.6025000  70.9584995
  64.0479989  34.0675000  71.9994995  64.9639989  34.3315000  73.3514995
  64.3099989  33.9025000  74.5344995  63.8819989  32.8885000  74.3814995
  65.0019989  33.7075000  75.3824995  63.2379989  34.8405000  75.0644995
  62.4159989  34.9265000  74.3694995  62.8049989  34.3955000  75.9484995
  63.6629989  36.2325000  75.5944995  64.6669989  36.0145000  76.6864995
  64.8829989  36.9715000  77.1384995  65.6169989  35.5785000  76.4154995
  64.0309989  35.4855000  77.3824995  62.3799989  36.9765000  76.0474995
  62.6749989  38.0115000  76.1364995  61.9639989  36.6075000  76.9734995
  61.5999989  37.0605000  75.3064995  64.3219989  37.1095000  74.5454995
  63.5789989  37.2325000  73.7724995  65.1349989  36.5395000  74.1214995
  64.7039989  38.0225000  74.9784995  63.2909989  35.2675000  71.5764995
  63.2159989  32.8215000  72.1594995  66.9159989  32.7735000  68.9224995
  67.9089989  33.5885000  68.8054995  68.9819989  33.5385000  69.4114995
  61.4289989  35.1925000  56.5674995  62.1209989  34.3825000  56.2544995
  61.6049989  33.4585000  56.5904995  62.3889989  34.2705000  55.1824995
  63.4169989  34.4235000  57.1224995  64.1149989  35.0535000  56.5294995
  63.2889989  34.8845000  58.1254995  64.2119989  33.1175000  57.0824995
  63.9089989  32.4625000  56.2384995  65.3039989  33.2815000  56.9584995
  64.1769989  32.2995000  58.4324995  63.1129989  32.2055000  58.7364995
  64.5729989  31.2925000  58.1784995  64.9659989  33.0515000  59.5374995
  66.0209989  33.1355000  59.2014995  64.5649989  34.0825000  59.6364995
  64.7839989  32.2275000  60.8304995  63.7269989  32.0765000  61.1354995
  65.3179989  31.2825000  60.5954995  65.5209989  32.7605000  62.0734995
  65.5839989  31.9905000  62.8714995  66.5949989  33.0105000  61.9414995
  64.7579989  33.9735000  62.6874995  64.8309989  34.8425000  61.9994995
  63.6669989  33.7595000  62.7084995  65.2269989  34.3785000  64.0694995
  64.5579989  35.1595000  64.4904995  65.1169989  33.5005000  64.7414995
  66.6429989  34.9325000  64.0954995  67.2969989  34.1345000  63.6834995
  66.7129989  35.7715000  63.3704995  67.2119989  35.3655000  65.4384995
  68.2859989  35.6435000  65.4994995  66.5719989  36.2315000  65.7144995
  67.1149989  34.2945000  66.5814995  66.0829989  33.8845000  66.5684995
  67.7629989  33.4385000  66.2944995  67.6059989  34.7625000  67.9114995
  68.5709989  35.2625000  67.6784995  66.8449989  35.3535000  68.4654995
  37.3929989  73.5805000  55.7284995  36.9449989  74.3235000  56.4214995
  37.8439989  74.7035000  56.9514995  36.3239989  75.1075000  55.9374995
  36.2119989  73.5975000  57.5084995  35.7439989  72.6545000  57.1534995
  36.8969989  73.4035000  58.3614995  35.1269989  74.3815000  58.2114995
  35.5049989  75.3985000  58.4474995  34.2589989  74.3905000  57.5184995
  34.5599989  73.7845000  59.4984995  33.6649989  74.3845000  59.7654995
  34.3629989  72.6965000  59.3854995  35.4869989  74.0065000  60.7384995
  35.0039989  73.3755000  61.5144995  36.4839989  73.5535000  60.5524995
  35.7159989  75.4365000  61.2284995  36.2999989  76.0865000  60.5424995
  34.7009989  75.8715000  61.1104995  36.0589989  75.6775000  62.7604995
  35.9349989  76.7685000  62.9264995  35.3259989  75.2515000  63.4784995
  37.4759989  75.3065000  63.0114995  37.5839989  74.2765000  63.4114995
  38.0599989  75.2715000  62.0674995  38.2759989  76.3535000  63.8754995
  39.3319989  76.0185000  63.9614995  38.1569989  77.3795000  63.4664995
  37.7769989  76.3685000  65.3554995  36.6669989  76.4265000  65.3624995
  38.0389989  75.3805000  65.7904995  38.3319989  77.4735000  66.1864995
  39.4219989  77.5525000  65.9834995  37.7949989  78.4115000  65.9304995
  38.2179989  77.2545000  67.7524995  38.7379989  78.1115000  68.2304995
  37.1439989  77.3415000  68.0254995  38.7189989  75.9355000  68.3854995
  38.3239989  75.9095000  69.4224995  38.2719989  75.0955000  67.8114995
  40.2679989  75.8595000  68.4334995  40.9979989  76.2245000  67.5184995
  40.6389989  75.6155000  69.6554995  42.0249989  75.5775000  70.1134995
  42.0429989  74.8465000  70.9504995  42.7599989  75.3265000  69.3194995
  42.4259989  76.9555000  70.7094995  43.4309989  76.7825000  71.1504995
  41.4879989  77.2615000  71.8984995  41.3729989  76.4115000  72.6054995
  42.0329989  78.0855000  72.4044995  40.1859989  77.6805000  71.3974995
  39.3999989  78.8055000  72.1734995  38.9189989  77.9775000  73.4794995
  38.1519989  76.7145000  73.2994995  37.3379989  76.8135000  72.5504995
  38.7709989  75.9345000  72.8054995  37.8019989  76.1615000  74.6984995
  37.2739989  75.2715000  74.3914995  38.6929989  75.9175000  75.2584995
  36.9269989  76.9735000  75.6244995  36.0419989  76.0805000  76.4334995
  35.6149989  76.6355000  77.2554995  36.4979989  75.1875000  76.8364995
  35.2199989  75.6805000  75.8594995  35.9039989  77.7735000  74.8894995
  35.4339989  78.4315000  75.6054995  35.2169989  77.1395000  74.3494995
  36.4629989  78.2355000  74.0894995  37.7719989  77.8585000  76.4904995
  38.5889989  77.2895000  76.9094995  37.2349989  78.4185000  77.2424995
  38.2849989  78.5475000  75.8364995  40.3129989  79.8745000  72.6334995
  38.1999989  79.1395000  71.3994995  42.4059989  77.9215000  69.6974995
  43.1489989  79.0735000  69.7804995  43.8039989  79.4835000  70.7194995
  40.8419989  73.5675000  55.3634995  41.5049989  74.4035000  55.6734995
  42.1979989  73.8385000  56.3324995  42.0119989  75.0415000  54.9174995
  40.7549989  75.5145000  56.4664995  41.2689989  76.4925000  56.3494995
  39.7889989  75.6545000  55.9364995  40.5669989  75.3795000  57.9634995
  39.8739989  74.5245000  58.1224995  41.5439989  75.0315000  58.3594995
  40.0909989  76.6915000  58.6704995  40.5859989  77.5435000  58.1574995
  38.9979989  76.8805000  58.7264995  40.4729989  76.7595000  60.1604995
  39.6519989  77.2035000  60.7634995  40.7869989  75.7625000  60.5354995
  41.6319989  77.7015000  60.4124995  42.4959989  77.2265000  59.8994995
  41.5319989  78.7235000  59.9884995  42.0649989  77.8615000  61.8844995
  42.2679989  76.9055000  62.4144995  42.9929989  78.4705000  61.8274995
  41.1349989  78.6425000  62.8054995  40.8639989  79.5815000  62.2754995
  40.3019989  77.9875000  63.1384995  41.8099989  79.1695000  64.0864995
  42.1979989  78.3515000  64.7304995  42.6409989  79.7925000  63.6914995
  41.0069989  80.0635000  65.0424995  40.5749989  80.9785000  64.5834995
  40.1239989  79.4305000  65.2784995  41.7809989  80.5545000  66.2694995
  42.6789989  81.1415000  65.9784995  41.2099989  81.3585000  66.7794995
  42.1129989  79.5345000  67.3374995  41.1389989  79.1405000  67.6974995
  42.4679989  78.6415000  66.7804995  43.0909989  79.9415000  68.5464995
  44.1069989  79.9815000  68.0994995  42.7879989  80.9645000  68.8564995
  87.5289989  57.4595000  57.0114995  86.5259989  57.3755000  57.4814995
  85.9979989  58.3285000  57.2594995  86.0199989  56.4445000  57.1474995
  86.6939989  57.3055000  59.0044995  87.6799989  56.8145000  59.1464995
  86.4209989  58.2585000  59.5064995  85.6759989  56.4065000  59.7234995
  85.6429989  55.3975000  59.2584995  86.0119989  56.2245000  60.7664995
  84.3269989  57.0925000  59.9134995  84.4569989  58.0495000  60.4624995
  83.8759989  57.2515000  58.9104995  83.3599989  56.2005000  60.7084995
  82.7989989  55.5785000  59.9794995  83.9519989  55.5375000  61.3744995
  82.2599989  56.9465000  61.5794995  81.5489989  56.2815000  62.1154995
  82.9709989  57.4105000  62.2964995  81.4269989  58.0265000  60.9354995
  82.0099989  58.9275000  60.6464995  81.0559989  57.6325000  59.9654995
  80.1629989  58.4355000  61.5374995  79.6029989  59.1685000  60.9194995
  79.4339989  57.5995000  61.6094995  80.3449989  58.8705000  62.9784995
  79.3459989  58.8805000  63.4644995  81.0309989  58.1445000  63.4634995
  80.8629989  60.2505000  63.4064995  81.8669989  60.2215000  62.9324995
  80.1709989  60.8785000  62.8054995  80.8709989  60.6225000  64.8344995
  81.4069989  61.5875000  64.9644995  79.8289989  60.9155000  65.0874995
  81.3649989  59.5575000  65.7984995  81.3179989  59.9745000  66.8264995
  80.6879989  58.6785000  65.7344995  82.8109989  59.2925000  65.5934995
  82.8529989  58.7065000  64.6514995  83.4449989  60.1775000  65.3704995
  83.4579989  58.5425000  66.6584995  83.7749989  57.3655000  66.6074995
  83.7119989  59.3385000  67.6344995  84.5559989  58.9105000  68.7824995
  84.7099989  57.8125000  68.7034995  85.4789989  59.5255000  68.7184995
  83.8129989  59.1045000  70.1274995  84.4429989  58.8655000  71.0104995
  82.6409989  58.2115000  70.2454995  82.1569989  58.1865000  69.2454995
  82.8539989  57.1355000  70.4184995  81.6639989  58.7755000  71.1534995
  81.8709989  58.3145000  72.6364995  81.0849989  59.3415000  73.5094995
  80.1699989  60.3275000  73.1014995  80.7159989  61.1135000  72.5364995
  79.4599989  59.8235000  72.4114995  79.3569989  60.9655000  74.2574995
  78.6889989  61.6825000  73.8034995  78.7709989  60.1765000  74.7034995
  80.1579989  61.6925000  75.2274995  80.8799989  60.7405000  76.1874995
  80.2039989  60.1345000  76.7714995  81.6329989  61.2575000  76.7634995
  81.5029989  60.0945000  75.5864995  79.2689989  62.5645000  76.1084995
  78.5859989  61.9005000  76.6184995  78.6849989  63.2245000  75.4834995
  79.9779989  63.0655000  76.7504995  81.1769989  62.6245000  74.5254995
  81.8269989  61.9535000  73.9834995  81.8209989  63.1915000  75.1814995
  80.6379989  63.3025000  73.8814995  81.1739989  57.0145000  72.7984995
  83.2989989  58.4215000  73.0144995  83.4529989  60.4995000  70.2794995
  84.4099989  61.3635000  70.5784995  85.6129989  61.1875000  70.7914995
  85.3829989  62.4575000  59.0244995  84.2839989  62.3955000  58.8684995
  83.9199989  63.4455000  58.8664995  84.1889989  61.9845000  57.8404995
  83.6919989  61.5185000  59.9694995  83.8809989  60.4765000  59.6344995
  84.1479989  61.7875000  60.9454995  82.1609989  61.6435000  60.1914995
  81.6089989  61.2595000  59.3074995  81.8449989  61.0705000  61.0894995
  81.6079989  63.1405000  60.4004995  81.6869989  63.6695000  59.4264995
  80.5289989  63.0715000  60.6554995  82.3649989  64.0205000  61.4124995
  83.4419989  63.8715000  61.1844995  81.9769989  65.0605000  61.3814995
  82.1139989  63.7125000  62.9014995  81.1239989  64.0815000  63.2464995
  82.1929989  62.6045000  62.8824995  83.2079989  64.2735000  63.8414995
  84.0889989  63.6155000  63.6824995  83.4899989  65.3205000  63.5994995
  82.8489989  64.2655000  65.2764995  82.1849989  65.1405000  65.4384995
  82.3349989  63.3115000  65.5214995  84.1419989  64.2785000  66.1924995
  84.8799989  63.4985000  65.9054995  84.5869989  65.2925000  66.2814995
  83.9129989  63.7745000  67.6254995  83.1209989  64.4185000  68.0654995
  83.6039989  62.7085000  67.6714995  85.0859989  63.9355000  68.5394995
  85.7959989  63.1235000  68.2754995  85.5979989  64.9055000  68.3644995
  84.7869989  63.9015000  69.9974995  85.6719989  63.9005000  70.6694995
  84.3389989  64.8835000  70.2624995  83.7519989  62.7425000  70.3714995
  83.5249989  63.1945000  71.3604995  82.7489989  62.6165000  69.9104995
  47.5099989  84.9055000  56.0084995  46.6019989  84.3985000  55.6194995
  46.5039989  84.5015000  54.5174995  46.8299989  83.3125000  55.6684995
  45.3409989  84.8825000  56.3564995  45.2769989  85.9815000  56.2044995
  44.4149989  84.5975000  55.8134995  45.3359989  84.6035000  57.8624995
  44.3919989  84.5465000  58.4444995  45.7499989  83.5725000  57.8574995
  46.1259989  85.6135000  58.7404995  46.0189989  85.1545000  59.7454995
  47.1759989  85.6105000  58.3774995  45.6939989  87.0395000  58.7944995
  46.2329989  87.6805000  58.0644995  44.7549989  87.1785000  58.2154995
  45.6369989  87.6345000  60.1474995  45.8279989  88.7175000  59.9934995
  44.5749989  87.6225000  60.4714995  46.6209989  87.0715000  61.2064995
  46.4039989  86.0075000  61.4374995  47.6739989  87.2535000  60.9014995
  46.4799989  87.7875000  62.5174995  46.6709989  88.8815000  62.4814995
  45.3829989  87.7655000  62.6894995  47.2169989  87.1815000  63.7884995
  47.0229989  86.0915000  63.8874995  48.2979989  87.3345000  63.5804995
  46.8239989  87.9205000  65.0904995  47.1149989  88.9865000  64.9774995
  45.7509989  87.7495000  65.3194995  47.4869989  87.3265000  66.3304995
  47.4809989  86.2175000  66.3924995  48.5569989  87.5855000  66.1834995
  46.9519989  87.9255000  67.6524995  47.7429989  87.5995000  68.3614995
  47.0259989  89.0245000  67.5124995  45.5349989  87.3815000  67.9954995
  45.0149989  88.0385000  68.7254995  44.8329989  87.5005000  67.1414995
  45.4469989  85.9455000  68.4804995  44.6209989  85.1005000  68.2034995
  46.4839989  85.6505000  69.2344995  46.6389989  84.2715000  69.6154995
  45.6499989  83.9795000  70.0304995  46.8069989  83.6485000  68.7114995
  47.9349989  84.0935000  70.4374995  48.0609989  83.0055000  70.6274995
  47.8999989  84.8175000  71.8094995  46.9279989  84.4985000  72.2424995
  48.6679989  84.4535000  72.5254995  48.0109989  86.2325000  71.5664995
  47.0829989  87.4405000  72.2224995  47.3029989  87.2535000  73.7494995
  48.6379989  87.1595000  74.2424995  48.6319989  86.7565000  75.2784995
  49.2499989  86.4015000  73.7074995  49.1099989  88.6355000  74.4764995
  50.1289989  88.6445000  74.8324995  49.0549989  89.1195000  73.5124995
  48.3529989  89.5475000  75.4284995  49.2449989  90.7745000  75.4854995
  50.2619989  90.4115000  75.4544995  49.1159989  91.3845000  76.3674995
  49.1789989  91.3335000  74.5644995  48.2589989  88.9865000  76.7934995
  49.2499989  88.8635000  77.2054995  47.7179989  88.0565000  76.7054995
  47.5879989  89.5735000  77.4034995  47.0239989  90.0815000  74.8304995
  46.6379989  90.9655000  75.3164995  46.3909989  89.2145000  74.7184995
  47.3719989  90.3505000  73.8434995  47.6689989  88.7425000  71.8164995
  45.6829989  87.2055000  71.9074995  49.0769989  84.6505000  69.7304995
  49.8179989  83.7955000  68.9854995  49.6739989  82.6345000  68.7864995
  49.9409989  83.2405000  55.5284995  49.8059989  82.4805000  56.3274995
  48.7779989  82.5555000  56.7424995  50.0779989  81.5445000  55.7934995
  50.7079989  82.7365000  57.5724995  50.2929989  82.2035000  58.4554995
  51.6999989  82.2375000  57.6094995  50.8639989  84.2575000  57.9484995
  50.9399989  84.9035000  57.0484995  49.9389989  84.4105000  58.5454995
  52.0639989  84.4885000  58.7594995  53.0019989  84.2775000  58.2014995
  52.0739989  85.5605000  59.0504995  52.1799989  83.7455000  60.1494995
  52.4209989  82.6635000  60.0864995  53.1089989  84.1715000  60.5854995
  50.9839989  83.9465000  61.0314995  50.8899989  85.0285000  61.2644995
  50.1369989  83.5835000  60.4104995  51.0219989  83.1415000  62.2684995
  51.2549989  82.1445000  61.8374995  51.7199989  83.5835000  63.0114995
  49.7139989  82.9125000  63.0304995  48.9029989  82.3835000  62.4854995
  49.9449989  82.4165000  63.9974995  49.0839989  84.1535000  63.5354995
  48.8309989  84.7785000  62.6514995  48.1489989  83.8795000  64.0684995
  49.9729989  84.9135000  64.5644995  50.8709989  85.4335000  64.1674995
  49.3399989  85.8145000  64.7094995  50.0789989  84.3485000  65.9924995
  49.1379989  83.8055000  66.2214995  50.8319989  83.5315000  65.9764995
  50.3819989  85.3405000  67.0604995  51.3159989  85.8395000  66.7234995
  49.6049989  86.0795000  67.3514995  50.9639989  84.6635000  68.3444995
  51.8999989  84.1025000  68.1384995  51.0699989  85.3935000  69.1754995
  34.8389989  90.1825000  54.9464995  35.4219989  89.2375000  54.9864995
  34.8669989  88.2745000  54.9644995  36.1269989  89.2765000  54.1284995
  36.2859989  89.2625000  56.3254995  36.6009989  90.2715000  56.6684995
  35.5559989  88.9075000  57.0834995  37.5639989  88.3425000  56.3834995
  37.1429989  87.3195000  56.2904995  38.1139989  88.4135000  55.4194995
  38.5359989  88.4085000  57.5314995  39.0029989  87.4105000  57.6764995
  39.3959989  89.1025000  57.4124995  38.0109989  88.8095000  58.9064995
  37.3689989  89.7135000  58.9734995  37.2069989  88.1085000  59.2144995
  39.1379989  88.7525000  59.9424995  39.9459989  88.0695000  59.6024995
  39.6649989  89.7255000  60.0434995  38.7639989  88.3455000  61.3834995
  37.9969989  89.0925000  61.6814995  38.4119989  87.2945000  61.4564995
  39.9659989  88.4765000  62.3234995  40.5609989  87.5615000  62.1184995
  40.5979989  89.3505000  62.0574995  39.5189989  88.5115000  63.7694995
  39.0039989  89.4645000  64.0154995  38.9619989  87.5745000  63.9844995
  40.7609989  88.4865000  64.7904995  41.2519989  87.5655000  64.4064995
  41.4119989  89.3475000  64.5264995  40.4229989  88.3305000  66.2994995
  39.6889989  87.5275000  66.5274995  41.4279989  88.0375000  66.6704995
  39.9359989  89.6565000  66.9604995  40.5709989  90.4555000  66.5204995
  38.8849989  89.8425000  66.6544995  39.9079989  89.5795000  68.4914995
  39.3889989  88.6175000  68.6934995  40.9389989  89.4165000  68.8744995
  39.3369989  90.7225000  69.1264995  38.5789989  91.5355000  68.5934995
  39.6739989  90.6605000  70.4594995  38.7369989  91.1405000  71.3994995
  39.2929989  91.6835000  72.1934995  38.0559989  91.9475000  71.0524995
  37.8829989  90.0305000  72.0904995  37.2299989  90.5385000  72.8324995
  38.6689989  89.0175000  72.9564995  39.1699989  89.6815000  73.6924995
  38.0319989  88.3205000  73.5434995  39.6109989  88.2845000  72.2024995
  40.6829989  87.3615000  72.8654995  40.0169989  87.2115000  74.2734995
  40.4789989  86.1875000  75.1614995  41.5849989  86.2155000  75.2554995
  40.1369989  86.5445000  76.1564995  40.0739989  84.7755000  74.7444995
  40.6859989  84.4895000  73.9014995  40.3639989  84.0875000  75.5244995
  38.5749989  84.4665000  74.6104995  38.0309989  84.9945000  73.2474995
  38.6189989  84.5055000  72.4844995  38.0909989  86.0705000  73.1784995
  36.9989989  84.7205000  73.0884995  37.8949989  85.1985000  75.7004995
  36.8239989  85.1555000  75.5644995  38.2449989  86.2175000  75.6294995
  38.0929989  84.8585000  76.7054995  38.4279989  82.9095000  74.5274995
  38.7069989  82.4275000  75.4524995  39.1109989  82.4635000  73.8204995
  37.3779989  82.6935000  74.3914995  40.7729989  86.0515000  72.1754995
  41.9839989  88.1375000  73.0124995  37.1289989  89.4155000  71.1174995
  35.8079989  89.1235000  71.2804995  35.1939989  89.2335000  72.3374995
  34.7489989  86.5175000  56.5214995  34.2679989  86.0415000  57.4034995
  33.4379989  86.6335000  57.8454995  33.8519989  85.0265000  57.2294995
  35.2239989  85.8105000  58.5584995  35.9839989  85.0355000  58.3244995
  35.7179989  86.7205000  58.9614995  34.5189989  85.1145000  59.7994995
  33.4299989  85.0065000  59.6084995  35.0879989  84.1635000  59.8764995
  34.6669989  85.9525000  61.1034995  34.3319989  85.3405000  61.9674995
  35.7549989  86.1535000  61.1964995  34.0569989  87.3425000  60.9654995
  34.5829989  88.0205000  60.2594995  32.9959989  87.1485000  60.7004995
  34.0279989  88.2255000  62.2914995  33.3839989  89.1285000  62.2194995
  33.6059989  87.5155000  63.0334995  35.3349989  88.8685000  62.7044995
  36.1409989  88.1235000  62.5304995  35.4689989  89.7655000  62.0644995
  35.4159989  89.3335000  64.2034995  36.3589989  89.8795000  64.4174995
  34.5569989  90.0015000  64.4294995  35.1529989  88.2065000  65.2154995
  34.2969989  87.5225000  65.0324995  36.0459989  87.5495000  65.1444995
  35.2739989  88.5885000  66.7184995  36.2459989  89.1275000  66.7154995
  34.4739989  89.2955000  67.0254995  35.6549989  87.3575000  67.6084995
  34.7729989  86.6835000  67.6554995  36.4549989  86.8475000  67.0314995
  36.1829989  87.8255000  69.0244995  36.7679989  87.0015000  69.4864995
  36.9839989  88.5665000  68.8164995  35.1519989  88.4595000  70.0194995
  34.5669989  89.2575000  69.5134995  34.6029989  87.5755000  70.4094995
  27.2549989  66.1545000  54.0944995  28.1479989  66.6015000  54.5804995
  28.9889989  65.8895000  54.7234995  28.5009989  67.4655000  53.9784995
  27.6429989  67.2405000  55.9234995  26.6389989  67.6545000  55.6874995
  27.4529989  66.4505000  56.6804995  28.4439989  68.3305000  56.6374995
  28.4969989  69.2595000  56.0314995  27.8729989  68.4645000  57.5804995
  29.8349989  67.8285000  56.9464995  29.6889989  66.9695000  57.6354995
  30.4169989  67.3925000  56.1064995  30.6689989  68.9085000  57.7814995
  30.9399989  69.7545000  57.1144995  29.9989989  69.1865000  58.6234995
  32.0079989  68.3005000  58.1464995  32.5989989  67.8535000  57.3194995
  32.5739989  69.1675000  58.5484995  31.9399989  67.2525000  59.2684995
  31.0579989  66.6405000  58.9794995  32.7819989  66.5285000  59.2224995
  31.8999989  67.7095000  60.7284995  32.6489989  68.5075000  60.9194995
  30.9059989  68.2045000  60.7684995  32.0339989  66.6175000  61.6994995
  31.2569989  65.8985000  61.3624995  33.0259989  66.1185000  61.6454995
  31.3729989  66.9145000  63.0104995  31.9539989  67.7235000  63.5044995
  30.2929989  67.1755000  63.0364995  31.5759989  65.7405000  64.0474995
  31.0189989  66.1025000  64.9374995  31.1289989  64.8345000  63.5864995
  33.0169989  65.3775000  64.3844995  33.3229989  64.6485000  63.6044995
  33.6579989  66.2845000  64.3864995  33.2929989  64.5875000  65.6964995
  32.7699989  63.6125000  65.7914995  34.3529989  64.2675000  65.6024995
  33.1459989  65.5745000  66.8964995  32.9539989  66.7835000  66.8054995
  33.4109989  64.8835000  67.9534995  33.2779989  65.7005000  69.1484995
  34.0539989  65.2685000  69.8174995  33.6449989  66.7365000  68.9804995
  31.7879989  65.7325000  69.7244995  31.1189989  66.0395000  68.8914995
  31.5549989  66.7555000  70.8894995  31.8699989  67.6915000  70.3824995
  30.4929989  66.8805000  71.1914995  32.4009989  66.6605000  72.0444995
  31.7839989  66.0675000  73.4464995  31.9749989  64.5485000  73.2384995
  31.6109989  63.6345000  74.2654995  31.6929989  64.1275000  75.2584995
  30.5739989  63.3045000  74.0424995  32.5599989  62.3915000  74.1904995
  32.2699989  61.7205000  74.9864995  32.2799989  61.9225000  73.2594995
  34.0709989  62.5665000  74.2804995  34.5939989  61.1885000  74.5124995
  34.3909989  60.7905000  75.4954995  35.6669989  61.2535000  74.4064995
  34.2399989  60.5525000  73.7154995  34.5139989  63.4055000  75.5194995
  35.5369989  63.1525000  75.7544995  33.8449989  63.0155000  76.2724995
  34.2979989  64.4615000  75.4584995  34.5989989  62.9885000  72.9504995
  35.6579989  63.1925000  73.0114995  34.2529989  63.9605000  72.6304995
  34.4759989  62.1855000  72.2394995  32.6479989  66.4975000  74.5624995
  30.3509989  66.4515000  73.5084995  31.5149989  64.3975000  70.1364995
  30.1919989  64.1505000  70.2204995  29.2849989  64.8325000  69.7814995
  29.1589989  62.0255000  57.5814995  28.7449989  61.8745000  58.6014995
  27.8989989  62.5945000  58.6214995  28.3999989  60.8865000  58.9744995
  29.7129989  62.4565000  59.6664995  30.0009989  63.5055000  59.4424995
  29.1619989  62.3585000  60.6254995  31.0669989  61.7715000  59.8204995
  30.9039989  60.6725000  59.8204995  31.7769989  62.1985000  59.0804995
  31.7549989  62.1375000  61.1934995  32.7729989  61.6915000  61.1834995
  31.8469989  63.2435000  61.1544995  31.0339989  61.6555000  62.4744995
  30.1199989  62.2725000  62.6104995  30.7399989  60.5945000  62.3274995
  31.9649989  61.7275000  63.7234995  32.7939989  61.0515000  63.4224995
  32.3869989  62.7315000  63.9434995  31.3999989  61.3145000  65.0624995
  30.8489989  62.1375000  65.5664995  30.7419989  60.4505000  64.8284995
  32.4459989  60.6985000  66.0794995  33.0709989  59.9605000  65.5324995
  33.1579989  61.4305000  66.5174995  31.7039989  59.8705000  67.2424995
  30.9519989  59.1565000  66.8454995  32.4719989  59.2665000  67.7724995
  30.9429989  60.7445000  68.2594995  30.0809989  61.3595000  67.9214995
  30.6059989  59.9215000  68.9264995  31.8899989  61.5485000  69.1344995
  32.7769989  60.9015000  69.3054995  32.2119989  62.4865000  68.6334995
  31.3749989  61.8425000  70.5344995  31.0639989  60.8895000  71.0114995
  32.1429989  62.1895000  71.2594995  30.0529989  62.6635000  70.6764995
  29.3409989  62.1005000  70.0364995  29.7399989  62.6485000  71.7424995
  33.2279989  40.1125000  58.4304995  33.1199989  40.3995000  59.4984995
  33.8059989  41.2655000  59.6124995  32.1079989  40.7855000  59.7444995
  33.4949989  39.2715000  60.4404995  34.5399989  38.9095000  60.3434995
  33.3669989  39.5115000  61.5184995  32.4699989  38.0845000  60.2544995
  31.5209989  38.4095000  60.7304995  32.3049989  37.8765000  59.1754995
  32.8399989  36.7115000  60.8794995  31.9879989  36.0205000  60.7014995
  33.6699989  36.2545000  60.2984995  33.3189989  36.5615000  62.3674995
  33.7809989  35.5505000  62.3864995  34.1259989  37.2845000  62.6094995
  32.1389989  36.6365000  63.3854995  31.7329989  37.6705000  63.3984995
  31.3649989  36.0265000  62.8724995  32.4479989  36.1935000  64.8234995
  31.5399989  36.0495000  65.4474995  32.8189989  35.1465000  64.8144995
  33.4289989  37.1675000  65.5634995  34.4209989  36.7785000  65.2484995
  33.2779989  38.1885000  65.1524995  33.3519989  37.1775000  67.1144995
  32.5239989  37.8265000  67.4714995  33.2369989  36.1355000  67.4834995
  34.5589989  37.6585000  67.8344995  35.5729989  37.2745000  67.5904995
  34.5959989  38.6655000  67.3664995  34.6049989  37.7065000  69.3344995
  33.6369989  38.1195000  69.6884995  34.5079989  36.7255000  69.8474995
  35.5889989  38.7315000  69.8654995  36.6489989  38.4585000  69.6784995
  35.4519989  39.7035000  69.3444995  35.4489989  38.9245000  71.4244995
  35.5889989  37.8805000  71.7784995  36.3309989  39.5395000  71.7014995
  34.1149989  39.4615000  71.8024995  33.5399989  40.3255000  71.1354995
  33.6789989  38.9945000  72.9034995  32.6349989  39.6965000  73.6374995
  33.0289989  39.7495000  74.6754995  32.5679989  40.7205000  73.2124995
  31.3259989  38.9625000  73.5484995  30.6659989  39.3815000  74.3394995
  31.4399989  37.4025000  73.8114995  32.0559989  37.1815000  74.7094995
  30.4329989  37.0255000  74.0914995  31.8259989  36.7145000  72.7294995
  31.9329989  35.0885000  72.6684995  33.3099989  34.6945000  73.2684995
  34.5119989  35.3905000  72.8214995  34.8699989  34.9335000  71.8734995
  34.3709989  36.4915000  72.7694995  35.7209989  35.2135000  73.8084995
  36.1009989  34.2095000  73.6894995  36.5669989  35.7995000  73.4814995
  35.5659989  35.6175000  75.2494995  36.8539989  35.3735000  76.0264995
  37.4169989  36.2925000  76.0824995  37.4409989  34.5505000  75.6464995
  36.5779989  35.1065000  77.0354995  34.3649989  34.8425000  75.8644995
  33.4259989  34.9895000  75.3514995  34.3009989  35.0895000  76.9134995
  34.4979989  33.7735000  75.7884995  35.2619989  37.0695000  75.3894995
  35.3039989  37.3215000  76.4384995  34.3349989  37.2455000  74.8634995
  35.9959989  37.7025000  74.9124995  30.7949989  34.5355000  73.4264995
  31.9499989  34.6575000  71.2694995  30.8489989  39.1695000  72.2014995
  29.6259989  38.7985000  71.8964995  28.7869989  38.2455000  72.5754995
  25.4469989  35.4495000  57.6954995  26.5179989  35.1625000  57.7654995
  26.6319989  34.1445000  57.3364995  27.1589989  35.8725000  57.2014995
  26.7659989  35.4665000  59.2604995  27.0669989  36.5325000  59.3554995
  25.8239989  35.3985000  59.8454995  27.7889989  34.4065000  59.8194995
  27.3949989  33.3685000  59.8134995  28.7439989  34.5155000  59.2624995
  28.2239989  34.5695000  61.3114995  28.9169989  33.7315000  61.5364995
  28.8759989  35.4615000  61.4294995  27.0909989  34.6445000  62.3504995
  26.7239989  35.6935000  62.3714995  26.3269989  33.9385000  61.9594995
  27.5379989  34.2025000  63.7934995  26.6499989  33.8775000  64.3774995
  28.1829989  33.3045000  63.6894995  28.2119989  35.3875000  64.5804995
  29.3089989  35.3605000  64.4124995  27.7819989  36.3805000  64.3264995
  28.1669989  35.0115000  66.0484995  27.1469989  34.7485000  66.4034995
  28.7179989  34.0635000  66.2294995  28.6639989  36.0655000  66.9804995
  29.6029989  36.5565000  66.6484995  27.8159989  36.7845000  66.9854995
  28.9189989  35.5985000  68.3794995  27.9459989  35.3305000  68.8444995
  29.5959989  34.7215000  68.4664995  29.5319989  36.7365000  69.3554995
  29.5609989  36.3245000  70.3864995  30.5909989  36.8435000  69.0384995
  28.8499989  38.0775000  69.4514995  28.6469989  38.5285000  68.4564995
  27.8139989  38.1265000  69.8514995  29.4519989  39.1815000  70.3584995
  30.4059989  39.3965000  69.8314995  28.8709989  40.1275000  70.3094995
  29.9839989  45.2325000  57.1414995  29.7909989  46.3265000  57.1544995
  30.5839989  46.8545000  56.5824995  28.9479989  46.4125000  56.4364995
  29.5789989  46.9615000  58.5314995  29.2759989  48.0285000  58.4654995
  28.9549989  46.2265000  59.0854995  30.8739989  46.9395000  59.3534995
  31.2439989  45.8915000  59.3694995  31.6629989  47.6235000  58.9744995
  30.6089989  47.5535000  60.7404995  29.9049989  46.9205000  61.3224995
  31.5519989  47.4625000  61.3204995  30.1989989  49.0415000  60.7854995
  30.9849989  49.6085000  61.3284995  30.3519989  49.5535000  59.8114995
  28.7029989  49.3465000  61.0764995  28.4699989  50.3035000  60.5624995
  28.2019989  48.5035000  60.5534995  28.1599989  49.4265000  62.5194995
  28.7109989  48.6585000  63.1034995  28.4659989  50.4185000  62.9124995
  26.6699989  49.2185000  62.7284995  26.0929989  49.9345000  62.1054995
  26.2789989  48.2915000  62.2584995  26.0649989  49.2095000  64.1894995
  26.3239989  50.1135000  64.7804995  24.9629989  49.0865000  64.1294995
  26.5599989  47.9255000  65.0344995  26.0949989  47.0495000  64.5344995
  27.6569989  47.7945000  64.9214995  26.1579989  47.9565000  66.5124995
  25.2159989  48.4955000  66.7464995  25.9739989  46.9055000  66.8214995
  27.3359989  48.4195000  67.4094995  28.2129989  47.8095000  67.1034995
  27.5529989  49.4925000  67.2204995  27.0999989  48.3555000  68.9184995
  27.8259989  49.0025000  69.4574995  26.0749989  48.7775000  68.9844995
  27.1069989  46.9415000  69.3614995  27.2239989  45.9125000  68.6984995
  27.1039989  47.0085000  70.6174995  26.9549989  45.7705000  71.3454995
  26.0019989  45.8015000  71.9154995  26.8619989  44.8595000  70.7154995
  28.0409989  45.7025000  72.4724995  27.7889989  44.8415000  73.1274995
  28.1979989  46.9705000  73.2374995  27.2319989  47.2955000  73.6794995
  28.8899989  46.8205000  74.0934995  28.7899989  47.9365000  72.4244995
  29.0069989  49.4295000  72.9914995  30.5109989  49.5685000  73.4244995
  31.5349989  48.8175000  72.6964995  31.1539989  48.4245000  71.7294995
  32.3849989  49.5245000  72.5834995  32.1219989  47.5925000  73.5884995
  31.3809989  46.8115000  73.6744995  32.9339989  47.1715000  73.0134995
  32.6629989  47.8685000  74.9854995  31.5679989  48.2165000  75.9404995
  31.9459989  48.3945000  76.9364995  30.8409989  47.4175000  75.9554995
  30.9699989  49.1005000  75.7804995  33.7899989  48.8635000  75.0244995
  33.3929989  49.8465000  74.8184995  34.5569989  48.5625000  74.3264995
  34.2609989  48.8415000  75.9964995  33.3519989  46.6205000  75.3964995
  33.5949989  46.4945000  76.4404995  34.2269989  46.4425000  74.7884995
  32.6809989  45.8275000  75.1004995  28.9039989  50.3415000  71.8624995
  28.1349989  49.6425000  74.1844995  29.2799989  45.3415000  71.9574995
  29.5619989  44.0765000  71.5704995  28.8599989  43.0705000  71.7994995
  33.5439989  40.8005000  60.9704995  33.3569989  41.8935000  60.9084995
  33.7829989  42.4205000  61.7884995  34.0319989  42.1685000  60.0694995
  31.9449989  42.2175000  60.3654995  31.8529989  43.3175000  60.2394995
  31.7779989  41.8905000  59.3164995  30.7049989  41.6335000  61.1604995
  30.4579989  40.5695000  60.9564995  30.9999989  41.7045000  62.2284995
  29.5299989  42.4865000  61.1374995  29.1499989  42.4895000  60.0934995
  28.8019989  42.0405000  61.8484995  29.6439989  44.0065000  61.5594995
  30.0899989  44.5315000  60.6874995  28.6059989  44.4005000  61.5774995
  30.3359989  44.4165000  62.8634995  31.4439989  44.3285000  62.8634995
  30.0489989  45.4785000  63.0164995  29.6429989  43.6075000  64.0384995
  28.5349989  43.6295000  63.9644995  30.1139989  42.6045000  63.9534995
  30.0529989  44.0995000  65.3864995  31.1249989  44.3905000  65.3764995
  29.4529989  44.9925000  65.6614995  29.7509989  43.0675000  66.5654995
  28.6579989  42.8895000  66.4844995  30.3879989  42.1605000  66.4844995
  29.8759989  43.5925000  68.0284995  29.0879989  44.3645000  68.1584995
  29.6349989  42.6665000  68.5924995  31.2479989  44.1525000  68.4464995
  32.0139989  43.3495000  68.3924995  31.6459989  44.9405000  67.7714995
  31.2459989  44.8125000  69.8084995  32.2409989  45.2915000  69.9334995
  30.5499989  45.6775000  69.8644995  30.9739989  43.9035000  70.9834995
  31.0579989  42.8445000  70.6614995  31.7559989  44.2145000  71.7084995
  61.7549989  26.4845000  56.5004995  62.5069989  25.9555000  55.8764995
  62.2959989  24.8725000  55.7524995  62.4769989  26.4195000  54.8674995
  63.8219989  26.2305000  56.6214995  64.6909989  25.9155000  56.0044995
  63.8889989  27.2535000  57.0504995  63.8449989  25.5095000  57.9284995
  63.8389989  24.3985000  57.9024995  64.8129989  25.7505000  58.4174995
  62.8029989  25.9005000  58.9204995  63.0209989  26.9835000  59.0384995
  61.7759989  25.8985000  58.4964995  63.0229989  25.1385000  60.2054995
  64.1169989  24.9415000  60.2094995  62.7509989  25.8285000  61.0324995
  62.2599989  23.7885000  60.3644995  61.1649989  23.8825000  60.1974995
  62.6389989  23.0235000  59.6534995  62.4989989  23.1205000  61.7654995
  61.9349989  22.1665000  61.8414995  63.5689989  22.8225000  61.7424995
  62.0999989  24.0615000  62.9224995  62.9309989  24.7565000  63.1674995
  61.3059989  24.7635000  62.5874995  61.8579989  23.2335000  64.1494995
  61.5929989  23.8405000  65.0414995  61.0529989  22.4905000  63.9634995
  63.0619989  22.3775000  64.6644995  62.6689989  21.8445000  65.5564995
  63.3609989  21.5785000  63.9524995  64.1499989  23.2935000  65.2294995
  64.5219989  23.9525000  64.4164995  63.6339989  23.9025000  66.0024995
  65.3589989  22.6115000  65.8884995  65.0529989  21.7445000  66.5124995
  66.0059989  22.1575000  65.1074995  66.0689989  23.6105000  66.7794995
  66.9809989  23.0115000  66.9904995  66.3399989  24.5675000  66.2824995
  65.3389989  23.8675000  68.1814995  65.8349989  24.5625000  69.0344995
  64.2669989  23.1365000  68.2314995  63.5809989  23.3515000  69.4354995
  62.8139989  22.5475000  69.4274995  64.1969989  23.0845000  70.3204995
  62.8409989  24.7395000  69.6174995  63.6719989  25.4545000  69.8014995
  61.8939989  24.5605000  70.7744995  61.0829989  23.8565000  70.4894995
  62.4059989  24.0675000  71.6284995  61.3739989  25.8455000  71.0434995
  60.5419989  26.2985000  72.2914995  61.5439989  26.3935000  73.4494995
  62.5619989  27.3825000  73.4024995  63.3189989  27.1925000  72.6114995
  62.1929989  28.3585000  73.0204995  63.2269989  27.5905000  74.7704995
  64.0749989  28.2535000  74.8664995  62.4599989  28.0455000  75.3784995
  63.7339989  26.3435000  75.5254995  65.0759989  25.9695000  74.9874995
  65.8249989  26.7475000  74.9914995  64.9359989  25.7205000  73.9464995
  65.3479989  25.0735000  75.5264995  62.6349989  25.2545000  75.5784995
  62.4769989  24.6885000  74.6714995  61.7089989  25.6845000  75.9294995
  63.0159989  24.5525000  76.3054995  64.0919989  26.8275000  76.9024995
  63.1059989  27.0165000  77.3014995  64.5569989  27.8025000  76.8944995
  64.6499989  26.1105000  77.4874995  60.0749989  27.7755000  72.0244995
  59.4509989  25.3525000  72.5454995  62.1829989  25.1705000  68.3644995
  61.9249989  26.4265000  68.1714995  62.2469989  27.3625000  68.9064995
  66.9119989  28.1185000  55.0504995  66.4259989  28.9625000  55.5854995
  66.7369989  29.9235000  55.1234995  65.3269989  28.8655000  55.4614995
  66.9289989  28.9635000  57.0724995  68.0349989  29.0545000  57.1334995
  66.4829989  29.8155000  57.6294995  66.5399989  27.7205000  57.9274995
  65.4739989  27.8045000  58.2284995  66.8449989  26.7385000  57.5064995
  67.3239989  27.8695000  59.2444995  67.0469989  27.0375000  59.9264995
  68.4189989  27.8555000  59.0584995  67.0839989  29.2205000  59.9524995
  67.8429989  29.2685000  60.7624995  67.4419989  30.1125000  59.3954995
  65.7049989  29.5275000  60.6164995  65.6789989  30.4735000  61.1984995
  64.9739989  29.7145000  59.8014995  64.9689989  28.3965000  61.3764995
  63.9829989  28.7415000  61.7544995  64.8779989  27.5035000  60.7214995
  65.7209989  27.9335000  62.6914995  66.5669989  27.3225000  62.3124995
  66.2089989  28.7605000  63.2504995  64.7819989  27.0795000  63.5534995
  64.2209989  26.3835000  62.8934995  65.2819989  26.4025000  64.2784995
  63.9079989  27.9605000  64.4424995  64.4339989  28.7225000  65.0554995
  63.2339989  28.6115000  63.8444995  63.1409989  27.0685000  65.3384995
  62.6499989  26.2415000  64.7824995  63.8239989  26.5645000  66.0554995
  62.0189989  27.7995000  66.1214995  62.4489989  28.6915000  66.6254995
  61.4549989  28.1875000  65.2464995  61.2229989  26.7465000  66.9184995
  60.2139989  27.1455000  67.1604995  61.1149989  25.7945000  66.3554995
  79.7679989  68.9165000  53.7334995  79.9119989  68.0585000  54.4244995
  79.6769989  67.1115000  53.8924995  80.9559989  68.0015000  54.8004995
  78.9969989  68.4245000  55.6144995  77.9819989  68.3065000  55.1774995
  78.9859989  67.6965000  56.4544995  79.2769989  69.8435000  56.1714995
  79.7329989  70.5645000  55.4594995  78.3429989  70.2235000  56.6374995
  80.2599989  69.8455000  57.4214995  79.7859989  69.1695000  58.1644995
  81.1979989  69.3365000  57.1124995  80.4139989  71.2485000  57.9974995
  80.8449989  71.7695000  57.1164995  79.5269989  71.8925000  58.1804995
  81.1609989  71.3185000  59.3214995  80.6749989  70.9505000  60.2514995
  82.0739989  70.6875000  59.2704995  81.6479989  72.7375000  59.6364995
  82.2229989  73.0445000  58.7374995  80.7889989  73.4065000  59.8554995
  82.7079989  72.7895000  60.7444995  83.5589989  72.2265000  60.3044995
  83.0079989  73.8355000  60.9664995  82.3269989  72.1425000  62.0784995
  82.3839989  71.0365000  61.9904995  83.0199989  72.4305000  62.8974995
  80.8929989  72.3875000  62.5744995  80.7519989  73.4715000  62.7754995
  80.1799989  72.1935000  61.7454995  80.5109989  71.5235000  63.7964995
  79.4169989  71.5775000  63.9814995  80.6319989  70.5245000  63.3274995
  81.3219989  71.8465000  65.0564995  82.4179989  71.8505000  64.8724995
  80.9969989  72.8155000  65.4924995  81.0629989  70.6245000  65.9654995
  79.9849989  70.5255000  66.2184995  81.4239989  69.7315000  65.4124995
  81.8139989  70.8195000  67.3104995  82.0669989  71.8855000  67.8554995
  82.0729989  69.6185000  67.8124995  82.6649989  69.7085000  69.1944995
  83.7049989  70.0965000  69.2514995  82.2059989  70.5215000  69.7954995
  82.6449989  68.2695000  69.8034995  81.5869989  67.9485000  69.9114995
  83.2449989  68.3065000  71.3164995  84.3349989  68.5235000  71.2904995
  82.7349989  69.1785000  71.7784995  83.0199989  67.0055000  71.8004995
  81.9279989  66.6125000  72.9664995  82.1899989  67.7405000  74.1024995
  83.4659989  68.2695000  74.4644995  83.9309989  67.5555000  75.1774995
  84.1569989  68.5125000  73.6294995  83.1869989  69.5485000  75.2674995
  82.4879989  69.1815000  76.0044995  84.1189989  69.7515000  75.7734995
  82.6949989  70.8375000  74.6324995  81.3609989  70.4735000  74.0364995
  80.8629989  69.7425000  74.6554995  81.5369989  69.9845000  73.0894995
  80.8419989  71.3625000  73.7114995  83.5869989  71.2465000  73.5074995
  84.4549989  71.8075000  73.8224995  82.9469989  71.8005000  72.8364995
  83.8289989  70.3905000  72.8934995  82.5329989  71.8725000  75.6814995
  83.5359989  71.9735000  76.0674995  81.8239989  71.5225000  76.4184995
  82.2039989  72.7925000  75.2214995  80.5509989  66.7435000  72.5124995
  82.3689989  65.2805000  73.5484995  83.3679989  67.4545000  68.9014995
  83.1759989  66.1785000  68.8504995  82.1949989  65.5305000  69.1634995
  78.1419989  63.3275000  59.7174995  78.2479989  63.9185000  58.7824995
  78.0689989  63.2335000  57.9254995  77.4459989  64.6855000  58.8414995
  79.5619989  64.6875000  58.6404995  80.3649989  63.9385000  58.8084995
  79.6449989  65.0085000  57.5804995  79.7029989  65.7805000  59.6884995
  80.7219989  66.1665000  59.4704995  78.9189989  66.5675000  59.6614995
  79.5999989  65.2815000  61.1504995  78.6509989  64.7195000  61.2824995
  80.4539989  64.5715000  61.1864995  79.4869989  66.3475000  62.2924995
  78.5929989  66.9795000  62.1044995  79.4279989  65.7435000  63.2224995
  80.7629989  67.1365000  62.4364995  81.0519989  67.5205000  61.4344995
  80.6319989  67.9765000  63.1514995  81.9939989  66.4485000  63.0754995
  81.7149989  66.0515000  64.0744995  82.2379989  65.6805000  62.3104995
  83.2269989  67.3115000  63.0874995  83.3319989  67.8155000  62.1024995
  83.1229989  68.1395000  63.8204995  84.5499989  66.5115000  63.2794995
  84.6799989  65.8755000  62.3774995  85.3249989  67.2975000  63.4084995
  84.4729989  65.4275000  64.4684995  83.5949989  64.7775000  64.2644995
  85.4459989  64.8925000  64.4384995  84.4479989  66.0235000  65.9564995
  85.3459989  66.6395000  66.1764995  83.5049989  66.6085000  66.0184995
  84.3269989  64.9855000  67.0144995  83.3779989  64.4205000  66.8964995
  85.0569989  64.1705000  66.8234995  84.4769989  65.4975000  68.4574995
  84.5059989  64.5665000  69.0634995  85.3969989  66.0955000  68.6264995
  78.4309989  73.4415000  58.6614995  77.5249989  74.0545000  58.4674995
  77.7279989  74.6455000  57.5494995  76.6069989  73.5055000  58.1674995
  77.3989989  74.9355000  59.7054995  76.5239989  75.6195000  59.7374995
  77.3839989  74.2565000  60.5844995  78.4709989  75.9575000  59.7524995
  79.4959989  75.6365000  59.4684995  78.1069989  76.7285000  59.0394995
  78.4419989  76.8345000  61.0354995  79.0619989  77.7215000  60.7834995
  77.4209989  77.2515000  61.1674995  78.9209989  76.0635000  62.2914995
  78.4169989  75.0795000  62.3974995  79.9639989  75.8785000  61.9564995
  78.9019989  76.7615000  63.6494995  79.5289989  76.1675000  64.3474995
  79.3689989  77.7685000  63.5964995  77.4489989  76.7515000  64.1544995
  76.8529989  77.3495000  63.4324995  76.9999989  75.7355000  64.1234995
  77.3309989  77.2245000  65.6794995  77.8459989  76.5825000  66.4264995
  77.9349989  78.1505000  65.7924995  75.9179989  77.4165000  66.0734995
  75.7899989  77.8195000  67.1004995  75.5239989  78.1425000  65.3294995
  74.9699989  76.2205000  66.0694995  74.0139989  76.4965000  66.5644995
  74.7959989  75.9545000  65.0054995  75.5349989  74.9455000  66.7614995
  74.7389989  74.2005000  66.5434995  76.4449989  74.6845000  66.1804995
  75.9259989  75.0995000  68.2764995  76.9469989  75.5335000  68.2084995
  75.2939989  75.9175000  68.6814995  75.6669989  73.7515000  69.0824995
  75.5189989  73.8345000  70.1804995  74.7269989  73.2895000  68.7104995
  76.6879989  72.6865000  68.8704995  77.4539989  72.5525000  67.9104995
  76.7439989  71.8505000  69.9824995  77.9289989  71.0445000  70.1484995
  77.6349989  70.1605000  70.7544995  78.2629989  70.5555000  69.2074995
  79.1639989  71.8445000  70.7974995  79.8949989  71.0395000  71.0234995
  78.8279989  72.4255000  72.1424995  78.3719989  71.6785000  72.8274995
  79.8069989  72.5295000  72.6564995  78.0819989  73.5715000  72.0934995
  78.4609989  75.0755000  72.0674995  77.4589989  75.7915000  73.1314995
  77.5679989  75.3665000  74.4854995  76.6469989  75.6625000  75.0314995
  77.6649989  74.2605000  74.5214995  78.8009989  75.9675000  75.3054995
  78.7119989  75.4945000  76.2724995  79.7649989  75.6405000  74.9444995
  78.8309989  77.4275000  75.4914995  79.0349989  78.1355000  74.1954995
  79.9139989  77.7595000  73.6934995  79.2469989  79.1845000  74.3364995
  78.1899989  78.0335000  73.5304995  79.9179989  77.7395000  76.5044995
  79.3649989  77.4625000  77.3904995  80.1999989  78.7815000  76.4994995
  80.7969989  77.1335000  76.3424995  77.4859989  77.9275000  76.1174995
  77.1509989  77.3245000  76.9484995  76.8039989  78.0235000  75.2854995
  77.4809989  78.9115000  76.5634995  79.8739989  75.2005000  72.4074995
  78.1669989  75.6155000  70.7194995  79.5759989  72.8065000  69.8364995
  80.4899989  72.4985000  68.9294995  80.9619989  71.3825000  68.7684995
  80.4009989  68.7085000  54.5884995  81.1369989  68.6195000  55.4154995
  80.7099989  67.9795000  56.2174995  82.1389989  68.2365000  55.1264995
  81.2969989  70.0165000  55.9154995  81.7579989  70.6025000  55.0914995
  80.2999989  70.3865000  56.2374995  82.2469989  70.1985000  57.1464995
  83.3159989  70.1285000  56.8514995  82.2579989  71.2255000  57.5714995
  81.8889989  69.4315000  58.4464995  80.8609989  69.7715000  58.6934995
  81.7399989  68.3555000  58.2154995  82.8689989  69.6525000  59.6224995
  83.8739989  69.4045000  59.2184995  82.8879989  70.7405000  59.8444995
  82.5949989  68.7515000  60.8314995  82.1799989  67.8195000  60.3924995
  83.5679989  68.5345000  61.3214995  81.5299989  69.2655000  61.7774995
  80.6709989  69.7785000  61.2944995  81.1429989  68.4195000  62.3854995
  82.0809989  70.4075000  62.7224995  82.7509989  70.0675000  63.5404995
  82.6759989  71.1255000  62.1184995  80.9679989  71.2075000  63.4494995
  80.3599989  71.8205000  62.7494995  80.2659989  70.4295000  63.8194995
  81.6459989  72.1565000  64.5204995  82.3689989  71.5135000  65.0664995
  82.1049989  73.0545000  64.0534995  80.7449989  72.6265000  65.6164995
  79.9799989  73.3235000  65.2124995  80.1739989  71.7935000  66.0814995
  81.5789989  73.3635000  66.6974995  82.4099989  72.7715000  67.1374995
  82.1559989  74.2465000  66.3474995  80.8179989  73.6595000  67.9374995
  81.5509989  74.2795000  68.4954995  79.8739989  74.1945000  67.6974995
  74.8399989  40.9585000  57.3124995  74.7909989  40.5195000  58.3324995
  75.2159989  39.4985000  58.2264995  75.3819989  41.1905000  58.9924995
  73.2809989  40.5665000  58.7014995  72.7929989  41.5355000  58.4644995
  72.7939989  39.7475000  58.1304995  73.0079989  40.2475000  60.1624995
  71.9099989  40.0865000  60.2144995  73.5399989  39.3115000  60.4384995
  73.5359989  41.2745000  61.1674995  74.6339989  41.3915000  61.0454995
  72.9779989  42.2315000  61.0784995  73.3269989  40.7205000  62.6184995
  73.7019989  39.6745000  62.6454995  73.7889989  41.3475000  63.4114995
  71.8809989  40.8125000  63.0564995  71.5279989  41.8635000  63.1354995
  71.1659989  40.2475000  62.4214995  71.6029989  40.1125000  64.4414995
  72.1939989  40.7065000  65.1714995  70.5329989  40.2955000  64.6754995
  71.8139989  38.6075000  64.6134995  71.1499989  38.0745000  63.8994995
  72.8499989  38.4205000  64.2604995  71.5769989  38.0315000  66.0394995
  70.5179989  38.2265000  66.3104995  71.7919989  36.9445000  65.9554995
  72.5709989  38.4805000  67.1384995  73.6369989  38.3065000  66.8804995
  72.4999989  39.5685000  67.3534995  72.2959989  37.6745000  68.4694995
  72.7709989  38.2055000  69.3214995  71.2199989  37.4475000  68.6254995
  73.0049989  36.2765000  68.4014995  72.4079989  35.7285000  67.6414995
  74.0199989  36.3225000  67.9524995  72.9289989  35.4575000  69.7284995
  73.6119989  35.9555000  70.4484995  71.8809989  35.4835000  70.0964995
  73.4189989  34.0595000  69.4474995  73.0609989  33.4055000  68.4614995
  74.2639989  33.6305000  70.3634995  75.0119989  32.4525000  69.9644995
  74.9809989  31.7045000  70.7854995  74.6459989  31.9855000  69.0254995
  76.5309989  32.8965000  69.7544995  77.0169989  31.9465000  69.4444995
  77.0229989  33.4085000  71.1774995  76.7709989  32.6255000  71.9234995
  78.1109989  33.6175000  71.0984995  76.4889989  34.7035000  71.4834995
  76.3199989  35.3235000  72.9974995  74.6949989  35.3895000  73.0724995
  74.1479989  35.2075000  74.4234995  74.1919989  34.1705000  74.8194995
  74.8609989  35.7255000  75.1004995  72.7129989  35.7465000  74.5494995
  72.1749989  35.3825000  73.6874995  72.3179989  35.2405000  75.4174995
  72.4659989  37.2245000  74.7214995  72.8559989  37.7365000  76.0774995
  72.8779989  38.8155000  76.1004995  73.7889989  37.2815000  76.3784995
  72.0529989  37.4275000  76.7304995  70.9859989  37.3665000  74.5654995
  70.6959989  38.4025000  74.6564995  70.5889989  36.9815000  75.4934995
  70.5469989  36.8055000  73.7534995  73.2289989  37.9555000  73.6744995
  74.2629989  37.6675000  73.5554995  73.0119989  38.9715000  73.9704995
  72.7969989  37.7395000  72.7084995  76.8239989  34.2515000  73.9074995
  76.8549989  36.6855000  73.0454995  76.7219989  33.9785000  68.7654995
  76.5409989  33.5715000  67.4694995  76.3389989  32.4885000  67.0684995
  71.6139989  34.0435000  54.1044995  72.0529989  33.0535000  54.3534995
  71.9099989  32.3305000  53.5214995  73.1549989  33.1435000  54.4614995
  71.3569989  32.5215000  55.6034995  70.2669989  32.4665000  55.3934995
  71.7809989  31.4965000  55.6544995  71.6399989  33.2665000  56.9184995
  71.2329989  32.6365000  57.7374995  72.7389989  33.4325000  56.9154995
  70.9739989  34.6345000  57.2764995  71.1009989  35.4305000  56.5114995
  69.9359989  34.2375000  57.2874995  71.2929989  35.2005000  58.6464995
  70.7009989  36.1255000  58.8154995  70.8969989  34.4775000  59.3914995
  72.7279989  35.5235000  58.9054995  73.3539989  34.6085000  58.8454995
  73.0519989  36.3235000  58.2054995  73.0219989  36.0365000  60.3404995
  72.4289989  36.9435000  60.5854995  72.7239989  35.1315000  60.9124995
  74.4979989  36.3375000  60.6154995  75.0549989  35.4075000  60.3714995
  74.7619989  37.0685000  59.8214995  74.8499989  36.7825000  62.0904995
  75.9169989  37.0815000  62.0014995  74.3169989  37.6965000  62.4294995
  74.7469989  35.6335000  63.0144995  73.6879989  35.5585000  63.3404995
  75.0579989  34.6715000  62.5544995  75.6089989  35.8915000  64.3424995
  76.4799989  36.5495000  64.1384995  75.1089989  36.6535000  64.9764995
  76.0349989  34.5845000  65.1074995  75.1329989  33.9585000  65.2814995
  76.7399989  34.0215000  64.4594995  76.6439989  34.7805000  66.5014995
  77.7259989  35.0135000  66.4044995  76.2669989  35.6455000  67.0874995
  63.8679989  85.9355000  55.9894995  63.3009989  85.0505000  56.3504995
  62.4989989  84.7505000  55.6424995  63.9829989  84.2215000  56.6344995
  62.5799989  85.5115000  57.6644995  61.9409989  86.3815000  57.4014995
  61.8339989  84.7475000  57.9714995  63.4739989  85.8125000  58.8614995
  62.8669989  86.3245000  59.6394995  63.9889989  84.8515000  59.0724995
  64.7049989  86.7625000  58.5084995  65.3969989  86.1605000  57.8814995
  64.3249989  87.6345000  57.9354995  65.6039989  87.3245000  59.6774995
  65.7869989  86.5225000  60.4234995  66.6009989  87.6545000  59.3164995
  64.9899989  88.5325000  60.3084995  64.9799989  89.2965000  59.5014995
  63.9309989  88.3385000  60.5814995  65.7359989  89.1345000  61.4604995
  66.7249989  89.3145000  60.9874995  65.2149989  90.0995000  61.6404995
  65.6739989  88.3875000  62.8344995  66.3329989  87.5025000  62.7094995
  66.0219989  89.2015000  63.5064995  64.2109989  88.0565000  63.3954995
  63.6579989  89.0195000  63.4074995  63.6909989  87.2375000  62.8544995
  64.2529989  87.5505000  64.8964995  64.7139989  88.2905000  65.5844995
  63.2189989  87.4505000  65.2904995  64.9509989  86.2315000  65.1384995
  64.2709989  85.4625000  64.7134995  65.9459989  86.2115000  64.6444995
  65.2349989  85.9025000  66.5954995  65.9299989  85.0405000  66.6854995
  65.7239989  86.7675000  67.0934995  63.9279989  85.7095000  67.3844995
  63.1719989  86.4745000  67.1064995  63.6489989  84.6675000  67.1154995
  64.1029989  86.0085000  68.8914995  64.1879989  87.0825000  69.4454995
  64.1909989  84.8295000  69.3954995  64.1629989  84.7845000  70.8424995
  63.7159989  85.7205000  71.2394995  63.4419989  83.9885000  71.1254995
  65.5789989  84.4455000  71.3744995  65.5149989  84.4905000  72.4824995
  66.7249989  85.4705000  70.9284995  66.5409989  85.9745000  69.9554995
  66.6789989  86.2365000  71.7314995  68.0299989  84.9465000  70.8054995
  68.8219989  84.3945000  72.0554995  68.0829989  84.9855000  73.2974995
  68.7639989  85.2825000  74.5574995  69.2429989  84.3145000  74.8174995
  69.4179989  86.1505000  74.3284995  67.6949989  85.5405000  75.6934995
  67.0279989  84.6915000  75.6494995  68.2769989  85.6115000  76.6004995
  66.8309989  86.8515000  75.5614995  67.5929989  88.0285000  75.1014995
  66.8219989  88.6785000  74.7154995  68.2729989  87.7335000  74.3154995
  68.2469989  88.4665000  75.8404995  66.0389989  87.1255000  76.7764995
  65.3229989  87.9055000  76.5644995  66.6749989  87.5295000  77.5504995
  65.4989989  86.3085000  77.2334995  65.8019989  86.4465000  74.5274995
  66.3559989  86.2965000  73.6124995  65.0209989  87.1925000  74.5114995
  65.3529989  85.5065000  74.8104995  68.6169989  82.8755000  72.1444995
  70.1839989  84.9815000  71.9984995  66.0259989  83.1405000  70.8654995
  65.7619989  82.1115000  71.6694995  64.9449989  82.1565000  72.5584995
  64.9729989  80.6825000  58.5504995  65.4719989  81.4275000  59.2064995
  66.5169989  81.1305000  59.4404995  65.5059989  82.4405000  58.7524995
  64.6389989  81.5315000  60.4784995  63.5379989  81.4505000  60.3474995
  65.0489989  80.7105000  61.1054995  64.9599989  82.8365000  61.3174995
  64.4389989  83.6615000  60.7844995  64.3379989  82.5995000  62.2074995
  66.4179989  83.2605000  61.4684995  66.9029989  83.5565000  60.5144995
  66.4559989  84.2285000  62.0134995  67.3359989  82.3315000  62.2404995
  67.4929989  81.3885000  61.6744995  68.2779989  82.9125000  62.3364995
  66.8269989  81.9395000  63.6244995  66.8789989  82.7735000  64.3574995
  65.7649989  81.6275000  63.5334995  67.6899989  80.8135000  64.2674995
  67.7189989  79.8855000  63.6574995  68.7599989  81.1045000  64.1924995
  67.3879989  80.6015000  65.8034995  68.0769989  79.8885000  66.3034995
  67.4939989  81.5805000  66.3184995  65.9399989  80.1125000  66.0264995
  65.2159989  80.8565000  65.6304995  65.8129989  79.1735000  65.4454995
  65.6229989  79.7345000  67.4524995  64.5429989  79.4855000  67.5264995
  66.2229989  78.8285000  67.6824995  65.9489989  80.7415000  68.5554995
  67.0319989  80.8765000  68.3464995  65.3479989  81.6735000  68.4974995
  65.6339989  80.1805000  69.9564995  64.5299989  80.0885000  70.0364995
  65.9829989  79.1265000  69.9944995  66.4539989  80.8295000  71.1414995
  66.5309989  80.2055000  72.0574995  67.4239989  81.0855000  70.6634995
  35.9999989  27.1695000  59.4104995  36.4599989  26.2035000  59.7084995
  36.0509989  26.0455000  60.7294995  36.1329989  25.5025000  58.9114995
  37.9549989  26.4505000  59.7094995  38.4279989  25.5155000  60.0794995
  38.4699989  26.5825000  58.7334995  38.4899989  27.7075000  60.5764995
  38.2819989  28.6205000  59.9774995  37.8519989  27.8615000  61.4734995
  39.8839989  27.5475000  61.1184995  40.4849989  27.0045000  60.3584995
  40.4369989  28.5085000  61.1874995  40.1059989  26.8355000  62.4534995
  40.0509989  25.7325000  62.3364995  41.1579989  27.0265000  62.7534995
  39.2399989  27.2985000  63.6234995  39.4899989  28.3745000  63.7414995
  38.1639989  27.2135000  63.3614995  39.5259989  26.5335000  64.9574995
  39.5209989  25.4645000  64.6554995  40.5909989  26.8255000  65.0754995
  38.8489989  26.9205000  66.2984995  37.7659989  26.6745000  66.3064995
  39.3829989  26.4945000  67.1744995  39.0439989  28.4335000  66.5744995
  40.0609989  28.7885000  66.3034995  38.4059989  29.0985000  65.9534995
  38.7209989  28.6915000  68.0654995  39.1029989  27.8195000  68.6374995
  39.3349989  29.5195000  68.4784995  37.2339989  28.9215000  68.3974995
  36.9019989  29.6335000  67.6124995  36.7169989  27.9435000  68.2954995
  36.9959989  29.4985000  69.8154995  37.2969989  28.7385000  70.5684995
  37.6729989  30.3735000  69.9174995  35.6239989  30.1555000  70.0594995
  35.5989989  30.9355000  70.8514995  35.4299989  30.7055000  69.1134995
  34.7039989  28.9735000  70.1974995  34.3469989  28.2145000  69.2854995
  34.3139989  28.8125000  71.4444995  33.7739989  27.4905000  71.7184995
  33.1509989  27.5715000  72.6344995  33.1809989  27.0045000  70.9154995
  34.8929989  26.5055000  72.0574995  34.4069989  25.6335000  72.5454995
  35.9199989  27.0905000  73.1654995  36.4499989  27.8975000  72.6164995
  35.2139989  27.3885000  73.9694995  37.0099989  26.1325000  73.5404995
  38.2589989  26.5975000  74.3374995  38.5899989  28.1025000  73.8454995
  39.0089989  29.0455000  74.7714995  38.0739989  29.3695000  75.2774995
  39.7779989  28.6965000  75.4934995  39.7209989  30.2565000  74.0014995
  38.9589989  30.5675000  73.3014995  39.9589989  31.1195000  74.6064995
  41.0749989  29.9495000  73.3044995  41.5849989  31.1945000  72.5824995
  41.6379989  31.9935000  73.3064995  40.9239989  31.5315000  71.7984995
  42.4939989  31.0075000  72.0304995  40.8489989  29.0385000  72.1324995
  40.1839989  29.4935000  71.4134995  40.5039989  28.0945000  72.5254995
  41.7679989  28.8375000  71.6024995  42.1299989  29.4885000  74.2644995
  43.0309989  29.1875000  73.7494995  41.7229989  28.6135000  74.7494995
  42.3699989  30.3165000  74.9144995  37.8149989  26.4885000  75.7904995
  39.3539989  25.7015000  73.9494995  35.6479989  26.2565000  70.7804995
  36.1389989  25.0215000  70.7164995  35.7909989  24.0465000  71.3564995
  40.0859989  25.4375000  58.1574995  40.7669989  24.6285000  57.8174995
  40.2119989  23.6675000  57.8634995  40.9299989  24.8595000  56.7434995
  42.1539989  24.5285000  58.5174995  42.8129989  23.7165000  58.1414995
  42.7849989  25.4065000  58.2634995  41.9739989  24.2275000  60.0344995
  42.8989989  24.3665000  60.6344995  41.2059989  24.8075000  60.5894995
  41.6939989  22.7335000  60.2914995  40.7419989  22.3945000  59.8274995
  42.5699989  22.1955000  59.8714995  41.7029989  22.4395000  61.8224995
  42.0909989  21.3995000  61.8154995  42.5279989  23.1065000  62.1524995
  40.4729989  22.7865000  62.7044995  40.0709989  23.8005000  62.4974995
  39.7239989  21.9855000  62.5224995  40.7249989  22.6715000  64.2614995
  41.2649989  21.7175000  64.4404995  41.3559989  23.5075000  64.6324995
  39.5229989  22.5655000  65.2464995  38.8299989  23.4255000  65.1234995
  38.9769989  21.6425000  64.9594995  40.0749989  22.0935000  66.6584995
  40.5169989  21.0785000  66.5674995  40.9389989  22.7005000  67.0054995
  38.9899989  22.0865000  67.7564995  38.0369989  21.5625000  67.5294995
  39.3759989  21.6805000  68.7164995  38.7159989  23.5625000  68.2344995
  39.6519989  24.1015000  68.4934995  38.3049989  24.1135000  67.3614995
  37.7179989  23.6505000  69.3724995  36.9529989  22.9245000  69.0234995
  38.1129989  23.3075000  70.3514995  37.1159989  25.0025000  69.5614995
  37.8869989  25.7575000  69.8284995  36.6609989  25.4745000  68.6654995
  29.1239989  35.9635000  60.5084995  28.0489989  35.7745000  60.3024995
  27.8159989  36.3435000  59.3764995  27.8549989  34.7045000  60.0764995
  27.2939989  36.3345000  61.4064995  26.6579989  37.1805000  61.0684995
  26.6189989  35.6365000  61.9474995  28.2899989  36.8875000  62.5164995
  27.7509989  37.0295000  63.4784995  29.1229989  36.1605000  62.6194995
  28.8849989  38.2855000  62.2064995  29.4539989  38.2615000  61.2524995
  27.9739989  38.8575000  61.9284995  29.5699989  39.0475000  63.3454995
  29.4759989  38.4975000  64.3064995  30.6469989  39.0995000  63.0754995
  28.9399989  40.4025000  63.5134995  29.0269989  40.8285000  62.4914995
  27.8569989  40.3355000  63.7534995  29.7359989  41.2535000  64.4874995
  30.8269989  41.0635000  64.3954995  29.5279989  42.3285000  64.2984995
  29.4829989  41.0495000  66.0504995  29.7729989  40.0215000  66.3574995
  30.1789989  41.6895000  66.6334995  28.1449989  41.5085000  66.5824995
  27.3729989  41.4815000  65.7844995  27.7969989  40.9105000  67.4514995
  28.3489989  43.0105000  67.0774995  28.8409989  43.0335000  68.0724995
  28.9419989  43.5275000  66.2924995  26.9959989  43.7265000  67.1834995
  27.2099989  44.6845000  67.7034995  26.6539989  44.0505000  66.1774995
  25.8829989  42.8825000  67.9114995  25.4269989  42.1115000  67.2544995
  26.3639989  42.3615000  68.7664995  24.7769989  43.8275000  68.3164995
  25.0489989  44.6725000  68.9844995  24.4699989  44.3125000  67.3654995
  23.6219989  43.0705000  68.8564995  22.7059989  42.6505000  68.1914995
  23.8969989  42.6745000  70.1294995  23.0299989  41.6995000  70.8144995
  22.5459989  42.2445000  71.6534995  22.1049989  41.4225000  70.2644995
  23.8999989  40.4795000  71.3524995  23.3569989  39.7955000  72.0404995
  25.0929989  40.8505000  72.2244995  24.7469989  41.5115000  73.0474995
  25.4989989  39.9545000  72.7394995  26.1149989  41.3655000  71.4414995
  27.1449989  42.3875000  72.0624995  27.4599989  41.6995000  73.5304995
  28.6979989  42.1025000  74.1064995  29.4699989  42.6065000  73.4874995
  28.5439989  42.8095000  74.9484995  29.3069989  40.8575000  74.8804995
  29.8029989  40.2855000  74.1104995  30.0389989  41.1515000  75.6184995
  28.3199989  39.8815000  75.5764995  29.0699989  39.0845000  76.5774995
  29.4929989  39.6815000  77.3724995  29.8629989  38.5745000  76.0504995
  28.5739989  38.2185000  76.9904995  27.7779989  38.9655000  74.5974995
  27.1689989  39.5975000  73.9684995  27.2539989  38.2085000  75.1624995
  28.6419989  38.5835000  74.0734995  27.1929989  40.6315000  76.3234995
  26.3329989  40.0135000  76.5374995  26.8499989  41.4365000  75.6924995
  27.5129989  41.0005000  77.2874995  28.3589989  42.4025000  71.1734995
  26.4599989  43.6935000  72.2504995  24.4639989  39.7665000  70.2134995
  23.6789989  38.9075000  69.6274995  22.4789989  38.7805000  69.8274995
  27.7869989  38.2105000  56.3744995  27.2349989  37.4675000  56.9884995
  26.8229989  36.7415000  56.2544995  27.9499989  36.8615000  57.5854995
  26.1939989  38.1705000  57.9394995  25.3189989  38.4105000  57.2984995
  26.0009989  37.3515000  58.6654995  26.5369989  39.3895000  58.8514995
  27.2619989  38.9675000  59.5794995  27.1309989  40.1875000  58.3574995
  25.3899989  39.8245000  59.7064995  24.6679989  40.4025000  59.0924995
  25.0179989  38.9555000  60.2894995  25.7429989  40.9075000  60.7104995
  26.5479989  40.4795000  61.3444995  26.0929989  41.7155000  60.0324995
  24.4859989  41.3165000  61.5644995  24.8279989  42.1245000  62.2454995
  23.7029989  41.6755000  60.8614995  23.8389989  40.1825000  62.3754995
  22.8849989  40.5945000  62.7674995  23.5849989  39.3575000  61.6754995
  24.6919989  39.6875000  63.5244995  25.5849989  39.1725000  63.1084995
  25.1479989  40.5245000  64.0964995  24.0839989  38.5865000  64.4464995
  23.3469989  39.1815000  65.0284995  23.5799989  37.7895000  63.8594995
  25.0729989  37.8895000  65.3654995  25.7809989  37.3055000  64.7394995
  25.7209989  38.6065000  65.9124995  24.5159989  36.9025000  66.4684995
  23.9319989  36.1155000  65.9434995  25.4589989  36.3885000  66.7534995
  23.6279989  37.4845000  67.5014995  22.8809989  38.2125000  67.1174995
  23.0089989  36.6915000  67.9734995  24.4789989  38.0955000  68.6314995
  24.9049989  37.2395000  69.1974995  25.2849989  38.6855000  68.1444995
  35.9589989  55.7435000  55.9764995  35.3139989  55.1105000  55.3284995
  35.7499989  55.2125000  54.3114995  35.2919989  54.0385000  55.6174995
  33.9379989  55.6885000  55.2694995  33.9819989  56.7515000  54.9474995
  33.3419989  55.1125000  54.5294995  33.1609989  55.6215000  56.5724995
  33.8659989  55.5205000  57.4254995  32.6009989  56.5745000  56.6844995
  32.2899989  54.3655000  56.7274995  31.5279989  54.4075000  55.9194995
  32.9459989  53.5035000  56.4794995  31.6639989  54.2975000  58.1414995
  31.0609989  55.1965000  58.3874995  30.9299989  53.4805000  57.9754995
  32.5319989  53.8685000  59.2734995  33.2739989  53.1115000  58.9394995
  33.0329989  54.8015000  59.6104995  31.7779989  53.3905000  60.5264995
  31.1999989  52.5165000  60.1564995  32.5389989  53.1775000  61.3074995
  30.8519989  54.4215000  61.1514995  31.2539989  55.4185000  61.4324995
  29.9439989  54.5395000  60.5224995  30.3169989  54.0295000  62.5244995
  29.8029989  53.0555000  62.3774995  31.2699989  53.7695000  63.0334995
  29.5029989  55.0985000  63.2964995  30.0509989  56.0525000  63.4524995
  28.6259989  55.3955000  62.6824995  28.8189989  54.6375000  64.5644995
  28.1979989  55.5135000  64.8474995  28.2199989  53.7225000  64.3674995
  29.7349989  54.4105000  65.7834995  30.5469989  53.7335000  65.4394995
  30.2479989  55.3385000  66.1144995  28.9209989  53.9915000  67.0474995
  28.2579989  54.8635000  67.2294995  28.2089989  53.1525000  66.8924995
  29.8519989  53.5015000  68.1284995  30.6729989  52.5585000  68.0234995
  29.6099989  54.0665000  69.3074995  30.2949989  53.7595000  70.5544995
  29.6079989  53.8575000  71.4224995  30.8109989  52.7765000  70.5424995
  31.4239989  54.8035000  70.8484995  31.9779989  54.4965000  71.7614995
  30.9469989  56.2315000  71.1304995  30.3159989  56.6235000  70.3034995
  30.3489989  56.2355000  72.0664995  32.0559989  57.1445000  71.1704995
  32.3639989  57.8615000  72.5704995  32.8379989  56.7635000  73.5154995
  34.0029989  56.0255000  73.1204995  34.0649989  55.7575000  72.0444995
  34.8949989  56.6785000  73.2294995  34.0769989  54.8055000  73.9234995
  33.0679989  54.4585000  74.0904995  34.6639989  54.1755000  73.2714995
  34.7059989  54.8775000  75.3294995  36.1079989  55.5035000  75.2964995
  36.5309989  55.5405000  76.2894995  36.0189989  56.5435000  75.0184995
  36.6649989  54.9025000  74.5934995  34.8159989  53.4515000  75.8974995
  34.8189989  53.5315000  76.9744995  35.6859989  52.9615000  75.4864995
  33.8549989  52.9825000  75.7444995  33.9569989  55.7455000  76.2914995
  32.9459989  55.3945000  76.4304995  33.9509989  56.7435000  75.8784995
  34.4029989  55.7945000  77.2734995  33.5129989  58.7895000  72.3644995
  31.1309989  58.5025000  73.0404995  32.3119989  54.8405000  69.8064995
  33.2589989  53.8865000  69.6904995  33.3969989  52.9265000  70.4404995
  33.8959989  49.5205000  58.6234995  34.4149989  50.4445000  58.9584995
  34.0939989  51.2095000  58.2204995  34.0889989  50.6465000  60.0014995
  35.8699989  50.2595000  58.8534995  36.3209989  49.4085000  59.4064995
  36.0339989  50.1185000  57.7634995  36.5429989  51.5455000  59.3344995
  37.4659989  51.7285000  58.7434995  35.7729989  52.3195000  59.1284995
  36.8819989  51.6705000  60.8394995  36.0589989  51.4685000  61.5584995
  37.6609989  50.8855000  60.9424995  37.6099989  52.9685000  61.2594995
  37.9249989  52.8865000  62.3224995  38.5329989  53.0955000  60.6534995
  36.7449989  54.1865000  61.0364995  37.2529989  55.1135000  61.3774995
  36.6439989  54.2865000  59.9344995  35.3099989  54.1755000  61.6304995
  34.8209989  55.1085000  61.2784995  34.7099989  53.3555000  61.1824995
  35.3199989  54.1635000  63.1724995  35.6299989  53.1285000  63.4304995
  35.9809989  54.9875000  63.5154995  33.8959989  54.3565000  63.6504995
  33.6649989  55.3765000  63.2764995  33.2639989  53.6115000  63.1224995
  33.5639989  54.2535000  65.1914995  33.6669989  55.3335000  65.4324995
  32.5089989  53.9085000  65.2384995  34.4059989  53.3475000  66.0444995
  34.4919989  52.3795000  65.5064995  35.3969989  53.8365000  66.1554995
  33.9489989  53.0845000  67.4824995  32.9679989  52.5655000  67.4314995
  34.6749989  52.2725000  67.7024995  34.1639989  54.2005000  68.4714995
  35.2469989  54.2475000  68.7124995  33.7189989  55.1235000  68.0404995
  50.2579989  23.0975000  53.7574995  50.4689989  23.4495000  54.7894995
  51.3709989  24.0705000  54.5984995  49.6289989  24.1435000  55.0044995
  50.6339989  22.3085000  55.7934995  49.6499989  21.8125000  55.9314995
  51.2659989  21.5025000  55.3634995  51.3439989  22.5515000  57.0994995
  50.7119989  23.3615000  57.5244995  51.4029989  21.6485000  57.7434995
  52.7929989  23.0975000  56.9154995  53.2349989  22.4895000  56.0974995
  52.8109989  24.1245000  56.4924995  53.6969989  22.8995000  58.1644995
  53.2459989  22.0005000  58.6374995  54.7509989  22.7055000  57.8714995
  53.6439989  24.0365000  59.0974995  53.8609989  24.9945000  58.5784995
  52.5959989  24.1645000  59.4424995  54.5019989  23.7265000  60.3224995
  54.1659989  22.7015000  60.5894995  55.5789989  23.7725000  60.0544995
  54.2319989  24.6355000  61.5484995  53.1949989  25.0245000  61.4634995
  54.4489989  23.9995000  62.4334995  54.8939989  26.0165000  61.5254995
  55.2229989  26.3975000  60.5354995  54.2009989  26.8085000  61.8794995
  56.1349989  26.1375000  62.3974995  56.9269989  25.4485000  62.0324995
  56.5329989  27.1655000  62.2594995  55.9739989  25.9435000  63.8754995
  56.0269989  24.8465000  64.0454995  56.8939989  26.4195000  64.2764995
  54.8159989  26.6825000  64.5564995  55.0419989  27.7455000  64.3264995
  53.8559989  26.3735000  64.0904995  54.7129989  26.4385000  66.0334995
  54.5029989  25.3475000  66.0704995  55.7009989  26.6985000  66.4684995
  53.5299989  27.2215000  66.6334995  52.7209989  27.9355000  66.0344995
  53.3919989  26.9015000  67.8494995  52.6559989  27.8045000  68.6924995
  53.0789989  28.8275000  68.5934995  51.6049989  27.7565000  68.3354995
  52.6049989  27.2965000  70.1504995  52.1259989  27.9945000  70.8694995
  53.9919989  26.9265000  70.7164995  54.4519989  26.1795000  70.0354995
  54.5759989  27.8705000  70.7704995  54.0129989  26.2725000  71.9884995
  54.0919989  27.1855000  73.3274995  54.7559989  26.2185000  74.3604995
  55.8619989  25.4365000  73.8114995  56.3199989  25.8675000  72.8954995
  56.6159989  25.5115000  74.6234995  55.5249989  23.9765000  73.4984995
  54.9849989  23.9995000  72.5634995  56.4019989  23.3645000  73.3454995
  54.7229989  23.1075000  74.4354995  54.5209989  21.7125000  73.9794995
  54.0079989  21.7475000  73.0294995  54.0189989  21.0835000  74.6984995
  55.4969989  21.2555000  73.9184995  53.3359989  23.7185000  74.5974995
  52.8379989  24.1065000  73.7214995  53.4719989  24.5755000  75.2414995
  52.6849989  23.0125000  75.0904995  55.4479989  23.0255000  75.7484995
  54.9029989  22.5805000  76.5674995  55.7279989  24.0615000  75.8624995
  56.2949989  22.3735000  75.5894995  55.1239989  28.1815000  73.0184995
  52.7459989  27.6685000  73.7534995  51.8819989  26.0495000  70.1154995
  50.5559989  26.0925000  70.1684995  49.8989989  27.0615000  70.5814995
  50.0509989  28.9715000  56.1894995  50.2879989  27.9865000  56.6464995
  49.2529989  27.5835000  56.6094995  51.1089989  27.6135000  55.9984995
  50.8949989  28.4235000  58.0024995  51.9599989  28.6955000  57.8404995
  50.3479989  29.3005000  58.4104995  51.0069989  27.2935000  59.0464995
  51.5109989  26.4385000  58.5464995  51.5689989  27.6635000  59.9304995
  49.6929989  26.7215000  59.5054995  49.0649989  27.5165000  59.9614995
  49.1549989  26.4155000  58.5824995  49.7869989  25.5045000  60.3944995
  48.7509989  25.1155000  60.4874995  50.2889989  24.6565000  59.8824995
  50.3819989  25.6905000  61.8164995  51.4139989  26.0665000  61.6464995
  49.7529989  26.3875000  62.4094995  50.6599989  24.3175000  62.5124995
  49.7779989  23.6455000  62.5894995  51.3209989  23.8205000  61.7714995
  51.5359989  24.4095000  63.7984995  51.8779989  23.3655000  63.9604995
  52.4259989  25.0335000  63.5684995  50.8359989  24.9915000  65.0434995
  51.5169989  25.0615000  65.9174995  50.4289989  25.9965000  64.7974995
  49.8379989  24.0125000  65.7534995  49.0779989  23.7215000  64.9974995
  50.3679989  23.0775000  66.0334995  49.4409989  24.5525000  67.0784995
  49.1429989  25.6135000  67.2194995  48.7059989  23.8385000  67.5084995
  50.5489989  24.3635000  68.2034995  50.8989989  23.3105000  68.2674995
  51.3529989  25.0275000  67.8184995  50.0029989  24.7505000  69.6234995
  48.9039989  24.8015000  69.4704995  50.2539989  23.8845000  70.2724995
  57.3379989  91.7765000  58.4044995  58.3979989  92.0845000  58.5304995
  58.9909989  91.7545000  57.6504995  58.5109989  93.1845000  58.6414995
  59.0709989  91.4315000  59.7494995  58.8989989  90.3395000  59.6384995
  60.1739989  91.4955000  59.6294995  58.5259989  91.9255000  61.1694995
  58.7919989  93.0035000  61.1604995  57.4249989  91.8015000  61.2444995
  59.1549989  91.2445000  62.4254995  58.7479989  90.2125000  62.3734995
  60.2149989  91.0625000  62.1484995  58.7459989  91.8295000  63.8414995
  59.2799989  92.7845000  64.0354995  57.6509989  91.9995000  63.9224995
  59.2779989  90.9065000  64.9604995  58.8979989  89.8975000  64.6914995
  60.3849989  90.8625000  65.0324995  58.7479989  91.2985000  66.3244995
  59.1149989  90.5525000  67.0614995  59.0239989  92.3165000  66.6754995
  57.2269989  91.1475000  66.6234995  56.5169989  91.8755000  66.1764995
  56.7909989  90.2035000  66.2314995  56.9389989  91.1455000  68.1264995
  57.2789989  90.2005000  68.6014995  57.3969989  92.0585000  68.5644995
  55.3839989  91.2645000  68.4514995  55.2389989  91.1365000  69.5454995
  55.0029989  92.2895000  68.2554995  54.4989989  90.3055000  67.7614995
  53.4599989  90.3655000  68.1504995  54.4999989  90.3945000  66.6544995
  54.8689989  88.8135000  68.0574995  55.6449989  88.5945000  67.2934995
  55.4859989  88.8825000  68.9784995  53.7349989  87.8115000  68.1544995
  52.9869989  88.0825000  68.9314995  53.2889989  87.7035000  67.1424995
  54.4359989  86.4615000  68.3664995  55.0249989  85.7425000  67.5544995
  54.3689989  86.2305000  69.6634995  54.5009989  84.9005000  70.2424995
  53.5249989  84.5325000  70.6254995  54.9289989  84.1545000  69.5384995
  55.5119989  84.9715000  71.4264995  55.5649989  83.9345000  71.8214995
  55.1519989  85.8045000  72.6194995  54.8379989  86.7885000  72.2094995
  54.2329989  85.3255000  73.0194995  56.1279989  85.9475000  73.6554995
  55.6799989  86.8695000  74.8514995  55.7309989  88.3015000  74.1644995
  55.8769989  89.5075000  74.9074995  55.1969989  89.4895000  75.7864995
  56.8949989  89.6055000  75.3414995  55.6769989  90.7075000  74.0664995
  54.6779989  90.7565000  73.6594995  55.9449989  91.5375000  74.7034995
  56.4699989  90.8025000  72.7354995  57.9579989  90.8215000  73.0634995
  58.1449989  91.8545000  73.3144995  58.5049989  90.6525000  72.1474995
  58.2559989  90.1855000  73.8834995  56.1649989  92.1955000  72.1224995
  56.2489989  93.0325000  72.7994995  55.1799989  92.2795000  71.6874995
  56.7949989  92.4085000  71.2714995  56.1129989  89.7475000  71.7614995
  55.0479989  89.8075000  71.5874995  56.5029989  88.7745000  72.0204995
  56.6449989  89.9545000  70.8454995  54.2169989  86.6035000  75.2954995
  56.7649989  86.7635000  75.8964995  56.7329989  85.4805000  70.9764995
  57.5519989  84.6685000  70.3564995  57.4619989  83.4545000  70.1854995
  57.6699989  89.4225000  57.8924995  57.1859989  88.4465000  57.6744995
  56.7759989  88.6435000  56.6604995  57.9809989  87.6725000  57.7154995
  56.0339989  88.1555000  58.6584995  55.1359989  88.7545000  58.3944995
  55.8219989  87.0695000  58.5594995  56.3279989  88.3055000  60.1694995
  57.1409989  87.5575000  60.2884995  56.9349989  89.2335000  60.2304995
  55.2209989  88.2935000  61.1844995  54.5439989  89.1475000  60.9634995
  54.5499989  87.4125000  61.0974995  55.7019989  88.3585000  62.5534995
  56.1489989  89.3645000  62.7064995  54.9239989  88.1265000  63.3104995
  56.7149989  87.3065000  62.9944995  56.5279989  86.2585000  62.6764995
  57.6469989  87.5185000  62.4284995  57.1249989  87.3745000  64.4854995
  57.2699989  88.4615000  64.6604995  56.3099989  86.9965000  65.1394995
  58.5519989  86.7995000  64.8074995  58.6509989  85.8565000  64.2284995
  59.3029989  87.5175000  64.4144995  58.8999989  86.5515000  66.2434995
  58.1279989  85.9315000  66.7474995  59.8499989  85.9825000  66.3354995
  59.0609989  87.8535000  67.0364995  59.8179989  88.4925000  66.5334995
  58.1969989  88.5505000  67.0884995  59.4339989  87.5785000  68.4804995
  60.3819989  87.0255000  68.6534995  59.5819989  88.5305000  69.0324995
  58.3019989  86.8315000  69.2894995  58.0909989  87.2835000  70.2824995
  57.3779989  86.9485000  68.6844995  58.7299989  85.4355000  69.7414995
  58.8919989  84.9065000  68.7784995  59.6249989  85.2355000  70.3694995
  88.8619989  45.8995000  57.0534995  88.3669989  45.9695000  56.0614995
  88.8619989  46.7515000  55.4474995  88.5489989  45.0705000  55.4354995
  86.9009989  46.2275000  56.2534995  86.8269989  47.2745000  56.6174995
  86.4109989  46.0955000  55.2644995  86.3349989  45.1865000  57.2364995
  86.6939989  44.2255000  56.8104995  86.8579989  45.2915000  58.2104995
  84.8599989  45.2125000  57.3364995  84.5629989  45.4095000  56.2834995
  84.5479989  44.1825000  57.6134995  84.4779989  46.2695000  58.4354995
  85.2449989  46.4395000  59.2204995  84.4719989  47.2585000  57.9294995
  83.1679989  45.9055000  59.2384995  82.8039989  46.9075000  59.5524995
  82.4769989  45.4375000  58.5044995  83.6209989  44.8735000  60.3404995
  84.3629989  44.1615000  59.9194995  84.1999989  45.4845000  61.0654995
  82.4719989  44.0955000  61.0294995  81.6109989  44.6885000  61.4044995
  81.9579989  43.4285000  60.3044995  82.9639989  43.0795000  62.1444995
  82.0009989  42.6605000  62.5074995  83.4939989  42.3105000  61.5424995
  83.7659989  43.6455000  63.2714995  84.5429989  44.2975000  62.8174995
  83.2159989  44.4235000  63.8424995  84.0979989  42.5755000  64.2994995
  83.1099989  42.2515000  64.6924995  84.6439989  41.7045000  63.8774995
  84.8959989  43.2365000  65.5214995  85.8279989  43.5785000  65.0214995
  84.2449989  44.0525000  65.8994995  85.1699989  42.1345000  66.5684995
  84.1629989  41.8405000  66.9344995  85.6089989  41.2315000  66.0934995
  86.0379989  42.6515000  67.6554995  87.2299989  42.3875000  67.6734995
  85.3729989  43.3375000  68.5134995  85.9559989  43.8495000  69.6564995
  85.9879989  43.0785000  70.4564995  87.0079989  44.0765000  69.3814995
  85.2639989  45.1055000  70.2184995  85.9539989  45.5395000  70.9734995
  83.9079989  44.7855000  70.9614995  83.3169989  44.2395000  70.1954995
  84.0689989  44.1485000  71.8574995  83.1329989  45.9765000  71.1934995
  83.2379989  46.6865000  72.6324995  84.5439989  46.0895000  73.2994995
  85.6229989  46.8975000  73.5114995  85.9579989  47.4075000  72.5834995
  85.3719989  47.6845000  74.2544995  86.8869989  46.1075000  73.9774995
  87.0889989  45.5125000  73.0984995  87.6659989  46.8475000  74.0884995
  86.7539989  45.2115000  75.1524995  86.2689989  46.0605000  76.3694995
  87.0189989  46.7875000  76.6424995  85.9959989  45.3985000  77.1784995
  85.3799989  46.5935000  76.0664995  88.0939989  44.5405000  75.5434995
  88.9809989  45.1515000  75.6224995  88.2789989  43.7385000  74.8454995
  88.0289989  43.9915000  76.4714995  85.6849989  44.1575000  74.8534995
  84.7289989  44.6305000  74.6834995  85.6419989  43.4595000  75.6764995
  85.9859989  43.6545000  73.9464995  83.3149989  48.1665000  72.5264995
  82.1129989  46.1935000  73.4604995  85.0029989  45.9265000  69.1104995
  85.3389989  47.1995000  69.1164995  86.1889989  47.7495000  69.8344995
  86.7029989  40.6355000  60.6364995  87.2119989  41.4735000  60.1144995
  87.6679989  40.9785000  59.2314995  86.3459989  42.0945000  59.8014995
  88.2869989  42.1675000  60.9174995  87.9549989  42.4475000  61.9404995
  89.1389989  41.4625000  61.0234995  88.8689989  43.3835000  60.2664995
  89.1449989  43.0125000  59.2564995  88.1939989  44.2605000  60.1624995
  90.1529989  43.9175000  60.9744995  90.8959989  43.0935000  61.0324995
  90.5459989  44.7585000  60.3624995  89.9619989  44.5685000  62.4094995
  89.3099989  43.9125000  63.0244995  90.9799989  44.6685000  62.8444995
  89.2309989  45.9305000  62.4754995  89.8159989  46.6465000  61.8584995
  88.2279989  45.8235000  62.0084995  88.9429989  46.5535000  63.8664995
  88.1869989  45.8835000  64.3284995  89.8709989  46.5405000  64.4764995
  88.3789989  47.9915000  63.7444995  89.0549989  48.4975000  63.0214995
  87.4019989  47.9215000  63.2204995  88.1569989  48.7965000  64.9984995
  89.1199989  48.8035000  65.5524995  87.8769989  49.8365000  64.7254995
  86.8309989  48.4725000  65.7754995  85.9069989  48.7345000  65.2164995
  86.7889989  47.4305000  66.1584995  86.6329989  49.3015000  67.0564995
  87.3699989  49.0025000  67.8324995  86.8529989  50.3405000  66.7294995
  85.2039989  49.2645000  67.6264995  85.1619989  49.9815000  68.4744995
  84.5819989  49.6765000  66.8044995  84.5959989  47.8375000  67.9834995
  83.5129989  48.0045000  68.1684995  84.6949989  47.2155000  67.0684995
  27.7599989  72.7545000  58.6644995  28.8569989  72.7875000  58.8354995
  29.1249989  73.3555000  59.7514995  29.2719989  71.7925000  59.1044995
  29.5969989  73.4085000  57.6014995  29.2859989  72.8505000  56.6914995
  29.3569989  74.4845000  57.4604995  31.1539989  73.2575000  57.7064995
  31.3079989  72.1795000  57.9294995  31.7409989  73.4045000  56.7744995
  31.8029989  74.0155000  58.8824995  31.2029989  73.7765000  59.7864995
  32.8449989  73.6985000  59.1034995  31.9709989  75.5535000  58.6214995
  32.6609989  75.7225000  57.7684995  30.9709989  75.9545000  58.3504995
  32.3309989  76.2905000  59.9404995  33.3829989  76.0675000  60.2184995
  32.1249989  77.3715000  59.7894995  31.3869989  76.1215000  61.1944995
  30.3679989  76.0125000  60.7644995  31.6349989  75.1875000  61.7424995
  31.4209989  77.4145000  62.0724995  32.4859989  77.6145000  62.3204995
  30.9649989  78.3595000  61.7084995  30.8619989  77.1115000  63.4134995
  29.7839989  76.8425000  63.4354995  31.2869989  76.1965000  63.8784995
  31.0639989  78.3185000  64.4644995  32.1509989  78.4425000  64.6614995
  30.6349989  79.2375000  64.0094995  30.3029989  77.9965000  65.7204995
  30.3579989  78.9485000  66.2904995  29.2189989  77.7725000  65.6344995
  30.9049989  76.9065000  66.6624995  30.1969989  76.8445000  67.5174995
  30.9069989  75.9655000  66.0714995  32.3679989  77.2565000  67.0854995
  33.0909989  77.2005000  66.2444995  32.4989989  78.2875000  67.4784995
  32.7099989  76.3015000  68.2344995  33.1169989  76.6335000  69.3414995
  32.4979989  75.0885000  67.8014995  32.6999989  74.0375000  68.8474995
  32.7579989  73.0365000  68.3684995  33.6099989  74.3635000  69.3954995
  31.3959989  73.8115000  69.7714995  31.2309989  74.6905000  70.4294995
  31.6129989  72.6375000  70.7544995  32.0919989  71.8055000  70.1944995
  32.3219989  72.9955000  71.5304995  30.3739989  72.2085000  71.3084995
  30.2279989  72.0395000  72.8544995  30.1129989  73.5075000  73.2544995
  31.1439989  74.1145000  74.0194995  31.2189989  73.6905000  75.0434995
  32.0759989  74.0255000  73.4214995  30.8609989  75.6345000  74.3684995
  31.5779989  75.9195000  75.1234995  31.1309989  76.3125000  73.5724995
  29.4659989  76.0145000  74.9314995  29.1239989  75.1385000  76.1004995
  29.8419989  75.4375000  76.8494995  29.1149989  74.0825000  75.8744995
  28.1609989  75.3475000  76.5424995  28.4059989  75.7425000  73.8344995
  28.3169989  74.7285000  73.4734995  28.8019989  76.2565000  72.9704995
  27.3999989  76.0045000  74.1264995  29.3369989  77.4835000  75.3164995
  29.9059989  78.1085000  74.6434995  29.7139989  77.6535000  76.3134995
  28.3299989  77.8675000  75.3804995  28.8839989  71.4025000  73.1174995
  31.4459989  71.3835000  73.4144995  30.2979989  73.4275000  68.9014995
  29.1199989  74.0085000  69.2424995  28.9489989  74.8285000  70.1484995
  29.3889989  79.8345000  58.4924995  29.2759989  79.1355000  59.3484995
  29.7909989  78.2005000  59.0394995  29.9409989  79.5815000  60.1184995
  27.8629989  79.1685000  59.7814995  27.6759989  78.7325000  60.7864995
  27.5489989  80.2295000  59.8824995  27.0609989  78.3385000  58.7574995
  25.9889989  78.5975000  58.8884995  27.2909989  78.6355000  57.7114995
  27.2189989  76.7805000  58.8924995  26.3979989  76.4335000  58.2294995
  28.2019989  76.4775000  58.4724995  27.0399989  76.1765000  60.2984995
  27.2509989  75.1125000  60.0544995  27.8049989  76.6135000  60.9754995
  25.6269989  76.2795000  60.8964995  25.4809989  77.3565000  61.1274995
  24.8289989  76.0055000  60.1744995  25.4929989  75.5105000  62.2094995
  24.4299989  75.6605000  62.4944995  25.7669989  74.4435000  62.0614995
  26.4389989  76.0865000  63.3204995  27.4959989  75.8095000  63.1204995
  26.2949989  77.1695000  63.1194995  26.1659989  75.6135000  64.8104995
  26.9849989  76.0355000  65.4314995  25.1239989  75.9035000  65.0624995
  26.3689989  74.1245000  64.9794995  25.5989989  73.4915000  64.4884995
  27.2679989  73.8135000  64.4054995  26.5709989  73.6635000  66.4534995
  25.7139989  73.9865000  67.0824995  26.6169989  72.5535000  66.4534995
  27.8809989  74.0315000  67.1714995  28.7659989  73.6975000  66.5894995
  27.9419989  75.1345000  67.2964995  27.9159989  73.4055000  68.5414995
  27.0279989  73.7065000  69.1364995  28.0389989  72.3015000  68.5404995
  46.3729989  20.7685000  55.4534995  46.1439989  21.4545000  56.2974995
  46.7179989  22.3785000  56.0694995  45.0959989  21.8135000  56.2194995
  46.3949989  20.9165000  57.7424995  45.8059989  19.9745000  57.7834995
  47.4359989  20.5305000  57.7114995  46.1349989  21.9365000  58.8574995
  46.5849989  22.8985000  58.5304995  45.0359989  22.0875000  58.8014995
  46.5739989  21.5655000  60.3484995  46.1889989  20.5365000  60.5154995
  47.6769989  21.6865000  60.2954995  45.8529989  22.4945000  61.3594995
  44.7639989  22.5745000  61.1534995  45.8899989  21.9185000  62.3094995
  46.5259989  23.9675000  61.3894995  47.6139989  23.9555000  61.6144995
  46.3859989  24.3285000  60.3484995  45.9229989  25.0235000  62.3114995
  46.0889989  24.6515000  63.3454995  46.4499989  26.0005000  62.2794995
  44.3669989  25.1905000  62.3134995  44.0519989  25.3145000  61.2554995
  43.7679989  24.3875000  62.7954995  43.8399989  26.4755000  63.0304995
  44.2689989  27.3645000  62.5214995  42.7799989  26.4295000  62.7014995
  44.0669989  26.5535000  64.5634995  45.1119989  26.8325000  64.8194995
  43.4889989  27.3825000  65.0224995  43.5989989  25.3695000  65.4494995
  42.4879989  25.4075000  65.4434995  43.9229989  24.4475000  64.9214995
  44.2379989  25.2005000  66.8824995  44.0069989  24.1575000  67.1904995
  45.3089989  24.9915000  66.6714995  44.0159989  26.2335000  67.9384995
  44.8799989  26.1955000  68.6364995  43.8849989  27.2215000  67.4474995
  42.8559989  25.7825000  68.8414995  42.1639989  24.8295000  68.5364995
  42.8799989  26.4185000  70.0244995  41.8879989  26.0675000  70.9804995
  41.6579989  27.0005000  71.5384995  40.9689989  25.6015000  70.5664995
  42.2969989  24.9345000  71.9104995  41.4609989  24.9235000  72.6424995
  43.6429989  25.3245000  72.6994995  43.4609989  26.3635000  73.0484995
  43.7689989  24.6635000  73.5834995  44.8269989  25.3255000  71.7794995
  46.1529989  24.5515000  71.8904995  46.2609989  24.0905000  73.3834995
  47.6099989  23.7495000  73.7924995  47.9619989  22.9105000  73.1544995
  48.3269989  24.5965000  73.7384995  47.6059989  23.0705000  75.1804995
  48.3839989  22.3365000  75.3254995  47.8469989  23.8595000  75.8784995
  46.3139989  22.4045000  75.8164995  46.7589989  21.8285000  77.1724995
  47.5899989  21.1585000  77.0024995  45.8859989  21.3355000  77.5734995
  47.1389989  22.6065000  77.8164995  45.9069989  21.2145000  74.9914995
  46.7329989  20.5335000  74.8494995  45.6749989  21.6355000  74.0244995
  45.0629989  20.7135000  75.4414995  45.2319989  23.4035000  75.9424995
  45.0149989  23.8875000  75.0024995  45.5479989  24.2485000  76.5364995
  44.4339989  22.7955000  76.3424995  46.0129989  23.4365000  70.9314995
  47.2249989  25.4915000  71.6394995  42.3969989  23.7615000  71.0834995
  42.5409989  22.6765000  71.8064995  42.5059989  22.6165000  73.0474995
  39.8529989  21.1125000  56.7294995  40.6569989  21.8215000  57.0214995
  40.8809989  22.5435000  56.2074995  40.1759989  22.3585000  57.8674995
  41.9739989  21.1895000  57.4594995  42.3209989  20.4865000  56.6714995
  42.7839989  21.9105000  57.7014995  41.9489989  20.4125000  58.7664995
  41.1339989  19.6615000  58.8474995  42.8679989  19.7995000  58.6554995
  42.1419989  21.2185000  60.0504995  43.1429989  21.6975000  59.9954995
  41.4419989  22.0805000  60.0784995  42.0219989  20.4985000  61.4194995
  40.9449989  20.2425000  61.5244995  42.7259989  19.6425000  61.3404995
  42.5029989  21.3465000  62.6094995  43.5449989  21.6865000  62.4294995
  41.8949989  22.2735000  62.6814995  42.3199989  20.5385000  63.9404995
  41.3069989  20.1015000  64.0774995  43.0809989  19.7305000  63.8924995
  42.5489989  21.3685000  65.1274995  43.4019989  22.0755000  65.0484995
  41.6449989  21.9555000  65.3974995  42.9379989  20.5315000  66.3254995
  42.0979989  19.8135000  66.4394995  43.8819989  19.9985000  66.0844995
  43.0629989  21.2925000  67.5154995  43.7679989  22.1235000  67.2974995
  42.0829989  21.6795000  67.8674995  43.7099989  20.5925000  68.7554995
  43.0779989  19.7525000  69.1154995  44.6899989  20.1225000  68.5254995
  43.8329989  21.5555000  69.9694995  44.7989989  21.3515000  70.4774995
  43.9409989  22.5935000  69.5894995  42.6829989  21.4165000  70.9944995
  41.7809989  21.4525000  70.3474995  42.6309989  20.4455000  71.5324995
  35.4289989  85.6475000  59.7864995  35.5049989  85.7025000  58.6794995
  36.0329989  86.5645000  58.2184995  36.1879989  84.8975000  58.3344995
  34.1609989  85.3795000  57.9864995  33.3619989  86.1325000  58.1564995
  34.2859989  85.4005000  56.8824995  33.4949989  84.0255000  58.2044995
  32.5239989  84.0115000  57.6644995  34.1269989  83.1655000  57.8934995
  33.0639989  83.7895000  59.7254995  32.6149989  82.7935000  59.9254995
  33.9469989  83.9435000  60.3814995  31.9289989  84.7725000  60.1094995
  32.0899989  85.8195000  59.7744995  30.9949989  84.4455000  59.6044995
  31.6039989  84.8395000  61.5854995  30.6979989  85.4785000  61.6624995
  31.2919989  83.7905000  61.7804995  32.7879989  84.9455000  62.5514995
  33.3469989  83.9885000  62.6224995  33.4409989  85.8205000  62.3464995
  32.3249989  85.3285000  64.0094995  33.1729989  85.6795000  64.6354995
  31.6439989  86.1885000  63.8374995  31.7659989  84.1105000  64.8404995
  31.0049989  83.6625000  64.1664995  32.5789989  83.3545000  64.8874995
  31.0989989  84.4775000  66.1694995  31.4919989  85.4125000  66.6234995
  30.0479989  84.7355000  65.9174995  31.1569989  83.3275000  67.1424995
  32.2199989  83.2265000  67.4474995  30.5659989  83.6785000  68.0154995
  30.5489989  82.0315000  66.5844995  29.4789989  82.2455000  66.3754995
  30.9799989  81.6055000  65.6534995  30.4899989  81.0195000  67.7754995
  30.2979989  81.5795000  68.7154995  29.7069989  80.2365000  67.6774995
  31.8189989  80.2215000  67.8414995  32.8469989  80.2725000  67.1124995
  31.7299989  79.3475000  68.8514995  32.8659989  78.5995000  69.3954995
  32.4479989  77.6925000  69.8834995  33.5559989  78.3845000  68.5524995
  33.6739989  79.4245000  70.4194995  34.4889989  78.7885000  70.8284995
  32.8109989  80.0635000  71.5614995  32.0369989  79.3055000  71.8084995
  33.4829989  80.0135000  72.4444995  32.2819989  81.3485000  71.1734995
  31.1829989  81.9355000  72.1654995  31.9049989  82.1955000  73.5424995
  32.7769989  83.3325000  73.5104995  33.6249989  83.0995000  74.1904995
  33.1969989  83.6345000  72.5274995  32.0849989  84.5105000  74.2154995
  32.8549989  85.1995000  74.5274995  31.3459989  84.9735000  73.5784995
  31.4709989  84.2925000  75.5774995  32.3799989  83.6225000  76.5744995
  32.0739989  82.5885000  76.5144995  32.2399989  83.9845000  77.5824995
  33.3959989  83.8035000  76.2534995  30.2189989  83.5585000  75.4194995
  29.7939989  83.3435000  76.3894995  30.3229989  82.6505000  74.8454995
  29.4129989  84.1435000  75.0014995  31.1619989  85.6325000  76.2944995
  30.6329989  86.3635000  75.7014995  32.0149989  86.1395000  76.7214995
  30.5519989  85.3405000  77.1364995  30.7639989  83.2455000  71.6584995
  30.0259989  81.0195000  72.3874995  34.3709989  80.4415000  69.7204995
  35.1149989  81.2995000  70.3774995  35.3739989  81.2425000  71.5904995
  35.4379989  77.0105000  58.0664995  34.9449989  77.7015000  57.3494995
  35.0619989  77.3045000  56.3184995  33.8499989  77.7315000  57.5304995
  35.6429989  79.1065000  57.3254995  36.7509989  79.1315000  57.3984995
  35.2479989  79.6905000  56.4664995  35.2269989  79.9875000  58.4464995
  35.7799989  80.9295000  58.2414995  34.1249989  80.1275000  58.4234995
  35.4489989  79.5565000  59.8764995  34.7439989  78.7215000  60.0804995
  36.4279989  79.0485000  60.0074995  35.2879989  80.6245000  60.9354995
  34.2169989  80.9105000  61.0084995  35.5419989  80.1255000  61.8954995
  36.1819989  81.8885000  60.8724995  37.2149989  81.4785000  60.8674995
  36.0139989  82.5555000  60.0004995  36.0369989  82.8085000  62.1834995
  36.2609989  83.8675000  61.9344995  35.0609989  82.6745000  62.6984995
  37.1129989  82.2225000  63.1494995  36.9749989  81.1245000  63.2514995
  38.1289989  82.2855000  62.7044995  37.1019989  82.7865000  64.5794995
  38.1169989  82.6445000  65.0084995  36.9349989  83.8825000  64.5034995
  36.1099989  82.1625000  65.4924995  35.0739989  82.3355000  65.1304995
  36.2139989  81.0615000  65.5944995  36.2429989  82.7255000  66.9354995
  37.2499989  82.4455000  67.3124995  36.0479989  83.8185000  66.9894995
  35.3819989  81.9375000  67.9204995  34.3219989  82.2405000  67.7884995
  35.3719989  80.8375000  67.7664995  35.8229989  82.2555000  69.3714995
  36.9259989  82.1265000  69.3414995  35.4749989  83.2705000  69.6574995
  69.7109989  26.4065000  57.4174995  70.3869989  26.5305000  58.2904995
  70.2009989  25.7475000  59.0564995  71.4089989  26.3735000  57.8834995
  70.2529989  27.9325000  58.8854995  70.4209989  28.6065000  58.0184995
  69.1749989  28.0975000  59.0974995  70.8149989  28.1355000  60.3084995
  71.8839989  27.8395000  60.2404995  70.7869989  29.2455000  60.3514995
  70.0829989  27.5605000  61.4774995  69.0029989  27.8135000  61.4054995
  70.1499989  26.4555000  61.3844995  70.4409989  27.9845000  62.8914995
  69.7769989  27.3745000  63.5404995  71.4739989  27.6535000  63.1324995
  70.3289989  29.5015000  63.2144995  70.7479989  30.0605000  62.3504995
  69.2479989  29.7555000  63.1854995  70.9279989  30.1805000  64.5494995
  72.0299989  30.2955000  64.4594995  70.4479989  31.1795000  64.6224995
  70.7459989  29.4135000  65.7754995  71.2379989  28.4455000  65.5394995
  71.3049989  29.8335000  66.6384995  69.2699989  29.1475000  66.2744995
  68.6679989  29.0365000  65.3474995  69.3809989  28.1485000  66.7464995
  68.6749989  30.1825000  67.2124995  68.7379989  31.2315000  66.8544995
  67.6109989  29.9005000  67.3604995  69.2049989  30.0385000  68.6964995
  69.3549989  28.9425000  68.8004995  70.2079989  30.5055000  68.7944995
  68.3319989  30.6755000  69.7644995  68.8839989  30.4655000  70.7054995
  68.2399989  31.7815000  69.7044995  66.8189989  30.2175000  70.0534995
  66.3729989  30.8505000  70.8514995  66.2579989  30.3605000  69.1054995
  66.7859989  28.7295000  70.4264995  66.9559989  27.7725000  69.7274995
  66.3719989  28.6375000  71.7404995  66.1499989  27.2975000  72.1844995
  65.1799989  27.4005000  72.7154995  65.8959989  26.6205000  71.3404995
  67.2389989  26.6885000  73.1124995  66.6869989  25.9745000  73.7604995
  67.9469989  27.8015000  73.9874995  67.1449989  28.3985000  74.4714995
  68.6229989  27.2865000  74.7034995  68.7469989  28.6725000  73.2144995
  69.3089989  29.9615000  73.9724995  70.8149989  29.4295000  73.9794995
  71.4009989  29.0365000  72.7494995  70.8129989  28.1865000  72.3424995
  71.3439989  29.9185000  72.0764995  72.8239989  28.4975000  73.0934995
  73.4719989  28.2955000  72.2524995  73.2989989  29.3465000  73.5614995
  72.9509989  27.3095000  74.0044995  74.3019989  26.6745000  73.7154995
  74.2979989  26.2315000  72.7304995  74.5859989  25.9775000  74.4904995
  75.0669989  27.4355000  73.7634995  71.8299989  26.2415000  73.9024995
  72.0139989  25.4905000  73.1484995  70.8689989  26.6865000  73.6874995
  71.7869989  25.7055000  74.8384995  72.9019989  27.8665000  75.4154995
  73.5379989  28.7335000  75.5134995  73.1189989  27.1645000  76.2064995
  71.8909989  28.1175000  75.7024995  69.2349989  31.1695000  73.1344995
  68.8759989  29.9365000  75.3394995  68.2719989  26.0735000  72.2524995
  68.9409989  24.9185000  72.6504995  68.7979989  24.3165000  73.6684995
  68.9429989  22.4865000  58.4444995  69.7559989  21.9645000  58.9934995
  69.7299989  20.8655000  58.8294995  70.7679989  22.2445000  58.6314995
  69.6939989  22.3595000  60.5644995  70.0449989  23.3985000  60.7374995
  68.6379989  22.5945000  60.8174995  70.3729989  21.3885000  61.5524995
  70.3449989  20.3905000  61.0644995  71.4249989  21.6945000  61.7334995
  69.6189989  21.2625000  62.9114995  68.5729989  20.9055000  62.7944995
  70.1899989  20.5265000  63.5174995  69.5749989  22.5145000  63.8084995
  68.7869989  23.1595000  63.3644995  69.1579989  22.3425000  64.8244995
  71.0119989  23.1915000  63.7504995  71.7789989  22.3925000  63.6714995
  71.0679989  23.7285000  62.7784995  71.2589989  24.1605000  64.9274995
  71.7629989  25.0385000  64.4694995  70.3349989  24.3845000  65.5014995
  72.1859989  23.5725000  66.0314995  71.7589989  22.6045000  66.3694995
  73.2489989  23.4165000  65.7484995  72.2829989  24.5685000  67.2654995
  73.2149989  24.2945000  67.8054995  72.4409989  25.6095000  66.9094995
  71.0379989  24.6165000  68.1764995  70.1879989  25.1955000  67.7554995
  70.6389989  23.5815000  68.2564995  71.3689989  25.2385000  69.5284995
  72.1939989  24.7075000  70.0494995  71.9249989  26.1745000  69.3064995
  70.1709989  25.6525000  70.4444995  70.4769989  26.3745000  71.2314995
  69.3349989  26.1585000  69.9144995  69.7379989  24.4805000  71.3964995
  69.1839989  23.6905000  70.8464995  70.7119989  24.0485000  71.7094995
  83.9449989  38.5245000  57.1494995  84.0939989  38.0215000  58.1294995
  83.1239989  37.5215000  58.3364995  84.8279989  37.1965000  58.0144995
  84.4699989  38.8965000  59.3014995  85.1529989  39.6535000  58.8614995
  83.5719989  39.4615000  59.6324995  85.1959989  38.1995000  60.4704995
  84.5519989  37.4055000  60.9054995  86.0139989  37.5365000  60.1174995
  85.6369989  39.1855000  61.5594995  86.3449989  39.9975000  61.2884995
  84.6899989  39.6915000  61.8464995  86.1769989  38.4875000  62.7424995
  87.1469989  37.9885000  62.5324995  86.3989989  39.2295000  63.5384995
  85.1659989  37.3725000  63.3284995  84.1519989  37.8115000  63.4454995
  85.1349989  36.5425000  62.5904995  85.6149989  36.6635000  64.6064995
  86.7019989  36.4345000  64.6194995  85.4599989  37.3745000  65.4464995
  85.0039989  35.2855000  64.9484995  85.2599989  34.4915000  64.2144995
  85.3089989  35.0775000  65.9964995  83.4839989  35.4165000  65.0564995
  83.0649989  35.4605000  64.0284995  83.1899989  34.4505000  65.5204995
  82.9089989  36.5365000  66.0204995  83.0789989  37.5615000  65.6264995
  81.8029989  36.4365000  66.0474995  83.4999989  36.4405000  67.3894995
  84.5879989  36.6585000  67.4484995  83.0349989  37.3055000  67.9094995
  83.2279989  35.2055000  68.2194995  82.1499989  34.9565000  68.1174995
  83.7979989  34.3885000  67.7284995  83.5379989  35.3415000  69.7764995
  83.4769989  36.3865000  70.1474995  82.9169989  34.6925000  70.4304995
  85.0519989  34.8525000  69.9484995  85.9439989  35.0145000  69.1334995
  85.0759989  34.1615000  71.1184995  86.3539989  33.8125000  71.6164995
  86.1529989  32.9795000  72.3234995  86.9339989  33.4685000  70.7334995
  87.0019989  34.9305000  72.3704995  87.7719989  34.4915000  73.0394995
  86.0339989  35.5065000  73.3804995  85.1329989  35.8265000  72.8144995
  85.7139989  34.7145000  74.0904995  86.5669989  36.6395000  74.0984995
  86.1129989  38.1435000  73.9364995  84.5059989  38.0445000  73.9154995
  83.7869989  37.8525000  75.0544995  83.8319989  36.7525000  75.2054995
  84.1659989  38.4015000  75.9414995  82.2689989  38.2095000  74.8144995
  81.7629989  37.9195000  75.7234995  82.0029989  39.2465000  74.6734995
  81.6469989  37.6195000  73.5444995  81.8959989  36.2125000  73.3964995
  81.6509989  35.9285000  72.3834995  81.4169989  35.6885000  74.2094995
  82.9489989  36.2215000  73.6354995  82.1849989  38.3515000  72.3364995
  81.7109989  38.0805000  71.4044995  83.2529989  38.2095000  72.2574995
  82.1519989  39.4215000  72.4774995  80.2259989  37.9015000  73.6674995
  80.0069989  38.9505000  73.8094995  79.8099989  37.3495000  74.4974995
  79.7359989  37.5345000  72.7784995  86.5569989  38.8885000  75.1074995
  86.4869989  38.6985000  72.6494995  87.2869989  36.0575000  71.5584995
  88.4059989  35.9935000  70.8394995  89.2789989  35.1615000  70.9534995
  87.9189989  37.2615000  56.9094995  88.9229989  37.1155000  57.3624995
  89.0039989  36.1065000  57.8194995  89.7189989  37.1435000  56.5884995
  89.2109989  38.3825000  58.1384995  88.7539989  39.2525000  57.6194995
  88.6799989  38.3995000  59.1144995  90.6889989  38.5505000  58.5454995
  91.1479989  37.5685000  58.7924995  91.1939989  38.9975000  57.6624995
  90.9319989  39.6755000  59.5494995  92.0009989  39.9645000  59.4594995
  90.3429989  40.5355000  59.1654995  90.4989989  39.4645000  61.0214995
  90.6249989  40.4585000  61.5014995  89.3919989  39.3955000  60.9494995
  91.0989989  38.2885000  61.7974995  90.7029989  37.3515000  61.3514995
  92.2039989  38.1795000  61.8464995  90.5709989  38.2185000  63.2654995
  90.6239989  39.1855000  63.8104995  89.5219989  37.8505000  63.2814995
  91.3929989  37.4475000  64.2794995  91.6539989  36.4665000  63.8264995
  92.3489989  38.0095000  64.3354995  90.6719989  36.9465000  65.5174995
  89.7369989  36.4205000  65.2304995  91.3289989  36.2895000  66.1264995
  90.3649989  38.1135000  66.4724995  91.2879989  38.4145000  67.0124995
  89.9969989  38.9325000  65.8184995  89.4239989  38.0705000  67.6814995
  89.4819989  39.0735000  68.1544995  88.4419989  37.8885000  67.1954995
  89.5829989  36.9515000  68.6644995  89.4259989  35.9425000  68.2284995
  90.6039989  37.0495000  69.0904995  88.4949989  37.0815000  69.7854995
  88.8029989  38.0655000  70.1984995  87.5279989  37.2255000  69.2564995
  81.7899989  84.5005000  56.2074995  80.7579989  84.5365000  55.7964995
  80.1099989  85.0355000  56.5484995  80.7789989  85.1345000  54.8604995
  80.2789989  83.0805000  55.5264995  79.3059989  83.2715000  55.0254995
  81.0959989  82.6505000  54.9094995  79.9889989  82.1935000  56.7344995
  79.5249989  81.2315000  56.4294995  80.9239989  81.8075000  57.1944995
  79.1709989  82.7075000  57.9464995  79.8809989  83.4135000  58.4264995
  78.3669989  83.3265000  57.4924995  78.6289989  81.6475000  58.8074995
  77.8249989  81.1495000  58.2254995  79.3409989  80.8275000  59.0394995
  78.0909989  82.0765000  60.2014995  78.9329989  82.3115000  60.8874995
  77.4099989  82.9105000  59.9294995  77.1539989  80.9885000  60.7094995
  76.3929989  80.7255000  59.9434995  77.7909989  80.1105000  60.9494995
  76.3799989  81.3225000  61.9924995  75.4639989  81.9215000  61.8004995
  76.0169989  80.3725000  62.4384995  77.2429989  82.0535000  63.0194995
  78.1949989  81.4875000  63.1064995  77.5819989  83.0145000  62.5754995
  76.6369989  82.1865000  64.4234995  76.0939989  83.1265000  64.6584995
  75.7989989  81.4605000  64.4864995  77.6089989  82.0265000  65.6054995
  77.0419989  81.8625000  66.5474995  78.1779989  81.0795000  65.4904995
  78.5939989  83.1435000  65.9634995  79.4539989  83.0515000  65.2674995
  77.9999989  84.0635000  65.7754995  79.2469989  83.0495000  67.3654995
  78.4109989  83.1215000  68.0934995  79.8309989  82.1245000  67.5604995
  80.2309989  84.2285000  67.5544995  80.6109989  84.9535000  66.6594995
  80.4879989  84.3345000  68.9074995  81.1549989  85.5115000  69.4254995
  81.7829989  85.2505000  70.3034995  81.7759989  86.0565000  68.6824995
  80.1479989  86.4545000  70.1434995  80.8009989  87.2735000  70.5134995
  79.3749989  85.7475000  71.2244995  80.0899989  85.0135000  71.6534995
  79.1449989  86.3965000  72.0964995  78.2639989  85.0665000  70.6524995
  77.3199989  84.3035000  71.5944995  77.7439989  84.7605000  73.0034995
  76.8979989  85.5765000  73.8304995  76.9679989  86.5815000  73.3624995
  75.8719989  85.1515000  73.7894995  77.3379989  85.8185000  75.2924995
  78.3079989  86.2925000  75.3354995  76.5989989  86.4425000  75.7734995
  77.5769989  84.5925000  76.1864995  77.7929989  85.0415000  77.5834995
  78.1369989  84.2195000  78.1934995  76.8709989  85.3755000  78.0364995
  78.4839989  85.8665000  77.4944995  78.8549989  83.8465000  75.6724995
  78.9559989  82.8875000  76.1584995  79.6009989  84.5825000  75.9304995
  78.6449989  83.7855000  74.6144995  76.4479989  83.5455000  76.0654995
  76.5799989  82.9625000  75.1654995  75.5119989  84.0815000  76.1134995
  76.6589989  82.9575000  76.9474995  75.9759989  84.8425000  71.2474995
  77.6249989  82.9095000  71.3914995  79.2979989  87.0305000  69.1784995
  78.5569989  88.1015000  69.4674995  78.6299989  88.7725000  70.5044995
  84.6579989  86.7275000  57.9494995  84.2569989  86.9765000  58.9544995
  85.0609989  86.7985000  59.7004995  84.0389989  88.0625000  58.8694995
  82.9449989  86.2825000  59.3674995  83.0879989  85.2205000  59.0734995
  82.6839989  86.3455000  60.4454995  81.6749989  86.8305000  58.6574995
  81.9439989  86.9875000  57.5914995  80.9039989  86.0435000  58.5184995
  81.0779989  88.1275000  59.1294995  81.7899989  88.9205000  58.8154995
  80.1719989  88.3635000  58.5304995  80.6849989  88.0555000  60.6174995
  81.6229989  88.1595000  61.2044995  80.0449989  88.9615000  60.6814995
  79.9339989  86.6945000  60.9934995  78.9199989  86.6775000  60.5404995
  80.4999989  85.8085000  60.6334995  79.8369989  86.5995000  62.5924995
  79.4119989  85.5795000  62.7054995  80.8559989  86.6165000  63.0344995
  78.8669989  87.5875000  63.2934995  79.2139989  88.6395000  63.3764995
  78.1039989  87.5845000  62.4864995  78.3179989  87.1555000  64.7074995
  78.1549989  86.0565000  64.7274995  79.1799989  87.3035000  65.3924995
  77.1099989  88.0415000  65.1434995  77.5769989  89.0165000  65.3994995
  76.3789989  88.3505000  64.3664995  76.2159989  87.5475000  66.3604995
  75.3889989  88.2685000  66.5324995  75.8249989  86.5845000  65.9664995
  76.9909989  87.2895000  67.6104995  76.2809989  86.8125000  68.3194995
  77.7259989  86.5155000  67.3014995  77.5959989  88.5085000  68.3054995
  78.1129989  89.0915000  67.5144995  76.8379989  89.1645000  68.7854995
  82.8789989  49.8475000  58.7364995  83.0469989  50.5215000  57.8694995
  83.4219989  49.7575000  57.1544995  82.0849989  50.9345000  57.4974995
  84.0689989  51.6185000  58.1464995  85.1019989  51.2115000  58.1554995
  84.1319989  52.3535000  57.3154995  83.8689989  52.2935000  59.4924995
  84.3169989  53.3085000  59.4244995  82.7679989  52.3885000  59.6024995
  84.7359989  51.6785000  60.6314995  84.3409989  50.6695000  60.8764995
  85.7839989  51.5975000  60.2704995  84.6019989  52.4445000  61.9674995
  83.5159989  52.6745000  62.0134995  84.7479989  51.8695000  62.9064995
  85.3459989  53.7435000  62.1024995  86.4319989  53.5545000  61.9644995
  85.1309989  54.5165000  61.3334995  85.0519989  54.4585000  63.4124995
  85.4639989  55.4905000  63.4244995  83.9429989  54.4805000  63.4834995
  85.6059989  53.7845000  64.7154995  85.1119989  52.7925000  64.6384995
  86.7109989  53.7985000  64.6024995  85.0869989  54.6915000  65.8944995
  85.6929989  55.6195000  65.9784995  84.0119989  54.9485000  65.7844995
  85.1939989  53.9795000  67.2914995  86.2249989  53.6485000  67.5384995
  84.9659989  54.7805000  68.0264995  84.0969989  52.9005000  67.5114995
  83.0779989  53.3415000  67.4774995  84.1419989  52.2215000  66.6334995
  84.2119989  52.0995000  68.8154995  85.1239989  51.4655000  68.8064995
  84.2909989  52.8005000  69.6734995  82.9559989  51.1925000  69.1734995
  82.2319989  51.9815000  69.4714995  82.6829989  50.4445000  68.3994995
  83.3309989  50.3655000  70.4184995  83.8989989  49.2805000  70.3354995
  82.7989989  50.9635000  71.4364995  82.8149989  50.3595000  72.7424995
  81.9229989  50.7615000  73.2694995  82.7679989  49.2505000  72.6834995
  84.0979989  50.8145000  73.5844995  83.9599989  50.5975000  74.6654995
  84.2069989  52.3495000  73.5174995  83.2069989  52.7565000  73.7814995
  84.8609989  52.6235000  74.3724995  84.8849989  52.7835000  72.3504995
  85.1209989  54.4185000  72.1004995  86.3489989  54.7985000  73.0474995
  87.5689989  54.0525000  73.0674995  87.5829989  53.2395000  72.3104995
  88.3589989  54.7715000  72.7614995  88.0149989  53.3295000  74.4244995
  87.6849989  52.3095000  74.2924995  89.0939989  53.3625000  74.4074995
  87.6379989  53.8925000  75.7674995  88.5229989  53.3545000  76.8034995
  88.1029989  53.7405000  77.7204995  89.5069989  53.7885000  76.7084995
  88.6319989  52.2815000  76.8534995  86.2849989  53.5475000  76.1174995
  85.9469989  54.0815000  76.9934995  86.1969989  52.4905000  76.3224995
  85.4969989  53.6865000  75.3924995  87.8669989  55.4225000  75.6724995
  88.9419989  55.5215000  75.6454995  87.5489989  55.9875000  76.5364995
  87.4159989  55.8275000  74.7794995  85.5179989  54.5385000  70.6454995
  83.8759989  55.1755000  72.5234995  85.1679989  50.1745000  72.9974995
  86.2609989  50.0355000  73.7324995  86.3199989  49.9655000  74.9534995
  85.9309989  48.6195000  60.0894995  87.0009989  48.9205000  60.0924995
  87.5729989  49.0435000  59.1484995  86.7899989  49.9485000  60.4574995
  87.8099989  48.1935000  61.1444995  88.0809989  47.1945000  60.7384995
  88.7399989  48.6975000  61.4814995  87.1719989  48.0105000  62.5004995
  86.3129989  47.3235000  62.3414995  87.9439989  47.5285000  63.1364995
  86.7459989  49.3015000  63.1814995  86.0099989  49.9145000  62.6194995
  86.2669989  48.8575000  64.0794995  87.9289989  50.3375000  63.5014995
  88.7829989  49.7745000  63.0664995  87.8549989  51.2095000  62.8184995
  88.0809989  50.9295000  64.8814995  88.9129989  51.6665000  64.9064995
  87.1489989  51.4325000  65.2164995  88.4409989  49.8575000  65.9434995
  87.7409989  49.0145000  65.7594995  89.4919989  49.5055000  65.8634995
  88.0839989  50.0825000  67.3634995  88.5049989  51.0665000  67.6604995
  86.9739989  50.1205000  67.3944995  88.5579989  49.0395000  68.4524995
  88.5459989  48.0125000  68.0304995  89.6169989  49.3415000  68.5974995
  87.8329989  49.2695000  69.6944995  87.9939989  50.3235000  70.0054995
  86.7419989  49.0835000  69.5974995  88.2359989  48.3775000  70.8844995
  88.1729989  47.3305000  70.5174995  89.2879989  48.6115000  71.1524995
  87.4029989  48.4875000  72.1764995  86.3459989  48.2445000  71.9384995
  87.6109989  47.7305000  72.9634995  87.4009989  49.8975000  72.8044995
  88.3379989  50.0825000  73.3714995  87.4009989  50.6795000  72.0154995
  95.7689989  63.5015000  57.8154995  94.8629989  64.1435000  57.8244995
  95.0919989  65.0875000  57.2854995  94.0329989  63.5815000  57.3444995
  94.5799989  64.3265000  59.3304995  95.4559989  64.7755000  59.8444995
  93.7169989  65.0175000  59.4444995  94.0979989  63.0975000  60.1024995
  95.0099989  62.4655000  60.1594995  93.8109989  63.5315000  61.0844995
  92.9479989  62.3545000  59.4254995  92.0339989  62.9135000  59.1294995
  93.3409989  61.9475000  58.4694995  92.4409989  61.2265000  60.3874995
  93.3279989  60.7475000  60.8564995  91.9189989  61.7205000  61.2344995
  91.4309989  60.2665000  59.7924995  90.5899989  60.8615000  59.3764995
  91.8449989  59.7155000  58.9204995  90.7519989  59.2175000  60.7504995
  89.7679989  58.9665000  60.3004995  91.4419989  58.3575000  60.8844995
  90.3489989  59.7565000  62.1894995  89.9389989  58.9115000  62.7844995
  91.2549989  60.1755000  62.6764995  89.3139989  60.7925000  62.1744995
  89.7469989  61.7645000  61.8544995  88.4399989  60.4765000  61.5664995
  88.7199989  60.9415000  63.5894995  87.9699989  61.7605000  63.5974995
  88.2419989  59.9655000  63.8184995  89.8239989  61.4275000  64.5954995
  90.5119989  60.5885000  64.8334995  90.4539989  62.1815000  64.0774995
  89.3639989  62.0795000  65.8454995  88.5139989  62.7845000  65.7264995
  88.9639989  61.1995000  66.3924995  90.5429989  62.5725000  66.6244995
  91.3229989  61.7815000  66.6474995  90.9949989  63.5275000  66.2824995
  89.9819989  62.7765000  68.0554995  88.8239989  62.6165000  68.3244995
  90.9999989  63.2105000  68.8934995  90.7059989  63.4005000  70.2664995
  89.9959989  62.6985000  70.7524995  91.6769989  63.3205000  70.8014995
  90.2959989  64.9075000  70.4814995  91.2489989  65.4335000  70.2584995
  89.8919989  65.0025000  71.9704995  90.6139989  64.3965000  72.5584995
  89.8879989  66.0635000  72.2984995  88.6349989  64.4185000  71.9974995
  87.7179989  64.5775000  73.2444995  88.1369989  63.2645000  74.0564995
  88.0029989  61.9015000  73.6634995  87.4409989  61.4725000  74.5204995
  87.3649989  61.8485000  72.7554995  89.3089989  61.0855000  73.4724995
  88.8909989  60.0965000  73.3564995  89.6389989  61.4295000  72.5024995
  90.3699989  60.9395000  74.5844995  91.1069989  62.2665000  74.7784995
  90.4599989  63.0805000  75.0704995  91.6589989  62.5395000  73.8904995
  91.8009989  62.1465000  75.5964995  91.2739989  59.9125000  74.0084995
  92.1499989  59.7905000  74.6294995  91.5529989  60.2825000  73.0334995
  90.7149989  59.0015000  73.8574995  89.6759989  60.4675000  75.8364995
  88.9019989  61.2085000  75.9714995  90.3699989  60.4305000  76.6634995
  89.2229989  59.5045000  75.6574995  88.0469989  65.7885000  73.9994995
  86.3259989  64.4645000  72.8794995  89.2659989  65.3155000  69.5764995
  88.8029989  66.5905000  69.7234995  89.1879989  67.3255000  70.6634995
  91.9459989  66.5005000  57.0514995  91.0249989  66.2175000  56.4974995
  91.0139989  66.8985000  55.6194995  91.2149989  65.2215000  56.0444995
  89.7249989  66.3755000  57.3854995  89.6209989  67.3905000  57.8244995
  88.8179989  66.2525000  56.7564995  89.7649989  65.3095000  58.5314995
  89.5369989  64.2895000  58.1554995  90.7619989  65.3375000  59.0224995
  88.6939989  65.5875000  59.6064995  87.7949989  65.9475000  59.0624995
  88.4609989  64.6245000  60.1084995  89.0519989  66.7985000  60.4704995
  90.0529989  66.6435000  60.9284995  89.1969989  67.7415000  59.9004995
  88.2029989  67.0135000  61.7734995  88.5769989  67.8925000  62.3414995
  87.2189989  67.3455000  61.3784995  88.2129989  65.8325000  62.7684995
  87.3859989  65.8775000  63.5094995  88.1209989  64.8865000  62.1934995
  89.4919989  65.6485000  63.6164995  89.2989989  64.7595000  64.2534995
  90.3079989  65.4725000  62.8844995  89.8699989  66.7555000  64.6334995
  90.8809989  66.4675000  64.9914995  89.9709989  67.7235000  64.0974995
  88.9599989  66.9395000  65.7934995  88.0619989  67.3095000  65.2534995
  88.6779989  66.0465000  66.3914995  89.4439989  67.9705000  66.9074995
  90.3729989  67.5665000  67.3644995  89.6859989  68.9425000  66.4274995
  88.3659989  68.2125000  67.9284995  88.8589989  68.9995000  68.5374995
  87.4879989  68.6875000  67.4424995  87.8599989  67.0245000  68.7274995
  86.9409989  67.3485000  69.2614995  87.5259989  66.2435000  68.0114995
  22.0009989  43.0295000  56.1974995  23.0029989  43.4955000  56.3104995
  23.4719989  42.7615000  57.0004995  23.6399989  43.3685000  55.4094995
  23.0649989  44.8645000  56.9474995  24.0979989  45.2445000  57.0974995
  22.3579989  45.5395000  56.4194995  22.6229989  44.9035000  58.4004995
  21.5999989  44.5005000  58.5594995  23.2839989  44.2595000  59.0184995
  22.6819989  46.2115000  59.0834995  23.7199989  46.6005000  59.1574995
  21.9839989  46.9555000  58.6434995  22.0299989  46.1665000  60.4224995
  20.9659989  45.8635000  60.3264995  22.4879989  45.4335000  61.1214995
  22.0279989  47.5515000  61.0964995  23.0849989  47.7305000  61.3844995
  21.7789989  48.3105000  60.3234995  21.1709989  47.8145000  62.3694995
  21.2959989  47.0045000  63.1204995  21.5579989  48.7365000  62.8534995
  19.6189989  47.7405000  62.1074995  19.3069989  48.6155000  61.4984995
  19.3729989  46.8835000  61.4454995  18.7849989  47.6405000  63.3754995
  17.7389989  47.2925000  63.2374995  19.2679989  46.9515000  64.1014995
  18.6459989  49.0895000  63.9754995  19.6709989  49.4355000  64.2284995
  18.2339989  49.5915000  63.0744995  17.6749989  49.3835000  65.1364995
  17.7539989  50.4545000  65.4204995  16.6429989  49.2345000  64.7534995
  17.9649989  48.6365000  66.4804995  17.0259989  48.8515000  67.0334995
  18.0329989  47.5345000  66.3604995  19.0989989  49.1785000  67.2744995
  19.3109989  50.2325000  66.9964995  18.6859989  49.1675000  68.3054995
  20.3039989  48.2765000  67.1664995  21.1839989  48.3735000  66.3164995
  20.3239989  47.5015000  68.1724995  21.3579989  46.5515000  68.4074995
  20.8569989  45.5735000  68.2464995  22.1769989  46.5595000  67.6574995
  22.0359989  46.6155000  69.8684995  22.5129989  45.6175000  69.9654995
  20.9129989  46.8235000  70.9404995  20.5359989  47.8645000  70.8424995
  20.0809989  46.0875000  70.9704995  21.5499989  46.7115000  72.1444995
  21.1689989  47.5345000  73.4444995  21.8699989  48.8475000  73.1464995
  23.1579989  49.0945000  72.7724995  23.7529989  48.1885000  72.5284995
  23.2009989  49.8555000  71.9644995  23.9129989  49.8985000  73.9114995
  24.0969989  49.1705000  74.6884995  24.9129989  50.2205000  73.6584995
  23.2559989  51.0705000  74.5784995  22.7289989  52.0575000  73.5644995
  23.4819989  52.3945000  72.8674995  22.4799989  52.9945000  74.0404995
  21.9399989  51.6075000  72.9804995  24.3789989  51.7615000  75.3404995
  24.9309989  50.9915000  75.8594995  23.8419989  52.4525000  75.9734995
  25.0269989  52.2725000  74.6434995  22.2029989  50.5845000  75.5504995
  22.5729989  49.7395000  76.1114995  21.2929989  50.2995000  75.0434995
  21.9349989  51.4405000  76.1524995  19.6549989  47.6675000  73.4494995
  21.8129989  46.8685000  74.6164995  22.9539989  47.6545000  69.9684995
  24.1049989  47.4425000  69.3604995  24.4599989  46.3375000  69.0214995
  28.5789989  49.3675000  57.0024995  27.5539989  49.0005000  56.7824995
  26.9729989  49.5625000  56.0204995  27.6339989  47.9515000  56.4244995
  26.6679989  49.0515000  58.0114995  26.5449989  50.1275000  58.2594995
  25.6939989  48.5675000  57.7854995  27.2909989  48.3235000  59.1954995
  27.4259989  47.2215000  59.1764995  28.2989989  48.7665000  59.3424995
  26.5659989  48.4615000  60.5254995  25.6709989  47.8045000  60.4764995
  27.1619989  47.9225000  61.2934995  26.2569989  49.8745000  61.1134995
  27.1739989  50.4865000  60.9804995  25.4569989  50.4375000  60.5864995
  25.6709989  49.6115000  62.5284995  24.7639989  48.9895000  62.3734995
  26.2679989  49.0695000  63.2934995  25.0269989  50.8835000  63.3264995
  25.8339989  51.6475000  63.3144995  24.1989989  51.3635000  62.7624995
  24.7009989  50.5965000  64.7934995  23.7599989  50.0295000  64.9604995
  25.6359989  50.0775000  65.0954995  24.4569989  51.8765000  65.6344995
  25.4129989  52.4075000  65.8274995  23.8579989  52.6065000  65.0494995
  23.5459989  51.7595000  66.8614995  23.2549989  52.8025000  67.1094995
  22.6079989  51.3015000  66.4794995  24.1939989  51.0685000  68.0754995
  25.2149989  51.4895000  68.1964995  23.6259989  51.1905000  69.0224995
  24.4189989  49.5745000  67.9704995  23.3769989  49.2545000  67.7544995
  25.0289989  49.2255000  67.1094995  24.8859989  48.7345000  69.1664995
  25.9909989  48.6525000  69.2454995  24.6599989  49.3865000  70.0374995
  40.7909989  97.2545000  55.2214995  40.3959989  98.1265000  55.7854995
  39.4589989  98.3475000  55.2324995  40.1399989  97.8315000  56.8264995
  41.3539989  99.3145000  55.5734995  41.7919989  99.3285000  54.5534995
  40.8009989 100.2775000  55.5424995  42.5919989  99.2825000  56.5964995
  42.9849989  98.2445000  56.5374995  43.3569989  99.9765000  56.1874995
  42.2499989  99.6415000  58.0334995  42.0779989 100.7385000  58.0504995
  41.3559989  99.0305000  58.2834995  43.4529989  99.3855000  59.0684995
  44.3279989  99.1075000  58.4434995  43.6139989 100.3355000  59.6224995
  43.3129989  98.1945000  60.1334995  42.2979989  98.2655000  60.5774995
  43.3179989  97.2085000  59.6224995  44.2569989  98.0975000  61.2954995
  44.1909989  99.0575000  61.8504995  43.8569989  97.3835000  62.0464995
  45.7269989  97.6745000  60.9704995  45.9959989  98.2755000  60.0754995
  46.5299989  97.9595000  61.6834995  45.8889989  96.2345000  60.5724995
  45.3999989  96.0245000  59.5974995  46.9519989  96.1065000  60.2724995
  45.5119989  95.3145000  61.6224995  44.4009989  95.3355000  61.6224995
  45.8139989  94.2905000  61.3124995  46.0189989  95.5935000  63.0894995
  47.1269989  95.5845000  63.0054995  45.7729989  96.6365000  63.3794995
  45.4839989  94.6225000  64.2144995  44.4969989  95.0875000  64.4274995
  45.5429989  93.5655000  63.8794995  46.1809989  94.7535000  65.5634995
  47.2519989  94.4995000  65.4094995  46.0999989  95.8055000  65.9114995
  45.5449989  93.8205000  66.6514995  44.6409989  93.0285000  66.4394995
  46.0019989  94.2395000  67.8344995  45.2959989  93.8165000  68.9734995
  44.6719989  92.9055000  68.8434995  46.0099989  93.6395000  69.8054995
  44.4889989  95.0785000  69.4314995  45.2369989  95.8995000  69.4524995
  43.8149989  94.9355000  70.8394995  43.3719989  93.9165000  70.8094995
  44.5779989  95.0195000  71.6424995  42.7709989  95.8485000  70.9774995
  41.9949989  95.8905000  72.3774995  42.1819989  94.5525000  73.1134995
  41.2719989  93.4915000  73.0494995  40.2529989  93.7185000  72.6704995
  41.7209989  92.5755000  72.6094995  40.8209989  93.0875000  74.5204995
  40.3299989  93.9915000  74.8514995  40.0429989  92.3395000  74.4874995
  41.8519989  92.6365000  75.5294995  41.2649989  92.3595000  76.9014995
  40.5529989  93.1595000  77.0434995  41.9669989  92.3985000  77.7214995
  40.8599989  91.3615000  76.9784995  42.8029989  93.8255000  75.7244995
  42.2279989  94.6795000  76.0514995  43.4439989  93.9035000  74.8584995
  43.4889989  93.6095000  76.5304995  42.5119989  91.4215000  75.0714995
  41.8069989  90.6065000  75.1464995  43.3709989  91.2075000  75.6904995
  42.9479989  91.5395000  74.0904995  42.7739989  96.9615000  73.1054995
  40.6039989  96.2265000  72.1474995  43.5549989  95.4435000  68.3684995
  43.2369989  96.7745000  68.3524995  43.7169989  97.6635000  69.0894995
  40.0979989  95.0165000  58.7604995  41.1819989  94.8805000  58.9584995
  41.4119989  93.8775000  58.5404995  41.8049989  95.4805000  58.2614995
  41.6399989  94.9615000  60.4134995  42.6609989  94.5315000  60.4864995
  41.6589989  96.0145000  60.7674995  40.8569989  94.1715000  61.4834995
  39.7929989  94.4885000  61.4574995  40.8489989  93.0775000  61.2914995
  41.3989989  94.4505000  62.8824995  42.4999989  94.3155000  62.9484995
  41.2499989  95.5375000  63.0514995  40.6989989  93.5525000  63.9004995
  39.5969989  93.6805000  63.8474995  41.0099989  92.5385000  63.5684995
  41.1329989  93.7525000  65.3674995  42.2339989  93.8855000  65.3014995
  40.7959989  94.7195000  65.7984995  40.5969989  92.5725000  66.1874995
  40.3579989  91.8355000  65.3914995  41.3289989  92.1515000  66.9094995
  39.3439989  92.8915000  67.0114995  38.7789989  93.5295000  66.2984995
  38.8169989  91.9245000  67.1584995  39.5509989  93.4025000  68.3864995
  38.5569989  93.6815000  68.7964995  39.8929989  92.6385000  69.1174995
  40.4569989  94.6045000  68.6864995  40.7979989  94.6075000  69.7434995
  41.4249989  94.3675000  68.1964995  39.8839989  95.9425000  68.1744995
  39.4949989  95.7185000  67.1584995  39.1279989  96.2775000  68.9164995
  40.7399989  97.2135000  68.0604995  40.1209989  98.0655000  67.7054995
  40.8799989  97.4075000  69.1454995  42.1059989  97.0625000  67.3164995
  42.1679989  96.2395000  66.5734995  42.3699989  97.9605000  66.7184995
  25.0349989  28.5435000  57.0104995  25.2729989  28.9955000  57.9974995
  25.0989989  30.0915000  57.9354995  24.5679989  28.5525000  58.7324995
  26.7089989  28.5175000  58.3274995  26.7089989  27.5065000  58.7884995
  27.2319989  28.3915000  57.3554995  27.4749989  29.3705000  59.3274995
  28.5459989  29.1155000  59.4744995  27.5819989  30.4315000  59.0164995
  26.7479989  29.4335000  60.6244995  25.7719989  29.9455000  60.4834995
  26.4629989  28.4175000  60.9714995  27.5189989  30.1175000  61.7224995
  28.5609989  29.7455000  61.6244995  27.5289989  31.1945000  61.4484995
  26.9089989  29.9095000  63.0874995  25.8289989  30.1705000  63.1044995
  26.7509989  28.8585000  63.4104995  27.6849989  30.6215000  64.1204995
  27.1809989  30.4065000  65.0874995  28.7269989  30.2605000  64.2564995
  27.9339989  32.1595000  63.9174995  28.5549989  32.4435000  64.7934995
  28.4829989  32.3865000  62.9774995  26.7259989  33.0645000  63.9704995
  26.2189989  32.8855000  62.9984995  26.0139989  32.7025000  64.7424995
  27.1559989  34.5485000  64.2634995  27.6269989  34.5225000  65.2694995
  27.8989989  34.9735000  63.5554995  26.0669989  35.6665000  64.4574995
  26.5169989  36.5485000  64.9604995  25.7889989  36.0105000  63.4384995
  24.6689989  35.2935000  65.0784995  24.0339989  36.1645000  64.8104995
  24.2819989  34.3345000  64.6724995  24.6669989  35.2155000  66.6244995
  25.3029989  34.3485000  66.9044995  25.1999989  36.1025000  67.0274995
  23.1679989  35.1355000  66.9924995  22.2999989  34.6575000  66.2234995
  22.9999989  35.5975000  68.2214995  21.7579989  35.3895000  68.9214995
  21.4899989  36.3795000  69.3484995  20.8889989  35.2115000  68.2524995
  21.8119989  34.2275000  69.9264995  20.7449989  33.9755000  70.1054995
  22.5559989  34.6225000  71.2114995  23.5659989  34.9855000  70.9214995
  22.2039989  35.5995000  71.6074995  22.6519989  33.6425000  72.1824995
  24.0709989  32.8905000  72.4124995  24.8789989  34.0885000  73.1594995
  24.5809989  34.3035000  74.5594995  24.7009989  35.3835000  74.7924995
  23.5589989  33.9565000  74.8214995  25.6459989  33.4695000  75.3474995
  25.4359989  33.7835000  76.3594995  25.5289989  32.4045000  75.2164995
  27.0839989  33.8365000  75.1754995  27.9049989  33.0295000  76.1054995
  28.9409989  33.2645000  75.9134995  27.7229989  31.9655000  76.0964995
  27.6829989  33.3465000  77.1144995  27.5289989  35.3035000  75.4514995
  28.6019989  35.3285000  75.3304995  27.3049989  35.4865000  76.4924995
  27.0519989  35.8495000  74.6514995  27.5739989  33.4835000  73.7634995
  28.6379989  33.3005000  73.7234995  27.2809989  34.2815000  73.0974995
  27.1049989  32.5395000  73.5324995  23.9319989  31.6575000  73.2314995
  24.6789989  32.6745000  71.1294995  22.5099989  33.0965000  69.3744995
  22.0229989  32.3585000  68.3654995  21.0249989  32.6055000  67.7704995
  25.8029989  34.3155000  55.0274995  26.3949989  33.7735000  55.7954995
  26.0039989  32.7405000  55.9144995  27.4819989  33.6565000  55.5954995
  26.1319989  34.5545000  57.0684995  27.1019989  34.4215000  57.5944995
  25.8789989  35.6065000  56.8204995  25.0229989  34.0365000  57.9924995
  24.0429989  34.0145000  57.4684995  25.2599989  32.9975000  58.3074995
  24.7549989  34.8465000  59.2384995  25.5729989  34.7875000  59.9884995
  24.6269989  35.9055000  58.9274995  23.4689989  34.5075000  60.0984995
  23.4319989  35.2025000  60.9644995  22.5129989  34.6065000  59.5404995
  23.6259989  33.1195000  60.6564995  23.4889989  32.2865000  59.9344995
  24.6649989  33.0365000  61.0394995  22.5289989  33.0095000  61.7504995
  22.6689989  33.8985000  62.4014995  21.6109989  33.0025000  61.1234995
  22.7229989  31.7485000  62.6524995  23.0279989  30.9395000  61.9544995
  23.5149989  31.8175000  63.4284995  21.4229989  31.2315000  63.2764995
  20.9079989  32.0915000  63.7564995  20.7909989  30.7525000  62.4984995
  21.7939989  30.2165000  64.4174995  20.7939989  29.8485000  64.7314995
  22.3329989  29.3905000  63.9054995  22.6359989  30.7475000  65.6104995
  23.7209989  30.5135000  65.5474995  22.5859989  31.8545000  65.5284995
  22.1759989  30.2795000  67.0154995  21.0679989  30.2995000  67.0894995
  22.5589989  29.2365000  67.0344995  22.9269989  31.1015000  68.1584995
  23.0879989  30.6555000  69.1634995  23.9679989  31.3255000  67.8394995
  45.7509989 100.3705000  56.7024995  46.7639989 100.7615000  56.9374995
  47.2059989 100.8725000  55.9244995  46.6869989 101.7685000  57.3994995
  47.5559989  99.7125000  57.6954995  47.8429989  98.8825000  57.0144995
  48.4659989 100.2085000  58.0944995  46.9119989  99.0775000  58.9634995
  45.8669989  98.8275000  58.6824995  47.5429989  98.1955000  59.2054995
  46.7979989  99.9325000  60.2484995  47.7589989 100.4355000  60.4904995
  46.1049989 100.7855000  60.0924995  46.3089989  99.1795000  61.4484995
  45.2019989  99.0805000  61.4234995  46.8879989  98.2385000  61.3364995
  46.6549989  99.9165000  62.7644995  47.6979989 100.2825000  62.8834995
  46.0489989 100.8395000  62.8874995  46.3879989  98.9445000  63.9214995
  46.5709989  99.5085000  64.8604995  45.3319989  98.6065000  63.9804995
  47.2099989  97.6525000  64.1234995  47.3019989  97.0605000  63.1884995
  48.2399989  97.9775000  64.3844995  46.5799989  96.7895000  65.2104995
  46.6379989  97.2215000  66.2324995  45.5489989  96.4495000  64.9744995
  47.3839989  95.4775000  65.2134995  47.1989989  94.9915000  64.2314995
  48.4729989  95.6905000  65.2654995  47.2259989  94.5575000  66.4494995
  47.4939989  94.9125000  67.4674995  46.1659989  94.2285000  66.4924995
  48.0919989  93.2705000  66.4004995  47.7199989  92.6295000  67.2284995
  47.9819989  92.7855000  65.4074995  49.5209989  93.6465000  66.7484995
  50.2249989  92.8575000  66.4074995  49.8569989  94.5675000  66.2264995
  49.7909989  93.8175000  68.3424995  48.9319989  93.5785000  69.1474995
  51.0449989  94.2635000  68.5334995  51.3419989  94.7385000  69.8194995
  50.5119989  95.4425000  70.0394995  51.4409989  93.8755000  70.5114995
  52.5579989  95.7325000  69.8104995  53.5279989  95.2175000  69.6454995
  52.7309989  96.4605000  71.1884995  53.7839989  96.7565000  71.3804995
  52.1629989  97.4105000  71.0854995  52.0889989  95.7595000  72.2304995
  52.7089989  95.7355000  73.7154995  51.4439989  95.6295000  74.7014995
  50.4849989  96.7085000  74.8004995  50.0609989  96.5445000  75.8144995
  51.0039989  97.6905000  74.8254995  49.3329989  96.5425000  73.7774995
  48.6729989  97.3815000  73.9414995  49.7019989  96.6485000  72.7684995
  48.4319989  95.3345000  73.8284995  47.9839989  95.2095000  75.3034995
  47.2919989  96.0115000  75.5124995  48.8429989  95.2785000  75.9544995
  47.4799989  94.2575000  75.3924995  49.0159989  94.0805000  73.1344995
  49.9339989  93.7795000  73.6184995  49.0829989  94.3275000  72.0854995
  48.2889989  93.2825000  73.1614995  47.0819989  95.6545000  73.1584995
  47.1829989  95.8405000  72.0994995  46.6209989  96.5145000  73.6224995
  46.3769989  94.8395000  73.2354995  53.4629989  94.4455000  73.9014995
  53.4959989  96.9675000  73.9684995  52.3489989  96.6125000  68.7194995
  53.2699989  97.5275000  68.2794995  54.3449989  97.7405000  68.8014995
  47.9089989  93.3925000  56.3734995  47.7929989  94.0825000  57.2354995
  46.8009989  94.5795000  57.3024995  47.9789989  93.5335000  58.1834995
  48.8349989  95.2285000  57.0374995  48.8749989  95.7325000  56.0484995
  48.6999989  96.0715000  57.7484995  50.3109989  94.7975000  57.2704995
  50.3299989  93.7335000  57.5894995  50.7679989  94.7035000  56.2614995
  51.1259989  95.7745000  58.1474995  50.8369989  96.7785000  57.7694995
  50.8309989  95.7095000  59.2164995  52.6669989  95.5995000  58.0494995
  52.8279989  94.5745000  58.4474995  53.0829989  95.5315000  57.0214995
  53.4589989  96.7745000  58.7444995  54.5559989  96.5975000  58.7304995
  53.1219989  97.6975000  58.2274995  53.1449989  97.0205000  60.1934995
  52.0759989  97.3175000  60.2494995  53.3449989  96.0585000  60.7114995
  53.9779989  98.1565000  60.8584995  54.9909989  97.7135000  60.9704995
  53.8979989  98.9235000  60.0594995  53.4999989  98.8285000  62.1644995
  53.8569989  99.8795000  62.2104995  52.3889989  98.8545000  62.1514995
  53.9429989  98.0105000  63.4074995  53.7029989  96.9465000  63.1924995
  55.0479989  98.0305000  63.5194995  53.1289989  98.4705000  64.6244995
  53.4259989  99.5315000  64.7634995  52.0429989  98.3175000  64.4474995
  53.5399989  97.7955000  65.9004995  53.5939989  96.6905000  65.8014995
  54.5339989  98.2785000  66.0094995  52.6569989  98.1995000  67.0384995
  52.5929989  99.2855000  67.2674995  51.6389989  97.8445000  66.7734995
  57.4769989  19.1285000  57.4104995  57.4579989  18.2475000  58.0874995
  56.6389989  18.3105000  58.8354995  57.1699989  17.3475000  57.5024995
  58.8279989  18.0975000  58.8704995  59.6049989  17.9355000  58.0924995
  59.0979989  19.0055000  59.4504995  59.0859989  16.9285000  59.7664995
  58.7179989  16.0345000  59.2204995  60.1859989  16.8035000  59.8604995
  58.4839989  17.1255000  61.1884995  58.7069989  18.1895000  61.4164995
  57.3749989  17.1825000  61.1554995  58.9289989  16.0055000  62.0424995
  59.0329989  15.0735000  61.4464995  59.9989989  16.1685000  62.2934995
  58.1589989  15.8665000  63.3774995  58.0929989  16.8655000  63.8584995
  57.1199989  15.5405000  63.1564995  58.7869989  14.7885000  64.3284995
  57.9819989  14.4235000  65.0024995  59.1319989  13.8495000  63.8454995
  59.9819989  15.3055000  65.1934995  60.1519989  14.4925000  65.9324995
  60.9409989  15.2485000  64.6354995  59.5889989  16.5025000  66.0214995
  59.7629989  17.4005000  65.3914995  58.5359989  16.4235000  66.3674995
  60.3749989  16.5925000  67.3604995  59.9959989  17.4375000  67.9744995
  60.3829989  15.7075000  68.0324995  61.8799989  16.7815000  66.9764995
  62.1409989  16.0995000  66.1394995  61.9869989  17.8565000  66.7174995
  62.8189989  16.4445000  68.1984995  62.7829989  15.3505000  68.3854995
  63.8959989  16.5905000  67.9644995  62.5589989  17.1135000  69.5124995
  61.5859989  16.8535000  69.9824995  63.3769989  16.9145000  70.2374995
  62.6569989  18.6785000  69.3554995  62.9839989  19.3485000  68.3464995
  62.3249989  19.2265000  70.5404995  62.4679989  20.7065000  70.5764995
  62.8739989  21.0475000  71.5524995  63.1579989  21.0395000  69.7714995
  61.1159989  21.3915000  70.4804995  61.2409989  22.4925000  70.4054995
  60.3539989  21.0515000  71.8454995  60.9959989  21.0405000  72.7524995
  59.7149989  21.9175000  72.1214995  59.6549989  19.8175000  71.6784995
  58.7189989  19.3885000  72.9454995  59.4109989  18.0725000  73.6264995
  60.7839989  17.6395000  73.2844995  61.0649989  16.6865000  73.7814995
  60.8149989  17.4715000  72.1864995  61.9229989  18.6105000  73.5654995
  62.7039989  18.3115000  72.8814995  61.6289989  19.6225000  73.3314995
  62.5089989  18.6375000  74.9514995  63.7289989  19.5935000  74.8394995
  64.3939989  19.6035000  75.6904995  63.3669989  20.6055000  74.7394995
  64.2939989  19.3185000  73.9604995  62.9829989  17.1965000  75.2354995
  62.1969989  16.4915000  75.0074995  63.2689989  17.0525000  76.2664995
  63.8759989  17.0265000  74.6524995  61.5579989  19.1265000  76.0184995
  60.6679989  18.5165000  76.0644995  61.3009989  20.1115000  75.6564995
  62.1869989  19.2085000  76.8914995  58.7259989  20.4925000  73.9044995
  57.4389989  18.8855000  72.4714995  60.4599989  20.9735000  69.2984995
  59.2159989  21.5905000  69.0424995  58.7259989  22.4755000  69.7034995
  62.6179989  17.7505000  58.3204995  63.1919989  16.8335000  58.0664995
  62.6719989  15.9035000  58.3814995  63.3509989  16.5695000  56.9994995
  64.5919989  17.0205000  58.8064995  64.9579989  15.9745000  58.7254995
  65.2299989  17.6555000  58.1544995  64.5749989  17.4665000  60.2974995
  65.5969989  17.1785000  60.6254995  64.5369989  18.5765000  60.3154995
  63.6059989  16.6955000  61.2264995  62.6089989  17.1075000  60.9584995
  63.6749989  15.6325000  60.9104995  63.9029989  16.8325000  62.7274995
  63.0499989  16.4995000  63.3564995  64.7749989  16.2415000  63.0814995
  64.1269989  18.3225000  63.1654995  64.1469989  18.4075000  64.2734995
  65.1449989  18.6175000  62.8314995  62.9449989  19.2345000  62.7274995
  62.8469989  19.1875000  61.6214995  62.0069989  18.7675000  63.0974995
  63.0869989  20.6825000  63.1864995  63.8839989  20.5395000  63.9474995
  63.5849989  21.4295000  62.5324995  61.7699989  21.2875000  63.7444995
  61.9879989  22.3415000  64.0184995  61.0149989  21.3235000  62.9304995
  61.1749989  20.4585000  64.8854995  60.5069989  19.7215000  64.3914995
  62.0269989  20.0175000  65.4454995  60.2129989  21.2225000  65.8834995
  60.9619989  21.8315000  66.4324995  59.4889989  21.7835000  65.2544995
  59.4739989  20.3155000  66.8324995  58.8269989  19.7255000  66.1484995
  60.2329989  19.6655000  67.3164995  58.5239989  21.0405000  67.7734995
  57.9289989  21.7845000  67.2034995  57.7579989  20.2885000  68.0604995
  30.3359989  21.8795000  58.2774995  30.4639989  20.9795000  58.9164995
  30.5419989  20.0865000  58.2594995  31.4739989  21.0735000  59.3684995
  29.2979989  20.8675000  59.9244995  29.6409989  19.9435000  60.4374995
  29.2819989  21.6175000  60.7444995  27.9129989  20.7955000  59.3414995
  27.9139989  19.8805000  58.7114995  27.0669989  20.7905000  60.0604995
  27.5809989  22.1085000  58.5964995  28.3079989  22.2495000  57.7674995
  26.5989989  22.0625000  58.0794995  27.4639989  23.3455000  59.4734995
  26.5099989  23.3115000  60.0414995  28.3129989  23.4285000  60.1854995
  27.5009989  24.6485000  58.6504995  28.4399989  24.7045000  58.0604995
  26.7149989  24.6595000  57.8654995  27.3089989  25.8805000  59.5314995
  27.4059989  26.7835000  58.8904995  26.2469989  25.8275000  59.8534995
  28.0099989  25.9025000  60.8634995  27.4069989  25.3515000  61.6164995
  28.9519989  25.3185000  60.9404995  28.1169989  27.2925000  61.5484995
  28.8519989  27.8875000  60.9654995  27.0809989  27.6825000  61.4564995
  28.3889989  27.3075000  63.0664995  27.4279989  27.0495000  63.5614995
  29.1869989  26.6135000  63.4054995  28.9629989  28.7345000  63.5334995
  29.6129989  29.1985000  62.7624995  28.0879989  29.4165000  63.5924995
  29.7189989  28.7115000  64.9034995  30.6949989  28.2365000  64.6684995
  29.8979989  29.7025000  65.3724995  29.0959989  27.8935000  66.0064995
  27.9869989  27.9365000  65.9564995  29.3939989  26.8645000  65.7114995
  29.5979989  28.2855000  67.4314995  30.6909989  28.8225000  67.6774995
  28.6829989  27.8745000  68.3204995  29.0599989  27.6945000  69.6664995
  29.9399989  28.3015000  69.9704995  28.2459989  28.1035000  70.3024995
  29.2859989  26.2265000  69.9744995  28.3879989  25.6655000  69.6404995
  29.4759989  26.0645000  71.4774995  28.5639989  26.3325000  72.0524995
  29.6659989  24.9855000  71.6594995  30.6029989  26.8775000  71.8644995
  32.1029989  26.3215000  72.0734995  32.5279989  26.7435000  73.5694995
  32.2539989  28.2055000  73.7054995  32.9109989  28.5775000  74.5204995
  32.5419989  28.9145000  72.9004995  30.8109989  28.3015000  74.2664995
  30.6399989  29.3595000  74.3974995  30.2379989  27.8885000  73.4494995
  30.5269989  27.6345000  75.5914995  29.2589989  28.2825000  76.1494995
  28.5559989  28.4665000  75.3504995  29.5049989  29.1655000  76.7204995
  28.8469989  27.4865000  76.7514995  31.5849989  27.7705000  76.6504995
  32.5069989  27.3835000  76.2414995  31.3169989  27.2295000  77.5454995
  31.6239989  28.8395000  76.7994995  30.2249989  26.1645000  75.3824995
  30.1309989  25.6405000  76.3224995  31.0609989  25.7315000  74.8534995
  29.3379989  26.1605000  74.7664995  32.0439989  24.8475000  72.0824995
  33.1619989  26.9415000  71.1844995  30.3709989  25.8205000  69.1214995
  30.4679989  24.4545000  68.9944995  29.7659989  23.6735000  69.6104995
  32.0089989  27.1905000  59.2584995  32.9159989  27.7585000  58.9574995
  33.4229989  27.3335000  58.0654995  32.4509989  28.7235000  58.6614995
  33.9229989  27.9415000  60.0254995  34.2729989  26.8945000  60.1544995
  34.7529989  28.5935000  59.6814995  33.4699989  28.4205000  61.4684995
  34.2339989  28.0865000  62.2034995  33.3369989  29.5235000  61.4484995
  32.1429989  27.7475000  61.9234995  31.8359989  28.2365000  62.8734995
  31.3319989  27.8655000  61.1734995  32.2729989  26.3365000  62.4654995
  33.1729989  26.0725000  63.0604995  31.3929989  26.2845000  63.1414995
  31.9799989  25.2055000  61.4194995  31.1749989  25.4775000  60.7044995
  32.9489989  25.0985000  60.8854995  31.5119989  23.9235000  61.9934995
  30.5789989  24.0235000  62.5884995  31.2149989  23.2975000  61.1244995
  32.7299989  23.1625000  62.6904995  33.4529989  22.7435000  61.9584995
  33.2469989  23.9145000  63.3254995  32.2239989  21.9765000  63.4634995
  31.6269989  21.2325000  62.8934995  33.0879989  21.4255000  63.8934995
  31.2029989  22.2495000  64.6064995  30.2569989  22.7005000  64.2384995
  30.9279989  21.2865000  65.0864995  31.8589989  22.9555000  65.7234995
  32.7159989  22.5235000  66.2824995  32.1549989  23.9545000  65.3364995
  30.8749989  23.2635000  66.8594995  30.0069989  23.8185000  66.4454995
  30.5759989  22.2875000  67.2984995  31.4529989  24.1585000  67.9374995
  32.3749989  23.6765000  68.3254995  31.8749989  25.1035000  67.5334995
  21.6739989  61.8695000  59.5974995  21.9589989  62.1615000  60.6314995
  21.3199989  61.4655000  61.2164995  22.9089989  61.8825000  61.1354995
  21.6959989  63.6525000  60.8744995  22.5079989  64.1585000  60.3084995
  20.7719989  63.8595000  60.2954995  21.8239989  64.0555000  62.3934995
  21.2279989  63.3385000  62.9984995  22.8719989  63.7885000  62.6484995
  21.7099989  65.4825000  62.7224995  20.7869989  65.9015000  62.2674995
  21.5189989  65.6455000  63.8044995  22.7899989  66.3955000  62.0714995
  22.8079989  66.0615000  61.0124995  22.3849989  67.4305000  62.0864995
  24.1819989  66.3915000  62.7084995  24.0959989  66.5305000  63.8074995
  24.6419989  65.4025000  62.5004995  25.1739989  67.5415000  62.2094995
  26.1189989  67.3545000  62.7614995  25.3289989  67.3205000  61.1314995
  24.8369989  68.9975000  62.5274995  25.7179989  69.6285000  62.2854995
  23.9699989  69.2275000  61.8724995  24.4259989  69.4385000  63.9544995
  24.3429989  70.5455000  63.9964995  23.3859989  69.0535000  64.0144995
  25.3619989  68.9565000  65.1044995  25.3019989  67.8475000  65.0634995
  26.4029989  69.3135000  64.9564995  24.8999989  69.3345000  66.4844995
  25.7069989  69.0235000  67.1814995  24.6539989  70.4145000  66.5804995
  23.7159989  68.5585000  67.0434995  22.8179989  68.8255000  66.4464995
  24.0469989  67.5125000  66.8664995  23.6459989  68.7365000  68.6384995
  24.4599989  68.2075000  69.1794995  23.7349989  69.8055000  68.9274995
  22.3739989  68.1495000  69.1434995  21.5049989  67.7685000  68.3344995
  22.3539989  68.0865000  70.4134995  21.1659989  67.5295000  71.1134995
  20.7389989  68.3715000  71.6994995  20.3719989  67.1435000  70.4404995
  21.5449989  66.4605000  72.1754995  20.5919989  66.0535000  72.5764995
  22.3729989  67.2145000  73.1724995  23.0629989  67.9015000  72.6384995
  21.6749989  67.8725000  73.7344995  23.2309989  66.3275000  73.9474995
  23.9349989  66.7885000  75.2804995  25.4939989  66.4255000  75.1804995
  25.8589989  65.3985000  74.2544995  26.8799989  65.0615000  74.5324995
  25.2109989  64.5145000  74.4374995  26.0039989  65.9205000  72.7824995
  26.2719989  65.0495000  72.2024995  25.0589989  66.2335000  72.3634995
  26.8469989  67.1655000  72.4604995  28.2579989  66.9765000  73.0334995
  28.8779989  66.2525000  72.5244995  28.2159989  66.5565000  74.0274995
  28.7259989  67.9495000  73.0474995  26.1749989  68.3875000  72.8884995
  26.8849989  69.1855000  72.7254995  25.8309989  68.3415000  73.9104995
  25.3139989  68.5115000  72.2474995  26.9629989  67.1845000  70.9084995
  27.3369989  66.2395000  70.5434995  27.6259989  67.9575000  70.5504995
  25.9479989  67.4005000  70.6084995  23.8379989  68.2625000  75.3814995
  23.4219989  65.9495000  76.4044995  22.3169989  65.4135000  71.6144995
  21.7469989  64.5855000  70.7614995  20.5449989  64.4785000  70.6464995
  27.3769989  63.9475000  58.3484995  26.4279989  63.9125000  57.7714995
  26.5239989  64.7425000  57.0384995  26.4949989  62.9985000  57.1424995
  25.2259989  63.8965000  58.7324995  25.3429989  64.8225000  59.3344995
  24.2299989  63.9835000  58.2474995  25.4989989  62.7225000  59.6664995
  24.6749989  62.7885000  60.4094995  25.4249989  61.7435000  59.1484995
  26.8529989  62.7325000  60.3824995  27.5539989  62.2005000  59.7044995
  27.1959989  63.7765000  60.5454995  26.9409989  61.9465000  61.6684995
  26.9419989  60.8375000  61.5994995  27.9219989  62.2715000  62.0774995
  25.7929989  62.2905000  62.6654995  25.6349989  63.3655000  62.8974995
  24.8179989  61.8245000  62.4084995  26.2109989  61.6745000  64.0404995
  25.8849989  60.6155000  64.1124995  27.3099989  61.6035000  64.1874995
  25.4479989  62.3515000  65.2274995  26.0689989  61.9955000  66.0764995
  25.5459989  63.4365000  65.0084995  24.0309989  61.9195000  65.3494995
  23.6499989  62.1285000  64.3264995  23.9359989  60.8495000  65.6344995
  23.1089989  62.7515000  66.3024995  23.1639989  63.8035000  65.9494995
  22.0319989  62.4935000  66.2104995  23.5559989  62.9305000  67.7434995
  23.7819989  61.9955000  68.2984995  24.5939989  63.3005000  67.8804995
  22.5789989  63.8025000  68.5864995  22.6649989  64.8615000  68.2614995
  21.5719989  63.4165000  68.3204995  22.8119989  63.7335000  70.0904995
  22.8429989  62.7065000  70.5114995  23.8379989  64.1555000  70.1424995
  23.2749989  57.2925000  56.5584995  23.6019989  56.2465000  56.3744995
  22.8619989  55.4865000  56.7034995  23.7339989  56.0525000  55.2884995
  25.0439989  55.8805000  56.9244995  25.4179989  54.8745000  56.6364995
  25.6029989  56.7515000  56.5204995  25.4329989  55.8925000  58.4414995
  24.8139989  55.1545000  58.9944995  26.5269989  55.7195000  58.5284995
  25.0369989  57.2345000  59.2144995  25.8709989  57.9425000  59.0234995
  24.1529989  57.7875000  58.8304995  24.5899989  57.1115000  60.6514995
  23.5529989  56.7145000  60.6694995  25.1459989  56.3885000  61.2874995
  24.7589989  58.3905000  61.4904995  25.7859989  58.7795000  61.3204995
  24.0489989  59.1625000  61.1254995  24.7149989  57.9885000  62.9724995
  25.3619989  57.0935000  63.0974995  25.0439989  58.9135000  63.4904995
  23.2859989  57.7915000  63.5034995  22.7859989  56.9765000  62.9384995
  23.4279989  57.4235000  64.5424995  22.4669989  59.0535000  63.6054995
  22.3969989  59.5585000  62.6184995  21.4829989  58.6475000  63.9254995
  22.9429989  60.2085000  64.5384995  23.8829989  60.6385000  64.1314995
  22.2519989  61.0675000  64.4064995  23.1289989  59.9205000  66.0474995
  23.4549989  58.8835000  66.2774995  23.8769989  60.6115000  66.4904995
  21.7849989  59.9225000  66.8094995  21.4819989  60.9915000  66.8424995
  20.9629989  59.3395000  66.3414995  21.9309989  59.3995000  68.2704995
  22.9459989  59.4975000  68.7104995  21.2039989  59.8605000  68.9724995
  21.6199989  57.8395000  68.3124995  21.3679989  57.1275000  67.3824995
  21.5399989  57.5365000  69.6174995  21.2699989  56.1895000  70.0094995
  20.6419989  56.0915000  70.9204995  20.6959989  55.6625000  69.2174995
  22.6029989  55.3955000  70.3354995  22.3399989  54.4015000  70.7574995
  23.3859989  56.1595000  71.4184995  22.6869989  56.6505000  72.1274995
  23.7729989  55.3745000  72.1024995  24.3479989  57.0395000  70.8684995
  24.9219989  58.2435000  71.7294995  25.5199989  57.5405000  72.9904995
  26.2099989  58.2985000  74.0534995  26.9879989  57.7135000  74.5894995
  26.6969989  59.2255000  73.6834995  25.2089989  58.7705000  75.2094995
  25.7819989  59.1995000  76.0184995  24.5849989  59.5155000  74.7384995
  24.2199989  57.8405000  75.9484995  25.0789989  56.9015000  76.6754995
  25.7519989  56.3555000  76.0304995  24.4909989  56.2215000  77.2744995
  25.7269989  57.4775000  77.3194995  23.2289989  57.0825000  75.0514995
  22.5179989  56.7035000  75.7714995  23.7199989  56.3895000  74.3844995
  22.6939989  57.8205000  74.4724995  23.3989989  58.5505000  76.9624995
  22.4519989  58.1295000  77.2694995  23.1029989  59.4955000  76.5324995
  24.0479989  58.5775000  77.8244995  26.0589989  58.7815000  70.9674995
  23.8389989  59.2035000  72.0624995  23.3459989  55.2315000  69.1174995
  22.8789989  54.3585000  68.2274995  21.9509989  53.6075000  68.3854995
  20.5509989  52.5335000  54.7174995  20.4469989  53.5535000  55.1444995
  21.3529989  53.7125000  55.7664995  20.3719989  54.3675000  54.3904995
  19.2969989  53.6835000  56.1234995  19.2479989  54.7665000  56.3664995
  18.3419989  53.5885000  55.5634995  19.2539989  52.7005000  57.3654995
  18.3059989  52.9145000  57.9034995  19.0429989  51.7505000  56.8304995
  20.4659989  52.5605000  58.3944995  20.2139989  51.7825000  59.1474995
  21.3139989  52.2995000  57.7254995  20.7429989  53.8385000  59.1954995
  20.7209989  54.7625000  58.5794995  20.1769989  53.8815000  60.1504995
  22.1339989  53.8425000  59.9574995  22.8119989  54.3075000  59.2104995
  22.0089989  54.5435000  60.8104995  22.5179989  52.5485000  60.4574995
  21.7999989  52.2535000  61.2524995  22.4369989  51.7425000  59.6974995
  23.9529989  52.4495000  61.1414995  24.0459989  51.3855000  61.4474995
[truncated: 4,179,032 more chars]
