# Supplementary material for: Intermolecular Interactions in G Protein-Coupled Receptor Allosteric Sites at the Membrane Interface from Molecular Dynamics Simulations and Quantum Chemical Calculations
Source: J Chem Inf Model. 2022 Sep 30;62(19):4736–47. doi: 10.1021/acs.jcim.2c00788 (PMC9554917; doi:10.1021/acs.jcim.2c00788)
Supplement: Supplementary file 2 — ci2c00788_si_002.zip [file ci2c00788_si_002.zip › MD_simulations_inputs/C5aR1_MD_simulations_inputs/5o9h_dmpc/eq01.out]

          -------------------------------------------------------
          Amber 16 PMEMD                              2016
          -------------------------------------------------------

| PMEMD implementation of SANDER, Release 16

| Run on 01/29/2019 at 11:01:49

|   Executable path: /usr/local/amber16/bin/pmemd.cuda
| Working directory: /data/almudena/C5aR1-9P2-dmpc
|          Hostname: c104343

  [-O]verwriting output

File Assignments:
|   MDIN: eq01.in                                                               
|  MDOUT: eq01.out                                                              
| INPCRD: c5ar1-9p2-dmpc.heat.rst                                               
|   PARM: c5ar1-9p2-dmpc.top                                                    
| RESTRT: c5ar1-9p2-dmpc.eq01.rst                                               
|   REFC: c5ar1-9p2-dmpc.heat.rst                                               
|  MDVEL: mdvel                                                                 
|   MDEN: mden                                                                  
|  MDCRD: eq01.nc                                                               
| MDINFO: mdinfo                                                                
|  MDFRC: mdfrc                                                                 


 Here is the input file:

&cntrl                                                                         
    imin=0,        ! No minimization                                           
    irest=1,       ! This IS a restart of an old MD simulation                 
    ntx=5,         ! So our inpcrd file has velocities                         
                                                                               
! Temperature control                                                          
    ntt=3,         ! Langevin dynamics                                         
    gamma_ln=1.0,  ! Friction coefficient (ps^-1)                              
    temp0=310,  ! Target temperature                                           
                                                                               
! Potential energy control                                                     
    cut=10.0,      ! Nonbonded cutoff, in Angstroms                            
                                                                               
! MD settings                                                                  
    nstlim=25000,  ! 25K steps, 25 ps total                                    
    dt=0.001,      ! time step (ps)                                            
                                                                               
! SHAKE                                                                        
    ntc=2,         ! Constrain bonds containing hydrogen                       
    ntf=2,         ! Do not calculate forces of bonds containing hydrogen      
                                                                               
! Control how often information is printed                                     
    ntpr=1000,     ! Print energies every 1000 steps                           
    ntwx=100,      ! Print coordinates every 1000 steps to the trajectory      
    ntwr=10000,    ! Print a restart file every 10K steps (can be less frequent
!   ntwv=-1,       ! Uncomment to also print velocities to trajectory          
!   ntwf=-1,       ! Uncomment to also print forces to trajectory              
    ntxo=2,        ! Write NetCDF format                                       
                                                                               
! Wrap coordinates when printing them to the same unit cell                    
    iwrap=1,                                                                   
                                                                               
! Restraint options                                                            
    ntr=1,         ! Positional restraints                                     
    nmropt=1,      ! Dihedral restraints for sugars and lipids                 
    /                                                                          
&wt                                                                            
    type='END'                                                                 
   /                                                                           
Hold protein fixed                                                             
5.0                                                                            
RES 1 299                                                                      
END                                                                            
Hold lipids fixed                                                              
1.0                                                                            
FIND                                                                           
P * * PC                                                                       
SEARCH                                                                         
ATOM 4957 45076                                                                
END                                                                            
Hold ligand fixed                                                              
5.0                                                                            
RES 300                                                                        
END                                                                            
Hold ions fixed                                                                
1.0                                                                            
RES 1321 1480                                                                  
END                                                                            
Hold waters fixed                                                              
1.0                                                                            
FIND                                                                           
* * * WAT                                                                      
SEARCH                                                                         
RES 1481 26738                                                                 
END                                                                            
END                                                                            


Note: ig = -1. Setting random seed to    80360 based on wallclock time in 
      microseconds.
 
|--------------------- INFORMATION ----------------------
| GPU (CUDA) Version of PMEMD in use: NVIDIA GPU IN USE.
|                    Version 16.0.0
| 
|                      02/25/2016
| 
| Implementation by:
|                    Ross C. Walker     (SDSC)
|                    Scott Le Grand     (nVIDIA)
| 
| Precision model in use:
|      [SPFP] - Single Precision Forces, 64-bit Fixed Point
|               Accumulation. (Default)
| 
|--------------------------------------------------------
 
|----------------- CITATION INFORMATION -----------------
|
|    When publishing work that utilized the CUDA version
|    of AMBER, please cite the following in addition to
|    the regular AMBER citations:
|
|  - Romelia Salomon-Ferrer; Andreas W. Goetz; Duncan
|    Poole; Scott Le Grand; Ross C. Walker "Routine
|    microsecond molecular dynamics simulations with
|    AMBER - Part II: Particle Mesh Ewald", J. Chem.
|    Theory Comput., 2013, 9 (9), pp3878-3888,
|    DOI: 10.1021/ct400314y.
|
|  - Andreas W. Goetz; Mark J. Williamson; Dong Xu;
|    Duncan Poole; Scott Le Grand; Ross C. Walker
|    "Routine microsecond molecular dynamics simulations
|    with AMBER - Part I: Generalized Born", J. Chem.
|    Theory Comput., 2012, 8 (5), pp1542-1555.
|
|  - Scott Le Grand; Andreas W. Goetz; Ross C. Walker
|    "SPFP: Speed without compromise - a mixed precision
|    model for GPU accelerated molecular dynamics
|    simulations.", Comp. Phys. Comm., 2013, 184
|    pp374-380, DOI: 10.1016/j.cpc.2012.09.022
|
|--------------------------------------------------------
 
|------------------- GPU DEVICE INFO --------------------
|
|            CUDA_VISIBLE_DEVICES: 2
|   CUDA Capable Devices Detected:      1
|           CUDA Device ID in use:      0
|                CUDA Device Name: GeForce GTX 1080 Ti
|     CUDA Device Global Mem Size:  11178 MB
| CUDA Device Num Multiprocessors:     28
|           CUDA Device Core Freq:   1.58 GHz
|
|--------------------------------------------------------
 
 
| Conditional Compilation Defines Used:
| PUBFFT
| BINTRAJ
| CUDA
| EMIL

| Largest sphere to fit in unit cell has radius =    55.246

| New format PARM file being parsed.
| Version =    1.000 Date = 01/28/19 Time = 12:01:48

| Note: 1-4 EEL scale factors are being read from the topology file.

| Note: 1-4 VDW scale factors are being read from the topology file.
| Duplicated    0 dihedrals

| Duplicated    0 dihedrals

--------------------------------------------------------------------------------
   1.  RESOURCE   USE: 
--------------------------------------------------------------------------------

 getting box info from netcdf restart file
 NATOM  =  125450 NTYPES =      25 NBONH =  107233 MBONA  =   17788
 NTHETH =   64542 MTHETA =   21422 NPHIH =  104504 MPHIA  =   63786
 NHPARM =       0 NPARM  =       0 NNB   =  358696 NRES   =   28218
 NBONA  =   17788 NTHETA =   21422 NPHIA =   63786 NUMBND =     103
 NUMANG =     223 NPTRA  =     255 NATYP =      62 NPHB   =       1
 IFBOX  =       1 NMXRS  =      78 IFCAP =       0 NEXTRA =       0
 NCOPY  =       0

| Coordinate Index Table dimensions:    20   20   20
| Direct force subcell size =     5.5429    5.5246    5.6865

     BOX TYPE: RECTILINEAR

--------------------------------------------------------------------------------
   2.  CONTROL  DATA  FOR  THE  RUN
--------------------------------------------------------------------------------

default_name                                                                    

General flags:
     imin    =       0, nmropt  =       1

Nature and format of input:
     ntx     =       5, irest   =       1, ntrx    =       1

Nature and format of output:
     ntxo    =       2, ntpr    =    1000, ntrx    =       1, ntwr    =   10000
     iwrap   =       1, ntwx    =     100, ntwv    =       0, ntwe    =       0
     ioutfm  =       1, ntwprt  =       0, idecomp =       0, rbornstat=      0

Potential function:
     ntf     =       2, ntb     =       1, igb     =       0, nsnb    =      25
     ipol    =       0, gbsa    =       0, iesp    =       0
     dielc   =   1.00000, cut     =  10.00000, intdiel =   1.00000

Frozen or restrained atoms:
     ibelly  =       0, ntr     =       1
     restraint_wt =   0.00000

Molecular dynamics:
     nstlim  =     25000, nscm    =         0, nrespa  =         1
     t       =   0.00000, dt      =   0.00100, vlimit  =  -1.00000

Langevin dynamics temperature regulation:
     ig      =   80360
     temp0   = 310.00000, tempi   =   0.00000, gamma_ln=   1.00000

SHAKE:
     ntc     =       2, jfastw  =       0
     tol     =   0.00001

NMR refinement options:
     iscale  =       0, noeskp  =       1, ipnlty  =       1, mxsub   =       1
     scalm   = 100.00000, pencut  =   0.10000, tausw   =   0.10000

| Intermolecular bonds treatment:
|     no_intermolecular_bonds =       1

| Energy averages sample interval:
|     ene_avg_sampling =    1000

Ewald parameters:
     verbose =       0, ew_type =       0, nbflag  =       1, use_pme =       1
     vdwmeth =       1, eedmeth =       1, netfrc  =       1
     Box X =  110.858   Box Y =  110.493   Box Z =  113.731
     Alpha =   90.000   Beta  =   90.000   Gamma =   90.000
     NFFT1 =  112       NFFT2 =  112       NFFT3 =  120
     Cutoff=   10.000   Tol   =0.100E-04
     Ewald Coefficient =  0.27511
     Interpolation order =    4

    LOADING THE CONSTRAINED ATOMS AS GROUPS


   5.  REFERENCE ATOM COORDINATES

  default_name                                                                    
    ----- READING GROUP     1; TITLE:
 Hold protein fixed                                                          

     GROUP    1 HAS HARMONIC CONSTRAINTS     5.00000
 GRP    1 RES    1 TO   299
      Number of atoms in this group  =  4878
    ----- READING GROUP     2; TITLE:
 Hold lipids fixed                                                           

     GROUP    2 HAS HARMONIC CONSTRAINTS     1.00000
      ALL ATOMS THAT MEET 1 OF THE FOLLOWING SPECIFICATIONS WILL BE INCLUDED IN GROUP BELOW

      GRAPH NAME  = P     SYMBOL  = *     TREE SYMBOL  = *     RESIDUE TYPE  = PC  

      GROUP    2   CONSISTS OF ATOMS -

                                    4957  TO45076
      Number of atoms in this group  =     0
    ----- READING GROUP     3; TITLE:
 Hold ligand fixed                                                           

     GROUP    3 HAS HARMONIC CONSTRAINTS     5.00000
 GRP    3 RES  300 TO   300
      Number of atoms in this group  =    78
    ----- READING GROUP     4; TITLE:
 Hold ions fixed                                                             

     GROUP    4 HAS HARMONIC CONSTRAINTS     1.00000
 GRP    4 RES 1321 TO  1480
      Number of atoms in this group  =   160
    ----- READING GROUP     5; TITLE:
 Hold waters fixed                                                           

     GROUP    5 HAS HARMONIC CONSTRAINTS     1.00000
      ALL ATOMS THAT MEET 1 OF THE FOLLOWING SPECIFICATIONS WILL BE INCLUDED IN GROUP BELOW

      GRAPH NAME  = *     SYMBOL  = *     TREE SYMBOL  = *     RESIDUE TYPE  = WAT 

 GRP    5 RES 1481 TO 26738
      Number of atoms in this group  = 75774
    ----- END OF GROUP READ -----

--------------------------------------------------------------------------------
   3.  ATOMIC COORDINATES AND VELOCITIES
--------------------------------------------------------------------------------

default_name                                                                    
 begin time read from input coords =    25.000 ps


           Begin reading energy term weight changes/NMR restraints
 WEIGHT CHANGES:
                         ** No weight changes given **

 RESTRAINTS:
  No valid redirection requests found
                          ** No restraint defined **

                  Done reading weight changes/NMR restraints


 
 Number of triangulated 3-point waters found:    26738

     Sum of charges from parm topology file =  -0.00104467
     Forcing neutrality...

| Dynamic Memory, Types Used:
| Reals             3812342
| Integers          7110082

| Nonbonded Pairs Initial Allocation:    37945488

| GPU memory information (estimate):
| KB of GPU memory in use:    707981
| KB of CPU memory in use:    163565

--------------------------------------------------------------------------------
   4.  RESULTS
--------------------------------------------------------------------------------

 ---------------------------------------------------
 APPROXIMATING switch and d/dx switch using CUBIC SPLINE INTERPOLATION
 using   5000.0 points per unit in tabled values
 TESTING RELATIVE ERROR over r ranging from 0.0 to cutoff
| CHECK switch(x): max rel err =   0.2738E-14   at   2.422500
| CHECK d/dx switch(x): max rel err =   0.8314E-11   at   2.736960
 ---------------------------------------------------
|---------------------------------------------------
| APPROXIMATING direct energy using CUBIC SPLINE INTERPOLATION
|  with   50.0 points per unit in tabled values
| Relative Error Limit not exceeded for r .gt.   2.33
| APPROXIMATING direct force using CUBIC SPLINE INTERPOLATION
|  with   50.0 points per unit in tabled values
| Relative Error Limit not exceeded for r .gt.   2.80
|---------------------------------------------------

 NSTEP =     1000   TIME(PS) =      26.000  TEMP(K) =   293.42  PRESS =     0.0
 Etot   =   -228845.8310  EKtot   =     78458.9609  EPtot      =   -307304.7919
 BOND   =      5765.7467  ANGLE   =     23276.1570  DIHED      =     15668.8313
 1-4 NB =      5636.2910  1-4 EEL =      2177.5850  VDWAALS    =     39141.8530
 EELEC  =   -412857.2286  EHBOND  =         0.0000  RESTRAINT  =     13885.9726
 EAMBER (non-restraint)  =   -321190.7645
 ------------------------------------------------------------------------------

 NMR restraints: Bond =    0.000   Angle =     0.000   Torsion =     0.000
===============================================================================

 NSTEP =     2000   TIME(PS) =      27.000  TEMP(K) =   304.54  PRESS =     0.0
 Etot   =   -222860.8430  EKtot   =     81431.7734  EPtot      =   -304292.6164
 BOND   =      5968.2700  ANGLE   =     23466.2215  DIHED      =     15677.4313
 1-4 NB =      5677.0691  1-4 EEL =      2097.2196  VDWAALS    =     38876.8435
 EELEC  =   -410966.7856  EHBOND  =         0.0000  RESTRAINT  =     14911.1142
 EAMBER (non-restraint)  =   -319203.7307
 ------------------------------------------------------------------------------

 NMR restraints: Bond =    0.000   Angle =     0.000   Torsion =     0.000
===============================================================================

 NSTEP =     3000   TIME(PS) =      28.000  TEMP(K) =   306.50  PRESS =     0.0
 Etot   =   -220755.9808  EKtot   =     81955.6094  EPtot      =   -302711.5901
 BOND   =      5984.2164  ANGLE   =     23437.5833  DIHED      =     15804.2227
 1-4 NB =      5665.5606  1-4 EEL =      2093.1759  VDWAALS    =     38690.6493
 EELEC  =   -409550.0443  EHBOND  =         0.0000  RESTRAINT  =     15163.0460
 EAMBER (non-restraint)  =   -317874.6362
 ------------------------------------------------------------------------------

 NMR restraints: Bond =    0.000   Angle =     0.000   Torsion =     0.000
===============================================================================

 NSTEP =     4000   TIME(PS) =      29.000  TEMP(K) =   309.60  PRESS =     0.0
 Etot   =   -219792.3917  EKtot   =     82784.6406  EPtot      =   -302577.0323
 BOND   =      6010.3688  ANGLE   =     23688.3880  DIHED      =     15795.3007
 1-4 NB =      5678.4679  1-4 EEL =      2066.5644  VDWAALS    =     38641.9101
 EELEC  =   -409698.3529  EHBOND  =         0.0000  RESTRAINT  =     15240.3206
 EAMBER (non-restraint)  =   -317817.3530
 ------------------------------------------------------------------------------

 NMR restraints: Bond =    0.000   Angle =     0.000   Torsion =     0.000
===============================================================================

 NSTEP =     5000   TIME(PS) =      30.000  TEMP(K) =   308.40  PRESS =     0.0
 Etot   =   -220026.8695  EKtot   =     82464.0156  EPtot      =   -302490.8851
 BOND   =      5977.4637  ANGLE   =     23535.4764  DIHED      =     15670.5546
 1-4 NB =      5725.0640  1-4 EEL =      2070.9297  VDWAALS    =     38296.3199
 EELEC  =   -409139.6504  EHBOND  =         0.0000  RESTRAINT  =     15372.9571
 EAMBER (non-restraint)  =   -317863.8422
 ------------------------------------------------------------------------------

 NMR restraints: Bond =    0.000   Angle =     0.000   Torsion =     0.000
===============================================================================

 NSTEP =     6000   TIME(PS) =      31.000  TEMP(K) =   308.23  PRESS =     0.0
 Etot   =   -219699.1184  EKtot   =     82418.0625  EPtot      =   -302117.1809
 BOND   =      6057.1165  ANGLE   =     23560.8557  DIHED      =     15718.3578
 1-4 NB =      5709.8775  1-4 EEL =      2107.7656  VDWAALS    =     38643.3235
 EELEC  =   -409262.5080  EHBOND  =         0.0000  RESTRAINT  =     15348.0307
 EAMBER (non-restraint)  =   -317465.2115
 ------------------------------------------------------------------------------

 NMR restraints: Bond =    0.000   Angle =     0.000   Torsion =     0.000
===============================================================================

 NSTEP =     7000   TIME(PS) =      32.000  TEMP(K) =   309.47  PRESS =     0.0
 Etot   =   -219149.7653  EKtot   =     82750.9062  EPtot      =   -301900.6716
 BOND   =      6074.2696  ANGLE   =     23885.7633  DIHED      =     15664.0266
 1-4 NB =      5707.1741  1-4 EEL =      2175.4424  VDWAALS    =     38797.4871
 EELEC  =   -409532.1561  EHBOND  =         0.0000  RESTRAINT  =     15327.3213
 EAMBER (non-restraint)  =   -317227.9929
 ------------------------------------------------------------------------------

 NMR restraints: Bond =    0.000   Angle =     0.000   Torsion =     0.000
===============================================================================

 NSTEP =     8000   TIME(PS) =      33.000  TEMP(K) =   309.12  PRESS =     0.0
 Etot   =   -219659.2935  EKtot   =     82655.9844  EPtot      =   -302315.2779
 BOND   =      6000.4048  ANGLE   =     23577.8479  DIHED      =     15728.7424
 1-4 NB =      5612.9234  1-4 EEL =      2235.2010  VDWAALS    =     38612.6154
 EELEC  =   -409399.5275  EHBOND  =         0.0000  RESTRAINT  =     15316.5147
 EAMBER (non-restraint)  =   -317631.7926
 ------------------------------------------------------------------------------

 NMR restraints: Bond =    0.000   Angle =     0.000   Torsion =     0.000
===============================================================================

 NSTEP =     9000   TIME(PS) =      34.000  TEMP(K) =   309.96  PRESS =     0.0
 Etot   =   -219952.6207  EKtot   =     82880.8281  EPtot      =   -302833.4488
 BOND   =      5947.6015  ANGLE   =     23509.8558  DIHED      =     15675.1021
 1-4 NB =      5712.9226  1-4 EEL =      2055.1353  VDWAALS    =     38398.2426
 EELEC  =   -409423.3192  EHBOND  =         0.0000  RESTRAINT  =     15291.0104
 EAMBER (non-restraint)  =   -318124.4593
 ------------------------------------------------------------------------------

 NMR restraints: Bond =    0.000   Angle =     0.000   Torsion =     0.000
===============================================================================

 NSTEP =    10000   TIME(PS) =      35.000  TEMP(K) =   308.70  PRESS =     0.0
 Etot   =   -220068.3653  EKtot   =     82545.5078  EPtot      =   -302613.8731
 BOND   =      6008.3327  ANGLE   =     23401.7193  DIHED      =     15634.9924
 1-4 NB =      5721.0139  1-4 EEL =      2218.2923  VDWAALS    =     38275.3973
 EELEC  =   -409296.9295  EHBOND  =         0.0000  RESTRAINT  =     15423.3085
 EAMBER (non-restraint)  =   -318037.1816
 ------------------------------------------------------------------------------

 NMR restraints: Bond =    0.000   Angle =     0.000   Torsion =     0.000
===============================================================================

 NSTEP =    11000   TIME(PS) =      36.000  TEMP(K) =   310.23  PRESS =     0.0
 Etot   =   -219525.2200  EKtot   =     82953.3281  EPtot      =   -302478.5481
 BOND   =      6047.4110  ANGLE   =     23635.2914  DIHED      =     15645.0781
 1-4 NB =      5709.4648  1-4 EEL =      2201.1669  VDWAALS    =     37989.1264
 EELEC  =   -409238.1020  EHBOND  =         0.0000  RESTRAINT  =     15532.0154
 EAMBER (non-restraint)  =   -318010.5635
 ------------------------------------------------------------------------------

 NMR restraints: Bond =    0.000   Angle =     0.000   Torsion =     0.000
===============================================================================

 NSTEP =    12000   TIME(PS) =      37.000  TEMP(K) =   310.00  PRESS =     0.0
 Etot   =   -219820.9920  EKtot   =     82892.4531  EPtot      =   -302713.4452
 BOND   =      5959.2309  ANGLE   =     23509.1435  DIHED      =     15732.5981
 1-4 NB =      5691.4426  1-4 EEL =      2131.7161  VDWAALS    =     38839.1151
 EELEC  =   -410014.1263  EHBOND  =         0.0000  RESTRAINT  =     15437.4349
 EAMBER (non-restraint)  =   -318150.8801
 ------------------------------------------------------------------------------

 NMR restraints: Bond =    0.000   Angle =     0.000   Torsion =     0.000
===============================================================================

 NSTEP =    13000   TIME(PS) =      38.000  TEMP(K) =   309.18  PRESS =     0.0
 Etot   =   -219986.8022  EKtot   =     82672.0781  EPtot      =   -302658.8803
 BOND   =      5987.3597  ANGLE   =     23488.6951  DIHED      =     15651.1336
 1-4 NB =      5690.5318  1-4 EEL =      2112.6863  VDWAALS    =     38465.5380
 EELEC  =   -409566.8312  EHBOND  =         0.0000  RESTRAINT  =     15512.0063
 EAMBER (non-restraint)  =   -318170.8866
 ------------------------------------------------------------------------------

 NMR restraints: Bond =    0.000   Angle =     0.000   Torsion =     0.000
===============================================================================

 NSTEP =    14000   TIME(PS) =      39.000  TEMP(K) =   311.58  PRESS =     0.0
 Etot   =   -219218.3000  EKtot   =     83315.0312  EPtot      =   -302533.3312
 BOND   =      5990.7924  ANGLE   =     23673.5116  DIHED      =     15658.8785
 1-4 NB =      5679.8210  1-4 EEL =      2099.9741  VDWAALS    =     38425.7775
 EELEC  =   -409488.4198  EHBOND  =         0.0000  RESTRAINT  =     15426.3334
 EAMBER (non-restraint)  =   -317959.6646
 ------------------------------------------------------------------------------

 NMR restraints: Bond =    0.000   Angle =     0.000   Torsion =     0.000
===============================================================================

 NSTEP =    15000   TIME(PS) =      40.000  TEMP(K) =   310.09  PRESS =     0.0
 Etot   =   -219407.4968  EKtot   =     82914.9141  EPtot      =   -302322.4108
 BOND   =      6065.4777  ANGLE   =     23673.5564  DIHED      =     15696.2109
 1-4 NB =      5650.3954  1-4 EEL =      2150.3606  VDWAALS    =     38560.7807
 EELEC  =   -409554.7344  EHBOND  =         0.0000  RESTRAINT  =     15435.5419
 EAMBER (non-restraint)  =   -317757.9527
 ------------------------------------------------------------------------------

 NMR restraints: Bond =    0.000   Angle =     0.000   Torsion =     0.000
===============================================================================

 NSTEP =    16000   TIME(PS) =      41.000  TEMP(K) =   310.69  PRESS =     0.0
 Etot   =   -219794.7563  EKtot   =     83075.9531  EPtot      =   -302870.7094
 BOND   =      5950.0057  ANGLE   =     23549.7391  DIHED      =     15727.2645
 1-4 NB =      5708.6735  1-4 EEL =      2036.2377  VDWAALS    =     38388.4531
 EELEC  =   -409720.1683  EHBOND  =         0.0000  RESTRAINT  =     15489.0854
 EAMBER (non-restraint)  =   -318359.7947
 ------------------------------------------------------------------------------

 NMR restraints: Bond =    0.000   Angle =     0.000   Torsion =     0.000
===============================================================================

 NSTEP =    17000   TIME(PS) =      42.000  TEMP(K) =   310.58  PRESS =     0.0
 Etot   =   -219545.2254  EKtot   =     83046.6016  EPtot      =   -302591.8270
 BOND   =      6014.2974  ANGLE   =     23644.1467  DIHED      =     15661.1157
 1-4 NB =      5659.2219  1-4 EEL =      2157.0035  VDWAALS    =     38310.9933
 EELEC  =   -409725.2466  EHBOND  =         0.0000  RESTRAINT  =     15686.6410
 EAMBER (non-restraint)  =   -318278.4680
 ------------------------------------------------------------------------------

 NMR restraints: Bond =    0.000   Angle =     0.000   Torsion =     0.000
===============================================================================

 NSTEP =    18000   TIME(PS) =      43.000  TEMP(K) =   309.92  PRESS =     0.0
 Etot   =   -219603.8443  EKtot   =     82870.5938  EPtot      =   -302474.4380
 BOND   =      6062.4753  ANGLE   =     23534.5183  DIHED      =     15690.9921
 1-4 NB =      5711.4434  1-4 EEL =      2105.2447  VDWAALS    =     38560.3940
 EELEC  =   -409642.6011  EHBOND  =         0.0000  RESTRAINT  =     15503.0953
 EAMBER (non-restraint)  =   -317977.5333
 ------------------------------------------------------------------------------

 NMR restraints: Bond =    0.000   Angle =     0.000   Torsion =     0.000
===============================================================================

 NSTEP =    19000   TIME(PS) =      44.000  TEMP(K) =   309.39  PRESS =     0.0
 Etot   =   -219752.0818  EKtot   =     82729.0547  EPtot      =   -302481.1365
 BOND   =      6034.3978  ANGLE   =     23438.1601  DIHED      =     15660.1891
 1-4 NB =      5714.5075  1-4 EEL =      2004.3211  VDWAALS    =     38590.8942
 EELEC  =   -409514.2717  EHBOND  =         0.0000  RESTRAINT  =     15590.6653
 EAMBER (non-restraint)  =   -318071.8018
 ------------------------------------------------------------------------------

 NMR restraints: Bond =    0.000   Angle =     0.000   Torsion =     0.000
===============================================================================

 NSTEP =    20000   TIME(PS) =      45.000  TEMP(K) =   309.37  PRESS =     0.0
 Etot   =   -220158.3690  EKtot   =     82723.2656  EPtot      =   -302881.6346
 BOND   =      6052.0518  ANGLE   =     23396.3897  DIHED      =     15691.5153
 1-4 NB =      5656.1469  1-4 EEL =      2119.9272  VDWAALS    =     38116.7708
 EELEC  =   -409357.5094  EHBOND  =         0.0000  RESTRAINT  =     15443.0730
 EAMBER (non-restraint)  =   -318324.7076
 ------------------------------------------------------------------------------

 NMR restraints: Bond =    0.000   Angle =     0.000   Torsion =     0.000
===============================================================================

 NSTEP =    21000   TIME(PS) =      46.000  TEMP(K) =   311.03  PRESS =     0.0
 Etot   =   -219845.4203  EKtot   =     83167.5234  EPtot      =   -303012.9437
 BOND   =      6024.3832  ANGLE   =     23504.3018  DIHED      =     15677.8091
 1-4 NB =      5722.6717  1-4 EEL =      2141.2448  VDWAALS    =     38297.7079
 EELEC  =   -409886.3307  EHBOND  =         0.0000  RESTRAINT  =     15505.2686
 EAMBER (non-restraint)  =   -318518.2123
 ------------------------------------------------------------------------------

 NMR restraints: Bond =    0.000   Angle =     0.000   Torsion =     0.000
===============================================================================

 NSTEP =    22000   TIME(PS) =      47.000  TEMP(K) =   309.07  PRESS =     0.0
 Etot   =   -220288.6351  EKtot   =     82643.6875  EPtot      =   -302932.3226
 BOND   =      5912.6804  ANGLE   =     23391.9904  DIHED      =     15680.0791
 1-4 NB =      5734.6117  1-4 EEL =      2062.2658  VDWAALS    =     38258.0884
 EELEC  =   -409467.2699  EHBOND  =         0.0000  RESTRAINT  =     15495.2314
 EAMBER (non-restraint)  =   -318427.5541
 ------------------------------------------------------------------------------

 NMR restraints: Bond =    0.000   Angle =     0.000   Torsion =     0.000
===============================================================================

 NSTEP =    23000   TIME(PS) =      48.000  TEMP(K) =   310.50  PRESS =     0.0
 Etot   =   -220234.6553  EKtot   =     83024.9453  EPtot      =   -303259.6006
 BOND   =      5989.7759  ANGLE   =     23693.6093  DIHED      =     15691.0685
 1-4 NB =      5718.7038  1-4 EEL =      2110.5788  VDWAALS    =     38668.7523
 EELEC  =   -410681.7704  EHBOND  =         0.0000  RESTRAINT  =     15549.6812
 EAMBER (non-restraint)  =   -318809.2818
 ------------------------------------------------------------------------------

 NMR restraints: Bond =    0.000   Angle =     0.000   Torsion =     0.000
===============================================================================

 NSTEP =    24000   TIME(PS) =      49.000  TEMP(K) =   310.16  PRESS =     0.0
 Etot   =   -220045.2951  EKtot   =     82935.1641  EPtot      =   -302980.4591
 BOND   =      6133.6899  ANGLE   =     23431.0665  DIHED      =     15628.0161
 1-4 NB =      5651.8294  1-4 EEL =      2156.9700  VDWAALS    =     38608.6133
 EELEC  =   -410174.5104  EHBOND  =         0.0000  RESTRAINT  =     15583.8660
 EAMBER (non-restraint)  =   -318564.3251
 ------------------------------------------------------------------------------

 NMR restraints: Bond =    0.000   Angle =     0.000   Torsion =     0.000
===============================================================================

 NSTEP =    25000   TIME(PS) =      50.000  TEMP(K) =   309.56  PRESS =     0.0
 Etot   =   -220656.4485  EKtot   =     82773.6172  EPtot      =   -303430.0657
 BOND   =      5895.4191  ANGLE   =     23626.4728  DIHED      =     15549.5381
 1-4 NB =      5725.7193  1-4 EEL =      2063.0091  VDWAALS    =     38294.5857
 EELEC  =   -410094.7626  EHBOND  =         0.0000  RESTRAINT  =     15509.9528
 EAMBER (non-restraint)  =   -318940.0185
 ------------------------------------------------------------------------------

 NMR restraints: Bond =    0.000   Angle =     0.000   Torsion =     0.000
===============================================================================

      A V E R A G E S   O V E R      25 S T E P S


 NSTEP =    25000   TIME(PS) =      50.000  TEMP(K) =   308.77  PRESS =     0.0
 Etot   =   -220347.7848  EKtot   =     82563.3800  EPtot      =   -302911.1648
 BOND   =      5996.5296  ANGLE   =     23541.2184  DIHED      =     15683.1619
 1-4 NB =      5690.8620  1-4 EEL =      2118.0007  VDWAALS    =     38510.0093
 EELEC  =   -409810.1263  EHBOND  =         0.0000  RESTRAINT  =     15359.1795
 EAMBER (non-restraint)  =   -318270.3444
 ------------------------------------------------------------------------------

 NMR restraints: Bond =    0.000   Angle =     0.000   Torsion =     0.000
===============================================================================

      R M S  F L U C T U A T I O N S


 NSTEP =    25000   TIME(PS) =      50.000  TEMP(K) =     3.44  PRESS =     0.0
 Etot   =      1868.3519  EKtot   =       918.5250  EPtot      =      1006.1250
 BOND   =        70.4595  ANGLE   =       127.3441  DIHED      =        50.3836
 1-4 NB =        31.8003  1-4 EEL =        56.0913  VDWAALS    =       253.5516
 EELEC  =       752.0774  EHBOND  =         0.0000  RESTRAINT  =       338.2366
 EAMBER (non-restraint)  =       667.8884
 ------------------------------------------------------------------------------


 NMR restraints on final step:

--------------------------------------------------------------------------------
   5.  TIMINGS
--------------------------------------------------------------------------------

|  NonSetup CPU Time in Major Routines:
|
|     Routine           Sec        %
|     ------------------------------
|     Nonbond           6.04    6.96
|     Bond              0.00    0.00
|     Angle             0.00    0.00
|     Dihedral          0.00    0.00
|     Shake             0.13    0.15
|     RunMD            80.58   92.82
|     Other             0.06    0.07
|     ------------------------------
|     Total            86.81

|  PME Nonbond Pairlist CPU Time:
|
|     Routine              Sec        %
|     ---------------------------------
|     Set Up Cit           0.00    0.00
|     Build List           0.00    0.00
|     ---------------------------------
|     Total                0.00    0.00

|  PME Direct Force CPU Time:
|
|     Routine              Sec        %
|     ---------------------------------
|     NonBonded Calc       0.00    0.00
|     Exclude Masked       0.00    0.00
|     Other                0.04    0.05
|     ---------------------------------
|     Total                0.04    0.05

|  PME Reciprocal Force CPU Time:
|
|     Routine              Sec        %
|     ---------------------------------
|     1D bspline           0.00    0.00
|     Grid Charges         0.00    0.00
|     Scalar Sum           0.00    0.00
|     Gradient Sum         0.00    0.00
|     FFT                  0.00    0.00
|     ---------------------------------
|     Total                0.00    0.00

|  Final Performance Info:
|     -----------------------------------------------------
|     Average timings for last    6000 steps:
|     Elapsed(s) =      21.89 Per Step(ms) =       3.65
|         ns/day =      23.69   seconds/ns =    3647.87
|
|     Average timings for all steps:
|     Elapsed(s) =      86.79 Per Step(ms) =       3.47
|         ns/day =      24.89   seconds/ns =    3471.56
|     -----------------------------------------------------

|  Setup CPU time:            1.29 seconds
|  NonSetup CPU time:        86.81 seconds
|  Total CPU time:           88.10 seconds     0.02 hours

|  Setup wall time:           2    seconds
|  NonSetup wall time:       86    seconds
|  Total wall time:          88    seconds     0.02 hours
