# Supplementary material for: Intermolecular Interactions in G Protein-Coupled Receptor Allosteric Sites at the Membrane Interface from Molecular Dynamics Simulations and Quantum Chemical Calculations
Source: J Chem Inf Model. 2022 Sep 30;62(19):4736–47. doi: 10.1021/acs.jcim.2c00788 (PMC9554917; doi:10.1021/acs.jcim.2c00788)
Supplement: Supplementary file 2 — ci2c00788_si_002.zip [file ci2c00788_si_002.zip › MD_simulations_inputs/C5aR1_MD_simulations_inputs/5o9h_dmpc/eq02.out]

          -------------------------------------------------------
          Amber 16 PMEMD                              2016
          -------------------------------------------------------

| PMEMD implementation of SANDER, Release 16

| Run on 01/29/2019 at 11:04:10

|   Executable path: /usr/local/amber16/bin/pmemd.cuda
| Working directory: /data/almudena/C5aR1-9P2-dmpc
|          Hostname: c104343

  [-O]verwriting output

File Assignments:
|   MDIN: eq02.in                                                               
|  MDOUT: eq02.out                                                              
| INPCRD: c5ar1-9p2-dmpc.eq01.rst                                               
|   PARM: c5ar1-9p2-dmpc.top                                                    
| RESTRT: c5ar1-9p2-dmpc.eq02.rst                                               
|   REFC: c5ar1-9p2-dmpc.eq01.rst                                               
|  MDVEL: mdvel                                                                 
|   MDEN: mden                                                                  
|  MDCRD: eq02.nc                                                               
| MDINFO: mdinfo                                                                
|  MDFRC: mdfrc                                                                 


 Here is the input file:

&cntrl                                                                         
    imin=0,        ! No minimization                                           
    irest=1,       ! This IS a restart of an old MD simulation                 
    ntx=5,         ! So our inpcrd file has velocities                         
                                                                               
! Temperature control                                                          
    ntt=3,         ! Langevin dynamics                                         
    gamma_ln=1.0,  ! Friction coefficient (ps^-1)                              
    temp0=310,   ! Target temperature                                          
                                                                               
! Potential energy control                                                     
    cut=10.0,      ! Nonbonded cutoff, in Angstroms                            
                                                                               
! MD settings                                                                  
    nstlim=100000,  ! 100K steps, 100 ps total                                 
    dt=0.001,      ! time step (ps)                                            
                                                                               
! SHAKE                                                                        
    ntc=2,         ! Constrain bonds containing hydrogen                       
    ntf=2,         ! Do not calculate forces of bonds containing hydrogen      
                                                                               
! Control how often information is printed                                     
    ntpr=1000,     ! Print energies every 1000 steps                           
    ntwx=100,     ! Print coordinates every 1000 steps to the trajectory       
    ntwr=10000,    ! Print a restart file every 10K steps (can be less frequent
!   ntwv=-1,       ! Uncomment to also print velocities to trajectory          
!   ntwf=-1,       ! Uncomment to also print forces to trajectory              
    ntxo=2,        ! Write NetCDF format                                       
                                                                               
! Wrap coordinates when printing them to the same unit cell                    
    iwrap=1,                                                                   
                                                                               
! Constant pressure control.                                                   
    barostat=2,    ! MC barostat                                               
    ntp=3,         ! 1=isotropic, 2=anisotropic, 3=semi-isotropic w/ surften   
    pres0=1.0,     ! Target external pressure, in bar                          
                                                                               
! Constant surface tension (needed for semi-isotropic scaling). Uncomment      
    ! for this feature. csurften must be nonzero if ntp=3 above                
    csurften=3,    ! Interfaces in 1=yz plane, 2=xz plane, 3=xy plane          
    gamma_ten=0.0, ! Surface tension (dyne/cm). 0 gives pure semi-iso scaling  
    ninterface=2,  ! Number of interfaces (2 for bilayer)                      
                                                                               
! Restraint options                                                            
    ntr=1,         ! Positional restraints                                     
    nmropt=1,      ! Dihedral restraints for sugars and lipids                 
/                                                                              
                                                                               
 &wt                                                                           
    type='END'                                                                 
 /                                                                             
Hold protein fixed                                                             
5.0                                                                            
RES 1 299                                                                      
END                                                                            
Hold ligand fixed                                                              
5.0                                                                            
RES 300                                                                        
END                                                                            
Hold ions fixed                                                                
1.0                                                                            
RES 1321 1480                                                                  
END                                                                            
Hold waters fixed                                                              
1.0                                                                            
FIND                                                                           
* * * WAT                                                                      
SEARCH                                                                         
RES 1481 26738                                                                 
END                                                                            
END                                                                            


Note: ig = -1. Setting random seed to   934079 based on wallclock time in 
      microseconds.
 
|--------------------- INFORMATION ----------------------
| GPU (CUDA) Version of PMEMD in use: NVIDIA GPU IN USE.
|                    Version 16.0.0
| 
|                      02/25/2016
| 
| Implementation by:
|                    Ross C. Walker     (SDSC)
|                    Scott Le Grand     (nVIDIA)
| 
| Precision model in use:
|      [SPFP] - Single Precision Forces, 64-bit Fixed Point
|               Accumulation. (Default)
| 
|--------------------------------------------------------
 
|----------------- CITATION INFORMATION -----------------
|
|    When publishing work that utilized the CUDA version
|    of AMBER, please cite the following in addition to
|    the regular AMBER citations:
|
|  - Romelia Salomon-Ferrer; Andreas W. Goetz; Duncan
|    Poole; Scott Le Grand; Ross C. Walker "Routine
|    microsecond molecular dynamics simulations with
|    AMBER - Part II: Particle Mesh Ewald", J. Chem.
|    Theory Comput., 2013, 9 (9), pp3878-3888,
|    DOI: 10.1021/ct400314y.
|
|  - Andreas W. Goetz; Mark J. Williamson; Dong Xu;
|    Duncan Poole; Scott Le Grand; Ross C. Walker
|    "Routine microsecond molecular dynamics simulations
|    with AMBER - Part I: Generalized Born", J. Chem.
|    Theory Comput., 2012, 8 (5), pp1542-1555.
|
|  - Scott Le Grand; Andreas W. Goetz; Ross C. Walker
|    "SPFP: Speed without compromise - a mixed precision
|    model for GPU accelerated molecular dynamics
|    simulations.", Comp. Phys. Comm., 2013, 184
|    pp374-380, DOI: 10.1016/j.cpc.2012.09.022
|
|--------------------------------------------------------
 
|------------------- GPU DEVICE INFO --------------------
|
|            CUDA_VISIBLE_DEVICES: 2
|   CUDA Capable Devices Detected:      1
|           CUDA Device ID in use:      0
|                CUDA Device Name: GeForce GTX 1080 Ti
|     CUDA Device Global Mem Size:  11178 MB
| CUDA Device Num Multiprocessors:     28
|           CUDA Device Core Freq:   1.58 GHz
|
|--------------------------------------------------------
 
 
| Conditional Compilation Defines Used:
| PUBFFT
| BINTRAJ
| CUDA
| EMIL

| Largest sphere to fit in unit cell has radius =    55.246

| New format PARM file being parsed.
| Version =    1.000 Date = 01/28/19 Time = 12:01:48

| Note: 1-4 EEL scale factors are being read from the topology file.

| Note: 1-4 VDW scale factors are being read from the topology file.
| Duplicated    0 dihedrals

| Duplicated    0 dihedrals

--------------------------------------------------------------------------------
   1.  RESOURCE   USE: 
--------------------------------------------------------------------------------

 getting box info from netcdf restart file
 NATOM  =  125450 NTYPES =      25 NBONH =  107233 MBONA  =   17788
 NTHETH =   64542 MTHETA =   21422 NPHIH =  104504 MPHIA  =   63786
 NHPARM =       0 NPARM  =       0 NNB   =  358696 NRES   =   28218
 NBONA  =   17788 NTHETA =   21422 NPHIA =   63786 NUMBND =     103
 NUMANG =     223 NPTRA  =     255 NATYP =      62 NPHB   =       1
 IFBOX  =       1 NMXRS  =      78 IFCAP =       0 NEXTRA =       0
 NCOPY  =       0

| Coordinate Index Table dimensions:    20   20   20
| Direct force subcell size =     5.5429    5.5246    5.6865

     BOX TYPE: RECTILINEAR

--------------------------------------------------------------------------------
   2.  CONTROL  DATA  FOR  THE  RUN
--------------------------------------------------------------------------------

default_name                                                                    

General flags:
     imin    =       0, nmropt  =       1

Nature and format of input:
     ntx     =       5, irest   =       1, ntrx    =       1

Nature and format of output:
     ntxo    =       2, ntpr    =    1000, ntrx    =       1, ntwr    =   10000
     iwrap   =       1, ntwx    =     100, ntwv    =       0, ntwe    =       0
     ioutfm  =       1, ntwprt  =       0, idecomp =       0, rbornstat=      0

Potential function:
     ntf     =       2, ntb     =       2, igb     =       0, nsnb    =      25
     ipol    =       0, gbsa    =       0, iesp    =       0
     dielc   =   1.00000, cut     =  10.00000, intdiel =   1.00000

Frozen or restrained atoms:
     ibelly  =       0, ntr     =       1
     restraint_wt =   0.00000

Molecular dynamics:
     nstlim  =    100000, nscm    =         0, nrespa  =         1
     t       =   0.00000, dt      =   0.00100, vlimit  =  -1.00000

Langevin dynamics temperature regulation:
     ig      =  934079
     temp0   = 310.00000, tempi   =   0.00000, gamma_ln=   1.00000

Pressure regulation:
     ntp     =       3
     pres0   =   1.00000, comp    =  44.60000, taup    =   1.00000
     Monte-Carlo Barostat:
     mcbarint  =     100

Constant surface tension:
     csurften  =       3
     gamma_ten =   0.00000 ninterface =       2

SHAKE:
     ntc     =       2, jfastw  =       0
     tol     =   0.00001

NMR refinement options:
     iscale  =       0, noeskp  =       1, ipnlty  =       1, mxsub   =       1
     scalm   = 100.00000, pencut  =   0.10000, tausw   =   0.10000

| Intermolecular bonds treatment:
|     no_intermolecular_bonds =       1

| Energy averages sample interval:
|     ene_avg_sampling =    1000

Ewald parameters:
     verbose =       0, ew_type =       0, nbflag  =       1, use_pme =       1
     vdwmeth =       1, eedmeth =       1, netfrc  =       1
     Box X =  110.858   Box Y =  110.493   Box Z =  113.731
     Alpha =   90.000   Beta  =   90.000   Gamma =   90.000
     NFFT1 =  112       NFFT2 =  112       NFFT3 =  120
     Cutoff=   10.000   Tol   =0.100E-04
     Ewald Coefficient =  0.27511
     Interpolation order =    4

    LOADING THE CONSTRAINED ATOMS AS GROUPS


   5.  REFERENCE ATOM COORDINATES

  default_name                                                                    
    ----- READING GROUP     1; TITLE:
 Hold protein fixed                                                          

     GROUP    1 HAS HARMONIC CONSTRAINTS     5.00000
 GRP    1 RES    1 TO   299
      Number of atoms in this group  =  4878
    ----- READING GROUP     2; TITLE:
 Hold ligand fixed                                                           

     GROUP    2 HAS HARMONIC CONSTRAINTS     5.00000
 GRP    2 RES  300 TO   300
      Number of atoms in this group  =    78
    ----- READING GROUP     3; TITLE:
 Hold ions fixed                                                             

     GROUP    3 HAS HARMONIC CONSTRAINTS     1.00000
 GRP    3 RES 1321 TO  1480
      Number of atoms in this group  =   160
    ----- READING GROUP     4; TITLE:
 Hold waters fixed                                                           

     GROUP    4 HAS HARMONIC CONSTRAINTS     1.00000
      ALL ATOMS THAT MEET 1 OF THE FOLLOWING SPECIFICATIONS WILL BE INCLUDED IN GROUP BELOW

      GRAPH NAME  = *     SYMBOL  = *     TREE SYMBOL  = *     RESIDUE TYPE  = WAT 

 GRP    4 RES 1481 TO 26738
      Number of atoms in this group  = 75774
    ----- END OF GROUP READ -----
| MONTE CARLO BAROSTAT IMPORTANT NOTE:
|   The Monte-Carlo barostat does not require the virial to adjust the system volume.
|   Since it is an expensive calculation, it is skipped for efficiency. A side-effect
|   is that the reported pressure is always 0 because it is not calculated.

--------------------------------------------------------------------------------
   3.  ATOMIC COORDINATES AND VELOCITIES
--------------------------------------------------------------------------------

default_name                                                                    
 begin time read from input coords =    50.000 ps


           Begin reading energy term weight changes/NMR restraints
 WEIGHT CHANGES:
                         ** No weight changes given **

 RESTRAINTS:
  No valid redirection requests found
                          ** No restraint defined **

                  Done reading weight changes/NMR restraints


 
 Number of triangulated 3-point waters found:    26738

     Sum of charges from parm topology file =  -0.00104467
     Forcing neutrality...

| Dynamic Memory, Types Used:
| Reals             5349992
| Integers          7110082

| Nonbonded Pairs Initial Allocation:    37945488

| GPU memory information (estimate):
| KB of GPU memory in use:    707981
| KB of CPU memory in use:    163565

--------------------------------------------------------------------------------
   4.  RESULTS
--------------------------------------------------------------------------------

 ---------------------------------------------------
 APPROXIMATING switch and d/dx switch using CUBIC SPLINE INTERPOLATION
 using   5000.0 points per unit in tabled values
 TESTING RELATIVE ERROR over r ranging from 0.0 to cutoff
| CHECK switch(x): max rel err =   0.2738E-14   at   2.422500
| CHECK d/dx switch(x): max rel err =   0.8314E-11   at   2.736960
 ---------------------------------------------------
|---------------------------------------------------
| APPROXIMATING direct energy using CUBIC SPLINE INTERPOLATION
|  with   50.0 points per unit in tabled values
| Relative Error Limit not exceeded for r .gt.   2.33
| APPROXIMATING direct force using CUBIC SPLINE INTERPOLATION
|  with   50.0 points per unit in tabled values
| Relative Error Limit not exceeded for r .gt.   2.80
|---------------------------------------------------
| MC Barostat: Decreasing size of volume moves

 NSTEP =     1000   TIME(PS) =      51.000  TEMP(K) =   299.07  PRESS =     0.0
 Etot   =   -226108.1058  EKtot   =     79968.7422  EPtot      =   -306076.8480
 BOND   =      5981.5281  ANGLE   =     23531.8917  DIHED      =     15564.9429
 1-4 NB =      5697.4527  1-4 EEL =      2070.6058  VDWAALS    =     34880.5141
 EELEC  =   -408513.0397  EHBOND  =         0.0000  RESTRAINT  =     14709.2563
 EAMBER (non-restraint)  =   -320786.1043
 EKCMT  =         0.0000  VIRIAL  =         0.0000  VOLUME     =   1393017.4392
                                                    SURFTEN    =         0.0000
                                                    Density    =         0.8954
 ------------------------------------------------------------------------------

 NMR restraints: Bond =    0.000   Angle =     0.000   Torsion =     0.000
===============================================================================
| MC Barostat: Decreasing size of volume moves

 NSTEP =     2000   TIME(PS) =      52.000  TEMP(K) =   305.43  PRESS =     0.0
 Etot   =   -222055.9779  EKtot   =     81670.4766  EPtot      =   -303726.4544
 BOND   =      5978.8322  ANGLE   =     23472.7769  DIHED      =     15726.8268
 1-4 NB =      5707.3607  1-4 EEL =      2034.0743  VDWAALS    =     34825.8004
 EELEC  =   -407000.1454  EHBOND  =         0.0000  RESTRAINT  =     15528.0198
 EAMBER (non-restraint)  =   -319254.4742
 EKCMT  =         0.0000  VIRIAL  =         0.0000  VOLUME     =   1394246.2648
                                                    SURFTEN    =         0.0000
                                                    Density    =         0.8946
 ------------------------------------------------------------------------------

 NMR restraints: Bond =    0.000   Angle =     0.000   Torsion =     0.000
===============================================================================
| MC Barostat: Decreasing size of volume moves

 NSTEP =     3000   TIME(PS) =      53.000  TEMP(K) =   309.71  PRESS =     0.0
 Etot   =   -219810.6996  EKtot   =     82815.5000  EPtot      =   -302626.1996
 BOND   =      5909.6563  ANGLE   =     23538.4586  DIHED      =     15636.0506
 1-4 NB =      5700.8034  1-4 EEL =      2039.2146  VDWAALS    =     34109.6852
 EELEC  =   -405209.1810  EHBOND  =         0.0000  RESTRAINT  =     15649.1128
 EAMBER (non-restraint)  =   -318275.3124
 EKCMT  =         0.0000  VIRIAL  =         0.0000  VOLUME     =   1396444.0049
                                                    SURFTEN    =         0.0000
                                                    Density    =         0.8932
 ------------------------------------------------------------------------------

 NMR restraints: Bond =    0.000   Angle =     0.000   Torsion =     0.000
===============================================================================
| MC Barostat: Decreasing size of volume moves

 NSTEP =     4000   TIME(PS) =      54.000  TEMP(K) =   309.70  PRESS =     0.0
 Etot   =   -219026.4742  EKtot   =     82812.9531  EPtot      =   -301839.4273
 BOND   =      5966.5975  ANGLE   =     23776.3376  DIHED      =     15693.8339
 1-4 NB =      5695.0224  1-4 EEL =      2093.1145  VDWAALS    =     33798.8102
 EELEC  =   -404778.2457  EHBOND  =         0.0000  RESTRAINT  =     15915.1023
 EAMBER (non-restraint)  =   -317754.5296
 EKCMT  =         0.0000  VIRIAL  =         0.0000  VOLUME     =   1396444.0049
                                                    SURFTEN    =         0.0000
                                                    Density    =         0.8932
 ------------------------------------------------------------------------------

 NMR restraints: Bond =    0.000   Angle =     0.000   Torsion =     0.000
===============================================================================
| MC Barostat: Decreasing size of volume moves

 NSTEP =     5000   TIME(PS) =      55.000  TEMP(K) =   309.21  PRESS =     0.0
 Etot   =   -219162.7861  EKtot   =     82679.6172  EPtot      =   -301842.4033
 BOND   =      5991.7210  ANGLE   =     23543.4523  DIHED      =     15621.7640
 1-4 NB =      5675.6466  1-4 EEL =      2051.7264  VDWAALS    =     34043.0531
 EELEC  =   -404957.4708  EHBOND  =         0.0000  RESTRAINT  =     16187.7041
 EAMBER (non-restraint)  =   -318030.1074
 EKCMT  =         0.0000  VIRIAL  =         0.0000  VOLUME     =   1396842.5506
                                                    SURFTEN    =         0.0000
                                                    Density    =         0.8929
 ------------------------------------------------------------------------------

 NMR restraints: Bond =    0.000   Angle =     0.000   Torsion =     0.000
===============================================================================

 NSTEP =     6000   TIME(PS) =      56.000  TEMP(K) =   310.58  PRESS =     0.0
 Etot   =   -219115.3713  EKtot   =     83047.3594  EPtot      =   -302162.7307
 BOND   =      5955.7413  ANGLE   =     23420.5615  DIHED      =     15623.5397
 1-4 NB =      5655.4163  1-4 EEL =      2118.8258  VDWAALS    =     33890.3885
 EELEC  =   -404844.0515  EHBOND  =         0.0000  RESTRAINT  =     16016.8478
 EAMBER (non-restraint)  =   -318179.5785
 EKCMT  =         0.0000  VIRIAL  =         0.0000  VOLUME     =   1397809.3844
                                                    SURFTEN    =         0.0000
                                                    Density    =         0.8923
 ------------------------------------------------------------------------------

 NMR restraints: Bond =    0.000   Angle =     0.000   Torsion =     0.000
===============================================================================

 NSTEP =     7000   TIME(PS) =      57.000  TEMP(K) =   309.29  PRESS =     0.0
 Etot   =   -219385.9318  EKtot   =     82703.1875  EPtot      =   -302089.1193
 BOND   =      5847.6970  ANGLE   =     23402.7722  DIHED      =     15578.7902
 1-4 NB =      5699.8156  1-4 EEL =      2081.8452  VDWAALS    =     34019.4906
 EELEC  =   -404713.7002  EHBOND  =         0.0000  RESTRAINT  =     15994.1702
 EAMBER (non-restraint)  =   -318083.2895
 EKCMT  =         0.0000  VIRIAL  =         0.0000  VOLUME     =   1399665.1232
                                                    SURFTEN    =         0.0000
                                                    Density    =         0.8911
 ------------------------------------------------------------------------------

 NMR restraints: Bond =    0.000   Angle =     0.000   Torsion =     0.000
===============================================================================

 NSTEP =     8000   TIME(PS) =      58.000  TEMP(K) =   310.28  PRESS =     0.0
 Etot   =   -219038.9567  EKtot   =     82966.9531  EPtot      =   -302005.9098
 BOND   =      5835.8496  ANGLE   =     23530.0941  DIHED      =     15629.8246
 1-4 NB =      5638.8386  1-4 EEL =      2040.3598  VDWAALS    =     33521.1633
 EELEC  =   -404187.2015  EHBOND  =         0.0000  RESTRAINT  =     15985.1617
 EAMBER (non-restraint)  =   -317991.0715
 EKCMT  =         0.0000  VIRIAL  =         0.0000  VOLUME     =   1400420.0542
                                                    SURFTEN    =         0.0000
                                                    Density    =         0.8907
 ------------------------------------------------------------------------------

 NMR restraints: Bond =    0.000   Angle =     0.000   Torsion =     0.000
===============================================================================
| MC Barostat: Decreasing size of volume moves

 NSTEP =     9000   TIME(PS) =      59.000  TEMP(K) =   310.16  PRESS =     0.0
 Etot   =   -218616.4591  EKtot   =     82935.8672  EPtot      =   -301552.3263
 BOND   =      6061.1250  ANGLE   =     23636.1646  DIHED      =     15567.5395
 1-4 NB =      5694.0240  1-4 EEL =      1969.5674  VDWAALS    =     34225.5393
 EELEC  =   -404848.6505  EHBOND  =         0.0000  RESTRAINT  =     16142.3642
 EAMBER (non-restraint)  =   -317694.6906
 EKCMT  =         0.0000  VIRIAL  =         0.0000  VOLUME     =   1397111.9282
                                                    SURFTEN    =         0.0000
                                                    Density    =         0.8928
 ------------------------------------------------------------------------------

 NMR restraints: Bond =    0.000   Angle =     0.000   Torsion =     0.000
===============================================================================

 NSTEP =    10000   TIME(PS) =      60.000  TEMP(K) =   308.98  PRESS =     0.0
 Etot   =   -219228.9955  EKtot   =     82620.1953  EPtot      =   -301849.1909
 BOND   =      5978.6668  ANGLE   =     23653.9507  DIHED      =     15567.6895
 1-4 NB =      5678.5019  1-4 EEL =      2005.7604  VDWAALS    =     34443.3188
 EELEC  =   -405205.8735  EHBOND  =         0.0000  RESTRAINT  =     16028.7946
 EAMBER (non-restraint)  =   -317877.9854
 EKCMT  =         0.0000  VIRIAL  =         0.0000  VOLUME     =   1396805.6968
                                                    SURFTEN    =         0.0000
                                                    Density    =         0.8930
 ------------------------------------------------------------------------------

 NMR restraints: Bond =    0.000   Angle =     0.000   Torsion =     0.000
===============================================================================
| MC Barostat: Decreasing size of volume moves

 NSTEP =    11000   TIME(PS) =      61.000  TEMP(K) =   310.17  PRESS =     0.0
 Etot   =   -219218.6989  EKtot   =     82938.1094  EPtot      =   -302156.8083
 BOND   =      6041.5442  ANGLE   =     23399.3394  DIHED      =     15629.3371
 1-4 NB =      5646.9134  1-4 EEL =      2063.4704  VDWAALS    =     34522.3384
 EELEC  =   -405552.6492  EHBOND  =         0.0000  RESTRAINT  =     16092.8981
 EAMBER (non-restraint)  =   -318249.7064
 EKCMT  =         0.0000  VIRIAL  =         0.0000  VOLUME     =   1397003.6125
                                                    SURFTEN    =         0.0000
                                                    Density    =         0.8928
 ------------------------------------------------------------------------------

 NMR restraints: Bond =    0.000   Angle =     0.000   Torsion =     0.000
===============================================================================

 NSTEP =    12000   TIME(PS) =      62.000  TEMP(K) =   309.82  PRESS =     0.0
 Etot   =   -218810.0666  EKtot   =     82842.6719  EPtot      =   -301652.7384
 BOND   =      5818.4149  ANGLE   =     23696.1049  DIHED      =     15630.3735
 1-4 NB =      5703.4062  1-4 EEL =      2020.9921  VDWAALS    =     33687.4772
 EELEC  =   -404182.7891  EHBOND  =         0.0000  RESTRAINT  =     15973.2818
 EAMBER (non-restraint)  =   -317626.0203
 EKCMT  =         0.0000  VIRIAL  =         0.0000  VOLUME     =   1400459.0926
                                                    SURFTEN    =         0.0000
                                                    Density    =         0.8906
 ------------------------------------------------------------------------------

 NMR restraints: Bond =    0.000   Angle =     0.000   Torsion =     0.000
===============================================================================

 NSTEP =    13000   TIME(PS) =      63.000  TEMP(K) =   310.03  PRESS =     0.0
 Etot   =   -218914.2654  EKtot   =     82901.0391  EPtot      =   -301815.3044
 BOND   =      5914.7755  ANGLE   =     23520.2733  DIHED      =     15613.2761
 1-4 NB =      5742.1944  1-4 EEL =      2014.5410  VDWAALS    =     33798.7312
 EELEC  =   -404660.6011  EHBOND  =         0.0000  RESTRAINT  =     16241.5053
 EAMBER (non-restraint)  =   -318056.8097
 EKCMT  =         0.0000  VIRIAL  =         0.0000  VOLUME     =   1398694.6415
                                                    SURFTEN    =         0.0000
                                                    Density    =         0.8918
 ------------------------------------------------------------------------------

 NMR restraints: Bond =    0.000   Angle =     0.000   Torsion =     0.000
===============================================================================

 NSTEP =    14000   TIME(PS) =      64.000  TEMP(K) =   308.66  PRESS =     0.0
 Etot   =   -219330.6027  EKtot   =     82534.2109  EPtot      =   -301864.8137
 BOND   =      6027.0032  ANGLE   =     23782.7904  DIHED      =     15599.9863
 1-4 NB =      5670.0877  1-4 EEL =      1865.9100  VDWAALS    =     33901.0136
 EELEC  =   -404730.5333  EHBOND  =         0.0000  RESTRAINT  =     16018.9284
 EAMBER (non-restraint)  =   -317883.7421
 EKCMT  =         0.0000  VIRIAL  =         0.0000  VOLUME     =   1400612.6533
                                                    SURFTEN    =         0.0000
                                                    Density    =         0.8905
 ------------------------------------------------------------------------------

 NMR restraints: Bond =    0.000   Angle =     0.000   Torsion =     0.000
===============================================================================

 NSTEP =    15000   TIME(PS) =      65.000  TEMP(K) =   310.22  PRESS =     0.0
 Etot   =   -219157.8491  EKtot   =     82951.7422  EPtot      =   -302109.5913
 BOND   =      6071.6319  ANGLE   =     23425.8631  DIHED      =     15563.0977
 1-4 NB =      5675.9479  1-4 EEL =      2027.5785  VDWAALS    =     33214.6285
 EELEC  =   -404055.8459  EHBOND  =         0.0000  RESTRAINT  =     15967.5070
 EAMBER (non-restraint)  =   -318077.0983
 EKCMT  =         0.0000  VIRIAL  =         0.0000  VOLUME     =   1402441.9193
                                                    SURFTEN    =         0.0000
                                                    Density    =         0.8894
 ------------------------------------------------------------------------------

 NMR restraints: Bond =    0.000   Angle =     0.000   Torsion =     0.000
===============================================================================

 NSTEP =    16000   TIME(PS) =      66.000  TEMP(K) =   310.18  PRESS =     0.0
 Etot   =   -218325.4974  EKtot   =     82941.1641  EPtot      =   -301266.6615
 BOND   =      5974.4983  ANGLE   =     23683.2357  DIHED      =     15738.7458
 1-4 NB =      5685.9633  1-4 EEL =      2007.6477  VDWAALS    =     33768.4795
 EELEC  =   -404316.8632  EHBOND  =         0.0000  RESTRAINT  =     16191.6315
 EAMBER (non-restraint)  =   -317458.2929
 EKCMT  =         0.0000  VIRIAL  =         0.0000  VOLUME     =   1401904.3296
                                                    SURFTEN    =         0.0000
                                                    Density    =         0.8897
 ------------------------------------------------------------------------------

 NMR restraints: Bond =    0.000   Angle =     0.000   Torsion =     0.000
===============================================================================

 NSTEP =    17000   TIME(PS) =      67.000  TEMP(K) =   310.20  PRESS =     0.0
 Etot   =   -218829.0604  EKtot   =     82944.2891  EPtot      =   -301773.3494
 BOND   =      5912.0708  ANGLE   =     23578.3865  DIHED      =     15605.5445
 1-4 NB =      5687.0156  1-4 EEL =      1993.3116  VDWAALS    =     33471.9241
 EELEC  =   -404175.6068  EHBOND  =         0.0000  RESTRAINT  =     16154.0042
 EAMBER (non-restraint)  =   -317927.3536
 EKCMT  =         0.0000  VIRIAL  =         0.0000  VOLUME     =   1402767.5301
                                                    SURFTEN    =         0.0000
                                                    Density    =         0.8892
 ------------------------------------------------------------------------------

 NMR restraints: Bond =    0.000   Angle =     0.000   Torsion =     0.000
===============================================================================

 NSTEP =    18000   TIME(PS) =      68.000  TEMP(K) =   308.36  PRESS =     0.0
 Etot   =   -219173.5781  EKtot   =     82454.4297  EPtot      =   -301628.0078
 BOND   =      6078.1121  ANGLE   =     23587.4256  DIHED      =     15577.1149
 1-4 NB =      5606.1003  1-4 EEL =      2063.6798  VDWAALS    =     33814.1657
 EELEC  =   -404395.4505  EHBOND  =         0.0000  RESTRAINT  =     16040.8444
 EAMBER (non-restraint)  =   -317668.8522
 EKCMT  =         0.0000  VIRIAL  =         0.0000  VOLUME     =   1402497.6395
                                                    SURFTEN    =         0.0000
                                                    Density    =         0.8893
 ------------------------------------------------------------------------------

 NMR restraints: Bond =    0.000   Angle =     0.000   Torsion =     0.000
===============================================================================

 NSTEP =    19000   TIME(PS) =      69.000  TEMP(K) =   310.70  PRESS =     0.0
 Etot   =   -218796.3746  EKtot   =     83079.1250  EPtot      =   -301875.4996
 BOND   =      5840.1816  ANGLE   =     23483.8627  DIHED      =     15655.5780
 1-4 NB =      5681.8910  1-4 EEL =      2051.4830  VDWAALS    =     33500.6812
 EELEC  =   -404366.2886  EHBOND  =         0.0000  RESTRAINT  =     16277.1115
 EAMBER (non-restraint)  =   -318152.6111
 EKCMT  =         0.0000  VIRIAL  =         0.0000  VOLUME     =   1399993.0887
                                                    SURFTEN    =         0.0000
                                                    Density    =         0.8909
 ------------------------------------------------------------------------------

 NMR restraints: Bond =    0.000   Angle =     0.000   Torsion =     0.000
===============================================================================

 NSTEP =    20000   TIME(PS) =      70.000  TEMP(K) =   309.77  PRESS =     0.0
 Etot   =   -219435.5037  EKtot   =     82830.5312  EPtot      =   -302266.0349
 BOND   =      5904.9571  ANGLE   =     23578.6979  DIHED      =     15580.8880
 1-4 NB =      5630.8754  1-4 EEL =      2079.7948  VDWAALS    =     33393.3132
 EELEC  =   -404522.2206  EHBOND  =         0.0000  RESTRAINT  =     16087.6593
 EAMBER (non-restraint)  =   -318353.6942
 EKCMT  =         0.0000  VIRIAL  =         0.0000  VOLUME     =   1399979.3054
                                                    SURFTEN    =         0.0000
                                                    Density    =         0.8909
 ------------------------------------------------------------------------------

 NMR restraints: Bond =    0.000   Angle =     0.000   Torsion =     0.000
===============================================================================

 NSTEP =    21000   TIME(PS) =      71.000  TEMP(K) =   308.32  PRESS =     0.0
 Etot   =   -219408.6039  EKtot   =     82443.5781  EPtot      =   -301852.1821
 BOND   =      5957.1722  ANGLE   =     23492.1412  DIHED      =     15577.0557
 1-4 NB =      5706.5864  1-4 EEL =      2103.6017  VDWAALS    =     33894.1794
 EELEC  =   -404779.3442  EHBOND  =         0.0000  RESTRAINT  =     16196.4256
 EAMBER (non-restraint)  =   -318048.6077
 EKCMT  =         0.0000  VIRIAL  =         0.0000  VOLUME     =   1398907.9410
                                                    SURFTEN    =         0.0000
                                                    Density    =         0.8916
 ------------------------------------------------------------------------------

 NMR restraints: Bond =    0.000   Angle =     0.000   Torsion =     0.000
===============================================================================

 NSTEP =    22000   TIME(PS) =      72.000  TEMP(K) =   309.85  PRESS =     0.0
 Etot   =   -218993.7275  EKtot   =     82852.2266  EPtot      =   -301845.9540
 BOND   =      6119.9288  ANGLE   =     23550.8242  DIHED      =     15593.9847
 1-4 NB =      5641.1127  1-4 EEL =      1994.4283  VDWAALS    =     33158.7306
 EELEC  =   -404066.9212  EHBOND  =         0.0000  RESTRAINT  =     16161.9578
 EAMBER (non-restraint)  =   -318007.9118
 EKCMT  =         0.0000  VIRIAL  =         0.0000  VOLUME     =   1399918.4724
                                                    SURFTEN    =         0.0000
                                                    Density    =         0.8910
 ------------------------------------------------------------------------------

 NMR restraints: Bond =    0.000   Angle =     0.000   Torsion =     0.000
===============================================================================

 NSTEP =    23000   TIME(PS) =      73.000  TEMP(K) =   310.33  PRESS =     0.0
 Etot   =   -219022.7073  EKtot   =     82979.1719  EPtot      =   -302001.8792
 BOND   =      6052.6487  ANGLE   =     23362.7972  DIHED      =     15642.8135
 1-4 NB =      5639.6842  1-4 EEL =      2021.5698  VDWAALS    =     33695.0236
 EELEC  =   -404500.5819  EHBOND  =         0.0000  RESTRAINT  =     16084.1657
 EAMBER (non-restraint)  =   -318086.0449
 EKCMT  =         0.0000  VIRIAL  =         0.0000  VOLUME     =   1400089.0594
                                                    SURFTEN    =         0.0000
                                                    Density    =         0.8909
 ------------------------------------------------------------------------------

 NMR restraints: Bond =    0.000   Angle =     0.000   Torsion =     0.000
===============================================================================

 NSTEP =    24000   TIME(PS) =      74.000  TEMP(K) =   310.24  PRESS =     0.0
 Etot   =   -219018.4977  EKtot   =     82957.3516  EPtot      =   -301975.8492
 BOND   =      6053.9144  ANGLE   =     23566.2648  DIHED      =     15533.6695
 1-4 NB =      5644.2948  1-4 EEL =      2036.4237  VDWAALS    =     33494.1555
 EELEC  =   -404430.3238  EHBOND  =         0.0000  RESTRAINT  =     16125.7520
 EAMBER (non-restraint)  =   -318101.6012
 EKCMT  =         0.0000  VIRIAL  =         0.0000  VOLUME     =   1401052.4590
                                                    SURFTEN    =         0.0000
                                                    Density    =         0.8903
 ------------------------------------------------------------------------------

 NMR restraints: Bond =    0.000   Angle =     0.000   Torsion =     0.000
===============================================================================

 NSTEP =    25000   TIME(PS) =      75.000  TEMP(K) =   310.46  PRESS =     0.0
 Etot   =   -219460.2507  EKtot   =     83015.8125  EPtot      =   -302476.0632
 BOND   =      5901.2136  ANGLE   =     23345.1142  DIHED      =     15572.9071
 1-4 NB =      5682.0242  1-4 EEL =      1991.6365  VDWAALS    =     33363.6663
 EELEC  =   -404414.2909  EHBOND  =         0.0000  RESTRAINT  =     16081.6659
 EAMBER (non-restraint)  =   -318557.7291
 EKCMT  =         0.0000  VIRIAL  =         0.0000  VOLUME     =   1401160.0578
                                                    SURFTEN    =         0.0000
                                                    Density    =         0.8902
 ------------------------------------------------------------------------------

 NMR restraints: Bond =    0.000   Angle =     0.000   Torsion =     0.000
===============================================================================

 NSTEP =    26000   TIME(PS) =      76.000  TEMP(K) =   310.46  PRESS =     0.0
 Etot   =   -219048.6338  EKtot   =     83014.7734  EPtot      =   -302063.4072
 BOND   =      6165.5160  ANGLE   =     23513.0957  DIHED      =     15606.9137
 1-4 NB =      5664.9144  1-4 EEL =      1996.7831  VDWAALS    =     33928.3478
 EELEC  =   -405036.1311  EHBOND  =         0.0000  RESTRAINT  =     16097.1533
 EAMBER (non-restraint)  =   -318160.5605
 EKCMT  =         0.0000  VIRIAL  =         0.0000  VOLUME     =   1400245.0573
                                                    SURFTEN    =         0.0000
                                                    Density    =         0.8908
 ------------------------------------------------------------------------------

 NMR restraints: Bond =    0.000   Angle =     0.000   Torsion =     0.000
===============================================================================

 NSTEP =    27000   TIME(PS) =      77.000  TEMP(K) =   309.55  PRESS =     0.0
 Etot   =   -219452.2225  EKtot   =     82772.1406  EPtot      =   -302224.3632
 BOND   =      5899.1542  ANGLE   =     23342.7406  DIHED      =     15619.3960
 1-4 NB =      5673.6612  1-4 EEL =      2019.4686  VDWAALS    =     33853.1103
 EELEC  =   -404784.0865  EHBOND  =         0.0000  RESTRAINT  =     16152.1925
 EAMBER (non-restraint)  =   -318376.5556
 EKCMT  =         0.0000  VIRIAL  =         0.0000  VOLUME     =   1401189.7623
                                                    SURFTEN    =         0.0000
                                                    Density    =         0.8902
 ------------------------------------------------------------------------------

 NMR restraints: Bond =    0.000   Angle =     0.000   Torsion =     0.000
===============================================================================

 NSTEP =    28000   TIME(PS) =      78.000  TEMP(K) =   310.00  PRESS =     0.0
 Etot   =   -219172.1708  EKtot   =     82891.0234  EPtot      =   -302063.1942
 BOND   =      5952.7148  ANGLE   =     23661.4717  DIHED      =     15592.9811
 1-4 NB =      5693.7198  1-4 EEL =      2042.5700  VDWAALS    =     33898.9772
 EELEC  =   -405010.9086  EHBOND  =         0.0000  RESTRAINT  =     16105.2799
 EAMBER (non-restraint)  =   -318168.4741
 EKCMT  =         0.0000  VIRIAL  =         0.0000  VOLUME     =   1399948.1972
                                                    SURFTEN    =         0.0000
                                                    Density    =         0.8910
 ------------------------------------------------------------------------------

 NMR restraints: Bond =    0.000   Angle =     0.000   Torsion =     0.000
===============================================================================

 NSTEP =    29000   TIME(PS) =      79.000  TEMP(K) =   310.72  PRESS =     0.0
 Etot   =   -218768.3663  EKtot   =     83085.2891  EPtot      =   -301853.6553
 BOND   =      5981.8224  ANGLE   =     23581.8610  DIHED      =     15650.8873
 1-4 NB =      5623.4960  1-4 EEL =      2019.0153  VDWAALS    =     33911.0595
 EELEC  =   -404741.0395  EHBOND  =         0.0000  RESTRAINT  =     16119.2427
 EAMBER (non-restraint)  =   -317972.8980
 EKCMT  =         0.0000  VIRIAL  =         0.0000  VOLUME     =   1399948.1972
                                                    SURFTEN    =         0.0000
                                                    Density    =         0.8910
 ------------------------------------------------------------------------------

 NMR restraints: Bond =    0.000   Angle =     0.000   Torsion =     0.000
===============================================================================

 NSTEP =    30000   TIME(PS) =      80.000  TEMP(K) =   311.15  PRESS =     0.0
 Etot   =   -218557.7094  EKtot   =     83199.2266  EPtot      =   -301756.9360
 BOND   =      6116.8993  ANGLE   =     23475.4367  DIHED      =     15666.6050
 1-4 NB =      5647.2467  1-4 EEL =      2000.8579  VDWAALS    =     33903.9069
 EELEC  =   -404796.6563  EHBOND  =         0.0000  RESTRAINT  =     16228.7679
 EAMBER (non-restraint)  =   -317985.7038
 EKCMT  =         0.0000  VIRIAL  =         0.0000  VOLUME     =   1399936.5887
                                                    SURFTEN    =         0.0000
                                                    Density    =         0.8910
 ------------------------------------------------------------------------------

 NMR restraints: Bond =    0.000   Angle =     0.000   Torsion =     0.000
===============================================================================
| MC Barostat: Decreasing size of volume moves

 NSTEP =    31000   TIME(PS) =      81.000  TEMP(K) =   310.76  PRESS =     0.0
 Etot   =   -218855.9485  EKtot   =     83096.3281  EPtot      =   -301952.2766
 BOND   =      6014.5082  ANGLE   =     23559.1052  DIHED      =     15597.4381
 1-4 NB =      5670.1074  1-4 EEL =      2034.6062  VDWAALS    =     33953.6056
 EELEC  =   -404991.4314  EHBOND  =         0.0000  RESTRAINT  =     16209.7841
 EAMBER (non-restraint)  =   -318162.0607
 EKCMT  =         0.0000  VIRIAL  =         0.0000  VOLUME     =   1399673.7812
                                                    SURFTEN    =         0.0000
                                                    Density    =         0.8911
 ------------------------------------------------------------------------------

 NMR restraints: Bond =    0.000   Angle =     0.000   Torsion =     0.000
===============================================================================

 NSTEP =    32000   TIME(PS) =      82.000  TEMP(K) =   310.50  PRESS =     0.0
 Etot   =   -219212.9276  EKtot   =     83025.9688  EPtot      =   -302238.8964
 BOND   =      6053.0238  ANGLE   =     23516.5981  DIHED      =     15557.0635
 1-4 NB =      5718.7975  1-4 EEL =      1961.4073  VDWAALS    =     33457.5680
 EELEC  =   -404595.7790  EHBOND  =         0.0000  RESTRAINT  =     16092.4245
 EAMBER (non-restraint)  =   -318331.3208
 EKCMT  =         0.0000  VIRIAL  =         0.0000  VOLUME     =   1399941.2846
                                                    SURFTEN    =         0.0000
                                                    Density    =         0.8910
 ------------------------------------------------------------------------------

 NMR restraints: Bond =    0.000   Angle =     0.000   Torsion =     0.000
===============================================================================

 NSTEP =    33000   TIME(PS) =      83.000  TEMP(K) =   310.42  PRESS =     0.0
 Etot   =   -219070.4189  EKtot   =     83005.0703  EPtot      =   -302075.4892
 BOND   =      6032.1123  ANGLE   =     23561.2193  DIHED      =     15598.3537
 1-4 NB =      5702.6318  1-4 EEL =      1930.5622  VDWAALS    =     33659.1964
 EELEC  =   -404596.9042  EHBOND  =         0.0000  RESTRAINT  =     16037.3392
 EAMBER (non-restraint)  =   -318112.8284
 EKCMT  =         0.0000  VIRIAL  =         0.0000  VOLUME     =   1399838.8202
                                                    SURFTEN    =         0.0000
                                                    Density    =         0.8910
 ------------------------------------------------------------------------------

 NMR restraints: Bond =    0.000   Angle =     0.000   Torsion =     0.000
===============================================================================

 NSTEP =    34000   TIME(PS) =      84.000  TEMP(K) =   308.94  PRESS =     0.0
 Etot   =   -219224.2491  EKtot   =     82607.8125  EPtot      =   -301832.0616
 BOND   =      6187.9652  ANGLE   =     23549.8666  DIHED      =     15544.8770
 1-4 NB =      5677.3084  1-4 EEL =      2056.0286  VDWAALS    =     33701.9296
 EELEC  =   -404715.8144  EHBOND  =         0.0000  RESTRAINT  =     16165.7773
 EAMBER (non-restraint)  =   -317997.8390
 EKCMT  =         0.0000  VIRIAL  =         0.0000  VOLUME     =   1400358.6873
                                                    SURFTEN    =         0.0000
                                                    Density    =         0.8907
 ------------------------------------------------------------------------------

 NMR restraints: Bond =    0.000   Angle =     0.000   Torsion =     0.000
===============================================================================

 NSTEP =    35000   TIME(PS) =      85.000  TEMP(K) =   308.84  PRESS =     0.0
 Etot   =   -219578.8045  EKtot   =     82582.7109  EPtot      =   -302161.5154
 BOND   =      6050.3744  ANGLE   =     23483.1545  DIHED      =     15575.3069
 1-4 NB =      5750.7354  1-4 EEL =      2073.4384  VDWAALS    =     33480.5244
 EELEC  =   -404728.7702  EHBOND  =         0.0000  RESTRAINT  =     16153.7208
 EAMBER (non-restraint)  =   -318315.2362
 EKCMT  =         0.0000  VIRIAL  =         0.0000  VOLUME     =   1401801.8955
                                                    SURFTEN    =         0.0000
                                                    Density    =         0.8898
 ------------------------------------------------------------------------------

 NMR restraints: Bond =    0.000   Angle =     0.000   Torsion =     0.000
===============================================================================

 NSTEP =    36000   TIME(PS) =      86.000  TEMP(K) =   309.79  PRESS =     0.0
 Etot   =   -219474.4024  EKtot   =     82835.8359  EPtot      =   -302310.2384
 BOND   =      6008.3921  ANGLE   =     23313.0465  DIHED      =     15596.2534
 1-4 NB =      5719.5954  1-4 EEL =      2038.3479  VDWAALS    =     33576.2123
 EELEC  =   -404617.1930  EHBOND  =         0.0000  RESTRAINT  =     16055.1070
 EAMBER (non-restraint)  =   -318365.3454
 EKCMT  =         0.0000  VIRIAL  =         0.0000  VOLUME     =   1399556.1983
                                                    SURFTEN    =         0.0000
                                                    Density    =         0.8912
 ------------------------------------------------------------------------------

 NMR restraints: Bond =    0.000   Angle =     0.000   Torsion =     0.000
===============================================================================

 NSTEP =    37000   TIME(PS) =      87.000  TEMP(K) =   309.50  PRESS =     0.0
 Etot   =   -220015.4466  EKtot   =     82758.0781  EPtot      =   -302773.5247
 BOND   =      5941.5416  ANGLE   =     23124.7754  DIHED      =     15594.9865
 1-4 NB =      5673.8598  1-4 EEL =      2083.3877  VDWAALS    =     33392.1673
 EELEC  =   -404669.0561  EHBOND  =         0.0000  RESTRAINT  =     16084.8130
 EAMBER (non-restraint)  =   -318858.3377
 EKCMT  =         0.0000  VIRIAL  =         0.0000  VOLUME     =   1399534.0848
                                                    SURFTEN    =         0.0000
                                                    Density    =         0.8912
 ------------------------------------------------------------------------------

 NMR restraints: Bond =    0.000   Angle =     0.000   Torsion =     0.000
===============================================================================

 NSTEP =    38000   TIME(PS) =      88.000  TEMP(K) =   310.69  PRESS =     0.0
 Etot   =   -219505.3666  EKtot   =     83075.4688  EPtot      =   -302580.8354
 BOND   =      5905.6564  ANGLE   =     23447.0462  DIHED      =     15607.4675
 1-4 NB =      5680.7547  1-4 EEL =      2011.8987  VDWAALS    =     33516.3448
 EELEC  =   -404865.3763  EHBOND  =         0.0000  RESTRAINT  =     16115.3726
 EAMBER (non-restraint)  =   -318696.2080
 EKCMT  =         0.0000  VIRIAL  =         0.0000  VOLUME     =   1400307.9477
                                                    SURFTEN    =         0.0000
                                                    Density    =         0.8907
 ------------------------------------------------------------------------------

 NMR restraints: Bond =    0.000   Angle =     0.000   Torsion =     0.000
===============================================================================

 NSTEP =    39000   TIME(PS) =      89.000  TEMP(K) =   307.87  PRESS =     0.0
 Etot   =   -220403.0581  EKtot   =     82321.4453  EPtot      =   -302724.5034
 BOND   =      6027.4408  ANGLE   =     23346.1747  DIHED      =     15505.1633
 1-4 NB =      5716.2394  1-4 EEL =      2036.4184  VDWAALS    =     33132.0567
 EELEC  =   -404727.9075  EHBOND  =         0.0000  RESTRAINT  =     16239.9107
 EAMBER (non-restraint)  =   -318964.4141
 EKCMT  =         0.0000  VIRIAL  =         0.0000  VOLUME     =   1400238.9188
                                                    SURFTEN    =         0.0000
                                                    Density    =         0.8908
 ------------------------------------------------------------------------------

 NMR restraints: Bond =    0.000   Angle =     0.000   Torsion =     0.000
===============================================================================

 NSTEP =    40000   TIME(PS) =      90.000  TEMP(K) =   310.22  PRESS =     0.0
 Etot   =   -219782.5149  EKtot   =     82949.6562  EPtot      =   -302732.1711
 BOND   =      5888.0666  ANGLE   =     23361.4509  DIHED      =     15612.9625
 1-4 NB =      5694.8055  1-4 EEL =      2034.5290  VDWAALS    =     33679.0634
 EELEC  =   -405073.8117  EHBOND  =         0.0000  RESTRAINT  =     16070.7627
 EAMBER (non-restraint)  =   -318802.9338
 EKCMT  =         0.0000  VIRIAL  =         0.0000  VOLUME     =   1400376.4783
                                                    SURFTEN    =         0.0000
                                                    Density    =         0.8907
 ------------------------------------------------------------------------------

 NMR restraints: Bond =    0.000   Angle =     0.000   Torsion =     0.000
===============================================================================

 NSTEP =    41000   TIME(PS) =      91.000  TEMP(K) =   309.12  PRESS =     0.0
 Etot   =   -219765.3363  EKtot   =     82657.1250  EPtot      =   -302422.4613
 BOND   =      5925.8242  ANGLE   =     23379.6976  DIHED      =     15621.0163
 1-4 NB =      5723.5165  1-4 EEL =      2092.0960  VDWAALS    =     33434.5243
 EELEC  =   -404735.2461  EHBOND  =         0.0000  RESTRAINT  =     16136.1099
 EAMBER (non-restraint)  =   -318558.5711
 EKCMT  =         0.0000  VIRIAL  =         0.0000  VOLUME     =   1398838.9557
                                                    SURFTEN    =         0.0000
                                                    Density    =         0.8917
 ------------------------------------------------------------------------------

 NMR restraints: Bond =    0.000   Angle =     0.000   Torsion =     0.000
===============================================================================

 NSTEP =    42000   TIME(PS) =      92.000  TEMP(K) =   309.38  PRESS =     0.0
 Etot   =   -219672.6983  EKtot   =     82727.3672  EPtot      =   -302400.0655
 BOND   =      6009.8644  ANGLE   =     23330.2295  DIHED      =     15520.5189
 1-4 NB =      5708.8154  1-4 EEL =      2114.6335  VDWAALS    =     33284.7487
 EELEC  =   -404553.5426  EHBOND  =         0.0000  RESTRAINT  =     16184.6667
 EAMBER (non-restraint)  =   -318584.7322
 EKCMT  =         0.0000  VIRIAL  =         0.0000  VOLUME     =   1398753.5152
                                                    SURFTEN    =         0.0000
                                                    Density    =         0.8917
 ------------------------------------------------------------------------------

 NMR restraints: Bond =    0.000   Angle =     0.000   Torsion =     0.000
===============================================================================

 NSTEP =    43000   TIME(PS) =      93.000  TEMP(K) =   308.43  PRESS =     0.0
 Etot   =   -219594.5301  EKtot   =     82470.9688  EPtot      =   -302065.4989
 BOND   =      6009.1783  ANGLE   =     23442.3217  DIHED      =     15519.5738
 1-4 NB =      5709.0918  1-4 EEL =      2141.0864  VDWAALS    =     33209.0031
 EELEC  =   -404297.4840  EHBOND  =         0.0000  RESTRAINT  =     16201.7300
 EAMBER (non-restraint)  =   -318267.2289
 EKCMT  =         0.0000  VIRIAL  =         0.0000  VOLUME     =   1401348.8466
                                                    SURFTEN    =         0.0000
                                                    Density    =         0.8901
 ------------------------------------------------------------------------------

 NMR restraints: Bond =    0.000   Angle =     0.000   Torsion =     0.000
===============================================================================

 NSTEP =    44000   TIME(PS) =      94.000  TEMP(K) =   311.57  PRESS =     0.0
 Etot   =   -219055.1902  EKtot   =     83313.0156  EPtot      =   -302368.2058
 BOND   =      6064.3987  ANGLE   =     23525.8724  DIHED      =     15519.5615
 1-4 NB =      5684.9016  1-4 EEL =      2081.9741  VDWAALS    =     33383.6085
 EELEC  =   -404747.2429  EHBOND  =         0.0000  RESTRAINT  =     16118.7203
 EAMBER (non-restraint)  =   -318486.9261
 EKCMT  =         0.0000  VIRIAL  =         0.0000  VOLUME     =   1402598.7793
                                                    SURFTEN    =         0.0000
                                                    Density    =         0.8893
 ------------------------------------------------------------------------------

 NMR restraints: Bond =    0.000   Angle =     0.000   Torsion =     0.000
===============================================================================

 NSTEP =    45000   TIME(PS) =      95.000  TEMP(K) =   310.73  PRESS =     0.0
 Etot   =   -218983.0058  EKtot   =     83085.9141  EPtot      =   -302068.9199
 BOND   =      5916.7640  ANGLE   =     23572.3484  DIHED      =     15513.8747
 1-4 NB =      5640.0957  1-4 EEL =      2101.0696  VDWAALS    =     33582.0954
 EELEC  =   -404620.4426  EHBOND  =         0.0000  RESTRAINT  =     16225.2749
 EAMBER (non-restraint)  =   -318294.1948
 EKCMT  =         0.0000  VIRIAL  =         0.0000  VOLUME     =   1400831.9702
                                                    SURFTEN    =         0.0000
                                                    Density    =         0.8904
 ------------------------------------------------------------------------------

 NMR restraints: Bond =    0.000   Angle =     0.000   Torsion =     0.000
===============================================================================

 NSTEP =    46000   TIME(PS) =      96.000  TEMP(K) =   309.15  PRESS =     0.0
 Etot   =   -219760.2866  EKtot   =     82665.0625  EPtot      =   -302425.3491
 BOND   =      6042.0200  ANGLE   =     23280.5961  DIHED      =     15512.6786
 1-4 NB =      5625.3432  1-4 EEL =      2044.4619  VDWAALS    =     33554.0526
 EELEC  =   -404582.2133  EHBOND  =         0.0000  RESTRAINT  =     16097.7116
 EAMBER (non-restraint)  =   -318523.0608
 EKCMT  =         0.0000  VIRIAL  =         0.0000  VOLUME     =   1401999.6103
                                                    SURFTEN    =         0.0000
                                                    Density    =         0.8897
 ------------------------------------------------------------------------------

 NMR restraints: Bond =    0.000   Angle =     0.000   Torsion =     0.000
===============================================================================

 NSTEP =    47000   TIME(PS) =      97.000  TEMP(K) =   309.18  PRESS =     0.0
 Etot   =   -219570.1456  EKtot   =     82672.9062  EPtot      =   -302243.0518
 BOND   =      5967.1272  ANGLE   =     23420.6020  DIHED      =     15625.2670
 1-4 NB =      5685.1082  1-4 EEL =      2155.0502  VDWAALS    =     33639.1450
 EELEC  =   -404942.1986  EHBOND  =         0.0000  RESTRAINT  =     16206.8473
 EAMBER (non-restraint)  =   -318449.8991
 EKCMT  =         0.0000  VIRIAL  =         0.0000  VOLUME     =   1401760.4119
                                                    SURFTEN    =         0.0000
                                                    Density    =         0.8898
 ------------------------------------------------------------------------------

 NMR restraints: Bond =    0.000   Angle =     0.000   Torsion =     0.000
===============================================================================

 NSTEP =    48000   TIME(PS) =      98.000  TEMP(K) =   310.11  PRESS =     0.0
 Etot   =   -219279.0551  EKtot   =     82920.4531  EPtot      =   -302199.5082
 BOND   =      6027.1530  ANGLE   =     23435.7530  DIHED      =     15627.9508
 1-4 NB =      5651.4137  1-4 EEL =      2073.2811  VDWAALS    =     32954.9721
 EELEC  =   -404105.8707  EHBOND  =         0.0000  RESTRAINT  =     16135.8388
 EAMBER (non-restraint)  =   -318335.3470
 EKCMT  =         0.0000  VIRIAL  =         0.0000  VOLUME     =   1401375.8765
                                                    SURFTEN    =         0.0000
                                                    Density    =         0.8900
 ------------------------------------------------------------------------------

 NMR restraints: Bond =    0.000   Angle =     0.000   Torsion =     0.000
===============================================================================

 NSTEP =    49000   TIME(PS) =      99.000  TEMP(K) =   309.74  PRESS =     0.0
 Etot   =   -219167.7875  EKtot   =     82822.0391  EPtot      =   -301989.8266
 BOND   =      5959.9662  ANGLE   =     23543.7897  DIHED      =     15631.2624
 1-4 NB =      5710.9253  1-4 EEL =      2168.7511  VDWAALS    =     33254.9988
 EELEC  =   -404406.1231  EHBOND  =         0.0000  RESTRAINT  =     16146.6032
 EAMBER (non-restraint)  =   -318136.4298
 EKCMT  =         0.0000  VIRIAL  =         0.0000  VOLUME     =   1402194.7543
                                                    SURFTEN    =         0.0000
                                                    Density    =         0.8895
 ------------------------------------------------------------------------------

 NMR restraints: Bond =    0.000   Angle =     0.000   Torsion =     0.000
===============================================================================

 NSTEP =    50000   TIME(PS) =     100.000  TEMP(K) =   309.21  PRESS =     0.0
 Etot   =   -219673.9814  EKtot   =     82680.0938  EPtot      =   -302354.0752
 BOND   =      5993.1014  ANGLE   =     23446.3903  DIHED      =     15547.3467
 1-4 NB =      5676.6661  1-4 EEL =      2059.1984  VDWAALS    =     33299.5331
 EELEC  =   -404573.1312  EHBOND  =         0.0000  RESTRAINT  =     16196.8200
 EAMBER (non-restraint)  =   -318550.8952
 EKCMT  =         0.0000  VIRIAL  =         0.0000  VOLUME     =   1402224.6879
                                                    SURFTEN    =         0.0000
                                                    Density    =         0.8895
 ------------------------------------------------------------------------------

 NMR restraints: Bond =    0.000   Angle =     0.000   Torsion =     0.000
===============================================================================

 NSTEP =    51000   TIME(PS) =     101.000  TEMP(K) =   310.90  PRESS =     0.0
 Etot   =   -219249.5166  EKtot   =     83133.3906  EPtot      =   -302382.9072
 BOND   =      6047.6858  ANGLE   =     23448.0338  DIHED      =     15545.5701
 1-4 NB =      5658.7328  1-4 EEL =      2031.9498  VDWAALS    =     33373.7325
 EELEC  =   -404644.6381  EHBOND  =         0.0000  RESTRAINT  =     16156.0260
 EAMBER (non-restraint)  =   -318538.9332
 EKCMT  =         0.0000  VIRIAL  =         0.0000  VOLUME     =   1401558.5162
                                                    SURFTEN    =         0.0000
                                                    Density    =         0.8899
 ------------------------------------------------------------------------------

 NMR restraints: Bond =    0.000   Angle =     0.000   Torsion =     0.000
===============================================================================

 NSTEP =    52000   TIME(PS) =     102.000  TEMP(K) =   310.95  PRESS =     0.0
 Etot   =   -219163.8270  EKtot   =     83144.7500  EPtot      =   -302308.5770
 BOND   =      6063.1599  ANGLE   =     23280.0601  DIHED      =     15597.9308
 1-4 NB =      5664.5673  1-4 EEL =      2127.2905  VDWAALS    =     33056.4980
 EELEC  =   -404298.5727  EHBOND  =         0.0000  RESTRAINT  =     16200.4891
 EAMBER (non-restraint)  =   -318509.0661
 EKCMT  =         0.0000  VIRIAL  =         0.0000  VOLUME     =   1400948.3485
                                                    SURFTEN    =         0.0000
                                                    Density    =         0.8903
 ------------------------------------------------------------------------------

 NMR restraints: Bond =    0.000   Angle =     0.000   Torsion =     0.000
===============================================================================

 NSTEP =    53000   TIME(PS) =     103.000  TEMP(K) =   308.41  PRESS =     0.0
 Etot   =   -220348.5581  EKtot   =     82465.6328  EPtot      =   -302814.1910
 BOND   =      6039.7516  ANGLE   =     23503.4510  DIHED      =     15569.9493
 1-4 NB =      5676.7087  1-4 EEL =      2156.5693  VDWAALS    =     33182.5148
 EELEC  =   -405025.9611  EHBOND  =         0.0000  RESTRAINT  =     16082.8254
 EAMBER (non-restraint)  =   -318897.0163
 EKCMT  =         0.0000  VIRIAL  =         0.0000  VOLUME     =   1400667.1603
                                                    SURFTEN    =         0.0000
                                                    Density    =         0.8905
 ------------------------------------------------------------------------------

 NMR restraints: Bond =    0.000   Angle =     0.000   Torsion =     0.000
===============================================================================

 NSTEP =    54000   TIME(PS) =     104.000  TEMP(K) =   309.88  PRESS =     0.0
 Etot   =   -219637.8688  EKtot   =     82859.1953  EPtot      =   -302497.0641
 BOND   =      6079.2123  ANGLE   =     23486.9047  DIHED      =     15599.5375
 1-4 NB =      5681.2703  1-4 EEL =      2204.0560  VDWAALS    =     33426.0023
 EELEC  =   -405174.3704  EHBOND  =         0.0000  RESTRAINT  =     16200.3233
 EAMBER (non-restraint)  =   -318697.3874
 EKCMT  =         0.0000  VIRIAL  =         0.0000  VOLUME     =   1400743.5791
                                                    SURFTEN    =         0.0000
                                                    Density    =         0.8904
 ------------------------------------------------------------------------------

 NMR restraints: Bond =    0.000   Angle =     0.000   Torsion =     0.000
===============================================================================

 NSTEP =    55000   TIME(PS) =     105.000  TEMP(K) =   310.23  PRESS =     0.0
 Etot   =   -219371.9336  EKtot   =     82954.2109  EPtot      =   -302326.1446
 BOND   =      5982.7305  ANGLE   =     23504.8493  DIHED      =     15623.7817
 1-4 NB =      5669.4621  1-4 EEL =      2073.5798  VDWAALS    =     33630.4803
 EELEC  =   -404847.5911  EHBOND  =         0.0000  RESTRAINT  =     16036.5628
 EAMBER (non-restraint)  =   -318362.7074
 EKCMT  =         0.0000  VIRIAL  =         0.0000  VOLUME     =   1401853.1452
                                                    SURFTEN    =         0.0000
                                                    Density    =         0.8897
 ------------------------------------------------------------------------------

 NMR restraints: Bond =    0.000   Angle =     0.000   Torsion =     0.000
===============================================================================

 NSTEP =    56000   TIME(PS) =     106.000  TEMP(K) =   310.67  PRESS =     0.0
 Etot   =   -219345.6018  EKtot   =     83072.4219  EPtot      =   -302418.0237
 BOND   =      5951.3177  ANGLE   =     23499.7551  DIHED      =     15692.2720
 1-4 NB =      5689.5759  1-4 EEL =      2061.9308  VDWAALS    =     33449.7050
 EELEC  =   -405018.4497  EHBOND  =         0.0000  RESTRAINT  =     16255.8695
 EAMBER (non-restraint)  =   -318673.8932
 EKCMT  =         0.0000  VIRIAL  =         0.0000  VOLUME     =   1401688.7402
                                                    SURFTEN    =         0.0000
                                                    Density    =         0.8898
 ------------------------------------------------------------------------------

 NMR restraints: Bond =    0.000   Angle =     0.000   Torsion =     0.000
===============================================================================

 NSTEP =    57000   TIME(PS) =     107.000  TEMP(K) =   309.95  PRESS =     0.0
 Etot   =   -219686.0849  EKtot   =     82877.7188  EPtot      =   -302563.8037
 BOND   =      5978.0242  ANGLE   =     23457.0022  DIHED      =     15627.1447
 1-4 NB =      5716.8299  1-4 EEL =      2145.6622  VDWAALS    =     32789.7263
 EELEC  =   -404486.1842  EHBOND  =         0.0000  RESTRAINT  =     16207.9911
 EAMBER (non-restraint)  =   -318771.7948
 EKCMT  =         0.0000  VIRIAL  =         0.0000  VOLUME     =   1400868.6262
                                                    SURFTEN    =         0.0000
                                                    Density    =         0.8904
 ------------------------------------------------------------------------------

 NMR restraints: Bond =    0.000   Angle =     0.000   Torsion =     0.000
===============================================================================

 NSTEP =    58000   TIME(PS) =     108.000  TEMP(K) =   310.39  PRESS =     0.0
 Etot   =   -219492.7905  EKtot   =     82996.5469  EPtot      =   -302489.3374
 BOND   =      5995.1665  ANGLE   =     23588.5432  DIHED      =     15587.4276
 1-4 NB =      5711.4746  1-4 EEL =      2044.4710  VDWAALS    =     33239.8981
 EELEC  =   -404785.2199  EHBOND  =         0.0000  RESTRAINT  =     16128.9015
 EAMBER (non-restraint)  =   -318618.2389
 EKCMT  =         0.0000  VIRIAL  =         0.0000  VOLUME     =   1400868.6262
                                                    SURFTEN    =         0.0000
                                                    Density    =         0.8904
 ------------------------------------------------------------------------------

 NMR restraints: Bond =    0.000   Angle =     0.000   Torsion =     0.000
===============================================================================

 NSTEP =    59000   TIME(PS) =     109.000  TEMP(K) =   310.06  PRESS =     0.0
 Etot   =   -219139.4724  EKtot   =     82907.7656  EPtot      =   -302047.2380
 BOND   =      6085.8680  ANGLE   =     23719.0729  DIHED      =     15625.0187
 1-4 NB =      5711.8225  1-4 EEL =      2157.5681  VDWAALS    =     33397.8649
 EELEC  =   -405042.5450  EHBOND  =         0.0000  RESTRAINT  =     16298.0919
 EAMBER (non-restraint)  =   -318345.3299
 EKCMT  =         0.0000  VIRIAL  =         0.0000  VOLUME     =   1400436.3926
                                                    SURFTEN    =         0.0000
                                                    Density    =         0.8906
 ------------------------------------------------------------------------------

 NMR restraints: Bond =    0.000   Angle =     0.000   Torsion =     0.000
===============================================================================

 NSTEP =    60000   TIME(PS) =     110.000  TEMP(K) =   310.92  PRESS =     0.0
 Etot   =   -219370.2634  EKtot   =     83137.7344  EPtot      =   -302507.9977
 BOND   =      5978.9988  ANGLE   =     23621.0986  DIHED      =     15483.5072
 1-4 NB =      5623.5557  1-4 EEL =      2139.9225  VDWAALS    =     33316.6647
 EELEC  =   -404827.6414  EHBOND  =         0.0000  RESTRAINT  =     16155.8961
 EAMBER (non-restraint)  =   -318663.8938
 EKCMT  =         0.0000  VIRIAL  =         0.0000  VOLUME     =   1401375.0389
                                                    SURFTEN    =         0.0000
                                                    Density    =         0.8900
 ------------------------------------------------------------------------------

 NMR restraints: Bond =    0.000   Angle =     0.000   Torsion =     0.000
===============================================================================

 NSTEP =    61000   TIME(PS) =     111.000  TEMP(K) =   310.03  PRESS =     0.0
 Etot   =   -219723.5518  EKtot   =     82900.4609  EPtot      =   -302624.0128
 BOND   =      5901.1543  ANGLE   =     23563.9295  DIHED      =     15508.7690
 1-4 NB =      5642.0241  1-4 EEL =      2078.4124  VDWAALS    =     33518.0811
 EELEC  =   -404966.7121  EHBOND  =         0.0000  RESTRAINT  =     16130.3290
 EAMBER (non-restraint)  =   -318754.3417
 EKCMT  =         0.0000  VIRIAL  =         0.0000  VOLUME     =   1400581.2122
                                                    SURFTEN    =         0.0000
                                                    Density    =         0.8906
 ------------------------------------------------------------------------------

 NMR restraints: Bond =    0.000   Angle =     0.000   Torsion =     0.000
===============================================================================

 NSTEP =    62000   TIME(PS) =     112.000  TEMP(K) =   308.81  PRESS =     0.0
 Etot   =   -220044.3131  EKtot   =     82573.2422  EPtot      =   -302617.5553
 BOND   =      5942.8698  ANGLE   =     23368.3722  DIHED      =     15565.4127
 1-4 NB =      5700.5292  1-4 EEL =      2122.6169  VDWAALS    =     33177.7197
 EELEC  =   -404642.4458  EHBOND  =         0.0000  RESTRAINT  =     16147.3700
 EAMBER (non-restraint)  =   -318764.9252
 EKCMT  =         0.0000  VIRIAL  =         0.0000  VOLUME     =   1401537.3054
                                                    SURFTEN    =         0.0000
                                                    Density    =         0.8899
 ------------------------------------------------------------------------------

 NMR restraints: Bond =    0.000   Angle =     0.000   Torsion =     0.000
===============================================================================

 NSTEP =    63000   TIME(PS) =     113.000  TEMP(K) =   309.55  PRESS =     0.0
 Etot   =   -219668.7480  EKtot   =     82771.5859  EPtot      =   -302440.3340
 BOND   =      6010.5170  ANGLE   =     23298.1661  DIHED      =     15519.3715
 1-4 NB =      5716.5428  1-4 EEL =      2081.4386  VDWAALS    =     33434.8037
 EELEC  =   -404663.3089  EHBOND  =         0.0000  RESTRAINT  =     16162.1351
 EAMBER (non-restraint)  =   -318602.4690
 EKCMT  =         0.0000  VIRIAL  =         0.0000  VOLUME     =   1400634.9717
                                                    SURFTEN    =         0.0000
                                                    Density    =         0.8905
 ------------------------------------------------------------------------------

 NMR restraints: Bond =    0.000   Angle =     0.000   Torsion =     0.000
===============================================================================

 NSTEP =    64000   TIME(PS) =     114.000  TEMP(K) =   310.16  PRESS =     0.0
 Etot   =   -219961.9134  EKtot   =     82934.0156  EPtot      =   -302895.9291
 BOND   =      5896.6315  ANGLE   =     23335.9626  DIHED      =     15539.4764
 1-4 NB =      5740.5360  1-4 EEL =      2043.4814  VDWAALS    =     33423.7601
 EELEC  =   -405067.0591  EHBOND  =         0.0000  RESTRAINT  =     16191.2821
 EAMBER (non-restraint)  =   -319087.2111
 EKCMT  =         0.0000  VIRIAL  =         0.0000  VOLUME     =   1400757.7768
                                                    SURFTEN    =         0.0000
                                                    Density    =         0.8904
 ------------------------------------------------------------------------------

 NMR restraints: Bond =    0.000   Angle =     0.000   Torsion =     0.000
===============================================================================

 NSTEP =    65000   TIME(PS) =     115.000  TEMP(K) =   310.16  PRESS =     0.0
 Etot   =   -219614.3671  EKtot   =     82933.5781  EPtot      =   -302547.9452
 BOND   =      5903.2955  ANGLE   =     23378.9112  DIHED      =     15516.8284
 1-4 NB =      5718.8926  1-4 EEL =      2197.2114  VDWAALS    =     33317.9174
 EELEC  =   -404796.6999  EHBOND  =         0.0000  RESTRAINT  =     16215.6983
 EAMBER (non-restraint)  =   -318763.6434
 EKCMT  =         0.0000  VIRIAL  =         0.0000  VOLUME     =   1401762.9960
                                                    SURFTEN    =         0.0000
                                                    Density    =         0.8898
 ------------------------------------------------------------------------------

 NMR restraints: Bond =    0.000   Angle =     0.000   Torsion =     0.000
===============================================================================

 NSTEP =    66000   TIME(PS) =     116.000  TEMP(K) =   309.83  PRESS =     0.0
 Etot   =   -219801.4937  EKtot   =     82846.7891  EPtot      =   -302648.2827
 BOND   =      5941.5650  ANGLE   =     23431.0587  DIHED      =     15485.6288
 1-4 NB =      5706.7252  1-4 EEL =      2051.9881  VDWAALS    =     33424.2063
 EELEC  =   -404803.7977  EHBOND  =         0.0000  RESTRAINT  =     16114.3428
 EAMBER (non-restraint)  =   -318762.6256
 EKCMT  =         0.0000  VIRIAL  =         0.0000  VOLUME     =   1401971.1927
                                                    SURFTEN    =         0.0000
                                                    Density    =         0.8897
 ------------------------------------------------------------------------------

 NMR restraints: Bond =    0.000   Angle =     0.000   Torsion =     0.000
===============================================================================

 NSTEP =    67000   TIME(PS) =     117.000  TEMP(K) =   311.06  PRESS =     0.0
 Etot   =   -219800.7481  EKtot   =     83174.2344  EPtot      =   -302974.9825
 BOND   =      5912.0100  ANGLE   =     23424.1718  DIHED      =     15509.1870
 1-4 NB =      5683.1161  1-4 EEL =      2021.4976  VDWAALS    =     33464.6456
 EELEC  =   -405131.0006  EHBOND  =         0.0000  RESTRAINT  =     16141.3900
 EAMBER (non-restraint)  =   -319116.3724
 EKCMT  =         0.0000  VIRIAL  =         0.0000  VOLUME     =   1399858.2818
                                                    SURFTEN    =         0.0000
                                                    Density    =         0.8910
 ------------------------------------------------------------------------------

 NMR restraints: Bond =    0.000   Angle =     0.000   Torsion =     0.000
===============================================================================

 NSTEP =    68000   TIME(PS) =     118.000  TEMP(K) =   310.83  PRESS =     0.0
 Etot   =   -219745.2637  EKtot   =     83113.8906  EPtot      =   -302859.1544
 BOND   =      5969.3157  ANGLE   =     23405.5517  DIHED      =     15578.7867
 1-4 NB =      5705.6631  1-4 EEL =      2052.0880  VDWAALS    =     33287.7921
 EELEC  =   -404949.1546  EHBOND  =         0.0000  RESTRAINT  =     16090.8030
 EAMBER (non-restraint)  =   -318949.9573
 EKCMT  =         0.0000  VIRIAL  =         0.0000  VOLUME     =   1401111.5526
                                                    SURFTEN    =         0.0000
                                                    Density    =         0.8902
 ------------------------------------------------------------------------------

 NMR restraints: Bond =    0.000   Angle =     0.000   Torsion =     0.000
===============================================================================

 NSTEP =    69000   TIME(PS) =     119.000  TEMP(K) =   310.42  PRESS =     0.0
 Etot   =   -219618.3536  EKtot   =     83005.1719  EPtot      =   -302623.5255
 BOND   =      5961.7878  ANGLE   =     23363.6942  DIHED      =     15631.5517
 1-4 NB =      5728.0952  1-4 EEL =      2190.4142  VDWAALS    =     33212.5313
 EELEC  =   -404854.7068  EHBOND  =         0.0000  RESTRAINT  =     16143.1068
 EAMBER (non-restraint)  =   -318766.6323
 EKCMT  =         0.0000  VIRIAL  =         0.0000  VOLUME     =   1401111.5526
                                                    SURFTEN    =         0.0000
                                                    Density    =         0.8902
 ------------------------------------------------------------------------------

 NMR restraints: Bond =    0.000   Angle =     0.000   Torsion =     0.000
===============================================================================

 NSTEP =    70000   TIME(PS) =     120.000  TEMP(K) =   309.33  PRESS =     0.0
 Etot   =   -219916.4768  EKtot   =     82712.4922  EPtot      =   -302628.9690
 BOND   =      5943.2277  ANGLE   =     23573.4036  DIHED      =     15535.7462
 1-4 NB =      5668.9954  1-4 EEL =      2077.4707  VDWAALS    =     32975.5250
 EELEC  =   -404638.3975  EHBOND  =         0.0000  RESTRAINT  =     16235.0600
 EAMBER (non-restraint)  =   -318864.0290
 EKCMT  =         0.0000  VIRIAL  =         0.0000  VOLUME     =   1402706.1461
                                                    SURFTEN    =         0.0000
                                                    Density    =         0.8892
 ------------------------------------------------------------------------------

 NMR restraints: Bond =    0.000   Angle =     0.000   Torsion =     0.000
===============================================================================

 NSTEP =    71000   TIME(PS) =     121.000  TEMP(K) =   310.15  PRESS =     0.0
 Etot   =   -219225.4441  EKtot   =     82933.0234  EPtot      =   -302158.4675
 BOND   =      5976.7532  ANGLE   =     23501.4569  DIHED      =     15552.1150
 1-4 NB =      5677.4766  1-4 EEL =      2029.5714  VDWAALS    =     33211.4581
 EELEC  =   -404286.6260  EHBOND  =         0.0000  RESTRAINT  =     16179.3273
 EAMBER (non-restraint)  =   -318337.7948
 EKCMT  =         0.0000  VIRIAL  =         0.0000  VOLUME     =   1401230.3954
                                                    SURFTEN    =         0.0000
                                                    Density    =         0.8901
 ------------------------------------------------------------------------------

 NMR restraints: Bond =    0.000   Angle =     0.000   Torsion =     0.000
===============================================================================

 NSTEP =    72000   TIME(PS) =     122.000  TEMP(K) =   309.27  PRESS =     0.0
 Etot   =   -219609.0523  EKtot   =     82696.1328  EPtot      =   -302305.1851
 BOND   =      5995.6236  ANGLE   =     23335.7180  DIHED      =     15636.4436
 1-4 NB =      5640.5532  1-4 EEL =      2091.5643  VDWAALS    =     32989.3408
 EELEC  =   -404214.7520  EHBOND  =         0.0000  RESTRAINT  =     16220.3234
 EAMBER (non-restraint)  =   -318525.5085
 EKCMT  =         0.0000  VIRIAL  =         0.0000  VOLUME     =   1402336.1211
                                                    SURFTEN    =         0.0000
                                                    Density    =         0.8894
 ------------------------------------------------------------------------------

 NMR restraints: Bond =    0.000   Angle =     0.000   Torsion =     0.000
===============================================================================

 NSTEP =    73000   TIME(PS) =     123.000  TEMP(K) =   312.05  PRESS =     0.0
 Etot   =   -219228.0648  EKtot   =     83440.8281  EPtot      =   -302668.8930
 BOND   =      5955.1454  ANGLE   =     23443.0441  DIHED      =     15545.8390
 1-4 NB =      5715.9161  1-4 EEL =      2065.4082  VDWAALS    =     33136.6492
 EELEC  =   -404695.9408  EHBOND  =         0.0000  RESTRAINT  =     16165.0459
 EAMBER (non-restraint)  =   -318833.9388
 EKCMT  =         0.0000  VIRIAL  =         0.0000  VOLUME     =   1402659.3180
                                                    SURFTEN    =         0.0000
                                                    Density    =         0.8892
 ------------------------------------------------------------------------------

 NMR restraints: Bond =    0.000   Angle =     0.000   Torsion =     0.000
===============================================================================

 NSTEP =    74000   TIME(PS) =     124.000  TEMP(K) =   309.99  PRESS =     0.0
 Etot   =   -219488.4111  EKtot   =     82888.1875  EPtot      =   -302376.5986
 BOND   =      5980.9188  ANGLE   =     23576.7643  DIHED      =     15513.0438
 1-4 NB =      5669.1040  1-4 EEL =      2040.3560  VDWAALS    =     33141.1072
 EELEC  =   -404626.3771  EHBOND  =         0.0000  RESTRAINT  =     16328.4844
 EAMBER (non-restraint)  =   -318705.0830
 EKCMT  =         0.0000  VIRIAL  =         0.0000  VOLUME     =   1402522.6244
                                                    SURFTEN    =         0.0000
                                                    Density    =         0.8893
 ------------------------------------------------------------------------------

 NMR restraints: Bond =    0.000   Angle =     0.000   Torsion =     0.000
===============================================================================

 NSTEP =    75000   TIME(PS) =     125.000  TEMP(K) =   309.68  PRESS =     0.0
 Etot   =   -219672.9180  EKtot   =     82807.2188  EPtot      =   -302480.1367
 BOND   =      5973.1708  ANGLE   =     23454.7840  DIHED      =     15580.4412
 1-4 NB =      5694.8708  1-4 EEL =      2046.5421  VDWAALS    =     33280.6999
 EELEC  =   -404853.6172  EHBOND  =         0.0000  RESTRAINT  =     16342.9718
 EAMBER (non-restraint)  =   -318823.1085
 EKCMT  =         0.0000  VIRIAL  =         0.0000  VOLUME     =   1400662.6633
                                                    SURFTEN    =         0.0000
                                                    Density    =         0.8905
 ------------------------------------------------------------------------------

 NMR restraints: Bond =    0.000   Angle =     0.000   Torsion =     0.000
===============================================================================

 NSTEP =    76000   TIME(PS) =     126.000  TEMP(K) =   309.08  PRESS =     0.0
 Etot   =   -219995.8384  EKtot   =     82645.1953  EPtot      =   -302641.0337
 BOND   =      5909.1941  ANGLE   =     23251.8023  DIHED      =     15494.6825
 1-4 NB =      5653.0994  1-4 EEL =      2106.3684  VDWAALS    =     32599.9553
 EELEC  =   -403971.7741  EHBOND  =         0.0000  RESTRAINT  =     16315.6383
 EAMBER (non-restraint)  =   -318956.6720
 EKCMT  =         0.0000  VIRIAL  =         0.0000  VOLUME     =   1402608.7516
                                                    SURFTEN    =         0.0000
                                                    Density    =         0.8893
 ------------------------------------------------------------------------------

 NMR restraints: Bond =    0.000   Angle =     0.000   Torsion =     0.000
===============================================================================

 NSTEP =    77000   TIME(PS) =     127.000  TEMP(K) =   308.71  PRESS =     0.0
 Etot   =   -219875.7295  EKtot   =     82548.1875  EPtot      =   -302423.9170
 BOND   =      5940.0510  ANGLE   =     23326.0808  DIHED      =     15531.8361
 1-4 NB =      5714.5411  1-4 EEL =      2176.7500  VDWAALS    =     32985.6954
 EELEC  =   -404207.9067  EHBOND  =         0.0000  RESTRAINT  =     16109.0354
 EAMBER (non-restraint)  =   -318532.9523
 EKCMT  =         0.0000  VIRIAL  =         0.0000  VOLUME     =   1404800.5160
                                                    SURFTEN    =         0.0000
                                                    Density    =         0.8879
 ------------------------------------------------------------------------------

 NMR restraints: Bond =    0.000   Angle =     0.000   Torsion =     0.000
===============================================================================

 NSTEP =    78000   TIME(PS) =     128.000  TEMP(K) =   309.58  PRESS =     0.0
 Etot   =   -219819.0534  EKtot   =     82780.0859  EPtot      =   -302599.1394
 BOND   =      6113.5764  ANGLE   =     23364.6288  DIHED      =     15483.9381
 1-4 NB =      5707.6428  1-4 EEL =      2041.5649  VDWAALS    =     32990.7176
 EELEC  =   -404423.2325  EHBOND  =         0.0000  RESTRAINT  =     16122.0246
 EAMBER (non-restraint)  =   -318721.1640
 EKCMT  =         0.0000  VIRIAL  =         0.0000  VOLUME     =   1401168.3526
                                                    SURFTEN    =         0.0000
                                                    Density    =         0.8902
 ------------------------------------------------------------------------------

 NMR restraints: Bond =    0.000   Angle =     0.000   Torsion =     0.000
===============================================================================

 NSTEP =    79000   TIME(PS) =     129.000  TEMP(K) =   308.44  PRESS =     0.0
 Etot   =   -220399.6220  EKtot   =     82475.5781  EPtot      =   -302875.2002
 BOND   =      5973.0699  ANGLE   =     23401.8395  DIHED      =     15521.6699
 1-4 NB =      5672.8381  1-4 EEL =      2093.5784  VDWAALS    =     32896.8611
 EELEC  =   -404575.0878  EHBOND  =         0.0000  RESTRAINT  =     16140.0307
 EAMBER (non-restraint)  =   -319015.2309
 EKCMT  =         0.0000  VIRIAL  =         0.0000  VOLUME     =   1401191.4393
                                                    SURFTEN    =         0.0000
                                                    Density    =         0.8902
 ------------------------------------------------------------------------------

 NMR restraints: Bond =    0.000   Angle =     0.000   Torsion =     0.000
===============================================================================

 NSTEP =    80000   TIME(PS) =     130.000  TEMP(K) =   310.48  PRESS =     0.0
 Etot   =   -219647.1177  EKtot   =     83020.0156  EPtot      =   -302667.1333
 BOND   =      5927.4849  ANGLE   =     23344.1828  DIHED      =     15523.6193
 1-4 NB =      5640.3320  1-4 EEL =      2052.1976  VDWAALS    =     33266.8062
 EELEC  =   -404565.7365  EHBOND  =         0.0000  RESTRAINT  =     16143.9804
 EAMBER (non-restraint)  =   -318811.1137
 EKCMT  =         0.0000  VIRIAL  =         0.0000  VOLUME     =   1401923.2477
                                                    SURFTEN    =         0.0000
                                                    Density    =         0.8897
 ------------------------------------------------------------------------------

 NMR restraints: Bond =    0.000   Angle =     0.000   Torsion =     0.000
===============================================================================

 NSTEP =    81000   TIME(PS) =     131.000  TEMP(K) =   309.64  PRESS =     0.0
 Etot   =   -219744.9773  EKtot   =     82794.8594  EPtot      =   -302539.8367
 BOND   =      6106.2589  ANGLE   =     23448.5768  DIHED      =     15519.0728
 1-4 NB =      5700.8562  1-4 EEL =      2057.3209  VDWAALS    =     33166.9704
 EELEC  =   -404698.6790  EHBOND  =         0.0000  RESTRAINT  =     16159.7862
 EAMBER (non-restraint)  =   -318699.6229
 EKCMT  =         0.0000  VIRIAL  =         0.0000  VOLUME     =   1402634.9692
                                                    SURFTEN    =         0.0000
                                                    Density    =         0.8892
 ------------------------------------------------------------------------------

 NMR restraints: Bond =    0.000   Angle =     0.000   Torsion =     0.000
===============================================================================

 NSTEP =    82000   TIME(PS) =     132.000  TEMP(K) =   308.96  PRESS =     0.0
 Etot   =   -220354.9278  EKtot   =     82614.6406  EPtot      =   -302969.5684
 BOND   =      6018.4997  ANGLE   =     23235.7123  DIHED      =     15524.7779
 1-4 NB =      5738.2873  1-4 EEL =      2080.8228  VDWAALS    =     33280.5187
 EELEC  =   -405029.0527  EHBOND  =         0.0000  RESTRAINT  =     16180.8655
 EAMBER (non-restraint)  =   -319150.4339
 EKCMT  =         0.0000  VIRIAL  =         0.0000  VOLUME     =   1401303.6740
                                                    SURFTEN    =         0.0000
                                                    Density    =         0.8901
 ------------------------------------------------------------------------------

 NMR restraints: Bond =    0.000   Angle =     0.000   Torsion =     0.000
===============================================================================

 NSTEP =    83000   TIME(PS) =     133.000  TEMP(K) =   309.01  PRESS =     0.0
 Etot   =   -220146.8431  EKtot   =     82626.5703  EPtot      =   -302773.4134
 BOND   =      5998.7639  ANGLE   =     23478.6142  DIHED      =     15537.2178
 1-4 NB =      5712.2520  1-4 EEL =      2090.1691  VDWAALS    =     33365.8290
 EELEC  =   -405152.7324  EHBOND  =         0.0000  RESTRAINT  =     16196.4729
 EAMBER (non-restraint)  =   -318969.8863
 EKCMT  =         0.0000  VIRIAL  =         0.0000  VOLUME     =   1400535.9407
                                                    SURFTEN    =         0.0000
                                                    Density    =         0.8906
 ------------------------------------------------------------------------------

 NMR restraints: Bond =    0.000   Angle =     0.000   Torsion =     0.000
===============================================================================

 NSTEP =    84000   TIME(PS) =     134.000  TEMP(K) =   309.98  PRESS =     0.0
 Etot   =   -219362.6821  EKtot   =     82885.9922  EPtot      =   -302248.6743
 BOND   =      5912.0251  ANGLE   =     23536.4187  DIHED      =     15488.9353
 1-4 NB =      5695.6314  1-4 EEL =      2078.0105  VDWAALS    =     33558.5554
 EELEC  =   -404834.5814  EHBOND  =         0.0000  RESTRAINT  =     16316.3306
 EAMBER (non-restraint)  =   -318565.0049
 EKCMT  =         0.0000  VIRIAL  =         0.0000  VOLUME     =   1400129.3108
                                                    SURFTEN    =         0.0000
                                                    Density    =         0.8908
 ------------------------------------------------------------------------------

 NMR restraints: Bond =    0.000   Angle =     0.000   Torsion =     0.000
===============================================================================

 NSTEP =    85000   TIME(PS) =     135.000  TEMP(K) =   310.33  PRESS =     0.0
 Etot   =   -219443.3298  EKtot   =     82981.2891  EPtot      =   -302424.6188
 BOND   =      5982.9048  ANGLE   =     23241.4242  DIHED      =     15505.6537
 1-4 NB =      5682.4970  1-4 EEL =      2032.2517  VDWAALS    =     33346.1983
 EELEC  =   -404588.5132  EHBOND  =         0.0000  RESTRAINT  =     16372.9647
 EAMBER (non-restraint)  =   -318797.5835
 EKCMT  =         0.0000  VIRIAL  =         0.0000  VOLUME     =   1401745.8996
                                                    SURFTEN    =         0.0000
                                                    Density    =         0.8898
 ------------------------------------------------------------------------------

 NMR restraints: Bond =    0.000   Angle =     0.000   Torsion =     0.000
===============================================================================

 NSTEP =    86000   TIME(PS) =     136.000  TEMP(K) =   311.03  PRESS =     0.0
 Etot   =   -219544.5140  EKtot   =     83167.9844  EPtot      =   -302712.4984
 BOND   =      6002.8026  ANGLE   =     23451.2293  DIHED      =     15472.9264
 1-4 NB =      5647.8451  1-4 EEL =      2004.9862  VDWAALS    =     32947.3645
 EELEC  =   -404459.2144  EHBOND  =         0.0000  RESTRAINT  =     16219.5620
 EAMBER (non-restraint)  =   -318932.0604
 EKCMT  =         0.0000  VIRIAL  =         0.0000  VOLUME     =   1401126.2551
                                                    SURFTEN    =         0.0000
                                                    Density    =         0.8902
 ------------------------------------------------------------------------------

 NMR restraints: Bond =    0.000   Angle =     0.000   Torsion =     0.000
===============================================================================

 NSTEP =    87000   TIME(PS) =     137.000  TEMP(K) =   309.65  PRESS =     0.0
 Etot   =   -220234.0602  EKtot   =     82798.2656  EPtot      =   -303032.3259
 BOND   =      6073.0965  ANGLE   =     23069.0701  DIHED      =     15508.0909
 1-4 NB =      5695.0472  1-4 EEL =      2033.6817  VDWAALS    =     33189.8725
 EELEC  =   -404786.3640  EHBOND  =         0.0000  RESTRAINT  =     16185.1791
 EAMBER (non-restraint)  =   -319217.5050
 EKCMT  =         0.0000  VIRIAL  =         0.0000  VOLUME     =   1398775.6023
                                                    SURFTEN    =         0.0000
                                                    Density    =         0.8917
 ------------------------------------------------------------------------------

 NMR restraints: Bond =    0.000   Angle =     0.000   Torsion =     0.000
===============================================================================

 NSTEP =    88000   TIME(PS) =     138.000  TEMP(K) =   310.46  PRESS =     0.0
 Etot   =   -219571.8634  EKtot   =     83014.9531  EPtot      =   -302586.8165
 BOND   =      6000.5199  ANGLE   =     23476.3502  DIHED      =     15495.8429
 1-4 NB =      5684.1164  1-4 EEL =      2087.3491  VDWAALS    =     33382.8440
 EELEC  =   -405001.3593  EHBOND  =         0.0000  RESTRAINT  =     16287.5203
 EAMBER (non-restraint)  =   -318874.3368
 EKCMT  =         0.0000  VIRIAL  =         0.0000  VOLUME     =   1399305.2375
                                                    SURFTEN    =         0.0000
                                                    Density    =         0.8914
 ------------------------------------------------------------------------------

 NMR restraints: Bond =    0.000   Angle =     0.000   Torsion =     0.000
===============================================================================

 NSTEP =    89000   TIME(PS) =     139.000  TEMP(K) =   310.89  PRESS =     0.0
 Etot   =   -219503.6298  EKtot   =     83129.7812  EPtot      =   -302633.4110
 BOND   =      5983.3871  ANGLE   =     23293.5611  DIHED      =     15503.1027
 1-4 NB =      5686.3634  1-4 EEL =      2088.1886  VDWAALS    =     33043.9766
 EELEC  =   -404487.6574  EHBOND  =         0.0000  RESTRAINT  =     16255.6668
 EAMBER (non-restraint)  =   -318889.0779
 EKCMT  =         0.0000  VIRIAL  =         0.0000  VOLUME     =   1401765.6586
                                                    SURFTEN    =         0.0000
                                                    Density    =         0.8898
 ------------------------------------------------------------------------------

 NMR restraints: Bond =    0.000   Angle =     0.000   Torsion =     0.000
===============================================================================

 NSTEP =    90000   TIME(PS) =     140.000  TEMP(K) =   310.39  PRESS =     0.0
 Etot   =   -219587.4048  EKtot   =     82997.1172  EPtot      =   -302584.5219
 BOND   =      5794.7646  ANGLE   =     23395.0526  DIHED      =     15521.2770
 1-4 NB =      5720.3861  1-4 EEL =      2011.5124  VDWAALS    =     33105.7029
 EELEC  =   -404458.2631  EHBOND  =         0.0000  RESTRAINT  =     16325.0455
 EAMBER (non-restraint)  =   -318909.5675
 EKCMT  =         0.0000  VIRIAL  =         0.0000  VOLUME     =   1400595.7793
                                                    SURFTEN    =         0.0000
                                                    Density    =         0.8905
 ------------------------------------------------------------------------------

 NMR restraints: Bond =    0.000   Angle =     0.000   Torsion =     0.000
===============================================================================

 NSTEP =    91000   TIME(PS) =     141.000  TEMP(K) =   309.59  PRESS =     0.0
 Etot   =   -220126.2236  EKtot   =     82781.3750  EPtot      =   -302907.5986
 BOND   =      5959.0377  ANGLE   =     23446.9305  DIHED      =     15549.6336
 1-4 NB =      5667.3159  1-4 EEL =      1970.6241  VDWAALS    =     33401.7183
 EELEC  =   -405023.9724  EHBOND  =         0.0000  RESTRAINT  =     16121.1137
 EAMBER (non-restraint)  =   -319028.7124
 EKCMT  =         0.0000  VIRIAL  =         0.0000  VOLUME     =   1399982.7046
                                                    SURFTEN    =         0.0000
                                                    Density    =         0.8909
 ------------------------------------------------------------------------------

 NMR restraints: Bond =    0.000   Angle =     0.000   Torsion =     0.000
===============================================================================

 NSTEP =    92000   TIME(PS) =     142.000  TEMP(K) =   309.52  PRESS =     0.0
 Etot   =   -219802.9268  EKtot   =     82764.1172  EPtot      =   -302567.0439
 BOND   =      6040.1148  ANGLE   =     23500.0951  DIHED      =     15496.7514
 1-4 NB =      5629.3487  1-4 EEL =      2063.9367  VDWAALS    =     33153.4195
 EELEC  =   -404862.0711  EHBOND  =         0.0000  RESTRAINT  =     16411.3610
 EAMBER (non-restraint)  =   -318978.4049
 EKCMT  =         0.0000  VIRIAL  =         0.0000  VOLUME     =   1401305.0134
                                                    SURFTEN    =         0.0000
                                                    Density    =         0.8901
 ------------------------------------------------------------------------------

 NMR restraints: Bond =    0.000   Angle =     0.000   Torsion =     0.000
===============================================================================

 NSTEP =    93000   TIME(PS) =     143.000  TEMP(K) =   308.54  PRESS =     0.0
 Etot   =   -220308.2544  EKtot   =     82501.6328  EPtot      =   -302809.8872
 BOND   =      6089.9377  ANGLE   =     23347.9828  DIHED      =     15584.7383
 1-4 NB =      5709.9344  1-4 EEL =      2005.7048  VDWAALS    =     33025.7454
 EELEC  =   -404792.6226  EHBOND  =         0.0000  RESTRAINT  =     16218.6920
 EAMBER (non-restraint)  =   -319028.5792
 EKCMT  =         0.0000  VIRIAL  =         0.0000  VOLUME     =   1402709.3640
                                                    SURFTEN    =         0.0000
                                                    Density    =         0.8892
 ------------------------------------------------------------------------------

 NMR restraints: Bond =    0.000   Angle =     0.000   Torsion =     0.000
===============================================================================

 NSTEP =    94000   TIME(PS) =     144.000  TEMP(K) =   310.01  PRESS =     0.0
 Etot   =   -220082.5640  EKtot   =     82894.2734  EPtot      =   -302976.8374
 BOND   =      5973.5434  ANGLE   =     23468.1165  DIHED      =     15572.1209
 1-4 NB =      5664.4586  1-4 EEL =      2058.0758  VDWAALS    =     32891.5090
 EELEC  =   -404751.2414  EHBOND  =         0.0000  RESTRAINT  =     16146.5799
 EAMBER (non-restraint)  =   -319123.4173
 EKCMT  =         0.0000  VIRIAL  =         0.0000  VOLUME     =   1403066.6084
                                                    SURFTEN    =         0.0000
                                                    Density    =         0.8890
 ------------------------------------------------------------------------------

 NMR restraints: Bond =    0.000   Angle =     0.000   Torsion =     0.000
===============================================================================

 NSTEP =    95000   TIME(PS) =     145.000  TEMP(K) =   310.03  PRESS =     0.0
 Etot   =   -219738.0287  EKtot   =     82900.8516  EPtot      =   -302638.8803
 BOND   =      5970.8123  ANGLE   =     23413.5196  DIHED      =     15555.8061
 1-4 NB =      5676.6467  1-4 EEL =      2076.6425  VDWAALS    =     32961.2727
 EELEC  =   -404525.2725  EHBOND  =         0.0000  RESTRAINT  =     16231.6922
 EAMBER (non-restraint)  =   -318870.5725
 EKCMT  =         0.0000  VIRIAL  =         0.0000  VOLUME     =   1402618.8807
                                                    SURFTEN    =         0.0000
                                                    Density    =         0.8893
 ------------------------------------------------------------------------------

 NMR restraints: Bond =    0.000   Angle =     0.000   Torsion =     0.000
===============================================================================

 NSTEP =    96000   TIME(PS) =     146.000  TEMP(K) =   308.82  PRESS =     0.0
 Etot   =   -219754.4373  EKtot   =     82575.3984  EPtot      =   -302329.8357
 BOND   =      6078.3417  ANGLE   =     23521.0236  DIHED      =     15548.0490
 1-4 NB =      5692.6298  1-4 EEL =      2045.2972  VDWAALS    =     32922.4315
 EELEC  =   -404369.4916  EHBOND  =         0.0000  RESTRAINT  =     16231.8831
 EAMBER (non-restraint)  =   -318561.7189
 EKCMT  =         0.0000  VIRIAL  =         0.0000  VOLUME     =   1402791.1133
                                                    SURFTEN    =         0.0000
                                                    Density    =         0.8891
 ------------------------------------------------------------------------------

 NMR restraints: Bond =    0.000   Angle =     0.000   Torsion =     0.000
===============================================================================

 NSTEP =    97000   TIME(PS) =     147.000  TEMP(K) =   310.76  PRESS =     0.0
 Etot   =   -219948.7048  EKtot   =     83096.2109  EPtot      =   -303044.9158
 BOND   =      6007.8958  ANGLE   =     23283.7222  DIHED      =     15458.2763
 1-4 NB =      5642.9058  1-4 EEL =      1971.5658  VDWAALS    =     33068.3029
 EELEC  =   -404701.8294  EHBOND  =         0.0000  RESTRAINT  =     16224.2447
 EAMBER (non-restraint)  =   -319269.1604
 EKCMT  =         0.0000  VIRIAL  =         0.0000  VOLUME     =   1404270.7682
                                                    SURFTEN    =         0.0000
                                                    Density    =         0.8882
 ------------------------------------------------------------------------------

 NMR restraints: Bond =    0.000   Angle =     0.000   Torsion =     0.000
===============================================================================

 NSTEP =    98000   TIME(PS) =     148.000  TEMP(K) =   309.55  PRESS =     0.0
 Etot   =   -220157.2023  EKtot   =     82771.1641  EPtot      =   -302928.3663
 BOND   =      5851.6539  ANGLE   =     23396.9913  DIHED      =     15506.4660
 1-4 NB =      5728.1251  1-4 EEL =      2075.6876  VDWAALS    =     32539.5851
 EELEC  =   -404155.3720  EHBOND  =         0.0000  RESTRAINT  =     16128.4968
 EAMBER (non-restraint)  =   -319056.8631
 EKCMT  =         0.0000  VIRIAL  =         0.0000  VOLUME     =   1403227.7394
                                                    SURFTEN    =         0.0000
                                                    Density    =         0.8889
 ------------------------------------------------------------------------------

 NMR restraints: Bond =    0.000   Angle =     0.000   Torsion =     0.000
===============================================================================

 NSTEP =    99000   TIME(PS) =     149.000  TEMP(K) =   307.71  PRESS =     0.0
 Etot   =   -220381.0874  EKtot   =     82280.9609  EPtot      =   -302662.0484
 BOND   =      6090.8847  ANGLE   =     23549.8503  DIHED      =     15628.3119
 1-4 NB =      5629.0458  1-4 EEL =      1956.1732  VDWAALS    =     33035.3988
 EELEC  =   -404500.3186  EHBOND  =         0.0000  RESTRAINT  =     15948.6056
 EAMBER (non-restraint)  =   -318610.6540
 EKCMT  =         0.0000  VIRIAL  =         0.0000  VOLUME     =   1403014.7317
                                                    SURFTEN    =         0.0000
                                                    Density    =         0.8890
 ------------------------------------------------------------------------------

 NMR restraints: Bond =    0.000   Angle =     0.000   Torsion =     0.000
===============================================================================

 NSTEP =   100000   TIME(PS) =     150.000  TEMP(K) =   309.25  PRESS =     0.0
 Etot   =   -220386.7172  EKtot   =     82690.5312  EPtot      =   -303077.2485
 BOND   =      5953.7580  ANGLE   =     23445.1824  DIHED      =     15513.8702
 1-4 NB =      5643.7927  1-4 EEL =      2118.1527  VDWAALS    =     33294.6717
 EELEC  =   -405240.9149  EHBOND  =         0.0000  RESTRAINT  =     16194.2387
 EAMBER (non-restraint)  =   -319271.4872
 EKCMT  =         0.0000  VIRIAL  =         0.0000  VOLUME     =   1401874.1881
                                                    SURFTEN    =         0.0000
                                                    Density    =         0.8897
 ------------------------------------------------------------------------------

 NMR restraints: Bond =    0.000   Angle =     0.000   Torsion =     0.000
===============================================================================

      A V E R A G E S   O V E R     100 S T E P S


 NSTEP =   100000   TIME(PS) =     150.000  TEMP(K) =   309.70  PRESS =     0.0
 Etot   =   -219599.3208  EKtot   =     82811.3933  EPtot      =   -302410.7140
 BOND   =      5985.3435  ANGLE   =     23460.2594  DIHED      =     15571.0833
 1-4 NB =      5682.5971  1-4 EEL =      2059.2176  VDWAALS    =     33443.5827
 EELEC  =   -404744.2726  EHBOND  =         0.0000  RESTRAINT  =     16131.4750
 EAMBER (non-restraint)  =   -318542.1890
 EKCMT  =         0.0000  VIRIAL  =         0.0000  VOLUME     =   1400680.3559
                                                    SURFTEN    =         0.0000
                                                    Density    =         0.8905
 ------------------------------------------------------------------------------

 NMR restraints: Bond =    0.000   Angle =     0.000   Torsion =     0.000
===============================================================================

      R M S  F L U C T U A T I O N S


 NSTEP =   100000   TIME(PS) =     150.000  TEMP(K) =     1.41  PRESS =     0.0
 Etot   =       829.6768  EKtot   =       375.8820  EPtot      =       546.2257
 BOND   =        73.8417  ANGLE   =       124.9244  DIHED      =        57.1044
 1-4 NB =        30.7371  1-4 EEL =        56.8366  VDWAALS    =       416.0834
 EELEC  =       534.5538  EHBOND  =         0.0000  RESTRAINT  =       187.2112
 EAMBER (non-restraint)  =       359.0145
 EKCMT  =         0.0000  VIRIAL  =         0.0000  VOLUME     =      1882.6883
                                                    SURFTEN    =         0.0000
                                                    Density    =         0.0012
 ------------------------------------------------------------------------------


 NMR restraints on final step:

| MC Barostat:       1000 volume changes attempted.
| MC Barostat:        260 changes successful ( 26.00%)
 ------------------------------------------------------------------------------

--------------------------------------------------------------------------------
   5.  TIMINGS
--------------------------------------------------------------------------------

|  NonSetup CPU Time in Major Routines:
|
|     Routine           Sec        %
|     ------------------------------
|     Nonbond          30.33    8.68
|     Bond              0.00    0.00
|     Angle             0.00    0.00
|     Dihedral          0.00    0.00
|     Shake             0.53    0.15
|     RunMD           314.53   89.97
|     Other             4.21    1.21
|     ------------------------------
|     Total           349.60

|  PME Nonbond Pairlist CPU Time:
|
|     Routine              Sec        %
|     ---------------------------------
|     Set Up Cit           0.00    0.00
|     Build List           0.00    0.00
|     ---------------------------------
|     Total                0.00    0.00

|  PME Direct Force CPU Time:
|
|     Routine              Sec        %
|     ---------------------------------
|     NonBonded Calc       0.00    0.00
|     Exclude Masked       0.00    0.00
|     Other                0.16    0.05
|     ---------------------------------
|     Total                0.16    0.05

|  PME Reciprocal Force CPU Time:
|
|     Routine              Sec        %
|     ---------------------------------
|     1D bspline           0.00    0.00
|     Grid Charges         0.00    0.00
|     Scalar Sum           0.00    0.00
|     Gradient Sum         0.00    0.00
|     FFT                  0.00    0.00
|     ---------------------------------
|     Total                0.00    0.00

|  Final Performance Info:
|     -----------------------------------------------------
|     Average timings for last   12000 steps:
|     Elapsed(s) =      41.69 Per Step(ms) =       3.47
|         ns/day =      24.87   seconds/ns =    3474.34
|
|     Average timings for all steps:
|     Elapsed(s) =     349.72 Per Step(ms) =       3.50
|         ns/day =      24.71   seconds/ns =    3497.24
|     -----------------------------------------------------

|  Setup CPU time:            1.34 seconds
|  NonSetup CPU time:       349.60 seconds
|  Total CPU time:          350.94 seconds     0.10 hours

|  Setup wall time:           2    seconds
|  NonSetup wall time:      349    seconds
|  Total wall time:         351    seconds     0.10 hours
