# Supplementary material for: Intermolecular Interactions in G Protein-Coupled Receptor Allosteric Sites at the Membrane Interface from Molecular Dynamics Simulations and Quantum Chemical Calculations
Source: J Chem Inf Model. 2022 Sep 30;62(19):4736–47. doi: 10.1021/acs.jcim.2c00788 (PMC9554917; doi:10.1021/acs.jcim.2c00788)
Supplement: Supplementary file 2 — ci2c00788_si_002.zip [file ci2c00788_si_002.zip › MD_simulations_inputs/C5aR1_MD_simulations_inputs/5o9h_dmpc/eq03.out]

          -------------------------------------------------------
          Amber 16 PMEMD                              2016
          -------------------------------------------------------

| PMEMD implementation of SANDER, Release 16

| Run on 01/29/2019 at 11:10:38

|   Executable path: /usr/local/amber16/bin/pmemd.cuda
| Working directory: /data/almudena/C5aR1-9P2-dmpc
|          Hostname: c104343

  [-O]verwriting output

File Assignments:
|   MDIN: eq03.in                                                               
|  MDOUT: eq03.out                                                              
| INPCRD: c5ar1-9p2-dmpc.eq02.rst                                               
|   PARM: c5ar1-9p2-dmpc.top                                                    
| RESTRT: c5ar1-9p2-dmpc.eq03.rst                                               
|   REFC: c5ar1-9p2-dmpc.eq02.rst                                               
|  MDVEL: mdvel                                                                 
|   MDEN: mden                                                                  
|  MDCRD: eq03.nc                                                               
| MDINFO: mdinfo                                                                
|  MDFRC: mdfrc                                                                 


 Here is the input file:

&cntrl                                                                         
    imin=0,        ! No minimization                                           
    irest=1,       ! This IS a restart of an old MD simulation                 
    ntx=5,         ! So our inpcrd file has velocities                         
                                                                               
! Temperature control                                                          
    ntt=3,         ! Langevin dynamics                                         
    gamma_ln=1.0,  ! Friction coefficient (ps^-1)                              
    temp0=310,   ! Target temperature                                          
                                                                               
! Potential energy control                                                     
    cut=10.0,      ! Nonbonded cutoff, in Angstroms                            
                                                                               
! MD settings                                                                  
    nstlim=100000,  ! 100K steps, 100 ps total                                 
    dt=0.001,      ! time step (ps)                                            
                                                                               
! SHAKE                                                                        
    ntc=2,         ! Constrain bonds containing hydrogen                       
    ntf=2,         ! Do not calculate forces of bonds containing hydrogen      
                                                                               
! Control how often information is printed                                     
    ntpr=1000,     ! Print energies every 1000 steps                           
    ntwx=100,     ! Print coordinates every 1000 steps to the trajectory       
    ntwr=10000,    ! Print a restart file every 10K steps (can be less frequent
!   ntwv=-1,       ! Uncomment to also print velocities to trajectory          
!   ntwf=-1,       ! Uncomment to also print forces to trajectory              
    ntxo=2,        ! Write NetCDF format                                       
                                                                               
! Wrap coordinates when printing them to the same unit cell                    
    iwrap=1,                                                                   
                                                                               
! Constant pressure control.                                                   
    barostat=2,    ! MC barostat                                               
    ntp=3,         ! 1=isotropic, 2=anisotropic, 3=semi-isotropic w/ surften   
    pres0=1.0,     ! Target external pressure, in bar                          
                                                                               
! Constant surface tension (needed for semi-isotropic scaling). Uncomment      
    ! for this feature. csurften must be nonzero if ntp=3 above                
    csurften=3,    ! Interfaces in 1=yz plane, 2=xz plane, 3=xy plane          
    gamma_ten=0.0, ! Surface tension (dyne/cm). 0 gives pure semi-iso scaling  
    ninterface=2,  ! Number of interfaces (2 for bilayer)                      
                                                                               
! Restraint options                                                            
    ntr=1,         ! Positional restraints                                     
    nmropt=1,      ! Dihedral restraints for sugars and lipids                 
/                                                                              
                                                                               
 &wt                                                                           
    type='END'                                                                 
 /                                                                             
Hold protein fixed                                                             
5.0                                                                            
RES 1 299                                                                      
END                                                                            
Hold ligand fixed                                                              
5.0                                                                            
RES 300                                                                        
END                                                                            
END                                                                            


Note: ig = -1. Setting random seed to   599043 based on wallclock time in 
      microseconds.
 
|--------------------- INFORMATION ----------------------
| GPU (CUDA) Version of PMEMD in use: NVIDIA GPU IN USE.
|                    Version 16.0.0
| 
|                      02/25/2016
| 
| Implementation by:
|                    Ross C. Walker     (SDSC)
|                    Scott Le Grand     (nVIDIA)
| 
| Precision model in use:
|      [SPFP] - Single Precision Forces, 64-bit Fixed Point
|               Accumulation. (Default)
| 
|--------------------------------------------------------
 
|----------------- CITATION INFORMATION -----------------
|
|    When publishing work that utilized the CUDA version
|    of AMBER, please cite the following in addition to
|    the regular AMBER citations:
|
|  - Romelia Salomon-Ferrer; Andreas W. Goetz; Duncan
|    Poole; Scott Le Grand; Ross C. Walker "Routine
|    microsecond molecular dynamics simulations with
|    AMBER - Part II: Particle Mesh Ewald", J. Chem.
|    Theory Comput., 2013, 9 (9), pp3878-3888,
|    DOI: 10.1021/ct400314y.
|
|  - Andreas W. Goetz; Mark J. Williamson; Dong Xu;
|    Duncan Poole; Scott Le Grand; Ross C. Walker
|    "Routine microsecond molecular dynamics simulations
|    with AMBER - Part I: Generalized Born", J. Chem.
|    Theory Comput., 2012, 8 (5), pp1542-1555.
|
|  - Scott Le Grand; Andreas W. Goetz; Ross C. Walker
|    "SPFP: Speed without compromise - a mixed precision
|    model for GPU accelerated molecular dynamics
|    simulations.", Comp. Phys. Comm., 2013, 184
|    pp374-380, DOI: 10.1016/j.cpc.2012.09.022
|
|--------------------------------------------------------
 
|------------------- GPU DEVICE INFO --------------------
|
|            CUDA_VISIBLE_DEVICES: 2
|   CUDA Capable Devices Detected:      1
|           CUDA Device ID in use:      0
|                CUDA Device Name: GeForce GTX 1080 Ti
|     CUDA Device Global Mem Size:  11178 MB
| CUDA Device Num Multiprocessors:     28
|           CUDA Device Core Freq:   1.58 GHz
|
|--------------------------------------------------------
 
 
| Conditional Compilation Defines Used:
| PUBFFT
| BINTRAJ
| CUDA
| EMIL

| Largest sphere to fit in unit cell has radius =    55.299

| New format PARM file being parsed.
| Version =    1.000 Date = 01/28/19 Time = 12:01:48

| Note: 1-4 EEL scale factors are being read from the topology file.

| Note: 1-4 VDW scale factors are being read from the topology file.
| Duplicated    0 dihedrals

| Duplicated    0 dihedrals

--------------------------------------------------------------------------------
   1.  RESOURCE   USE: 
--------------------------------------------------------------------------------

 getting box info from netcdf restart file
 NATOM  =  125450 NTYPES =      25 NBONH =  107233 MBONA  =   17788
 NTHETH =   64542 MTHETA =   21422 NPHIH =  104504 MPHIA  =   63786
 NHPARM =       0 NPARM  =       0 NNB   =  358696 NRES   =   28218
 NBONA  =   17788 NTHETA =   21422 NPHIA =   63786 NUMBND =     103
 NUMANG =     223 NPTRA  =     255 NATYP =      62 NPHB   =       1
 IFBOX  =       1 NMXRS  =      78 IFCAP =       0 NEXTRA =       0
 NCOPY  =       0

| Coordinate Index Table dimensions:    20   20   20
| Direct force subcell size =     5.5482    5.5299    5.7115

     BOX TYPE: RECTILINEAR

--------------------------------------------------------------------------------
   2.  CONTROL  DATA  FOR  THE  RUN
--------------------------------------------------------------------------------

default_name                                                                    

General flags:
     imin    =       0, nmropt  =       1

Nature and format of input:
     ntx     =       5, irest   =       1, ntrx    =       1

Nature and format of output:
     ntxo    =       2, ntpr    =    1000, ntrx    =       1, ntwr    =   10000
     iwrap   =       1, ntwx    =     100, ntwv    =       0, ntwe    =       0
     ioutfm  =       1, ntwprt  =       0, idecomp =       0, rbornstat=      0

Potential function:
     ntf     =       2, ntb     =       2, igb     =       0, nsnb    =      25
     ipol    =       0, gbsa    =       0, iesp    =       0
     dielc   =   1.00000, cut     =  10.00000, intdiel =   1.00000

Frozen or restrained atoms:
     ibelly  =       0, ntr     =       1
     restraint_wt =   0.00000

Molecular dynamics:
     nstlim  =    100000, nscm    =         0, nrespa  =         1
     t       =   0.00000, dt      =   0.00100, vlimit  =  -1.00000

Langevin dynamics temperature regulation:
     ig      =  599043
     temp0   = 310.00000, tempi   =   0.00000, gamma_ln=   1.00000

Pressure regulation:
     ntp     =       3
     pres0   =   1.00000, comp    =  44.60000, taup    =   1.00000
     Monte-Carlo Barostat:
     mcbarint  =     100

Constant surface tension:
     csurften  =       3
     gamma_ten =   0.00000 ninterface =       2

SHAKE:
     ntc     =       2, jfastw  =       0
     tol     =   0.00001

NMR refinement options:
     iscale  =       0, noeskp  =       1, ipnlty  =       1, mxsub   =       1
     scalm   = 100.00000, pencut  =   0.10000, tausw   =   0.10000

| Intermolecular bonds treatment:
|     no_intermolecular_bonds =       1

| Energy averages sample interval:
|     ene_avg_sampling =    1000

Ewald parameters:
     verbose =       0, ew_type =       0, nbflag  =       1, use_pme =       1
     vdwmeth =       1, eedmeth =       1, netfrc  =       1
     Box X =  110.963   Box Y =  110.598   Box Z =  114.230
     Alpha =   90.000   Beta  =   90.000   Gamma =   90.000
     NFFT1 =  112       NFFT2 =  112       NFFT3 =  120
     Cutoff=   10.000   Tol   =0.100E-04
     Ewald Coefficient =  0.27511
     Interpolation order =    4

    LOADING THE CONSTRAINED ATOMS AS GROUPS


   5.  REFERENCE ATOM COORDINATES

  default_name                                                                    
    ----- READING GROUP     1; TITLE:
 Hold protein fixed                                                          

     GROUP    1 HAS HARMONIC CONSTRAINTS     5.00000
 GRP    1 RES    1 TO   299
      Number of atoms in this group  =  4878
    ----- READING GROUP     2; TITLE:
 Hold ligand fixed                                                           

     GROUP    2 HAS HARMONIC CONSTRAINTS     5.00000
 GRP    2 RES  300 TO   300
      Number of atoms in this group  =    78
    ----- END OF GROUP READ -----
| MONTE CARLO BAROSTAT IMPORTANT NOTE:
|   The Monte-Carlo barostat does not require the virial to adjust the system volume.
|   Since it is an expensive calculation, it is skipped for efficiency. A side-effect
|   is that the reported pressure is always 0 because it is not calculated.

--------------------------------------------------------------------------------
   3.  ATOMIC COORDINATES AND VELOCITIES
--------------------------------------------------------------------------------

default_name                                                                    
 begin time read from input coords =   150.000 ps


           Begin reading energy term weight changes/NMR restraints
 WEIGHT CHANGES:
                         ** No weight changes given **

 RESTRAINTS:
  No valid redirection requests found
                          ** No restraint defined **

                  Done reading weight changes/NMR restraints


 
 Number of triangulated 3-point waters found:    26738

     Sum of charges from parm topology file =  -0.00104467
     Forcing neutrality...

| Dynamic Memory, Types Used:
| Reals             5349992
| Integers          7110082

| Nonbonded Pairs Initial Allocation:    37945488

| GPU memory information (estimate):
| KB of GPU memory in use:    701455
| KB of CPU memory in use:    157039

--------------------------------------------------------------------------------
   4.  RESULTS
--------------------------------------------------------------------------------

 ---------------------------------------------------
 APPROXIMATING switch and d/dx switch using CUBIC SPLINE INTERPOLATION
 using   5000.0 points per unit in tabled values
 TESTING RELATIVE ERROR over r ranging from 0.0 to cutoff
| CHECK switch(x): max rel err =   0.2738E-14   at   2.422500
| CHECK d/dx switch(x): max rel err =   0.8314E-11   at   2.736960
 ---------------------------------------------------
|---------------------------------------------------
| APPROXIMATING direct energy using CUBIC SPLINE INTERPOLATION
|  with   50.0 points per unit in tabled values
| Relative Error Limit not exceeded for r .gt.   2.33
| APPROXIMATING direct force using CUBIC SPLINE INTERPOLATION
|  with   50.0 points per unit in tabled values
| Relative Error Limit not exceeded for r .gt.   2.80
|---------------------------------------------------

 NSTEP =     1000   TIME(PS) =     151.000  TEMP(K) =   297.71  PRESS =     0.0
 Etot   =   -228781.2802  EKtot   =     79606.2734  EPtot      =   -308387.5537
 BOND   =      5907.6890  ANGLE   =     23436.2833  DIHED      =     15522.0576
 1-4 NB =      5712.4249  1-4 EEL =      2067.3790  VDWAALS    =     21544.3333
 EELEC  =   -383434.6209  EHBOND  =         0.0000  RESTRAINT  =       856.9001
 EAMBER (non-restraint)  =   -309244.4538
 EKCMT  =         0.0000  VIRIAL  =         0.0000  VOLUME     =   1377520.8569
                                                    SURFTEN    =         0.0000
                                                    Density    =         0.9055
 ------------------------------------------------------------------------------

 NMR restraints: Bond =    0.000   Angle =     0.000   Torsion =     0.000
===============================================================================

 NSTEP =     2000   TIME(PS) =     152.000  TEMP(K) =   302.80  PRESS =     0.0
 Etot   =   -224910.6189  EKtot   =     80966.8125  EPtot      =   -305877.4314
 BOND   =      5931.3756  ANGLE   =     23653.7684  DIHED      =     15490.5348
 1-4 NB =      5701.0320  1-4 EEL =      2054.7169  VDWAALS    =     20309.8118
 EELEC  =   -379928.0501  EHBOND  =         0.0000  RESTRAINT  =       909.3791
 EAMBER (non-restraint)  =   -306786.8106
 EKCMT  =         0.0000  VIRIAL  =         0.0000  VOLUME     =   1362518.4345
                                                    SURFTEN    =         0.0000
                                                    Density    =         0.9154
 ------------------------------------------------------------------------------

 NMR restraints: Bond =    0.000   Angle =     0.000   Torsion =     0.000
===============================================================================

 NSTEP =     3000   TIME(PS) =     153.000  TEMP(K) =   307.52  PRESS =     0.0
 Etot   =   -222399.1591  EKtot   =     82228.8359  EPtot      =   -304627.9950
 BOND   =      5953.3949  ANGLE   =     23539.9665  DIHED      =     15444.3290
 1-4 NB =      5693.1777  1-4 EEL =      2020.5148  VDWAALS    =     18804.1118
 EELEC  =   -376986.7970  EHBOND  =         0.0000  RESTRAINT  =       903.3072
 EAMBER (non-restraint)  =   -305531.3022
 EKCMT  =         0.0000  VIRIAL  =         0.0000  VOLUME     =   1358647.7124
                                                    SURFTEN    =         0.0000
                                                    Density    =         0.9180
 ------------------------------------------------------------------------------

 NMR restraints: Bond =    0.000   Angle =     0.000   Torsion =     0.000
===============================================================================

 NSTEP =     4000   TIME(PS) =     154.000  TEMP(K) =   310.35  PRESS =     0.0
 Etot   =   -221418.1341  EKtot   =     82985.9609  EPtot      =   -304404.0951
 BOND   =      5853.3835  ANGLE   =     23456.0402  DIHED      =     15562.8760
 1-4 NB =      5706.7612  1-4 EEL =      2000.3089  VDWAALS    =     19276.9347
 EELEC  =   -377166.5247  EHBOND  =         0.0000  RESTRAINT  =       906.1251
 EAMBER (non-restraint)  =   -305310.2202
 EKCMT  =         0.0000  VIRIAL  =         0.0000  VOLUME     =   1354001.4068
                                                    SURFTEN    =         0.0000
                                                    Density    =         0.9212
 ------------------------------------------------------------------------------

 NMR restraints: Bond =    0.000   Angle =     0.000   Torsion =     0.000
===============================================================================

 NSTEP =     5000   TIME(PS) =     155.000  TEMP(K) =   310.69  PRESS =     0.0
 Etot   =   -221219.4175  EKtot   =     83076.1797  EPtot      =   -304295.5972
 BOND   =      5952.9581  ANGLE   =     23402.3767  DIHED      =     15593.7679
 1-4 NB =      5693.0236  1-4 EEL =      2056.2568  VDWAALS    =     19258.4314
 EELEC  =   -377158.6683  EHBOND  =         0.0000  RESTRAINT  =       906.2566
 EAMBER (non-restraint)  =   -305201.8538
 EKCMT  =         0.0000  VIRIAL  =         0.0000  VOLUME     =   1344372.2835
                                                    SURFTEN    =         0.0000
                                                    Density    =         0.9278
 ------------------------------------------------------------------------------

 NMR restraints: Bond =    0.000   Angle =     0.000   Torsion =     0.000
===============================================================================

 NSTEP =     6000   TIME(PS) =     156.000  TEMP(K) =   310.42  PRESS =     0.0
 Etot   =   -221165.2591  EKtot   =     83005.0781  EPtot      =   -304170.3373
 BOND   =      5968.2146  ANGLE   =     23524.3177  DIHED      =     15601.2699
 1-4 NB =      5692.8739  1-4 EEL =      1993.9806  VDWAALS    =     18606.4536
 EELEC  =   -376446.3665  EHBOND  =         0.0000  RESTRAINT  =       888.9190
 EAMBER (non-restraint)  =   -305059.2563
 EKCMT  =         0.0000  VIRIAL  =         0.0000  VOLUME     =   1340735.6425
                                                    SURFTEN    =         0.0000
                                                    Density    =         0.9303
 ------------------------------------------------------------------------------

 NMR restraints: Bond =    0.000   Angle =     0.000   Torsion =     0.000
===============================================================================

 NSTEP =     7000   TIME(PS) =     157.000  TEMP(K) =   311.63  PRESS =     0.0
 Etot   =   -221288.5141  EKtot   =     83326.8516  EPtot      =   -304615.3656
 BOND   =      6025.6558  ANGLE   =     23285.7243  DIHED      =     15551.1640
 1-4 NB =      5682.4035  1-4 EEL =      2069.0371  VDWAALS    =     18762.3423
 EELEC  =   -376904.9058  EHBOND  =         0.0000  RESTRAINT  =       913.2131
 EAMBER (non-restraint)  =   -305528.5787
 EKCMT  =         0.0000  VIRIAL  =         0.0000  VOLUME     =   1340510.8582
                                                    SURFTEN    =         0.0000
                                                    Density    =         0.9305
 ------------------------------------------------------------------------------

 NMR restraints: Bond =    0.000   Angle =     0.000   Torsion =     0.000
===============================================================================

 NSTEP =     8000   TIME(PS) =     158.000  TEMP(K) =   311.25  PRESS =     0.0
 Etot   =   -220978.4350  EKtot   =     83227.3047  EPtot      =   -304205.7397
 BOND   =      5911.5019  ANGLE   =     23319.1519  DIHED      =     15598.8417
 1-4 NB =      5688.2356  1-4 EEL =      1995.0006  VDWAALS    =     18399.2859
 EELEC  =   -376013.9142  EHBOND  =         0.0000  RESTRAINT  =       896.1569
 EAMBER (non-restraint)  =   -305101.8966
 EKCMT  =         0.0000  VIRIAL  =         0.0000  VOLUME     =   1338271.4520
                                                    SURFTEN    =         0.0000
                                                    Density    =         0.9320
 ------------------------------------------------------------------------------

 NMR restraints: Bond =    0.000   Angle =     0.000   Torsion =     0.000
===============================================================================

 NSTEP =     9000   TIME(PS) =     159.000  TEMP(K) =   309.38  PRESS =     0.0
 Etot   =   -221952.7440  EKtot   =     82725.8359  EPtot      =   -304678.5799
 BOND   =      5862.1777  ANGLE   =     23549.1995  DIHED      =     15653.8012
 1-4 NB =      5713.2900  1-4 EEL =      2035.5953  VDWAALS    =     18566.4764
 EELEC  =   -376954.5344  EHBOND  =         0.0000  RESTRAINT  =       895.4144
 EAMBER (non-restraint)  =   -305573.9944
 EKCMT  =         0.0000  VIRIAL  =         0.0000  VOLUME     =   1334014.4149
                                                    SURFTEN    =         0.0000
                                                    Density    =         0.9350
 ------------------------------------------------------------------------------

 NMR restraints: Bond =    0.000   Angle =     0.000   Torsion =     0.000
===============================================================================

 NSTEP =    10000   TIME(PS) =     160.000  TEMP(K) =   309.71  PRESS =     0.0
 Etot   =   -222410.6154  EKtot   =     82814.9141  EPtot      =   -305225.5295
 BOND   =      5905.0444  ANGLE   =     23362.1820  DIHED      =     15583.0715
 1-4 NB =      5653.1635  1-4 EEL =      2077.6298  VDWAALS    =     18925.4053
 EELEC  =   -377611.7448  EHBOND  =         0.0000  RESTRAINT  =       879.7188
 EAMBER (non-restraint)  =   -306105.2483
 EKCMT  =         0.0000  VIRIAL  =         0.0000  VOLUME     =   1332199.0064
                                                    SURFTEN    =         0.0000
                                                    Density    =         0.9363
 ------------------------------------------------------------------------------

 NMR restraints: Bond =    0.000   Angle =     0.000   Torsion =     0.000
===============================================================================

 NSTEP =    11000   TIME(PS) =     161.000  TEMP(K) =   310.27  PRESS =     0.0
 Etot   =   -222363.5069  EKtot   =     82964.8281  EPtot      =   -305328.3350
 BOND   =      5920.0028  ANGLE   =     23220.9558  DIHED      =     15655.7063
 1-4 NB =      5698.0899  1-4 EEL =      2036.4483  VDWAALS    =     18864.7202
 EELEC  =   -377634.1351  EHBOND  =         0.0000  RESTRAINT  =       909.8768
 EAMBER (non-restraint)  =   -306238.2119
 EKCMT  =         0.0000  VIRIAL  =         0.0000  VOLUME     =   1329027.7082
                                                    SURFTEN    =         0.0000
                                                    Density    =         0.9385
 ------------------------------------------------------------------------------

 NMR restraints: Bond =    0.000   Angle =     0.000   Torsion =     0.000
===============================================================================

 NSTEP =    12000   TIME(PS) =     162.000  TEMP(K) =   309.99  PRESS =     0.0
 Etot   =   -222252.6983  EKtot   =     82888.8906  EPtot      =   -305141.5889
 BOND   =      5942.7606  ANGLE   =     23354.7742  DIHED      =     15578.5791
 1-4 NB =      5731.7650  1-4 EEL =      2136.4801  VDWAALS    =     19052.0389
 EELEC  =   -377830.2536  EHBOND  =         0.0000  RESTRAINT  =       892.2668
 EAMBER (non-restraint)  =   -306033.8557
 EKCMT  =         0.0000  VIRIAL  =         0.0000  VOLUME     =   1328907.5457
                                                    SURFTEN    =         0.0000
                                                    Density    =         0.9386
 ------------------------------------------------------------------------------

 NMR restraints: Bond =    0.000   Angle =     0.000   Torsion =     0.000
===============================================================================

 NSTEP =    13000   TIME(PS) =     163.000  TEMP(K) =   309.35  PRESS =     0.0
 Etot   =   -222327.4751  EKtot   =     82719.0781  EPtot      =   -305046.5532
 BOND   =      5816.9658  ANGLE   =     23421.7030  DIHED      =     15632.7587
 1-4 NB =      5767.3345  1-4 EEL =      2058.5142  VDWAALS    =     18859.9901
 EELEC  =   -377507.8840  EHBOND  =         0.0000  RESTRAINT  =       904.0646
 EAMBER (non-restraint)  =   -305950.6179
 EKCMT  =         0.0000  VIRIAL  =         0.0000  VOLUME     =   1328096.4359
                                                    SURFTEN    =         0.0000
                                                    Density    =         0.9392
 ------------------------------------------------------------------------------

 NMR restraints: Bond =    0.000   Angle =     0.000   Torsion =     0.000
===============================================================================

 NSTEP =    14000   TIME(PS) =     164.000  TEMP(K) =   309.54  PRESS =     0.0
 Etot   =   -222420.9200  EKtot   =     82767.8125  EPtot      =   -305188.7325
 BOND   =      5946.4694  ANGLE   =     23242.8527  DIHED      =     15523.4713
 1-4 NB =      5724.1418  1-4 EEL =      2122.2673  VDWAALS    =     19053.3359
 EELEC  =   -377735.2146  EHBOND  =         0.0000  RESTRAINT  =       933.9438
 EAMBER (non-restraint)  =   -306122.6763
 EKCMT  =         0.0000  VIRIAL  =         0.0000  VOLUME     =   1323046.4640
                                                    SURFTEN    =         0.0000
                                                    Density    =         0.9427
 ------------------------------------------------------------------------------

 NMR restraints: Bond =    0.000   Angle =     0.000   Torsion =     0.000
===============================================================================

 NSTEP =    15000   TIME(PS) =     165.000  TEMP(K) =   310.23  PRESS =     0.0
 Etot   =   -222064.7192  EKtot   =     82952.5625  EPtot      =   -305017.2817
 BOND   =      5977.3274  ANGLE   =     23552.2190  DIHED      =     15661.7636
 1-4 NB =      5718.2153  1-4 EEL =      2126.9512  VDWAALS    =     19091.5369
 EELEC  =   -378072.5505  EHBOND  =         0.0000  RESTRAINT  =       927.2554
 EAMBER (non-restraint)  =   -305944.5371
 EKCMT  =         0.0000  VIRIAL  =         0.0000  VOLUME     =   1321573.4488
                                                    SURFTEN    =         0.0000
                                                    Density    =         0.9438
 ------------------------------------------------------------------------------

 NMR restraints: Bond =    0.000   Angle =     0.000   Torsion =     0.000
===============================================================================

 NSTEP =    16000   TIME(PS) =     166.000  TEMP(K) =   309.37  PRESS =     0.0
 Etot   =   -222606.8571  EKtot   =     82724.7578  EPtot      =   -305331.6149
 BOND   =      5936.0673  ANGLE   =     23331.3742  DIHED      =     15632.7491
 1-4 NB =      5763.0123  1-4 EEL =      2082.2730  VDWAALS    =     19079.6090
 EELEC  =   -378053.6580  EHBOND  =         0.0000  RESTRAINT  =       896.9582
 EAMBER (non-restraint)  =   -306228.5731
 EKCMT  =         0.0000  VIRIAL  =         0.0000  VOLUME     =   1315464.0534
                                                    SURFTEN    =         0.0000
                                                    Density    =         0.9482
 ------------------------------------------------------------------------------

 NMR restraints: Bond =    0.000   Angle =     0.000   Torsion =     0.000
===============================================================================

 NSTEP =    17000   TIME(PS) =     167.000  TEMP(K) =   312.44  PRESS =     0.0
 Etot   =   -222570.9815  EKtot   =     83544.3828  EPtot      =   -306115.3643
 BOND   =      5946.2560  ANGLE   =     23334.6506  DIHED      =     15605.8273
 1-4 NB =      5717.8548  1-4 EEL =      2127.0481  VDWAALS    =     19073.0517
 EELEC  =   -378812.0930  EHBOND  =         0.0000  RESTRAINT  =       892.0401
 EAMBER (non-restraint)  =   -307007.4044
 EKCMT  =         0.0000  VIRIAL  =         0.0000  VOLUME     =   1311690.0204
                                                    SURFTEN    =         0.0000
                                                    Density    =         0.9509
 ------------------------------------------------------------------------------

 NMR restraints: Bond =    0.000   Angle =     0.000   Torsion =     0.000
===============================================================================

 NSTEP =    18000   TIME(PS) =     168.000  TEMP(K) =   311.11  PRESS =     0.0
 Etot   =   -222441.3453  EKtot   =     83189.9062  EPtot      =   -305631.2516
 BOND   =      5957.1249  ANGLE   =     23730.4925  DIHED      =     15545.3476
 1-4 NB =      5712.1461  1-4 EEL =      2098.3172  VDWAALS    =     19115.5739
 EELEC  =   -378698.6096  EHBOND  =         0.0000  RESTRAINT  =       908.3558
 EAMBER (non-restraint)  =   -306539.6074
 EKCMT  =         0.0000  VIRIAL  =         0.0000  VOLUME     =   1307102.4235
                                                    SURFTEN    =         0.0000
                                                    Density    =         0.9542
 ------------------------------------------------------------------------------

 NMR restraints: Bond =    0.000   Angle =     0.000   Torsion =     0.000
===============================================================================
| MC Barostat: Decreasing size of volume moves

 NSTEP =    19000   TIME(PS) =     169.000  TEMP(K) =   310.04  PRESS =     0.0
 Etot   =   -222983.8209  EKtot   =     82902.9453  EPtot      =   -305886.7663
 BOND   =      5936.3027  ANGLE   =     23619.0115  DIHED      =     15597.7755
 1-4 NB =      5665.5389  1-4 EEL =      2116.3034  VDWAALS    =     18688.5504
 EELEC  =   -378410.8784  EHBOND  =         0.0000  RESTRAINT  =       900.6297
 EAMBER (non-restraint)  =   -306787.3960
 EKCMT  =         0.0000  VIRIAL  =         0.0000  VOLUME     =   1307102.4235
                                                    SURFTEN    =         0.0000
                                                    Density    =         0.9542
 ------------------------------------------------------------------------------

 NMR restraints: Bond =    0.000   Angle =     0.000   Torsion =     0.000
===============================================================================

 NSTEP =    20000   TIME(PS) =     170.000  TEMP(K) =   311.04  PRESS =     0.0
 Etot   =   -223039.7198  EKtot   =     83169.2031  EPtot      =   -306208.9229
 BOND   =      6083.7636  ANGLE   =     23329.1533  DIHED      =     15669.5766
 1-4 NB =      5649.7453  1-4 EEL =      2092.6075  VDWAALS    =     18814.0383
 EELEC  =   -378748.5807  EHBOND  =         0.0000  RESTRAINT  =       900.7732
 EAMBER (non-restraint)  =   -307109.6962
 EKCMT  =         0.0000  VIRIAL  =         0.0000  VOLUME     =   1305606.6594
                                                    SURFTEN    =         0.0000
                                                    Density    =         0.9553
 ------------------------------------------------------------------------------

 NMR restraints: Bond =    0.000   Angle =     0.000   Torsion =     0.000
===============================================================================

 NSTEP =    21000   TIME(PS) =     171.000  TEMP(K) =   310.81  PRESS =     0.0
 Etot   =   -222791.8652  EKtot   =     83108.8438  EPtot      =   -305900.7089
 BOND   =      5959.4719  ANGLE   =     23566.6287  DIHED      =     15664.8564
 1-4 NB =      5729.7936  1-4 EEL =      2032.5880  VDWAALS    =     18970.5784
 EELEC  =   -378743.2194  EHBOND  =         0.0000  RESTRAINT  =       918.5934
 EAMBER (non-restraint)  =   -306819.3023
 EKCMT  =         0.0000  VIRIAL  =         0.0000  VOLUME     =   1304302.1491
                                                    SURFTEN    =         0.0000
                                                    Density    =         0.9563
 ------------------------------------------------------------------------------

 NMR restraints: Bond =    0.000   Angle =     0.000   Torsion =     0.000
===============================================================================
| MC Barostat: Decreasing size of volume moves

 NSTEP =    22000   TIME(PS) =     172.000  TEMP(K) =   310.00  PRESS =     0.0
 Etot   =   -223413.2622  EKtot   =     82890.7891  EPtot      =   -306304.0513
 BOND   =      5982.3214  ANGLE   =     23341.8820  DIHED      =     15676.7204
 1-4 NB =      5703.3091  1-4 EEL =      2142.7291  VDWAALS    =     18794.4104
 EELEC  =   -378810.3512  EHBOND  =         0.0000  RESTRAINT  =       864.9276
 EAMBER (non-restraint)  =   -307168.9788
 EKCMT  =         0.0000  VIRIAL  =         0.0000  VOLUME     =   1304302.1491
                                                    SURFTEN    =         0.0000
                                                    Density    =         0.9563
 ------------------------------------------------------------------------------

 NMR restraints: Bond =    0.000   Angle =     0.000   Torsion =     0.000
===============================================================================
| MC Barostat: Decreasing size of volume moves

 NSTEP =    23000   TIME(PS) =     173.000  TEMP(K) =   309.64  PRESS =     0.0
 Etot   =   -223257.9360  EKtot   =     82795.9062  EPtot      =   -306053.8423
 BOND   =      5885.1172  ANGLE   =     23352.6728  DIHED      =     15564.0786
 1-4 NB =      5690.2021  1-4 EEL =      2108.0206  VDWAALS    =     19492.4921
 EELEC  =   -379047.3083  EHBOND  =         0.0000  RESTRAINT  =       900.8826
 EAMBER (non-restraint)  =   -306954.7249
 EKCMT  =         0.0000  VIRIAL  =         0.0000  VOLUME     =   1300789.7964
                                                    SURFTEN    =         0.0000
                                                    Density    =         0.9589
 ------------------------------------------------------------------------------

 NMR restraints: Bond =    0.000   Angle =     0.000   Torsion =     0.000
===============================================================================

 NSTEP =    24000   TIME(PS) =     174.000  TEMP(K) =   309.60  PRESS =     0.0
 Etot   =   -223633.8302  EKtot   =     82786.1406  EPtot      =   -306419.9708
 BOND   =      5974.0799  ANGLE   =     23439.5187  DIHED      =     15533.1522
 1-4 NB =      5748.2615  1-4 EEL =      2119.5901  VDWAALS    =     18985.1700
 EELEC  =   -379130.4768  EHBOND  =         0.0000  RESTRAINT  =       910.7336
 EAMBER (non-restraint)  =   -307330.7044
 EKCMT  =         0.0000  VIRIAL  =         0.0000  VOLUME     =   1295224.5651
                                                    SURFTEN    =         0.0000
                                                    Density    =         0.9630
 ------------------------------------------------------------------------------

 NMR restraints: Bond =    0.000   Angle =     0.000   Torsion =     0.000
===============================================================================

 NSTEP =    25000   TIME(PS) =     175.000  TEMP(K) =   309.37  PRESS =     0.0
 Etot   =   -223858.6106  EKtot   =     82722.2109  EPtot      =   -306580.8216
 BOND   =      5922.7195  ANGLE   =     23546.1071  DIHED      =     15556.1659
 1-4 NB =      5668.2966  1-4 EEL =      2092.5810  VDWAALS    =     18752.5238
 EELEC  =   -379061.9479  EHBOND  =         0.0000  RESTRAINT  =       942.7324
 EAMBER (non-restraint)  =   -307523.5540
 EKCMT  =         0.0000  VIRIAL  =         0.0000  VOLUME     =   1291904.6521
                                                    SURFTEN    =         0.0000
                                                    Density    =         0.9655
 ------------------------------------------------------------------------------

 NMR restraints: Bond =    0.000   Angle =     0.000   Torsion =     0.000
===============================================================================
| MC Barostat: Decreasing size of volume moves

 NSTEP =    26000   TIME(PS) =     176.000  TEMP(K) =   309.02  PRESS =     0.0
 Etot   =   -224221.8776  EKtot   =     82629.7891  EPtot      =   -306851.6666
 BOND   =      6007.1546  ANGLE   =     23192.0681  DIHED      =     15539.7375
 1-4 NB =      5697.3759  1-4 EEL =      2105.2713  VDWAALS    =     18546.6536
 EELEC  =   -378841.2414  EHBOND  =         0.0000  RESTRAINT  =       901.3140
 EAMBER (non-restraint)  =   -307752.9806
 EKCMT  =         0.0000  VIRIAL  =         0.0000  VOLUME     =   1291904.6521
                                                    SURFTEN    =         0.0000
                                                    Density    =         0.9655
 ------------------------------------------------------------------------------

 NMR restraints: Bond =    0.000   Angle =     0.000   Torsion =     0.000
===============================================================================

 NSTEP =    27000   TIME(PS) =     177.000  TEMP(K) =   309.96  PRESS =     0.0
 Etot   =   -223881.1633  EKtot   =     82880.8359  EPtot      =   -306761.9992
 BOND   =      6009.2036  ANGLE   =     23511.3320  DIHED      =     15559.2164
 1-4 NB =      5721.8354  1-4 EEL =      2063.5885  VDWAALS    =     18878.6310
 EELEC  =   -379389.9216  EHBOND  =         0.0000  RESTRAINT  =       884.1155
 EAMBER (non-restraint)  =   -307646.1147
 EKCMT  =         0.0000  VIRIAL  =         0.0000  VOLUME     =   1290000.6912
                                                    SURFTEN    =         0.0000
                                                    Density    =         0.9669
 ------------------------------------------------------------------------------

 NMR restraints: Bond =    0.000   Angle =     0.000   Torsion =     0.000
===============================================================================
| MC Barostat: Decreasing size of volume moves

 NSTEP =    28000   TIME(PS) =     178.000  TEMP(K) =   309.95  PRESS =     0.0
 Etot   =   -224093.3815  EKtot   =     82879.3594  EPtot      =   -306972.7408
 BOND   =      6029.9909  ANGLE   =     23432.1368  DIHED      =     15576.7207
 1-4 NB =      5729.2026  1-4 EEL =      2055.3826  VDWAALS    =     18842.2315
 EELEC  =   -379550.6149  EHBOND  =         0.0000  RESTRAINT  =       912.2089
 EAMBER (non-restraint)  =   -307884.9498
 EKCMT  =         0.0000  VIRIAL  =         0.0000  VOLUME     =   1286562.2727
                                                    SURFTEN    =         0.0000
                                                    Density    =         0.9695
 ------------------------------------------------------------------------------

 NMR restraints: Bond =    0.000   Angle =     0.000   Torsion =     0.000
===============================================================================

 NSTEP =    29000   TIME(PS) =     179.000  TEMP(K) =   311.17  PRESS =     0.0
 Etot   =   -223980.3361  EKtot   =     83204.3359  EPtot      =   -307184.6721
 BOND   =      5928.2890  ANGLE   =     23268.0370  DIHED      =     15614.1294
 1-4 NB =      5754.6249  1-4 EEL =      2111.6634  VDWAALS    =     18310.0439
 EELEC  =   -379052.3571  EHBOND  =         0.0000  RESTRAINT  =       880.8975
 EAMBER (non-restraint)  =   -308065.5696
 EKCMT  =         0.0000  VIRIAL  =         0.0000  VOLUME     =   1282114.0047
                                                    SURFTEN    =         0.0000
                                                    Density    =         0.9728
 ------------------------------------------------------------------------------

 NMR restraints: Bond =    0.000   Angle =     0.000   Torsion =     0.000
===============================================================================

 NSTEP =    30000   TIME(PS) =     180.000  TEMP(K) =   311.03  PRESS =     0.0
 Etot   =   -223900.5981  EKtot   =     83168.3047  EPtot      =   -307068.9028
 BOND   =      5939.8535  ANGLE   =     23460.2339  DIHED      =     15655.3606
 1-4 NB =      5729.1753  1-4 EEL =      2079.1528  VDWAALS    =     18541.8228
 EELEC  =   -379398.2367  EHBOND  =         0.0000  RESTRAINT  =       923.7351
 EAMBER (non-restraint)  =   -307992.6380
 EKCMT  =         0.0000  VIRIAL  =         0.0000  VOLUME     =   1281208.9912
                                                    SURFTEN    =         0.0000
                                                    Density    =         0.9735
 ------------------------------------------------------------------------------

 NMR restraints: Bond =    0.000   Angle =     0.000   Torsion =     0.000
===============================================================================

 NSTEP =    31000   TIME(PS) =     181.000  TEMP(K) =   309.93  PRESS =     0.0
 Etot   =   -224160.9808  EKtot   =     82872.7969  EPtot      =   -307033.7777
 BOND   =      6143.5970  ANGLE   =     23382.6247  DIHED      =     15587.9284
 1-4 NB =      5749.6153  1-4 EEL =      2046.6787  VDWAALS    =     18906.1482
 EELEC  =   -379746.7294  EHBOND  =         0.0000  RESTRAINT  =       896.3594
 EAMBER (non-restraint)  =   -307930.1371
 EKCMT  =         0.0000  VIRIAL  =         0.0000  VOLUME     =   1277696.6051
                                                    SURFTEN    =         0.0000
                                                    Density    =         0.9762
 ------------------------------------------------------------------------------

 NMR restraints: Bond =    0.000   Angle =     0.000   Torsion =     0.000
===============================================================================

 NSTEP =    32000   TIME(PS) =     182.000  TEMP(K) =   310.03  PRESS =     0.0
 Etot   =   -224165.0905  EKtot   =     82900.9219  EPtot      =   -307066.0124
 BOND   =      6007.9701  ANGLE   =     23432.1562  DIHED      =     15608.0876
 1-4 NB =      5686.3537  1-4 EEL =      2071.5478  VDWAALS    =     18699.6214
 EELEC  =   -379477.3327  EHBOND  =         0.0000  RESTRAINT  =       905.5837
 EAMBER (non-restraint)  =   -307971.5960
 EKCMT  =         0.0000  VIRIAL  =         0.0000  VOLUME     =   1276746.0147
                                                    SURFTEN    =         0.0000
                                                    Density    =         0.9769
 ------------------------------------------------------------------------------

 NMR restraints: Bond =    0.000   Angle =     0.000   Torsion =     0.000
===============================================================================

 NSTEP =    33000   TIME(PS) =     183.000  TEMP(K) =   308.76  PRESS =     0.0
 Etot   =   -224608.6817  EKtot   =     82560.5625  EPtot      =   -307169.2442
 BOND   =      6002.2206  ANGLE   =     23274.6268  DIHED      =     15686.9332
 1-4 NB =      5707.0749  1-4 EEL =      2089.8964  VDWAALS    =     18098.8377
 EELEC  =   -378953.2077  EHBOND  =         0.0000  RESTRAINT  =       924.3738
 EAMBER (non-restraint)  =   -308093.6180
 EKCMT  =         0.0000  VIRIAL  =         0.0000  VOLUME     =   1275351.4022
                                                    SURFTEN    =         0.0000
                                                    Density    =         0.9780
 ------------------------------------------------------------------------------

 NMR restraints: Bond =    0.000   Angle =     0.000   Torsion =     0.000
===============================================================================
| MC Barostat: Decreasing size of volume moves

 NSTEP =    34000   TIME(PS) =     184.000  TEMP(K) =   309.88  PRESS =     0.0
 Etot   =   -224597.0004  EKtot   =     82858.6719  EPtot      =   -307455.6723
 BOND   =      5906.2560  ANGLE   =     23512.0997  DIHED      =     15638.4604
 1-4 NB =      5669.6828  1-4 EEL =      1922.5466  VDWAALS    =     18736.8911
 EELEC  =   -379761.8073  EHBOND  =         0.0000  RESTRAINT  =       920.1984
 EAMBER (non-restraint)  =   -308375.8707
 EKCMT  =         0.0000  VIRIAL  =         0.0000  VOLUME     =   1273256.0261
                                                    SURFTEN    =         0.0000
                                                    Density    =         0.9796
 ------------------------------------------------------------------------------

 NMR restraints: Bond =    0.000   Angle =     0.000   Torsion =     0.000
===============================================================================
| MC Barostat: Decreasing size of volume moves

 NSTEP =    35000   TIME(PS) =     185.000  TEMP(K) =   309.98  PRESS =     0.0
 Etot   =   -224800.8910  EKtot   =     82887.0859  EPtot      =   -307687.9770
 BOND   =      6090.9334  ANGLE   =     23059.9469  DIHED      =     15544.9240
 1-4 NB =      5714.7514  1-4 EEL =      2109.3314  VDWAALS    =     18605.1853
 EELEC  =   -379735.9233  EHBOND  =         0.0000  RESTRAINT  =       922.8738
 EAMBER (non-restraint)  =   -308610.8508
 EKCMT  =         0.0000  VIRIAL  =         0.0000  VOLUME     =   1273116.7919
                                                    SURFTEN    =         0.0000
                                                    Density    =         0.9797
 ------------------------------------------------------------------------------

 NMR restraints: Bond =    0.000   Angle =     0.000   Torsion =     0.000
===============================================================================
| MC Barostat: Decreasing size of volume moves

 NSTEP =    36000   TIME(PS) =     186.000  TEMP(K) =   309.19  PRESS =     0.0
 Etot   =   -224792.0697  EKtot   =     82675.5781  EPtot      =   -307467.6478
 BOND   =      5852.6985  ANGLE   =     23483.0997  DIHED      =     15632.4217
 1-4 NB =      5703.3314  1-4 EEL =      2123.8305  VDWAALS    =     18750.3123
 EELEC  =   -379904.9304  EHBOND  =         0.0000  RESTRAINT  =       891.5884
 EAMBER (non-restraint)  =   -308359.2362
 EKCMT  =         0.0000  VIRIAL  =         0.0000  VOLUME     =   1272098.2242
                                                    SURFTEN    =         0.0000
                                                    Density    =         0.9805
 ------------------------------------------------------------------------------

 NMR restraints: Bond =    0.000   Angle =     0.000   Torsion =     0.000
===============================================================================

 NSTEP =    37000   TIME(PS) =     187.000  TEMP(K) =   311.42  PRESS =     0.0
 Etot   =   -224647.0393  EKtot   =     83271.4688  EPtot      =   -307918.5080
 BOND   =      6039.4442  ANGLE   =     23409.4744  DIHED      =     15526.7336
 1-4 NB =      5746.9848  1-4 EEL =      2087.8696  VDWAALS    =     18803.0065
 EELEC  =   -380406.8239  EHBOND  =         0.0000  RESTRAINT  =       874.8027
 EAMBER (non-restraint)  =   -308793.3107
 EKCMT  =         0.0000  VIRIAL  =         0.0000  VOLUME     =   1270296.8975
                                                    SURFTEN    =         0.0000
                                                    Density    =         0.9819
 ------------------------------------------------------------------------------

 NMR restraints: Bond =    0.000   Angle =     0.000   Torsion =     0.000
===============================================================================

 NSTEP =    38000   TIME(PS) =     188.000  TEMP(K) =   310.73  PRESS =     0.0
 Etot   =   -224789.0333  EKtot   =     83085.9766  EPtot      =   -307875.0099
 BOND   =      5897.9861  ANGLE   =     23476.6967  DIHED      =     15598.0786
 1-4 NB =      5707.5236  1-4 EEL =      1977.7933  VDWAALS    =     18527.8810
 EELEC  =   -379980.8171  EHBOND  =         0.0000  RESTRAINT  =       919.8478
 EAMBER (non-restraint)  =   -308794.8577
 EKCMT  =         0.0000  VIRIAL  =         0.0000  VOLUME     =   1269205.3055
                                                    SURFTEN    =         0.0000
                                                    Density    =         0.9827
 ------------------------------------------------------------------------------

 NMR restraints: Bond =    0.000   Angle =     0.000   Torsion =     0.000
===============================================================================

 NSTEP =    39000   TIME(PS) =     189.000  TEMP(K) =   312.03  PRESS =     0.0
 Etot   =   -223500.5721  EKtot   =     83433.7188  EPtot      =   -306934.2908
 BOND   =      5949.8301  ANGLE   =     23487.5521  DIHED      =     15600.8784
 1-4 NB =      5672.2216  1-4 EEL =      2011.0511  VDWAALS    =     18777.4786
 EELEC  =   -379325.4697  EHBOND  =         0.0000  RESTRAINT  =       892.1669
 EAMBER (non-restraint)  =   -307826.4577
 EKCMT  =         0.0000  VIRIAL  =         0.0000  VOLUME     =   1268316.6363
                                                    SURFTEN    =         0.0000
                                                    Density    =         0.9834
 ------------------------------------------------------------------------------

 NMR restraints: Bond =    0.000   Angle =     0.000   Torsion =     0.000
===============================================================================

 NSTEP =    40000   TIME(PS) =     190.000  TEMP(K) =   311.17  PRESS =     0.0
 Etot   =   -223990.9972  EKtot   =     83205.2266  EPtot      =   -307196.2237
 BOND   =      6007.7381  ANGLE   =     23532.2268  DIHED      =     15514.7302
 1-4 NB =      5703.5436  1-4 EEL =      2094.3702  VDWAALS    =     18330.5785
 EELEC  =   -379267.2180  EHBOND  =         0.0000  RESTRAINT  =       887.8068
 EAMBER (non-restraint)  =   -308084.0305
 EKCMT  =         0.0000  VIRIAL  =         0.0000  VOLUME     =   1266319.0842
                                                    SURFTEN    =         0.0000
                                                    Density    =         0.9850
 ------------------------------------------------------------------------------

 NMR restraints: Bond =    0.000   Angle =     0.000   Torsion =     0.000
===============================================================================

 NSTEP =    41000   TIME(PS) =     191.000  TEMP(K) =   309.82  PRESS =     0.0
 Etot   =   -224251.4694  EKtot   =     82844.3203  EPtot      =   -307095.7897
 BOND   =      5959.6261  ANGLE   =     23533.5582  DIHED      =     15566.0924
 1-4 NB =      5672.2464  1-4 EEL =      2034.3972  VDWAALS    =     18167.8496
 EELEC  =   -378907.7882  EHBOND  =         0.0000  RESTRAINT  =       878.2286
 EAMBER (non-restraint)  =   -307974.0183
 EKCMT  =         0.0000  VIRIAL  =         0.0000  VOLUME     =   1264767.5580
                                                    SURFTEN    =         0.0000
                                                    Density    =         0.9862
 ------------------------------------------------------------------------------

 NMR restraints: Bond =    0.000   Angle =     0.000   Torsion =     0.000
===============================================================================

 NSTEP =    42000   TIME(PS) =     192.000  TEMP(K) =   310.41  PRESS =     0.0
 Etot   =   -224299.1134  EKtot   =     83002.6719  EPtot      =   -307301.7853
 BOND   =      5957.9935  ANGLE   =     23438.8393  DIHED      =     15466.0410
 1-4 NB =      5707.7639  1-4 EEL =      2029.4693  VDWAALS    =     18122.5232
 EELEC  =   -378952.4021  EHBOND  =         0.0000  RESTRAINT  =       927.9865
 EAMBER (non-restraint)  =   -308229.7719
 EKCMT  =         0.0000  VIRIAL  =         0.0000  VOLUME     =   1262639.0807
                                                    SURFTEN    =         0.0000
                                                    Density    =         0.9878
 ------------------------------------------------------------------------------

 NMR restraints: Bond =    0.000   Angle =     0.000   Torsion =     0.000
===============================================================================

 NSTEP =    43000   TIME(PS) =     193.000  TEMP(K) =   310.21  PRESS =     0.0
 Etot   =   -224775.4080  EKtot   =     82947.4219  EPtot      =   -307722.8299
 BOND   =      5901.1419  ANGLE   =     23396.9289  DIHED      =     15501.8103
 1-4 NB =      5703.0140  1-4 EEL =      2115.4276  VDWAALS    =     18653.1625
 EELEC  =   -379872.9744  EHBOND  =         0.0000  RESTRAINT  =       878.6593
 EAMBER (non-restraint)  =   -308601.4892
 EKCMT  =         0.0000  VIRIAL  =         0.0000  VOLUME     =   1261922.4805
                                                    SURFTEN    =         0.0000
                                                    Density    =         0.9884
 ------------------------------------------------------------------------------

 NMR restraints: Bond =    0.000   Angle =     0.000   Torsion =     0.000
===============================================================================

 NSTEP =    44000   TIME(PS) =     194.000  TEMP(K) =   309.42  PRESS =     0.0
 Etot   =   -225226.1716  EKtot   =     82736.2109  EPtot      =   -307962.3826
 BOND   =      5908.0541  ANGLE   =     23476.9681  DIHED      =     15528.3055
 1-4 NB =      5708.4966  1-4 EEL =      2056.0496  VDWAALS    =     17727.7190
 EELEC  =   -379276.2988  EHBOND  =         0.0000  RESTRAINT  =       908.3234
 EAMBER (non-restraint)  =   -308870.7059
 EKCMT  =         0.0000  VIRIAL  =         0.0000  VOLUME     =   1261816.5145
                                                    SURFTEN    =         0.0000
                                                    Density    =         0.9885
 ------------------------------------------------------------------------------

 NMR restraints: Bond =    0.000   Angle =     0.000   Torsion =     0.000
===============================================================================

 NSTEP =    45000   TIME(PS) =     195.000  TEMP(K) =   309.20  PRESS =     0.0
 Etot   =   -225253.5408  EKtot   =     82678.6719  EPtot      =   -307932.2126
 BOND   =      5940.6957  ANGLE   =     23394.1269  DIHED      =     15547.0586
 1-4 NB =      5681.2574  1-4 EEL =      2095.7928  VDWAALS    =     18375.3966
 EELEC  =   -379881.0825  EHBOND  =         0.0000  RESTRAINT  =       914.5418
 EAMBER (non-restraint)  =   -308846.7545
 EKCMT  =         0.0000  VIRIAL  =         0.0000  VOLUME     =   1260583.3443
                                                    SURFTEN    =         0.0000
                                                    Density    =         0.9895
 ------------------------------------------------------------------------------

 NMR restraints: Bond =    0.000   Angle =     0.000   Torsion =     0.000
===============================================================================

 NSTEP =    46000   TIME(PS) =     196.000  TEMP(K) =   309.60  PRESS =     0.0
 Etot   =   -225195.1627  EKtot   =     82784.3281  EPtot      =   -307979.4908
 BOND   =      5913.9324  ANGLE   =     23371.7409  DIHED      =     15566.2070
 1-4 NB =      5778.0109  1-4 EEL =      2126.0957  VDWAALS    =     18300.5477
 EELEC  =   -379957.4320  EHBOND  =         0.0000  RESTRAINT  =       921.4067
 EAMBER (non-restraint)  =   -308900.8975
 EKCMT  =         0.0000  VIRIAL  =         0.0000  VOLUME     =   1260017.9946
                                                    SURFTEN    =         0.0000
                                                    Density    =         0.9899
 ------------------------------------------------------------------------------

 NMR restraints: Bond =    0.000   Angle =     0.000   Torsion =     0.000
===============================================================================

 NSTEP =    47000   TIME(PS) =     197.000  TEMP(K) =   310.26  PRESS =     0.0
 Etot   =   -225001.3919  EKtot   =     82961.6250  EPtot      =   -307963.0169
 BOND   =      5965.0449  ANGLE   =     23413.5505  DIHED      =     15533.1400
 1-4 NB =      5693.5063  1-4 EEL =      2069.7968  VDWAALS    =     18525.5737
 EELEC  =   -380056.3710  EHBOND  =         0.0000  RESTRAINT  =       892.7419
 EAMBER (non-restraint)  =   -308855.7588
 EKCMT  =         0.0000  VIRIAL  =         0.0000  VOLUME     =   1258500.2632
                                                    SURFTEN    =         0.0000
                                                    Density    =         0.9911
 ------------------------------------------------------------------------------

 NMR restraints: Bond =    0.000   Angle =     0.000   Torsion =     0.000
===============================================================================

 NSTEP =    48000   TIME(PS) =     198.000  TEMP(K) =   310.67  PRESS =     0.0
 Etot   =   -225020.9890  EKtot   =     83070.1797  EPtot      =   -308091.1687
 BOND   =      5851.6472  ANGLE   =     23463.0474  DIHED      =     15599.7101
 1-4 NB =      5693.5009  1-4 EEL =      2143.8524  VDWAALS    =     17971.6498
 EELEC  =   -379714.1500  EHBOND  =         0.0000  RESTRAINT  =       899.5735
 EAMBER (non-restraint)  =   -308990.7421
 EKCMT  =         0.0000  VIRIAL  =         0.0000  VOLUME     =   1254364.3207
                                                    SURFTEN    =         0.0000
                                                    Density    =         0.9944
 ------------------------------------------------------------------------------

 NMR restraints: Bond =    0.000   Angle =     0.000   Torsion =     0.000
===============================================================================

 NSTEP =    49000   TIME(PS) =     199.000  TEMP(K) =   309.05  PRESS =     0.0
 Etot   =   -225368.8752  EKtot   =     82638.2422  EPtot      =   -308007.1174
 BOND   =      5967.7345  ANGLE   =     23246.2611  DIHED      =     15588.1195
 1-4 NB =      5731.2133  1-4 EEL =      2094.0126  VDWAALS    =     18469.8902
 EELEC  =   -380041.8617  EHBOND  =         0.0000  RESTRAINT  =       937.5131
 EAMBER (non-restraint)  =   -308944.6304
 EKCMT  =         0.0000  VIRIAL  =         0.0000  VOLUME     =   1253699.4461
                                                    SURFTEN    =         0.0000
                                                    Density    =         0.9949
 ------------------------------------------------------------------------------

 NMR restraints: Bond =    0.000   Angle =     0.000   Torsion =     0.000
===============================================================================

 NSTEP =    50000   TIME(PS) =     200.000  TEMP(K) =   310.92  PRESS =     0.0
 Etot   =   -225344.2159  EKtot   =     83136.9297  EPtot      =   -308481.1456
 BOND   =      5943.3143  ANGLE   =     23302.6854  DIHED      =     15609.7101
 1-4 NB =      5677.2713  1-4 EEL =      2064.2663  VDWAALS    =     18619.8338
 EELEC  =   -380593.8117  EHBOND  =         0.0000  RESTRAINT  =       895.5850
 EAMBER (non-restraint)  =   -309376.7306
 EKCMT  =         0.0000  VIRIAL  =         0.0000  VOLUME     =   1253185.5718
                                                    SURFTEN    =         0.0000
                                                    Density    =         0.9953
 ------------------------------------------------------------------------------

 NMR restraints: Bond =    0.000   Angle =     0.000   Torsion =     0.000
===============================================================================

 NSTEP =    51000   TIME(PS) =     201.000  TEMP(K) =   309.68  PRESS =     0.0
 Etot   =   -225573.1846  EKtot   =     82805.1172  EPtot      =   -308378.3018
 BOND   =      5884.0329  ANGLE   =     23363.3172  DIHED      =     15582.5403
 1-4 NB =      5737.4446  1-4 EEL =      2086.0929  VDWAALS    =     18762.1636
 EELEC  =   -380734.3032  EHBOND  =         0.0000  RESTRAINT  =       940.4098
 EAMBER (non-restraint)  =   -309318.7116
 EKCMT  =         0.0000  VIRIAL  =         0.0000  VOLUME     =   1252015.4320
                                                    SURFTEN    =         0.0000
                                                    Density    =         0.9962
 ------------------------------------------------------------------------------

 NMR restraints: Bond =    0.000   Angle =     0.000   Torsion =     0.000
===============================================================================

 NSTEP =    52000   TIME(PS) =     202.000  TEMP(K) =   308.24  PRESS =     0.0
 Etot   =   -225807.0159  EKtot   =     82422.5078  EPtot      =   -308229.5238
 BOND   =      5895.5885  ANGLE   =     23485.7709  DIHED      =     15565.6371
 1-4 NB =      5709.2061  1-4 EEL =      2035.3773  VDWAALS    =     18479.2636
 EELEC  =   -380325.6252  EHBOND  =         0.0000  RESTRAINT  =       925.2580
 EAMBER (non-restraint)  =   -309154.7817
 EKCMT  =         0.0000  VIRIAL  =         0.0000  VOLUME     =   1250084.1646
                                                    SURFTEN    =         0.0000
                                                    Density    =         0.9978
 ------------------------------------------------------------------------------

 NMR restraints: Bond =    0.000   Angle =     0.000   Torsion =     0.000
===============================================================================

 NSTEP =    53000   TIME(PS) =     203.000  TEMP(K) =   309.84  PRESS =     0.0
 Etot   =   -226062.7765  EKtot   =     82848.2500  EPtot      =   -308911.0265
 BOND   =      5881.9043  ANGLE   =     23289.4012  DIHED      =     15596.0960
 1-4 NB =      5703.8068  1-4 EEL =      2045.4339  VDWAALS    =     17917.3449
 EELEC  =   -380254.7354  EHBOND  =         0.0000  RESTRAINT  =       909.7218
 EAMBER (non-restraint)  =   -309820.7482
 EKCMT  =         0.0000  VIRIAL  =         0.0000  VOLUME     =   1249251.2236
                                                    SURFTEN    =         0.0000
                                                    Density    =         0.9984
 ------------------------------------------------------------------------------

 NMR restraints: Bond =    0.000   Angle =     0.000   Torsion =     0.000
===============================================================================

 NSTEP =    54000   TIME(PS) =     204.000  TEMP(K) =   309.14  PRESS =     0.0
 Etot   =   -225584.7574  EKtot   =     82661.0938  EPtot      =   -308245.8511
 BOND   =      5921.0606  ANGLE   =     23456.9085  DIHED      =     15534.6928
 1-4 NB =      5718.1474  1-4 EEL =      2061.2193  VDWAALS    =     17933.3755
 EELEC  =   -379792.1626  EHBOND  =         0.0000  RESTRAINT  =       920.9073
 EAMBER (non-restraint)  =   -309166.7584
 EKCMT  =         0.0000  VIRIAL  =         0.0000  VOLUME     =   1249418.2449
                                                    SURFTEN    =         0.0000
                                                    Density    =         0.9983
 ------------------------------------------------------------------------------

 NMR restraints: Bond =    0.000   Angle =     0.000   Torsion =     0.000
===============================================================================

 NSTEP =    55000   TIME(PS) =     205.000  TEMP(K) =   311.43  PRESS =     0.0
 Etot   =   -225252.5502  EKtot   =     83274.9688  EPtot      =   -308527.5189
 BOND   =      5913.0887  ANGLE   =     23351.4347  DIHED      =     15604.7469
 1-4 NB =      5715.8158  1-4 EEL =      2086.0540  VDWAALS    =     17735.6810
 EELEC  =   -379843.0824  EHBOND  =         0.0000  RESTRAINT  =       908.7424
 EAMBER (non-restraint)  =   -309436.2613
 EKCMT  =         0.0000  VIRIAL  =         0.0000  VOLUME     =   1247297.0787
                                                    SURFTEN    =         0.0000
                                                    Density    =         1.0000
 ------------------------------------------------------------------------------

 NMR restraints: Bond =    0.000   Angle =     0.000   Torsion =     0.000
===============================================================================

 NSTEP =    56000   TIME(PS) =     206.000  TEMP(K) =   311.35  PRESS =     0.0
 Etot   =   -225365.0062  EKtot   =     83252.2578  EPtot      =   -308617.2640
 BOND   =      5937.4123  ANGLE   =     23626.3128  DIHED      =     15540.8720
 1-4 NB =      5727.2444  1-4 EEL =      2007.2453  VDWAALS    =     18233.2289
 EELEC  =   -380582.7501  EHBOND  =         0.0000  RESTRAINT  =       893.1704
 EAMBER (non-restraint)  =   -309510.4344
 EKCMT  =         0.0000  VIRIAL  =         0.0000  VOLUME     =   1246345.6891
                                                    SURFTEN    =         0.0000
                                                    Density    =         1.0008
 ------------------------------------------------------------------------------

 NMR restraints: Bond =    0.000   Angle =     0.000   Torsion =     0.000
===============================================================================

 NSTEP =    57000   TIME(PS) =     207.000  TEMP(K) =   309.41  PRESS =     0.0
 Etot   =   -225755.4807  EKtot   =     82733.2266  EPtot      =   -308488.7073
 BOND   =      6012.9404  ANGLE   =     23363.7892  DIHED      =     15605.8447
 1-4 NB =      5738.7222  1-4 EEL =      2032.0654  VDWAALS    =     18166.3294
 EELEC  =   -380297.7216  EHBOND  =         0.0000  RESTRAINT  =       889.3229
 EAMBER (non-restraint)  =   -309378.0302
 EKCMT  =         0.0000  VIRIAL  =         0.0000  VOLUME     =   1246084.9756
                                                    SURFTEN    =         0.0000
                                                    Density    =         1.0010
 ------------------------------------------------------------------------------

 NMR restraints: Bond =    0.000   Angle =     0.000   Torsion =     0.000
===============================================================================

 NSTEP =    58000   TIME(PS) =     208.000  TEMP(K) =   310.03  PRESS =     0.0
 Etot   =   -225875.9907  EKtot   =     82901.1484  EPtot      =   -308777.1392
 BOND   =      5959.4045  ANGLE   =     23463.5644  DIHED      =     15595.7737
 1-4 NB =      5667.8107  1-4 EEL =      1995.2787  VDWAALS    =     18539.8174
 EELEC  =   -380880.8129  EHBOND  =         0.0000  RESTRAINT  =       882.0243
 EAMBER (non-restraint)  =   -309659.1635
 EKCMT  =         0.0000  VIRIAL  =         0.0000  VOLUME     =   1245859.7340
                                                    SURFTEN    =         0.0000
                                                    Density    =         1.0011
 ------------------------------------------------------------------------------

 NMR restraints: Bond =    0.000   Angle =     0.000   Torsion =     0.000
===============================================================================

 NSTEP =    59000   TIME(PS) =     209.000  TEMP(K) =   308.49  PRESS =     0.0
 Etot   =   -226459.5500  EKtot   =     82487.9688  EPtot      =   -308947.5187
 BOND   =      5919.9546  ANGLE   =     23316.7584  DIHED      =     15656.6263
 1-4 NB =      5711.9581  1-4 EEL =      2096.2887  VDWAALS    =     18196.8655
 EELEC  =   -380746.3618  EHBOND  =         0.0000  RESTRAINT  =       900.3915
 EAMBER (non-restraint)  =   -309847.9102
 EKCMT  =         0.0000  VIRIAL  =         0.0000  VOLUME     =   1244260.4611
                                                    SURFTEN    =         0.0000
                                                    Density    =         1.0024
 ------------------------------------------------------------------------------

 NMR restraints: Bond =    0.000   Angle =     0.000   Torsion =     0.000
===============================================================================

 NSTEP =    60000   TIME(PS) =     210.000  TEMP(K) =   310.71  PRESS =     0.0
 Etot   =   -225775.4845  EKtot   =     83081.3516  EPtot      =   -308856.8361
 BOND   =      5907.9998  ANGLE   =     23319.4708  DIHED      =     15549.9783
 1-4 NB =      5695.7002  1-4 EEL =      2081.5422  VDWAALS    =     18207.8899
 EELEC  =   -380504.0428  EHBOND  =         0.0000  RESTRAINT  =       884.6256
 EAMBER (non-restraint)  =   -309741.4617
 EKCMT  =         0.0000  VIRIAL  =         0.0000  VOLUME     =   1244357.6200
                                                    SURFTEN    =         0.0000
                                                    Density    =         1.0024
 ------------------------------------------------------------------------------

 NMR restraints: Bond =    0.000   Angle =     0.000   Torsion =     0.000
===============================================================================

 NSTEP =    61000   TIME(PS) =     211.000  TEMP(K) =   310.68  PRESS =     0.0
 Etot   =   -226036.2270  EKtot   =     83074.4766  EPtot      =   -309110.7035
 BOND   =      5939.4240  ANGLE   =     23263.6895  DIHED      =     15521.0772
 1-4 NB =      5719.5021  1-4 EEL =      2063.7563  VDWAALS    =     18293.2148
 EELEC  =   -380823.7647  EHBOND  =         0.0000  RESTRAINT  =       912.3974
 EAMBER (non-restraint)  =   -310023.1009
 EKCMT  =         0.0000  VIRIAL  =         0.0000  VOLUME     =   1243774.3058
                                                    SURFTEN    =         0.0000
                                                    Density    =         1.0028
 ------------------------------------------------------------------------------

 NMR restraints: Bond =    0.000   Angle =     0.000   Torsion =     0.000
===============================================================================

 NSTEP =    62000   TIME(PS) =     212.000  TEMP(K) =   310.49  PRESS =     0.0
 Etot   =   -225606.5739  EKtot   =     83022.1875  EPtot      =   -308628.7614
 BOND   =      5973.8301  ANGLE   =     23649.4193  DIHED      =     15580.9272
 1-4 NB =      5750.1695  1-4 EEL =      2111.5752  VDWAALS    =     17731.4439
 EELEC  =   -380321.9333  EHBOND  =         0.0000  RESTRAINT  =       895.8067
 EAMBER (non-restraint)  =   -309524.5680
 EKCMT  =         0.0000  VIRIAL  =         0.0000  VOLUME     =   1243896.2285
                                                    SURFTEN    =         0.0000
                                                    Density    =         1.0027
 ------------------------------------------------------------------------------

 NMR restraints: Bond =    0.000   Angle =     0.000   Torsion =     0.000
===============================================================================

 NSTEP =    63000   TIME(PS) =     213.000  TEMP(K) =   310.29  PRESS =     0.0
 Etot   =   -225794.7426  EKtot   =     82969.4609  EPtot      =   -308764.2035
 BOND   =      5921.5021  ANGLE   =     23327.3928  DIHED      =     15514.9058
 1-4 NB =      5770.6904  1-4 EEL =      2143.1158  VDWAALS    =     18297.7942
 EELEC  =   -380637.4082  EHBOND  =         0.0000  RESTRAINT  =       897.8036
 EAMBER (non-restraint)  =   -309662.0071
 EKCMT  =         0.0000  VIRIAL  =         0.0000  VOLUME     =   1243006.7201
                                                    SURFTEN    =         0.0000
                                                    Density    =         1.0034
 ------------------------------------------------------------------------------

 NMR restraints: Bond =    0.000   Angle =     0.000   Torsion =     0.000
===============================================================================

 NSTEP =    64000   TIME(PS) =     214.000  TEMP(K) =   309.96  PRESS =     0.0
 Etot   =   -225755.2845  EKtot   =     82880.4688  EPtot      =   -308635.7533
 BOND   =      5915.4192  ANGLE   =     23374.9575  DIHED      =     15567.2568
 1-4 NB =      5711.1870  1-4 EEL =      2106.7538  VDWAALS    =     18074.3893
 EELEC  =   -380308.8827  EHBOND  =         0.0000  RESTRAINT  =       923.1658
 EAMBER (non-restraint)  =   -309558.9191
 EKCMT  =         0.0000  VIRIAL  =         0.0000  VOLUME     =   1243006.7201
                                                    SURFTEN    =         0.0000
                                                    Density    =         1.0034
 ------------------------------------------------------------------------------

 NMR restraints: Bond =    0.000   Angle =     0.000   Torsion =     0.000
===============================================================================

 NSTEP =    65000   TIME(PS) =     215.000  TEMP(K) =   309.88  PRESS =     0.0
 Etot   =   -225725.4331  EKtot   =     82860.7969  EPtot      =   -308586.2299
 BOND   =      5892.3012  ANGLE   =     23590.3548  DIHED      =     15467.6137
 1-4 NB =      5694.4553  1-4 EEL =      2116.9479  VDWAALS    =     18303.4549
 EELEC  =   -380550.1172  EHBOND  =         0.0000  RESTRAINT  =       898.7595
 EAMBER (non-restraint)  =   -309484.9894
 EKCMT  =         0.0000  VIRIAL  =         0.0000  VOLUME     =   1241976.6809
                                                    SURFTEN    =         0.0000
                                                    Density    =         1.0043
 ------------------------------------------------------------------------------

 NMR restraints: Bond =    0.000   Angle =     0.000   Torsion =     0.000
===============================================================================

 NSTEP =    66000   TIME(PS) =     216.000  TEMP(K) =   310.60  PRESS =     0.0
 Etot   =   -225564.8321  EKtot   =     83051.9062  EPtot      =   -308616.7384
 BOND   =      5994.4928  ANGLE   =     23481.1426  DIHED      =     15490.9308
 1-4 NB =      5717.2725  1-4 EEL =      2092.9828  VDWAALS    =     18213.0163
 EELEC  =   -380505.4262  EHBOND  =         0.0000  RESTRAINT  =       898.8501
 EAMBER (non-restraint)  =   -309515.5884
 EKCMT  =         0.0000  VIRIAL  =         0.0000  VOLUME     =   1240888.7227
                                                    SURFTEN    =         0.0000
                                                    Density    =         1.0052
 ------------------------------------------------------------------------------

 NMR restraints: Bond =    0.000   Angle =     0.000   Torsion =     0.000
===============================================================================

 NSTEP =    67000   TIME(PS) =     217.000  TEMP(K) =   311.47  PRESS =     0.0
 Etot   =   -226035.8136  EKtot   =     83286.2969  EPtot      =   -309322.1105
 BOND   =      5877.2381  ANGLE   =     23292.0442  DIHED      =     15531.1371
 1-4 NB =      5699.1013  1-4 EEL =      2118.7953  VDWAALS    =     18274.3547
 EELEC  =   -381015.8881  EHBOND  =         0.0000  RESTRAINT  =       901.1068
 EAMBER (non-restraint)  =   -310223.2173
 EKCMT  =         0.0000  VIRIAL  =         0.0000  VOLUME     =   1241938.2474
                                                    SURFTEN    =         0.0000
                                                    Density    =         1.0043
 ------------------------------------------------------------------------------

 NMR restraints: Bond =    0.000   Angle =     0.000   Torsion =     0.000
===============================================================================

 NSTEP =    68000   TIME(PS) =     218.000  TEMP(K) =   311.54  PRESS =     0.0
 Etot   =   -225205.8023  EKtot   =     83304.6562  EPtot      =   -308510.4585
 BOND   =      6042.0285  ANGLE   =     23323.0626  DIHED      =     15557.5407
 1-4 NB =      5701.9065  1-4 EEL =      2054.6285  VDWAALS    =     17723.3758
 EELEC  =   -379801.7537  EHBOND  =         0.0000  RESTRAINT  =       888.7526
 EAMBER (non-restraint)  =   -309399.2111
 EKCMT  =         0.0000  VIRIAL  =         0.0000  VOLUME     =   1243506.7724
                                                    SURFTEN    =         0.0000
                                                    Density    =         1.0030
 ------------------------------------------------------------------------------

 NMR restraints: Bond =    0.000   Angle =     0.000   Torsion =     0.000
===============================================================================

 NSTEP =    69000   TIME(PS) =     219.000  TEMP(K) =   311.19  PRESS =     0.0
 Etot   =   -225831.9997  EKtot   =     83209.6875  EPtot      =   -309041.6872
 BOND   =      5932.3759  ANGLE   =     23307.6915  DIHED      =     15518.1657
 1-4 NB =      5709.0022  1-4 EEL =      2081.3491  VDWAALS    =     18001.7191
 EELEC  =   -380520.9344  EHBOND  =         0.0000  RESTRAINT  =       928.9436
 EAMBER (non-restraint)  =   -309970.6308
 EKCMT  =         0.0000  VIRIAL  =         0.0000  VOLUME     =   1242458.8281
                                                    SURFTEN    =         0.0000
                                                    Density    =         1.0039
 ------------------------------------------------------------------------------

 NMR restraints: Bond =    0.000   Angle =     0.000   Torsion =     0.000
===============================================================================

 NSTEP =    70000   TIME(PS) =     220.000  TEMP(K) =   309.00  PRESS =     0.0
 Etot   =   -226108.3129  EKtot   =     82623.6797  EPtot      =   -308731.9926
 BOND   =      5967.2516  ANGLE   =     23390.8242  DIHED      =     15498.6249
 1-4 NB =      5763.6480  1-4 EEL =      2055.2279  VDWAALS    =     18452.9103
 EELEC  =   -380763.9262  EHBOND  =         0.0000  RESTRAINT  =       903.4467
 EAMBER (non-restraint)  =   -309635.4393
 EKCMT  =         0.0000  VIRIAL  =         0.0000  VOLUME     =   1242853.5705
                                                    SURFTEN    =         0.0000
                                                    Density    =         1.0036
 ------------------------------------------------------------------------------

 NMR restraints: Bond =    0.000   Angle =     0.000   Torsion =     0.000
===============================================================================

 NSTEP =    71000   TIME(PS) =     221.000  TEMP(K) =   309.79  PRESS =     0.0
 Etot   =   -226021.8431  EKtot   =     82835.0000  EPtot      =   -308856.8431
 BOND   =      5971.0109  ANGLE   =     23243.7439  DIHED      =     15457.7626
 1-4 NB =      5682.8836  1-4 EEL =      2143.2905  VDWAALS    =     17810.8371
 EELEC  =   -380078.5907  EHBOND  =         0.0000  RESTRAINT  =       912.2189
 EAMBER (non-restraint)  =   -309769.0621
 EKCMT  =         0.0000  VIRIAL  =         0.0000  VOLUME     =   1243301.6777
                                                    SURFTEN    =         0.0000
                                                    Density    =         1.0032
 ------------------------------------------------------------------------------

 NMR restraints: Bond =    0.000   Angle =     0.000   Torsion =     0.000
===============================================================================

 NSTEP =    72000   TIME(PS) =     222.000  TEMP(K) =   309.37  PRESS =     0.0
 Etot   =   -225968.0484  EKtot   =     82723.9141  EPtot      =   -308691.9625
 BOND   =      5896.7421  ANGLE   =     23605.5709  DIHED      =     15519.6133
 1-4 NB =      5674.2170  1-4 EEL =      2058.1384  VDWAALS    =     18090.7916
 EELEC  =   -380427.4502  EHBOND  =         0.0000  RESTRAINT  =       890.4144
 EAMBER (non-restraint)  =   -309582.3768
 EKCMT  =         0.0000  VIRIAL  =         0.0000  VOLUME     =   1242809.2480
                                                    SURFTEN    =         0.0000
                                                    Density    =         1.0036
 ------------------------------------------------------------------------------

 NMR restraints: Bond =    0.000   Angle =     0.000   Torsion =     0.000
===============================================================================

 NSTEP =    73000   TIME(PS) =     223.000  TEMP(K) =   309.55  PRESS =     0.0
 Etot   =   -225937.6488  EKtot   =     82771.4688  EPtot      =   -308709.1176
 BOND   =      5882.3964  ANGLE   =     23445.3264  DIHED      =     15557.6196
 1-4 NB =      5675.7188  1-4 EEL =      2097.2711  VDWAALS    =     18085.1923
 EELEC  =   -380358.5955  EHBOND  =         0.0000  RESTRAINT  =       905.9533
 EAMBER (non-restraint)  =   -309615.0709
 EKCMT  =         0.0000  VIRIAL  =         0.0000  VOLUME     =   1242505.3571
                                                    SURFTEN    =         0.0000
                                                    Density    =         1.0039
 ------------------------------------------------------------------------------

 NMR restraints: Bond =    0.000   Angle =     0.000   Torsion =     0.000
===============================================================================

 NSTEP =    74000   TIME(PS) =     224.000  TEMP(K) =   312.07  PRESS =     0.0
 Etot   =   -225232.2206  EKtot   =     83445.8906  EPtot      =   -308678.1113
 BOND   =      6039.1566  ANGLE   =     23476.7744  DIHED      =     15542.0693
 1-4 NB =      5681.9954  1-4 EEL =      2168.6701  VDWAALS    =     18384.7217
 EELEC  =   -380900.0307  EHBOND  =         0.0000  RESTRAINT  =       928.5320
 EAMBER (non-restraint)  =   -309606.6432
 EKCMT  =         0.0000  VIRIAL  =         0.0000  VOLUME     =   1241049.1484
                                                    SURFTEN    =         0.0000
                                                    Density    =         1.0050
 ------------------------------------------------------------------------------

 NMR restraints: Bond =    0.000   Angle =     0.000   Torsion =     0.000
===============================================================================

 NSTEP =    75000   TIME(PS) =     225.000  TEMP(K) =   310.48  PRESS =     0.0
 Etot   =   -225757.3007  EKtot   =     83020.2578  EPtot      =   -308777.5585
 BOND   =      5979.9788  ANGLE   =     23419.9494  DIHED      =     15615.0828
 1-4 NB =      5723.2222  1-4 EEL =      2114.4902  VDWAALS    =     18019.7808
 EELEC  =   -380564.5339  EHBOND  =         0.0000  RESTRAINT  =       914.4712
 EAMBER (non-restraint)  =   -309692.0297
 EKCMT  =         0.0000  VIRIAL  =         0.0000  VOLUME     =   1241049.1484
                                                    SURFTEN    =         0.0000
                                                    Density    =         1.0050
 ------------------------------------------------------------------------------

 NMR restraints: Bond =    0.000   Angle =     0.000   Torsion =     0.000
===============================================================================

 NSTEP =    76000   TIME(PS) =     226.000  TEMP(K) =   310.18  PRESS =     0.0
 Etot   =   -226113.1871  EKtot   =     82940.4922  EPtot      =   -309053.6793
 BOND   =      5927.6530  ANGLE   =     23473.3501  DIHED      =     15538.4185
 1-4 NB =      5752.8229  1-4 EEL =      2141.7417  VDWAALS    =     18343.5868
 EELEC  =   -381161.4941  EHBOND  =         0.0000  RESTRAINT  =       930.2418
 EAMBER (non-restraint)  =   -309983.9211
 EKCMT  =         0.0000  VIRIAL  =         0.0000  VOLUME     =   1241577.9283
                                                    SURFTEN    =         0.0000
                                                    Density    =         1.0046
 ------------------------------------------------------------------------------

 NMR restraints: Bond =    0.000   Angle =     0.000   Torsion =     0.000
===============================================================================

 NSTEP =    77000   TIME(PS) =     227.000  TEMP(K) =   310.33  PRESS =     0.0
 Etot   =   -226076.3204  EKtot   =     82979.9062  EPtot      =   -309056.2267
 BOND   =      5851.9702  ANGLE   =     23438.8765  DIHED      =     15575.1842
 1-4 NB =      5720.8882  1-4 EEL =      2125.1117  VDWAALS    =     18227.4816
 EELEC  =   -380929.1608  EHBOND  =         0.0000  RESTRAINT  =       933.4218
 EAMBER (non-restraint)  =   -309989.6485
 EKCMT  =         0.0000  VIRIAL  =         0.0000  VOLUME     =   1242086.2767
                                                    SURFTEN    =         0.0000
                                                    Density    =         1.0042
 ------------------------------------------------------------------------------

 NMR restraints: Bond =    0.000   Angle =     0.000   Torsion =     0.000
===============================================================================

 NSTEP =    78000   TIME(PS) =     228.000  TEMP(K) =   310.53  PRESS =     0.0
 Etot   =   -226372.6740  EKtot   =     83034.0469  EPtot      =   -309406.7209
 BOND   =      6008.8431  ANGLE   =     23446.1103  DIHED      =     15472.8701
 1-4 NB =      5675.8739  1-4 EEL =      2087.6922  VDWAALS    =     17858.4383
 EELEC  =   -380864.7944  EHBOND  =         0.0000  RESTRAINT  =       908.2457
 EAMBER (non-restraint)  =   -310314.9666
 EKCMT  =         0.0000  VIRIAL  =         0.0000  VOLUME     =   1241351.6267
                                                    SURFTEN    =         0.0000
                                                    Density    =         1.0048
 ------------------------------------------------------------------------------

 NMR restraints: Bond =    0.000   Angle =     0.000   Torsion =     0.000
===============================================================================

 NSTEP =    79000   TIME(PS) =     229.000  TEMP(K) =   309.62  PRESS =     0.0
 Etot   =   -226587.2263  EKtot   =     82789.8984  EPtot      =   -309377.1247
 BOND   =      5903.5902  ANGLE   =     23360.8293  DIHED      =     15532.0304
 1-4 NB =      5641.7708  1-4 EEL =      2025.1231  VDWAALS    =     18049.1562
 EELEC  =   -380785.0518  EHBOND  =         0.0000  RESTRAINT  =       895.4271
 EAMBER (non-restraint)  =   -310272.5519
 EKCMT  =         0.0000  VIRIAL  =         0.0000  VOLUME     =   1241329.8891
                                                    SURFTEN    =         0.0000
                                                    Density    =         1.0048
 ------------------------------------------------------------------------------

 NMR restraints: Bond =    0.000   Angle =     0.000   Torsion =     0.000
===============================================================================

 NSTEP =    80000   TIME(PS) =     230.000  TEMP(K) =   310.13  PRESS =     0.0
 Etot   =   -226246.8695  EKtot   =     82926.4062  EPtot      =   -309173.2758
 BOND   =      5936.0456  ANGLE   =     23179.1268  DIHED      =     15513.3210
 1-4 NB =      5718.2344  1-4 EEL =      2208.6575  VDWAALS    =     18169.6068
 EELEC  =   -380812.4221  EHBOND  =         0.0000  RESTRAINT  =       914.1542
 EAMBER (non-restraint)  =   -310087.4299
 EKCMT  =         0.0000  VIRIAL  =         0.0000  VOLUME     =   1239605.3837
                                                    SURFTEN    =         0.0000
                                                    Density    =         1.0062
 ------------------------------------------------------------------------------

 NMR restraints: Bond =    0.000   Angle =     0.000   Torsion =     0.000
===============================================================================

 NSTEP =    81000   TIME(PS) =     231.000  TEMP(K) =   309.57  PRESS =     0.0
 Etot   =   -226351.9457  EKtot   =     82777.2891  EPtot      =   -309129.2348
 BOND   =      5862.2602  ANGLE   =     23379.8743  DIHED      =     15421.5633
 1-4 NB =      5708.8321  1-4 EEL =      2170.1056  VDWAALS    =     17849.9401
 EELEC  =   -380422.1958  EHBOND  =         0.0000  RESTRAINT  =       900.3854
 EAMBER (non-restraint)  =   -310029.6202
 EKCMT  =         0.0000  VIRIAL  =         0.0000  VOLUME     =   1241769.8925
                                                    SURFTEN    =         0.0000
                                                    Density    =         1.0044
 ------------------------------------------------------------------------------

 NMR restraints: Bond =    0.000   Angle =     0.000   Torsion =     0.000
===============================================================================

 NSTEP =    82000   TIME(PS) =     232.000  TEMP(K) =   308.51  PRESS =     0.0
 Etot   =   -226646.7415  EKtot   =     82494.6406  EPtot      =   -309141.3822
 BOND   =      5970.5067  ANGLE   =     23460.8829  DIHED      =     15478.3751
 1-4 NB =      5655.5736  1-4 EEL =      2054.8109  VDWAALS    =     18590.1665
 EELEC  =   -381302.4887  EHBOND  =         0.0000  RESTRAINT  =       950.7909
 EAMBER (non-restraint)  =   -310092.1731
 EKCMT  =         0.0000  VIRIAL  =         0.0000  VOLUME     =   1239950.5470
                                                    SURFTEN    =         0.0000
                                                    Density    =         1.0059
 ------------------------------------------------------------------------------

 NMR restraints: Bond =    0.000   Angle =     0.000   Torsion =     0.000
===============================================================================

 NSTEP =    83000   TIME(PS) =     233.000  TEMP(K) =   310.59  PRESS =     0.0
 Etot   =   -225913.0064  EKtot   =     83049.5703  EPtot      =   -308962.5767
 BOND   =      5984.9139  ANGLE   =     23318.8057  DIHED      =     15551.8325
 1-4 NB =      5679.8651  1-4 EEL =      2109.8164  VDWAALS    =     18014.8696
 EELEC  =   -380517.6848  EHBOND  =         0.0000  RESTRAINT  =       895.0049
 EAMBER (non-restraint)  =   -309857.5816
 EKCMT  =         0.0000  VIRIAL  =         0.0000  VOLUME     =   1240350.6943
                                                    SURFTEN    =         0.0000
                                                    Density    =         1.0056
 ------------------------------------------------------------------------------

 NMR restraints: Bond =    0.000   Angle =     0.000   Torsion =     0.000
===============================================================================

 NSTEP =    84000   TIME(PS) =     234.000  TEMP(K) =   309.51  PRESS =     0.0
 Etot   =   -226476.0553  EKtot   =     82762.0156  EPtot      =   -309238.0710
 BOND   =      5953.6250  ANGLE   =     23339.6184  DIHED      =     15476.2451
 1-4 NB =      5727.0006  1-4 EEL =      2091.4105  VDWAALS    =     18232.9923
 EELEC  =   -380940.2135  EHBOND  =         0.0000  RESTRAINT  =       881.2506
 EAMBER (non-restraint)  =   -310119.3215
 EKCMT  =         0.0000  VIRIAL  =         0.0000  VOLUME     =   1239112.5706
                                                    SURFTEN    =         0.0000
                                                    Density    =         1.0066
 ------------------------------------------------------------------------------

 NMR restraints: Bond =    0.000   Angle =     0.000   Torsion =     0.000
===============================================================================

 NSTEP =    85000   TIME(PS) =     235.000  TEMP(K) =   310.54  PRESS =     0.0
 Etot   =   -226832.2918  EKtot   =     83037.4453  EPtot      =   -309869.7371
 BOND   =      5913.4537  ANGLE   =     23177.1473  DIHED      =     15468.1340
 1-4 NB =      5706.0235  1-4 EEL =      2043.2419  VDWAALS    =     18437.9267
 EELEC  =   -381513.8490  EHBOND  =         0.0000  RESTRAINT  =       898.1847
 EAMBER (non-restraint)  =   -310767.9218
 EKCMT  =         0.0000  VIRIAL  =         0.0000  VOLUME     =   1238246.5888
                                                    SURFTEN    =         0.0000
                                                    Density    =         1.0073
 ------------------------------------------------------------------------------

 NMR restraints: Bond =    0.000   Angle =     0.000   Torsion =     0.000
===============================================================================
| MC Barostat: Decreasing size of volume moves

 NSTEP =    86000   TIME(PS) =     236.000  TEMP(K) =   310.22  PRESS =     0.0
 Etot   =   -226570.9861  EKtot   =     82952.0078  EPtot      =   -309522.9939
 BOND   =      5964.1103  ANGLE   =     23343.6198  DIHED      =     15442.9670
 1-4 NB =      5679.1733  1-4 EEL =      2039.3303  VDWAALS    =     18315.5383
 EELEC  =   -381223.7752  EHBOND  =         0.0000  RESTRAINT  =       916.0423
 EAMBER (non-restraint)  =   -310439.0362
 EKCMT  =         0.0000  VIRIAL  =         0.0000  VOLUME     =   1237926.4151
                                                    SURFTEN    =         0.0000
                                                    Density    =         1.0076
 ------------------------------------------------------------------------------

 NMR restraints: Bond =    0.000   Angle =     0.000   Torsion =     0.000
===============================================================================

 NSTEP =    87000   TIME(PS) =     237.000  TEMP(K) =   310.61  PRESS =     0.0
 Etot   =   -226237.7819  EKtot   =     83055.3750  EPtot      =   -309293.1569
 BOND   =      5835.3082  ANGLE   =     23459.9332  DIHED      =     15443.0179
 1-4 NB =      5742.0601  1-4 EEL =      2118.8775  VDWAALS    =     18298.0774
 EELEC  =   -381086.7082  EHBOND  =         0.0000  RESTRAINT  =       896.2771
 EAMBER (non-restraint)  =   -310189.4340
 EKCMT  =         0.0000  VIRIAL  =         0.0000  VOLUME     =   1238545.7348
                                                    SURFTEN    =         0.0000
                                                    Density    =         1.0071
 ------------------------------------------------------------------------------

 NMR restraints: Bond =    0.000   Angle =     0.000   Torsion =     0.000
===============================================================================
| MC Barostat: Decreasing size of volume moves

 NSTEP =    88000   TIME(PS) =     238.000  TEMP(K) =   309.63  PRESS =     0.0
 Etot   =   -225930.1328  EKtot   =     82793.3438  EPtot      =   -308723.4765
 BOND   =      5879.7035  ANGLE   =     23643.8938  DIHED      =     15506.3998
 1-4 NB =      5707.0183  1-4 EEL =      2010.9851  VDWAALS    =     18217.3918
 EELEC  =   -380633.3471  EHBOND  =         0.0000  RESTRAINT  =       944.4784
 EAMBER (non-restraint)  =   -309667.9549
 EKCMT  =         0.0000  VIRIAL  =         0.0000  VOLUME     =   1239871.2331
                                                    SURFTEN    =         0.0000
                                                    Density    =         1.0060
 ------------------------------------------------------------------------------

 NMR restraints: Bond =    0.000   Angle =     0.000   Torsion =     0.000
===============================================================================

 NSTEP =    89000   TIME(PS) =     239.000  TEMP(K) =   309.73  PRESS =     0.0
 Etot   =   -226177.5921  EKtot   =     82819.3672  EPtot      =   -308996.9593
 BOND   =      6014.7076  ANGLE   =     23252.9430  DIHED      =     15464.2671
 1-4 NB =      5661.4162  1-4 EEL =      2043.8685  VDWAALS    =     17637.4836
 EELEC  =   -379980.7168  EHBOND  =         0.0000  RESTRAINT  =       909.0715
 EAMBER (non-restraint)  =   -309906.0308
 EKCMT  =         0.0000  VIRIAL  =         0.0000  VOLUME     =   1240006.5744
                                                    SURFTEN    =         0.0000
                                                    Density    =         1.0059
 ------------------------------------------------------------------------------

 NMR restraints: Bond =    0.000   Angle =     0.000   Torsion =     0.000
===============================================================================

 NSTEP =    90000   TIME(PS) =     240.000  TEMP(K) =   310.47  PRESS =     0.0
 Etot   =   -226047.2366  EKtot   =     83018.4141  EPtot      =   -309065.6507
 BOND   =      5840.9850  ANGLE   =     23551.4607  DIHED      =     15523.5553
 1-4 NB =      5729.8245  1-4 EEL =      2058.3473  VDWAALS    =     18025.0266
 EELEC  =   -380715.5247  EHBOND  =         0.0000  RESTRAINT  =       920.6746
 EAMBER (non-restraint)  =   -309986.3252
 EKCMT  =         0.0000  VIRIAL  =         0.0000  VOLUME     =   1240967.1596
                                                    SURFTEN    =         0.0000
                                                    Density    =         1.0051
 ------------------------------------------------------------------------------

 NMR restraints: Bond =    0.000   Angle =     0.000   Torsion =     0.000
===============================================================================
| MC Barostat: Decreasing size of volume moves

 NSTEP =    91000   TIME(PS) =     241.000  TEMP(K) =   310.09  PRESS =     0.0
 Etot   =   -225876.8016  EKtot   =     82914.7266  EPtot      =   -308791.5281
 BOND   =      5901.1169  ANGLE   =     23250.9642  DIHED      =     15502.1388
 1-4 NB =      5779.7274  1-4 EEL =      2127.3636  VDWAALS    =     17740.2684
 EELEC  =   -380012.9091  EHBOND  =         0.0000  RESTRAINT  =       919.8017
 EAMBER (non-restraint)  =   -309711.3298
 EKCMT  =         0.0000  VIRIAL  =         0.0000  VOLUME     =   1239732.7073
                                                    SURFTEN    =         0.0000
                                                    Density    =         1.0061
 ------------------------------------------------------------------------------

 NMR restraints: Bond =    0.000   Angle =     0.000   Torsion =     0.000
===============================================================================
| MC Barostat: Decreasing size of volume moves

 NSTEP =    92000   TIME(PS) =     242.000  TEMP(K) =   311.01  PRESS =     0.0
 Etot   =   -225817.8591  EKtot   =     83161.1719  EPtot      =   -308979.0310
 BOND   =      5876.5116  ANGLE   =     23276.8521  DIHED      =     15496.7340
 1-4 NB =      5714.3572  1-4 EEL =      2142.5947  VDWAALS    =     17744.2683
 EELEC  =   -380129.0587  EHBOND  =         0.0000  RESTRAINT  =       898.7099
 EAMBER (non-restraint)  =   -309877.7408
 EKCMT  =         0.0000  VIRIAL  =         0.0000  VOLUME     =   1239732.7073
                                                    SURFTEN    =         0.0000
                                                    Density    =         1.0061
 ------------------------------------------------------------------------------

 NMR restraints: Bond =    0.000   Angle =     0.000   Torsion =     0.000
===============================================================================

 NSTEP =    93000   TIME(PS) =     243.000  TEMP(K) =   309.78  PRESS =     0.0
 Etot   =   -226064.7822  EKtot   =     82833.1953  EPtot      =   -308897.9775
 BOND   =      5990.4194  ANGLE   =     23383.9544  DIHED      =     15511.7246
 1-4 NB =      5714.5660  1-4 EEL =      2046.6817  VDWAALS    =     18478.1117
 EELEC  =   -380936.2132  EHBOND  =         0.0000  RESTRAINT  =       912.7779
 EAMBER (non-restraint)  =   -309810.7553
 EKCMT  =         0.0000  VIRIAL  =         0.0000  VOLUME     =   1238110.1886
                                                    SURFTEN    =         0.0000
                                                    Density    =         1.0074
 ------------------------------------------------------------------------------

 NMR restraints: Bond =    0.000   Angle =     0.000   Torsion =     0.000
===============================================================================

 NSTEP =    94000   TIME(PS) =     244.000  TEMP(K) =   309.31  PRESS =     0.0
 Etot   =   -226576.7077  EKtot   =     82707.0938  EPtot      =   -309283.8014
 BOND   =      5936.0094  ANGLE   =     23486.4469  DIHED      =     15549.2637
 1-4 NB =      5742.7029  1-4 EEL =      2151.9293  VDWAALS    =     18164.3748
 EELEC  =   -381238.4618  EHBOND  =         0.0000  RESTRAINT  =       923.9334
 EAMBER (non-restraint)  =   -310207.7348
 EKCMT  =         0.0000  VIRIAL  =         0.0000  VOLUME     =   1236705.2195
                                                    SURFTEN    =         0.0000
                                                    Density    =         1.0086
 ------------------------------------------------------------------------------

 NMR restraints: Bond =    0.000   Angle =     0.000   Torsion =     0.000
===============================================================================

 NSTEP =    95000   TIME(PS) =     245.000  TEMP(K) =   309.76  PRESS =     0.0
 Etot   =   -225968.6074  EKtot   =     82827.8672  EPtot      =   -308796.4746
 BOND   =      5894.9707  ANGLE   =     23463.5606  DIHED      =     15520.6421
 1-4 NB =      5738.5596  1-4 EEL =      2078.3802  VDWAALS    =     17507.3029
 EELEC  =   -379899.7200  EHBOND  =         0.0000  RESTRAINT  =       899.8294
 EAMBER (non-restraint)  =   -309696.3040
 EKCMT  =         0.0000  VIRIAL  =         0.0000  VOLUME     =   1237101.6518
                                                    SURFTEN    =         0.0000
                                                    Density    =         1.0082
 ------------------------------------------------------------------------------

 NMR restraints: Bond =    0.000   Angle =     0.000   Torsion =     0.000
===============================================================================

 NSTEP =    96000   TIME(PS) =     246.000  TEMP(K) =   310.72  PRESS =     0.0
 Etot   =   -226457.4962  EKtot   =     83084.0391  EPtot      =   -309541.5352
 BOND   =      5990.1721  ANGLE   =     23242.5556  DIHED      =     15460.3179
 1-4 NB =      5706.7554  1-4 EEL =      2114.2807  VDWAALS    =     18037.5899
 EELEC  =   -380987.8307  EHBOND  =         0.0000  RESTRAINT  =       894.6237
 EAMBER (non-restraint)  =   -310436.1590
 EKCMT  =         0.0000  VIRIAL  =         0.0000  VOLUME     =   1235835.7956
                                                    SURFTEN    =         0.0000
                                                    Density    =         1.0093
 ------------------------------------------------------------------------------

 NMR restraints: Bond =    0.000   Angle =     0.000   Torsion =     0.000
===============================================================================

 NSTEP =    97000   TIME(PS) =     247.000  TEMP(K) =   309.92  PRESS =     0.0
 Etot   =   -226573.4627  EKtot   =     82871.5000  EPtot      =   -309444.9627
 BOND   =      5922.4320  ANGLE   =     23289.3857  DIHED      =     15393.8654
 1-4 NB =      5695.9899  1-4 EEL =      2100.2016  VDWAALS    =     18197.9204
 EELEC  =   -380944.0820  EHBOND  =         0.0000  RESTRAINT  =       899.3243
 EAMBER (non-restraint)  =   -310344.2870
 EKCMT  =         0.0000  VIRIAL  =         0.0000  VOLUME     =   1237721.0644
                                                    SURFTEN    =         0.0000
                                                    Density    =         1.0077
 ------------------------------------------------------------------------------

 NMR restraints: Bond =    0.000   Angle =     0.000   Torsion =     0.000
===============================================================================

 NSTEP =    98000   TIME(PS) =     248.000  TEMP(K) =   309.33  PRESS =     0.0
 Etot   =   -226472.5617  EKtot   =     82713.6484  EPtot      =   -309186.2101
 BOND   =      5965.9204  ANGLE   =     23387.4276  DIHED      =     15470.4474
 1-4 NB =      5684.1845  1-4 EEL =      2031.9077  VDWAALS    =     18005.0523
 EELEC  =   -380629.1847  EHBOND  =         0.0000  RESTRAINT  =       898.0346
 EAMBER (non-restraint)  =   -310084.2447
 EKCMT  =         0.0000  VIRIAL  =         0.0000  VOLUME     =   1238230.9728
                                                    SURFTEN    =         0.0000
                                                    Density    =         1.0073
 ------------------------------------------------------------------------------

 NMR restraints: Bond =    0.000   Angle =     0.000   Torsion =     0.000
===============================================================================

 NSTEP =    99000   TIME(PS) =     249.000  TEMP(K) =   308.63  PRESS =     0.0
 Etot   =   -227000.4046  EKtot   =     82525.7578  EPtot      =   -309526.1624
 BOND   =      5926.1666  ANGLE   =     23387.0771  DIHED      =     15472.1892
 1-4 NB =      5726.5320  1-4 EEL =      2034.7870  VDWAALS    =     17880.1728
 EELEC  =   -380823.3537  EHBOND  =         0.0000  RESTRAINT  =       870.2667
 EAMBER (non-restraint)  =   -310396.4292
 EKCMT  =         0.0000  VIRIAL  =         0.0000  VOLUME     =   1237782.7502
                                                    SURFTEN    =         0.0000
                                                    Density    =         1.0077
 ------------------------------------------------------------------------------

 NMR restraints: Bond =    0.000   Angle =     0.000   Torsion =     0.000
===============================================================================

 NSTEP =   100000   TIME(PS) =     250.000  TEMP(K) =   308.13  PRESS =     0.0
 Etot   =   -227172.4365  EKtot   =     82393.2266  EPtot      =   -309565.6630
 BOND   =      5898.4957  ANGLE   =     23386.4819  DIHED      =     15458.0968
 1-4 NB =      5726.0581  1-4 EEL =      1973.9084  VDWAALS    =     18254.5768
 EELEC  =   -381172.2510  EHBOND  =         0.0000  RESTRAINT  =       908.9703
 EAMBER (non-restraint)  =   -310474.6333
 EKCMT  =         0.0000  VIRIAL  =         0.0000  VOLUME     =   1237579.6718
                                                    SURFTEN    =         0.0000
                                                    Density    =         1.0078
 ------------------------------------------------------------------------------

 NMR restraints: Bond =    0.000   Angle =     0.000   Torsion =     0.000
===============================================================================

      A V E R A G E S   O V E R     100 S T E P S


 NSTEP =   100000   TIME(PS) =     250.000  TEMP(K) =   309.90  PRESS =     0.0
 Etot   =   -224850.7282  EKtot   =     82864.1802  EPtot      =   -307714.9085
 BOND   =      5941.8892  ANGLE   =     23404.7488  DIHED      =     15551.0751
 1-4 NB =      5709.0031  1-4 EEL =      2078.2702  VDWAALS    =     18456.3695
 EELEC  =   -379761.5342  EHBOND  =         0.0000  RESTRAINT  =       905.2698
 EAMBER (non-restraint)  =   -308620.1782
 EKCMT  =         0.0000  VIRIAL  =         0.0000  VOLUME     =   1269968.4998
                                                    SURFTEN    =         0.0000
                                                    Density    =         0.9829
 ------------------------------------------------------------------------------

 NMR restraints: Bond =    0.000   Angle =     0.000   Torsion =     0.000
===============================================================================

      R M S  F L U C T U A T I O N S


 NSTEP =   100000   TIME(PS) =     250.000  TEMP(K) =     1.67  PRESS =     0.0
 Etot   =      1611.5196  EKtot   =       446.0754  EPtot      =      1543.2632
 BOND   =        56.9828  ANGLE   =       119.4697  DIHED      =        62.6382
 1-4 NB =        28.7350  1-4 EEL =        47.8455  VDWAALS    =       553.6676
 EELEC  =      1278.0865  EHBOND  =         0.0000  RESTRAINT  =        17.5021
 EAMBER (non-restraint)  =      1525.7611
 EKCMT  =         0.0000  VIRIAL  =         0.0000  VOLUME     =     36648.0182
                                                    SURFTEN    =         0.0000
                                                    Density    =         0.0275
 ------------------------------------------------------------------------------


 NMR restraints on final step:

| MC Barostat:       1000 volume changes attempted.
| MC Barostat:        254 changes successful ( 25.40%)
 ------------------------------------------------------------------------------

--------------------------------------------------------------------------------
   5.  TIMINGS
--------------------------------------------------------------------------------

|  NonSetup CPU Time in Major Routines:
|
|     Routine           Sec        %
|     ------------------------------
|     Nonbond          31.08    8.56
|     Bond              0.00    0.00
|     Angle             0.00    0.00
|     Dihedral          0.00    0.00
|     Shake             0.57    0.16
|     RunMD           326.91   90.05
|     Other             4.45    1.23
|     ------------------------------
|     Total           363.01

|  PME Nonbond Pairlist CPU Time:
|
|     Routine              Sec        %
|     ---------------------------------
|     Set Up Cit           0.00    0.00
|     Build List           0.00    0.00
|     ---------------------------------
|     Total                0.00    0.00

|  PME Direct Force CPU Time:
|
|     Routine              Sec        %
|     ---------------------------------
|     NonBonded Calc       0.00    0.00
|     Exclude Masked       0.00    0.00
|     Other                0.17    0.05
|     ---------------------------------
|     Total                0.17    0.05

|  PME Reciprocal Force CPU Time:
|
|     Routine              Sec        %
|     ---------------------------------
|     1D bspline           0.00    0.00
|     Grid Charges         0.00    0.00
|     Scalar Sum           0.00    0.00
|     Gradient Sum         0.00    0.00
|     FFT                  0.00    0.00
|     ---------------------------------
|     Total                0.00    0.00

|  Final Performance Info:
|     -----------------------------------------------------
|     Average timings for last   14000 steps:
|     Elapsed(s) =      51.67 Per Step(ms) =       3.69
|         ns/day =      23.41   seconds/ns =    3690.45
|
|     Average timings for all steps:
|     Elapsed(s) =     363.98 Per Step(ms) =       3.64
|         ns/day =      23.74   seconds/ns =    3639.82
|     -----------------------------------------------------

|  Setup CPU time:            1.52 seconds
|  NonSetup CPU time:       363.01 seconds
|  Total CPU time:          364.53 seconds     0.10 hours

|  Setup wall time:           1    seconds
|  NonSetup wall time:      364    seconds
|  Total wall time:         365    seconds     0.10 hours
