# Supplementary material for: Intermolecular Interactions in G Protein-Coupled Receptor Allosteric Sites at the Membrane Interface from Molecular Dynamics Simulations and Quantum Chemical Calculations
Source: J Chem Inf Model. 2022 Sep 30;62(19):4736–47. doi: 10.1021/acs.jcim.2c00788 (PMC9554917; doi:10.1021/acs.jcim.2c00788)
Supplement: Supplementary file 2 — ci2c00788_si_002.zip [file ci2c00788_si_002.zip › MD_simulations_inputs/C5aR1_MD_simulations_inputs/5o9h_dmpc/eq04.out]

          -------------------------------------------------------
          Amber 16 PMEMD                              2016
          -------------------------------------------------------

| PMEMD implementation of SANDER, Release 16

| Run on 01/29/2019 at 11:17:03

|   Executable path: /usr/local/amber16/bin/pmemd.cuda
| Working directory: /data/almudena/C5aR1-9P2-dmpc
|          Hostname: c104343

  [-O]verwriting output

File Assignments:
|   MDIN: eq04.in                                                               
|  MDOUT: eq04.out                                                              
| INPCRD: c5ar1-9p2-dmpc.eq03.rst                                               
|   PARM: c5ar1-9p2-dmpc.top                                                    
| RESTRT: c5ar1-9p2-dmpc.eq04.rst                                               
|   REFC: c5ar1-9p2-dmpc.eq03.rst                                               
|  MDVEL: mdvel                                                                 
|   MDEN: mden                                                                  
|  MDCRD: eq04.nc                                                               
| MDINFO: mdinfo                                                                
|  MDFRC: mdfrc                                                                 


 Here is the input file:

&cntrl                                                                         
    imin=0,        ! No minimization                                           
    irest=1,       ! This IS a restart of an old MD simulation                 
    ntx=5,         ! So our inpcrd file has velocities                         
                                                                               
! Temperature control                                                          
    ntt=3,         ! Langevin dynamics                                         
    gamma_ln=1.0,  ! Friction coefficient (ps^-1)                              
    temp0=310,   ! Target temperature                                          
                                                                               
! Potential energy control                                                     
    cut=10.0,      ! Nonbonded cutoff, in Angstroms                            
                                                                               
! MD settings                                                                  
    nstlim=250000,  ! 250K steps, 250 ps total                                 
    dt=0.001,      ! time step (ps)                                            
                                                                               
! SHAKE                                                                        
    ntc=2,         ! Constrain bonds containing hydrogen                       
    ntf=2,         ! Do not calculate forces of bonds containing hydrogen      
                                                                               
! Control how often information is printed                                     
    ntpr=1000,     ! Print energies every 1000 steps                           
    ntwx=100,     ! Print coordinates every 1000 steps to the trajectory       
    ntwr=10000,    ! Print a restart file every 10K steps (can be less frequent
!   ntwv=-1,       ! Uncomment to also print velocities to trajectory          
!   ntwf=-1,       ! Uncomment to also print forces to trajectory              
    ntxo=2,        ! Write NetCDF format                                       
                                                                               
! Wrap coordinates when printing them to the same unit cell                    
    iwrap=1,                                                                   
                                                                               
! Constant pressure control.                                                   
    barostat=2,    ! MC barostat                                               
    ntp=3,         ! 1=isotropic, 2=anisotropic, 3=semi-isotropic w/ surften   
    pres0=1.0,     ! Target external pressure, in bar                          
                                                                               
! Constant surface tension (needed for semi-isotropic scaling). Uncomment      
    ! for this feature. csurften must be nonzero if ntp=3 above                
    csurften=3,    ! Interfaces in 1=yz plane, 2=xz plane, 3=xy plane          
    gamma_ten=0.0, ! Surface tension (dyne/cm). 0 gives pure semi-iso scaling  
    ninterface=2,  ! Number of interfaces (2 for bilayer)                      
                                                                               
! Restraint options                                                            
    ntr=1,         ! Positional restraints                                     
    nmropt=1,      ! Dihedral restraints for sugars and lipids                 
/                                                                              
                                                                               
 &wt                                                                           
    type='END'                                                                 
 /                                                                             
Hold protein fixed                                                             
1.0                                                                            
RES 1 299                                                                      
END                                                                            
Hold ligand fixed                                                              
1.0                                                                            
RES 300                                                                        
END                                                                            
END                                                                            


Note: ig = -1. Setting random seed to   331401 based on wallclock time in 
      microseconds.
 
|--------------------- INFORMATION ----------------------
| GPU (CUDA) Version of PMEMD in use: NVIDIA GPU IN USE.
|                    Version 16.0.0
| 
|                      02/25/2016
| 
| Implementation by:
|                    Ross C. Walker     (SDSC)
|                    Scott Le Grand     (nVIDIA)
| 
| Precision model in use:
|      [SPFP] - Single Precision Forces, 64-bit Fixed Point
|               Accumulation. (Default)
| 
|--------------------------------------------------------
 
|----------------- CITATION INFORMATION -----------------
|
|    When publishing work that utilized the CUDA version
|    of AMBER, please cite the following in addition to
|    the regular AMBER citations:
|
|  - Romelia Salomon-Ferrer; Andreas W. Goetz; Duncan
|    Poole; Scott Le Grand; Ross C. Walker "Routine
|    microsecond molecular dynamics simulations with
|    AMBER - Part II: Particle Mesh Ewald", J. Chem.
|    Theory Comput., 2013, 9 (9), pp3878-3888,
|    DOI: 10.1021/ct400314y.
|
|  - Andreas W. Goetz; Mark J. Williamson; Dong Xu;
|    Duncan Poole; Scott Le Grand; Ross C. Walker
|    "Routine microsecond molecular dynamics simulations
|    with AMBER - Part I: Generalized Born", J. Chem.
|    Theory Comput., 2012, 8 (5), pp1542-1555.
|
|  - Scott Le Grand; Andreas W. Goetz; Ross C. Walker
|    "SPFP: Speed without compromise - a mixed precision
|    model for GPU accelerated molecular dynamics
|    simulations.", Comp. Phys. Comm., 2013, 184
|    pp374-380, DOI: 10.1016/j.cpc.2012.09.022
|
|--------------------------------------------------------
 
|------------------- GPU DEVICE INFO --------------------
|
|            CUDA_VISIBLE_DEVICES: 2
|   CUDA Capable Devices Detected:      1
|           CUDA Device ID in use:      0
|                CUDA Device Name: GeForce GTX 1080 Ti
|     CUDA Device Global Mem Size:  11178 MB
| CUDA Device Num Multiprocessors:     28
|           CUDA Device Core Freq:   1.58 GHz
|
|--------------------------------------------------------
 
 
| Conditional Compilation Defines Used:
| PUBFFT
| BINTRAJ
| CUDA
| EMIL

| Largest sphere to fit in unit cell has radius =    52.762

| New format PARM file being parsed.
| Version =    1.000 Date = 01/28/19 Time = 12:01:48

| Note: 1-4 EEL scale factors are being read from the topology file.

| Note: 1-4 VDW scale factors are being read from the topology file.
| Duplicated    0 dihedrals

| Duplicated    0 dihedrals

--------------------------------------------------------------------------------
   1.  RESOURCE   USE: 
--------------------------------------------------------------------------------

 getting box info from netcdf restart file
 NATOM  =  125450 NTYPES =      25 NBONH =  107233 MBONA  =   17788
 NTHETH =   64542 MTHETA =   21422 NPHIH =  104504 MPHIA  =   63786
 NHPARM =       0 NPARM  =       0 NNB   =  358696 NRES   =   28218
 NBONA  =   17788 NTHETA =   21422 NPHIA =   63786 NUMBND =     103
 NUMANG =     223 NPTRA  =     255 NATYP =      62 NPHB   =       1
 IFBOX  =       1 NMXRS  =      78 IFCAP =       0 NEXTRA =       0
 NCOPY  =       0

| Coordinate Index Table dimensions:    19   19   20
| Direct force subcell size =     5.5722    5.5538    5.5388

     BOX TYPE: RECTILINEAR

--------------------------------------------------------------------------------
   2.  CONTROL  DATA  FOR  THE  RUN
--------------------------------------------------------------------------------

default_name                                                                    

General flags:
     imin    =       0, nmropt  =       1

Nature and format of input:
     ntx     =       5, irest   =       1, ntrx    =       1

Nature and format of output:
     ntxo    =       2, ntpr    =    1000, ntrx    =       1, ntwr    =   10000
     iwrap   =       1, ntwx    =     100, ntwv    =       0, ntwe    =       0
     ioutfm  =       1, ntwprt  =       0, idecomp =       0, rbornstat=      0

Potential function:
     ntf     =       2, ntb     =       2, igb     =       0, nsnb    =      25
     ipol    =       0, gbsa    =       0, iesp    =       0
     dielc   =   1.00000, cut     =  10.00000, intdiel =   1.00000

Frozen or restrained atoms:
     ibelly  =       0, ntr     =       1
     restraint_wt =   0.00000

Molecular dynamics:
     nstlim  =    250000, nscm    =         0, nrespa  =         1
     t       =   0.00000, dt      =   0.00100, vlimit  =  -1.00000

Langevin dynamics temperature regulation:
     ig      =  331401
     temp0   = 310.00000, tempi   =   0.00000, gamma_ln=   1.00000

Pressure regulation:
     ntp     =       3
     pres0   =   1.00000, comp    =  44.60000, taup    =   1.00000
     Monte-Carlo Barostat:
     mcbarint  =     100

Constant surface tension:
     csurften  =       3
     gamma_ten =   0.00000 ninterface =       2

SHAKE:
     ntc     =       2, jfastw  =       0
     tol     =   0.00001

NMR refinement options:
     iscale  =       0, noeskp  =       1, ipnlty  =       1, mxsub   =       1
     scalm   = 100.00000, pencut  =   0.10000, tausw   =   0.10000

| Intermolecular bonds treatment:
|     no_intermolecular_bonds =       1

| Energy averages sample interval:
|     ene_avg_sampling =    1000

Ewald parameters:
     verbose =       0, ew_type =       0, nbflag  =       1, use_pme =       1
     vdwmeth =       1, eedmeth =       1, netfrc  =       1
     Box X =  105.872   Box Y =  105.523   Box Z =  110.776
     Alpha =   90.000   Beta  =   90.000   Gamma =   90.000
     NFFT1 =  108       NFFT2 =  108       NFFT3 =  112
     Cutoff=   10.000   Tol   =0.100E-04
     Ewald Coefficient =  0.27511
     Interpolation order =    4

    LOADING THE CONSTRAINED ATOMS AS GROUPS


   5.  REFERENCE ATOM COORDINATES

  default_name                                                                    
    ----- READING GROUP     1; TITLE:
 Hold protein fixed                                                          

     GROUP    1 HAS HARMONIC CONSTRAINTS     1.00000
 GRP    1 RES    1 TO   299
      Number of atoms in this group  =  4878
    ----- READING GROUP     2; TITLE:
 Hold ligand fixed                                                           

     GROUP    2 HAS HARMONIC CONSTRAINTS     1.00000
 GRP    2 RES  300 TO   300
      Number of atoms in this group  =    78
    ----- END OF GROUP READ -----
| MONTE CARLO BAROSTAT IMPORTANT NOTE:
|   The Monte-Carlo barostat does not require the virial to adjust the system volume.
|   Since it is an expensive calculation, it is skipped for efficiency. A side-effect
|   is that the reported pressure is always 0 because it is not calculated.

--------------------------------------------------------------------------------
   3.  ATOMIC COORDINATES AND VELOCITIES
--------------------------------------------------------------------------------

default_name                                                                    
 begin time read from input coords =   250.000 ps


           Begin reading energy term weight changes/NMR restraints
 WEIGHT CHANGES:
                         ** No weight changes given **

 RESTRAINTS:
  No valid redirection requests found
                          ** No restraint defined **

                  Done reading weight changes/NMR restraints


 
 Number of triangulated 3-point waters found:    26738

     Sum of charges from parm topology file =  -0.00104467
     Forcing neutrality...

| Dynamic Memory, Types Used:
| Reals             5349972
| Integers          7110082

| Nonbonded Pairs Initial Allocation:    37945488

| GPU memory information (estimate):
| KB of GPU memory in use:    750271
| KB of CPU memory in use:    161230

--------------------------------------------------------------------------------
   4.  RESULTS
--------------------------------------------------------------------------------

 ---------------------------------------------------
 APPROXIMATING switch and d/dx switch using CUBIC SPLINE INTERPOLATION
 using   5000.0 points per unit in tabled values
 TESTING RELATIVE ERROR over r ranging from 0.0 to cutoff
| CHECK switch(x): max rel err =   0.2738E-14   at   2.422500
| CHECK d/dx switch(x): max rel err =   0.8314E-11   at   2.736960
 ---------------------------------------------------
|---------------------------------------------------
| APPROXIMATING direct energy using CUBIC SPLINE INTERPOLATION
|  with   50.0 points per unit in tabled values
| Relative Error Limit not exceeded for r .gt.   2.33
| APPROXIMATING direct force using CUBIC SPLINE INTERPOLATION
|  with   50.0 points per unit in tabled values
| Relative Error Limit not exceeded for r .gt.   2.80
|---------------------------------------------------
| MC Barostat: Decreasing size of volume moves

 NSTEP =     1000   TIME(PS) =     251.000  TEMP(K) =   309.49  PRESS =     0.0
 Etot   =   -227318.5180  EKtot   =     82754.5625  EPtot      =   -310073.0805
 BOND   =      5949.9014  ANGLE   =     23483.7217  DIHED      =     15353.9287
 1-4 NB =      5780.4414  1-4 EEL =      2074.6823  VDWAALS    =     17949.8080
 EELEC  =   -381089.3797  EHBOND  =         0.0000  RESTRAINT  =       423.8158
 EAMBER (non-restraint)  =   -310496.8963
 EKCMT  =         0.0000  VIRIAL  =         0.0000  VOLUME     =   1237731.1346
                                                    SURFTEN    =         0.0000
                                                    Density    =         1.0077
 ------------------------------------------------------------------------------

 NMR restraints: Bond =    0.000   Angle =     0.000   Torsion =     0.000
===============================================================================
| MC Barostat: Decreasing size of volume moves

 NSTEP =     2000   TIME(PS) =     252.000  TEMP(K) =   310.48  PRESS =     0.0
 Etot   =   -226334.6275  EKtot   =     83020.6719  EPtot      =   -309355.2994
 BOND   =      5998.5352  ANGLE   =     23628.9923  DIHED      =     15462.0381
 1-4 NB =      5701.3742  1-4 EEL =      1988.4623  VDWAALS    =     18333.9999
 EELEC  =   -380886.1430  EHBOND  =         0.0000  RESTRAINT  =       417.4416
 EAMBER (non-restraint)  =   -309772.7410
 EKCMT  =         0.0000  VIRIAL  =         0.0000  VOLUME     =   1237731.1346
                                                    SURFTEN    =         0.0000
                                                    Density    =         1.0077
 ------------------------------------------------------------------------------

 NMR restraints: Bond =    0.000   Angle =     0.000   Torsion =     0.000
===============================================================================
| MC Barostat: Decreasing size of volume moves

 NSTEP =     3000   TIME(PS) =     253.000  TEMP(K) =   310.99  PRESS =     0.0
 Etot   =   -226476.7175  EKtot   =     83156.4453  EPtot      =   -309633.1628
 BOND   =      6037.5005  ANGLE   =     23421.6864  DIHED      =     15517.9815
 1-4 NB =      5737.3920  1-4 EEL =      2015.9504  VDWAALS    =     18003.5599
 EELEC  =   -380806.9922  EHBOND  =         0.0000  RESTRAINT  =       439.7588
 EAMBER (non-restraint)  =   -310072.9216
 EKCMT  =         0.0000  VIRIAL  =         0.0000  VOLUME     =   1236983.3791
                                                    SURFTEN    =         0.0000
                                                    Density    =         1.0083
 ------------------------------------------------------------------------------

 NMR restraints: Bond =    0.000   Angle =     0.000   Torsion =     0.000
===============================================================================
| MC Barostat: Decreasing size of volume moves

 NSTEP =     4000   TIME(PS) =     254.000  TEMP(K) =   309.92  PRESS =     0.0
 Etot   =   -227025.2604  EKtot   =     82871.8359  EPtot      =   -309897.0963
 BOND   =      5957.8637  ANGLE   =     23353.9505  DIHED      =     15520.4771
 1-4 NB =      5700.4233  1-4 EEL =      1997.2273  VDWAALS    =     18460.3870
 EELEC  =   -381322.3578  EHBOND  =         0.0000  RESTRAINT  =       434.9326
 EAMBER (non-restraint)  =   -310332.0289
 EKCMT  =         0.0000  VIRIAL  =         0.0000  VOLUME     =   1236862.5687
                                                    SURFTEN    =         0.0000
                                                    Density    =         1.0084
 ------------------------------------------------------------------------------

 NMR restraints: Bond =    0.000   Angle =     0.000   Torsion =     0.000
===============================================================================
| MC Barostat: Decreasing size of volume moves

 NSTEP =     5000   TIME(PS) =     255.000  TEMP(K) =   311.54  PRESS =     0.0
 Etot   =   -226212.4363  EKtot   =     83304.7031  EPtot      =   -309517.1395
 BOND   =      5923.2307  ANGLE   =     23369.3336  DIHED      =     15423.9341
 1-4 NB =      5676.5744  1-4 EEL =      2062.7307  VDWAALS    =     18259.7154
 EELEC  =   -380685.1470  EHBOND  =         0.0000  RESTRAINT  =       452.4888
 EAMBER (non-restraint)  =   -309969.6283
 EKCMT  =         0.0000  VIRIAL  =         0.0000  VOLUME     =   1237958.1209
                                                    SURFTEN    =         0.0000
                                                    Density    =         1.0075
 ------------------------------------------------------------------------------

 NMR restraints: Bond =    0.000   Angle =     0.000   Torsion =     0.000
===============================================================================
| MC Barostat: Decreasing size of volume moves

 NSTEP =     6000   TIME(PS) =     256.000  TEMP(K) =   309.46  PRESS =     0.0
 Etot   =   -226724.8875  EKtot   =     82747.1953  EPtot      =   -309472.0828
 BOND   =      5872.5162  ANGLE   =     23316.7058  DIHED      =     15504.2902
 1-4 NB =      5759.7086  1-4 EEL =      2044.9086  VDWAALS    =     17892.5541
 EELEC  =   -380306.9038  EHBOND  =         0.0000  RESTRAINT  =       444.1374
 EAMBER (non-restraint)  =   -309916.2203
 EKCMT  =         0.0000  VIRIAL  =         0.0000  VOLUME     =   1236302.9642
                                                    SURFTEN    =         0.0000
                                                    Density    =         1.0089
 ------------------------------------------------------------------------------

 NMR restraints: Bond =    0.000   Angle =     0.000   Torsion =     0.000
===============================================================================
| MC Barostat: Decreasing size of volume moves

 NSTEP =     7000   TIME(PS) =     257.000  TEMP(K) =   308.96  PRESS =     0.0
 Etot   =   -226865.4583  EKtot   =     82615.0781  EPtot      =   -309480.5364
 BOND   =      5854.6826  ANGLE   =     23604.3862  DIHED      =     15536.2577
 1-4 NB =      5759.2511  1-4 EEL =      2049.3373  VDWAALS    =     17679.9533
 EELEC  =   -380433.9140  EHBOND  =         0.0000  RESTRAINT  =       469.5094
 EAMBER (non-restraint)  =   -309950.0459
 EKCMT  =         0.0000  VIRIAL  =         0.0000  VOLUME     =   1235797.1723
                                                    SURFTEN    =         0.0000
                                                    Density    =         1.0093
 ------------------------------------------------------------------------------

 NMR restraints: Bond =    0.000   Angle =     0.000   Torsion =     0.000
===============================================================================

 NSTEP =     8000   TIME(PS) =     258.000  TEMP(K) =   308.64  PRESS =     0.0
 Etot   =   -227101.5924  EKtot   =     82528.5312  EPtot      =   -309630.1236
 BOND   =      6020.1095  ANGLE   =     23387.7892  DIHED      =     15504.9288
 1-4 NB =      5690.1613  1-4 EEL =      2083.0408  VDWAALS    =     17849.7758
 EELEC  =   -380603.4955  EHBOND  =         0.0000  RESTRAINT  =       437.5664
 EAMBER (non-restraint)  =   -310067.6900
 EKCMT  =         0.0000  VIRIAL  =         0.0000  VOLUME     =   1235944.5370
                                                    SURFTEN    =         0.0000
                                                    Density    =         1.0092
 ------------------------------------------------------------------------------

 NMR restraints: Bond =    0.000   Angle =     0.000   Torsion =     0.000
===============================================================================
| MC Barostat: Decreasing size of volume moves

 NSTEP =     9000   TIME(PS) =     259.000  TEMP(K) =   309.28  PRESS =     0.0
 Etot   =   -227207.1452  EKtot   =     82698.9766  EPtot      =   -309906.1218
 BOND   =      5908.7705  ANGLE   =     23352.5474  DIHED      =     15463.4880
 1-4 NB =      5770.5190  1-4 EEL =      2094.9311  VDWAALS    =     17820.0209
 EELEC  =   -380752.3330  EHBOND  =         0.0000  RESTRAINT  =       435.9343
 EAMBER (non-restraint)  =   -310342.0561
 EKCMT  =         0.0000  VIRIAL  =         0.0000  VOLUME     =   1236550.5114
                                                    SURFTEN    =         0.0000
                                                    Density    =         1.0087
 ------------------------------------------------------------------------------

 NMR restraints: Bond =    0.000   Angle =     0.000   Torsion =     0.000
===============================================================================
| MC Barostat: Decreasing size of volume moves

 NSTEP =    10000   TIME(PS) =     260.000  TEMP(K) =   310.31  PRESS =     0.0
 Etot   =   -226925.2174  EKtot   =     82975.2109  EPtot      =   -309900.4283
 BOND   =      5846.8317  ANGLE   =     23516.9731  DIHED      =     15471.9148
 1-4 NB =      5747.0331  1-4 EEL =      2072.4554  VDWAALS    =     18074.5558
 EELEC  =   -381068.9782  EHBOND  =         0.0000  RESTRAINT  =       438.7861
 EAMBER (non-restraint)  =   -310339.2144
 EKCMT  =         0.0000  VIRIAL  =         0.0000  VOLUME     =   1236415.7058
                                                    SURFTEN    =         0.0000
                                                    Density    =         1.0088
 ------------------------------------------------------------------------------

 NMR restraints: Bond =    0.000   Angle =     0.000   Torsion =     0.000
===============================================================================
| MC Barostat: Decreasing size of volume moves

 NSTEP =    11000   TIME(PS) =     261.000  TEMP(K) =   309.93  PRESS =     0.0
 Etot   =   -227120.6996  EKtot   =     82872.5703  EPtot      =   -309993.2699
 BOND   =      5954.6898  ANGLE   =     23493.2881  DIHED      =     15487.4790
 1-4 NB =      5740.0797  1-4 EEL =      2074.1659  VDWAALS    =     17460.7236
 EELEC  =   -380639.1580  EHBOND  =         0.0000  RESTRAINT  =       435.4619
 EAMBER (non-restraint)  =   -310428.7318
 EKCMT  =         0.0000  VIRIAL  =         0.0000  VOLUME     =   1236205.6607
                                                    SURFTEN    =         0.0000
                                                    Density    =         1.0090
 ------------------------------------------------------------------------------

 NMR restraints: Bond =    0.000   Angle =     0.000   Torsion =     0.000
===============================================================================
| MC Barostat: Decreasing size of volume moves

 NSTEP =    12000   TIME(PS) =     262.000  TEMP(K) =   310.38  PRESS =     0.0
 Etot   =   -227091.0832  EKtot   =     82994.7266  EPtot      =   -310085.8098
 BOND   =      6048.0036  ANGLE   =     23453.6307  DIHED      =     15499.1933
 1-4 NB =      5673.4917  1-4 EEL =      2073.6459  VDWAALS    =     17884.7346
 EELEC  =   -381167.7301  EHBOND  =         0.0000  RESTRAINT  =       449.2204
 EAMBER (non-restraint)  =   -310535.0302
 EKCMT  =         0.0000  VIRIAL  =         0.0000  VOLUME     =   1237015.9745
                                                    SURFTEN    =         0.0000
                                                    Density    =         1.0083
 ------------------------------------------------------------------------------

 NMR restraints: Bond =    0.000   Angle =     0.000   Torsion =     0.000
===============================================================================

 NSTEP =    13000   TIME(PS) =     263.000  TEMP(K) =   309.03  PRESS =     0.0
 Etot   =   -227821.0535  EKtot   =     82632.6094  EPtot      =   -310453.6629
 BOND   =      5892.3642  ANGLE   =     23198.7214  DIHED      =     15551.5994
 1-4 NB =      5729.5008  1-4 EEL =      2073.2423  VDWAALS    =     18150.8630
 EELEC  =   -381489.1177  EHBOND  =         0.0000  RESTRAINT  =       439.1637
 EAMBER (non-restraint)  =   -310892.8266
 EKCMT  =         0.0000  VIRIAL  =         0.0000  VOLUME     =   1237603.3988
                                                    SURFTEN    =         0.0000
                                                    Density    =         1.0078
 ------------------------------------------------------------------------------

 NMR restraints: Bond =    0.000   Angle =     0.000   Torsion =     0.000
===============================================================================

 NSTEP =    14000   TIME(PS) =     264.000  TEMP(K) =   310.14  PRESS =     0.0
 Etot   =   -227399.3904  EKtot   =     82929.5312  EPtot      =   -310328.9217
 BOND   =      6012.0588  ANGLE   =     23335.4222  DIHED      =     15575.1128
 1-4 NB =      5745.4101  1-4 EEL =      2122.3287  VDWAALS    =     17982.5108
 EELEC  =   -381538.0558  EHBOND  =         0.0000  RESTRAINT  =       436.2907
 EAMBER (non-restraint)  =   -310765.2124
 EKCMT  =         0.0000  VIRIAL  =         0.0000  VOLUME     =   1238098.7982
                                                    SURFTEN    =         0.0000
                                                    Density    =         1.0074
 ------------------------------------------------------------------------------

 NMR restraints: Bond =    0.000   Angle =     0.000   Torsion =     0.000
===============================================================================

 NSTEP =    15000   TIME(PS) =     265.000  TEMP(K) =   308.52  PRESS =     0.0
 Etot   =   -227194.8278  EKtot   =     82495.7422  EPtot      =   -309690.5700
 BOND   =      5983.9904  ANGLE   =     23566.0890  DIHED      =     15474.5097
 1-4 NB =      5723.3860  1-4 EEL =      2133.2023  VDWAALS    =     18390.8507
 EELEC  =   -381388.0371  EHBOND  =         0.0000  RESTRAINT  =       425.4389
 EAMBER (non-restraint)  =   -310116.0089
 EKCMT  =         0.0000  VIRIAL  =         0.0000  VOLUME     =   1238024.0237
                                                    SURFTEN    =         0.0000
                                                    Density    =         1.0075
 ------------------------------------------------------------------------------

 NMR restraints: Bond =    0.000   Angle =     0.000   Torsion =     0.000
===============================================================================

 NSTEP =    16000   TIME(PS) =     266.000  TEMP(K) =   309.40  PRESS =     0.0
 Etot   =   -227170.2794  EKtot   =     82732.6406  EPtot      =   -309902.9201
 BOND   =      5980.8987  ANGLE   =     23309.0001  DIHED      =     15473.0498
 1-4 NB =      5714.7732  1-4 EEL =      2061.5446  VDWAALS    =     17806.7779
 EELEC  =   -380699.1966  EHBOND  =         0.0000  RESTRAINT  =       450.2323
 EAMBER (non-restraint)  =   -310353.1524
 EKCMT  =         0.0000  VIRIAL  =         0.0000  VOLUME     =   1236770.4368
                                                    SURFTEN    =         0.0000
                                                    Density    =         1.0085
 ------------------------------------------------------------------------------

 NMR restraints: Bond =    0.000   Angle =     0.000   Torsion =     0.000
===============================================================================

 NSTEP =    17000   TIME(PS) =     267.000  TEMP(K) =   310.47  PRESS =     0.0
 Etot   =   -226746.8818  EKtot   =     83017.2734  EPtot      =   -309764.1553
 BOND   =      5907.6841  ANGLE   =     23401.9930  DIHED      =     15462.6301
 1-4 NB =      5737.1238  1-4 EEL =      2099.1414  VDWAALS    =     17631.7163
 EELEC  =   -380433.3692  EHBOND  =         0.0000  RESTRAINT  =       428.9254
 EAMBER (non-restraint)  =   -310193.0806
 EKCMT  =         0.0000  VIRIAL  =         0.0000  VOLUME     =   1237016.7664
                                                    SURFTEN    =         0.0000
                                                    Density    =         1.0083
 ------------------------------------------------------------------------------

 NMR restraints: Bond =    0.000   Angle =     0.000   Torsion =     0.000
===============================================================================
| MC Barostat: Decreasing size of volume moves

 NSTEP =    18000   TIME(PS) =     268.000  TEMP(K) =   309.22  PRESS =     0.0
 Etot   =   -226990.8168  EKtot   =     82682.6797  EPtot      =   -309673.4965
 BOND   =      6055.3988  ANGLE   =     23410.2105  DIHED      =     15550.3487
 1-4 NB =      5674.2026  1-4 EEL =      2041.4821  VDWAALS    =     18105.3287
 EELEC  =   -380958.1007  EHBOND  =         0.0000  RESTRAINT  =       447.6330
 EAMBER (non-restraint)  =   -310121.1295
 EKCMT  =         0.0000  VIRIAL  =         0.0000  VOLUME     =   1237091.1229
                                                    SURFTEN    =         0.0000
                                                    Density    =         1.0082
 ------------------------------------------------------------------------------

 NMR restraints: Bond =    0.000   Angle =     0.000   Torsion =     0.000
===============================================================================

 NSTEP =    19000   TIME(PS) =     269.000  TEMP(K) =   309.90  PRESS =     0.0
 Etot   =   -226853.0836  EKtot   =     82864.4375  EPtot      =   -309717.5211
 BOND   =      6010.8278  ANGLE   =     23480.0018  DIHED      =     15503.4114
 1-4 NB =      5708.3501  1-4 EEL =      2083.5994  VDWAALS    =     17844.2181
 EELEC  =   -380777.1787  EHBOND  =         0.0000  RESTRAINT  =       429.2491
 EAMBER (non-restraint)  =   -310146.7702
 EKCMT  =         0.0000  VIRIAL  =         0.0000  VOLUME     =   1237646.4215
                                                    SURFTEN    =         0.0000
                                                    Density    =         1.0078
 ------------------------------------------------------------------------------

 NMR restraints: Bond =    0.000   Angle =     0.000   Torsion =     0.000
===============================================================================
| MC Barostat: Decreasing size of volume moves

 NSTEP =    20000   TIME(PS) =     270.000  TEMP(K) =   309.41  PRESS =     0.0
 Etot   =   -226925.7277  EKtot   =     82734.2344  EPtot      =   -309659.9621
 BOND   =      6063.1449  ANGLE   =     23369.3847  DIHED      =     15540.6490
 1-4 NB =      5696.4121  1-4 EEL =      2096.2185  VDWAALS    =     18197.4238
 EELEC  =   -381069.8545  EHBOND  =         0.0000  RESTRAINT  =       446.6595
 EAMBER (non-restraint)  =   -310106.6216
 EKCMT  =         0.0000  VIRIAL  =         0.0000  VOLUME     =   1238366.1793
                                                    SURFTEN    =         0.0000
                                                    Density    =         1.0072
 ------------------------------------------------------------------------------

 NMR restraints: Bond =    0.000   Angle =     0.000   Torsion =     0.000
===============================================================================

 NSTEP =    21000   TIME(PS) =     271.000  TEMP(K) =   310.87  PRESS =     0.0
 Etot   =   -226761.6039  EKtot   =     83123.3125  EPtot      =   -309884.9164
 BOND   =      6070.2051  ANGLE   =     23400.4241  DIHED      =     15538.4265
 1-4 NB =      5669.7685  1-4 EEL =      2166.1408  VDWAALS    =     18116.7356
 EELEC  =   -381285.6241  EHBOND  =         0.0000  RESTRAINT  =       439.0072
 EAMBER (non-restraint)  =   -310323.9236
 EKCMT  =         0.0000  VIRIAL  =         0.0000  VOLUME     =   1238140.8041
                                                    SURFTEN    =         0.0000
                                                    Density    =         1.0074
 ------------------------------------------------------------------------------

 NMR restraints: Bond =    0.000   Angle =     0.000   Torsion =     0.000
===============================================================================

 NSTEP =    22000   TIME(PS) =     272.000  TEMP(K) =   311.00  PRESS =     0.0
 Etot   =   -226455.4270  EKtot   =     83158.2266  EPtot      =   -309613.6536
 BOND   =      6010.7318  ANGLE   =     23559.7586  DIHED      =     15568.8162
 1-4 NB =      5713.5095  1-4 EEL =      2126.9628  VDWAALS    =     18265.7461
 EELEC  =   -381304.0020  EHBOND  =         0.0000  RESTRAINT  =       444.8233
 EAMBER (non-restraint)  =   -310058.4769
 EKCMT  =         0.0000  VIRIAL  =         0.0000  VOLUME     =   1236714.8587
                                                    SURFTEN    =         0.0000
                                                    Density    =         1.0086
 ------------------------------------------------------------------------------

 NMR restraints: Bond =    0.000   Angle =     0.000   Torsion =     0.000
===============================================================================

 NSTEP =    23000   TIME(PS) =     273.000  TEMP(K) =   310.93  PRESS =     0.0
 Etot   =   -227121.5775  EKtot   =     83140.6172  EPtot      =   -310262.1947
 BOND   =      5971.2464  ANGLE   =     23274.4959  DIHED      =     15472.2420
 1-4 NB =      5726.6836  1-4 EEL =      2118.2675  VDWAALS    =     17990.6737
 EELEC  =   -381269.6143  EHBOND  =         0.0000  RESTRAINT  =       453.8105
 EAMBER (non-restraint)  =   -310716.0052
 EKCMT  =         0.0000  VIRIAL  =         0.0000  VOLUME     =   1239108.6441
                                                    SURFTEN    =         0.0000
                                                    Density    =         1.0066
 ------------------------------------------------------------------------------

 NMR restraints: Bond =    0.000   Angle =     0.000   Torsion =     0.000
===============================================================================

 NSTEP =    24000   TIME(PS) =     274.000  TEMP(K) =   308.83  PRESS =     0.0
 Etot   =   -227537.0587  EKtot   =     82579.3203  EPtot      =   -310116.3790
 BOND   =      6001.3399  ANGLE   =     23258.1324  DIHED      =     15507.0691
 1-4 NB =      5746.4009  1-4 EEL =      2058.6640  VDWAALS    =     17764.8565
 EELEC  =   -380923.4091  EHBOND  =         0.0000  RESTRAINT  =       470.5675
 EAMBER (non-restraint)  =   -310586.9465
 EKCMT  =         0.0000  VIRIAL  =         0.0000  VOLUME     =   1238047.8383
                                                    SURFTEN    =         0.0000
                                                    Density    =         1.0075
 ------------------------------------------------------------------------------

 NMR restraints: Bond =    0.000   Angle =     0.000   Torsion =     0.000
===============================================================================

 NSTEP =    25000   TIME(PS) =     275.000  TEMP(K) =   308.83  PRESS =     0.0
 Etot   =   -227507.4101  EKtot   =     82579.8281  EPtot      =   -310087.2382
 BOND   =      5962.9698  ANGLE   =     23266.2165  DIHED      =     15502.4514
 1-4 NB =      5715.2544  1-4 EEL =      2067.8435  VDWAALS    =     18525.5745
 EELEC  =   -381589.4280  EHBOND  =         0.0000  RESTRAINT  =       461.8797
 EAMBER (non-restraint)  =   -310549.1179
 EKCMT  =         0.0000  VIRIAL  =         0.0000  VOLUME     =   1235619.1807
                                                    SURFTEN    =         0.0000
                                                    Density    =         1.0094
 ------------------------------------------------------------------------------

 NMR restraints: Bond =    0.000   Angle =     0.000   Torsion =     0.000
===============================================================================

 NSTEP =    26000   TIME(PS) =     276.000  TEMP(K) =   311.42  PRESS =     0.0
 Etot   =   -226590.3380  EKtot   =     83272.0000  EPtot      =   -309862.3380
 BOND   =      6014.0032  ANGLE   =     23271.8437  DIHED      =     15481.9278
 1-4 NB =      5737.8608  1-4 EEL =      2009.7321  VDWAALS    =     18429.6052
 EELEC  =   -381269.5622  EHBOND  =         0.0000  RESTRAINT  =       462.2514
 EAMBER (non-restraint)  =   -310324.5894
 EKCMT  =         0.0000  VIRIAL  =         0.0000  VOLUME     =   1235521.0469
                                                    SURFTEN    =         0.0000
                                                    Density    =         1.0095
 ------------------------------------------------------------------------------

 NMR restraints: Bond =    0.000   Angle =     0.000   Torsion =     0.000
===============================================================================

 NSTEP =    27000   TIME(PS) =     277.000  TEMP(K) =   310.13  PRESS =     0.0
 Etot   =   -226969.0660  EKtot   =     82925.9375  EPtot      =   -309895.0035
 BOND   =      5902.8750  ANGLE   =     23390.8000  DIHED      =     15526.0224
 1-4 NB =      5697.2925  1-4 EEL =      2042.2774  VDWAALS    =     17904.1572
 EELEC  =   -380826.0649  EHBOND  =         0.0000  RESTRAINT  =       467.6367
 EAMBER (non-restraint)  =   -310362.6402
 EKCMT  =         0.0000  VIRIAL  =         0.0000  VOLUME     =   1235738.5773
                                                    SURFTEN    =         0.0000
                                                    Density    =         1.0093
 ------------------------------------------------------------------------------

 NMR restraints: Bond =    0.000   Angle =     0.000   Torsion =     0.000
===============================================================================

 NSTEP =    28000   TIME(PS) =     278.000  TEMP(K) =   311.39  PRESS =     0.0
 Etot   =   -226638.0372  EKtot   =     83262.7188  EPtot      =   -309900.7560
 BOND   =      5975.8696  ANGLE   =     23531.0475  DIHED      =     15361.3054
 1-4 NB =      5713.1244  1-4 EEL =      2028.3516  VDWAALS    =     17443.8523
 EELEC  =   -380424.6947  EHBOND  =         0.0000  RESTRAINT  =       470.3879
 EAMBER (non-restraint)  =   -310371.1439
 EKCMT  =         0.0000  VIRIAL  =         0.0000  VOLUME     =   1236995.3327
                                                    SURFTEN    =         0.0000
                                                    Density    =         1.0083
 ------------------------------------------------------------------------------

 NMR restraints: Bond =    0.000   Angle =     0.000   Torsion =     0.000
===============================================================================

 NSTEP =    29000   TIME(PS) =     279.000  TEMP(K) =   310.69  PRESS =     0.0
 Etot   =   -226251.1786  EKtot   =     83077.6797  EPtot      =   -309328.8583
 BOND   =      5941.4561  ANGLE   =     23615.2920  DIHED      =     15488.7723
 1-4 NB =      5713.0541  1-4 EEL =      1994.0093  VDWAALS    =     17625.1300
 EELEC  =   -380162.3223  EHBOND  =         0.0000  RESTRAINT  =       455.7502
 EAMBER (non-restraint)  =   -309784.6085
 EKCMT  =         0.0000  VIRIAL  =         0.0000  VOLUME     =   1236535.1993
                                                    SURFTEN    =         0.0000
                                                    Density    =         1.0087
 ------------------------------------------------------------------------------

 NMR restraints: Bond =    0.000   Angle =     0.000   Torsion =     0.000
===============================================================================

 NSTEP =    30000   TIME(PS) =     280.000  TEMP(K) =   310.89  PRESS =     0.0
 Etot   =   -226489.1804  EKtot   =     83130.8750  EPtot      =   -309620.0554
 BOND   =      5971.7244  ANGLE   =     23323.6805  DIHED      =     15540.8125
 1-4 NB =      5687.0113  1-4 EEL =      2052.8214  VDWAALS    =     17936.2712
 EELEC  =   -380594.1899  EHBOND  =         0.0000  RESTRAINT  =       461.8132
 EAMBER (non-restraint)  =   -310081.8686
 EKCMT  =         0.0000  VIRIAL  =         0.0000  VOLUME     =   1238248.5043
                                                    SURFTEN    =         0.0000
                                                    Density    =         1.0073
 ------------------------------------------------------------------------------

 NMR restraints: Bond =    0.000   Angle =     0.000   Torsion =     0.000
===============================================================================

 NSTEP =    31000   TIME(PS) =     281.000  TEMP(K) =   309.73  PRESS =     0.0
 Etot   =   -227015.9390  EKtot   =     82820.9844  EPtot      =   -309836.9234
 BOND   =      5986.7118  ANGLE   =     23348.8513  DIHED      =     15475.7677
 1-4 NB =      5705.5622  1-4 EEL =      2133.4805  VDWAALS    =     17884.9567
 EELEC  =   -380816.4312  EHBOND  =         0.0000  RESTRAINT  =       444.1776
 EAMBER (non-restraint)  =   -310281.1010
 EKCMT  =         0.0000  VIRIAL  =         0.0000  VOLUME     =   1238234.1402
                                                    SURFTEN    =         0.0000
                                                    Density    =         1.0073
 ------------------------------------------------------------------------------

 NMR restraints: Bond =    0.000   Angle =     0.000   Torsion =     0.000
===============================================================================

 NSTEP =    32000   TIME(PS) =     282.000  TEMP(K) =   310.45  PRESS =     0.0
 Etot   =   -226936.6383  EKtot   =     83013.5703  EPtot      =   -309950.2086
 BOND   =      6004.6154  ANGLE   =     23468.8016  DIHED      =     15443.5065
 1-4 NB =      5684.0586  1-4 EEL =      1994.8682  VDWAALS    =     17951.4967
 EELEC  =   -380931.2819  EHBOND  =         0.0000  RESTRAINT  =       433.7263
 EAMBER (non-restraint)  =   -310383.9349
 EKCMT  =         0.0000  VIRIAL  =         0.0000  VOLUME     =   1237293.9718
                                                    SURFTEN    =         0.0000
                                                    Density    =         1.0081
 ------------------------------------------------------------------------------

 NMR restraints: Bond =    0.000   Angle =     0.000   Torsion =     0.000
===============================================================================

 NSTEP =    33000   TIME(PS) =     283.000  TEMP(K) =   310.77  PRESS =     0.0
 Etot   =   -226576.7601  EKtot   =     83098.1719  EPtot      =   -309674.9320
 BOND   =      6015.2786  ANGLE   =     23434.4436  DIHED      =     15530.2152
 1-4 NB =      5735.1313  1-4 EEL =      2008.5605  VDWAALS    =     18095.5369
 EELEC  =   -380955.9980  EHBOND  =         0.0000  RESTRAINT  =       461.9000
 EAMBER (non-restraint)  =   -310136.8320
 EKCMT  =         0.0000  VIRIAL  =         0.0000  VOLUME     =   1237586.0320
                                                    SURFTEN    =         0.0000
                                                    Density    =         1.0078
 ------------------------------------------------------------------------------

 NMR restraints: Bond =    0.000   Angle =     0.000   Torsion =     0.000
===============================================================================

 NSTEP =    34000   TIME(PS) =     284.000  TEMP(K) =   309.73  PRESS =     0.0
 Etot   =   -226799.8947  EKtot   =     82820.8125  EPtot      =   -309620.7072
 BOND   =      6016.7618  ANGLE   =     23468.6004  DIHED      =     15467.2678
 1-4 NB =      5704.9407  1-4 EEL =      1975.0251  VDWAALS    =     17914.9886
 EELEC  =   -380621.3279  EHBOND  =         0.0000  RESTRAINT  =       453.0363
 EAMBER (non-restraint)  =   -310073.7436
 EKCMT  =         0.0000  VIRIAL  =         0.0000  VOLUME     =   1233692.1067
                                                    SURFTEN    =         0.0000
                                                    Density    =         1.0110
 ------------------------------------------------------------------------------

 NMR restraints: Bond =    0.000   Angle =     0.000   Torsion =     0.000
===============================================================================

 NSTEP =    35000   TIME(PS) =     285.000  TEMP(K) =   309.35  PRESS =     0.0
 Etot   =   -227820.7482  EKtot   =     82718.4531  EPtot      =   -310539.2013
 BOND   =      5935.9438  ANGLE   =     23400.0473  DIHED      =     15417.1558
 1-4 NB =      5712.3843  1-4 EEL =      2051.5144  VDWAALS    =     18416.8460
 EELEC  =   -381925.9331  EHBOND  =         0.0000  RESTRAINT  =       452.8402
 EAMBER (non-restraint)  =   -310992.0415
 EKCMT  =         0.0000  VIRIAL  =         0.0000  VOLUME     =   1233738.5478
                                                    SURFTEN    =         0.0000
                                                    Density    =         1.0110
 ------------------------------------------------------------------------------

 NMR restraints: Bond =    0.000   Angle =     0.000   Torsion =     0.000
===============================================================================

 NSTEP =    36000   TIME(PS) =     286.000  TEMP(K) =   309.76  PRESS =     0.0
 Etot   =   -226883.5917  EKtot   =     82826.5000  EPtot      =   -309710.0917
 BOND   =      5878.7704  ANGLE   =     23618.9969  DIHED      =     15402.6538
 1-4 NB =      5764.5643  1-4 EEL =      2010.4906  VDWAALS    =     17864.2332
 EELEC  =   -380718.2573  EHBOND  =         0.0000  RESTRAINT  =       468.4564
 EAMBER (non-restraint)  =   -310178.5481
 EKCMT  =         0.0000  VIRIAL  =         0.0000  VOLUME     =   1234006.3885
                                                    SURFTEN    =         0.0000
                                                    Density    =         1.0108
 ------------------------------------------------------------------------------

 NMR restraints: Bond =    0.000   Angle =     0.000   Torsion =     0.000
===============================================================================

 NSTEP =    37000   TIME(PS) =     287.000  TEMP(K) =   308.17  PRESS =     0.0
 Etot   =   -227264.2061  EKtot   =     82403.6719  EPtot      =   -309667.8779
 BOND   =      5881.2004  ANGLE   =     23441.2906  DIHED      =     15568.8292
 1-4 NB =      5748.5279  1-4 EEL =      2016.9830  VDWAALS    =     17998.9801
 EELEC  =   -380789.0549  EHBOND  =         0.0000  RESTRAINT  =       465.3657
 EAMBER (non-restraint)  =   -310133.2437
 EKCMT  =         0.0000  VIRIAL  =         0.0000  VOLUME     =   1234832.1573
                                                    SURFTEN    =         0.0000
                                                    Density    =         1.0101
 ------------------------------------------------------------------------------

 NMR restraints: Bond =    0.000   Angle =     0.000   Torsion =     0.000
===============================================================================

 NSTEP =    38000   TIME(PS) =     288.000  TEMP(K) =   308.92  PRESS =     0.0
 Etot   =   -227544.3345  EKtot   =     82602.6406  EPtot      =   -310146.9752
 BOND   =      5857.1216  ANGLE   =     23356.2533  DIHED      =     15515.0745
 1-4 NB =      5692.0333  1-4 EEL =      2113.9769  VDWAALS    =     17874.9291
 EELEC  =   -380999.3487  EHBOND  =         0.0000  RESTRAINT  =       442.9848
 EAMBER (non-restraint)  =   -310589.9600
 EKCMT  =         0.0000  VIRIAL  =         0.0000  VOLUME     =   1234824.3286
                                                    SURFTEN    =         0.0000
                                                    Density    =         1.0101
 ------------------------------------------------------------------------------

 NMR restraints: Bond =    0.000   Angle =     0.000   Torsion =     0.000
===============================================================================

 NSTEP =    39000   TIME(PS) =     289.000  TEMP(K) =   309.81  PRESS =     0.0
 Etot   =   -227472.4636  EKtot   =     82841.6172  EPtot      =   -310314.0807
 BOND   =      5971.5897  ANGLE   =     23183.2799  DIHED      =     15366.1393
 1-4 NB =      5678.4240  1-4 EEL =      2027.5680  VDWAALS    =     17946.9485
 EELEC  =   -380946.6945  EHBOND  =         0.0000  RESTRAINT  =       458.6644
 EAMBER (non-restraint)  =   -310772.7452
 EKCMT  =         0.0000  VIRIAL  =         0.0000  VOLUME     =   1233630.9949
                                                    SURFTEN    =         0.0000
                                                    Density    =         1.0111
 ------------------------------------------------------------------------------

 NMR restraints: Bond =    0.000   Angle =     0.000   Torsion =     0.000
===============================================================================

 NSTEP =    40000   TIME(PS) =     290.000  TEMP(K) =   309.78  PRESS =     0.0
 Etot   =   -227147.5653  EKtot   =     82834.1562  EPtot      =   -309981.7216
 BOND   =      5939.4681  ANGLE   =     23334.5979  DIHED      =     15436.6152
 1-4 NB =      5699.8741  1-4 EEL =      1967.7967  VDWAALS    =     17888.7695
 EELEC  =   -380711.7568  EHBOND  =         0.0000  RESTRAINT  =       462.9136
 EAMBER (non-restraint)  =   -310444.6352
 EKCMT  =         0.0000  VIRIAL  =         0.0000  VOLUME     =   1234179.8831
                                                    SURFTEN    =         0.0000
                                                    Density    =         1.0106
 ------------------------------------------------------------------------------

 NMR restraints: Bond =    0.000   Angle =     0.000   Torsion =     0.000
===============================================================================

 NSTEP =    41000   TIME(PS) =     291.000  TEMP(K) =   311.81  PRESS =     0.0
 Etot   =   -227082.5823  EKtot   =     83376.7969  EPtot      =   -310459.3792
 BOND   =      5823.8860  ANGLE   =     23412.6082  DIHED      =     15463.5979
 1-4 NB =      5673.8187  1-4 EEL =      2040.8667  VDWAALS    =     17825.9871
 EELEC  =   -381155.8937  EHBOND  =         0.0000  RESTRAINT  =       455.7500
 EAMBER (non-restraint)  =   -310915.1291
 EKCMT  =         0.0000  VIRIAL  =         0.0000  VOLUME     =   1234332.6592
                                                    SURFTEN    =         0.0000
                                                    Density    =         1.0105
 ------------------------------------------------------------------------------

 NMR restraints: Bond =    0.000   Angle =     0.000   Torsion =     0.000
===============================================================================

 NSTEP =    42000   TIME(PS) =     292.000  TEMP(K) =   308.97  PRESS =     0.0
 Etot   =   -227042.2423  EKtot   =     82615.8906  EPtot      =   -309658.1329
 BOND   =      6034.4137  ANGLE   =     23439.9258  DIHED      =     15549.6255
 1-4 NB =      5785.8601  1-4 EEL =      2094.0672  VDWAALS    =     17474.2300
 EELEC  =   -380511.3116  EHBOND  =         0.0000  RESTRAINT  =       475.0564
 EAMBER (non-restraint)  =   -310133.1894
 EKCMT  =         0.0000  VIRIAL  =         0.0000  VOLUME     =   1234809.4908
                                                    SURFTEN    =         0.0000
                                                    Density    =         1.0101
 ------------------------------------------------------------------------------

 NMR restraints: Bond =    0.000   Angle =     0.000   Torsion =     0.000
===============================================================================

 NSTEP =    43000   TIME(PS) =     293.000  TEMP(K) =   309.85  PRESS =     0.0
 Etot   =   -226913.9643  EKtot   =     82851.4062  EPtot      =   -309765.3705
 BOND   =      6050.8860  ANGLE   =     23472.3713  DIHED      =     15557.0887
 1-4 NB =      5699.7589  1-4 EEL =      2072.0018  VDWAALS    =     17609.6036
 EELEC  =   -380695.0748  EHBOND  =         0.0000  RESTRAINT  =       467.9941
 EAMBER (non-restraint)  =   -310233.3646
 EKCMT  =         0.0000  VIRIAL  =         0.0000  VOLUME     =   1233877.4620
                                                    SURFTEN    =         0.0000
                                                    Density    =         1.0109
 ------------------------------------------------------------------------------

 NMR restraints: Bond =    0.000   Angle =     0.000   Torsion =     0.000
===============================================================================

 NSTEP =    44000   TIME(PS) =     294.000  TEMP(K) =   309.94  PRESS =     0.0
 Etot   =   -227061.3854  EKtot   =     82876.8359  EPtot      =   -309938.2213
 BOND   =      5967.2814  ANGLE   =     23306.0219  DIHED      =     15511.5061
 1-4 NB =      5747.9756  1-4 EEL =      2072.9250  VDWAALS    =     18067.5060
 EELEC  =   -381036.8122  EHBOND  =         0.0000  RESTRAINT  =       425.3748
 EAMBER (non-restraint)  =   -310363.5961
 EKCMT  =         0.0000  VIRIAL  =         0.0000  VOLUME     =   1233308.2993
                                                    SURFTEN    =         0.0000
                                                    Density    =         1.0113
 ------------------------------------------------------------------------------

 NMR restraints: Bond =    0.000   Angle =     0.000   Torsion =     0.000
===============================================================================

 NSTEP =    45000   TIME(PS) =     295.000  TEMP(K) =   309.47  PRESS =     0.0
 Etot   =   -227171.4177  EKtot   =     82750.8750  EPtot      =   -309922.2927
 BOND   =      6026.4625  ANGLE   =     23406.3057  DIHED      =     15490.9619
 1-4 NB =      5731.9433  1-4 EEL =      2087.6195  VDWAALS    =     18380.6154
 EELEC  =   -381496.9211  EHBOND  =         0.0000  RESTRAINT  =       450.7202
 EAMBER (non-restraint)  =   -310373.0129
 EKCMT  =         0.0000  VIRIAL  =         0.0000  VOLUME     =   1232548.7621
                                                    SURFTEN    =         0.0000
                                                    Density    =         1.0120
 ------------------------------------------------------------------------------

 NMR restraints: Bond =    0.000   Angle =     0.000   Torsion =     0.000
===============================================================================

 NSTEP =    46000   TIME(PS) =     296.000  TEMP(K) =   309.66  PRESS =     0.0
 Etot   =   -226798.2761  EKtot   =     82800.3047  EPtot      =   -309598.5808
 BOND   =      5976.4102  ANGLE   =     23579.3651  DIHED      =     15503.0263
 1-4 NB =      5711.2607  1-4 EEL =      1994.3374  VDWAALS    =     18103.3401
 EELEC  =   -380896.8892  EHBOND  =         0.0000  RESTRAINT  =       430.5687
 EAMBER (non-restraint)  =   -310029.1495
 EKCMT  =         0.0000  VIRIAL  =         0.0000  VOLUME     =   1233461.5739
                                                    SURFTEN    =         0.0000
                                                    Density    =         1.0112
 ------------------------------------------------------------------------------

 NMR restraints: Bond =    0.000   Angle =     0.000   Torsion =     0.000
===============================================================================

 NSTEP =    47000   TIME(PS) =     297.000  TEMP(K) =   309.75  PRESS =     0.0
 Etot   =   -227408.3010  EKtot   =     82824.6719  EPtot      =   -310232.9729
 BOND   =      6128.5078  ANGLE   =     23379.8576  DIHED      =     15488.7501
 1-4 NB =      5714.7802  1-4 EEL =      2002.8145  VDWAALS    =     17728.4185
 EELEC  =   -381168.6246  EHBOND  =         0.0000  RESTRAINT  =       492.5230
 EAMBER (non-restraint)  =   -310725.4959
 EKCMT  =         0.0000  VIRIAL  =         0.0000  VOLUME     =   1233329.4943
                                                    SURFTEN    =         0.0000
                                                    Density    =         1.0113
 ------------------------------------------------------------------------------

 NMR restraints: Bond =    0.000   Angle =     0.000   Torsion =     0.000
===============================================================================

 NSTEP =    48000   TIME(PS) =     298.000  TEMP(K) =   309.28  PRESS =     0.0
 Etot   =   -227226.2847  EKtot   =     82698.6406  EPtot      =   -309924.9253
 BOND   =      5939.5600  ANGLE   =     23453.8641  DIHED      =     15455.5021
 1-4 NB =      5700.0374  1-4 EEL =      2078.2304  VDWAALS    =     18251.5129
 EELEC  =   -381263.5958  EHBOND  =         0.0000  RESTRAINT  =       459.9636
 EAMBER (non-restraint)  =   -310384.8889
 EKCMT  =         0.0000  VIRIAL  =         0.0000  VOLUME     =   1233859.9829
                                                    SURFTEN    =         0.0000
                                                    Density    =         1.0109
 ------------------------------------------------------------------------------

 NMR restraints: Bond =    0.000   Angle =     0.000   Torsion =     0.000
===============================================================================

 NSTEP =    49000   TIME(PS) =     299.000  TEMP(K) =   308.97  PRESS =     0.0
 Etot   =   -227234.0569  EKtot   =     82617.3516  EPtot      =   -309851.4085
 BOND   =      5994.5806  ANGLE   =     23551.8040  DIHED      =     15573.0467
 1-4 NB =      5759.9798  1-4 EEL =      2000.5377  VDWAALS    =     17978.0826
 EELEC  =   -381180.3001  EHBOND  =         0.0000  RESTRAINT  =       470.8602
 EAMBER (non-restraint)  =   -310322.2686
 EKCMT  =         0.0000  VIRIAL  =         0.0000  VOLUME     =   1233260.3790
                                                    SURFTEN    =         0.0000
                                                    Density    =         1.0114
 ------------------------------------------------------------------------------

 NMR restraints: Bond =    0.000   Angle =     0.000   Torsion =     0.000
===============================================================================

 NSTEP =    50000   TIME(PS) =     300.000  TEMP(K) =   311.18  PRESS =     0.0
 Etot   =   -227047.8344  EKtot   =     83206.2344  EPtot      =   -310254.0688
 BOND   =      5952.0029  ANGLE   =     23469.5101  DIHED      =     15561.0586
 1-4 NB =      5738.8459  1-4 EEL =      1973.5595  VDWAALS    =     17663.7075
 EELEC  =   -381060.9864  EHBOND  =         0.0000  RESTRAINT  =       448.2332
 EAMBER (non-restraint)  =   -310702.3020
 EKCMT  =         0.0000  VIRIAL  =         0.0000  VOLUME     =   1233477.8372
                                                    SURFTEN    =         0.0000
                                                    Density    =         1.0112
 ------------------------------------------------------------------------------

 NMR restraints: Bond =    0.000   Angle =     0.000   Torsion =     0.000
===============================================================================

 NSTEP =    51000   TIME(PS) =     301.000  TEMP(K) =   310.75  PRESS =     0.0
 Etot   =   -226945.9825  EKtot   =     83093.7812  EPtot      =   -310039.7637
 BOND   =      6096.0579  ANGLE   =     23284.7314  DIHED      =     15458.7232
 1-4 NB =      5759.0685  1-4 EEL =      2000.3315  VDWAALS    =     17918.7692
 EELEC  =   -381001.6801  EHBOND  =         0.0000  RESTRAINT  =       444.2347
 EAMBER (non-restraint)  =   -310483.9984
 EKCMT  =         0.0000  VIRIAL  =         0.0000  VOLUME     =   1232787.6726
                                                    SURFTEN    =         0.0000
                                                    Density    =         1.0118
 ------------------------------------------------------------------------------

 NMR restraints: Bond =    0.000   Angle =     0.000   Torsion =     0.000
===============================================================================

 NSTEP =    52000   TIME(PS) =     302.000  TEMP(K) =   309.39  PRESS =     0.0
 Etot   =   -227281.4042  EKtot   =     82728.1641  EPtot      =   -310009.5682
 BOND   =      5957.4599  ANGLE   =     23526.2892  DIHED      =     15509.3611
 1-4 NB =      5630.5103  1-4 EEL =      2056.6204  VDWAALS    =     18304.1781
 EELEC  =   -381440.8451  EHBOND  =         0.0000  RESTRAINT  =       446.8579
 EAMBER (non-restraint)  =   -310456.4262
 EKCMT  =         0.0000  VIRIAL  =         0.0000  VOLUME     =   1233859.1883
                                                    SURFTEN    =         0.0000
                                                    Density    =         1.0109
 ------------------------------------------------------------------------------

 NMR restraints: Bond =    0.000   Angle =     0.000   Torsion =     0.000
===============================================================================

 NSTEP =    53000   TIME(PS) =     303.000  TEMP(K) =   309.30  PRESS =     0.0
 Etot   =   -227349.0796  EKtot   =     82705.6875  EPtot      =   -310054.7671
 BOND   =      5864.6666  ANGLE   =     23588.8874  DIHED      =     15477.9796
 1-4 NB =      5683.3478  1-4 EEL =      1956.2378  VDWAALS    =     18112.1557
 EELEC  =   -381186.8993  EHBOND  =         0.0000  RESTRAINT  =       448.8573
 EAMBER (non-restraint)  =   -310503.6244
 EKCMT  =         0.0000  VIRIAL  =         0.0000  VOLUME     =   1233015.5875
                                                    SURFTEN    =         0.0000
                                                    Density    =         1.0116
 ------------------------------------------------------------------------------

 NMR restraints: Bond =    0.000   Angle =     0.000   Torsion =     0.000
===============================================================================

 NSTEP =    54000   TIME(PS) =     304.000  TEMP(K) =   309.79  PRESS =     0.0
 Etot   =   -227454.3871  EKtot   =     82836.9609  EPtot      =   -310291.3481
 BOND   =      5965.9229  ANGLE   =     23270.5564  DIHED      =     15412.1898
 1-4 NB =      5675.2417  1-4 EEL =      1980.9958  VDWAALS    =     17855.5575
 EELEC  =   -380911.5689  EHBOND  =         0.0000  RESTRAINT  =       459.7568
 EAMBER (non-restraint)  =   -310751.1049
 EKCMT  =         0.0000  VIRIAL  =         0.0000  VOLUME     =   1231394.6981
                                                    SURFTEN    =         0.0000
                                                    Density    =         1.0129
 ------------------------------------------------------------------------------

 NMR restraints: Bond =    0.000   Angle =     0.000   Torsion =     0.000
===============================================================================

 NSTEP =    55000   TIME(PS) =     305.000  TEMP(K) =   309.16  PRESS =     0.0
 Etot   =   -227719.6711  EKtot   =     82668.1172  EPtot      =   -310387.7883
 BOND   =      6027.7586  ANGLE   =     23324.3804  DIHED      =     15526.0727
 1-4 NB =      5696.6347  1-4 EEL =      1984.5922  VDWAALS    =     18245.5303
 EELEC  =   -381619.1619  EHBOND  =         0.0000  RESTRAINT  =       426.4048
 EAMBER (non-restraint)  =   -310814.1931
 EKCMT  =         0.0000  VIRIAL  =         0.0000  VOLUME     =   1231805.6677
                                                    SURFTEN    =         0.0000
                                                    Density    =         1.0126
 ------------------------------------------------------------------------------

 NMR restraints: Bond =    0.000   Angle =     0.000   Torsion =     0.000
===============================================================================

 NSTEP =    56000   TIME(PS) =     306.000  TEMP(K) =   309.46  PRESS =     0.0
 Etot   =   -226915.2181  EKtot   =     82748.4688  EPtot      =   -309663.6869
 BOND   =      5936.9476  ANGLE   =     23425.4541  DIHED      =     15423.4767
 1-4 NB =      5650.3596  1-4 EEL =      1972.4749  VDWAALS    =     18002.8658
 EELEC  =   -380520.9158  EHBOND  =         0.0000  RESTRAINT  =       445.6502
 EAMBER (non-restraint)  =   -310109.3371
 EKCMT  =         0.0000  VIRIAL  =         0.0000  VOLUME     =   1233445.2940
                                                    SURFTEN    =         0.0000
                                                    Density    =         1.0112
 ------------------------------------------------------------------------------

 NMR restraints: Bond =    0.000   Angle =     0.000   Torsion =     0.000
===============================================================================

 NSTEP =    57000   TIME(PS) =     307.000  TEMP(K) =   309.45  PRESS =     0.0
 Etot   =   -227537.4583  EKtot   =     82744.3906  EPtot      =   -310281.8490
 BOND   =      5947.3182  ANGLE   =     23345.8458  DIHED      =     15418.3704
 1-4 NB =      5664.1850  1-4 EEL =      2052.1571  VDWAALS    =     17423.8626
 EELEC  =   -380596.9391  EHBOND  =         0.0000  RESTRAINT  =       463.3512
 EAMBER (non-restraint)  =   -310745.2002
 EKCMT  =         0.0000  VIRIAL  =         0.0000  VOLUME     =   1232547.8267
                                                    SURFTEN    =         0.0000
                                                    Density    =         1.0120
 ------------------------------------------------------------------------------

 NMR restraints: Bond =    0.000   Angle =     0.000   Torsion =     0.000
===============================================================================

 NSTEP =    58000   TIME(PS) =     308.000  TEMP(K) =   311.35  PRESS =     0.0
 Etot   =   -226890.6577  EKtot   =     83254.0391  EPtot      =   -310144.6968
 BOND   =      5949.9182  ANGLE   =     23324.2897  DIHED      =     15457.5125
 1-4 NB =      5719.5294  1-4 EEL =      1998.4213  VDWAALS    =     18364.0822
 EELEC  =   -381421.0492  EHBOND  =         0.0000  RESTRAINT  =       462.5992
 EAMBER (non-restraint)  =   -310607.2960
 EKCMT  =         0.0000  VIRIAL  =         0.0000  VOLUME     =   1232924.1358
                                                    SURFTEN    =         0.0000
                                                    Density    =         1.0117
 ------------------------------------------------------------------------------

 NMR restraints: Bond =    0.000   Angle =     0.000   Torsion =     0.000
===============================================================================

 NSTEP =    59000   TIME(PS) =     309.000  TEMP(K) =   309.00  PRESS =     0.0
 Etot   =   -227589.0681  EKtot   =     82625.5234  EPtot      =   -310214.5915
 BOND   =      5926.7705  ANGLE   =     23495.9443  DIHED      =     15394.6471
 1-4 NB =      5666.4724  1-4 EEL =      2026.7042  VDWAALS    =     18129.1408
 EELEC  =   -381303.1096  EHBOND  =         0.0000  RESTRAINT  =       448.8388
 EAMBER (non-restraint)  =   -310663.4304
 EKCMT  =         0.0000  VIRIAL  =         0.0000  VOLUME     =   1232149.8609
                                                    SURFTEN    =         0.0000
                                                    Density    =         1.0123
 ------------------------------------------------------------------------------

 NMR restraints: Bond =    0.000   Angle =     0.000   Torsion =     0.000
===============================================================================

 NSTEP =    60000   TIME(PS) =     310.000  TEMP(K) =   310.53  PRESS =     0.0
 Etot   =   -227265.6807  EKtot   =     83034.7266  EPtot      =   -310300.4072
 BOND   =      5898.0446  ANGLE   =     23582.1078  DIHED      =     15460.8662
 1-4 NB =      5703.8446  1-4 EEL =      2076.5098  VDWAALS    =     18315.0958
 EELEC  =   -381790.4096  EHBOND  =         0.0000  RESTRAINT  =       453.5336
 EAMBER (non-restraint)  =   -310753.9408
 EKCMT  =         0.0000  VIRIAL  =         0.0000  VOLUME     =   1233212.3269
                                                    SURFTEN    =         0.0000
                                                    Density    =         1.0114
 ------------------------------------------------------------------------------

 NMR restraints: Bond =    0.000   Angle =     0.000   Torsion =     0.000
===============================================================================

 NSTEP =    61000   TIME(PS) =     311.000  TEMP(K) =   311.10  PRESS =     0.0
 Etot   =   -227141.2590  EKtot   =     83186.5234  EPtot      =   -310327.7824
 BOND   =      6033.6922  ANGLE   =     23359.6331  DIHED      =     15442.9554
 1-4 NB =      5708.1687  1-4 EEL =      1940.7147  VDWAALS    =     17708.4119
 EELEC  =   -380970.2373  EHBOND  =         0.0000  RESTRAINT  =       448.8788
 EAMBER (non-restraint)  =   -310776.6613
 EKCMT  =         0.0000  VIRIAL  =         0.0000  VOLUME     =   1231477.9981
                                                    SURFTEN    =         0.0000
                                                    Density    =         1.0128
 ------------------------------------------------------------------------------

 NMR restraints: Bond =    0.000   Angle =     0.000   Torsion =     0.000
===============================================================================

 NSTEP =    62000   TIME(PS) =     312.000  TEMP(K) =   311.06  PRESS =     0.0
 Etot   =   -227307.9086  EKtot   =     83176.4062  EPtot      =   -310484.3148
 BOND   =      5880.3687  ANGLE   =     23292.1512  DIHED      =     15462.8995
 1-4 NB =      5728.4946  1-4 EEL =      2026.7718  VDWAALS    =     17883.1502
 EELEC  =   -381236.2574  EHBOND  =         0.0000  RESTRAINT  =       478.1066
 EAMBER (non-restraint)  =   -310962.4214
 EKCMT  =         0.0000  VIRIAL  =         0.0000  VOLUME     =   1232037.4038
                                                    SURFTEN    =         0.0000
                                                    Density    =         1.0124
 ------------------------------------------------------------------------------

 NMR restraints: Bond =    0.000   Angle =     0.000   Torsion =     0.000
===============================================================================

 NSTEP =    63000   TIME(PS) =     313.000  TEMP(K) =   309.10  PRESS =     0.0
 Etot   =   -227113.2131  EKtot   =     82651.2969  EPtot      =   -309764.5100
 BOND   =      5922.6853  ANGLE   =     23396.9569  DIHED      =     15543.2217
 1-4 NB =      5692.1176  1-4 EEL =      2073.3703  VDWAALS    =     18194.8613
 EELEC  =   -381055.0650  EHBOND  =         0.0000  RESTRAINT  =       467.3420
 EAMBER (non-restraint)  =   -310231.8519
 EKCMT  =         0.0000  VIRIAL  =         0.0000  VOLUME     =   1233696.2455
                                                    SURFTEN    =         0.0000
                                                    Density    =         1.0110
 ------------------------------------------------------------------------------

 NMR restraints: Bond =    0.000   Angle =     0.000   Torsion =     0.000
===============================================================================

 NSTEP =    64000   TIME(PS) =     314.000  TEMP(K) =   309.04  PRESS =     0.0
 Etot   =   -227326.4554  EKtot   =     82634.7812  EPtot      =   -309961.2367
 BOND   =      5980.2195  ANGLE   =     23309.6851  DIHED      =     15476.3064
 1-4 NB =      5715.3187  1-4 EEL =      2028.8007  VDWAALS    =     17997.0682
 EELEC  =   -380946.3031  EHBOND  =         0.0000  RESTRAINT  =       477.6678
 EAMBER (non-restraint)  =   -310438.9045
 EKCMT  =         0.0000  VIRIAL  =         0.0000  VOLUME     =   1234341.5709
                                                    SURFTEN    =         0.0000
                                                    Density    =         1.0105
 ------------------------------------------------------------------------------

 NMR restraints: Bond =    0.000   Angle =     0.000   Torsion =     0.000
===============================================================================

 NSTEP =    65000   TIME(PS) =     315.000  TEMP(K) =   309.75  PRESS =     0.0
 Etot   =   -227327.9545  EKtot   =     82824.8906  EPtot      =   -310152.8451
 BOND   =      5774.7998  ANGLE   =     23499.5573  DIHED      =     15460.7834
 1-4 NB =      5734.9223  1-4 EEL =      2051.6182  VDWAALS    =     18209.5030
 EELEC  =   -381345.5607  EHBOND  =         0.0000  RESTRAINT  =       461.5316
 EAMBER (non-restraint)  =   -310614.3767
 EKCMT  =         0.0000  VIRIAL  =         0.0000  VOLUME     =   1232569.4481
                                                    SURFTEN    =         0.0000
                                                    Density    =         1.0119
 ------------------------------------------------------------------------------

 NMR restraints: Bond =    0.000   Angle =     0.000   Torsion =     0.000
===============================================================================

 NSTEP =    66000   TIME(PS) =     316.000  TEMP(K) =   309.66  PRESS =     0.0
 Etot   =   -227800.9214  EKtot   =     82802.1016  EPtot      =   -310603.0230
 BOND   =      5913.4657  ANGLE   =     23295.7082  DIHED      =     15487.5247
 1-4 NB =      5677.0121  1-4 EEL =      2006.2683  VDWAALS    =     17927.8394
 EELEC  =   -381364.8956  EHBOND  =         0.0000  RESTRAINT  =       454.0542
 EAMBER (non-restraint)  =   -311057.0772
 EKCMT  =         0.0000  VIRIAL  =         0.0000  VOLUME     =   1232236.5899
                                                    SURFTEN    =         0.0000
                                                    Density    =         1.0122
 ------------------------------------------------------------------------------

 NMR restraints: Bond =    0.000   Angle =     0.000   Torsion =     0.000
===============================================================================

 NSTEP =    67000   TIME(PS) =     317.000  TEMP(K) =   309.93  PRESS =     0.0
 Etot   =   -227510.6725  EKtot   =     82873.6250  EPtot      =   -310384.2975
 BOND   =      5847.2872  ANGLE   =     23561.8394  DIHED      =     15637.4391
 1-4 NB =      5742.7063  1-4 EEL =      2071.8545  VDWAALS    =     17816.6934
 EELEC  =   -381506.9318  EHBOND  =         0.0000  RESTRAINT  =       444.8143
 EAMBER (non-restraint)  =   -310829.1118
 EKCMT  =         0.0000  VIRIAL  =         0.0000  VOLUME     =   1232662.9408
                                                    SURFTEN    =         0.0000
                                                    Density    =         1.0119
 ------------------------------------------------------------------------------

 NMR restraints: Bond =    0.000   Angle =     0.000   Torsion =     0.000
===============================================================================

 NSTEP =    68000   TIME(PS) =     318.000  TEMP(K) =   308.96  PRESS =     0.0
 Etot   =   -227473.5790  EKtot   =     82613.8672  EPtot      =   -310087.4462
 BOND   =      5927.7355  ANGLE   =     23393.3985  DIHED      =     15473.0499
 1-4 NB =      5741.1920  1-4 EEL =      2059.8471  VDWAALS    =     17928.6714
 EELEC  =   -381069.8725  EHBOND  =         0.0000  RESTRAINT  =       458.5318
 EAMBER (non-restraint)  =   -310545.9780
 EKCMT  =         0.0000  VIRIAL  =         0.0000  VOLUME     =   1230567.4208
                                                    SURFTEN    =         0.0000
                                                    Density    =         1.0136
 ------------------------------------------------------------------------------

 NMR restraints: Bond =    0.000   Angle =     0.000   Torsion =     0.000
===============================================================================

 NSTEP =    69000   TIME(PS) =     319.000  TEMP(K) =   310.67  PRESS =     0.0
 Etot   =   -227227.6222  EKtot   =     83071.1094  EPtot      =   -310298.7316
 BOND   =      5899.3742  ANGLE   =     23401.6455  DIHED      =     15448.3016
 1-4 NB =      5745.0015  1-4 EEL =      2028.4747  VDWAALS    =     17828.9303
 EELEC  =   -381087.8592  EHBOND  =         0.0000  RESTRAINT  =       437.3998
 EAMBER (non-restraint)  =   -310736.1314
 EKCMT  =         0.0000  VIRIAL  =         0.0000  VOLUME     =   1231625.9488
                                                    SURFTEN    =         0.0000
                                                    Density    =         1.0127
 ------------------------------------------------------------------------------

 NMR restraints: Bond =    0.000   Angle =     0.000   Torsion =     0.000
===============================================================================

 NSTEP =    70000   TIME(PS) =     320.000  TEMP(K) =   309.83  PRESS =     0.0
 Etot   =   -227335.5721  EKtot   =     82846.0703  EPtot      =   -310181.6424
 BOND   =      6011.8940  ANGLE   =     23363.4523  DIHED      =     15469.5534
 1-4 NB =      5686.4056  1-4 EEL =      2038.0328  VDWAALS    =     18464.0884
 EELEC  =   -381661.3500  EHBOND  =         0.0000  RESTRAINT  =       446.2810
 EAMBER (non-restraint)  =   -310627.9234
 EKCMT  =         0.0000  VIRIAL  =         0.0000  VOLUME     =   1233703.3690
                                                    SURFTEN    =         0.0000
                                                    Density    =         1.0110
 ------------------------------------------------------------------------------

 NMR restraints: Bond =    0.000   Angle =     0.000   Torsion =     0.000
===============================================================================

 NSTEP =    71000   TIME(PS) =     321.000  TEMP(K) =   309.80  PRESS =     0.0
 Etot   =   -226909.0606  EKtot   =     82839.5391  EPtot      =   -309748.5997
 BOND   =      5985.0910  ANGLE   =     23695.6472  DIHED      =     15412.3175
 1-4 NB =      5714.4198  1-4 EEL =      2093.5018  VDWAALS    =     17819.7512
 EELEC  =   -380933.0421  EHBOND  =         0.0000  RESTRAINT  =       463.7141
 EAMBER (non-restraint)  =   -310212.3137
 EKCMT  =         0.0000  VIRIAL  =         0.0000  VOLUME     =   1234389.8729
                                                    SURFTEN    =         0.0000
                                                    Density    =         1.0105
 ------------------------------------------------------------------------------

 NMR restraints: Bond =    0.000   Angle =     0.000   Torsion =     0.000
===============================================================================

 NSTEP =    72000   TIME(PS) =     322.000  TEMP(K) =   310.93  PRESS =     0.0
 Etot   =   -226985.5068  EKtot   =     83140.7812  EPtot      =   -310126.2880
 BOND   =      5955.3778  ANGLE   =     23316.9268  DIHED      =     15557.9136
 1-4 NB =      5752.1751  1-4 EEL =      2067.3796  VDWAALS    =     18087.5962
 EELEC  =   -381322.8434  EHBOND  =         0.0000  RESTRAINT  =       459.1863
 EAMBER (non-restraint)  =   -310585.4743
 EKCMT  =         0.0000  VIRIAL  =         0.0000  VOLUME     =   1233593.2409
                                                    SURFTEN    =         0.0000
                                                    Density    =         1.0111
 ------------------------------------------------------------------------------

 NMR restraints: Bond =    0.000   Angle =     0.000   Torsion =     0.000
===============================================================================

 NSTEP =    73000   TIME(PS) =     323.000  TEMP(K) =   309.61  PRESS =     0.0
 Etot   =   -227285.7900  EKtot   =     82787.9453  EPtot      =   -310073.7353
 BOND   =      6008.3214  ANGLE   =     23513.0164  DIHED      =     15420.0110
 1-4 NB =      5709.1080  1-4 EEL =      2050.5555  VDWAALS    =     18220.1204
 EELEC  =   -381434.3376  EHBOND  =         0.0000  RESTRAINT  =       439.4695
 EAMBER (non-restraint)  =   -310513.2048
 EKCMT  =         0.0000  VIRIAL  =         0.0000  VOLUME     =   1232572.5823
                                                    SURFTEN    =         0.0000
                                                    Density    =         1.0119
 ------------------------------------------------------------------------------

 NMR restraints: Bond =    0.000   Angle =     0.000   Torsion =     0.000
===============================================================================

 NSTEP =    74000   TIME(PS) =     324.000  TEMP(K) =   309.21  PRESS =     0.0
 Etot   =   -227761.6593  EKtot   =     82679.5469  EPtot      =   -310441.2062
 BOND   =      5937.2300  ANGLE   =     23410.8709  DIHED      =     15389.6588
 1-4 NB =      5674.6585  1-4 EEL =      2003.3895  VDWAALS    =     18313.2367
 EELEC  =   -381633.1740  EHBOND  =         0.0000  RESTRAINT  =       462.9234
 EAMBER (non-restraint)  =   -310904.1295
 EKCMT  =         0.0000  VIRIAL  =         0.0000  VOLUME     =   1233360.3264
                                                    SURFTEN    =         0.0000
                                                    Density    =         1.0113
 ------------------------------------------------------------------------------

 NMR restraints: Bond =    0.000   Angle =     0.000   Torsion =     0.000
===============================================================================

 NSTEP =    75000   TIME(PS) =     325.000  TEMP(K) =   309.81  PRESS =     0.0
 Etot   =   -227226.5524  EKtot   =     82842.0156  EPtot      =   -310068.5680
 BOND   =      5968.1587  ANGLE   =     23326.4570  DIHED      =     15475.3323
 1-4 NB =      5706.6524  1-4 EEL =      2076.8093  VDWAALS    =     18143.0772
 EELEC  =   -381228.7545  EHBOND  =         0.0000  RESTRAINT  =       463.6996
 EAMBER (non-restraint)  =   -310532.2676
 EKCMT  =         0.0000  VIRIAL  =         0.0000  VOLUME     =   1234728.1866
                                                    SURFTEN    =         0.0000
                                                    Density    =         1.0102
 ------------------------------------------------------------------------------

 NMR restraints: Bond =    0.000   Angle =     0.000   Torsion =     0.000
===============================================================================

 NSTEP =    76000   TIME(PS) =     326.000  TEMP(K) =   310.40  PRESS =     0.0
 Etot   =   -227017.7377  EKtot   =     82998.0312  EPtot      =   -310015.7689
 BOND   =      6071.2724  ANGLE   =     23449.9957  DIHED      =     15461.0751
 1-4 NB =      5667.6418  1-4 EEL =      2017.7393  VDWAALS    =     18161.0323
 EELEC  =   -381297.8690  EHBOND  =         0.0000  RESTRAINT  =       453.3436
 EAMBER (non-restraint)  =   -310469.1125
 EKCMT  =         0.0000  VIRIAL  =         0.0000  VOLUME     =   1235332.7935
                                                    SURFTEN    =         0.0000
                                                    Density    =         1.0097
 ------------------------------------------------------------------------------

 NMR restraints: Bond =    0.000   Angle =     0.000   Torsion =     0.000
===============================================================================

 NSTEP =    77000   TIME(PS) =     327.000  TEMP(K) =   308.74  PRESS =     0.0
 Etot   =   -227302.9800  EKtot   =     82553.9688  EPtot      =   -309856.9488
 BOND   =      6047.4919  ANGLE   =     23353.8327  DIHED      =     15410.0233
 1-4 NB =      5678.1478  1-4 EEL =      2009.3728  VDWAALS    =     18346.0503
 EELEC  =   -381165.0792  EHBOND  =         0.0000  RESTRAINT  =       463.2116
 EAMBER (non-restraint)  =   -310320.1604
 EKCMT  =         0.0000  VIRIAL  =         0.0000  VOLUME     =   1234849.1940
                                                    SURFTEN    =         0.0000
                                                    Density    =         1.0101
 ------------------------------------------------------------------------------

 NMR restraints: Bond =    0.000   Angle =     0.000   Torsion =     0.000
===============================================================================

 NSTEP =    78000   TIME(PS) =     328.000  TEMP(K) =   309.44  PRESS =     0.0
 Etot   =   -227264.5853  EKtot   =     82742.0156  EPtot      =   -310006.6009
 BOND   =      5956.8212  ANGLE   =     23499.1229  DIHED      =     15462.5273
 1-4 NB =      5728.5021  1-4 EEL =      1950.3641  VDWAALS    =     18049.4721
 EELEC  =   -381105.6930  EHBOND  =         0.0000  RESTRAINT  =       452.2823
 EAMBER (non-restraint)  =   -310458.8832
 EKCMT  =         0.0000  VIRIAL  =         0.0000  VOLUME     =   1234129.4329
                                                    SURFTEN    =         0.0000
                                                    Density    =         1.0107
 ------------------------------------------------------------------------------

 NMR restraints: Bond =    0.000   Angle =     0.000   Torsion =     0.000
===============================================================================

 NSTEP =    79000   TIME(PS) =     329.000  TEMP(K) =   310.61  PRESS =     0.0
 Etot   =   -227496.9650  EKtot   =     83056.0156  EPtot      =   -310552.9806
 BOND   =      5999.6465  ANGLE   =     23483.9552  DIHED      =     15367.8350
 1-4 NB =      5669.3542  1-4 EEL =      2070.6011  VDWAALS    =     18045.8942
 EELEC  =   -381619.7243  EHBOND  =         0.0000  RESTRAINT  =       429.4576
 EAMBER (non-restraint)  =   -310982.4381
 EKCMT  =         0.0000  VIRIAL  =         0.0000  VOLUME     =   1232522.6821
                                                    SURFTEN    =         0.0000
                                                    Density    =         1.0120
 ------------------------------------------------------------------------------

 NMR restraints: Bond =    0.000   Angle =     0.000   Torsion =     0.000
===============================================================================

 NSTEP =    80000   TIME(PS) =     330.000  TEMP(K) =   309.86  PRESS =     0.0
 Etot   =   -227226.9058  EKtot   =     82855.4531  EPtot      =   -310082.3589
 BOND   =      5936.2211  ANGLE   =     23540.2165  DIHED      =     15463.7977
 1-4 NB =      5723.3434  1-4 EEL =      2104.8644  VDWAALS    =     17077.7708
 EELEC  =   -380386.0387  EHBOND  =         0.0000  RESTRAINT  =       457.4659
 EAMBER (non-restraint)  =   -310539.8248
 EKCMT  =         0.0000  VIRIAL  =         0.0000  VOLUME     =   1233335.0294
                                                    SURFTEN    =         0.0000
                                                    Density    =         1.0113
 ------------------------------------------------------------------------------

 NMR restraints: Bond =    0.000   Angle =     0.000   Torsion =     0.000
===============================================================================

 NSTEP =    81000   TIME(PS) =     331.000  TEMP(K) =   308.85  PRESS =     0.0
 Etot   =   -227614.5252  EKtot   =     82584.9844  EPtot      =   -310199.5096
 BOND   =      5905.8701  ANGLE   =     23362.6871  DIHED      =     15540.3636
 1-4 NB =      5702.5711  1-4 EEL =      2071.1206  VDWAALS    =     17929.5375
 EELEC  =   -381139.8003  EHBOND  =         0.0000  RESTRAINT  =       428.1408
 EAMBER (non-restraint)  =   -310627.6503
 EKCMT  =         0.0000  VIRIAL  =         0.0000  VOLUME     =   1233277.6550
                                                    SURFTEN    =         0.0000
                                                    Density    =         1.0114
 ------------------------------------------------------------------------------

 NMR restraints: Bond =    0.000   Angle =     0.000   Torsion =     0.000
===============================================================================

 NSTEP =    82000   TIME(PS) =     332.000  TEMP(K) =   310.25  PRESS =     0.0
 Etot   =   -227181.4761  EKtot   =     82960.0469  EPtot      =   -310141.5230
 BOND   =      6000.0199  ANGLE   =     23449.9725  DIHED      =     15442.5562
 1-4 NB =      5701.2507  1-4 EEL =      1933.4404  VDWAALS    =     18115.7958
 EELEC  =   -381255.6944  EHBOND  =         0.0000  RESTRAINT  =       471.1359
 EAMBER (non-restraint)  =   -310612.6589
 EKCMT  =         0.0000  VIRIAL  =         0.0000  VOLUME     =   1234056.3968
                                                    SURFTEN    =         0.0000
                                                    Density    =         1.0107
 ------------------------------------------------------------------------------

 NMR restraints: Bond =    0.000   Angle =     0.000   Torsion =     0.000
===============================================================================

 NSTEP =    83000   TIME(PS) =     333.000  TEMP(K) =   309.59  PRESS =     0.0
 Etot   =   -227150.2322  EKtot   =     82782.5781  EPtot      =   -309932.8103
 BOND   =      5881.1235  ANGLE   =     23586.7153  DIHED      =     15530.4588
 1-4 NB =      5698.1588  1-4 EEL =      2025.2998  VDWAALS    =     18312.3072
 EELEC  =   -381410.0713  EHBOND  =         0.0000  RESTRAINT  =       443.1977
 EAMBER (non-restraint)  =   -310376.0079
 EKCMT  =         0.0000  VIRIAL  =         0.0000  VOLUME     =   1234039.6882
                                                    SURFTEN    =         0.0000
                                                    Density    =         1.0107
 ------------------------------------------------------------------------------

 NMR restraints: Bond =    0.000   Angle =     0.000   Torsion =     0.000
===============================================================================

 NSTEP =    84000   TIME(PS) =     334.000  TEMP(K) =   309.35  PRESS =     0.0
 Etot   =   -227012.1057  EKtot   =     82718.3984  EPtot      =   -309730.5042
 BOND   =      5891.8716  ANGLE   =     23390.4879  DIHED      =     15393.9017
 1-4 NB =      5730.9174  1-4 EEL =      2013.5162  VDWAALS    =     17486.4423
 EELEC  =   -380094.3801  EHBOND  =         0.0000  RESTRAINT  =       456.7390
 EAMBER (non-restraint)  =   -310187.2432
 EKCMT  =         0.0000  VIRIAL  =         0.0000  VOLUME     =   1233564.5634
                                                    SURFTEN    =         0.0000
                                                    Density    =         1.0111
 ------------------------------------------------------------------------------

 NMR restraints: Bond =    0.000   Angle =     0.000   Torsion =     0.000
===============================================================================

 NSTEP =    85000   TIME(PS) =     335.000  TEMP(K) =   310.81  PRESS =     0.0
 Etot   =   -226927.5219  EKtot   =     83107.9531  EPtot      =   -310035.4750
 BOND   =      5870.8123  ANGLE   =     23411.1618  DIHED      =     15523.4359
 1-4 NB =      5754.5666  1-4 EEL =      2000.8839  VDWAALS    =     17985.0708
 EELEC  =   -381042.3509  EHBOND  =         0.0000  RESTRAINT  =       460.9447
 EAMBER (non-restraint)  =   -310496.4196
 EKCMT  =         0.0000  VIRIAL  =         0.0000  VOLUME     =   1232430.6756
                                                    SURFTEN    =         0.0000
                                                    Density    =         1.0121
 ------------------------------------------------------------------------------

 NMR restraints: Bond =    0.000   Angle =     0.000   Torsion =     0.000
===============================================================================

 NSTEP =    86000   TIME(PS) =     336.000  TEMP(K) =   311.00  PRESS =     0.0
 Etot   =   -226937.6858  EKtot   =     83159.4922  EPtot      =   -310097.1780
 BOND   =      5827.8178  ANGLE   =     23451.5346  DIHED      =     15512.3937
 1-4 NB =      5712.2628  1-4 EEL =      2041.9299  VDWAALS    =     17675.5931
 EELEC  =   -380766.0798  EHBOND  =         0.0000  RESTRAINT  =       447.3699
 EAMBER (non-restraint)  =   -310544.5479
 EKCMT  =         0.0000  VIRIAL  =         0.0000  VOLUME     =   1234302.5224
                                                    SURFTEN    =         0.0000
                                                    Density    =         1.0105
 ------------------------------------------------------------------------------

 NMR restraints: Bond =    0.000   Angle =     0.000   Torsion =     0.000
===============================================================================

 NSTEP =    87000   TIME(PS) =     337.000  TEMP(K) =   309.71  PRESS =     0.0
 Etot   =   -227378.8375  EKtot   =     82813.7656  EPtot      =   -310192.6031
 BOND   =      5926.3338  ANGLE   =     23432.9428  DIHED      =     15388.5980
 1-4 NB =      5689.5753  1-4 EEL =      2072.7924  VDWAALS    =     18034.1657
 EELEC  =   -381207.6291  EHBOND  =         0.0000  RESTRAINT  =       470.6182
 EAMBER (non-restraint)  =   -310663.2213
 EKCMT  =         0.0000  VIRIAL  =         0.0000  VOLUME     =   1234154.5400
                                                    SURFTEN    =         0.0000
                                                    Density    =         1.0106
 ------------------------------------------------------------------------------

 NMR restraints: Bond =    0.000   Angle =     0.000   Torsion =     0.000
===============================================================================

 NSTEP =    88000   TIME(PS) =     338.000  TEMP(K) =   309.29  PRESS =     0.0
 Etot   =   -227627.9550  EKtot   =     82701.4297  EPtot      =   -310329.3847
 BOND   =      6014.3350  ANGLE   =     23425.9065  DIHED      =     15503.8028
 1-4 NB =      5677.8243  1-4 EEL =      1972.7322  VDWAALS    =     18062.9310
 EELEC  =   -381434.7694  EHBOND  =         0.0000  RESTRAINT  =       447.8529
 EAMBER (non-restraint)  =   -310777.2376
 EKCMT  =         0.0000  VIRIAL  =         0.0000  VOLUME     =   1231511.2104
                                                    SURFTEN    =         0.0000
                                                    Density    =         1.0128
 ------------------------------------------------------------------------------

 NMR restraints: Bond =    0.000   Angle =     0.000   Torsion =     0.000
===============================================================================

 NSTEP =    89000   TIME(PS) =     339.000  TEMP(K) =   309.25  PRESS =     0.0
 Etot   =   -227054.5983  EKtot   =     82691.5234  EPtot      =   -309746.1217
 BOND   =      5925.4707  ANGLE   =     23394.5242  DIHED      =     15415.9471
 1-4 NB =      5700.8238  1-4 EEL =      2051.9459  VDWAALS    =     18011.3799
 EELEC  =   -380706.5782  EHBOND  =         0.0000  RESTRAINT  =       460.3649
 EAMBER (non-restraint)  =   -310206.4866
 EKCMT  =         0.0000  VIRIAL  =         0.0000  VOLUME     =   1234456.2269
                                                    SURFTEN    =         0.0000
                                                    Density    =         1.0104
 ------------------------------------------------------------------------------

 NMR restraints: Bond =    0.000   Angle =     0.000   Torsion =     0.000
===============================================================================

 NSTEP =    90000   TIME(PS) =     340.000  TEMP(K) =   310.54  PRESS =     0.0
 Etot   =   -227015.1885  EKtot   =     83036.7812  EPtot      =   -310051.9698
 BOND   =      5925.1135  ANGLE   =     23587.6805  DIHED      =     15429.7602
 1-4 NB =      5703.7593  1-4 EEL =      2083.1402  VDWAALS    =     17887.3681
 EELEC  =   -381120.5166  EHBOND  =         0.0000  RESTRAINT  =       451.7251
 EAMBER (non-restraint)  =   -310503.6949
 EKCMT  =         0.0000  VIRIAL  =         0.0000  VOLUME     =   1232841.7457
                                                    SURFTEN    =         0.0000
                                                    Density    =         1.0117
 ------------------------------------------------------------------------------

 NMR restraints: Bond =    0.000   Angle =     0.000   Torsion =     0.000
===============================================================================

 NSTEP =    91000   TIME(PS) =     341.000  TEMP(K) =   310.83  PRESS =     0.0
 Etot   =   -227392.6899  EKtot   =     83113.3203  EPtot      =   -310506.0102
 BOND   =      5943.8786  ANGLE   =     23486.6315  DIHED      =     15379.4225
 1-4 NB =      5670.2031  1-4 EEL =      2056.6368  VDWAALS    =     18278.1446
 EELEC  =   -381758.1629  EHBOND  =         0.0000  RESTRAINT  =       437.2356
 EAMBER (non-restraint)  =   -310943.2458
 EKCMT  =         0.0000  VIRIAL  =         0.0000  VOLUME     =   1232176.1723
                                                    SURFTEN    =         0.0000
                                                    Density    =         1.0123
 ------------------------------------------------------------------------------

 NMR restraints: Bond =    0.000   Angle =     0.000   Torsion =     0.000
===============================================================================

 NSTEP =    92000   TIME(PS) =     342.000  TEMP(K) =   309.72  PRESS =     0.0
 Etot   =   -228085.0558  EKtot   =     82816.2344  EPtot      =   -310901.2902
 BOND   =      6038.6400  ANGLE   =     23468.4964  DIHED      =     15370.0742
 1-4 NB =      5673.9048  1-4 EEL =      2020.3114  VDWAALS    =     17922.1479
 EELEC  =   -381834.1660  EHBOND  =         0.0000  RESTRAINT  =       439.3010
 EAMBER (non-restraint)  =   -311340.5912
 EKCMT  =         0.0000  VIRIAL  =         0.0000  VOLUME     =   1232176.1723
                                                    SURFTEN    =         0.0000
                                                    Density    =         1.0123
 ------------------------------------------------------------------------------

 NMR restraints: Bond =    0.000   Angle =     0.000   Torsion =     0.000
===============================================================================

 NSTEP =    93000   TIME(PS) =     343.000  TEMP(K) =   310.39  PRESS =     0.0
 Etot   =   -228090.8254  EKtot   =     82996.7422  EPtot      =   -311087.5676
 BOND   =      5944.4829  ANGLE   =     23137.8817  DIHED      =     15340.2824
 1-4 NB =      5726.0432  1-4 EEL =      2121.4726  VDWAALS    =     18082.8279
 EELEC  =   -381885.7144  EHBOND  =         0.0000  RESTRAINT  =       445.1563
 EAMBER (non-restraint)  =   -311532.7238
 EKCMT  =         0.0000  VIRIAL  =         0.0000  VOLUME     =   1231980.6125
                                                    SURFTEN    =         0.0000
                                                    Density    =         1.0124
 ------------------------------------------------------------------------------

 NMR restraints: Bond =    0.000   Angle =     0.000   Torsion =     0.000
===============================================================================

 NSTEP =    94000   TIME(PS) =     344.000  TEMP(K) =   309.12  PRESS =     0.0
 Etot   =   -228413.6286  EKtot   =     82657.7656  EPtot      =   -311071.3942
 BOND   =      5984.5893  ANGLE   =     23187.9090  DIHED      =     15433.3373
 1-4 NB =      5744.9224  1-4 EEL =      1988.8676  VDWAALS    =     18454.1594
 EELEC  =   -382315.5531  EHBOND  =         0.0000  RESTRAINT  =       450.3738
 EAMBER (non-restraint)  =   -311521.7680
 EKCMT  =         0.0000  VIRIAL  =         0.0000  VOLUME     =   1232465.3743
                                                    SURFTEN    =         0.0000
                                                    Density    =         1.0120
 ------------------------------------------------------------------------------

 NMR restraints: Bond =    0.000   Angle =     0.000   Torsion =     0.000
===============================================================================

 NSTEP =    95000   TIME(PS) =     345.000  TEMP(K) =   310.08  PRESS =     0.0
 Etot   =   -227853.8292  EKtot   =     82912.2969  EPtot      =   -310766.1261
 BOND   =      5870.2133  ANGLE   =     23351.2421  DIHED      =     15400.8068
 1-4 NB =      5790.2403  1-4 EEL =      2045.0367  VDWAALS    =     17682.2130
 EELEC  =   -381345.1944  EHBOND  =         0.0000  RESTRAINT  =       439.3161
 EAMBER (non-restraint)  =   -311205.4422
 EKCMT  =         0.0000  VIRIAL  =         0.0000  VOLUME     =   1232323.1918
                                                    SURFTEN    =         0.0000
                                                    Density    =         1.0121
 ------------------------------------------------------------------------------

 NMR restraints: Bond =    0.000   Angle =     0.000   Torsion =     0.000
===============================================================================

 NSTEP =    96000   TIME(PS) =     346.000  TEMP(K) =   309.64  PRESS =     0.0
 Etot   =   -227595.0176  EKtot   =     82796.1641  EPtot      =   -310391.1816
 BOND   =      5959.2982  ANGLE   =     23521.3107  DIHED      =     15426.3731
 1-4 NB =      5700.5196  1-4 EEL =      1998.4272  VDWAALS    =     18232.4397
 EELEC  =   -381668.5364  EHBOND  =         0.0000  RESTRAINT  =       438.9863
 EAMBER (non-restraint)  =   -310830.1679
 EKCMT  =         0.0000  VIRIAL  =         0.0000  VOLUME     =   1232491.5367
                                                    SURFTEN    =         0.0000
                                                    Density    =         1.0120
 ------------------------------------------------------------------------------

 NMR restraints: Bond =    0.000   Angle =     0.000   Torsion =     0.000
===============================================================================

 NSTEP =    97000   TIME(PS) =     347.000  TEMP(K) =   309.67  PRESS =     0.0
 Etot   =   -227552.9350  EKtot   =     82802.6328  EPtot      =   -310355.5678
 BOND   =      5870.4133  ANGLE   =     23463.0180  DIHED      =     15474.9465
 1-4 NB =      5752.4317  1-4 EEL =      2068.6600  VDWAALS    =     18544.0524
 EELEC  =   -381975.8219  EHBOND  =         0.0000  RESTRAINT  =       446.7321
 EAMBER (non-restraint)  =   -310802.2999
 EKCMT  =         0.0000  VIRIAL  =         0.0000  VOLUME     =   1233272.6538
                                                    SURFTEN    =         0.0000
                                                    Density    =         1.0114
 ------------------------------------------------------------------------------

 NMR restraints: Bond =    0.000   Angle =     0.000   Torsion =     0.000
===============================================================================

 NSTEP =    98000   TIME(PS) =     348.000  TEMP(K) =   310.26  PRESS =     0.0
 Etot   =   -227664.2959  EKtot   =     82960.9922  EPtot      =   -310625.2881
 BOND   =      5883.2269  ANGLE   =     23575.0269  DIHED      =     15419.2945
 1-4 NB =      5701.3218  1-4 EEL =      2008.4427  VDWAALS    =     17954.5822
 EELEC  =   -381610.0342  EHBOND  =         0.0000  RESTRAINT  =       442.8511
 EAMBER (non-restraint)  =   -311068.1393
 EKCMT  =         0.0000  VIRIAL  =         0.0000  VOLUME     =   1232713.7076
                                                    SURFTEN    =         0.0000
                                                    Density    =         1.0118
 ------------------------------------------------------------------------------

 NMR restraints: Bond =    0.000   Angle =     0.000   Torsion =     0.000
===============================================================================

 NSTEP =    99000   TIME(PS) =     349.000  TEMP(K) =   309.08  PRESS =     0.0
 Etot   =   -228035.3155  EKtot   =     82646.2891  EPtot      =   -310681.6045
 BOND   =      5815.8159  ANGLE   =     23152.0516  DIHED      =     15564.2929
 1-4 NB =      5706.9402  1-4 EEL =      2077.0622  VDWAALS    =     17941.5671
 EELEC  =   -381373.5335  EHBOND  =         0.0000  RESTRAINT  =       434.1991
 EAMBER (non-restraint)  =   -311115.8036
 EKCMT  =         0.0000  VIRIAL  =         0.0000  VOLUME     =   1233292.7764
                                                    SURFTEN    =         0.0000
                                                    Density    =         1.0114
 ------------------------------------------------------------------------------

 NMR restraints: Bond =    0.000   Angle =     0.000   Torsion =     0.000
===============================================================================

 NSTEP =   100000   TIME(PS) =     350.000  TEMP(K) =   307.40  PRESS =     0.0
 Etot   =   -228031.2312  EKtot   =     82197.9219  EPtot      =   -310229.1531
 BOND   =      5841.7454  ANGLE   =     23564.6228  DIHED      =     15436.7552
 1-4 NB =      5704.6835  1-4 EEL =      1997.7962  VDWAALS    =     17739.1940
 EELEC  =   -380971.9949  EHBOND  =         0.0000  RESTRAINT  =       458.0446
 EAMBER (non-restraint)  =   -310687.1977
 EKCMT  =         0.0000  VIRIAL  =         0.0000  VOLUME     =   1233054.8950
                                                    SURFTEN    =         0.0000
                                                    Density    =         1.0115
 ------------------------------------------------------------------------------

 NMR restraints: Bond =    0.000   Angle =     0.000   Torsion =     0.000
===============================================================================

 NSTEP =   101000   TIME(PS) =     351.000  TEMP(K) =   309.68  PRESS =     0.0
 Etot   =   -227779.3246  EKtot   =     82806.6797  EPtot      =   -310586.0043
 BOND   =      5983.9407  ANGLE   =     23251.0923  DIHED      =     15462.6996
 1-4 NB =      5679.0171  1-4 EEL =      2002.2042  VDWAALS    =     17898.1781
 EELEC  =   -381342.2117  EHBOND  =         0.0000  RESTRAINT  =       479.0754
 EAMBER (non-restraint)  =   -311065.0797
 EKCMT  =         0.0000  VIRIAL  =         0.0000  VOLUME     =   1231721.6208
                                                    SURFTEN    =         0.0000
                                                    Density    =         1.0126
 ------------------------------------------------------------------------------

 NMR restraints: Bond =    0.000   Angle =     0.000   Torsion =     0.000
===============================================================================

 NSTEP =   102000   TIME(PS) =     352.000  TEMP(K) =   308.82  PRESS =     0.0
 Etot   =   -227562.8430  EKtot   =     82575.2656  EPtot      =   -310138.1086
 BOND   =      6008.9522  ANGLE   =     23354.0554  DIHED      =     15414.8329
 1-4 NB =      5691.7769  1-4 EEL =      1949.1987  VDWAALS    =     17859.8808
 EELEC  =   -380853.7990  EHBOND  =         0.0000  RESTRAINT  =       436.9934
 EAMBER (non-restraint)  =   -310575.1020
 EKCMT  =         0.0000  VIRIAL  =         0.0000  VOLUME     =   1230129.2081
                                                    SURFTEN    =         0.0000
                                                    Density    =         1.0140
 ------------------------------------------------------------------------------

 NMR restraints: Bond =    0.000   Angle =     0.000   Torsion =     0.000
===============================================================================

 NSTEP =   103000   TIME(PS) =     353.000  TEMP(K) =   310.28  PRESS =     0.0
 Etot   =   -227298.7817  EKtot   =     82967.1875  EPtot      =   -310265.9692
 BOND   =      6118.4329  ANGLE   =     23331.4530  DIHED      =     15402.8492
 1-4 NB =      5683.3124  1-4 EEL =      2125.3232  VDWAALS    =     17627.5186
 EELEC  =   -381001.2456  EHBOND  =         0.0000  RESTRAINT  =       446.3870
 EAMBER (non-restraint)  =   -310712.3562
 EKCMT  =         0.0000  VIRIAL  =         0.0000  VOLUME     =   1233035.2664
                                                    SURFTEN    =         0.0000
                                                    Density    =         1.0116
 ------------------------------------------------------------------------------

 NMR restraints: Bond =    0.000   Angle =     0.000   Torsion =     0.000
===============================================================================

 NSTEP =   104000   TIME(PS) =     354.000  TEMP(K) =   310.38  PRESS =     0.0
 Etot   =   -227163.6591  EKtot   =     82994.5469  EPtot      =   -310158.2059
 BOND   =      5946.4902  ANGLE   =     23218.2397  DIHED      =     15468.7073
 1-4 NB =      5693.7424  1-4 EEL =      2155.5750  VDWAALS    =     17737.0630
 EELEC  =   -380804.0014  EHBOND  =         0.0000  RESTRAINT  =       425.9779
 EAMBER (non-restraint)  =   -310584.1839
 EKCMT  =         0.0000  VIRIAL  =         0.0000  VOLUME     =   1233643.1018
                                                    SURFTEN    =         0.0000
                                                    Density    =         1.0111
 ------------------------------------------------------------------------------

 NMR restraints: Bond =    0.000   Angle =     0.000   Torsion =     0.000
===============================================================================

 NSTEP =   105000   TIME(PS) =     355.000  TEMP(K) =   310.91  PRESS =     0.0
 Etot   =   -227288.0557  EKtot   =     83134.9922  EPtot      =   -310423.0479
 BOND   =      5985.5251  ANGLE   =     23295.1640  DIHED      =     15452.3409
 1-4 NB =      5748.7474  1-4 EEL =      1997.8228  VDWAALS    =     17607.4011
 EELEC  =   -380950.5547  EHBOND  =         0.0000  RESTRAINT  =       440.5057
 EAMBER (non-restraint)  =   -310863.5535
 EKCMT  =         0.0000  VIRIAL  =         0.0000  VOLUME     =   1232787.7302
                                                    SURFTEN    =         0.0000
                                                    Density    =         1.0118
 ------------------------------------------------------------------------------

 NMR restraints: Bond =    0.000   Angle =     0.000   Torsion =     0.000
===============================================================================

 NSTEP =   106000   TIME(PS) =     356.000  TEMP(K) =   309.72  PRESS =     0.0
 Etot   =   -227395.6401  EKtot   =     82816.9453  EPtot      =   -310212.5854
 BOND   =      5981.4905  ANGLE   =     23652.2464  DIHED      =     15427.6445
 1-4 NB =      5719.0683  1-4 EEL =      2041.1489  VDWAALS    =     18005.9193
 EELEC  =   -381495.0857  EHBOND  =         0.0000  RESTRAINT  =       454.9825
 EAMBER (non-restraint)  =   -310667.5679
 EKCMT  =         0.0000  VIRIAL  =         0.0000  VOLUME     =   1229625.0365
                                                    SURFTEN    =         0.0000
                                                    Density    =         1.0144
 ------------------------------------------------------------------------------

 NMR restraints: Bond =    0.000   Angle =     0.000   Torsion =     0.000
===============================================================================

 NSTEP =   107000   TIME(PS) =     357.000  TEMP(K) =   309.94  PRESS =     0.0
 Etot   =   -227440.4530  EKtot   =     82875.5938  EPtot      =   -310316.0467
 BOND   =      5896.4026  ANGLE   =     23469.4334  DIHED      =     15484.3848
 1-4 NB =      5683.4010  1-4 EEL =      2030.1911  VDWAALS    =     17571.2536
 EELEC  =   -380917.7986  EHBOND  =         0.0000  RESTRAINT  =       466.6853
 EAMBER (non-restraint)  =   -310782.7321
 EKCMT  =         0.0000  VIRIAL  =         0.0000  VOLUME     =   1231262.2928
                                                    SURFTEN    =         0.0000
                                                    Density    =         1.0130
 ------------------------------------------------------------------------------

 NMR restraints: Bond =    0.000   Angle =     0.000   Torsion =     0.000
===============================================================================

 NSTEP =   108000   TIME(PS) =     358.000  TEMP(K) =   310.45  PRESS =     0.0
 Etot   =   -227710.3390  EKtot   =     83012.9766  EPtot      =   -310723.3156
 BOND   =      5835.2772  ANGLE   =     23329.3732  DIHED      =     15374.7291
 1-4 NB =      5722.3631  1-4 EEL =      2053.0062  VDWAALS    =     17891.8803
 EELEC  =   -381381.5521  EHBOND  =         0.0000  RESTRAINT  =       451.6075
 EAMBER (non-restraint)  =   -311174.9231
 EKCMT  =         0.0000  VIRIAL  =         0.0000  VOLUME     =   1231550.7023
                                                    SURFTEN    =         0.0000
                                                    Density    =         1.0128
 ------------------------------------------------------------------------------

 NMR restraints: Bond =    0.000   Angle =     0.000   Torsion =     0.000
===============================================================================

 NSTEP =   109000   TIME(PS) =     359.000  TEMP(K) =   309.90  PRESS =     0.0
 Etot   =   -227407.9580  EKtot   =     82864.5469  EPtot      =   -310272.5049
 BOND   =      5977.9650  ANGLE   =     23270.1704  DIHED      =     15538.3905
 1-4 NB =      5720.7296  1-4 EEL =      2083.0076  VDWAALS    =     17541.6931
 EELEC  =   -380857.9453  EHBOND  =         0.0000  RESTRAINT  =       453.4843
 EAMBER (non-restraint)  =   -310725.9891
 EKCMT  =         0.0000  VIRIAL  =         0.0000  VOLUME     =   1232217.4276
                                                    SURFTEN    =         0.0000
                                                    Density    =         1.0122
 ------------------------------------------------------------------------------

 NMR restraints: Bond =    0.000   Angle =     0.000   Torsion =     0.000
===============================================================================

 NSTEP =   110000   TIME(PS) =     360.000  TEMP(K) =   311.19  PRESS =     0.0
 Etot   =   -226859.6152  EKtot   =     83211.5234  EPtot      =   -310071.1386
 BOND   =      6013.5796  ANGLE   =     23380.7735  DIHED      =     15456.1511
 1-4 NB =      5709.0540  1-4 EEL =      2061.2220  VDWAALS    =     17753.3142
 EELEC  =   -380891.0734  EHBOND  =         0.0000  RESTRAINT  =       445.8403
 EAMBER (non-restraint)  =   -310516.9789
 EKCMT  =         0.0000  VIRIAL  =         0.0000  VOLUME     =   1231906.2144
                                                    SURFTEN    =         0.0000
                                                    Density    =         1.0125
 ------------------------------------------------------------------------------

 NMR restraints: Bond =    0.000   Angle =     0.000   Torsion =     0.000
===============================================================================

 NSTEP =   111000   TIME(PS) =     361.000  TEMP(K) =   310.33  PRESS =     0.0
 Etot   =   -227181.1144  EKtot   =     82979.6797  EPtot      =   -310160.7941
 BOND   =      5887.4847  ANGLE   =     23666.2120  DIHED      =     15464.5522
 1-4 NB =      5678.6496  1-4 EEL =      2112.1869  VDWAALS    =     18065.0445
 EELEC  =   -381468.9647  EHBOND  =         0.0000  RESTRAINT  =       434.0406
 EAMBER (non-restraint)  =   -310594.8347
 EKCMT  =         0.0000  VIRIAL  =         0.0000  VOLUME     =   1231892.2306
                                                    SURFTEN    =         0.0000
                                                    Density    =         1.0125
 ------------------------------------------------------------------------------

 NMR restraints: Bond =    0.000   Angle =     0.000   Torsion =     0.000
===============================================================================

 NSTEP =   112000   TIME(PS) =     362.000  TEMP(K) =   310.19  PRESS =     0.0
 Etot   =   -227658.9081  EKtot   =     82941.8594  EPtot      =   -310600.7675
 BOND   =      5927.9599  ANGLE   =     23122.2319  DIHED      =     15539.5207
 1-4 NB =      5769.0229  1-4 EEL =      2136.6735  VDWAALS    =     17705.0830
 EELEC  =   -381235.5920  EHBOND  =         0.0000  RESTRAINT  =       434.3326
 EAMBER (non-restraint)  =   -311035.1001
 EKCMT  =         0.0000  VIRIAL  =         0.0000  VOLUME     =   1230254.4402
                                                    SURFTEN    =         0.0000
                                                    Density    =         1.0138
 ------------------------------------------------------------------------------

 NMR restraints: Bond =    0.000   Angle =     0.000   Torsion =     0.000
===============================================================================

 NSTEP =   113000   TIME(PS) =     363.000  TEMP(K) =   310.95  PRESS =     0.0
 Etot   =   -227461.2362  EKtot   =     83145.1172  EPtot      =   -310606.3534
 BOND   =      5980.3967  ANGLE   =     23385.7497  DIHED      =     15447.0074
 1-4 NB =      5735.5397  1-4 EEL =      2118.1821  VDWAALS    =     18281.2353
 EELEC  =   -382005.4006  EHBOND  =         0.0000  RESTRAINT  =       450.9362
 EAMBER (non-restraint)  =   -311057.2897
 EKCMT  =         0.0000  VIRIAL  =         0.0000  VOLUME     =   1230813.5272
                                                    SURFTEN    =         0.0000
                                                    Density    =         1.0134
 ------------------------------------------------------------------------------

 NMR restraints: Bond =    0.000   Angle =     0.000   Torsion =     0.000
===============================================================================

 NSTEP =   114000   TIME(PS) =     364.000  TEMP(K) =   310.29  PRESS =     0.0
 Etot   =   -227949.2574  EKtot   =     82968.7344  EPtot      =   -310917.9918
 BOND   =      5834.5621  ANGLE   =     23296.8954  DIHED      =     15417.1551
 1-4 NB =      5707.0142  1-4 EEL =      2037.3863  VDWAALS    =     18660.9344
 EELEC  =   -382311.2911  EHBOND  =         0.0000  RESTRAINT  =       439.3519
 EAMBER (non-restraint)  =   -311357.3437
 EKCMT  =         0.0000  VIRIAL  =         0.0000  VOLUME     =   1231060.3987
                                                    SURFTEN    =         0.0000
                                                    Density    =         1.0132
 ------------------------------------------------------------------------------

 NMR restraints: Bond =    0.000   Angle =     0.000   Torsion =     0.000
===============================================================================

 NSTEP =   115000   TIME(PS) =     365.000  TEMP(K) =   309.60  PRESS =     0.0
 Etot   =   -227764.5542  EKtot   =     82786.1641  EPtot      =   -310550.7183
 BOND   =      5937.7438  ANGLE   =     23444.8329  DIHED      =     15331.1027
 1-4 NB =      5681.6135  1-4 EEL =      2097.8701  VDWAALS    =     17880.4081
 EELEC  =   -381371.9352  EHBOND  =         0.0000  RESTRAINT  =       447.6457
 EAMBER (non-restraint)  =   -310998.3640
 EKCMT  =         0.0000  VIRIAL  =         0.0000  VOLUME     =   1232413.0462
                                                    SURFTEN    =         0.0000
                                                    Density    =         1.0121
 ------------------------------------------------------------------------------

 NMR restraints: Bond =    0.000   Angle =     0.000   Torsion =     0.000
===============================================================================

 NSTEP =   116000   TIME(PS) =     366.000  TEMP(K) =   309.38  PRESS =     0.0
 Etot   =   -227627.2504  EKtot   =     82725.4062  EPtot      =   -310352.6567
 BOND   =      5840.1261  ANGLE   =     23382.7764  DIHED      =     15387.5239
 1-4 NB =      5690.3475  1-4 EEL =      2061.7436  VDWAALS    =     18176.3513
 EELEC  =   -381378.9687  EHBOND  =         0.0000  RESTRAINT  =       487.4432
 EAMBER (non-restraint)  =   -310840.0999
 EKCMT  =         0.0000  VIRIAL  =         0.0000  VOLUME     =   1231680.9044
                                                    SURFTEN    =         0.0000
                                                    Density    =         1.0127
 ------------------------------------------------------------------------------

 NMR restraints: Bond =    0.000   Angle =     0.000   Torsion =     0.000
===============================================================================

 NSTEP =   117000   TIME(PS) =     367.000  TEMP(K) =   310.84  PRESS =     0.0
 Etot   =   -226984.2210  EKtot   =     83116.1094  EPtot      =   -310100.3304
 BOND   =      5973.4416  ANGLE   =     23337.4575  DIHED      =     15526.0003
 1-4 NB =      5735.8843  1-4 EEL =      2055.2777  VDWAALS    =     17688.6634
 EELEC  =   -380872.0989  EHBOND  =         0.0000  RESTRAINT  =       455.0436
 EAMBER (non-restraint)  =   -310555.3740
 EKCMT  =         0.0000  VIRIAL  =         0.0000  VOLUME     =   1233169.5891
                                                    SURFTEN    =         0.0000
                                                    Density    =         1.0115
 ------------------------------------------------------------------------------

 NMR restraints: Bond =    0.000   Angle =     0.000   Torsion =     0.000
===============================================================================

 NSTEP =   118000   TIME(PS) =     368.000  TEMP(K) =   311.48  PRESS =     0.0
 Etot   =   -226943.0087  EKtot   =     83288.3828  EPtot      =   -310231.3915
 BOND   =      5821.2958  ANGLE   =     23306.0357  DIHED      =     15421.9468
 1-4 NB =      5753.5839  1-4 EEL =      2165.3243  VDWAALS    =     17562.0023
 EELEC  =   -380700.3463  EHBOND  =         0.0000  RESTRAINT  =       438.7661
 EAMBER (non-restraint)  =   -310670.1576
 EKCMT  =         0.0000  VIRIAL  =         0.0000  VOLUME     =   1234081.6744
                                                    SURFTEN    =         0.0000
                                                    Density    =         1.0107
 ------------------------------------------------------------------------------

 NMR restraints: Bond =    0.000   Angle =     0.000   Torsion =     0.000
===============================================================================

 NSTEP =   119000   TIME(PS) =     369.000  TEMP(K) =   311.37  PRESS =     0.0
 Etot   =   -226736.9367  EKtot   =     83258.6094  EPtot      =   -309995.5461
 BOND   =      6055.5252  ANGLE   =     23380.5001  DIHED      =     15393.3893
 1-4 NB =      5601.4310  1-4 EEL =      1985.4614  VDWAALS    =     17840.3827
 EELEC  =   -380730.9571  EHBOND  =         0.0000  RESTRAINT  =       478.7213
 EAMBER (non-restraint)  =   -310474.2674
 EKCMT  =         0.0000  VIRIAL  =         0.0000  VOLUME     =   1233239.3304
                                                    SURFTEN    =         0.0000
                                                    Density    =         1.0114
 ------------------------------------------------------------------------------

 NMR restraints: Bond =    0.000   Angle =     0.000   Torsion =     0.000
===============================================================================

 NSTEP =   120000   TIME(PS) =     370.000  TEMP(K) =   310.80  PRESS =     0.0
 Etot   =   -226594.9686  EKtot   =     83106.1562  EPtot      =   -309701.1248
 BOND   =      5936.6866  ANGLE   =     23272.3743  DIHED      =     15472.2498
 1-4 NB =      5711.8943  1-4 EEL =      2072.0997  VDWAALS    =     17786.8736
 EELEC  =   -380407.4588  EHBOND  =         0.0000  RESTRAINT  =       454.1557
 EAMBER (non-restraint)  =   -310155.2805
 EKCMT  =         0.0000  VIRIAL  =         0.0000  VOLUME     =   1232260.3775
                                                    SURFTEN    =         0.0000
                                                    Density    =         1.0122
 ------------------------------------------------------------------------------

 NMR restraints: Bond =    0.000   Angle =     0.000   Torsion =     0.000
===============================================================================

 NSTEP =   121000   TIME(PS) =     371.000  TEMP(K) =   310.91  PRESS =     0.0
 Etot   =   -226748.7678  EKtot   =     83134.3125  EPtot      =   -309883.0803
 BOND   =      6039.4495  ANGLE   =     23666.4700  DIHED      =     15459.7109
 1-4 NB =      5740.7411  1-4 EEL =      2102.8223  VDWAALS    =     18143.2040
 EELEC  =   -381476.1179  EHBOND  =         0.0000  RESTRAINT  =       440.6398
 EAMBER (non-restraint)  =   -310323.7201
 EKCMT  =         0.0000  VIRIAL  =         0.0000  VOLUME     =   1231295.9714
                                                    SURFTEN    =         0.0000
                                                    Density    =         1.0130
 ------------------------------------------------------------------------------

 NMR restraints: Bond =    0.000   Angle =     0.000   Torsion =     0.000
===============================================================================

 NSTEP =   122000   TIME(PS) =     372.000  TEMP(K) =   311.00  PRESS =     0.0
 Etot   =   -226741.3964  EKtot   =     83160.6953  EPtot      =   -309902.0917
 BOND   =      6103.5228  ANGLE   =     23566.3779  DIHED      =     15424.7782
 1-4 NB =      5702.8750  1-4 EEL =      2042.9494  VDWAALS    =     17924.4072
 EELEC  =   -381129.1182  EHBOND  =         0.0000  RESTRAINT  =       462.1161
 EAMBER (non-restraint)  =   -310364.2078
 EKCMT  =         0.0000  VIRIAL  =         0.0000  VOLUME     =   1229773.9393
                                                    SURFTEN    =         0.0000
                                                    Density    =         1.0142
 ------------------------------------------------------------------------------

 NMR restraints: Bond =    0.000   Angle =     0.000   Torsion =     0.000
===============================================================================

 NSTEP =   123000   TIME(PS) =     373.000  TEMP(K) =   311.44  PRESS =     0.0
 Etot   =   -227073.9393  EKtot   =     83276.4688  EPtot      =   -310350.4081
 BOND   =      6081.6304  ANGLE   =     23340.8395  DIHED      =     15503.2852
 1-4 NB =      5714.4864  1-4 EEL =      2067.6256  VDWAALS    =     17499.8447
 EELEC  =   -381001.7944  EHBOND  =         0.0000  RESTRAINT  =       443.6745
 EAMBER (non-restraint)  =   -310794.0826
 EKCMT  =         0.0000  VIRIAL  =         0.0000  VOLUME     =   1230863.6592
                                                    SURFTEN    =         0.0000
                                                    Density    =         1.0133
 ------------------------------------------------------------------------------

 NMR restraints: Bond =    0.000   Angle =     0.000   Torsion =     0.000
===============================================================================

 NSTEP =   124000   TIME(PS) =     374.000  TEMP(K) =   311.00  PRESS =     0.0
 Etot   =   -227026.5965  EKtot   =     83159.6484  EPtot      =   -310186.2450
 BOND   =      5963.7121  ANGLE   =     23544.2362  DIHED      =     15569.1355
 1-4 NB =      5740.0773  1-4 EEL =      2025.8799  VDWAALS    =     17775.6763
 EELEC  =   -381241.1043  EHBOND  =         0.0000  RESTRAINT  =       436.1419
 EAMBER (non-restraint)  =   -310622.3869
 EKCMT  =         0.0000  VIRIAL  =         0.0000  VOLUME     =   1230793.0387
                                                    SURFTEN    =         0.0000
                                                    Density    =         1.0134
 ------------------------------------------------------------------------------

 NMR restraints: Bond =    0.000   Angle =     0.000   Torsion =     0.000
===============================================================================

 NSTEP =   125000   TIME(PS) =     375.000  TEMP(K) =   312.42  PRESS =     0.0
 Etot   =   -227228.7867  EKtot   =     83539.8203  EPtot      =   -310768.6070
 BOND   =      5905.4152  ANGLE   =     23194.2163  DIHED      =     15358.1242
 1-4 NB =      5781.7443  1-4 EEL =      2061.7683  VDWAALS    =     18002.4321
 EELEC  =   -381513.7946  EHBOND  =         0.0000  RESTRAINT  =       441.4871
 EAMBER (non-restraint)  =   -311210.0942
 EKCMT  =         0.0000  VIRIAL  =         0.0000  VOLUME     =   1230263.7910
                                                    SURFTEN    =         0.0000
                                                    Density    =         1.0138
 ------------------------------------------------------------------------------

 NMR restraints: Bond =    0.000   Angle =     0.000   Torsion =     0.000
===============================================================================

 NSTEP =   126000   TIME(PS) =     376.000  TEMP(K) =   309.89  PRESS =     0.0
 Etot   =   -227355.5249  EKtot   =     82862.2656  EPtot      =   -310217.7905
 BOND   =      6049.7289  ANGLE   =     23307.7218  DIHED      =     15437.3566
 1-4 NB =      5704.9969  1-4 EEL =      2019.9491  VDWAALS    =     18199.1468
 EELEC  =   -381401.5386  EHBOND  =         0.0000  RESTRAINT  =       464.8481
 EAMBER (non-restraint)  =   -310682.6387
 EKCMT  =         0.0000  VIRIAL  =         0.0000  VOLUME     =   1228928.7810
                                                    SURFTEN    =         0.0000
                                                    Density    =         1.0149
 ------------------------------------------------------------------------------

 NMR restraints: Bond =    0.000   Angle =     0.000   Torsion =     0.000
===============================================================================

 NSTEP =   127000   TIME(PS) =     377.000  TEMP(K) =   309.18  PRESS =     0.0
 Etot   =   -227587.3079  EKtot   =     82672.8516  EPtot      =   -310260.1595
 BOND   =      5977.1833  ANGLE   =     23344.4389  DIHED      =     15359.5365
 1-4 NB =      5691.4457  1-4 EEL =      2112.8740  VDWAALS    =     18262.0554
 EELEC  =   -381462.2877  EHBOND  =         0.0000  RESTRAINT  =       454.5945
 EAMBER (non-restraint)  =   -310714.7539
 EKCMT  =         0.0000  VIRIAL  =         0.0000  VOLUME     =   1230260.0237
                                                    SURFTEN    =         0.0000
                                                    Density    =         1.0138
 ------------------------------------------------------------------------------

 NMR restraints: Bond =    0.000   Angle =     0.000   Torsion =     0.000
===============================================================================

 NSTEP =   128000   TIME(PS) =     378.000  TEMP(K) =   310.90  PRESS =     0.0
 Etot   =   -227386.6764  EKtot   =     83131.8438  EPtot      =   -310518.5202
 BOND   =      5887.4381  ANGLE   =     23515.8100  DIHED      =     15450.6377
 1-4 NB =      5698.8302  1-4 EEL =      2096.6722  VDWAALS    =     18025.8173
 EELEC  =   -381645.9916  EHBOND  =         0.0000  RESTRAINT  =       452.2660
 EAMBER (non-restraint)  =   -310970.7861
 EKCMT  =         0.0000  VIRIAL  =         0.0000  VOLUME     =   1229913.5295
                                                    SURFTEN    =         0.0000
                                                    Density    =         1.0141
 ------------------------------------------------------------------------------

 NMR restraints: Bond =    0.000   Angle =     0.000   Torsion =     0.000
===============================================================================

 NSTEP =   129000   TIME(PS) =     379.000  TEMP(K) =   310.75  PRESS =     0.0
 Etot   =   -227697.7267  EKtot   =     83093.7734  EPtot      =   -310791.5001
 BOND   =      5903.5839  ANGLE   =     23340.9860  DIHED      =     15401.5755
 1-4 NB =      5730.7363  1-4 EEL =      2097.7531  VDWAALS    =     18395.9158
 EELEC  =   -382135.1972  EHBOND  =         0.0000  RESTRAINT  =       473.1466
 EAMBER (non-restraint)  =   -311264.6467
 EKCMT  =         0.0000  VIRIAL  =         0.0000  VOLUME     =   1229618.1024
                                                    SURFTEN    =         0.0000
                                                    Density    =         1.0144
 ------------------------------------------------------------------------------

 NMR restraints: Bond =    0.000   Angle =     0.000   Torsion =     0.000
===============================================================================

 NSTEP =   130000   TIME(PS) =     380.000  TEMP(K) =   310.24  PRESS =     0.0
 Etot   =   -227885.7311  EKtot   =     82956.1641  EPtot      =   -310841.8951
 BOND   =      5872.5821  ANGLE   =     23500.0278  DIHED      =     15470.1070
 1-4 NB =      5758.1912  1-4 EEL =      1956.8210  VDWAALS    =     17671.5274
 EELEC  =   -381506.5391  EHBOND  =         0.0000  RESTRAINT  =       435.3875
 EAMBER (non-restraint)  =   -311277.2826
 EKCMT  =         0.0000  VIRIAL  =         0.0000  VOLUME     =   1230008.5233
                                                    SURFTEN    =         0.0000
                                                    Density    =         1.0141
 ------------------------------------------------------------------------------

 NMR restraints: Bond =    0.000   Angle =     0.000   Torsion =     0.000
===============================================================================

 NSTEP =   131000   TIME(PS) =     381.000  TEMP(K) =   309.99  PRESS =     0.0
 Etot   =   -227649.2006  EKtot   =     82890.0547  EPtot      =   -310539.2553
 BOND   =      5898.5934  ANGLE   =     23499.7765  DIHED      =     15413.7569
 1-4 NB =      5750.6069  1-4 EEL =      2074.5798  VDWAALS    =     18436.1065
 EELEC  =   -382070.7772  EHBOND  =         0.0000  RESTRAINT  =       458.1019
 EAMBER (non-restraint)  =   -310997.3572
 EKCMT  =         0.0000  VIRIAL  =         0.0000  VOLUME     =   1232128.4799
                                                    SURFTEN    =         0.0000
                                                    Density    =         1.0123
 ------------------------------------------------------------------------------

 NMR restraints: Bond =    0.000   Angle =     0.000   Torsion =     0.000
===============================================================================

 NSTEP =   132000   TIME(PS) =     382.000  TEMP(K) =   310.52  PRESS =     0.0
 Etot   =   -227170.8219  EKtot   =     83030.9375  EPtot      =   -310201.7594
 BOND   =      6094.7314  ANGLE   =     23566.1886  DIHED      =     15421.5427
 1-4 NB =      5722.5283  1-4 EEL =      2087.3022  VDWAALS    =     18123.1283
 EELEC  =   -381683.7406  EHBOND  =         0.0000  RESTRAINT  =       466.5596
 EAMBER (non-restraint)  =   -310668.3190
 EKCMT  =         0.0000  VIRIAL  =         0.0000  VOLUME     =   1232368.5653
                                                    SURFTEN    =         0.0000
                                                    Density    =         1.0121
 ------------------------------------------------------------------------------

 NMR restraints: Bond =    0.000   Angle =     0.000   Torsion =     0.000
===============================================================================

 NSTEP =   133000   TIME(PS) =     383.000  TEMP(K) =   310.41  PRESS =     0.0
 Etot   =   -227370.3113  EKtot   =     83002.0391  EPtot      =   -310372.3503
 BOND   =      5909.2339  ANGLE   =     23339.6206  DIHED      =     15462.2171
 1-4 NB =      5691.7510  1-4 EEL =      2102.6872  VDWAALS    =     17768.5611
 EELEC  =   -381119.1651  EHBOND  =         0.0000  RESTRAINT  =       472.7439
 EAMBER (non-restraint)  =   -310845.0942
 EKCMT  =         0.0000  VIRIAL  =         0.0000  VOLUME     =   1233177.4170
                                                    SURFTEN    =         0.0000
                                                    Density    =         1.0114
 ------------------------------------------------------------------------------

 NMR restraints: Bond =    0.000   Angle =     0.000   Torsion =     0.000
===============================================================================

 NSTEP =   134000   TIME(PS) =     384.000  TEMP(K) =   308.74  PRESS =     0.0
 Etot   =   -227823.4784  EKtot   =     82555.1094  EPtot      =   -310378.5878
 BOND   =      5865.4716  ANGLE   =     23412.2572  DIHED      =     15409.6600
 1-4 NB =      5683.6221  1-4 EEL =      2089.4484  VDWAALS    =     17796.2106
 EELEC  =   -381083.9610  EHBOND  =         0.0000  RESTRAINT  =       448.7033
 EAMBER (non-restraint)  =   -310827.2911
 EKCMT  =         0.0000  VIRIAL  =         0.0000  VOLUME     =   1232499.6456
                                                    SURFTEN    =         0.0000
                                                    Density    =         1.0120
 ------------------------------------------------------------------------------

 NMR restraints: Bond =    0.000   Angle =     0.000   Torsion =     0.000
===============================================================================

 NSTEP =   135000   TIME(PS) =     385.000  TEMP(K) =   310.02  PRESS =     0.0
 Etot   =   -227114.7151  EKtot   =     82896.9375  EPtot      =   -310011.6526
 BOND   =      5958.8409  ANGLE   =     23499.5304  DIHED      =     15416.9736
 1-4 NB =      5721.3550  1-4 EEL =      2079.7797  VDWAALS    =     18113.8424
 EELEC  =   -381236.0991  EHBOND  =         0.0000  RESTRAINT  =       434.1244
 EAMBER (non-restraint)  =   -310445.7770
 EKCMT  =         0.0000  VIRIAL  =         0.0000  VOLUME     =   1234391.6765
                                                    SURFTEN    =         0.0000
                                                    Density    =         1.0105
 ------------------------------------------------------------------------------

 NMR restraints: Bond =    0.000   Angle =     0.000   Torsion =     0.000
===============================================================================

 NSTEP =   136000   TIME(PS) =     386.000  TEMP(K) =   309.62  PRESS =     0.0
 Etot   =   -227649.3780  EKtot   =     82790.9375  EPtot      =   -310440.3155
 BOND   =      6026.7024  ANGLE   =     23233.9510  DIHED      =     15467.1788
 1-4 NB =      5694.1981  1-4 EEL =      2139.0876  VDWAALS    =     17583.9919
 EELEC  =   -381010.7563  EHBOND  =         0.0000  RESTRAINT  =       425.3309
 EAMBER (non-restraint)  =   -310865.6464
 EKCMT  =         0.0000  VIRIAL  =         0.0000  VOLUME     =   1233330.0039
                                                    SURFTEN    =         0.0000
                                                    Density    =         1.0113
 ------------------------------------------------------------------------------

 NMR restraints: Bond =    0.000   Angle =     0.000   Torsion =     0.000
===============================================================================

 NSTEP =   137000   TIME(PS) =     387.000  TEMP(K) =   310.93  PRESS =     0.0
 Etot   =   -227384.4883  EKtot   =     83141.8750  EPtot      =   -310526.3633
 BOND   =      5893.1182  ANGLE   =     23413.8855  DIHED      =     15458.6759
 1-4 NB =      5718.6146  1-4 EEL =      2072.6122  VDWAALS    =     17973.1592
 EELEC  =   -381514.7335  EHBOND  =         0.0000  RESTRAINT  =       458.3046
 EAMBER (non-restraint)  =   -310984.6679
 EKCMT  =         0.0000  VIRIAL  =         0.0000  VOLUME     =   1233839.1813
                                                    SURFTEN    =         0.0000
                                                    Density    =         1.0109
 ------------------------------------------------------------------------------

 NMR restraints: Bond =    0.000   Angle =     0.000   Torsion =     0.000
===============================================================================

 NSTEP =   138000   TIME(PS) =     388.000  TEMP(K) =   310.19  PRESS =     0.0
 Etot   =   -227263.5638  EKtot   =     82943.4922  EPtot      =   -310207.0560
 BOND   =      5882.3797  ANGLE   =     23561.9957  DIHED      =     15403.3554
 1-4 NB =      5678.2785  1-4 EEL =      2010.3913  VDWAALS    =     18336.6225
 EELEC  =   -381518.7567  EHBOND  =         0.0000  RESTRAINT  =       438.6776
 EAMBER (non-restraint)  =   -310645.7336
 EKCMT  =         0.0000  VIRIAL  =         0.0000  VOLUME     =   1232292.7128
                                                    SURFTEN    =         0.0000
                                                    Density    =         1.0122
 ------------------------------------------------------------------------------

 NMR restraints: Bond =    0.000   Angle =     0.000   Torsion =     0.000
===============================================================================

 NSTEP =   139000   TIME(PS) =     389.000  TEMP(K) =   309.78  PRESS =     0.0
 Etot   =   -227705.3693  EKtot   =     82833.5391  EPtot      =   -310538.9083
 BOND   =      5918.8336  ANGLE   =     23173.5173  DIHED      =     15442.9802
 1-4 NB =      5721.7011  1-4 EEL =      2103.3885  VDWAALS    =     18194.6413
 EELEC  =   -381556.0649  EHBOND  =         0.0000  RESTRAINT  =       462.0946
 EAMBER (non-restraint)  =   -311001.0030
 EKCMT  =         0.0000  VIRIAL  =         0.0000  VOLUME     =   1232005.3362
                                                    SURFTEN    =         0.0000
                                                    Density    =         1.0124
 ------------------------------------------------------------------------------

 NMR restraints: Bond =    0.000   Angle =     0.000   Torsion =     0.000
===============================================================================

 NSTEP =   140000   TIME(PS) =     390.000  TEMP(K) =   309.62  PRESS =     0.0
 Etot   =   -227826.8771  EKtot   =     82789.5625  EPtot      =   -310616.4396
 BOND   =      5874.5817  ANGLE   =     23340.2503  DIHED      =     15404.6029
 1-4 NB =      5722.4047  1-4 EEL =      2126.7058  VDWAALS    =     17968.8444
 EELEC  =   -381500.6417  EHBOND  =         0.0000  RESTRAINT  =       446.8124
 EAMBER (non-restraint)  =   -311063.2520
 EKCMT  =         0.0000  VIRIAL  =         0.0000  VOLUME     =   1234469.0256
                                                    SURFTEN    =         0.0000
                                                    Density    =         1.0104
 ------------------------------------------------------------------------------

 NMR restraints: Bond =    0.000   Angle =     0.000   Torsion =     0.000
===============================================================================

 NSTEP =   141000   TIME(PS) =     391.000  TEMP(K) =   309.84  PRESS =     0.0
 Etot   =   -227794.0120  EKtot   =     82848.3203  EPtot      =   -310642.3323
 BOND   =      5943.2317  ANGLE   =     23379.2779  DIHED      =     15496.1479
 1-4 NB =      5729.3347  1-4 EEL =      2106.1092  VDWAALS    =     18680.6805
 EELEC  =   -382439.5787  EHBOND  =         0.0000  RESTRAINT  =       462.4644
 EAMBER (non-restraint)  =   -311104.7967
 EKCMT  =         0.0000  VIRIAL  =         0.0000  VOLUME     =   1235884.1554
                                                    SURFTEN    =         0.0000
                                                    Density    =         1.0092
 ------------------------------------------------------------------------------

 NMR restraints: Bond =    0.000   Angle =     0.000   Torsion =     0.000
===============================================================================

 NSTEP =   142000   TIME(PS) =     392.000  TEMP(K) =   309.40  PRESS =     0.0
 Etot   =   -227964.9660  EKtot   =     82732.3203  EPtot      =   -310697.2863
 BOND   =      5918.8218  ANGLE   =     23351.4911  DIHED      =     15510.2695
 1-4 NB =      5645.6539  1-4 EEL =      2067.3077  VDWAALS    =     18042.5123
 EELEC  =   -381696.4808  EHBOND  =         0.0000  RESTRAINT  =       463.1383
 EAMBER (non-restraint)  =   -311160.4245
 EKCMT  =         0.0000  VIRIAL  =         0.0000  VOLUME     =   1233823.1620
                                                    SURFTEN    =         0.0000
                                                    Density    =         1.0109
 ------------------------------------------------------------------------------

 NMR restraints: Bond =    0.000   Angle =     0.000   Torsion =     0.000
===============================================================================

 NSTEP =   143000   TIME(PS) =     393.000  TEMP(K) =   310.24  PRESS =     0.0
 Etot   =   -227766.3481  EKtot   =     82955.1094  EPtot      =   -310721.4574
 BOND   =      5978.3117  ANGLE   =     23502.4015  DIHED      =     15493.7853
 1-4 NB =      5666.3544  1-4 EEL =      1960.0476  VDWAALS    =     17906.4823
 EELEC  =   -381682.8798  EHBOND  =         0.0000  RESTRAINT  =       454.0396
 EAMBER (non-restraint)  =   -311175.4971
 EKCMT  =         0.0000  VIRIAL  =         0.0000  VOLUME     =   1231259.0623
                                                    SURFTEN    =         0.0000
                                                    Density    =         1.0130
 ------------------------------------------------------------------------------

 NMR restraints: Bond =    0.000   Angle =     0.000   Torsion =     0.000
===============================================================================

 NSTEP =   144000   TIME(PS) =     394.000  TEMP(K) =   309.86  PRESS =     0.0
 Etot   =   -227548.9238  EKtot   =     82855.6641  EPtot      =   -310404.5878
 BOND   =      5776.3378  ANGLE   =     23554.3699  DIHED      =     15378.3566
 1-4 NB =      5692.8521  1-4 EEL =      2104.4190  VDWAALS    =     18082.7937
 EELEC  =   -381451.2106  EHBOND  =         0.0000  RESTRAINT  =       457.4937
 EAMBER (non-restraint)  =   -310862.0815
 EKCMT  =         0.0000  VIRIAL  =         0.0000  VOLUME     =   1231213.9451
                                                    SURFTEN    =         0.0000
                                                    Density    =         1.0131
 ------------------------------------------------------------------------------

 NMR restraints: Bond =    0.000   Angle =     0.000   Torsion =     0.000
===============================================================================

 NSTEP =   145000   TIME(PS) =     395.000  TEMP(K) =   309.81  PRESS =     0.0
 Etot   =   -228228.1057  EKtot   =     82841.9297  EPtot      =   -311070.0354
 BOND   =      5972.9862  ANGLE   =     23385.8095  DIHED      =     15454.1233
 1-4 NB =      5699.7563  1-4 EEL =      2103.7584  VDWAALS    =     18211.1057
 EELEC  =   -382348.8248  EHBOND  =         0.0000  RESTRAINT  =       451.2501
 EAMBER (non-restraint)  =   -311521.2855
 EKCMT  =         0.0000  VIRIAL  =         0.0000  VOLUME     =   1231269.6089
                                                    SURFTEN    =         0.0000
                                                    Density    =         1.0130
 ------------------------------------------------------------------------------

 NMR restraints: Bond =    0.000   Angle =     0.000   Torsion =     0.000
===============================================================================

 NSTEP =   146000   TIME(PS) =     396.000  TEMP(K) =   308.04  PRESS =     0.0
 Etot   =   -228317.2296  EKtot   =     82368.7969  EPtot      =   -310686.0265
 BOND   =      5869.6025  ANGLE   =     23311.5756  DIHED      =     15463.8754
 1-4 NB =      5721.4017  1-4 EEL =      2074.7124  VDWAALS    =     17766.1791
 EELEC  =   -381358.4887  EHBOND  =         0.0000  RESTRAINT  =       465.1155
 EAMBER (non-restraint)  =   -311151.1420
 EKCMT  =         0.0000  VIRIAL  =         0.0000  VOLUME     =   1230910.4781
                                                    SURFTEN    =         0.0000
                                                    Density    =         1.0133
 ------------------------------------------------------------------------------

 NMR restraints: Bond =    0.000   Angle =     0.000   Torsion =     0.000
===============================================================================

 NSTEP =   147000   TIME(PS) =     397.000  TEMP(K) =   309.17  PRESS =     0.0
 Etot   =   -228258.2943  EKtot   =     82669.7266  EPtot      =   -310928.0209
 BOND   =      6058.8749  ANGLE   =     23239.7970  DIHED      =     15483.6499
 1-4 NB =      5666.0979  1-4 EEL =      2113.0839  VDWAALS    =     18194.9968
 EELEC  =   -382143.9924  EHBOND  =         0.0000  RESTRAINT  =       459.4711
 EAMBER (non-restraint)  =   -311387.4920
 EKCMT  =         0.0000  VIRIAL  =         0.0000  VOLUME     =   1232263.7549
                                                    SURFTEN    =         0.0000
                                                    Density    =         1.0122
 ------------------------------------------------------------------------------

 NMR restraints: Bond =    0.000   Angle =     0.000   Torsion =     0.000
===============================================================================

 NSTEP =   148000   TIME(PS) =     398.000  TEMP(K) =   309.78  PRESS =     0.0
 Etot   =   -227567.2332  EKtot   =     82831.8672  EPtot      =   -310399.1004
 BOND   =      5977.0597  ANGLE   =     23394.0219  DIHED      =     15523.0457
 1-4 NB =      5720.4362  1-4 EEL =      2176.1054  VDWAALS    =     18307.1284
 EELEC  =   -381974.4657  EHBOND  =         0.0000  RESTRAINT  =       477.5680
 EAMBER (non-restraint)  =   -310876.6685
 EKCMT  =         0.0000  VIRIAL  =         0.0000  VOLUME     =   1232203.4437
                                                    SURFTEN    =         0.0000
                                                    Density    =         1.0122
 ------------------------------------------------------------------------------

 NMR restraints: Bond =    0.000   Angle =     0.000   Torsion =     0.000
===============================================================================

 NSTEP =   149000   TIME(PS) =     399.000  TEMP(K) =   309.44  PRESS =     0.0
 Etot   =   -228128.6265  EKtot   =     82741.9922  EPtot      =   -310870.6187
 BOND   =      5907.4959  ANGLE   =     23659.1970  DIHED      =     15374.6241
 1-4 NB =      5681.4701  1-4 EEL =      2066.9979  VDWAALS    =     18070.9159
 EELEC  =   -382073.6028  EHBOND  =         0.0000  RESTRAINT  =       442.2832
 EAMBER (non-restraint)  =   -311312.9019
 EKCMT  =         0.0000  VIRIAL  =         0.0000  VOLUME     =   1231985.9297
                                                    SURFTEN    =         0.0000
                                                    Density    =         1.0124
 ------------------------------------------------------------------------------

 NMR restraints: Bond =    0.000   Angle =     0.000   Torsion =     0.000
===============================================================================

 NSTEP =   150000   TIME(PS) =     400.000  TEMP(K) =   310.50  PRESS =     0.0
 Etot   =   -227692.7360  EKtot   =     83026.3750  EPtot      =   -310719.1110
 BOND   =      5960.2025  ANGLE   =     23488.5501  DIHED      =     15427.6729
 1-4 NB =      5743.9768  1-4 EEL =      2119.3715  VDWAALS    =     18075.0195
 EELEC  =   -381990.0918  EHBOND  =         0.0000  RESTRAINT  =       456.1873
 EAMBER (non-restraint)  =   -311175.2984
 EKCMT  =         0.0000  VIRIAL  =         0.0000  VOLUME     =   1231564.6363
                                                    SURFTEN    =         0.0000
                                                    Density    =         1.0128
 ------------------------------------------------------------------------------

 NMR restraints: Bond =    0.000   Angle =     0.000   Torsion =     0.000
===============================================================================

 NSTEP =   151000   TIME(PS) =     401.000  TEMP(K) =   310.66  PRESS =     0.0
 Etot   =   -227733.2290  EKtot   =     83067.1797  EPtot      =   -310800.4087
 BOND   =      5838.6094  ANGLE   =     23490.9692  DIHED      =     15389.5728
 1-4 NB =      5716.5640  1-4 EEL =      2006.2696  VDWAALS    =     18763.6222
 EELEC  =   -382459.1641  EHBOND  =         0.0000  RESTRAINT  =       453.1482
 EAMBER (non-restraint)  =   -311253.5569
 EKCMT  =         0.0000  VIRIAL  =         0.0000  VOLUME     =   1231185.7217
                                                    SURFTEN    =         0.0000
                                                    Density    =         1.0131
 ------------------------------------------------------------------------------

 NMR restraints: Bond =    0.000   Angle =     0.000   Torsion =     0.000
===============================================================================

 NSTEP =   152000   TIME(PS) =     402.000  TEMP(K) =   311.03  PRESS =     0.0
 Etot   =   -227612.9408  EKtot   =     83166.4766  EPtot      =   -310779.4174
 BOND   =      5918.4520  ANGLE   =     23372.1588  DIHED      =     15469.8352
 1-4 NB =      5761.4348  1-4 EEL =      2182.1777  VDWAALS    =     18032.7900
 EELEC  =   -381971.5326  EHBOND  =         0.0000  RESTRAINT  =       455.2668
 EAMBER (non-restraint)  =   -311234.6842
 EKCMT  =         0.0000  VIRIAL  =         0.0000  VOLUME     =   1230856.3940
                                                    SURFTEN    =         0.0000
                                                    Density    =         1.0134
 ------------------------------------------------------------------------------

 NMR restraints: Bond =    0.000   Angle =     0.000   Torsion =     0.000
===============================================================================

 NSTEP =   153000   TIME(PS) =     403.000  TEMP(K) =   311.30  PRESS =     0.0
 Etot   =   -227529.0895  EKtot   =     83240.0547  EPtot      =   -310769.1442
 BOND   =      5985.6349  ANGLE   =     23416.1538  DIHED      =     15544.4948
 1-4 NB =      5721.2766  1-4 EEL =      2070.9695  VDWAALS    =     17957.8920
 EELEC  =   -381922.4200  EHBOND  =         0.0000  RESTRAINT  =       456.8543
 EAMBER (non-restraint)  =   -311225.9984
 EKCMT  =         0.0000  VIRIAL  =         0.0000  VOLUME     =   1231463.1747
                                                    SURFTEN    =         0.0000
                                                    Density    =         1.0129
 ------------------------------------------------------------------------------

 NMR restraints: Bond =    0.000   Angle =     0.000   Torsion =     0.000
===============================================================================

 NSTEP =   154000   TIME(PS) =     404.000  TEMP(K) =   310.81  PRESS =     0.0
 Etot   =   -227309.8773  EKtot   =     83108.5547  EPtot      =   -310418.4320
 BOND   =      5963.5482  ANGLE   =     23514.3920  DIHED      =     15509.5280
 1-4 NB =      5671.2503  1-4 EEL =      2126.4362  VDWAALS    =     17314.5320
 EELEC  =   -380975.2449  EHBOND  =         0.0000  RESTRAINT  =       457.1264
 EAMBER (non-restraint)  =   -310875.5584
 EKCMT  =         0.0000  VIRIAL  =         0.0000  VOLUME     =   1231716.4901
                                                    SURFTEN    =         0.0000
                                                    Density    =         1.0126
 ------------------------------------------------------------------------------

 NMR restraints: Bond =    0.000   Angle =     0.000   Torsion =     0.000
===============================================================================

 NSTEP =   155000   TIME(PS) =     405.000  TEMP(K) =   309.85  PRESS =     0.0
 Etot   =   -227491.3823  EKtot   =     82853.1094  EPtot      =   -310344.4917
 BOND   =      5888.0247  ANGLE   =     23243.2479  DIHED      =     15402.5447
 1-4 NB =      5730.0622  1-4 EEL =      2133.2222  VDWAALS    =     17866.6500
 EELEC  =   -381071.0544  EHBOND  =         0.0000  RESTRAINT  =       462.8110
 EAMBER (non-restraint)  =   -310807.3027
 EKCMT  =         0.0000  VIRIAL  =         0.0000  VOLUME     =   1229655.0268
                                                    SURFTEN    =         0.0000
                                                    Density    =         1.0143
 ------------------------------------------------------------------------------

 NMR restraints: Bond =    0.000   Angle =     0.000   Torsion =     0.000
===============================================================================

 NSTEP =   156000   TIME(PS) =     406.000  TEMP(K) =   310.14  PRESS =     0.0
 Etot   =   -227900.3579  EKtot   =     82928.4609  EPtot      =   -310828.8188
 BOND   =      5965.2897  ANGLE   =     23149.3055  DIHED      =     15466.1376
 1-4 NB =      5721.1475  1-4 EEL =      2042.9145  VDWAALS    =     17890.2155
 EELEC  =   -381535.8225  EHBOND  =         0.0000  RESTRAINT  =       471.9933
 EAMBER (non-restraint)  =   -311300.8122
 EKCMT  =         0.0000  VIRIAL  =         0.0000  VOLUME     =   1229430.9999
                                                    SURFTEN    =         0.0000
                                                    Density    =         1.0145
 ------------------------------------------------------------------------------

 NMR restraints: Bond =    0.000   Angle =     0.000   Torsion =     0.000
===============================================================================

 NSTEP =   157000   TIME(PS) =     407.000  TEMP(K) =   309.98  PRESS =     0.0
 Etot   =   -227790.8410  EKtot   =     82887.9766  EPtot      =   -310678.8175
 BOND   =      5949.7905  ANGLE   =     23278.1824  DIHED      =     15384.3219
 1-4 NB =      5695.5415  1-4 EEL =      2037.7818  VDWAALS    =     18031.8658
 EELEC  =   -381523.0398  EHBOND  =         0.0000  RESTRAINT  =       466.7383
 EAMBER (non-restraint)  =   -311145.5559
 EKCMT  =         0.0000  VIRIAL  =         0.0000  VOLUME     =   1229267.9090
                                                    SURFTEN    =         0.0000
                                                    Density    =         1.0147
 ------------------------------------------------------------------------------

 NMR restraints: Bond =    0.000   Angle =     0.000   Torsion =     0.000
===============================================================================

 NSTEP =   158000   TIME(PS) =     408.000  TEMP(K) =   310.83  PRESS =     0.0
 Etot   =   -227553.7473  EKtot   =     83115.1484  EPtot      =   -310668.8958
 BOND   =      5882.9139  ANGLE   =     23236.4792  DIHED      =     15408.6462
 1-4 NB =      5716.8639  1-4 EEL =      2094.9971  VDWAALS    =     17613.1577
 EELEC  =   -381065.8335  EHBOND  =         0.0000  RESTRAINT  =       443.8798
 EAMBER (non-restraint)  =   -311112.7755
 EKCMT  =         0.0000  VIRIAL  =         0.0000  VOLUME     =   1228838.9593
                                                    SURFTEN    =         0.0000
                                                    Density    =         1.0150
 ------------------------------------------------------------------------------

 NMR restraints: Bond =    0.000   Angle =     0.000   Torsion =     0.000
===============================================================================

 NSTEP =   159000   TIME(PS) =     409.000  TEMP(K) =   310.66  PRESS =     0.0
 Etot   =   -227853.6164  EKtot   =     83068.5312  EPtot      =   -310922.1477
 BOND   =      5792.8344  ANGLE   =     23474.2772  DIHED      =     15471.1886
 1-4 NB =      5673.5826  1-4 EEL =      2063.8134  VDWAALS    =     18082.4149
 EELEC  =   -381956.4836  EHBOND  =         0.0000  RESTRAINT  =       476.2248
 EAMBER (non-restraint)  =   -311398.3725
 EKCMT  =         0.0000  VIRIAL  =         0.0000  VOLUME     =   1230921.2551
                                                    SURFTEN    =         0.0000
                                                    Density    =         1.0133
 ------------------------------------------------------------------------------

 NMR restraints: Bond =    0.000   Angle =     0.000   Torsion =     0.000
===============================================================================

 NSTEP =   160000   TIME(PS) =     410.000  TEMP(K) =   308.33  PRESS =     0.0
 Etot   =   -228170.3369  EKtot   =     82446.1094  EPtot      =   -310616.4463
 BOND   =      5944.8663  ANGLE   =     23430.3426  DIHED      =     15403.2638
 1-4 NB =      5708.7671  1-4 EEL =      2052.1706  VDWAALS    =     18228.4836
 EELEC  =   -381833.9831  EHBOND  =         0.0000  RESTRAINT  =       449.6428
 EAMBER (non-restraint)  =   -311066.0891
 EKCMT  =         0.0000  VIRIAL  =         0.0000  VOLUME     =   1231757.9749
                                                    SURFTEN    =         0.0000
                                                    Density    =         1.0126
 ------------------------------------------------------------------------------

 NMR restraints: Bond =    0.000   Angle =     0.000   Torsion =     0.000
===============================================================================

 NSTEP =   161000   TIME(PS) =     411.000  TEMP(K) =   310.57  PRESS =     0.0
 Etot   =   -227858.2635  EKtot   =     83045.2500  EPtot      =   -310903.5135
 BOND   =      5961.1304  ANGLE   =     23323.4115  DIHED      =     15441.6382
 1-4 NB =      5716.7214  1-4 EEL =      2018.3815  VDWAALS    =     18055.1530
 EELEC  =   -381869.0561  EHBOND  =         0.0000  RESTRAINT  =       449.1065
 EAMBER (non-restraint)  =   -311352.6201
 EKCMT  =         0.0000  VIRIAL  =         0.0000  VOLUME     =   1231435.1524
                                                    SURFTEN    =         0.0000
                                                    Density    =         1.0129
 ------------------------------------------------------------------------------

 NMR restraints: Bond =    0.000   Angle =     0.000   Torsion =     0.000
===============================================================================

 NSTEP =   162000   TIME(PS) =     412.000  TEMP(K) =   309.41  PRESS =     0.0
 Etot   =   -228156.9679  EKtot   =     82733.5547  EPtot      =   -310890.5226
 BOND   =      6023.2658  ANGLE   =     23345.2325  DIHED      =     15415.3064
 1-4 NB =      5703.7223  1-4 EEL =      2078.4591  VDWAALS    =     18004.1960
 EELEC  =   -381921.3913  EHBOND  =         0.0000  RESTRAINT  =       460.6866
 EAMBER (non-restraint)  =   -311351.2092
 EKCMT  =         0.0000  VIRIAL  =         0.0000  VOLUME     =   1231158.4005
                                                    SURFTEN    =         0.0000
                                                    Density    =         1.0131
 ------------------------------------------------------------------------------

 NMR restraints: Bond =    0.000   Angle =     0.000   Torsion =     0.000
===============================================================================

 NSTEP =   163000   TIME(PS) =     413.000  TEMP(K) =   307.34  PRESS =     0.0
 Etot   =   -228505.3362  EKtot   =     82179.9531  EPtot      =   -310685.2894
 BOND   =      5964.1792  ANGLE   =     23350.1242  DIHED      =     15352.5923
 1-4 NB =      5705.4367  1-4 EEL =      2097.0614  VDWAALS    =     17872.0051
 EELEC  =   -381489.3060  EHBOND  =         0.0000  RESTRAINT  =       462.6179
 EAMBER (non-restraint)  =   -311147.9072
 EKCMT  =         0.0000  VIRIAL  =         0.0000  VOLUME     =   1231582.1224
                                                    SURFTEN    =         0.0000
                                                    Density    =         1.0128
 ------------------------------------------------------------------------------

 NMR restraints: Bond =    0.000   Angle =     0.000   Torsion =     0.000
===============================================================================

 NSTEP =   164000   TIME(PS) =     414.000  TEMP(K) =   308.87  PRESS =     0.0
 Etot   =   -227936.0459  EKtot   =     82589.8828  EPtot      =   -310525.9287
 BOND   =      5943.1296  ANGLE   =     23390.7689  DIHED      =     15389.4792
 1-4 NB =      5677.9220  1-4 EEL =      2050.8784  VDWAALS    =     17824.9461
 EELEC  =   -381251.6455  EHBOND  =         0.0000  RESTRAINT  =       448.5925
 EAMBER (non-restraint)  =   -310974.5212
 EKCMT  =         0.0000  VIRIAL  =         0.0000  VOLUME     =   1230461.4522
                                                    SURFTEN    =         0.0000
                                                    Density    =         1.0137
 ------------------------------------------------------------------------------

 NMR restraints: Bond =    0.000   Angle =     0.000   Torsion =     0.000
===============================================================================

 NSTEP =   165000   TIME(PS) =     415.000  TEMP(K) =   311.18  PRESS =     0.0
 Etot   =   -227838.7019  EKtot   =     83207.1953  EPtot      =   -311045.8973
 BOND   =      6048.2885  ANGLE   =     23123.2319  DIHED      =     15324.1595
 1-4 NB =      5702.9783  1-4 EEL =      1991.7362  VDWAALS    =     17948.4572
 EELEC  =   -381651.5664  EHBOND  =         0.0000  RESTRAINT  =       466.8176
 EAMBER (non-restraint)  =   -311512.7148
 EKCMT  =         0.0000  VIRIAL  =         0.0000  VOLUME     =   1231446.3310
                                                    SURFTEN    =         0.0000
                                                    Density    =         1.0129
 ------------------------------------------------------------------------------

 NMR restraints: Bond =    0.000   Angle =     0.000   Torsion =     0.000
===============================================================================

 NSTEP =   166000   TIME(PS) =     416.000  TEMP(K) =   310.35  PRESS =     0.0
 Etot   =   -227305.2576  EKtot   =     82984.2969  EPtot      =   -310289.5545
 BOND   =      5882.2412  ANGLE   =     23424.0465  DIHED      =     15422.3088
 1-4 NB =      5696.8075  1-4 EEL =      2074.9592  VDWAALS    =     18188.2894
 EELEC  =   -381436.6057  EHBOND  =         0.0000  RESTRAINT  =       458.3986
 EAMBER (non-restraint)  =   -310747.9531
 EKCMT  =         0.0000  VIRIAL  =         0.0000  VOLUME     =   1230960.3059
                                                    SURFTEN    =         0.0000
                                                    Density    =         1.0133
 ------------------------------------------------------------------------------

 NMR restraints: Bond =    0.000   Angle =     0.000   Torsion =     0.000
===============================================================================

 NSTEP =   167000   TIME(PS) =     417.000  TEMP(K) =   309.79  PRESS =     0.0
 Etot   =   -227239.7137  EKtot   =     82836.5547  EPtot      =   -310076.2684
 BOND   =      5948.6202  ANGLE   =     23454.6930  DIHED      =     15435.0800
 1-4 NB =      5740.1218  1-4 EEL =      2067.2656  VDWAALS    =     18202.6955
 EELEC  =   -381401.6381  EHBOND  =         0.0000  RESTRAINT  =       476.8937
 EAMBER (non-restraint)  =   -310553.1621
 EKCMT  =         0.0000  VIRIAL  =         0.0000  VOLUME     =   1229593.6184
                                                    SURFTEN    =         0.0000
                                                    Density    =         1.0144
 ------------------------------------------------------------------------------

 NMR restraints: Bond =    0.000   Angle =     0.000   Torsion =     0.000
===============================================================================

 NSTEP =   168000   TIME(PS) =     418.000  TEMP(K) =   311.24  PRESS =     0.0
 Etot   =   -227193.7746  EKtot   =     83222.2812  EPtot      =   -310416.0559
 BOND   =      5937.1806  ANGLE   =     23422.9367  DIHED      =     15416.7214
 1-4 NB =      5738.2933  1-4 EEL =      1922.4926  VDWAALS    =     18000.3480
 EELEC  =   -381301.4317  EHBOND  =         0.0000  RESTRAINT  =       447.4032
 EAMBER (non-restraint)  =   -310863.4591
 EKCMT  =         0.0000  VIRIAL  =         0.0000  VOLUME     =   1229218.7057
                                                    SURFTEN    =         0.0000
                                                    Density    =         1.0147
 ------------------------------------------------------------------------------

 NMR restraints: Bond =    0.000   Angle =     0.000   Torsion =     0.000
===============================================================================

 NSTEP =   169000   TIME(PS) =     419.000  TEMP(K) =   309.45  PRESS =     0.0
 Etot   =   -227882.5671  EKtot   =     82743.9375  EPtot      =   -310626.5046
 BOND   =      5993.7216  ANGLE   =     23433.5406  DIHED      =     15330.1989
 1-4 NB =      5714.7290  1-4 EEL =      2050.0345  VDWAALS    =     18077.2410
 EELEC  =   -381655.3020  EHBOND  =         0.0000  RESTRAINT  =       429.3319
 EAMBER (non-restraint)  =   -311055.8365
 EKCMT  =         0.0000  VIRIAL  =         0.0000  VOLUME     =   1231070.7011
                                                    SURFTEN    =         0.0000
                                                    Density    =         1.0132
 ------------------------------------------------------------------------------

 NMR restraints: Bond =    0.000   Angle =     0.000   Torsion =     0.000
===============================================================================

 NSTEP =   170000   TIME(PS) =     420.000  TEMP(K) =   309.87  PRESS =     0.0
 Etot   =   -227995.2052  EKtot   =     82856.1562  EPtot      =   -310851.3615
 BOND   =      5871.4479  ANGLE   =     23420.9888  DIHED      =     15367.4338
 1-4 NB =      5735.8656  1-4 EEL =      2114.6776  VDWAALS    =     18081.5516
 EELEC  =   -381866.4695  EHBOND  =         0.0000  RESTRAINT  =       423.1427
 EAMBER (non-restraint)  =   -311274.5042
 EKCMT  =         0.0000  VIRIAL  =         0.0000  VOLUME     =   1230745.5500
                                                    SURFTEN    =         0.0000
                                                    Density    =         1.0134
 ------------------------------------------------------------------------------

 NMR restraints: Bond =    0.000   Angle =     0.000   Torsion =     0.000
===============================================================================

 NSTEP =   171000   TIME(PS) =     421.000  TEMP(K) =   310.33  PRESS =     0.0
 Etot   =   -227585.1788  EKtot   =     82979.1172  EPtot      =   -310564.2959
 BOND   =      5939.4535  ANGLE   =     23438.1431  DIHED      =     15439.1815
 1-4 NB =      5669.7182  1-4 EEL =      2061.4908  VDWAALS    =     18048.3458
 EELEC  =   -381610.2156  EHBOND  =         0.0000  RESTRAINT  =       449.5868
 EAMBER (non-restraint)  =   -311013.8827
 EKCMT  =         0.0000  VIRIAL  =         0.0000  VOLUME     =   1230451.1214
                                                    SURFTEN    =         0.0000
                                                    Density    =         1.0137
 ------------------------------------------------------------------------------

 NMR restraints: Bond =    0.000   Angle =     0.000   Torsion =     0.000
===============================================================================

 NSTEP =   172000   TIME(PS) =     422.000  TEMP(K) =   309.54  PRESS =     0.0
 Etot   =   -227522.6056  EKtot   =     82769.9766  EPtot      =   -310292.5822
 BOND   =      5930.6242  ANGLE   =     23323.4511  DIHED      =     15417.2183
 1-4 NB =      5735.2259  1-4 EEL =      2125.7827  VDWAALS    =     18173.6682
 EELEC  =   -381467.7793  EHBOND  =         0.0000  RESTRAINT  =       469.2268
 EAMBER (non-restraint)  =   -310761.8089
 EKCMT  =         0.0000  VIRIAL  =         0.0000  VOLUME     =   1230063.5244
                                                    SURFTEN    =         0.0000
                                                    Density    =         1.0140
 ------------------------------------------------------------------------------

 NMR restraints: Bond =    0.000   Angle =     0.000   Torsion =     0.000
===============================================================================

 NSTEP =   173000   TIME(PS) =     423.000  TEMP(K) =   310.77  PRESS =     0.0
 Etot   =   -227514.7455  EKtot   =     83098.2578  EPtot      =   -310613.0033
 BOND   =      5971.2164  ANGLE   =     23492.7592  DIHED      =     15395.4575
 1-4 NB =      5682.2098  1-4 EEL =      2087.7960  VDWAALS    =     17761.1121
 EELEC  =   -381444.4775  EHBOND  =         0.0000  RESTRAINT  =       440.9231
 EAMBER (non-restraint)  =   -311053.9265
 EKCMT  =         0.0000  VIRIAL  =         0.0000  VOLUME     =   1230024.4433
                                                    SURFTEN    =         0.0000
                                                    Density    =         1.0140
 ------------------------------------------------------------------------------

 NMR restraints: Bond =    0.000   Angle =     0.000   Torsion =     0.000
===============================================================================

 NSTEP =   174000   TIME(PS) =     424.000  TEMP(K) =   309.90  PRESS =     0.0
 Etot   =   -227431.9708  EKtot   =     82864.6562  EPtot      =   -310296.6270
 BOND   =      5860.5710  ANGLE   =     23609.4875  DIHED      =     15438.2106
 1-4 NB =      5719.1868  1-4 EEL =      2043.5441  VDWAALS    =     17838.4487
 EELEC  =   -381248.8094  EHBOND  =         0.0000  RESTRAINT  =       442.7337
 EAMBER (non-restraint)  =   -310739.3607
 EKCMT  =         0.0000  VIRIAL  =         0.0000  VOLUME     =   1230209.8928
                                                    SURFTEN    =         0.0000
                                                    Density    =         1.0139
 ------------------------------------------------------------------------------

 NMR restraints: Bond =    0.000   Angle =     0.000   Torsion =     0.000
===============================================================================

 NSTEP =   175000   TIME(PS) =     425.000  TEMP(K) =   309.65  PRESS =     0.0
 Etot   =   -227577.2288  EKtot   =     82798.9609  EPtot      =   -310376.1897
 BOND   =      5901.8016  ANGLE   =     23265.2468  DIHED      =     15415.2560
 1-4 NB =      5682.5104  1-4 EEL =      2153.0640  VDWAALS    =     17937.4908
 EELEC  =   -381187.4718  EHBOND  =         0.0000  RESTRAINT  =       455.9125
 EAMBER (non-restraint)  =   -310832.1023
 EKCMT  =         0.0000  VIRIAL  =         0.0000  VOLUME     =   1230340.2750
                                                    SURFTEN    =         0.0000
                                                    Density    =         1.0138
 ------------------------------------------------------------------------------

 NMR restraints: Bond =    0.000   Angle =     0.000   Torsion =     0.000
===============================================================================

 NSTEP =   176000   TIME(PS) =     426.000  TEMP(K) =   310.68  PRESS =     0.0
 Etot   =   -227406.7100  EKtot   =     83073.0625  EPtot      =   -310479.7725
 BOND   =      5959.2846  ANGLE   =     23446.6153  DIHED      =     15515.4564
 1-4 NB =      5732.9509  1-4 EEL =      2104.2514  VDWAALS    =     17712.9240
 EELEC  =   -381412.0733  EHBOND  =         0.0000  RESTRAINT  =       460.8182
 EAMBER (non-restraint)  =   -310940.5907
 EKCMT  =         0.0000  VIRIAL  =         0.0000  VOLUME     =   1231535.8985
                                                    SURFTEN    =         0.0000
                                                    Density    =         1.0128
 ------------------------------------------------------------------------------

 NMR restraints: Bond =    0.000   Angle =     0.000   Torsion =     0.000
===============================================================================

 NSTEP =   177000   TIME(PS) =     427.000  TEMP(K) =   308.79  PRESS =     0.0
 Etot   =   -227587.0053  EKtot   =     82568.5625  EPtot      =   -310155.5678
 BOND   =      5918.7596  ANGLE   =     23470.9955  DIHED      =     15482.2741
 1-4 NB =      5671.1287  1-4 EEL =      2067.2615  VDWAALS    =     17986.0511
 EELEC  =   -381218.9435  EHBOND  =         0.0000  RESTRAINT  =       466.9052
 EAMBER (non-restraint)  =   -310622.4730
 EKCMT  =         0.0000  VIRIAL  =         0.0000  VOLUME     =   1230384.2233
                                                    SURFTEN    =         0.0000
                                                    Density    =         1.0137
 ------------------------------------------------------------------------------

 NMR restraints: Bond =    0.000   Angle =     0.000   Torsion =     0.000
===============================================================================

 NSTEP =   178000   TIME(PS) =     428.000  TEMP(K) =   310.34  PRESS =     0.0
 Etot   =   -227552.3455  EKtot   =     82983.4531  EPtot      =   -310535.7987
 BOND   =      5934.9815  ANGLE   =     23621.3578  DIHED      =     15404.7590
 1-4 NB =      5705.5559  1-4 EEL =      2125.3965  VDWAALS    =     18304.3854
 EELEC  =   -382096.0765  EHBOND  =         0.0000  RESTRAINT  =       463.8418
 EAMBER (non-restraint)  =   -310999.6405
 EKCMT  =         0.0000  VIRIAL  =         0.0000  VOLUME     =   1233053.9062
                                                    SURFTEN    =         0.0000
                                                    Density    =         1.0115
 ------------------------------------------------------------------------------

 NMR restraints: Bond =    0.000   Angle =     0.000   Torsion =     0.000
===============================================================================

 NSTEP =   179000   TIME(PS) =     429.000  TEMP(K) =   309.81  PRESS =     0.0
 Etot   =   -227824.8533  EKtot   =     82842.2734  EPtot      =   -310667.1267
 BOND   =      5925.7576  ANGLE   =     23213.8732  DIHED      =     15366.9440
 1-4 NB =      5658.9735  1-4 EEL =      2118.5646  VDWAALS    =     17473.9691
 EELEC  =   -380891.4967  EHBOND  =         0.0000  RESTRAINT  =       466.2880
 EAMBER (non-restraint)  =   -311133.4148
 EKCMT  =         0.0000  VIRIAL  =         0.0000  VOLUME     =   1233613.5449
                                                    SURFTEN    =         0.0000
                                                    Density    =         1.0111
 ------------------------------------------------------------------------------

 NMR restraints: Bond =    0.000   Angle =     0.000   Torsion =     0.000
===============================================================================

 NSTEP =   180000   TIME(PS) =     430.000  TEMP(K) =   308.62  PRESS =     0.0
 Etot   =   -228369.4180  EKtot   =     82521.7422  EPtot      =   -310891.1602
 BOND   =      5896.4245  ANGLE   =     22989.6260  DIHED      =     15385.1887
 1-4 NB =      5707.0688  1-4 EEL =      2080.6876  VDWAALS    =     18347.1442
 EELEC  =   -381767.0046  EHBOND  =         0.0000  RESTRAINT  =       469.7047
 EAMBER (non-restraint)  =   -311360.8649
 EKCMT  =         0.0000  VIRIAL  =         0.0000  VOLUME     =   1232119.1660
                                                    SURFTEN    =         0.0000
                                                    Density    =         1.0123
 ------------------------------------------------------------------------------

 NMR restraints: Bond =    0.000   Angle =     0.000   Torsion =     0.000
===============================================================================

 NSTEP =   181000   TIME(PS) =     431.000  TEMP(K) =   309.91  PRESS =     0.0
 Etot   =   -227321.8527  EKtot   =     82869.1094  EPtot      =   -310190.9621
 BOND   =      5912.1214  ANGLE   =     23596.9905  DIHED      =     15414.7597
 1-4 NB =      5641.4804  1-4 EEL =      1993.9743  VDWAALS    =     17307.5728
 EELEC  =   -380495.4803  EHBOND  =         0.0000  RESTRAINT  =       437.6191
 EAMBER (non-restraint)  =   -310628.5812
 EKCMT  =         0.0000  VIRIAL  =         0.0000  VOLUME     =   1231061.5226
                                                    SURFTEN    =         0.0000
                                                    Density    =         1.0132
 ------------------------------------------------------------------------------

 NMR restraints: Bond =    0.000   Angle =     0.000   Torsion =     0.000
===============================================================================

 NSTEP =   182000   TIME(PS) =     432.000  TEMP(K) =   309.55  PRESS =     0.0
 Etot   =   -227474.9955  EKtot   =     82772.7188  EPtot      =   -310247.7143
 BOND   =      5992.5483  ANGLE   =     23591.1920  DIHED      =     15434.8652
 1-4 NB =      5714.8443  1-4 EEL =      2156.6290  VDWAALS    =     17327.5063
 EELEC  =   -380925.5261  EHBOND  =         0.0000  RESTRAINT  =       460.2267
 EAMBER (non-restraint)  =   -310707.9410
 EKCMT  =         0.0000  VIRIAL  =         0.0000  VOLUME     =   1230954.0667
                                                    SURFTEN    =         0.0000
                                                    Density    =         1.0133
 ------------------------------------------------------------------------------

 NMR restraints: Bond =    0.000   Angle =     0.000   Torsion =     0.000
===============================================================================

 NSTEP =   183000   TIME(PS) =     433.000  TEMP(K) =   308.16  PRESS =     0.0
 Etot   =   -227948.5149  EKtot   =     82399.8359  EPtot      =   -310348.3508
 BOND   =      6078.0591  ANGLE   =     23423.7560  DIHED      =     15510.7769
 1-4 NB =      5726.7793  1-4 EEL =      2130.6404  VDWAALS    =     17916.9558
 EELEC  =   -381608.6297  EHBOND  =         0.0000  RESTRAINT  =       473.3114
 EAMBER (non-restraint)  =   -310821.6622
 EKCMT  =         0.0000  VIRIAL  =         0.0000  VOLUME     =   1230515.3169
                                                    SURFTEN    =         0.0000
                                                    Density    =         1.0136
 ------------------------------------------------------------------------------

 NMR restraints: Bond =    0.000   Angle =     0.000   Torsion =     0.000
===============================================================================

 NSTEP =   184000   TIME(PS) =     434.000  TEMP(K) =   310.59  PRESS =     0.0
 Etot   =   -227164.4723  EKtot   =     83050.7812  EPtot      =   -310215.2536
 BOND   =      5896.3924  ANGLE   =     23444.5472  DIHED      =     15481.3388
 1-4 NB =      5771.4371  1-4 EEL =      2114.4134  VDWAALS    =     17517.3710
 EELEC  =   -380888.0340  EHBOND  =         0.0000  RESTRAINT  =       447.2806
 EAMBER (non-restraint)  =   -310662.5342
 EKCMT  =         0.0000  VIRIAL  =         0.0000  VOLUME     =   1230575.6981
                                                    SURFTEN    =         0.0000
                                                    Density    =         1.0136
 ------------------------------------------------------------------------------

 NMR restraints: Bond =    0.000   Angle =     0.000   Torsion =     0.000
===============================================================================

 NSTEP =   185000   TIME(PS) =     435.000  TEMP(K) =   309.66  PRESS =     0.0
 Etot   =   -227958.0772  EKtot   =     82799.8125  EPtot      =   -310757.8897
 BOND   =      6022.1642  ANGLE   =     23406.7035  DIHED      =     15295.8365
 1-4 NB =      5662.3429  1-4 EEL =      2094.9553  VDWAALS    =     17644.3455
 EELEC  =   -381317.9697  EHBOND  =         0.0000  RESTRAINT  =       433.7321
 EAMBER (non-restraint)  =   -311191.6218
 EKCMT  =         0.0000  VIRIAL  =         0.0000  VOLUME     =   1230950.6725
                                                    SURFTEN    =         0.0000
                                                    Density    =         1.0133
 ------------------------------------------------------------------------------

 NMR restraints: Bond =    0.000   Angle =     0.000   Torsion =     0.000
===============================================================================

 NSTEP =   186000   TIME(PS) =     436.000  TEMP(K) =   310.52  PRESS =     0.0
 Etot   =   -227778.9928  EKtot   =     83031.0391  EPtot      =   -310810.0319
 BOND   =      6004.1668  ANGLE   =     23442.0880  DIHED      =     15379.0237
 1-4 NB =      5694.6320  1-4 EEL =      2108.5970  VDWAALS    =     17713.2355
 EELEC  =   -381614.1653  EHBOND  =         0.0000  RESTRAINT  =       462.3904
 EAMBER (non-restraint)  =   -311272.4223
 EKCMT  =         0.0000  VIRIAL  =         0.0000  VOLUME     =   1231233.6513
                                                    SURFTEN    =         0.0000
                                                    Density    =         1.0130
 ------------------------------------------------------------------------------

 NMR restraints: Bond =    0.000   Angle =     0.000   Torsion =     0.000
===============================================================================

 NSTEP =   187000   TIME(PS) =     437.000  TEMP(K) =   310.35  PRESS =     0.0
 Etot   =   -227432.4873  EKtot   =     82985.6953  EPtot      =   -310418.1827
 BOND   =      5948.0168  ANGLE   =     23389.3082  DIHED      =     15463.0883
 1-4 NB =      5693.4211  1-4 EEL =      2107.2521  VDWAALS    =     17746.6294
 EELEC  =   -381212.5000  EHBOND  =         0.0000  RESTRAINT  =       446.6014
 EAMBER (non-restraint)  =   -310864.7840
 EKCMT  =         0.0000  VIRIAL  =         0.0000  VOLUME     =   1231863.2649
                                                    SURFTEN    =         0.0000
                                                    Density    =         1.0125
 ------------------------------------------------------------------------------

 NMR restraints: Bond =    0.000   Angle =     0.000   Torsion =     0.000
===============================================================================

 NSTEP =   188000   TIME(PS) =     438.000  TEMP(K) =   309.30  PRESS =     0.0
 Etot   =   -227927.9776  EKtot   =     82704.4609  EPtot      =   -310632.4385
 BOND   =      5987.8702  ANGLE   =     23380.8458  DIHED      =     15364.4743
 1-4 NB =      5698.1771  1-4 EEL =      2100.2781  VDWAALS    =     18527.3635
 EELEC  =   -382139.2435  EHBOND  =         0.0000  RESTRAINT  =       447.7957
 EAMBER (non-restraint)  =   -311080.2343
 EKCMT  =         0.0000  VIRIAL  =         0.0000  VOLUME     =   1231556.9914
                                                    SURFTEN    =         0.0000
                                                    Density    =         1.0128
 ------------------------------------------------------------------------------

 NMR restraints: Bond =    0.000   Angle =     0.000   Torsion =     0.000
===============================================================================

 NSTEP =   189000   TIME(PS) =     439.000  TEMP(K) =   310.99  PRESS =     0.0
 Etot   =   -227061.1569  EKtot   =     83155.9688  EPtot      =   -310217.1257
 BOND   =      5876.0454  ANGLE   =     23481.2009  DIHED      =     15352.8936
 1-4 NB =      5705.9705  1-4 EEL =      2154.1528  VDWAALS    =     17849.9431
 EELEC  =   -381073.1176  EHBOND  =         0.0000  RESTRAINT  =       435.7855
 EAMBER (non-restraint)  =   -310652.9112
 EKCMT  =         0.0000  VIRIAL  =         0.0000  VOLUME     =   1231232.4854
                                                    SURFTEN    =         0.0000
                                                    Density    =         1.0130
 ------------------------------------------------------------------------------

 NMR restraints: Bond =    0.000   Angle =     0.000   Torsion =     0.000
===============================================================================

 NSTEP =   190000   TIME(PS) =     440.000  TEMP(K) =   309.28  PRESS =     0.0
 Etot   =   -227773.9060  EKtot   =     82698.6094  EPtot      =   -310472.5154
 BOND   =      6029.0753  ANGLE   =     23571.5752  DIHED      =     15346.8156
 1-4 NB =      5710.0352  1-4 EEL =      2149.8803  VDWAALS    =     18032.5578
 EELEC  =   -381779.9785  EHBOND  =         0.0000  RESTRAINT  =       467.5238
 EAMBER (non-restraint)  =   -310940.0392
 EKCMT  =         0.0000  VIRIAL  =         0.0000  VOLUME     =   1230038.6871
                                                    SURFTEN    =         0.0000
                                                    Density    =         1.0140
 ------------------------------------------------------------------------------

 NMR restraints: Bond =    0.000   Angle =     0.000   Torsion =     0.000
===============================================================================

 NSTEP =   191000   TIME(PS) =     441.000  TEMP(K) =   311.43  PRESS =     0.0
 Etot   =   -227316.9663  EKtot   =     83273.0625  EPtot      =   -310590.0288
 BOND   =      6046.1290  ANGLE   =     23322.2098  DIHED      =     15333.4506
 1-4 NB =      5642.6256  1-4 EEL =      2075.7268  VDWAALS    =     17826.5104
 EELEC  =   -381251.9745  EHBOND  =         0.0000  RESTRAINT  =       415.2933
 EAMBER (non-restraint)  =   -311005.3221
 EKCMT  =         0.0000  VIRIAL  =         0.0000  VOLUME     =   1232250.9242
                                                    SURFTEN    =         0.0000
                                                    Density    =         1.0122
 ------------------------------------------------------------------------------

 NMR restraints: Bond =    0.000   Angle =     0.000   Torsion =     0.000
===============================================================================

 NSTEP =   192000   TIME(PS) =     442.000  TEMP(K) =   310.54  PRESS =     0.0
 Etot   =   -226803.6554  EKtot   =     83037.1875  EPtot      =   -309840.8429
 BOND   =      6009.4006  ANGLE   =     23538.7572  DIHED      =     15412.9244
 1-4 NB =      5656.3911  1-4 EEL =      2033.9561  VDWAALS    =     18010.0002
 EELEC  =   -380968.8369  EHBOND  =         0.0000  RESTRAINT  =       466.5644
 EAMBER (non-restraint)  =   -310307.4073
 EKCMT  =         0.0000  VIRIAL  =         0.0000  VOLUME     =   1232920.1064
                                                    SURFTEN    =         0.0000
                                                    Density    =         1.0117
 ------------------------------------------------------------------------------

 NMR restraints: Bond =    0.000   Angle =     0.000   Torsion =     0.000
===============================================================================

 NSTEP =   193000   TIME(PS) =     443.000  TEMP(K) =   310.25  PRESS =     0.0
 Etot   =   -227083.7348  EKtot   =     82957.8203  EPtot      =   -310041.5551
 BOND   =      5887.0366  ANGLE   =     23541.5576  DIHED      =     15474.0127
 1-4 NB =      5649.3112  1-4 EEL =      2100.1298  VDWAALS    =     17884.6863
 EELEC  =   -381041.6992  EHBOND  =         0.0000  RESTRAINT  =       463.4098
 EAMBER (non-restraint)  =   -310504.9650
 EKCMT  =         0.0000  VIRIAL  =         0.0000  VOLUME     =   1232681.0250
                                                    SURFTEN    =         0.0000
                                                    Density    =         1.0119
 ------------------------------------------------------------------------------

 NMR restraints: Bond =    0.000   Angle =     0.000   Torsion =     0.000
===============================================================================

 NSTEP =   194000   TIME(PS) =     444.000  TEMP(K) =   312.50  PRESS =     0.0
 Etot   =   -227162.9355  EKtot   =     83561.5781  EPtot      =   -310724.5136
 BOND   =      5926.0273  ANGLE   =     23240.3725  DIHED      =     15485.0981
 1-4 NB =      5747.0567  1-4 EEL =      2094.9336  VDWAALS    =     18004.7740
 EELEC  =   -381665.3025  EHBOND  =         0.0000  RESTRAINT  =       442.5266
 EAMBER (non-restraint)  =   -311167.0402
 EKCMT  =         0.0000  VIRIAL  =         0.0000  VOLUME     =   1233130.1731
                                                    SURFTEN    =         0.0000
                                                    Density    =         1.0115
 ------------------------------------------------------------------------------

 NMR restraints: Bond =    0.000   Angle =     0.000   Torsion =     0.000
===============================================================================

 NSTEP =   195000   TIME(PS) =     445.000  TEMP(K) =   310.30  PRESS =     0.0
 Etot   =   -227456.4831  EKtot   =     82972.9062  EPtot      =   -310429.3894
 BOND   =      5895.6307  ANGLE   =     23500.8087  DIHED      =     15318.1668
 1-4 NB =      5676.8704  1-4 EEL =      2052.9874  VDWAALS    =     17672.2166
 EELEC  =   -380987.1257  EHBOND  =         0.0000  RESTRAINT  =       441.0557
 EAMBER (non-restraint)  =   -310870.4451
 EKCMT  =         0.0000  VIRIAL  =         0.0000  VOLUME     =   1233948.9533
                                                    SURFTEN    =         0.0000
                                                    Density    =         1.0108
 ------------------------------------------------------------------------------

 NMR restraints: Bond =    0.000   Angle =     0.000   Torsion =     0.000
===============================================================================

 NSTEP =   196000   TIME(PS) =     446.000  TEMP(K) =   309.62  PRESS =     0.0
 Etot   =   -227527.9900  EKtot   =     82790.2500  EPtot      =   -310318.2400
 BOND   =      5959.7446  ANGLE   =     23387.4295  DIHED      =     15389.9948
 1-4 NB =      5684.9287  1-4 EEL =      2142.8463  VDWAALS    =     18034.1709
 EELEC  =   -381389.0564  EHBOND  =         0.0000  RESTRAINT  =       471.7017
 EAMBER (non-restraint)  =   -310789.9417
 EKCMT  =         0.0000  VIRIAL  =         0.0000  VOLUME     =   1231687.3474
                                                    SURFTEN    =         0.0000
                                                    Density    =         1.0127
 ------------------------------------------------------------------------------

 NMR restraints: Bond =    0.000   Angle =     0.000   Torsion =     0.000
===============================================================================

 NSTEP =   197000   TIME(PS) =     447.000  TEMP(K) =   309.77  PRESS =     0.0
 Etot   =   -227856.8155  EKtot   =     82831.6797  EPtot      =   -310688.4952
 BOND   =      5921.2031  ANGLE   =     23422.1811  DIHED      =     15370.2834
 1-4 NB =      5656.3657  1-4 EEL =      1950.5498  VDWAALS    =     17577.1461
 EELEC  =   -381046.0658  EHBOND  =         0.0000  RESTRAINT  =       459.8415
 EAMBER (non-restraint)  =   -311148.3367
 EKCMT  =         0.0000  VIRIAL  =         0.0000  VOLUME     =   1231103.1076
                                                    SURFTEN    =         0.0000
                                                    Density    =         1.0131
 ------------------------------------------------------------------------------

 NMR restraints: Bond =    0.000   Angle =     0.000   Torsion =     0.000
===============================================================================

 NSTEP =   198000   TIME(PS) =     448.000  TEMP(K) =   309.74  PRESS =     0.0
 Etot   =   -227992.9363  EKtot   =     82821.2734  EPtot      =   -310814.2097
 BOND   =      5922.1990  ANGLE   =     23480.6913  DIHED      =     15306.5345
 1-4 NB =      5632.1436  1-4 EEL =      2118.2720  VDWAALS    =     17741.8664
 EELEC  =   -381463.0791  EHBOND  =         0.0000  RESTRAINT  =       447.1626
 EAMBER (non-restraint)  =   -311261.3723
 EKCMT  =         0.0000  VIRIAL  =         0.0000  VOLUME     =   1230713.2711
                                                    SURFTEN    =         0.0000
                                                    Density    =         1.0135
 ------------------------------------------------------------------------------

 NMR restraints: Bond =    0.000   Angle =     0.000   Torsion =     0.000
===============================================================================

 NSTEP =   199000   TIME(PS) =     449.000  TEMP(K) =   310.28  PRESS =     0.0
 Etot   =   -228041.4291  EKtot   =     82966.1641  EPtot      =   -311007.5931
 BOND   =      6014.1716  ANGLE   =     23579.9583  DIHED      =     15394.3773
 1-4 NB =      5657.6063  1-4 EEL =      2074.4129  VDWAALS    =     18168.0711
 EELEC  =   -382348.9166  EHBOND  =         0.0000  RESTRAINT  =       452.7260
 EAMBER (non-restraint)  =   -311460.3191
 EKCMT  =         0.0000  VIRIAL  =         0.0000  VOLUME     =   1230203.5126
                                                    SURFTEN    =         0.0000
                                                    Density    =         1.0139
 ------------------------------------------------------------------------------

 NMR restraints: Bond =    0.000   Angle =     0.000   Torsion =     0.000
===============================================================================

 NSTEP =   200000   TIME(PS) =     450.000  TEMP(K) =   310.37  PRESS =     0.0
 Etot   =   -227800.9598  EKtot   =     82990.9062  EPtot      =   -310791.8660
 BOND   =      6089.3249  ANGLE   =     23462.1016  DIHED      =     15444.6777
 1-4 NB =      5695.1600  1-4 EEL =      2078.2889  VDWAALS    =     18116.1128
 EELEC  =   -382139.9693  EHBOND  =         0.0000  RESTRAINT  =       462.4374
 EAMBER (non-restraint)  =   -311254.3034
 EKCMT  =         0.0000  VIRIAL  =         0.0000  VOLUME     =   1229432.8146
                                                    SURFTEN    =         0.0000
                                                    Density    =         1.0145
 ------------------------------------------------------------------------------

 NMR restraints: Bond =    0.000   Angle =     0.000   Torsion =     0.000
===============================================================================

 NSTEP =   201000   TIME(PS) =     451.000  TEMP(K) =   309.21  PRESS =     0.0
 Etot   =   -228685.9449  EKtot   =     82679.9531  EPtot      =   -311365.8981
 BOND   =      5970.8937  ANGLE   =     23131.6752  DIHED      =     15433.4006
 1-4 NB =      5719.9122  1-4 EEL =      2068.7681  VDWAALS    =     18444.8259
 EELEC  =   -382585.6587  EHBOND  =         0.0000  RESTRAINT  =       450.2849
 EAMBER (non-restraint)  =   -311816.1830
 EKCMT  =         0.0000  VIRIAL  =         0.0000  VOLUME     =   1230733.6482
                                                    SURFTEN    =         0.0000
                                                    Density    =         1.0135
 ------------------------------------------------------------------------------

 NMR restraints: Bond =    0.000   Angle =     0.000   Torsion =     0.000
===============================================================================

 NSTEP =   202000   TIME(PS) =     452.000  TEMP(K) =   309.25  PRESS =     0.0
 Etot   =   -228184.4885  EKtot   =     82692.7656  EPtot      =   -310877.2541
 BOND   =      6010.8489  ANGLE   =     23476.8974  DIHED      =     15376.8028
 1-4 NB =      5691.3411  1-4 EEL =      2089.1494  VDWAALS    =     18081.5180
 EELEC  =   -382059.7318  EHBOND  =         0.0000  RESTRAINT  =       455.9199
 EAMBER (non-restraint)  =   -311333.1740
 EKCMT  =         0.0000  VIRIAL  =         0.0000  VOLUME     =   1230343.2709
                                                    SURFTEN    =         0.0000
                                                    Density    =         1.0138
 ------------------------------------------------------------------------------

 NMR restraints: Bond =    0.000   Angle =     0.000   Torsion =     0.000
===============================================================================

 NSTEP =   203000   TIME(PS) =     453.000  TEMP(K) =   309.26  PRESS =     0.0
 Etot   =   -228377.6091  EKtot   =     82694.1250  EPtot      =   -311071.7341
 BOND   =      5880.3159  ANGLE   =     23512.5822  DIHED      =     15393.4205
 1-4 NB =      5725.0089  1-4 EEL =      2041.3659  VDWAALS    =     18178.2697
 EELEC  =   -382240.2041  EHBOND  =         0.0000  RESTRAINT  =       437.5069
 EAMBER (non-restraint)  =   -311509.2410
 EKCMT  =         0.0000  VIRIAL  =         0.0000  VOLUME     =   1231263.0339
                                                    SURFTEN    =         0.0000
                                                    Density    =         1.0130
 ------------------------------------------------------------------------------

 NMR restraints: Bond =    0.000   Angle =     0.000   Torsion =     0.000
===============================================================================

 NSTEP =   204000   TIME(PS) =     454.000  TEMP(K) =   310.25  PRESS =     0.0
 Etot   =   -227449.1421  EKtot   =     82958.7344  EPtot      =   -310407.8764
 BOND   =      6012.6637  ANGLE   =     23262.9959  DIHED      =     15406.7824
 1-4 NB =      5688.9153  1-4 EEL =      2088.2198  VDWAALS    =     17864.0093
 EELEC  =   -381164.4965  EHBOND  =         0.0000  RESTRAINT  =       433.0337
 EAMBER (non-restraint)  =   -310840.9101
 EKCMT  =         0.0000  VIRIAL  =         0.0000  VOLUME     =   1233383.2782
                                                    SURFTEN    =         0.0000
                                                    Density    =         1.0113
 ------------------------------------------------------------------------------

 NMR restraints: Bond =    0.000   Angle =     0.000   Torsion =     0.000
===============================================================================

 NSTEP =   205000   TIME(PS) =     455.000  TEMP(K) =   309.50  PRESS =     0.0
 Etot   =   -227529.3080  EKtot   =     82759.0391  EPtot      =   -310288.3471
 BOND   =      5994.7781  ANGLE   =     23547.3300  DIHED      =     15424.7339
 1-4 NB =      5659.3451  1-4 EEL =      2038.6228  VDWAALS    =     17976.1395
 EELEC  =   -381372.9261  EHBOND  =         0.0000  RESTRAINT  =       443.6296
 EAMBER (non-restraint)  =   -310731.9767
 EKCMT  =         0.0000  VIRIAL  =         0.0000  VOLUME     =   1234456.0056
                                                    SURFTEN    =         0.0000
                                                    Density    =         1.0104
 ------------------------------------------------------------------------------

 NMR restraints: Bond =    0.000   Angle =     0.000   Torsion =     0.000
===============================================================================

 NSTEP =   206000   TIME(PS) =     456.000  TEMP(K) =   310.50  PRESS =     0.0
 Etot   =   -227257.9480  EKtot   =     83025.6484  EPtot      =   -310283.5965
 BOND   =      5952.5806  ANGLE   =     23703.6127  DIHED      =     15391.1662
 1-4 NB =      5719.7470  1-4 EEL =      2042.9035  VDWAALS    =     17892.9341
 EELEC  =   -381437.3068  EHBOND  =         0.0000  RESTRAINT  =       450.7662
 EAMBER (non-restraint)  =   -310734.3626
 EKCMT  =         0.0000  VIRIAL  =         0.0000  VOLUME     =   1232962.6744
                                                    SURFTEN    =         0.0000
                                                    Density    =         1.0116
 ------------------------------------------------------------------------------

 NMR restraints: Bond =    0.000   Angle =     0.000   Torsion =     0.000
===============================================================================

 NSTEP =   207000   TIME(PS) =     457.000  TEMP(K) =   310.10  PRESS =     0.0
 Etot   =   -227611.4302  EKtot   =     82917.4688  EPtot      =   -310528.8989
 BOND   =      5932.5105  ANGLE   =     23604.1304  DIHED      =     15331.4334
 1-4 NB =      5686.6329  1-4 EEL =      2010.6928  VDWAALS    =     18358.9643
 EELEC  =   -381910.9375  EHBOND  =         0.0000  RESTRAINT  =       457.6741
 EAMBER (non-restraint)  =   -310986.5730
 EKCMT  =         0.0000  VIRIAL  =         0.0000  VOLUME     =   1232962.6744
                                                    SURFTEN    =         0.0000
                                                    Density    =         1.0116
 ------------------------------------------------------------------------------

 NMR restraints: Bond =    0.000   Angle =     0.000   Torsion =     0.000
===============================================================================

 NSTEP =   208000   TIME(PS) =     458.000  TEMP(K) =   311.16  PRESS =     0.0
 Etot   =   -227022.2340  EKtot   =     83203.0703  EPtot      =   -310225.3043
 BOND   =      5900.8959  ANGLE   =     23486.6300  DIHED      =     15513.3649
 1-4 NB =      5727.5420  1-4 EEL =      2143.3257  VDWAALS    =     18156.6220
 EELEC  =   -381605.4674  EHBOND  =         0.0000  RESTRAINT  =       451.7827
 EAMBER (non-restraint)  =   -310677.0870
 EKCMT  =         0.0000  VIRIAL  =         0.0000  VOLUME     =   1233007.2864
                                                    SURFTEN    =         0.0000
                                                    Density    =         1.0116
 ------------------------------------------------------------------------------

 NMR restraints: Bond =    0.000   Angle =     0.000   Torsion =     0.000
===============================================================================

 NSTEP =   209000   TIME(PS) =     459.000  TEMP(K) =   310.42  PRESS =     0.0
 Etot   =   -227472.4720  EKtot   =     83003.5000  EPtot      =   -310475.9720
 BOND   =      5867.2343  ANGLE   =     23348.9452  DIHED      =     15383.3622
 1-4 NB =      5697.4495  1-4 EEL =      2152.4277  VDWAALS    =     18033.7016
 EELEC  =   -381422.3795  EHBOND  =         0.0000  RESTRAINT  =       463.2868
 EAMBER (non-restraint)  =   -310939.2589
 EKCMT  =         0.0000  VIRIAL  =         0.0000  VOLUME     =   1232197.7452
                                                    SURFTEN    =         0.0000
                                                    Density    =         1.0122
 ------------------------------------------------------------------------------

 NMR restraints: Bond =    0.000   Angle =     0.000   Torsion =     0.000
===============================================================================

 NSTEP =   210000   TIME(PS) =     460.000  TEMP(K) =   309.33  PRESS =     0.0
 Etot   =   -227899.8224  EKtot   =     82713.7812  EPtot      =   -310613.6036
 BOND   =      5805.9821  ANGLE   =     23339.8537  DIHED      =     15354.6788
 1-4 NB =      5751.9368  1-4 EEL =      2048.4903  VDWAALS    =     18284.1239
 EELEC  =   -381643.8854  EHBOND  =         0.0000  RESTRAINT  =       445.2162
 EAMBER (non-restraint)  =   -311058.8199
 EKCMT  =         0.0000  VIRIAL  =         0.0000  VOLUME     =   1229651.2012
                                                    SURFTEN    =         0.0000
                                                    Density    =         1.0143
 ------------------------------------------------------------------------------

 NMR restraints: Bond =    0.000   Angle =     0.000   Torsion =     0.000
===============================================================================

 NSTEP =   211000   TIME(PS) =     461.000  TEMP(K) =   309.41  PRESS =     0.0
 Etot   =   -227685.0506  EKtot   =     82734.1641  EPtot      =   -310419.2147
 BOND   =      5855.5391  ANGLE   =     23370.2218  DIHED      =     15386.6832
 1-4 NB =      5701.7789  1-4 EEL =      2074.6710  VDWAALS    =     17730.3813
 EELEC  =   -380985.7084  EHBOND  =         0.0000  RESTRAINT  =       447.2185
 EAMBER (non-restraint)  =   -310866.4332
 EKCMT  =         0.0000  VIRIAL  =         0.0000  VOLUME     =   1229668.1644
                                                    SURFTEN    =         0.0000
                                                    Density    =         1.0143
 ------------------------------------------------------------------------------

 NMR restraints: Bond =    0.000   Angle =     0.000   Torsion =     0.000
===============================================================================

 NSTEP =   212000   TIME(PS) =     462.000  TEMP(K) =   310.80  PRESS =     0.0
 Etot   =   -227391.5162  EKtot   =     83105.4297  EPtot      =   -310496.9458
 BOND   =      6103.9425  ANGLE   =     23223.4616  DIHED      =     15404.7705
 1-4 NB =      5690.2364  1-4 EEL =      2042.2876  VDWAALS    =     17833.5042
 EELEC  =   -381231.1022  EHBOND  =         0.0000  RESTRAINT  =       435.9536
 EAMBER (non-restraint)  =   -310932.8994
 EKCMT  =         0.0000  VIRIAL  =         0.0000  VOLUME     =   1229525.9942
                                                    SURFTEN    =         0.0000
                                                    Density    =         1.0144
 ------------------------------------------------------------------------------

 NMR restraints: Bond =    0.000   Angle =     0.000   Torsion =     0.000
===============================================================================

 NSTEP =   213000   TIME(PS) =     463.000  TEMP(K) =   311.52  PRESS =     0.0
 Etot   =   -227105.8194  EKtot   =     83299.5859  EPtot      =   -310405.4054
 BOND   =      5904.9034  ANGLE   =     23354.0603  DIHED      =     15377.1757
 1-4 NB =      5681.0947  1-4 EEL =      2020.9680  VDWAALS    =     17837.3313
 EELEC  =   -381045.2206  EHBOND  =         0.0000  RESTRAINT  =       464.2818
 EAMBER (non-restraint)  =   -310869.6872
 EKCMT  =         0.0000  VIRIAL  =         0.0000  VOLUME     =   1229525.9942
                                                    SURFTEN    =         0.0000
                                                    Density    =         1.0144
 ------------------------------------------------------------------------------

 NMR restraints: Bond =    0.000   Angle =     0.000   Torsion =     0.000
===============================================================================

 NSTEP =   214000   TIME(PS) =     464.000  TEMP(K) =   312.00  PRESS =     0.0
 Etot   =   -227409.2064  EKtot   =     83426.7656  EPtot      =   -310835.9720
 BOND   =      5909.4562  ANGLE   =     23515.6531  DIHED      =     15361.0768
 1-4 NB =      5653.1540  1-4 EEL =      2094.7592  VDWAALS    =     18223.4480
 EELEC  =   -382067.1099  EHBOND  =         0.0000  RESTRAINT  =       473.5906
 EAMBER (non-restraint)  =   -311309.5626
 EKCMT  =         0.0000  VIRIAL  =         0.0000  VOLUME     =   1230744.6971
                                                    SURFTEN    =         0.0000
                                                    Density    =         1.0134
 ------------------------------------------------------------------------------

 NMR restraints: Bond =    0.000   Angle =     0.000   Torsion =     0.000
===============================================================================

 NSTEP =   215000   TIME(PS) =     465.000  TEMP(K) =   310.54  PRESS =     0.0
 Etot   =   -227309.8281  EKtot   =     83036.2500  EPtot      =   -310346.0781
 BOND   =      6074.4229  ANGLE   =     23444.2480  DIHED      =     15365.1128
 1-4 NB =      5699.5259  1-4 EEL =      2139.2459  VDWAALS    =     17737.3368
 EELEC  =   -381252.2022  EHBOND  =         0.0000  RESTRAINT  =       446.2318
 EAMBER (non-restraint)  =   -310792.3099
 EKCMT  =         0.0000  VIRIAL  =         0.0000  VOLUME     =   1230357.7226
                                                    SURFTEN    =         0.0000
                                                    Density    =         1.0138
 ------------------------------------------------------------------------------

 NMR restraints: Bond =    0.000   Angle =     0.000   Torsion =     0.000
===============================================================================

 NSTEP =   216000   TIME(PS) =     466.000  TEMP(K) =   309.46  PRESS =     0.0
 Etot   =   -227884.0303  EKtot   =     82746.7812  EPtot      =   -310630.8115
 BOND   =      6009.9706  ANGLE   =     23285.1220  DIHED      =     15365.3139
 1-4 NB =      5691.8564  1-4 EEL =      2146.5563  VDWAALS    =     18430.6463
 EELEC  =   -382007.5921  EHBOND  =         0.0000  RESTRAINT  =       447.3151
 EAMBER (non-restraint)  =   -311078.1267
 EKCMT  =         0.0000  VIRIAL  =         0.0000  VOLUME     =   1231245.0674
                                                    SURFTEN    =         0.0000
                                                    Density    =         1.0130
 ------------------------------------------------------------------------------

 NMR restraints: Bond =    0.000   Angle =     0.000   Torsion =     0.000
===============================================================================

 NSTEP =   217000   TIME(PS) =     467.000  TEMP(K) =   310.91  PRESS =     0.0
 Etot   =   -227255.5775  EKtot   =     83136.3281  EPtot      =   -310391.9056
 BOND   =      5990.9611  ANGLE   =     23348.8900  DIHED      =     15475.1828
 1-4 NB =      5668.6806  1-4 EEL =      2115.7320  VDWAALS    =     18347.5812
 EELEC  =   -381797.4780  EHBOND  =         0.0000  RESTRAINT  =       458.5447
 EAMBER (non-restraint)  =   -310850.4503
 EKCMT  =         0.0000  VIRIAL  =         0.0000  VOLUME     =   1231906.2380
                                                    SURFTEN    =         0.0000
                                                    Density    =         1.0125
 ------------------------------------------------------------------------------

 NMR restraints: Bond =    0.000   Angle =     0.000   Torsion =     0.000
===============================================================================

 NSTEP =   218000   TIME(PS) =     468.000  TEMP(K) =   310.10  PRESS =     0.0
 Etot   =   -228236.3310  EKtot   =     82919.4688  EPtot      =   -311155.7997
 BOND   =      5912.8875  ANGLE   =     23370.5652  DIHED      =     15338.4029
 1-4 NB =      5699.5455  1-4 EEL =      2163.8154  VDWAALS    =     18653.3024
 EELEC  =   -382747.6410  EHBOND  =         0.0000  RESTRAINT  =       453.3224
 EAMBER (non-restraint)  =   -311609.1221
 EKCMT  =         0.0000  VIRIAL  =         0.0000  VOLUME     =   1230731.1456
                                                    SURFTEN    =         0.0000
                                                    Density    =         1.0135
 ------------------------------------------------------------------------------

 NMR restraints: Bond =    0.000   Angle =     0.000   Torsion =     0.000
===============================================================================

 NSTEP =   219000   TIME(PS) =     469.000  TEMP(K) =   309.13  PRESS =     0.0
 Etot   =   -228573.0922  EKtot   =     82660.4453  EPtot      =   -311233.5375
 BOND   =      5915.7023  ANGLE   =     23424.8069  DIHED      =     15337.1177
 1-4 NB =      5674.8237  1-4 EEL =      2120.0285  VDWAALS    =     17675.2789
 EELEC  =   -381858.7087  EHBOND  =         0.0000  RESTRAINT  =       477.4131
 EAMBER (non-restraint)  =   -311710.9507
 EKCMT  =         0.0000  VIRIAL  =         0.0000  VOLUME     =   1230299.4018
                                                    SURFTEN    =         0.0000
                                                    Density    =         1.0138
 ------------------------------------------------------------------------------

 NMR restraints: Bond =    0.000   Angle =     0.000   Torsion =     0.000
===============================================================================

 NSTEP =   220000   TIME(PS) =     470.000  TEMP(K) =   309.81  PRESS =     0.0
 Etot   =   -228134.3108  EKtot   =     82841.8047  EPtot      =   -310976.1155
 BOND   =      5970.7410  ANGLE   =     23546.7201  DIHED      =     15296.2713
 1-4 NB =      5709.7313  1-4 EEL =      2153.7855  VDWAALS    =     17985.5381
 EELEC  =   -382099.0430  EHBOND  =         0.0000  RESTRAINT  =       460.1402
 EAMBER (non-restraint)  =   -311436.2558
 EKCMT  =         0.0000  VIRIAL  =         0.0000  VOLUME     =   1230642.8092
                                                    SURFTEN    =         0.0000
                                                    Density    =         1.0135
 ------------------------------------------------------------------------------

 NMR restraints: Bond =    0.000   Angle =     0.000   Torsion =     0.000
===============================================================================

 NSTEP =   221000   TIME(PS) =     471.000  TEMP(K) =   308.42  PRESS =     0.0
 Etot   =   -228512.0672  EKtot   =     82470.4453  EPtot      =   -310982.5125
 BOND   =      5880.1120  ANGLE   =     23318.9083  DIHED      =     15382.6390
 1-4 NB =      5685.9335  1-4 EEL =      2085.3029  VDWAALS    =     18725.7571
 EELEC  =   -382533.6964  EHBOND  =         0.0000  RESTRAINT  =       472.5310
 EAMBER (non-restraint)  =   -311455.0435
 EKCMT  =         0.0000  VIRIAL  =         0.0000  VOLUME     =   1230516.4898
                                                    SURFTEN    =         0.0000
                                                    Density    =         1.0136
 ------------------------------------------------------------------------------

 NMR restraints: Bond =    0.000   Angle =     0.000   Torsion =     0.000
===============================================================================

 NSTEP =   222000   TIME(PS) =     472.000  TEMP(K) =   309.71  PRESS =     0.0
 Etot   =   -228229.2421  EKtot   =     82814.1953  EPtot      =   -311043.4374
 BOND   =      5908.2253  ANGLE   =     23370.0052  DIHED      =     15392.3825
 1-4 NB =      5669.2758  1-4 EEL =      2039.1382  VDWAALS    =     17627.5559
 EELEC  =   -381517.2001  EHBOND  =         0.0000  RESTRAINT  =       467.1799
 EAMBER (non-restraint)  =   -311510.6173
 EKCMT  =         0.0000  VIRIAL  =         0.0000  VOLUME     =   1230445.5651
                                                    SURFTEN    =         0.0000
                                                    Density    =         1.0137
 ------------------------------------------------------------------------------

 NMR restraints: Bond =    0.000   Angle =     0.000   Torsion =     0.000
===============================================================================

 NSTEP =   223000   TIME(PS) =     473.000  TEMP(K) =   308.31  PRESS =     0.0
 Etot   =   -228440.1773  EKtot   =     82441.1641  EPtot      =   -310881.3413
 BOND   =      5899.6011  ANGLE   =     23394.4459  DIHED      =     15392.6063
 1-4 NB =      5715.8466  1-4 EEL =      2068.9034  VDWAALS    =     18350.9564
 EELEC  =   -382167.7173  EHBOND  =         0.0000  RESTRAINT  =       464.0163
 EAMBER (non-restraint)  =   -311345.3576
 EKCMT  =         0.0000  VIRIAL  =         0.0000  VOLUME     =   1230175.4141
                                                    SURFTEN    =         0.0000
                                                    Density    =         1.0139
 ------------------------------------------------------------------------------

 NMR restraints: Bond =    0.000   Angle =     0.000   Torsion =     0.000
===============================================================================

 NSTEP =   224000   TIME(PS) =     474.000  TEMP(K) =   309.52  PRESS =     0.0
 Etot   =   -228358.2518  EKtot   =     82764.6719  EPtot      =   -311122.9236
 BOND   =      5898.9615  ANGLE   =     23248.2974  DIHED      =     15300.9580
 1-4 NB =      5674.8214  1-4 EEL =      2028.5682  VDWAALS    =     17894.0757
 EELEC  =   -381632.1586  EHBOND  =         0.0000  RESTRAINT  =       463.5528
 EAMBER (non-restraint)  =   -311586.4765
 EKCMT  =         0.0000  VIRIAL  =         0.0000  VOLUME     =   1230007.9962
                                                    SURFTEN    =         0.0000
                                                    Density    =         1.0141
 ------------------------------------------------------------------------------

 NMR restraints: Bond =    0.000   Angle =     0.000   Torsion =     0.000
===============================================================================

 NSTEP =   225000   TIME(PS) =     475.000  TEMP(K) =   310.34  PRESS =     0.0
 Etot   =   -228014.0071  EKtot   =     82981.9219  EPtot      =   -310995.9290
 BOND   =      5934.6392  ANGLE   =     23337.5007  DIHED      =     15379.6205
 1-4 NB =      5682.4513  1-4 EEL =      2022.0143  VDWAALS    =     18093.1300
 EELEC  =   -381901.4187  EHBOND  =         0.0000  RESTRAINT  =       456.1339
 EAMBER (non-restraint)  =   -311452.0628
 EKCMT  =         0.0000  VIRIAL  =         0.0000  VOLUME     =   1229709.5589
                                                    SURFTEN    =         0.0000
                                                    Density    =         1.0143
 ------------------------------------------------------------------------------

 NMR restraints: Bond =    0.000   Angle =     0.000   Torsion =     0.000
===============================================================================

 NSTEP =   226000   TIME(PS) =     476.000  TEMP(K) =   309.72  PRESS =     0.0
 Etot   =   -228014.6157  EKtot   =     82817.1562  EPtot      =   -310831.7720
 BOND   =      5941.2162  ANGLE   =     23238.3123  DIHED      =     15378.1999
 1-4 NB =      5717.9654  1-4 EEL =      2053.2403  VDWAALS    =     18022.4166
 EELEC  =   -381644.6198  EHBOND  =         0.0000  RESTRAINT  =       461.4973
 EAMBER (non-restraint)  =   -311293.2692
 EKCMT  =         0.0000  VIRIAL  =         0.0000  VOLUME     =   1230336.0467
                                                    SURFTEN    =         0.0000
                                                    Density    =         1.0138
 ------------------------------------------------------------------------------

 NMR restraints: Bond =    0.000   Angle =     0.000   Torsion =     0.000
===============================================================================

 NSTEP =   227000   TIME(PS) =     477.000  TEMP(K) =   309.42  PRESS =     0.0
 Etot   =   -228170.1966  EKtot   =     82736.3047  EPtot      =   -310906.5012
 BOND   =      5987.9695  ANGLE   =     23242.8002  DIHED      =     15314.1017
 1-4 NB =      5692.4507  1-4 EEL =      2053.0025  VDWAALS    =     17737.6030
 EELEC  =   -381387.8593  EHBOND  =         0.0000  RESTRAINT  =       453.4304
 EAMBER (non-restraint)  =   -311359.9317
 EKCMT  =         0.0000  VIRIAL  =         0.0000  VOLUME     =   1231060.1938
                                                    SURFTEN    =         0.0000
                                                    Density    =         1.0132
 ------------------------------------------------------------------------------

 NMR restraints: Bond =    0.000   Angle =     0.000   Torsion =     0.000
===============================================================================

 NSTEP =   228000   TIME(PS) =     478.000  TEMP(K) =   308.94  PRESS =     0.0
 Etot   =   -228323.7757  EKtot   =     82609.6406  EPtot      =   -310933.4163
 BOND   =      5992.4973  ANGLE   =     23186.1631  DIHED      =     15430.2499
 1-4 NB =      5696.2807  1-4 EEL =      2085.2200  VDWAALS    =     18447.7921
 EELEC  =   -382236.8137  EHBOND  =         0.0000  RESTRAINT  =       465.1943
 EAMBER (non-restraint)  =   -311398.6106
 EKCMT  =         0.0000  VIRIAL  =         0.0000  VOLUME     =   1228953.5616
                                                    SURFTEN    =         0.0000
                                                    Density    =         1.0149
 ------------------------------------------------------------------------------

 NMR restraints: Bond =    0.000   Angle =     0.000   Torsion =     0.000
===============================================================================

 NSTEP =   229000   TIME(PS) =     479.000  TEMP(K) =   309.34  PRESS =     0.0
 Etot   =   -228499.9058  EKtot   =     82714.6719  EPtot      =   -311214.5777
 BOND   =      5915.0585  ANGLE   =     23227.3537  DIHED      =     15378.5717
 1-4 NB =      5655.5847  1-4 EEL =      2135.6119  VDWAALS    =     18033.9017
 EELEC  =   -382007.4989  EHBOND  =         0.0000  RESTRAINT  =       446.8390
 EAMBER (non-restraint)  =   -311661.4167
 EKCMT  =         0.0000  VIRIAL  =         0.0000  VOLUME     =   1228739.7824
                                                    SURFTEN    =         0.0000
                                                    Density    =         1.0151
 ------------------------------------------------------------------------------

 NMR restraints: Bond =    0.000   Angle =     0.000   Torsion =     0.000
===============================================================================

 NSTEP =   230000   TIME(PS) =     480.000  TEMP(K) =   310.35  PRESS =     0.0
 Etot   =   -227906.8214  EKtot   =     82985.0000  EPtot      =   -310891.8214
 BOND   =      5898.2805  ANGLE   =     23416.6175  DIHED      =     15388.6275
 1-4 NB =      5677.1147  1-4 EEL =      2033.3671  VDWAALS    =     18018.4609
 EELEC  =   -381773.1751  EHBOND  =         0.0000  RESTRAINT  =       448.8855
 EAMBER (non-restraint)  =   -311340.7070
 EKCMT  =         0.0000  VIRIAL  =         0.0000  VOLUME     =   1230216.4478
                                                    SURFTEN    =         0.0000
                                                    Density    =         1.0139
 ------------------------------------------------------------------------------

 NMR restraints: Bond =    0.000   Angle =     0.000   Torsion =     0.000
===============================================================================

 NSTEP =   231000   TIME(PS) =     481.000  TEMP(K) =   310.85  PRESS =     0.0
 Etot   =   -227690.2561  EKtot   =     83118.1719  EPtot      =   -310808.4279
 BOND   =      5977.8581  ANGLE   =     23346.7053  DIHED      =     15295.6130
 1-4 NB =      5690.7729  1-4 EEL =      2093.5285  VDWAALS    =     18059.0715
 EELEC  =   -381752.5971  EHBOND  =         0.0000  RESTRAINT  =       480.6198
 EAMBER (non-restraint)  =   -311289.0478
 EKCMT  =         0.0000  VIRIAL  =         0.0000  VOLUME     =   1229325.1877
                                                    SURFTEN    =         0.0000
                                                    Density    =         1.0146
 ------------------------------------------------------------------------------

 NMR restraints: Bond =    0.000   Angle =     0.000   Torsion =     0.000
===============================================================================

 NSTEP =   232000   TIME(PS) =     482.000  TEMP(K) =   308.53  PRESS =     0.0
 Etot   =   -228382.2517  EKtot   =     82499.1719  EPtot      =   -310881.4236
 BOND   =      5772.4298  ANGLE   =     23466.9532  DIHED      =     15443.7483
 1-4 NB =      5658.3833  1-4 EEL =      2106.3375  VDWAALS    =     17813.7437
 EELEC  =   -381588.1960  EHBOND  =         0.0000  RESTRAINT  =       445.1766
 EAMBER (non-restraint)  =   -311326.6002
 EKCMT  =         0.0000  VIRIAL  =         0.0000  VOLUME     =   1229472.3796
                                                    SURFTEN    =         0.0000
                                                    Density    =         1.0145
 ------------------------------------------------------------------------------

 NMR restraints: Bond =    0.000   Angle =     0.000   Torsion =     0.000
===============================================================================

 NSTEP =   233000   TIME(PS) =     483.000  TEMP(K) =   309.98  PRESS =     0.0
 Etot   =   -227898.0139  EKtot   =     82887.5078  EPtot      =   -310785.5217
 BOND   =      5921.3598  ANGLE   =     23329.9655  DIHED      =     15367.9661
 1-4 NB =      5731.4713  1-4 EEL =      2099.4506  VDWAALS    =     18040.5793
 EELEC  =   -381743.3443  EHBOND  =         0.0000  RESTRAINT  =       467.0300
 EAMBER (non-restraint)  =   -311252.5517
 EKCMT  =         0.0000  VIRIAL  =         0.0000  VOLUME     =   1229898.0592
                                                    SURFTEN    =         0.0000
                                                    Density    =         1.0141
 ------------------------------------------------------------------------------

 NMR restraints: Bond =    0.000   Angle =     0.000   Torsion =     0.000
===============================================================================

 NSTEP =   234000   TIME(PS) =     484.000  TEMP(K) =   310.05  PRESS =     0.0
 Etot   =   -227739.0879  EKtot   =     82904.0859  EPtot      =   -310643.1738
 BOND   =      5901.2992  ANGLE   =     23337.3385  DIHED      =     15313.4044
 1-4 NB =      5703.1162  1-4 EEL =      2112.6566  VDWAALS    =     17850.7739
 EELEC  =   -381321.2560  EHBOND  =         0.0000  RESTRAINT  =       459.4933
 EAMBER (non-restraint)  =   -311102.6671
 EKCMT  =         0.0000  VIRIAL  =         0.0000  VOLUME     =   1230350.4916
                                                    SURFTEN    =         0.0000
                                                    Density    =         1.0138
 ------------------------------------------------------------------------------

 NMR restraints: Bond =    0.000   Angle =     0.000   Torsion =     0.000
===============================================================================

 NSTEP =   235000   TIME(PS) =     485.000  TEMP(K) =   310.81  PRESS =     0.0
 Etot   =   -227377.9814  EKtot   =     83109.2344  EPtot      =   -310487.2158
 BOND   =      6006.1572  ANGLE   =     23148.7488  DIHED      =     15372.0625
 1-4 NB =      5699.2002  1-4 EEL =      2122.3852  VDWAALS    =     17990.0154
 EELEC  =   -381295.9814  EHBOND  =         0.0000  RESTRAINT  =       470.1963
 EAMBER (non-restraint)  =   -310957.4121
 EKCMT  =         0.0000  VIRIAL  =         0.0000  VOLUME     =   1229317.9851
                                                    SURFTEN    =         0.0000
                                                    Density    =         1.0146
 ------------------------------------------------------------------------------

 NMR restraints: Bond =    0.000   Angle =     0.000   Torsion =     0.000
===============================================================================

 NSTEP =   236000   TIME(PS) =     486.000  TEMP(K) =   311.17  PRESS =     0.0
 Etot   =   -227426.3041  EKtot   =     83203.8906  EPtot      =   -310630.1947
 BOND   =      5827.5356  ANGLE   =     23492.3324  DIHED      =     15373.8072
 1-4 NB =      5680.4212  1-4 EEL =      2034.3981  VDWAALS    =     18113.5373
 EELEC  =   -381630.4109  EHBOND  =         0.0000  RESTRAINT  =       478.1844
 EAMBER (non-restraint)  =   -311108.3791
 EKCMT  =         0.0000  VIRIAL  =         0.0000  VOLUME     =   1228954.7988
                                                    SURFTEN    =         0.0000
                                                    Density    =         1.0149
 ------------------------------------------------------------------------------

 NMR restraints: Bond =    0.000   Angle =     0.000   Torsion =     0.000
===============================================================================

 NSTEP =   237000   TIME(PS) =     487.000  TEMP(K) =   310.66  PRESS =     0.0
 Etot   =   -227823.5416  EKtot   =     83067.7500  EPtot      =   -310891.2916
 BOND   =      5823.8771  ANGLE   =     23224.6336  DIHED      =     15339.5202
 1-4 NB =      5689.2826  1-4 EEL =      2093.8080  VDWAALS    =     17855.9945
 EELEC  =   -381366.5395  EHBOND  =         0.0000  RESTRAINT  =       448.1318
 EAMBER (non-restraint)  =   -311339.4234
 EKCMT  =         0.0000  VIRIAL  =         0.0000  VOLUME     =   1229741.7894
                                                    SURFTEN    =         0.0000
                                                    Density    =         1.0143
 ------------------------------------------------------------------------------

 NMR restraints: Bond =    0.000   Angle =     0.000   Torsion =     0.000
===============================================================================

 NSTEP =   238000   TIME(PS) =     488.000  TEMP(K) =   310.10  PRESS =     0.0
 Etot   =   -227724.5801  EKtot   =     82918.9297  EPtot      =   -310643.5098
 BOND   =      5820.7552  ANGLE   =     23392.4258  DIHED      =     15387.5249
 1-4 NB =      5811.5880  1-4 EEL =      2059.5194  VDWAALS    =     17726.8318
 EELEC  =   -381302.9585  EHBOND  =         0.0000  RESTRAINT  =       460.8037
 EAMBER (non-restraint)  =   -311104.3135
 EKCMT  =         0.0000  VIRIAL  =         0.0000  VOLUME     =   1230605.1592
                                                    SURFTEN    =         0.0000
                                                    Density    =         1.0136
 ------------------------------------------------------------------------------

 NMR restraints: Bond =    0.000   Angle =     0.000   Torsion =     0.000
===============================================================================

 NSTEP =   239000   TIME(PS) =     489.000  TEMP(K) =   308.81  PRESS =     0.0
 Etot   =   -228075.8974  EKtot   =     82573.1562  EPtot      =   -310649.0536
 BOND   =      5990.1066  ANGLE   =     23475.4989  DIHED      =     15384.1616
 1-4 NB =      5652.9621  1-4 EEL =      2133.6807  VDWAALS    =     17902.9729
 EELEC  =   -381623.6489  EHBOND  =         0.0000  RESTRAINT  =       435.2124
 EAMBER (non-restraint)  =   -311084.2660
 EKCMT  =         0.0000  VIRIAL  =         0.0000  VOLUME     =   1231308.2808
                                                    SURFTEN    =         0.0000
                                                    Density    =         1.0130
 ------------------------------------------------------------------------------

 NMR restraints: Bond =    0.000   Angle =     0.000   Torsion =     0.000
===============================================================================

 NSTEP =   240000   TIME(PS) =     490.000  TEMP(K) =   310.45  PRESS =     0.0
 Etot   =   -227737.2289  EKtot   =     83013.3672  EPtot      =   -310750.5961
 BOND   =      5894.8343  ANGLE   =     23390.7745  DIHED      =     15397.4785
 1-4 NB =      5746.1357  1-4 EEL =      1990.3900  VDWAALS    =     18311.0478
 EELEC  =   -381923.7569  EHBOND  =         0.0000  RESTRAINT  =       442.5002
 EAMBER (non-restraint)  =   -311193.0962
 EKCMT  =         0.0000  VIRIAL  =         0.0000  VOLUME     =   1232084.1478
                                                    SURFTEN    =         0.0000
                                                    Density    =         1.0123
 ------------------------------------------------------------------------------

 NMR restraints: Bond =    0.000   Angle =     0.000   Torsion =     0.000
===============================================================================

 NSTEP =   241000   TIME(PS) =     491.000  TEMP(K) =   308.21  PRESS =     0.0
 Etot   =   -227951.0399  EKtot   =     82413.2344  EPtot      =   -310364.2743
 BOND   =      5956.9223  ANGLE   =     23472.3632  DIHED      =     15470.2619
 1-4 NB =      5688.7780  1-4 EEL =      2045.5664  VDWAALS    =     17230.6336
 EELEC  =   -380661.9415  EHBOND  =         0.0000  RESTRAINT  =       433.1417
 EAMBER (non-restraint)  =   -310797.4160
 EKCMT  =         0.0000  VIRIAL  =         0.0000  VOLUME     =   1232789.6233
                                                    SURFTEN    =         0.0000
                                                    Density    =         1.0118
 ------------------------------------------------------------------------------

 NMR restraints: Bond =    0.000   Angle =     0.000   Torsion =     0.000
===============================================================================

 NSTEP =   242000   TIME(PS) =     492.000  TEMP(K) =   309.19  PRESS =     0.0
 Etot   =   -228409.8588  EKtot   =     82674.1406  EPtot      =   -311083.9994
 BOND   =      5950.1250  ANGLE   =     23464.5134  DIHED      =     15352.1466
 1-4 NB =      5684.9684  1-4 EEL =      2046.4742  VDWAALS    =     18542.1635
 EELEC  =   -382592.1447  EHBOND  =         0.0000  RESTRAINT  =       467.7543
 EAMBER (non-restraint)  =   -311551.7537
 EKCMT  =         0.0000  VIRIAL  =         0.0000  VOLUME     =   1231988.7352
                                                    SURFTEN    =         0.0000
                                                    Density    =         1.0124
 ------------------------------------------------------------------------------

 NMR restraints: Bond =    0.000   Angle =     0.000   Torsion =     0.000
===============================================================================

 NSTEP =   243000   TIME(PS) =     493.000  TEMP(K) =   310.59  PRESS =     0.0
 Etot   =   -227683.6790  EKtot   =     83049.6797  EPtot      =   -310733.3587
 BOND   =      5995.0146  ANGLE   =     23391.2013  DIHED      =     15407.6969
 1-4 NB =      5697.8383  1-4 EEL =      2061.6805  VDWAALS    =     18322.4213
 EELEC  =   -382079.8698  EHBOND  =         0.0000  RESTRAINT  =       470.6582
 EAMBER (non-restraint)  =   -311204.0169
 EKCMT  =         0.0000  VIRIAL  =         0.0000  VOLUME     =   1231966.0183
                                                    SURFTEN    =         0.0000
                                                    Density    =         1.0124
 ------------------------------------------------------------------------------

 NMR restraints: Bond =    0.000   Angle =     0.000   Torsion =     0.000
===============================================================================

 NSTEP =   244000   TIME(PS) =     494.000  TEMP(K) =   309.80  PRESS =     0.0
 Etot   =   -227524.0641  EKtot   =     82837.8281  EPtot      =   -310361.8923
 BOND   =      5947.2595  ANGLE   =     23378.1324  DIHED      =     15442.4342
 1-4 NB =      5699.8260  1-4 EEL =      2133.4259  VDWAALS    =     18033.8186
 EELEC  =   -381459.9900  EHBOND  =         0.0000  RESTRAINT  =       463.2010
 EAMBER (non-restraint)  =   -310825.0933
 EKCMT  =         0.0000  VIRIAL  =         0.0000  VOLUME     =   1231684.7289
                                                    SURFTEN    =         0.0000
                                                    Density    =         1.0127
 ------------------------------------------------------------------------------

 NMR restraints: Bond =    0.000   Angle =     0.000   Torsion =     0.000
===============================================================================

 NSTEP =   245000   TIME(PS) =     495.000  TEMP(K) =   310.82  PRESS =     0.0
 Etot   =   -227437.9067  EKtot   =     83111.0547  EPtot      =   -310548.9614
 BOND   =      5840.5462  ANGLE   =     23204.3525  DIHED      =     15409.0656
 1-4 NB =      5713.6755  1-4 EEL =      2117.4501  VDWAALS    =     17358.8796
 EELEC  =   -380648.4355  EHBOND  =         0.0000  RESTRAINT  =       455.5045
 EAMBER (non-restraint)  =   -311004.4659
 EKCMT  =         0.0000  VIRIAL  =         0.0000  VOLUME     =   1231887.5461
                                                    SURFTEN    =         0.0000
                                                    Density    =         1.0125
 ------------------------------------------------------------------------------

 NMR restraints: Bond =    0.000   Angle =     0.000   Torsion =     0.000
===============================================================================

 NSTEP =   246000   TIME(PS) =     496.000  TEMP(K) =   311.01  PRESS =     0.0
 Etot   =   -227147.8636  EKtot   =     83161.4922  EPtot      =   -310309.3558
 BOND   =      5932.1523  ANGLE   =     23406.8675  DIHED      =     15386.5420
 1-4 NB =      5703.9752  1-4 EEL =      2153.8483  VDWAALS    =     17836.4418
 EELEC  =   -381164.3954  EHBOND  =         0.0000  RESTRAINT  =       435.2125
 EAMBER (non-restraint)  =   -310744.5684
 EKCMT  =         0.0000  VIRIAL  =         0.0000  VOLUME     =   1232050.3016
                                                    SURFTEN    =         0.0000
                                                    Density    =         1.0124
 ------------------------------------------------------------------------------

 NMR restraints: Bond =    0.000   Angle =     0.000   Torsion =     0.000
===============================================================================

 NSTEP =   247000   TIME(PS) =     497.000  TEMP(K) =   310.74  PRESS =     0.0
 Etot   =   -227778.0078  EKtot   =     83089.1016  EPtot      =   -310867.1093
 BOND   =      5749.6337  ANGLE   =     23430.0569  DIHED      =     15503.1399
 1-4 NB =      5761.6938  1-4 EEL =      2103.4726  VDWAALS    =     17376.2543
 EELEC  =   -381246.8268  EHBOND  =         0.0000  RESTRAINT  =       455.4663
 EAMBER (non-restraint)  =   -311322.5756
 EKCMT  =         0.0000  VIRIAL  =         0.0000  VOLUME     =   1230228.1522
                                                    SURFTEN    =         0.0000
                                                    Density    =         1.0139
 ------------------------------------------------------------------------------

 NMR restraints: Bond =    0.000   Angle =     0.000   Torsion =     0.000
===============================================================================

 NSTEP =   248000   TIME(PS) =     498.000  TEMP(K) =   310.47  PRESS =     0.0
 Etot   =   -227591.0566  EKtot   =     83018.2969  EPtot      =   -310609.3534
 BOND   =      5899.8859  ANGLE   =     23371.2005  DIHED      =     15355.7152
 1-4 NB =      5644.3819  1-4 EEL =      2067.5922  VDWAALS    =     17772.1060
 EELEC  =   -381176.3652  EHBOND  =         0.0000  RESTRAINT  =       456.1301
 EAMBER (non-restraint)  =   -311065.4836
 EKCMT  =         0.0000  VIRIAL  =         0.0000  VOLUME     =   1231256.2145
                                                    SURFTEN    =         0.0000
                                                    Density    =         1.0130
 ------------------------------------------------------------------------------

 NMR restraints: Bond =    0.000   Angle =     0.000   Torsion =     0.000
===============================================================================

 NSTEP =   249000   TIME(PS) =     499.000  TEMP(K) =   310.46  PRESS =     0.0
 Etot   =   -227403.0156  EKtot   =     83015.2031  EPtot      =   -310418.2187
 BOND   =      5952.2159  ANGLE   =     23429.9631  DIHED      =     15379.8736
 1-4 NB =      5702.9319  1-4 EEL =      2128.0856  VDWAALS    =     18098.3893
 EELEC  =   -381551.3114  EHBOND  =         0.0000  RESTRAINT  =       441.6333
 EAMBER (non-restraint)  =   -310859.8520
 EKCMT  =         0.0000  VIRIAL  =         0.0000  VOLUME     =   1231568.6131
                                                    SURFTEN    =         0.0000
                                                    Density    =         1.0128
 ------------------------------------------------------------------------------

 NMR restraints: Bond =    0.000   Angle =     0.000   Torsion =     0.000
===============================================================================

 NSTEP =   250000   TIME(PS) =     500.000  TEMP(K) =   309.88  PRESS =     0.0
 Etot   =   -227118.4153  EKtot   =     82859.3984  EPtot      =   -309977.8137
 BOND   =      5902.2791  ANGLE   =     23530.5901  DIHED      =     15381.5062
 1-4 NB =      5721.4010  1-4 EEL =      2120.3646  VDWAALS    =     18252.3736
 EELEC  =   -381368.9502  EHBOND  =         0.0000  RESTRAINT  =       482.6218
 EAMBER (non-restraint)  =   -310460.4356
 EKCMT  =         0.0000  VIRIAL  =         0.0000  VOLUME     =   1231480.0707
                                                    SURFTEN    =         0.0000
                                                    Density    =         1.0128
 ------------------------------------------------------------------------------

 NMR restraints: Bond =    0.000   Angle =     0.000   Torsion =     0.000
===============================================================================

      A V E R A G E S   O V E R     250 S T E P S


 NSTEP =   250000   TIME(PS) =     500.000  TEMP(K) =   310.00  PRESS =     0.0
 Etot   =   -227466.5068  EKtot   =     82890.9215  EPtot      =   -310357.4284
 BOND   =      5946.0013  ANGLE   =     23404.0643  DIHED      =     15437.8023
 1-4 NB =      5706.1419  1-4 EEL =      2065.0204  VDWAALS    =     17984.0296
 EELEC  =   -381353.4754  EHBOND  =         0.0000  RESTRAINT  =       452.9872
 EAMBER (non-restraint)  =   -310810.4156
 EKCMT  =         0.0000  VIRIAL  =         0.0000  VOLUME     =   1232568.8571
                                                    SURFTEN    =         0.0000
                                                    Density    =         1.0119
 ------------------------------------------------------------------------------

 NMR restraints: Bond =    0.000   Angle =     0.000   Torsion =     0.000
===============================================================================

      R M S  F L U C T U A T I O N S


 NSTEP =   250000   TIME(PS) =     500.000  TEMP(K) =     0.84  PRESS =     0.0
 Etot   =       469.7137  EKtot   =       225.0679  EPtot      =       411.6811
 BOND   =        69.3932  ANGLE   =       121.7368  DIHED      =        64.9069
 1-4 NB =        31.8732  1-4 EEL =        51.7009  VDWAALS    =       285.1557
 EELEC  =       486.5664  EHBOND  =         0.0000  RESTRAINT  =        13.8602
 EAMBER (non-restraint)  =       397.8208
 EKCMT  =         0.0000  VIRIAL  =         0.0000  VOLUME     =      2319.1288
                                                    SURFTEN    =         0.0000
                                                    Density    =         0.0019
 ------------------------------------------------------------------------------


 NMR restraints on final step:

| MC Barostat:       2500 volume changes attempted.
| MC Barostat:        859 changes successful ( 34.36%)
 ------------------------------------------------------------------------------

--------------------------------------------------------------------------------
   5.  TIMINGS
--------------------------------------------------------------------------------

|  NonSetup CPU Time in Major Routines:
|
|     Routine           Sec        %
|     ------------------------------
|     Nonbond          77.19    8.38
|     Bond              0.00    0.00
|     Angle             0.00    0.00
|     Dihedral          0.00    0.00
|     Shake             1.36    0.15
|     RunMD           831.61   90.24
|     Other            11.41    1.24
|     ------------------------------
|     Total           921.56

|  PME Nonbond Pairlist CPU Time:
|
|     Routine              Sec        %
|     ---------------------------------
|     Set Up Cit           0.00    0.00
|     Build List           0.00    0.00
|     ---------------------------------
|     Total                0.00    0.00

|  PME Direct Force CPU Time:
|
|     Routine              Sec        %
|     ---------------------------------
|     NonBonded Calc       0.00    0.00
|     Exclude Masked       0.00    0.00
|     Other                0.42    0.05
|     ---------------------------------
|     Total                0.42    0.05

|  PME Reciprocal Force CPU Time:
|
|     Routine              Sec        %
|     ---------------------------------
|     1D bspline           0.00    0.00
|     Grid Charges         0.00    0.00
|     Scalar Sum           0.00    0.00
|     Gradient Sum         0.00    0.00
|     FFT                  0.00    0.00
|     ---------------------------------
|     Total                0.00    0.00

|  Final Performance Info:
|     -----------------------------------------------------
|     Average timings for last   12000 steps:
|     Elapsed(s) =      44.25 Per Step(ms) =       3.69
|         ns/day =      23.43   seconds/ns =    3687.24
|
|     Average timings for all steps:
|     Elapsed(s) =     923.83 Per Step(ms) =       3.70
|         ns/day =      23.38   seconds/ns =    3695.31
|     -----------------------------------------------------

|  Setup CPU time:            1.31 seconds
|  NonSetup CPU time:       921.56 seconds
|  Total CPU time:          922.88 seconds     0.26 hours

|  Setup wall time:           2    seconds
|  NonSetup wall time:      924    seconds
|  Total wall time:         926    seconds     0.26 hours
