# Supplementary material for: Intermolecular Interactions in G Protein-Coupled Receptor Allosteric Sites at the Membrane Interface from Molecular Dynamics Simulations and Quantum Chemical Calculations
Source: J Chem Inf Model. 2022 Sep 30;62(19):4736–47. doi: 10.1021/acs.jcim.2c00788 (PMC9554917; doi:10.1021/acs.jcim.2c00788)
Supplement: Supplementary file 2 — ci2c00788_si_002.zip [file ci2c00788_si_002.zip › MD_simulations_inputs/C5aR1_MD_simulations_inputs/5o9h_dmpc/eq05.out]

          -------------------------------------------------------
          Amber 16 PMEMD                              2016
          -------------------------------------------------------

| PMEMD implementation of SANDER, Release 16

| Run on 01/29/2019 at 11:37:06

|   Executable path: /usr/local/amber16/bin/pmemd.cuda
| Working directory: /data/almudena/C5aR1-9P2-dmpc
|          Hostname: c104343

  [-O]verwriting output

File Assignments:
|   MDIN: eq05.in                                                               
|  MDOUT: eq05.out                                                              
| INPCRD: c5ar1-9p2-dmpc.eq04.rst                                               
|   PARM: c5ar1-9p2-dmpc.top                                                    
| RESTRT: c5ar1-9p2-dmpc.eq05.rst                                               
|   REFC: c5ar1-9p2-dmpc.eq04.rst                                               
|  MDVEL: mdvel                                                                 
|   MDEN: mden                                                                  
|  MDCRD: eq05.nc                                                               
| MDINFO: mdinfo                                                                
|  MDFRC: mdfrc                                                                 


 Here is the input file:

&cntrl                                                                         
    imin=0,        ! No minimization                                           
    irest=1,       ! This IS a restart of an old MD simulation                 
    ntx=5,         ! So our inpcrd file has velocities                         
                                                                               
! Temperature control                                                          
    ntt=3,         ! Langevin dynamics                                         
    gamma_ln=1.0,  ! Friction coefficient (ps^-1)                              
    temp0=310,   ! Target temperature                                          
                                                                               
! Potential energy control                                                     
    cut=10.0,      ! Nonbonded cutoff, in Angstroms                            
                                                                               
! MD settings                                                                  
    nstlim=500000,  ! 500K steps, 500 ps total                                 
    dt=0.001,      ! time step (ps)                                            
                                                                               
! SHAKE                                                                        
    ntc=2,         ! Constrain bonds containing hydrogen                       
    ntf=2,         ! Do not calculate forces of bonds containing hydrogen      
                                                                               
! Control how often information is printed                                     
    ntpr=1000,     ! Print energies every 1000 steps                           
    ntwx=100,     ! Print coordinates every 1000 steps to the trajectory       
    ntwr=10000,    ! Print a restart file every 10K steps (can be less frequent
!   ntwv=-1,       ! Uncomment to also print velocities to trajectory          
!   ntwf=-1,       ! Uncomment to also print forces to trajectory              
    ntxo=2,        ! Write NetCDF format                                       
                                                                               
! Wrap coordinates when printing them to the same unit cell                    
    iwrap=1,                                                                   
                                                                               
! Constant pressure control.                                                   
    barostat=2,    ! MC barostat                                               
    ntp=3,         ! 1=isotropic, 2=anisotropic, 3=semi-isotropic w/ surften   
    pres0=1.0,     ! Target external pressure, in bar                          
                                                                               
! Constant surface tension (needed for semi-isotropic scaling). Uncomment      
    ! for this feature. csurften must be nonzero if ntp=3 above                
    csurften=3,    ! Interfaces in 1=yz plane, 2=xz plane, 3=xy plane          
    gamma_ten=0.0, ! Surface tension (dyne/cm). 0 gives pure semi-iso scaling  
    ninterface=2,  ! Number of interfaces (2 for bilayer)                      
/                                                                              


Note: ig = -1. Setting random seed to   673897 based on wallclock time in 
      microseconds.
 
|--------------------- INFORMATION ----------------------
| GPU (CUDA) Version of PMEMD in use: NVIDIA GPU IN USE.
|                    Version 16.0.0
| 
|                      02/25/2016
| 
| Implementation by:
|                    Ross C. Walker     (SDSC)
|                    Scott Le Grand     (nVIDIA)
| 
| Precision model in use:
|      [SPFP] - Single Precision Forces, 64-bit Fixed Point
|               Accumulation. (Default)
| 
|--------------------------------------------------------
 
|----------------- CITATION INFORMATION -----------------
|
|    When publishing work that utilized the CUDA version
|    of AMBER, please cite the following in addition to
|    the regular AMBER citations:
|
|  - Romelia Salomon-Ferrer; Andreas W. Goetz; Duncan
|    Poole; Scott Le Grand; Ross C. Walker "Routine
|    microsecond molecular dynamics simulations with
|    AMBER - Part II: Particle Mesh Ewald", J. Chem.
|    Theory Comput., 2013, 9 (9), pp3878-3888,
|    DOI: 10.1021/ct400314y.
|
|  - Andreas W. Goetz; Mark J. Williamson; Dong Xu;
|    Duncan Poole; Scott Le Grand; Ross C. Walker
|    "Routine microsecond molecular dynamics simulations
|    with AMBER - Part I: Generalized Born", J. Chem.
|    Theory Comput., 2012, 8 (5), pp1542-1555.
|
|  - Scott Le Grand; Andreas W. Goetz; Ross C. Walker
|    "SPFP: Speed without compromise - a mixed precision
|    model for GPU accelerated molecular dynamics
|    simulations.", Comp. Phys. Comm., 2013, 184
|    pp374-380, DOI: 10.1016/j.cpc.2012.09.022
|
|--------------------------------------------------------
 
|------------------- GPU DEVICE INFO --------------------
|
|            CUDA_VISIBLE_DEVICES: 2
|   CUDA Capable Devices Detected:      1
|           CUDA Device ID in use:      0
|                CUDA Device Name: GeForce GTX 1080 Ti
|     CUDA Device Global Mem Size:  11178 MB
| CUDA Device Num Multiprocessors:     28
|           CUDA Device Core Freq:   1.58 GHz
|
|--------------------------------------------------------
 
 
| Conditional Compilation Defines Used:
| PUBFFT
| BINTRAJ
| CUDA
| EMIL

| Largest sphere to fit in unit cell has radius =    52.809

| New format PARM file being parsed.
| Version =    1.000 Date = 01/28/19 Time = 12:01:48

| Note: 1-4 EEL scale factors are being read from the topology file.

| Note: 1-4 VDW scale factors are being read from the topology file.
| Duplicated    0 dihedrals

| Duplicated    0 dihedrals

--------------------------------------------------------------------------------
   1.  RESOURCE   USE: 
--------------------------------------------------------------------------------

 getting box info from netcdf restart file
 NATOM  =  125450 NTYPES =      25 NBONH =  107233 MBONA  =   17788
 NTHETH =   64542 MTHETA =   21422 NPHIH =  104504 MPHIA  =   63786
 NHPARM =       0 NPARM  =       0 NNB   =  358696 NRES   =   28218
 NBONA  =   17788 NTHETA =   21422 NPHIA =   63786 NUMBND =     103
 NUMANG =     223 NPTRA  =     255 NATYP =      62 NPHB   =       1
 IFBOX  =       1 NMXRS  =      78 IFCAP =       0 NEXTRA =       0
 NCOPY  =       0

| Coordinate Index Table dimensions:    19   19   20
| Direct force subcell size =     5.5772    5.5588    5.5016

     BOX TYPE: RECTILINEAR

--------------------------------------------------------------------------------
   2.  CONTROL  DATA  FOR  THE  RUN
--------------------------------------------------------------------------------

default_name                                                                    

General flags:
     imin    =       0, nmropt  =       0

Nature and format of input:
     ntx     =       5, irest   =       1, ntrx    =       1

Nature and format of output:
     ntxo    =       2, ntpr    =    1000, ntrx    =       1, ntwr    =   10000
     iwrap   =       1, ntwx    =     100, ntwv    =       0, ntwe    =       0
     ioutfm  =       1, ntwprt  =       0, idecomp =       0, rbornstat=      0

Potential function:
     ntf     =       2, ntb     =       2, igb     =       0, nsnb    =      25
     ipol    =       0, gbsa    =       0, iesp    =       0
     dielc   =   1.00000, cut     =  10.00000, intdiel =   1.00000

Frozen or restrained atoms:
     ibelly  =       0, ntr     =       0

Molecular dynamics:
     nstlim  =    500000, nscm    =      1000, nrespa  =         1
     t       =   0.00000, dt      =   0.00100, vlimit  =  -1.00000

Langevin dynamics temperature regulation:
     ig      =  673897
     temp0   = 310.00000, tempi   =   0.00000, gamma_ln=   1.00000

Pressure regulation:
     ntp     =       3
     pres0   =   1.00000, comp    =  44.60000, taup    =   1.00000
     Monte-Carlo Barostat:
     mcbarint  =     100

Constant surface tension:
     csurften  =       3
     gamma_ten =   0.00000 ninterface =       2

SHAKE:
     ntc     =       2, jfastw  =       0
     tol     =   0.00001

| Intermolecular bonds treatment:
|     no_intermolecular_bonds =       1

| Energy averages sample interval:
|     ene_avg_sampling =    1000

Ewald parameters:
     verbose =       0, ew_type =       0, nbflag  =       1, use_pme =       1
     vdwmeth =       1, eedmeth =       1, netfrc  =       1
     Box X =  105.967   Box Y =  105.618   Box Z =  110.033
     Alpha =   90.000   Beta  =   90.000   Gamma =   90.000
     NFFT1 =  108       NFFT2 =  108       NFFT3 =  112
     Cutoff=   10.000   Tol   =0.100E-04
     Ewald Coefficient =  0.27511
     Interpolation order =    4
| MONTE CARLO BAROSTAT IMPORTANT NOTE:
|   The Monte-Carlo barostat does not require the virial to adjust the system volume.
|   Since it is an expensive calculation, it is skipped for efficiency. A side-effect
|   is that the reported pressure is always 0 because it is not calculated.

--------------------------------------------------------------------------------
   3.  ATOMIC COORDINATES AND VELOCITIES
--------------------------------------------------------------------------------

default_name                                                                    
 begin time read from input coords =   500.000 ps

 
 Number of triangulated 3-point waters found:    26738

     Sum of charges from parm topology file =  -0.00104467
     Forcing neutrality...

| Dynamic Memory, Types Used:
| Reals             4848152
| Integers          6984607

| Nonbonded Pairs Initial Allocation:    37945488

| GPU memory information (estimate):
| KB of GPU memory in use:    749845
| KB of CPU memory in use:    160804

--------------------------------------------------------------------------------
   4.  RESULTS
--------------------------------------------------------------------------------

 ---------------------------------------------------
 APPROXIMATING switch and d/dx switch using CUBIC SPLINE INTERPOLATION
 using   5000.0 points per unit in tabled values
 TESTING RELATIVE ERROR over r ranging from 0.0 to cutoff
| CHECK switch(x): max rel err =   0.2738E-14   at   2.422500
| CHECK d/dx switch(x): max rel err =   0.8314E-11   at   2.736960
 ---------------------------------------------------
|---------------------------------------------------
| APPROXIMATING direct energy using CUBIC SPLINE INTERPOLATION
|  with   50.0 points per unit in tabled values
| Relative Error Limit not exceeded for r .gt.   2.33
| APPROXIMATING direct force using CUBIC SPLINE INTERPOLATION
|  with   50.0 points per unit in tabled values
| Relative Error Limit not exceeded for r .gt.   2.80
|---------------------------------------------------
| MC Barostat: Decreasing size of volume moves

 NSTEP =     1000   TIME(PS) =     501.000  TEMP(K) =   310.66  PRESS =     0.0
 Etot   =   -227593.9902  EKtot   =     83067.3125  EPtot      =   -310661.3027
 BOND   =      5963.1936  ANGLE   =     23566.5531  DIHED      =     15510.7993
 1-4 NB =      5741.3249  1-4 EEL =      2046.1389  VDWAALS    =     18123.1903
 EELEC  =   -381612.5029  EHBOND  =         0.0000  RESTRAINT  =         0.0000
 EKCMT  =         0.0000  VIRIAL  =         0.0000  VOLUME     =   1231134.1939
                                                    SURFTEN    =         0.0000
                                                    Density    =         1.0131
 ------------------------------------------------------------------------------

| MC Barostat: Decreasing size of volume moves

 NSTEP =     2000   TIME(PS) =     502.000  TEMP(K) =   310.57  PRESS =     0.0
 Etot   =   -227827.8750  EKtot   =     83044.0391  EPtot      =   -310871.9141
 BOND   =      5984.0302  ANGLE   =     23411.3139  DIHED      =     15407.1432
 1-4 NB =      5739.0273  1-4 EEL =      2058.0397  VDWAALS    =     18151.7370
 EELEC  =   -381623.2054  EHBOND  =         0.0000  RESTRAINT  =         0.0000
 EKCMT  =         0.0000  VIRIAL  =         0.0000  VOLUME     =   1232122.4915
                                                    SURFTEN    =         0.0000
                                                    Density    =         1.0123
 ------------------------------------------------------------------------------


 NSTEP =     3000   TIME(PS) =     503.000  TEMP(K) =   308.92  PRESS =     0.0
 Etot   =   -228511.4663  EKtot   =     82604.4531  EPtot      =   -311115.9194
 BOND   =      5986.4513  ANGLE   =     23516.5072  DIHED      =     15452.2366
 1-4 NB =      5718.4288  1-4 EEL =      2020.5555  VDWAALS    =     17579.9743
 EELEC  =   -381390.0732  EHBOND  =         0.0000  RESTRAINT  =         0.0000
 EKCMT  =         0.0000  VIRIAL  =         0.0000  VOLUME     =   1231691.3683
                                                    SURFTEN    =         0.0000
                                                    Density    =         1.0127
 ------------------------------------------------------------------------------

| MC Barostat: Decreasing size of volume moves

 NSTEP =     4000   TIME(PS) =     504.000  TEMP(K) =   309.44  PRESS =     0.0
 Etot   =   -228320.1931  EKtot   =     82742.4922  EPtot      =   -311062.6853
 BOND   =      6022.1136  ANGLE   =     23563.5406  DIHED      =     15443.8569
 1-4 NB =      5662.1685  1-4 EEL =      2091.5683  VDWAALS    =     18646.1506
 EELEC  =   -382492.0838  EHBOND  =         0.0000  RESTRAINT  =         0.0000
 EKCMT  =         0.0000  VIRIAL  =         0.0000  VOLUME     =   1231488.4373
                                                    SURFTEN    =         0.0000
                                                    Density    =         1.0128
 ------------------------------------------------------------------------------

| MC Barostat: Decreasing size of volume moves

 NSTEP =     5000   TIME(PS) =     505.000  TEMP(K) =   310.93  PRESS =     0.0
 Etot   =   -228251.5908  EKtot   =     83141.5469  EPtot      =   -311393.1377
 BOND   =      5816.1583  ANGLE   =     23499.1507  DIHED      =     15326.5132
 1-4 NB =      5726.8697  1-4 EEL =      2122.3942  VDWAALS    =     17989.4931
 EELEC  =   -381873.7168  EHBOND  =         0.0000  RESTRAINT  =         0.0000
 EKCMT  =         0.0000  VIRIAL  =         0.0000  VOLUME     =   1230595.8713
                                                    SURFTEN    =         0.0000
                                                    Density    =         1.0136
 ------------------------------------------------------------------------------

| MC Barostat: Decreasing size of volume moves

 NSTEP =     6000   TIME(PS) =     506.000  TEMP(K) =   311.16  PRESS =     0.0
 Etot   =   -227800.6896  EKtot   =     83201.3828  EPtot      =   -311002.0724
 BOND   =      5928.1973  ANGLE   =     23595.4300  DIHED      =     15289.9319
 1-4 NB =      5683.2155  1-4 EEL =      2053.4257  VDWAALS    =     17719.0846
 EELEC  =   -381271.3574  EHBOND  =         0.0000  RESTRAINT  =         0.0000
 EKCMT  =         0.0000  VIRIAL  =         0.0000  VOLUME     =   1230595.8713
                                                    SURFTEN    =         0.0000
                                                    Density    =         1.0136
 ------------------------------------------------------------------------------

| MC Barostat: Decreasing size of volume moves

 NSTEP =     7000   TIME(PS) =     507.000  TEMP(K) =   311.50  PRESS =     0.0
 Etot   =   -227651.7019  EKtot   =     83292.1328  EPtot      =   -310943.8347
 BOND   =      5837.3878  ANGLE   =     23494.9411  DIHED      =     15422.2947
 1-4 NB =      5723.1772  1-4 EEL =      2108.5970  VDWAALS    =     17746.2059
 EELEC  =   -381276.4384  EHBOND  =         0.0000  RESTRAINT  =         0.0000
 EKCMT  =         0.0000  VIRIAL  =         0.0000  VOLUME     =   1229868.2611
                                                    SURFTEN    =         0.0000
                                                    Density    =         1.0142
 ------------------------------------------------------------------------------


 NSTEP =     8000   TIME(PS) =     508.000  TEMP(K) =   309.68  PRESS =     0.0
 Etot   =   -228412.3281  EKtot   =     82805.5000  EPtot      =   -311217.8281
 BOND   =      5944.8779  ANGLE   =     23441.3855  DIHED      =     15360.9275
 1-4 NB =      5661.4707  1-4 EEL =      2045.1771  VDWAALS    =     17434.5122
 EELEC  =   -381106.1791  EHBOND  =         0.0000  RESTRAINT  =         0.0000
 EKCMT  =         0.0000  VIRIAL  =         0.0000  VOLUME     =   1232117.0629
                                                    SURFTEN    =         0.0000
                                                    Density    =         1.0123
 ------------------------------------------------------------------------------


 NSTEP =     9000   TIME(PS) =     509.000  TEMP(K) =   311.24  PRESS =     0.0
 Etot   =   -228201.1840  EKtot   =     83223.7656  EPtot      =   -311424.9496
 BOND   =      5874.5036  ANGLE   =     23341.5812  DIHED      =     15402.4990
 1-4 NB =      5721.4425  1-4 EEL =      2043.3907  VDWAALS    =     18299.0707
 EELEC  =   -382107.4374  EHBOND  =         0.0000  RESTRAINT  =         0.0000
 EKCMT  =         0.0000  VIRIAL  =         0.0000  VOLUME     =   1231626.1936
                                                    SURFTEN    =         0.0000
                                                    Density    =         1.0127
 ------------------------------------------------------------------------------


 NSTEP =    10000   TIME(PS) =     510.000  TEMP(K) =   311.36  PRESS =     0.0
 Etot   =   -227892.6466  EKtot   =     83255.4062  EPtot      =   -311148.0528
 BOND   =      6004.2298  ANGLE   =     23628.5756  DIHED      =     15426.7694
 1-4 NB =      5719.8788  1-4 EEL =      2110.8346  VDWAALS    =     17844.1577
 EELEC  =   -381882.4988  EHBOND  =         0.0000  RESTRAINT  =         0.0000
 EKCMT  =         0.0000  VIRIAL  =         0.0000  VOLUME     =   1231012.7442
                                                    SURFTEN    =         0.0000
                                                    Density    =         1.0132
 ------------------------------------------------------------------------------

| MC Barostat: Decreasing size of volume moves

 NSTEP =    11000   TIME(PS) =     511.000  TEMP(K) =   310.38  PRESS =     0.0
 Etot   =   -228051.5184  EKtot   =     82992.9219  EPtot      =   -311044.4403
 BOND   =      6088.4145  ANGLE   =     23373.5026  DIHED      =     15435.6931
 1-4 NB =      5676.5388  1-4 EEL =      2149.9563  VDWAALS    =     17849.1313
 EELEC  =   -381617.6768  EHBOND  =         0.0000  RESTRAINT  =         0.0000
 EKCMT  =         0.0000  VIRIAL  =         0.0000  VOLUME     =   1230062.2143
                                                    SURFTEN    =         0.0000
                                                    Density    =         1.0140
 ------------------------------------------------------------------------------

| MC Barostat: Decreasing size of volume moves

 NSTEP =    12000   TIME(PS) =     512.000  TEMP(K) =   308.67  PRESS =     0.0
 Etot   =   -228581.6143  EKtot   =     82535.5547  EPtot      =   -311117.1690
 BOND   =      5914.3404  ANGLE   =     23393.4877  DIHED      =     15497.1527
 1-4 NB =      5757.1200  1-4 EEL =      2106.5791  VDWAALS    =     18161.0507
 EELEC  =   -381946.8996  EHBOND  =         0.0000  RESTRAINT  =         0.0000
 EKCMT  =         0.0000  VIRIAL  =         0.0000  VOLUME     =   1230199.7914
                                                    SURFTEN    =         0.0000
                                                    Density    =         1.0139
 ------------------------------------------------------------------------------

| MC Barostat: Decreasing size of volume moves

 NSTEP =    13000   TIME(PS) =     513.000  TEMP(K) =   310.67  PRESS =     0.0
 Etot   =   -228540.5926  EKtot   =     83069.9609  EPtot      =   -311610.5536
 BOND   =      5989.8521  ANGLE   =     23403.6281  DIHED      =     15426.1603
 1-4 NB =      5717.2264  1-4 EEL =      2175.5530  VDWAALS    =     17935.3865
 EELEC  =   -382258.3601  EHBOND  =         0.0000  RESTRAINT  =         0.0000
 EKCMT  =         0.0000  VIRIAL  =         0.0000  VOLUME     =   1229831.9099
                                                    SURFTEN    =         0.0000
                                                    Density    =         1.0142
 ------------------------------------------------------------------------------

| MC Barostat: Decreasing size of volume moves

 NSTEP =    14000   TIME(PS) =     514.000  TEMP(K) =   310.22  PRESS =     0.0
 Etot   =   -228577.0384  EKtot   =     82951.8047  EPtot      =   -311528.8431
 BOND   =      5904.9231  ANGLE   =     23372.4552  DIHED      =     15373.9092
 1-4 NB =      5708.6899  1-4 EEL =      2186.9615  VDWAALS    =     17895.3269
 EELEC  =   -381971.1088  EHBOND  =         0.0000  RESTRAINT  =         0.0000
 EKCMT  =         0.0000  VIRIAL  =         0.0000  VOLUME     =   1229638.5987
                                                    SURFTEN    =         0.0000
                                                    Density    =         1.0144
 ------------------------------------------------------------------------------


 NSTEP =    15000   TIME(PS) =     515.000  TEMP(K) =   308.68  PRESS =     0.0
 Etot   =   -228715.7680  EKtot   =     82539.6641  EPtot      =   -311255.4320
 BOND   =      5999.9799  ANGLE   =     23595.3153  DIHED      =     15435.4498
 1-4 NB =      5731.7691  1-4 EEL =      2125.4263  VDWAALS    =     17500.6760
 EELEC  =   -381644.0484  EHBOND  =         0.0000  RESTRAINT  =         0.0000
 EKCMT  =         0.0000  VIRIAL  =         0.0000  VOLUME     =   1230811.3834
                                                    SURFTEN    =         0.0000
                                                    Density    =         1.0134
 ------------------------------------------------------------------------------


 NSTEP =    16000   TIME(PS) =     516.000  TEMP(K) =   309.22  PRESS =     0.0
 Etot   =   -228038.9351  EKtot   =     82683.7344  EPtot      =   -310722.6695
 BOND   =      6092.7073  ANGLE   =     23688.7361  DIHED      =     15359.6084
 1-4 NB =      5735.0326  1-4 EEL =      2086.8743  VDWAALS    =     17927.7134
 EELEC  =   -381613.3416  EHBOND  =         0.0000  RESTRAINT  =         0.0000
 EKCMT  =         0.0000  VIRIAL  =         0.0000  VOLUME     =   1230528.9353
                                                    SURFTEN    =         0.0000
                                                    Density    =         1.0136
 ------------------------------------------------------------------------------


 NSTEP =    17000   TIME(PS) =     517.000  TEMP(K) =   309.41  PRESS =     0.0
 Etot   =   -228334.3756  EKtot   =     82734.4844  EPtot      =   -311068.8600
 BOND   =      6009.6897  ANGLE   =     23603.8137  DIHED      =     15524.4546
 1-4 NB =      5742.2917  1-4 EEL =      2084.3692  VDWAALS    =     17856.0513
 EELEC  =   -381889.5302  EHBOND  =         0.0000  RESTRAINT  =         0.0000
 EKCMT  =         0.0000  VIRIAL  =         0.0000  VOLUME     =   1230071.8799
                                                    SURFTEN    =         0.0000
                                                    Density    =         1.0140
 ------------------------------------------------------------------------------


 NSTEP =    18000   TIME(PS) =     518.000  TEMP(K) =   309.18  PRESS =     0.0
 Etot   =   -228636.9825  EKtot   =     82673.5156  EPtot      =   -311310.4981
 BOND   =      5958.4346  ANGLE   =     23521.4690  DIHED      =     15423.2981
 1-4 NB =      5669.5652  1-4 EEL =      2112.0869  VDWAALS    =     17819.7394
 EELEC  =   -381815.0913  EHBOND  =         0.0000  RESTRAINT  =         0.0000
 EKCMT  =         0.0000  VIRIAL  =         0.0000  VOLUME     =   1232801.2104
                                                    SURFTEN    =         0.0000
                                                    Density    =         1.0118
 ------------------------------------------------------------------------------


 NSTEP =    19000   TIME(PS) =     519.000  TEMP(K) =   311.44  PRESS =     0.0
 Etot   =   -228195.2706  EKtot   =     83278.0625  EPtot      =   -311473.3331
 BOND   =      5978.1908  ANGLE   =     23380.2091  DIHED      =     15398.0881
 1-4 NB =      5660.3162  1-4 EEL =      2085.3518  VDWAALS    =     18196.7644
 EELEC  =   -382172.2536  EHBOND  =         0.0000  RESTRAINT  =         0.0000
 EKCMT  =         0.0000  VIRIAL  =         0.0000  VOLUME     =   1234203.8070
                                                    SURFTEN    =         0.0000
                                                    Density    =         1.0106
 ------------------------------------------------------------------------------


 NSTEP =    20000   TIME(PS) =     520.000  TEMP(K) =   308.93  PRESS =     0.0
 Etot   =   -228667.2047  EKtot   =     82606.9453  EPtot      =   -311274.1500
 BOND   =      6053.1046  ANGLE   =     23346.8783  DIHED      =     15484.9281
 1-4 NB =      5680.0443  1-4 EEL =      2143.9440  VDWAALS    =     17835.4378
 EELEC  =   -381818.4871  EHBOND  =         0.0000  RESTRAINT  =         0.0000
 EKCMT  =         0.0000  VIRIAL  =         0.0000  VOLUME     =   1233880.7935
                                                    SURFTEN    =         0.0000
                                                    Density    =         1.0109
 ------------------------------------------------------------------------------


 NSTEP =    21000   TIME(PS) =     521.000  TEMP(K) =   309.64  PRESS =     0.0
 Etot   =   -228576.1044  EKtot   =     82794.8203  EPtot      =   -311370.9247
 BOND   =      5957.6622  ANGLE   =     23293.0298  DIHED      =     15405.8348
 1-4 NB =      5671.0757  1-4 EEL =      2089.9987  VDWAALS    =     17985.2469
 EELEC  =   -381773.7729  EHBOND  =         0.0000  RESTRAINT  =         0.0000
 EKCMT  =         0.0000  VIRIAL  =         0.0000  VOLUME     =   1232011.8658
                                                    SURFTEN    =         0.0000
                                                    Density    =         1.0124
 ------------------------------------------------------------------------------


 NSTEP =    22000   TIME(PS) =     522.000  TEMP(K) =   310.15  PRESS =     0.0
 Etot   =   -228060.4199  EKtot   =     82930.8359  EPtot      =   -310991.2559
 BOND   =      5947.3529  ANGLE   =     23445.3174  DIHED      =     15537.8109
 1-4 NB =      5668.1608  1-4 EEL =      2064.2872  VDWAALS    =     17667.8118
 EELEC  =   -381321.9969  EHBOND  =         0.0000  RESTRAINT  =         0.0000
 EKCMT  =         0.0000  VIRIAL  =         0.0000  VOLUME     =   1231929.5532
                                                    SURFTEN    =         0.0000
                                                    Density    =         1.0125
 ------------------------------------------------------------------------------


 NSTEP =    23000   TIME(PS) =     523.000  TEMP(K) =   309.52  PRESS =     0.0
 Etot   =   -228476.1359  EKtot   =     82763.0000  EPtot      =   -311239.1359
 BOND   =      5957.6018  ANGLE   =     23366.1840  DIHED      =     15400.3073
 1-4 NB =      5747.9394  1-4 EEL =      2088.1544  VDWAALS    =     18037.8872
 EELEC  =   -381837.2101  EHBOND  =         0.0000  RESTRAINT  =         0.0000
 EKCMT  =         0.0000  VIRIAL  =         0.0000  VOLUME     =   1230739.4233
                                                    SURFTEN    =         0.0000
                                                    Density    =         1.0134
 ------------------------------------------------------------------------------


 NSTEP =    24000   TIME(PS) =     524.000  TEMP(K) =   310.28  PRESS =     0.0
 Etot   =   -227808.8410  EKtot   =     82967.1875  EPtot      =   -310776.0285
 BOND   =      6065.8256  ANGLE   =     23498.0451  DIHED      =     15408.7518
 1-4 NB =      5740.7216  1-4 EEL =      2089.3977  VDWAALS    =     17704.5668
 EELEC  =   -381283.3371  EHBOND  =         0.0000  RESTRAINT  =         0.0000
 EKCMT  =         0.0000  VIRIAL  =         0.0000  VOLUME     =   1230468.3245
                                                    SURFTEN    =         0.0000
                                                    Density    =         1.0137
 ------------------------------------------------------------------------------


 NSTEP =    25000   TIME(PS) =     525.000  TEMP(K) =   309.91  PRESS =     0.0
 Etot   =   -228410.9683  EKtot   =     82867.3281  EPtot      =   -311278.2964
 BOND   =      5942.2926  ANGLE   =     23405.4638  DIHED      =     15448.0395
 1-4 NB =      5707.2691  1-4 EEL =      2182.2535  VDWAALS    =     17926.7640
 EELEC  =   -381890.3790  EHBOND  =         0.0000  RESTRAINT  =         0.0000
 EKCMT  =         0.0000  VIRIAL  =         0.0000  VOLUME     =   1231473.8443
                                                    SURFTEN    =         0.0000
                                                    Density    =         1.0128
 ------------------------------------------------------------------------------


 NSTEP =    26000   TIME(PS) =     526.000  TEMP(K) =   310.44  PRESS =     0.0
 Etot   =   -228609.1238  EKtot   =     83010.8828  EPtot      =   -311620.0067
 BOND   =      5928.7157  ANGLE   =     23191.0699  DIHED      =     15316.0338
 1-4 NB =      5685.7355  1-4 EEL =      2113.4946  VDWAALS    =     18153.7925
 EELEC  =   -382008.8488  EHBOND  =         0.0000  RESTRAINT  =         0.0000
 EKCMT  =         0.0000  VIRIAL  =         0.0000  VOLUME     =   1230076.4447
                                                    SURFTEN    =         0.0000
                                                    Density    =         1.0140
 ------------------------------------------------------------------------------


 NSTEP =    27000   TIME(PS) =     527.000  TEMP(K) =   310.57  PRESS =     0.0
 Etot   =   -227915.7100  EKtot   =     83045.2031  EPtot      =   -310960.9131
 BOND   =      5915.7778  ANGLE   =     23468.2191  DIHED      =     15437.8244
 1-4 NB =      5660.3925  1-4 EEL =      2111.6439  VDWAALS    =     17713.2348
 EELEC  =   -381268.0057  EHBOND  =         0.0000  RESTRAINT  =         0.0000
 EKCMT  =         0.0000  VIRIAL  =         0.0000  VOLUME     =   1230293.1249
                                                    SURFTEN    =         0.0000
                                                    Density    =         1.0138
 ------------------------------------------------------------------------------


 NSTEP =    28000   TIME(PS) =     528.000  TEMP(K) =   309.69  PRESS =     0.0
 Etot   =   -227879.2616  EKtot   =     82808.7031  EPtot      =   -310687.9648
 BOND   =      5998.2766  ANGLE   =     23583.2952  DIHED      =     15446.5763
 1-4 NB =      5681.4512  1-4 EEL =      2143.1381  VDWAALS    =     17811.3601
 EELEC  =   -381352.0621  EHBOND  =         0.0000  RESTRAINT  =         0.0000
 EKCMT  =         0.0000  VIRIAL  =         0.0000  VOLUME     =   1230085.7637
                                                    SURFTEN    =         0.0000
                                                    Density    =         1.0140
 ------------------------------------------------------------------------------


 NSTEP =    29000   TIME(PS) =     529.000  TEMP(K) =   310.26  PRESS =     0.0
 Etot   =   -227923.7331  EKtot   =     82962.0312  EPtot      =   -310885.7643
 BOND   =      5911.7886  ANGLE   =     23652.4585  DIHED      =     15405.0887
 1-4 NB =      5662.9887  1-4 EEL =      1994.6192  VDWAALS    =     17674.8527
 EELEC  =   -381187.5607  EHBOND  =         0.0000  RESTRAINT  =         0.0000
 EKCMT  =         0.0000  VIRIAL  =         0.0000  VOLUME     =   1230085.7637
                                                    SURFTEN    =         0.0000
                                                    Density    =         1.0140
 ------------------------------------------------------------------------------


 NSTEP =    30000   TIME(PS) =     530.000  TEMP(K) =   310.58  PRESS =     0.0
 Etot   =   -227875.0813  EKtot   =     83048.2109  EPtot      =   -310923.2922
 BOND   =      6001.3713  ANGLE   =     23585.1735  DIHED      =     15381.3189
 1-4 NB =      5762.1230  1-4 EEL =      2084.8285  VDWAALS    =     17641.0422
 EELEC  =   -381379.1496  EHBOND  =         0.0000  RESTRAINT  =         0.0000
 EKCMT  =         0.0000  VIRIAL  =         0.0000  VOLUME     =   1230091.0461
                                                    SURFTEN    =         0.0000
                                                    Density    =         1.0140
 ------------------------------------------------------------------------------


 NSTEP =    31000   TIME(PS) =     531.000  TEMP(K) =   310.57  PRESS =     0.0
 Etot   =   -227743.5688  EKtot   =     83044.9609  EPtot      =   -310788.5297
 BOND   =      5949.0464  ANGLE   =     23495.0253  DIHED      =     15347.1053
 1-4 NB =      5656.6558  1-4 EEL =      2077.0643  VDWAALS    =     18141.7474
 EELEC  =   -381455.1743  EHBOND  =         0.0000  RESTRAINT  =         0.0000
 EKCMT  =         0.0000  VIRIAL  =         0.0000  VOLUME     =   1232665.6141
                                                    SURFTEN    =         0.0000
                                                    Density    =         1.0119
 ------------------------------------------------------------------------------


 NSTEP =    32000   TIME(PS) =     532.000  TEMP(K) =   310.49  PRESS =     0.0
 Etot   =   -227623.2829  EKtot   =     83023.1719  EPtot      =   -310646.4548
 BOND   =      6018.2015  ANGLE   =     23440.5856  DIHED      =     15409.3124
 1-4 NB =      5714.4741  1-4 EEL =      2106.4798  VDWAALS    =     17800.1027
 EELEC  =   -381135.6107  EHBOND  =         0.0000  RESTRAINT  =         0.0000
 EKCMT  =         0.0000  VIRIAL  =         0.0000  VOLUME     =   1232510.3731
                                                    SURFTEN    =         0.0000
                                                    Density    =         1.0120
 ------------------------------------------------------------------------------


 NSTEP =    33000   TIME(PS) =     533.000  TEMP(K) =   311.12  PRESS =     0.0
 Etot   =   -227850.4194  EKtot   =     83191.8750  EPtot      =   -311042.2944
 BOND   =      5994.2538  ANGLE   =     23474.3390  DIHED      =     15461.6824
 1-4 NB =      5652.4042  1-4 EEL =      2039.9854  VDWAALS    =     18064.5476
 EELEC  =   -381729.5067  EHBOND  =         0.0000  RESTRAINT  =         0.0000
 EKCMT  =         0.0000  VIRIAL  =         0.0000  VOLUME     =   1232525.1184
                                                    SURFTEN    =         0.0000
                                                    Density    =         1.0120
 ------------------------------------------------------------------------------


 NSTEP =    34000   TIME(PS) =     534.000  TEMP(K) =   311.14  PRESS =     0.0
 Etot   =   -227674.0729  EKtot   =     83198.0000  EPtot      =   -310872.0729
 BOND   =      5865.4125  ANGLE   =     23391.8931  DIHED      =     15418.6179
 1-4 NB =      5742.3137  1-4 EEL =      2040.8267  VDWAALS    =     18355.6570
 EELEC  =   -381686.7938  EHBOND  =         0.0000  RESTRAINT  =         0.0000
 EKCMT  =         0.0000  VIRIAL  =         0.0000  VOLUME     =   1234274.4124
                                                    SURFTEN    =         0.0000
                                                    Density    =         1.0105
 ------------------------------------------------------------------------------


 NSTEP =    35000   TIME(PS) =     535.000  TEMP(K) =   310.17  PRESS =     0.0
 Etot   =   -227571.2891  EKtot   =     82937.6250  EPtot      =   -310508.9141
 BOND   =      5941.1398  ANGLE   =     23303.8940  DIHED      =     15381.4005
 1-4 NB =      5679.5009  1-4 EEL =      2080.3441  VDWAALS    =     17863.4520
 EELEC  =   -380758.6454  EHBOND  =         0.0000  RESTRAINT  =         0.0000
 EKCMT  =         0.0000  VIRIAL  =         0.0000  VOLUME     =   1233469.6895
                                                    SURFTEN    =         0.0000
                                                    Density    =         1.0112
 ------------------------------------------------------------------------------


 NSTEP =    36000   TIME(PS) =     536.000  TEMP(K) =   309.91  PRESS =     0.0
 Etot   =   -227874.0353  EKtot   =     82866.6875  EPtot      =   -310740.7228
 BOND   =      5916.2471  ANGLE   =     23460.9113  DIHED      =     15402.8467
 1-4 NB =      5675.2595  1-4 EEL =      2138.5238  VDWAALS    =     17931.8774
 EELEC  =   -381266.3886  EHBOND  =         0.0000  RESTRAINT  =         0.0000
 EKCMT  =         0.0000  VIRIAL  =         0.0000  VOLUME     =   1232783.8899
                                                    SURFTEN    =         0.0000
                                                    Density    =         1.0118
 ------------------------------------------------------------------------------


 NSTEP =    37000   TIME(PS) =     537.000  TEMP(K) =   310.10  PRESS =     0.0
 Etot   =   -228038.1230  EKtot   =     82917.8125  EPtot      =   -310955.9355
 BOND   =      5958.2279  ANGLE   =     23488.9507  DIHED      =     15385.1145
 1-4 NB =      5694.7421  1-4 EEL =      2156.8169  VDWAALS    =     18056.9972
 EELEC  =   -381696.7849  EHBOND  =         0.0000  RESTRAINT  =         0.0000
 EKCMT  =         0.0000  VIRIAL  =         0.0000  VOLUME     =   1233878.8541
                                                    SURFTEN    =         0.0000
                                                    Density    =         1.0109
 ------------------------------------------------------------------------------


 NSTEP =    38000   TIME(PS) =     538.000  TEMP(K) =   310.15  PRESS =     0.0
 Etot   =   -227808.5646  EKtot   =     82933.3359  EPtot      =   -310741.9005
 BOND   =      5885.0666  ANGLE   =     23462.7308  DIHED      =     15442.0367
 1-4 NB =      5718.7002  1-4 EEL =      2095.6150  VDWAALS    =     17710.6886
 EELEC  =   -381056.7384  EHBOND  =         0.0000  RESTRAINT  =         0.0000
 EKCMT  =         0.0000  VIRIAL  =         0.0000  VOLUME     =   1230937.7039
                                                    SURFTEN    =         0.0000
                                                    Density    =         1.0133
 ------------------------------------------------------------------------------


 NSTEP =    39000   TIME(PS) =     539.000  TEMP(K) =   309.38  PRESS =     0.0
 Etot   =   -228688.7038  EKtot   =     82726.7344  EPtot      =   -311415.4382
 BOND   =      5909.5423  ANGLE   =     23277.2830  DIHED      =     15472.4487
 1-4 NB =      5669.4530  1-4 EEL =      2103.1517  VDWAALS    =     18256.1955
 EELEC  =   -382103.5123  EHBOND  =         0.0000  RESTRAINT  =         0.0000
 EKCMT  =         0.0000  VIRIAL  =         0.0000  VOLUME     =   1231258.6767
                                                    SURFTEN    =         0.0000
                                                    Density    =         1.0130
 ------------------------------------------------------------------------------


 NSTEP =    40000   TIME(PS) =     540.000  TEMP(K) =   309.78  PRESS =     0.0
 Etot   =   -228553.4537  EKtot   =     82832.8359  EPtot      =   -311386.2896
 BOND   =      5942.8858  ANGLE   =     23200.8608  DIHED      =     15412.3236
 1-4 NB =      5685.1462  1-4 EEL =      2241.5087  VDWAALS    =     18244.0354
 EELEC  =   -382113.0501  EHBOND  =         0.0000  RESTRAINT  =         0.0000
 EKCMT  =         0.0000  VIRIAL  =         0.0000  VOLUME     =   1231188.5329
                                                    SURFTEN    =         0.0000
                                                    Density    =         1.0131
 ------------------------------------------------------------------------------


 NSTEP =    41000   TIME(PS) =     541.000  TEMP(K) =   310.74  PRESS =     0.0
 Etot   =   -228323.4718  EKtot   =     83090.1953  EPtot      =   -311413.6671
 BOND   =      5963.2582  ANGLE   =     23256.2985  DIHED      =     15413.1527
 1-4 NB =      5654.1798  1-4 EEL =      2121.8119  VDWAALS    =     17576.8739
 EELEC  =   -381399.2420  EHBOND  =         0.0000  RESTRAINT  =         0.0000
 EKCMT  =         0.0000  VIRIAL  =         0.0000  VOLUME     =   1231760.0092
                                                    SURFTEN    =         0.0000
                                                    Density    =         1.0126
 ------------------------------------------------------------------------------


 NSTEP =    42000   TIME(PS) =     542.000  TEMP(K) =   309.38  PRESS =     0.0
 Etot   =   -228378.4788  EKtot   =     82726.5859  EPtot      =   -311105.0648
 BOND   =      5995.5256  ANGLE   =     23341.4128  DIHED      =     15410.3426
 1-4 NB =      5707.9176  1-4 EEL =      2107.3610  VDWAALS    =     17864.5758
 EELEC  =   -381532.2000  EHBOND  =         0.0000  RESTRAINT  =         0.0000
 EKCMT  =         0.0000  VIRIAL  =         0.0000  VOLUME     =   1231471.1506
                                                    SURFTEN    =         0.0000
                                                    Density    =         1.0128
 ------------------------------------------------------------------------------


 NSTEP =    43000   TIME(PS) =     543.000  TEMP(K) =   309.68  PRESS =     0.0
 Etot   =   -227857.4094  EKtot   =     82807.5625  EPtot      =   -310664.9719
 BOND   =      5912.1065  ANGLE   =     23509.8198  DIHED      =     15503.8090
 1-4 NB =      5671.4737  1-4 EEL =      2148.0481  VDWAALS    =     17612.5929
 EELEC  =   -381022.8219  EHBOND  =         0.0000  RESTRAINT  =         0.0000
 EKCMT  =         0.0000  VIRIAL  =         0.0000  VOLUME     =   1231049.8854
                                                    SURFTEN    =         0.0000
                                                    Density    =         1.0132
 ------------------------------------------------------------------------------


 NSTEP =    44000   TIME(PS) =     544.000  TEMP(K) =   309.59  PRESS =     0.0
 Etot   =   -228292.0682  EKtot   =     82782.5391  EPtot      =   -311074.6072
 BOND   =      5966.7885  ANGLE   =     23414.8799  DIHED      =     15435.1200
 1-4 NB =      5671.3300  1-4 EEL =      2141.5759  VDWAALS    =     17562.6159
 EELEC  =   -381266.9175  EHBOND  =         0.0000  RESTRAINT  =         0.0000
 EKCMT  =         0.0000  VIRIAL  =         0.0000  VOLUME     =   1230378.2293
                                                    SURFTEN    =         0.0000
                                                    Density    =         1.0137
 ------------------------------------------------------------------------------


 NSTEP =    45000   TIME(PS) =     545.000  TEMP(K) =   310.26  PRESS =     0.0
 Etot   =   -228315.5242  EKtot   =     82961.0781  EPtot      =   -311276.6023
 BOND   =      5884.8734  ANGLE   =     23497.3217  DIHED      =     15353.3447
 1-4 NB =      5662.6493  1-4 EEL =      2111.9909  VDWAALS    =     17607.3763
 EELEC  =   -381394.1587  EHBOND  =         0.0000  RESTRAINT  =         0.0000
 EKCMT  =         0.0000  VIRIAL  =         0.0000  VOLUME     =   1229096.9280
                                                    SURFTEN    =         0.0000
                                                    Density    =         1.0148
 ------------------------------------------------------------------------------


 NSTEP =    46000   TIME(PS) =     546.000  TEMP(K) =   310.57  PRESS =     0.0
 Etot   =   -228327.2574  EKtot   =     83045.2422  EPtot      =   -311372.4996
 BOND   =      5994.6383  ANGLE   =     23380.7734  DIHED      =     15434.3427
 1-4 NB =      5678.7580  1-4 EEL =      2110.9822  VDWAALS    =     18064.3339
 EELEC  =   -382036.3281  EHBOND  =         0.0000  RESTRAINT  =         0.0000
 EKCMT  =         0.0000  VIRIAL  =         0.0000  VOLUME     =   1228026.2040
                                                    SURFTEN    =         0.0000
                                                    Density    =         1.0157
 ------------------------------------------------------------------------------


 NSTEP =    47000   TIME(PS) =     547.000  TEMP(K) =   308.65  PRESS =     0.0
 Etot   =   -228933.2589  EKtot   =     82530.3906  EPtot      =   -311463.6495
 BOND   =      6054.1674  ANGLE   =     23408.5103  DIHED      =     15434.2721
 1-4 NB =      5658.5154  1-4 EEL =      2061.7857  VDWAALS    =     18201.8608
 EELEC  =   -382282.7613  EHBOND  =         0.0000  RESTRAINT  =         0.0000
 EKCMT  =         0.0000  VIRIAL  =         0.0000  VOLUME     =   1228347.9965
                                                    SURFTEN    =         0.0000
                                                    Density    =         1.0154
 ------------------------------------------------------------------------------


 NSTEP =    48000   TIME(PS) =     548.000  TEMP(K) =   308.18  PRESS =     0.0
 Etot   =   -228954.0108  EKtot   =     82406.1172  EPtot      =   -311360.1280
 BOND   =      5922.3840  ANGLE   =     23491.2866  DIHED      =     15406.7889
 1-4 NB =      5742.2475  1-4 EEL =      2132.5050  VDWAALS    =     17952.2715
 EELEC  =   -382007.6115  EHBOND  =         0.0000  RESTRAINT  =         0.0000
 EKCMT  =         0.0000  VIRIAL  =         0.0000  VOLUME     =   1229830.1679
                                                    SURFTEN    =         0.0000
                                                    Density    =         1.0142
 ------------------------------------------------------------------------------


 NSTEP =    49000   TIME(PS) =     549.000  TEMP(K) =   309.51  PRESS =     0.0
 Etot   =   -228826.3852  EKtot   =     82760.9766  EPtot      =   -311587.3618
 BOND   =      5867.0567  ANGLE   =     23626.9995  DIHED      =     15440.5340
 1-4 NB =      5712.6291  1-4 EEL =      1974.5733  VDWAALS    =     18272.8302
 EELEC  =   -382481.9847  EHBOND  =         0.0000  RESTRAINT  =         0.0000
 EKCMT  =         0.0000  VIRIAL  =         0.0000  VOLUME     =   1230091.6550
                                                    SURFTEN    =         0.0000
                                                    Density    =         1.0140
 ------------------------------------------------------------------------------


 NSTEP =    50000   TIME(PS) =     550.000  TEMP(K) =   310.53  PRESS =     0.0
 Etot   =   -228383.1160  EKtot   =     83032.8047  EPtot      =   -311415.9207
 BOND   =      6093.4316  ANGLE   =     23377.9738  DIHED      =     15386.8110
 1-4 NB =      5679.3305  1-4 EEL =      2104.5988  VDWAALS    =     18241.7272
 EELEC  =   -382299.7935  EHBOND  =         0.0000  RESTRAINT  =         0.0000
 EKCMT  =         0.0000  VIRIAL  =         0.0000  VOLUME     =   1229223.2548
                                                    SURFTEN    =         0.0000
                                                    Density    =         1.0147
 ------------------------------------------------------------------------------


 NSTEP =    51000   TIME(PS) =     551.000  TEMP(K) =   309.12  PRESS =     0.0
 Etot   =   -229082.3886  EKtot   =     82656.3828  EPtot      =   -311738.7714
 BOND   =      5938.7332  ANGLE   =     23202.4446  DIHED      =     15344.1760
 1-4 NB =      5727.7732  1-4 EEL =      2179.0788  VDWAALS    =     17734.6850
 EELEC  =   -381865.6623  EHBOND  =         0.0000  RESTRAINT  =         0.0000
 EKCMT  =         0.0000  VIRIAL  =         0.0000  VOLUME     =   1229247.3099
                                                    SURFTEN    =         0.0000
                                                    Density    =         1.0147
 ------------------------------------------------------------------------------


 NSTEP =    52000   TIME(PS) =     552.000  TEMP(K) =   309.44  PRESS =     0.0
 Etot   =   -228514.4976  EKtot   =     82742.5156  EPtot      =   -311257.0132
 BOND   =      6033.2025  ANGLE   =     23155.7894  DIHED      =     15439.7735
 1-4 NB =      5732.6218  1-4 EEL =      2119.1130  VDWAALS    =     17924.4024
 EELEC  =   -381661.9158  EHBOND  =         0.0000  RESTRAINT  =         0.0000
 EKCMT  =         0.0000  VIRIAL  =         0.0000  VOLUME     =   1229881.1030
                                                    SURFTEN    =         0.0000
                                                    Density    =         1.0142
 ------------------------------------------------------------------------------


 NSTEP =    53000   TIME(PS) =     553.000  TEMP(K) =   309.22  PRESS =     0.0
 Etot   =   -228566.3653  EKtot   =     82683.4375  EPtot      =   -311249.8028
 BOND   =      5950.2023  ANGLE   =     23275.0898  DIHED      =     15418.3301
 1-4 NB =      5717.4529  1-4 EEL =      2031.8132  VDWAALS    =     17901.5093
 EELEC  =   -381544.2004  EHBOND  =         0.0000  RESTRAINT  =         0.0000
 EKCMT  =         0.0000  VIRIAL  =         0.0000  VOLUME     =   1228314.7430
                                                    SURFTEN    =         0.0000
                                                    Density    =         1.0154
 ------------------------------------------------------------------------------


 NSTEP =    54000   TIME(PS) =     554.000  TEMP(K) =   310.16  PRESS =     0.0
 Etot   =   -228699.1662  EKtot   =     82934.9297  EPtot      =   -311634.0959
 BOND   =      5910.4650  ANGLE   =     23527.9204  DIHED      =     15381.1443
 1-4 NB =      5690.5876  1-4 EEL =      2123.3032  VDWAALS    =     18232.6865
 EELEC  =   -382500.2030  EHBOND  =         0.0000  RESTRAINT  =         0.0000
 EKCMT  =         0.0000  VIRIAL  =         0.0000  VOLUME     =   1228652.6263
                                                    SURFTEN    =         0.0000
                                                    Density    =         1.0152
 ------------------------------------------------------------------------------


 NSTEP =    55000   TIME(PS) =     555.000  TEMP(K) =   307.82  PRESS =     0.0
 Etot   =   -229443.5242  EKtot   =     82310.3672  EPtot      =   -311753.8913
 BOND   =      5973.4908  ANGLE   =     23370.5581  DIHED      =     15301.0908
 1-4 NB =      5656.1110  1-4 EEL =      2094.6358  VDWAALS    =     17613.5891
 EELEC  =   -381763.3669  EHBOND  =         0.0000  RESTRAINT  =         0.0000
 EKCMT  =         0.0000  VIRIAL  =         0.0000  VOLUME     =   1228308.3635
                                                    SURFTEN    =         0.0000
                                                    Density    =         1.0155
 ------------------------------------------------------------------------------


 NSTEP =    56000   TIME(PS) =     556.000  TEMP(K) =   310.42  PRESS =     0.0
 Etot   =   -228935.1024  EKtot   =     83004.6719  EPtot      =   -311939.7742
 BOND   =      6020.0524  ANGLE   =     23304.9263  DIHED      =     15335.8534
 1-4 NB =      5651.8194  1-4 EEL =      2111.5311  VDWAALS    =     18207.2795
 EELEC  =   -382571.2362  EHBOND  =         0.0000  RESTRAINT  =         0.0000
 EKCMT  =         0.0000  VIRIAL  =         0.0000  VOLUME     =   1228296.3117
                                                    SURFTEN    =         0.0000
                                                    Density    =         1.0155
 ------------------------------------------------------------------------------


 NSTEP =    57000   TIME(PS) =     557.000  TEMP(K) =   309.99  PRESS =     0.0
 Etot   =   -229062.6585  EKtot   =     82890.3047  EPtot      =   -311952.9632
 BOND   =      5930.7011  ANGLE   =     23457.1896  DIHED      =     15370.3431
 1-4 NB =      5685.3413  1-4 EEL =      2142.0060  VDWAALS    =     17839.9525
 EELEC  =   -382378.4967  EHBOND  =         0.0000  RESTRAINT  =         0.0000
 EKCMT  =         0.0000  VIRIAL  =         0.0000  VOLUME     =   1227889.5969
                                                    SURFTEN    =         0.0000
                                                    Density    =         1.0158
 ------------------------------------------------------------------------------


 NSTEP =    58000   TIME(PS) =     558.000  TEMP(K) =   310.75  PRESS =     0.0
 Etot   =   -228716.3580  EKtot   =     83091.9453  EPtot      =   -311808.3034
 BOND   =      5913.3144  ANGLE   =     23524.8886  DIHED      =     15310.9570
 1-4 NB =      5700.7920  1-4 EEL =      2122.3139  VDWAALS    =     18260.1577
 EELEC  =   -382640.7269  EHBOND  =         0.0000  RESTRAINT  =         0.0000
 EKCMT  =         0.0000  VIRIAL  =         0.0000  VOLUME     =   1228156.8616
                                                    SURFTEN    =         0.0000
                                                    Density    =         1.0156
 ------------------------------------------------------------------------------


 NSTEP =    59000   TIME(PS) =     559.000  TEMP(K) =   310.91  PRESS =     0.0
 Etot   =   -228789.4122  EKtot   =     83135.0625  EPtot      =   -311924.4747
 BOND   =      5948.3292  ANGLE   =     23384.4911  DIHED      =     15318.2447
 1-4 NB =      5701.3174  1-4 EEL =      2168.2761  VDWAALS    =     18287.6411
 EELEC  =   -382732.7743  EHBOND  =         0.0000  RESTRAINT  =         0.0000
 EKCMT  =         0.0000  VIRIAL  =         0.0000  VOLUME     =   1228156.8616
                                                    SURFTEN    =         0.0000
                                                    Density    =         1.0156
 ------------------------------------------------------------------------------


 NSTEP =    60000   TIME(PS) =     560.000  TEMP(K) =   310.10  PRESS =     0.0
 Etot   =   -228714.0941  EKtot   =     82918.3906  EPtot      =   -311632.4847
 BOND   =      5852.3109  ANGLE   =     23341.7546  DIHED      =     15371.1613
 1-4 NB =      5721.7962  1-4 EEL =      2126.0368  VDWAALS    =     18148.8646
 EELEC  =   -382194.4090  EHBOND  =         0.0000  RESTRAINT  =         0.0000
 EKCMT  =         0.0000  VIRIAL  =         0.0000  VOLUME     =   1227870.0531
                                                    SURFTEN    =         0.0000
                                                    Density    =         1.0158
 ------------------------------------------------------------------------------


 NSTEP =    61000   TIME(PS) =     561.000  TEMP(K) =   311.15  PRESS =     0.0
 Etot   =   -228401.8980  EKtot   =     83199.0859  EPtot      =   -311600.9839
 BOND   =      5890.5495  ANGLE   =     23521.8660  DIHED      =     15466.2831
 1-4 NB =      5666.4192  1-4 EEL =      2061.9603  VDWAALS    =     18061.7930
 EELEC  =   -382269.8551  EHBOND  =         0.0000  RESTRAINT  =         0.0000
 EKCMT  =         0.0000  VIRIAL  =         0.0000  VOLUME     =   1227947.6180
                                                    SURFTEN    =         0.0000
                                                    Density    =         1.0158
 ------------------------------------------------------------------------------


 NSTEP =    62000   TIME(PS) =     562.000  TEMP(K) =   310.26  PRESS =     0.0
 Etot   =   -228520.3231  EKtot   =     82962.1094  EPtot      =   -311482.4325
 BOND   =      6013.0796  ANGLE   =     23266.7685  DIHED      =     15435.6711
 1-4 NB =      5661.3029  1-4 EEL =      2077.1780  VDWAALS    =     18250.7520
 EELEC  =   -382187.1846  EHBOND  =         0.0000  RESTRAINT  =         0.0000
 EKCMT  =         0.0000  VIRIAL  =         0.0000  VOLUME     =   1227711.2072
                                                    SURFTEN    =         0.0000
                                                    Density    =         1.0159
 ------------------------------------------------------------------------------


 NSTEP =    63000   TIME(PS) =     563.000  TEMP(K) =   309.32  PRESS =     0.0
 Etot   =   -228553.1363  EKtot   =     82709.5703  EPtot      =   -311262.7066
 BOND   =      6029.4782  ANGLE   =     23342.8560  DIHED      =     15380.0271
 1-4 NB =      5628.7153  1-4 EEL =      2125.9305  VDWAALS    =     18177.7727
 EELEC  =   -381947.4865  EHBOND  =         0.0000  RESTRAINT  =         0.0000
 EKCMT  =         0.0000  VIRIAL  =         0.0000  VOLUME     =   1228912.7782
                                                    SURFTEN    =         0.0000
                                                    Density    =         1.0150
 ------------------------------------------------------------------------------


 NSTEP =    64000   TIME(PS) =     564.000  TEMP(K) =   309.18  PRESS =     0.0
 Etot   =   -228745.7002  EKtot   =     82672.4375  EPtot      =   -311418.1377
 BOND   =      5827.5430  ANGLE   =     23356.2312  DIHED      =     15462.6608
 1-4 NB =      5679.7879  1-4 EEL =      2072.7316  VDWAALS    =     18757.4779
 EELEC  =   -382574.5701  EHBOND  =         0.0000  RESTRAINT  =         0.0000
 EKCMT  =         0.0000  VIRIAL  =         0.0000  VOLUME     =   1229705.6324
                                                    SURFTEN    =         0.0000
                                                    Density    =         1.0143
 ------------------------------------------------------------------------------


 NSTEP =    65000   TIME(PS) =     565.000  TEMP(K) =   309.71  PRESS =     0.0
 Etot   =   -228722.6318  EKtot   =     82814.2109  EPtot      =   -311536.8428
 BOND   =      5960.8729  ANGLE   =     23438.7554  DIHED      =     15370.9538
 1-4 NB =      5651.0612  1-4 EEL =      2143.3366  VDWAALS    =     18173.4492
 EELEC  =   -382275.2718  EHBOND  =         0.0000  RESTRAINT  =         0.0000
 EKCMT  =         0.0000  VIRIAL  =         0.0000  VOLUME     =   1228974.0823
                                                    SURFTEN    =         0.0000
                                                    Density    =         1.0149
 ------------------------------------------------------------------------------


 NSTEP =    66000   TIME(PS) =     566.000  TEMP(K) =   308.82  PRESS =     0.0
 Etot   =   -228798.5086  EKtot   =     82576.0156  EPtot      =   -311374.5242
 BOND   =      5988.8675  ANGLE   =     23402.6072  DIHED      =     15421.8818
 1-4 NB =      5706.8456  1-4 EEL =      2107.9428  VDWAALS    =     17963.4547
 EELEC  =   -381966.1239  EHBOND  =         0.0000  RESTRAINT  =         0.0000
 EKCMT  =         0.0000  VIRIAL  =         0.0000  VOLUME     =   1227863.6730
                                                    SURFTEN    =         0.0000
                                                    Density    =         1.0158
 ------------------------------------------------------------------------------


 NSTEP =    67000   TIME(PS) =     567.000  TEMP(K) =   310.49  PRESS =     0.0
 Etot   =   -228446.3736  EKtot   =     83022.5391  EPtot      =   -311468.9127
 BOND   =      5858.6648  ANGLE   =     23434.1480  DIHED      =     15412.1016
 1-4 NB =      5642.3254  1-4 EEL =      2135.2863  VDWAALS    =     17537.1991
 EELEC  =   -381488.6379  EHBOND  =         0.0000  RESTRAINT  =         0.0000
 EKCMT  =         0.0000  VIRIAL  =         0.0000  VOLUME     =   1228128.3249
                                                    SURFTEN    =         0.0000
                                                    Density    =         1.0156
 ------------------------------------------------------------------------------


 NSTEP =    68000   TIME(PS) =     568.000  TEMP(K) =   309.32  PRESS =     0.0
 Etot   =   -228772.2790  EKtot   =     82710.3516  EPtot      =   -311482.6306
 BOND   =      6054.0036  ANGLE   =     23368.8418  DIHED      =     15393.9013
 1-4 NB =      5655.7888  1-4 EEL =      2120.7979  VDWAALS    =     17702.9605
 EELEC  =   -381778.9245  EHBOND  =         0.0000  RESTRAINT  =         0.0000
 EKCMT  =         0.0000  VIRIAL  =         0.0000  VOLUME     =   1228438.2374
                                                    SURFTEN    =         0.0000
                                                    Density    =         1.0153
 ------------------------------------------------------------------------------


 NSTEP =    69000   TIME(PS) =     569.000  TEMP(K) =   309.47  PRESS =     0.0
 Etot   =   -228502.0837  EKtot   =     82749.8359  EPtot      =   -311251.9197
 BOND   =      6039.1937  ANGLE   =     23298.9797  DIHED      =     15445.5300
 1-4 NB =      5671.3083  1-4 EEL =      2118.6731  VDWAALS    =     17996.3459
 EELEC  =   -381821.9503  EHBOND  =         0.0000  RESTRAINT  =         0.0000
 EKCMT  =         0.0000  VIRIAL  =         0.0000  VOLUME     =   1229924.5102
                                                    SURFTEN    =         0.0000
                                                    Density    =         1.0141
 ------------------------------------------------------------------------------


 NSTEP =    70000   TIME(PS) =     570.000  TEMP(K) =   309.85  PRESS =     0.0
 Etot   =   -228190.3910  EKtot   =     82852.0078  EPtot      =   -311042.3988
 BOND   =      5942.6725  ANGLE   =     23590.8177  DIHED      =     15423.5788
 1-4 NB =      5762.9280  1-4 EEL =      2109.3053  VDWAALS    =     17681.3741
 EELEC  =   -381553.0752  EHBOND  =         0.0000  RESTRAINT  =         0.0000
 EKCMT  =         0.0000  VIRIAL  =         0.0000  VOLUME     =   1227963.4091
                                                    SURFTEN    =         0.0000
                                                    Density    =         1.0157
 ------------------------------------------------------------------------------


 NSTEP =    71000   TIME(PS) =     571.000  TEMP(K) =   311.11  PRESS =     0.0
 Etot   =   -228139.0087  EKtot   =     83187.7500  EPtot      =   -311326.7587
 BOND   =      5931.8302  ANGLE   =     23560.2823  DIHED      =     15392.5662
 1-4 NB =      5637.5367  1-4 EEL =      2141.5791  VDWAALS    =     17734.8875
 EELEC  =   -381725.4407  EHBOND  =         0.0000  RESTRAINT  =         0.0000
 EKCMT  =         0.0000  VIRIAL  =         0.0000  VOLUME     =   1228154.3219
                                                    SURFTEN    =         0.0000
                                                    Density    =         1.0156
 ------------------------------------------------------------------------------


 NSTEP =    72000   TIME(PS) =     572.000  TEMP(K) =   311.87  PRESS =     0.0
 Etot   =   -228427.8136  EKtot   =     83390.7578  EPtot      =   -311818.5715
 BOND   =      6038.4317  ANGLE   =     23234.0462  DIHED      =     15362.5558
 1-4 NB =      5709.4841  1-4 EEL =      2114.5053  VDWAALS    =     17996.8483
 EELEC  =   -382274.4428  EHBOND  =         0.0000  RESTRAINT  =         0.0000
 EKCMT  =         0.0000  VIRIAL  =         0.0000  VOLUME     =   1227424.5731
                                                    SURFTEN    =         0.0000
                                                    Density    =         1.0162
 ------------------------------------------------------------------------------


 NSTEP =    73000   TIME(PS) =     573.000  TEMP(K) =   309.01  PRESS =     0.0
 Etot   =   -228501.3004  EKtot   =     82626.8594  EPtot      =   -311128.1597
 BOND   =      6018.4116  ANGLE   =     23683.3803  DIHED      =     15388.0522
 1-4 NB =      5619.3742  1-4 EEL =      2061.4714  VDWAALS    =     17811.2966
 EELEC  =   -381710.1461  EHBOND  =         0.0000  RESTRAINT  =         0.0000
 EKCMT  =         0.0000  VIRIAL  =         0.0000  VOLUME     =   1229326.2190
                                                    SURFTEN    =         0.0000
                                                    Density    =         1.0146
 ------------------------------------------------------------------------------


 NSTEP =    74000   TIME(PS) =     574.000  TEMP(K) =   310.35  PRESS =     0.0
 Etot   =   -228729.8219  EKtot   =     82984.5547  EPtot      =   -311714.3765
 BOND   =      5892.3809  ANGLE   =     23406.2326  DIHED      =     15443.4913
 1-4 NB =      5661.4097  1-4 EEL =      2191.5276  VDWAALS    =     17953.1614
 EELEC  =   -382262.5801  EHBOND  =         0.0000  RESTRAINT  =         0.0000
 EKCMT  =         0.0000  VIRIAL  =         0.0000  VOLUME     =   1231898.2614
                                                    SURFTEN    =         0.0000
                                                    Density    =         1.0125
 ------------------------------------------------------------------------------


 NSTEP =    75000   TIME(PS) =     575.000  TEMP(K) =   309.48  PRESS =     0.0
 Etot   =   -228350.4784  EKtot   =     82752.3203  EPtot      =   -311102.7987
 BOND   =      6080.4638  ANGLE   =     23253.0970  DIHED      =     15515.5712
 1-4 NB =      5655.2198  1-4 EEL =      2120.9628  VDWAALS    =     18001.8695
 EELEC  =   -381729.9828  EHBOND  =         0.0000  RESTRAINT  =         0.0000
 EKCMT  =         0.0000  VIRIAL  =         0.0000  VOLUME     =   1232624.9054
                                                    SURFTEN    =         0.0000
                                                    Density    =         1.0119
 ------------------------------------------------------------------------------


 NSTEP =    76000   TIME(PS) =     576.000  TEMP(K) =   309.84  PRESS =     0.0
 Etot   =   -228280.3537  EKtot   =     82850.0703  EPtot      =   -311130.4240
 BOND   =      5948.1679  ANGLE   =     23485.9920  DIHED      =     15425.6053
 1-4 NB =      5726.4513  1-4 EEL =      2094.7532  VDWAALS    =     17650.8423
 EELEC  =   -381462.2360  EHBOND  =         0.0000  RESTRAINT  =         0.0000
 EKCMT  =         0.0000  VIRIAL  =         0.0000  VOLUME     =   1231381.9634
                                                    SURFTEN    =         0.0000
                                                    Density    =         1.0129
 ------------------------------------------------------------------------------


 NSTEP =    77000   TIME(PS) =     577.000  TEMP(K) =   309.19  PRESS =     0.0
 Etot   =   -228516.1473  EKtot   =     82674.1641  EPtot      =   -311190.3113
 BOND   =      5985.9632  ANGLE   =     23635.6591  DIHED      =     15462.6834
 1-4 NB =      5636.7402  1-4 EEL =      2119.3598  VDWAALS    =     17955.6712
 EELEC  =   -381986.3884  EHBOND  =         0.0000  RESTRAINT  =         0.0000
 EKCMT  =         0.0000  VIRIAL  =         0.0000  VOLUME     =   1231329.3256
                                                    SURFTEN    =         0.0000
                                                    Density    =         1.0130
 ------------------------------------------------------------------------------


 NSTEP =    78000   TIME(PS) =     578.000  TEMP(K) =   310.11  PRESS =     0.0
 Etot   =   -228316.8374  EKtot   =     82920.6875  EPtot      =   -311237.5249
 BOND   =      5871.0111  ANGLE   =     23447.9757  DIHED      =     15348.3179
 1-4 NB =      5723.6479  1-4 EEL =      2174.6958  VDWAALS    =     17793.4650
 EELEC  =   -381596.6383  EHBOND  =         0.0000  RESTRAINT  =         0.0000
 EKCMT  =         0.0000  VIRIAL  =         0.0000  VOLUME     =   1231329.3256
                                                    SURFTEN    =         0.0000
                                                    Density    =         1.0130
 ------------------------------------------------------------------------------


 NSTEP =    79000   TIME(PS) =     579.000  TEMP(K) =   311.57  PRESS =     0.0
 Etot   =   -227811.6408  EKtot   =     83312.2266  EPtot      =   -311123.8674
 BOND   =      5973.4999  ANGLE   =     23516.7561  DIHED      =     15451.0919
 1-4 NB =      5673.4700  1-4 EEL =      2101.9588  VDWAALS    =     17687.1914
 EELEC  =   -381527.8355  EHBOND  =         0.0000  RESTRAINT  =         0.0000
 EKCMT  =         0.0000  VIRIAL  =         0.0000  VOLUME     =   1232357.9625
                                                    SURFTEN    =         0.0000
                                                    Density    =         1.0121
 ------------------------------------------------------------------------------


 NSTEP =    80000   TIME(PS) =     580.000  TEMP(K) =   311.59  PRESS =     0.0
 Etot   =   -227826.7564  EKtot   =     83317.1875  EPtot      =   -311143.9439
 BOND   =      6063.6489  ANGLE   =     23458.0762  DIHED      =     15426.3745
 1-4 NB =      5706.0437  1-4 EEL =      2184.8398  VDWAALS    =     17778.2624
 EELEC  =   -381761.1894  EHBOND  =         0.0000  RESTRAINT  =         0.0000
 EKCMT  =         0.0000  VIRIAL  =         0.0000  VOLUME     =   1232222.7447
                                                    SURFTEN    =         0.0000
                                                    Density    =         1.0122
 ------------------------------------------------------------------------------


 NSTEP =    81000   TIME(PS) =     581.000  TEMP(K) =   312.59  PRESS =     0.0
 Etot   =   -228111.0589  EKtot   =     83584.3125  EPtot      =   -311695.3714
 BOND   =      5820.4292  ANGLE   =     23390.2857  DIHED      =     15480.7665
 1-4 NB =      5698.3114  1-4 EEL =      2155.7533  VDWAALS    =     18165.2515
 EELEC  =   -382406.1691  EHBOND  =         0.0000  RESTRAINT  =         0.0000
 EKCMT  =         0.0000  VIRIAL  =         0.0000  VOLUME     =   1230674.4761
                                                    SURFTEN    =         0.0000
                                                    Density    =         1.0135
 ------------------------------------------------------------------------------


 NSTEP =    82000   TIME(PS) =     582.000  TEMP(K) =   310.99  PRESS =     0.0
 Etot   =   -228153.0885  EKtot   =     83156.1797  EPtot      =   -311309.2682
 BOND   =      5940.1217  ANGLE   =     23505.1393  DIHED      =     15452.6816
 1-4 NB =      5655.2000  1-4 EEL =      2169.0415  VDWAALS    =     18474.5631
 EELEC  =   -382506.0154  EHBOND  =         0.0000  RESTRAINT  =         0.0000
 EKCMT  =         0.0000  VIRIAL  =         0.0000  VOLUME     =   1229734.3591
                                                    SURFTEN    =         0.0000
                                                    Density    =         1.0143
 ------------------------------------------------------------------------------


 NSTEP =    83000   TIME(PS) =     583.000  TEMP(K) =   309.97  PRESS =     0.0
 Etot   =   -228512.3972  EKtot   =     82884.1953  EPtot      =   -311396.5925
 BOND   =      5978.5994  ANGLE   =     23572.4183  DIHED      =     15476.9278
 1-4 NB =      5757.2328  1-4 EEL =      2114.1531  VDWAALS    =     17774.9299
 EELEC  =   -382070.8539  EHBOND  =         0.0000  RESTRAINT  =         0.0000
 EKCMT  =         0.0000  VIRIAL  =         0.0000  VOLUME     =   1229741.6625
                                                    SURFTEN    =         0.0000
                                                    Density    =         1.0143
 ------------------------------------------------------------------------------


 NSTEP =    84000   TIME(PS) =     584.000  TEMP(K) =   310.56  PRESS =     0.0
 Etot   =   -228180.6764  EKtot   =     83040.8828  EPtot      =   -311221.5592
 BOND   =      6016.6943  ANGLE   =     23406.6670  DIHED      =     15450.5201
 1-4 NB =      5646.9586  1-4 EEL =      2147.6293  VDWAALS    =     17500.4240
 EELEC  =   -381390.4525  EHBOND  =         0.0000  RESTRAINT  =         0.0000
 EKCMT  =         0.0000  VIRIAL  =         0.0000  VOLUME     =   1231832.8751
                                                    SURFTEN    =         0.0000
                                                    Density    =         1.0125
 ------------------------------------------------------------------------------


 NSTEP =    85000   TIME(PS) =     585.000  TEMP(K) =   310.49  PRESS =     0.0
 Etot   =   -228709.5480  EKtot   =     83023.9609  EPtot      =   -311733.5090
 BOND   =      6065.6265  ANGLE   =     23311.5954  DIHED      =     15397.9121
 1-4 NB =      5720.4471  1-4 EEL =      2167.0730  VDWAALS    =     18281.9743
 EELEC  =   -382678.1374  EHBOND  =         0.0000  RESTRAINT  =         0.0000
 EKCMT  =         0.0000  VIRIAL  =         0.0000  VOLUME     =   1231401.3555
                                                    SURFTEN    =         0.0000
                                                    Density    =         1.0129
 ------------------------------------------------------------------------------


 NSTEP =    86000   TIME(PS) =     586.000  TEMP(K) =   310.01  PRESS =     0.0
 Etot   =   -228070.6587  EKtot   =     82893.5078  EPtot      =   -310964.1665
 BOND   =      5993.3474  ANGLE   =     23488.6302  DIHED      =     15459.8150
 1-4 NB =      5676.2090  1-4 EEL =      2090.2582  VDWAALS    =     17888.1991
 EELEC  =   -381560.6254  EHBOND  =         0.0000  RESTRAINT  =         0.0000
 EKCMT  =         0.0000  VIRIAL  =         0.0000  VOLUME     =   1231875.8333
                                                    SURFTEN    =         0.0000
                                                    Density    =         1.0125
 ------------------------------------------------------------------------------


 NSTEP =    87000   TIME(PS) =     587.000  TEMP(K) =   309.58  PRESS =     0.0
 Etot   =   -228301.9892  EKtot   =     82780.5469  EPtot      =   -311082.5360
 BOND   =      5957.4280  ANGLE   =     23482.8720  DIHED      =     15539.7002
 1-4 NB =      5655.2804  1-4 EEL =      2039.9818  VDWAALS    =     18287.3633
 EELEC  =   -382045.1617  EHBOND  =         0.0000  RESTRAINT  =         0.0000
 EKCMT  =         0.0000  VIRIAL  =         0.0000  VOLUME     =   1231132.0240
                                                    SURFTEN    =         0.0000
                                                    Density    =         1.0131
 ------------------------------------------------------------------------------


 NSTEP =    88000   TIME(PS) =     588.000  TEMP(K) =   309.53  PRESS =     0.0
 Etot   =   -228330.5972  EKtot   =     82766.3594  EPtot      =   -311096.9565
 BOND   =      5975.6801  ANGLE   =     23679.8599  DIHED      =     15400.2471
 1-4 NB =      5669.2303  1-4 EEL =      2170.3134  VDWAALS    =     18010.5684
 EELEC  =   -382002.8556  EHBOND  =         0.0000  RESTRAINT  =         0.0000
 EKCMT  =         0.0000  VIRIAL  =         0.0000  VOLUME     =   1231474.2960
                                                    SURFTEN    =         0.0000
                                                    Density    =         1.0128
 ------------------------------------------------------------------------------


 NSTEP =    89000   TIME(PS) =     589.000  TEMP(K) =   309.46  PRESS =     0.0
 Etot   =   -228468.4253  EKtot   =     82747.3672  EPtot      =   -311215.7925
 BOND   =      5948.8949  ANGLE   =     23509.9995  DIHED      =     15419.2548
 1-4 NB =      5720.0115  1-4 EEL =      2041.5830  VDWAALS    =     18182.2516
 EELEC  =   -382037.7878  EHBOND  =         0.0000  RESTRAINT  =         0.0000
 EKCMT  =         0.0000  VIRIAL  =         0.0000  VOLUME     =   1231508.7348
                                                    SURFTEN    =         0.0000
                                                    Density    =         1.0128
 ------------------------------------------------------------------------------


 NSTEP =    90000   TIME(PS) =     590.000  TEMP(K) =   309.44  PRESS =     0.0
 Etot   =   -228433.6906  EKtot   =     82742.5000  EPtot      =   -311176.1906
 BOND   =      5971.8088  ANGLE   =     23801.0979  DIHED      =     15399.5200
 1-4 NB =      5718.8036  1-4 EEL =      2060.5910  VDWAALS    =     17836.8686
 EELEC  =   -381964.8806  EHBOND  =         0.0000  RESTRAINT  =         0.0000
 EKCMT  =         0.0000  VIRIAL  =         0.0000  VOLUME     =   1229261.9108
                                                    SURFTEN    =         0.0000
                                                    Density    =         1.0147
 ------------------------------------------------------------------------------


 NSTEP =    91000   TIME(PS) =     591.000  TEMP(K) =   310.69  PRESS =     0.0
 Etot   =   -227977.7375  EKtot   =     83077.1172  EPtot      =   -311054.8547
 BOND   =      5984.5235  ANGLE   =     23501.4621  DIHED      =     15422.8652
 1-4 NB =      5729.5031  1-4 EEL =      2087.0402  VDWAALS    =     17976.6791
 EELEC  =   -381756.9278  EHBOND  =         0.0000  RESTRAINT  =         0.0000
 EKCMT  =         0.0000  VIRIAL  =         0.0000  VOLUME     =   1228998.0964
                                                    SURFTEN    =         0.0000
                                                    Density    =         1.0149
 ------------------------------------------------------------------------------


 NSTEP =    92000   TIME(PS) =     592.000  TEMP(K) =   310.84  PRESS =     0.0
 Etot   =   -227630.1296  EKtot   =     83116.9062  EPtot      =   -310747.0358
 BOND   =      6042.4538  ANGLE   =     23539.6807  DIHED      =     15372.9610
 1-4 NB =      5744.7565  1-4 EEL =      2069.7988  VDWAALS    =     17991.9606
 EELEC  =   -381508.6473  EHBOND  =         0.0000  RESTRAINT  =         0.0000
 EKCMT  =         0.0000  VIRIAL  =         0.0000  VOLUME     =   1229290.1938
                                                    SURFTEN    =         0.0000
                                                    Density    =         1.0146
 ------------------------------------------------------------------------------


 NSTEP =    93000   TIME(PS) =     593.000  TEMP(K) =   311.32  PRESS =     0.0
 Etot   =   -228117.4321  EKtot   =     83243.7344  EPtot      =   -311361.1665
 BOND   =      5976.4008  ANGLE   =     23292.9165  DIHED      =     15492.9100
 1-4 NB =      5646.8370  1-4 EEL =      2096.8212  VDWAALS    =     18059.4407
 EELEC  =   -381926.4927  EHBOND  =         0.0000  RESTRAINT  =         0.0000
 EKCMT  =         0.0000  VIRIAL  =         0.0000  VOLUME     =   1229978.1510
                                                    SURFTEN    =         0.0000
                                                    Density    =         1.0141
 ------------------------------------------------------------------------------


 NSTEP =    94000   TIME(PS) =     594.000  TEMP(K) =   310.05  PRESS =     0.0
 Etot   =   -228441.5694  EKtot   =     82906.3906  EPtot      =   -311347.9600
 BOND   =      6029.5481  ANGLE   =     23590.8665  DIHED      =     15402.4516
 1-4 NB =      5662.2758  1-4 EEL =      2134.3826  VDWAALS    =     17988.0465
 EELEC  =   -382155.5310  EHBOND  =         0.0000  RESTRAINT  =         0.0000
 EKCMT  =         0.0000  VIRIAL  =         0.0000  VOLUME     =   1229716.4767
                                                    SURFTEN    =         0.0000
                                                    Density    =         1.0143
 ------------------------------------------------------------------------------


 NSTEP =    95000   TIME(PS) =     595.000  TEMP(K) =   309.55  PRESS =     0.0
 Etot   =   -228702.4401  EKtot   =     82770.9688  EPtot      =   -311473.4088
 BOND   =      5945.0270  ANGLE   =     23363.7417  DIHED      =     15413.9108
 1-4 NB =      5710.2255  1-4 EEL =      2148.9088  VDWAALS    =     18019.7610
 EELEC  =   -382074.9838  EHBOND  =         0.0000  RESTRAINT  =         0.0000
 EKCMT  =         0.0000  VIRIAL  =         0.0000  VOLUME     =   1229861.0735
                                                    SURFTEN    =         0.0000
                                                    Density    =         1.0142
 ------------------------------------------------------------------------------


 NSTEP =    96000   TIME(PS) =     596.000  TEMP(K) =   310.32  PRESS =     0.0
 Etot   =   -228380.8541  EKtot   =     82977.5938  EPtot      =   -311358.4479
 BOND   =      5963.5109  ANGLE   =     23309.3198  DIHED      =     15480.1050
 1-4 NB =      5639.9198  1-4 EEL =      2117.4179  VDWAALS    =     17863.9605
 EELEC  =   -381732.6818  EHBOND  =         0.0000  RESTRAINT  =         0.0000
 EKCMT  =         0.0000  VIRIAL  =         0.0000  VOLUME     =   1230048.2377
                                                    SURFTEN    =         0.0000
                                                    Density    =         1.0140
 ------------------------------------------------------------------------------


 NSTEP =    97000   TIME(PS) =     597.000  TEMP(K) =   309.44  PRESS =     0.0
 Etot   =   -228434.4461  EKtot   =     82742.1641  EPtot      =   -311176.6102
 BOND   =      6045.3479  ANGLE   =     23478.8511  DIHED      =     15381.1342
 1-4 NB =      5707.9059  1-4 EEL =      2161.1677  VDWAALS    =     18110.5423
 EELEC  =   -382061.5594  EHBOND  =         0.0000  RESTRAINT  =         0.0000
 EKCMT  =         0.0000  VIRIAL  =         0.0000  VOLUME     =   1229984.4941
                                                    SURFTEN    =         0.0000
                                                    Density    =         1.0141
 ------------------------------------------------------------------------------


 NSTEP =    98000   TIME(PS) =     598.000  TEMP(K) =   309.94  PRESS =     0.0
 Etot   =   -228482.6605  EKtot   =     82876.2031  EPtot      =   -311358.8636
 BOND   =      6037.0939  ANGLE   =     23380.9213  DIHED      =     15332.4204
 1-4 NB =      5653.2511  1-4 EEL =      2025.0327  VDWAALS    =     18307.6907
 EELEC  =   -382095.2737  EHBOND  =         0.0000  RESTRAINT  =         0.0000
 EKCMT  =         0.0000  VIRIAL  =         0.0000  VOLUME     =   1229984.4941
                                                    SURFTEN    =         0.0000
                                                    Density    =         1.0141
 ------------------------------------------------------------------------------


 NSTEP =    99000   TIME(PS) =     599.000  TEMP(K) =   309.73  PRESS =     0.0
 Etot   =   -228294.9853  EKtot   =     82818.6562  EPtot      =   -311113.6416
 BOND   =      5956.9071  ANGLE   =     23380.0953  DIHED      =     15462.7996
 1-4 NB =      5653.7841  1-4 EEL =      2134.0821  VDWAALS    =     18428.5006
 EELEC  =   -382129.8104  EHBOND  =         0.0000  RESTRAINT  =         0.0000
 EKCMT  =         0.0000  VIRIAL  =         0.0000  VOLUME     =   1231347.4419
                                                    SURFTEN    =         0.0000
                                                    Density    =         1.0129
 ------------------------------------------------------------------------------


 NSTEP =   100000   TIME(PS) =     600.000  TEMP(K) =   309.86  PRESS =     0.0
 Etot   =   -228626.6099  EKtot   =     82853.6562  EPtot      =   -311480.2661
 BOND   =      5924.1926  ANGLE   =     23332.4944  DIHED      =     15434.8833
 1-4 NB =      5685.5655  1-4 EEL =      2116.4546  VDWAALS    =     18179.7100
 EELEC  =   -382153.5664  EHBOND  =         0.0000  RESTRAINT  =         0.0000
 EKCMT  =         0.0000  VIRIAL  =         0.0000  VOLUME     =   1230502.2342
                                                    SURFTEN    =         0.0000
                                                    Density    =         1.0136
 ------------------------------------------------------------------------------


 NSTEP =   101000   TIME(PS) =     601.000  TEMP(K) =   310.96  PRESS =     0.0
 Etot   =   -228616.2022  EKtot   =     83147.8906  EPtot      =   -311764.0928
 BOND   =      5947.6599  ANGLE   =     23308.6389  DIHED      =     15331.8597
 1-4 NB =      5695.1334  1-4 EEL =      2105.3112  VDWAALS    =     18354.9717
 EELEC  =   -382507.6677  EHBOND  =         0.0000  RESTRAINT  =         0.0000
 EKCMT  =         0.0000  VIRIAL  =         0.0000  VOLUME     =   1230238.2182
                                                    SURFTEN    =         0.0000
                                                    Density    =         1.0139
 ------------------------------------------------------------------------------


 NSTEP =   102000   TIME(PS) =     602.000  TEMP(K) =   309.57  PRESS =     0.0
 Etot   =   -228426.6627  EKtot   =     82776.5469  EPtot      =   -311203.2095
 BOND   =      5953.9900  ANGLE   =     23427.0181  DIHED      =     15452.8202
 1-4 NB =      5662.6341  1-4 EEL =      2045.8157  VDWAALS    =     17769.4066
 EELEC  =   -381514.8941  EHBOND  =         0.0000  RESTRAINT  =         0.0000
 EKCMT  =         0.0000  VIRIAL  =         0.0000  VOLUME     =   1230316.0398
                                                    SURFTEN    =         0.0000
                                                    Density    =         1.0138
 ------------------------------------------------------------------------------


 NSTEP =   103000   TIME(PS) =     603.000  TEMP(K) =   308.86  PRESS =     0.0
 Etot   =   -228796.7589  EKtot   =     82588.1094  EPtot      =   -311384.8682
 BOND   =      5941.6062  ANGLE   =     23462.6146  DIHED      =     15483.2334
 1-4 NB =      5696.6437  1-4 EEL =      2081.2375  VDWAALS    =     18387.0879
 EELEC  =   -382437.2914  EHBOND  =         0.0000  RESTRAINT  =         0.0000
 EKCMT  =         0.0000  VIRIAL  =         0.0000  VOLUME     =   1229202.3972
                                                    SURFTEN    =         0.0000
                                                    Density    =         1.0147
 ------------------------------------------------------------------------------


 NSTEP =   104000   TIME(PS) =     604.000  TEMP(K) =   309.54  PRESS =     0.0
 Etot   =   -228246.5764  EKtot   =     82768.6953  EPtot      =   -311015.2717
 BOND   =      5950.2299  ANGLE   =     23427.5187  DIHED      =     15549.1310
 1-4 NB =      5723.7942  1-4 EEL =      2091.4721  VDWAALS    =     18067.3480
 EELEC  =   -381824.7656  EHBOND  =         0.0000  RESTRAINT  =         0.0000
 EKCMT  =         0.0000  VIRIAL  =         0.0000  VOLUME     =   1228767.9583
                                                    SURFTEN    =         0.0000
                                                    Density    =         1.0151
 ------------------------------------------------------------------------------


 NSTEP =   105000   TIME(PS) =     605.000  TEMP(K) =   309.57  PRESS =     0.0
 Etot   =   -228640.3172  EKtot   =     82776.0156  EPtot      =   -311416.3328
 BOND   =      5958.7426  ANGLE   =     23730.2739  DIHED      =     15350.3364
 1-4 NB =      5647.7610  1-4 EEL =      2092.2893  VDWAALS    =     18099.6629
 EELEC  =   -382295.3989  EHBOND  =         0.0000  RESTRAINT  =         0.0000
 EKCMT  =         0.0000  VIRIAL  =         0.0000  VOLUME     =   1229068.7826
                                                    SURFTEN    =         0.0000
                                                    Density    =         1.0148
 ------------------------------------------------------------------------------


 NSTEP =   106000   TIME(PS) =     606.000  TEMP(K) =   311.05  PRESS =     0.0
 Etot   =   -228216.2367  EKtot   =     83171.5391  EPtot      =   -311387.7757
 BOND   =      5961.5199  ANGLE   =     23425.5203  DIHED      =     15452.1463
 1-4 NB =      5730.9372  1-4 EEL =      2075.5130  VDWAALS    =     17822.7836
 EELEC  =   -381856.1962  EHBOND  =         0.0000  RESTRAINT  =         0.0000
 EKCMT  =         0.0000  VIRIAL  =         0.0000  VOLUME     =   1228208.3547
                                                    SURFTEN    =         0.0000
                                                    Density    =         1.0155
 ------------------------------------------------------------------------------


 NSTEP =   107000   TIME(PS) =     607.000  TEMP(K) =   309.91  PRESS =     0.0
 Etot   =   -228680.1374  EKtot   =     82867.8672  EPtot      =   -311548.0046
 BOND   =      5986.6589  ANGLE   =     23556.3692  DIHED      =     15407.0266
 1-4 NB =      5761.5920  1-4 EEL =      2157.0261  VDWAALS    =     18315.2333
 EELEC  =   -382731.9106  EHBOND  =         0.0000  RESTRAINT  =         0.0000
 EKCMT  =         0.0000  VIRIAL  =         0.0000  VOLUME     =   1226987.5684
                                                    SURFTEN    =         0.0000
                                                    Density    =         1.0165
 ------------------------------------------------------------------------------


 NSTEP =   108000   TIME(PS) =     608.000  TEMP(K) =   310.52  PRESS =     0.0
 Etot   =   -228432.4892  EKtot   =     83030.0000  EPtot      =   -311462.4892
 BOND   =      6032.6117  ANGLE   =     23679.5363  DIHED      =     15427.4101
 1-4 NB =      5709.8112  1-4 EEL =      2128.5181  VDWAALS    =     17997.9849
 EELEC  =   -382438.3616  EHBOND  =         0.0000  RESTRAINT  =         0.0000
 EKCMT  =         0.0000  VIRIAL  =         0.0000  VOLUME     =   1228954.6245
                                                    SURFTEN    =         0.0000
                                                    Density    =         1.0149
 ------------------------------------------------------------------------------


 NSTEP =   109000   TIME(PS) =     609.000  TEMP(K) =   309.93  PRESS =     0.0
 Etot   =   -228315.2350  EKtot   =     82873.4766  EPtot      =   -311188.7115
 BOND   =      5887.8977  ANGLE   =     23640.0952  DIHED      =     15451.6752
 1-4 NB =      5735.6596  1-4 EEL =      2112.1281  VDWAALS    =     18213.0211
 EELEC  =   -382229.1885  EHBOND  =         0.0000  RESTRAINT  =         0.0000
 EKCMT  =         0.0000  VIRIAL  =         0.0000  VOLUME     =   1229554.0682
                                                    SURFTEN    =         0.0000
                                                    Density    =         1.0144
 ------------------------------------------------------------------------------


 NSTEP =   110000   TIME(PS) =     610.000  TEMP(K) =   310.24  PRESS =     0.0
 Etot   =   -228563.3829  EKtot   =     82957.1797  EPtot      =   -311520.5626
 BOND   =      5967.6413  ANGLE   =     23341.2523  DIHED      =     15464.6002
 1-4 NB =      5647.1030  1-4 EEL =      2083.5110  VDWAALS    =     17549.1419
 EELEC  =   -381573.8125  EHBOND  =         0.0000  RESTRAINT  =         0.0000
 EKCMT  =         0.0000  VIRIAL  =         0.0000  VOLUME     =   1230328.3891
                                                    SURFTEN    =         0.0000
                                                    Density    =         1.0138
 ------------------------------------------------------------------------------


 NSTEP =   111000   TIME(PS) =     611.000  TEMP(K) =   312.01  PRESS =     0.0
 Etot   =   -227838.1133  EKtot   =     83428.7891  EPtot      =   -311266.9023
 BOND   =      5994.6541  ANGLE   =     23425.8451  DIHED      =     15336.4533
 1-4 NB =      5675.8007  1-4 EEL =      2102.0469  VDWAALS    =     18002.1545
 EELEC  =   -381803.8570  EHBOND  =         0.0000  RESTRAINT  =         0.0000
 EKCMT  =         0.0000  VIRIAL  =         0.0000  VOLUME     =   1230364.1795
                                                    SURFTEN    =         0.0000
                                                    Density    =         1.0138
 ------------------------------------------------------------------------------


 NSTEP =   112000   TIME(PS) =     612.000  TEMP(K) =   311.67  PRESS =     0.0
 Etot   =   -228192.9974  EKtot   =     83338.6875  EPtot      =   -311531.6849
 BOND   =      5922.7873  ANGLE   =     23309.4774  DIHED      =     15300.2766
 1-4 NB =      5747.7342  1-4 EEL =      2088.5593  VDWAALS    =     17665.1658
 EELEC  =   -381565.6855  EHBOND  =         0.0000  RESTRAINT  =         0.0000
 EKCMT  =         0.0000  VIRIAL  =         0.0000  VOLUME     =   1230459.2785
                                                    SURFTEN    =         0.0000
                                                    Density    =         1.0137
 ------------------------------------------------------------------------------


 NSTEP =   113000   TIME(PS) =     613.000  TEMP(K) =   309.73  PRESS =     0.0
 Etot   =   -228556.9947  EKtot   =     82820.8594  EPtot      =   -311377.8541
 BOND   =      5878.0397  ANGLE   =     23479.9593  DIHED      =     15385.6160
 1-4 NB =      5657.1790  1-4 EEL =      2162.0890  VDWAALS    =     17668.3490
 EELEC  =   -381609.0861  EHBOND  =         0.0000  RESTRAINT  =         0.0000
 EKCMT  =         0.0000  VIRIAL  =         0.0000  VOLUME     =   1230334.5494
                                                    SURFTEN    =         0.0000
                                                    Density    =         1.0138
 ------------------------------------------------------------------------------


 NSTEP =   114000   TIME(PS) =     614.000  TEMP(K) =   310.52  PRESS =     0.0
 Etot   =   -228398.5522  EKtot   =     83030.5547  EPtot      =   -311429.1069
 BOND   =      6073.5310  ANGLE   =     23541.4102  DIHED      =     15359.2873
 1-4 NB =      5661.8649  1-4 EEL =      2132.7861  VDWAALS    =     18134.4108
 EELEC  =   -382332.3971  EHBOND  =         0.0000  RESTRAINT  =         0.0000
 EKCMT  =         0.0000  VIRIAL  =         0.0000  VOLUME     =   1230335.6500
                                                    SURFTEN    =         0.0000
                                                    Density    =         1.0138
 ------------------------------------------------------------------------------


 NSTEP =   115000   TIME(PS) =     615.000  TEMP(K) =   310.84  PRESS =     0.0
 Etot   =   -229136.9614  EKtot   =     83117.3672  EPtot      =   -312254.3286
 BOND   =      5999.8396  ANGLE   =     23446.1946  DIHED      =     15418.1751
 1-4 NB =      5714.6141  1-4 EEL =      2070.4043  VDWAALS    =     18439.3890
 EELEC  =   -383342.9451  EHBOND  =         0.0000  RESTRAINT  =         0.0000
 EKCMT  =         0.0000  VIRIAL  =         0.0000  VOLUME     =   1230242.0725
                                                    SURFTEN    =         0.0000
                                                    Density    =         1.0139
 ------------------------------------------------------------------------------


 NSTEP =   116000   TIME(PS) =     616.000  TEMP(K) =   311.73  PRESS =     0.0
 Etot   =   -228286.3523  EKtot   =     83354.9141  EPtot      =   -311641.2664
 BOND   =      6027.9286  ANGLE   =     23579.6023  DIHED      =     15427.6700
 1-4 NB =      5699.0409  1-4 EEL =      2122.9274  VDWAALS    =     18362.8270
 EELEC  =   -382861.2626  EHBOND  =         0.0000  RESTRAINT  =         0.0000
 EKCMT  =         0.0000  VIRIAL  =         0.0000  VOLUME     =   1229256.0421
                                                    SURFTEN    =         0.0000
                                                    Density    =         1.0147
 ------------------------------------------------------------------------------


 NSTEP =   117000   TIME(PS) =     617.000  TEMP(K) =   310.53  PRESS =     0.0
 Etot   =   -228440.4955  EKtot   =     83033.4453  EPtot      =   -311473.9408
 BOND   =      5984.8269  ANGLE   =     23455.5452  DIHED      =     15543.8746
 1-4 NB =      5691.6199  1-4 EEL =      2165.5441  VDWAALS    =     17870.2401
 EELEC  =   -382185.5915  EHBOND  =         0.0000  RESTRAINT  =         0.0000
 EKCMT  =         0.0000  VIRIAL  =         0.0000  VOLUME     =   1228145.7302
                                                    SURFTEN    =         0.0000
                                                    Density    =         1.0156
 ------------------------------------------------------------------------------


 NSTEP =   118000   TIME(PS) =     618.000  TEMP(K) =   310.66  PRESS =     0.0
 Etot   =   -228050.1458  EKtot   =     83069.5312  EPtot      =   -311119.6771
 BOND   =      5889.9753  ANGLE   =     23356.7003  DIHED      =     15454.4158
 1-4 NB =      5713.7779  1-4 EEL =      2183.5139  VDWAALS    =     17895.0198
 EELEC  =   -381613.0802  EHBOND  =         0.0000  RESTRAINT  =         0.0000
 EKCMT  =         0.0000  VIRIAL  =         0.0000  VOLUME     =   1228123.9477
                                                    SURFTEN    =         0.0000
                                                    Density    =         1.0156
 ------------------------------------------------------------------------------


 NSTEP =   119000   TIME(PS) =     619.000  TEMP(K) =   309.70  PRESS =     0.0
 Etot   =   -228192.7615  EKtot   =     82812.8359  EPtot      =   -311005.5975
 BOND   =      6073.6910  ANGLE   =     23458.0076  DIHED      =     15491.7222
 1-4 NB =      5649.0872  1-4 EEL =      2062.3535  VDWAALS    =     18184.5299
 EELEC  =   -381924.9889  EHBOND  =         0.0000  RESTRAINT  =         0.0000
 EKCMT  =         0.0000  VIRIAL  =         0.0000  VOLUME     =   1227347.5774
                                                    SURFTEN    =         0.0000
                                                    Density    =         1.0162
 ------------------------------------------------------------------------------


 NSTEP =   120000   TIME(PS) =     620.000  TEMP(K) =   309.35  PRESS =     0.0
 Etot   =   -228388.4796  EKtot   =     82717.5938  EPtot      =   -311106.0734
 BOND   =      6089.1053  ANGLE   =     23504.4295  DIHED      =     15454.8551
 1-4 NB =      5712.3049  1-4 EEL =      2181.4195  VDWAALS    =     18112.5098
 EELEC  =   -382160.6976  EHBOND  =         0.0000  RESTRAINT  =         0.0000
 EKCMT  =         0.0000  VIRIAL  =         0.0000  VOLUME     =   1229011.6480
                                                    SURFTEN    =         0.0000
                                                    Density    =         1.0149
 ------------------------------------------------------------------------------


 NSTEP =   121000   TIME(PS) =     621.000  TEMP(K) =   311.10  PRESS =     0.0
 Etot   =   -228219.7599  EKtot   =     83185.9219  EPtot      =   -311405.6818
 BOND   =      5977.8689  ANGLE   =     23371.8217  DIHED      =     15416.5425
 1-4 NB =      5721.9336  1-4 EEL =      2141.8790  VDWAALS    =     17962.1948
 EELEC  =   -381997.9222  EHBOND  =         0.0000  RESTRAINT  =         0.0000
 EKCMT  =         0.0000  VIRIAL  =         0.0000  VOLUME     =   1231009.9331
                                                    SURFTEN    =         0.0000
                                                    Density    =         1.0132
 ------------------------------------------------------------------------------


 NSTEP =   122000   TIME(PS) =     622.000  TEMP(K) =   311.48  PRESS =     0.0
 Etot   =   -227557.3842  EKtot   =     83286.8203  EPtot      =   -310844.2045
 BOND   =      6008.3391  ANGLE   =     23671.5385  DIHED      =     15398.3791
 1-4 NB =      5694.1919  1-4 EEL =      2155.7464  VDWAALS    =     17760.8560
 EELEC  =   -381533.2554  EHBOND  =         0.0000  RESTRAINT  =         0.0000
 EKCMT  =         0.0000  VIRIAL  =         0.0000  VOLUME     =   1231054.0508
                                                    SURFTEN    =         0.0000
                                                    Density    =         1.0132
 ------------------------------------------------------------------------------


 NSTEP =   123000   TIME(PS) =     623.000  TEMP(K) =   309.56  PRESS =     0.0
 Etot   =   -228125.0275  EKtot   =     82774.3047  EPtot      =   -310899.3322
 BOND   =      6016.8148  ANGLE   =     23354.9151  DIHED      =     15352.3496
 1-4 NB =      5742.7529  1-4 EEL =      2046.6588  VDWAALS    =     18316.0871
 EELEC  =   -381728.9104  EHBOND  =         0.0000  RESTRAINT  =         0.0000
 EKCMT  =         0.0000  VIRIAL  =         0.0000  VOLUME     =   1230181.6594
                                                    SURFTEN    =         0.0000
                                                    Density    =         1.0139
 ------------------------------------------------------------------------------


 NSTEP =   124000   TIME(PS) =     624.000  TEMP(K) =   310.19  PRESS =     0.0
 Etot   =   -228325.9907  EKtot   =     82942.3125  EPtot      =   -311268.3032
 BOND   =      5922.8629  ANGLE   =     23430.2431  DIHED      =     15510.3763
 1-4 NB =      5650.2204  1-4 EEL =      2156.0592  VDWAALS    =     18189.5887
 EELEC  =   -382127.6538  EHBOND  =         0.0000  RESTRAINT  =         0.0000
 EKCMT  =         0.0000  VIRIAL  =         0.0000  VOLUME     =   1229469.4287
                                                    SURFTEN    =         0.0000
                                                    Density    =         1.0145
 ------------------------------------------------------------------------------


 NSTEP =   125000   TIME(PS) =     625.000  TEMP(K) =   310.84  PRESS =     0.0
 Etot   =   -228174.6754  EKtot   =     83115.5703  EPtot      =   -311290.2457
 BOND   =      5974.0683  ANGLE   =     23600.7464  DIHED      =     15511.0772
 1-4 NB =      5648.1236  1-4 EEL =      1977.3156  VDWAALS    =     17662.6595
 EELEC  =   -381664.2363  EHBOND  =         0.0000  RESTRAINT  =         0.0000
 EKCMT  =         0.0000  VIRIAL  =         0.0000  VOLUME     =   1228842.0109
                                                    SURFTEN    =         0.0000
                                                    Density    =         1.0150
 ------------------------------------------------------------------------------


 NSTEP =   126000   TIME(PS) =     626.000  TEMP(K) =   310.04  PRESS =     0.0
 Etot   =   -228232.1227  EKtot   =     82903.0703  EPtot      =   -311135.1930
 BOND   =      5927.6303  ANGLE   =     23487.8855  DIHED      =     15358.5279
 1-4 NB =      5686.9899  1-4 EEL =      2137.9831  VDWAALS    =     18082.9026
 EELEC  =   -381817.1123  EHBOND  =         0.0000  RESTRAINT  =         0.0000
 EKCMT  =         0.0000  VIRIAL  =         0.0000  VOLUME     =   1228992.2320
                                                    SURFTEN    =         0.0000
                                                    Density    =         1.0149
 ------------------------------------------------------------------------------


 NSTEP =   127000   TIME(PS) =     627.000  TEMP(K) =   310.44  PRESS =     0.0
 Etot   =   -228080.2712  EKtot   =     83008.3438  EPtot      =   -311088.6150
 BOND   =      5978.0123  ANGLE   =     23474.7257  DIHED      =     15421.0176
 1-4 NB =      5686.5068  1-4 EEL =      2103.1518  VDWAALS    =     18189.6295
 EELEC  =   -381941.6587  EHBOND  =         0.0000  RESTRAINT  =         0.0000
 EKCMT  =         0.0000  VIRIAL  =         0.0000  VOLUME     =   1231396.8834
                                                    SURFTEN    =         0.0000
                                                    Density    =         1.0129
 ------------------------------------------------------------------------------


 NSTEP =   128000   TIME(PS) =     628.000  TEMP(K) =   310.50  PRESS =     0.0
 Etot   =   -227787.1381  EKtot   =     83026.3047  EPtot      =   -310813.4428
 BOND   =      6013.2581  ANGLE   =     23563.4686  DIHED      =     15374.1325
 1-4 NB =      5666.4992  1-4 EEL =      2052.8689  VDWAALS    =     17584.6665
 EELEC  =   -381068.3365  EHBOND  =         0.0000  RESTRAINT  =         0.0000
 EKCMT  =         0.0000  VIRIAL  =         0.0000  VOLUME     =   1231396.8834
                                                    SURFTEN    =         0.0000
                                                    Density    =         1.0129
 ------------------------------------------------------------------------------


 NSTEP =   129000   TIME(PS) =     629.000  TEMP(K) =   310.64  PRESS =     0.0
 Etot   =   -227964.4425  EKtot   =     83064.0938  EPtot      =   -311028.5362
 BOND   =      6040.7927  ANGLE   =     23400.2767  DIHED      =     15435.3284
 1-4 NB =      5687.0329  1-4 EEL =      2083.1224  VDWAALS    =     17522.9715
 EELEC  =   -381198.0608  EHBOND  =         0.0000  RESTRAINT  =         0.0000
 EKCMT  =         0.0000  VIRIAL  =         0.0000  VOLUME     =   1229706.1781
                                                    SURFTEN    =         0.0000
                                                    Density    =         1.0143
 ------------------------------------------------------------------------------


 NSTEP =   130000   TIME(PS) =     630.000  TEMP(K) =   309.65  PRESS =     0.0
 Etot   =   -227953.9742  EKtot   =     82797.9141  EPtot      =   -310751.8882
 BOND   =      6001.5258  ANGLE   =     23708.5911  DIHED      =     15379.9251
 1-4 NB =      5740.7595  1-4 EEL =      2121.2718  VDWAALS    =     17843.6904
 EELEC  =   -381547.6520  EHBOND  =         0.0000  RESTRAINT  =         0.0000
 EKCMT  =         0.0000  VIRIAL  =         0.0000  VOLUME     =   1229706.1781
                                                    SURFTEN    =         0.0000
                                                    Density    =         1.0143
 ------------------------------------------------------------------------------


 NSTEP =   131000   TIME(PS) =     631.000  TEMP(K) =   310.63  PRESS =     0.0
 Etot   =   -228282.7617  EKtot   =     83059.2656  EPtot      =   -311342.0273
 BOND   =      5918.8637  ANGLE   =     23369.1212  DIHED      =     15441.0914
 1-4 NB =      5685.4106  1-4 EEL =      2082.5482  VDWAALS    =     17363.2981
 EELEC  =   -381202.3605  EHBOND  =         0.0000  RESTRAINT  =         0.0000
 EKCMT  =         0.0000  VIRIAL  =         0.0000  VOLUME     =   1229597.8479
                                                    SURFTEN    =         0.0000
                                                    Density    =         1.0144
 ------------------------------------------------------------------------------


 NSTEP =   132000   TIME(PS) =     632.000  TEMP(K) =   308.80  PRESS =     0.0
 Etot   =   -228697.3555  EKtot   =     82570.2656  EPtot      =   -311267.6212
 BOND   =      5947.4911  ANGLE   =     23489.1382  DIHED      =     15327.8857
 1-4 NB =      5719.4841  1-4 EEL =      2098.5596  VDWAALS    =     17382.1958
 EELEC  =   -381232.3756  EHBOND  =         0.0000  RESTRAINT  =         0.0000
 EKCMT  =         0.0000  VIRIAL  =         0.0000  VOLUME     =   1231503.3398
                                                    SURFTEN    =         0.0000
                                                    Density    =         1.0128
 ------------------------------------------------------------------------------


 NSTEP =   133000   TIME(PS) =     633.000  TEMP(K) =   310.72  PRESS =     0.0
 Etot   =   -228519.5172  EKtot   =     83084.6016  EPtot      =   -311604.1187
 BOND   =      5894.5353  ANGLE   =     23241.8084  DIHED      =     15298.6845
 1-4 NB =      5724.0792  1-4 EEL =      2083.3946  VDWAALS    =     17674.7150
 EELEC  =   -381521.3357  EHBOND  =         0.0000  RESTRAINT  =         0.0000
 EKCMT  =         0.0000  VIRIAL  =         0.0000  VOLUME     =   1230064.2200
                                                    SURFTEN    =         0.0000
                                                    Density    =         1.0140
 ------------------------------------------------------------------------------


 NSTEP =   134000   TIME(PS) =     634.000  TEMP(K) =   310.02  PRESS =     0.0
 Etot   =   -228663.9085  EKtot   =     82896.5391  EPtot      =   -311560.4476
 BOND   =      6011.7346  ANGLE   =     23387.1829  DIHED      =     15285.1150
 1-4 NB =      5672.4483  1-4 EEL =      2099.2005  VDWAALS    =     18154.6661
 EELEC  =   -382170.7952  EHBOND  =         0.0000  RESTRAINT  =         0.0000
 EKCMT  =         0.0000  VIRIAL  =         0.0000  VOLUME     =   1230028.5206
                                                    SURFTEN    =         0.0000
                                                    Density    =         1.0140
 ------------------------------------------------------------------------------


 NSTEP =   135000   TIME(PS) =     635.000  TEMP(K) =   309.78  PRESS =     0.0
 Etot   =   -228878.0320  EKtot   =     82832.5781  EPtot      =   -311710.6101
 BOND   =      6120.0786  ANGLE   =     23373.5059  DIHED      =     15391.6400
 1-4 NB =      5656.3558  1-4 EEL =      2080.7992  VDWAALS    =     17871.0928
 EELEC  =   -382204.0824  EHBOND  =         0.0000  RESTRAINT  =         0.0000
 EKCMT  =         0.0000  VIRIAL  =         0.0000  VOLUME     =   1229674.3821
                                                    SURFTEN    =         0.0000
                                                    Density    =         1.0143
 ------------------------------------------------------------------------------


 NSTEP =   136000   TIME(PS) =     636.000  TEMP(K) =   310.19  PRESS =     0.0
 Etot   =   -229050.8839  EKtot   =     82943.3125  EPtot      =   -311994.1964
 BOND   =      6009.0446  ANGLE   =     23414.1404  DIHED      =     15394.4622
 1-4 NB =      5668.1167  1-4 EEL =      2050.1944  VDWAALS    =     18113.6906
 EELEC  =   -382643.8453  EHBOND  =         0.0000  RESTRAINT  =         0.0000
 EKCMT  =         0.0000  VIRIAL  =         0.0000  VOLUME     =   1228490.5606
                                                    SURFTEN    =         0.0000
                                                    Density    =         1.0153
 ------------------------------------------------------------------------------


 NSTEP =   137000   TIME(PS) =     637.000  TEMP(K) =   310.31  PRESS =     0.0
 Etot   =   -228897.2933  EKtot   =     82975.2656  EPtot      =   -311872.5589
 BOND   =      5991.0721  ANGLE   =     23280.1554  DIHED      =     15480.5194
 1-4 NB =      5674.7647  1-4 EEL =      2167.6590  VDWAALS    =     17893.4174
 EELEC  =   -382360.1468  EHBOND  =         0.0000  RESTRAINT  =         0.0000
 EKCMT  =         0.0000  VIRIAL  =         0.0000  VOLUME     =   1230598.0817
                                                    SURFTEN    =         0.0000
                                                    Density    =         1.0136
 ------------------------------------------------------------------------------


 NSTEP =   138000   TIME(PS) =     638.000  TEMP(K) =   308.61  PRESS =     0.0
 Etot   =   -228946.2759  EKtot   =     82521.2109  EPtot      =   -311467.4869
 BOND   =      5938.1805  ANGLE   =     23319.3361  DIHED      =     15342.9294
 1-4 NB =      5648.8884  1-4 EEL =      2066.2158  VDWAALS    =     18151.9084
 EELEC  =   -381934.9455  EHBOND  =         0.0000  RESTRAINT  =         0.0000
 EKCMT  =         0.0000  VIRIAL  =         0.0000  VOLUME     =   1230176.7777
                                                    SURFTEN    =         0.0000
                                                    Density    =         1.0139
 ------------------------------------------------------------------------------


 NSTEP =   139000   TIME(PS) =     639.000  TEMP(K) =   310.31  PRESS =     0.0
 Etot   =   -228703.1631  EKtot   =     82975.9297  EPtot      =   -311679.0928
 BOND   =      5919.2658  ANGLE   =     23426.1545  DIHED      =     15320.7988
 1-4 NB =      5717.9706  1-4 EEL =      2086.0285  VDWAALS    =     18058.2010
 EELEC  =   -382207.5121  EHBOND  =         0.0000  RESTRAINT  =         0.0000
 EKCMT  =         0.0000  VIRIAL  =         0.0000  VOLUME     =   1229785.8003
                                                    SURFTEN    =         0.0000
                                                    Density    =         1.0142
 ------------------------------------------------------------------------------


 NSTEP =   140000   TIME(PS) =     640.000  TEMP(K) =   309.04  PRESS =     0.0
 Etot   =   -228282.7712  EKtot   =     82636.1250  EPtot      =   -310918.8962
 BOND   =      6061.8881  ANGLE   =     23455.9828  DIHED      =     15475.1471
 1-4 NB =      5687.4047  1-4 EEL =      2091.5326  VDWAALS    =     17965.6969
 EELEC  =   -381656.5484  EHBOND  =         0.0000  RESTRAINT  =         0.0000
 EKCMT  =         0.0000  VIRIAL  =         0.0000  VOLUME     =   1230413.7780
                                                    SURFTEN    =         0.0000
                                                    Density    =         1.0137
 ------------------------------------------------------------------------------


 NSTEP =   141000   TIME(PS) =     641.000  TEMP(K) =   309.52  PRESS =     0.0
 Etot   =   -228900.0525  EKtot   =     82764.4297  EPtot      =   -311664.4822
 BOND   =      5973.8900  ANGLE   =     23285.1902  DIHED      =     15372.6175
 1-4 NB =      5683.6239  1-4 EEL =      2073.4246  VDWAALS    =     18099.6400
 EELEC  =   -382152.8685  EHBOND  =         0.0000  RESTRAINT  =         0.0000
 EKCMT  =         0.0000  VIRIAL  =         0.0000  VOLUME     =   1229824.7412
                                                    SURFTEN    =         0.0000
                                                    Density    =         1.0142
 ------------------------------------------------------------------------------


 NSTEP =   142000   TIME(PS) =     642.000  TEMP(K) =   311.07  PRESS =     0.0
 Etot   =   -228633.9239  EKtot   =     83177.6719  EPtot      =   -311811.5958
 BOND   =      5998.3289  ANGLE   =     23425.7129  DIHED      =     15273.8141
 1-4 NB =      5668.1374  1-4 EEL =      1997.0190  VDWAALS    =     17898.3752
 EELEC  =   -382072.9833  EHBOND  =         0.0000  RESTRAINT  =         0.0000
 EKCMT  =         0.0000  VIRIAL  =         0.0000  VOLUME     =   1229675.5326
                                                    SURFTEN    =         0.0000
                                                    Density    =         1.0143
 ------------------------------------------------------------------------------


 NSTEP =   143000   TIME(PS) =     643.000  TEMP(K) =   309.59  PRESS =     0.0
 Etot   =   -229019.7624  EKtot   =     82781.8594  EPtot      =   -311801.6218
 BOND   =      6034.7871  ANGLE   =     23333.4223  DIHED      =     15431.7066
 1-4 NB =      5664.3404  1-4 EEL =      2124.7314  VDWAALS    =     17557.1960
 EELEC  =   -381947.8057  EHBOND  =         0.0000  RESTRAINT  =         0.0000
 EKCMT  =         0.0000  VIRIAL  =         0.0000  VOLUME     =   1229050.7771
                                                    SURFTEN    =         0.0000
                                                    Density    =         1.0148
 ------------------------------------------------------------------------------


 NSTEP =   144000   TIME(PS) =     644.000  TEMP(K) =   309.74  PRESS =     0.0
 Etot   =   -228865.7151  EKtot   =     82823.7578  EPtot      =   -311689.4729
 BOND   =      5836.4281  ANGLE   =     23229.2946  DIHED      =     15384.7297
 1-4 NB =      5763.4368  1-4 EEL =      2172.3798  VDWAALS    =     18750.5026
 EELEC  =   -382826.2445  EHBOND  =         0.0000  RESTRAINT  =         0.0000
 EKCMT  =         0.0000  VIRIAL  =         0.0000  VOLUME     =   1229050.7771
                                                    SURFTEN    =         0.0000
                                                    Density    =         1.0148
 ------------------------------------------------------------------------------


 NSTEP =   145000   TIME(PS) =     645.000  TEMP(K) =   310.09  PRESS =     0.0
 Etot   =   -228282.1220  EKtot   =     82915.4609  EPtot      =   -311197.5830
 BOND   =      5981.9011  ANGLE   =     23499.0745  DIHED      =     15310.2566
 1-4 NB =      5658.0185  1-4 EEL =      2168.2065  VDWAALS    =     17924.3868
 EELEC  =   -381739.4270  EHBOND  =         0.0000  RESTRAINT  =         0.0000
 EKCMT  =         0.0000  VIRIAL  =         0.0000  VOLUME     =   1231447.0286
                                                    SURFTEN    =         0.0000
                                                    Density    =         1.0129
 ------------------------------------------------------------------------------


 NSTEP =   146000   TIME(PS) =     646.000  TEMP(K) =   309.63  PRESS =     0.0
 Etot   =   -228263.8258  EKtot   =     82793.5859  EPtot      =   -311057.4117
 BOND   =      5870.1256  ANGLE   =     23642.7314  DIHED      =     15351.3498
 1-4 NB =      5676.8592  1-4 EEL =      2111.3109  VDWAALS    =     17966.9488
 EELEC  =   -381676.7374  EHBOND  =         0.0000  RESTRAINT  =         0.0000
 EKCMT  =         0.0000  VIRIAL  =         0.0000  VOLUME     =   1232470.3315
                                                    SURFTEN    =         0.0000
                                                    Density    =         1.0120
 ------------------------------------------------------------------------------


 NSTEP =   147000   TIME(PS) =     647.000  TEMP(K) =   310.66  PRESS =     0.0
 Etot   =   -227825.0170  EKtot   =     83067.2031  EPtot      =   -310892.2201
 BOND   =      6011.7978  ANGLE   =     23594.7286  DIHED      =     15429.5958
 1-4 NB =      5717.1003  1-4 EEL =      2169.3753  VDWAALS    =     18002.1977
 EELEC  =   -381817.0155  EHBOND  =         0.0000  RESTRAINT  =         0.0000
 EKCMT  =         0.0000  VIRIAL  =         0.0000  VOLUME     =   1232105.4907
                                                    SURFTEN    =         0.0000
                                                    Density    =         1.0123
 ------------------------------------------------------------------------------


 NSTEP =   148000   TIME(PS) =     648.000  TEMP(K) =   310.47  PRESS =     0.0
 Etot   =   -228294.2073  EKtot   =     83016.6875  EPtot      =   -311310.8948
 BOND   =      5906.7184  ANGLE   =     23432.1411  DIHED      =     15328.9211
 1-4 NB =      5691.5856  1-4 EEL =      2196.2788  VDWAALS    =     18131.0717
 EELEC  =   -381997.6116  EHBOND  =         0.0000  RESTRAINT  =         0.0000
 EKCMT  =         0.0000  VIRIAL  =         0.0000  VOLUME     =   1232380.5041
                                                    SURFTEN    =         0.0000
                                                    Density    =         1.0121
 ------------------------------------------------------------------------------


 NSTEP =   149000   TIME(PS) =     649.000  TEMP(K) =   311.23  PRESS =     0.0
 Etot   =   -227794.3648  EKtot   =     83221.5469  EPtot      =   -311015.9117
 BOND   =      5951.3331  ANGLE   =     23450.1371  DIHED      =     15406.6000
 1-4 NB =      5709.4582  1-4 EEL =      2215.7875  VDWAALS    =     18049.4958
 EELEC  =   -381798.7234  EHBOND  =         0.0000  RESTRAINT  =         0.0000
 EKCMT  =         0.0000  VIRIAL  =         0.0000  VOLUME     =   1231098.1608
                                                    SURFTEN    =         0.0000
                                                    Density    =         1.0132
 ------------------------------------------------------------------------------


 NSTEP =   150000   TIME(PS) =     650.000  TEMP(K) =   309.55  PRESS =     0.0
 Etot   =   -228919.6979  EKtot   =     82771.3906  EPtot      =   -311691.0885
 BOND   =      5884.9795  ANGLE   =     23493.8213  DIHED      =     15286.7909
 1-4 NB =      5644.2614  1-4 EEL =      2101.7896  VDWAALS    =     18343.2473
 EELEC  =   -382445.9786  EHBOND  =         0.0000  RESTRAINT  =         0.0000
 EKCMT  =         0.0000  VIRIAL  =         0.0000  VOLUME     =   1231098.1608
                                                    SURFTEN    =         0.0000
                                                    Density    =         1.0132
 ------------------------------------------------------------------------------


 NSTEP =   151000   TIME(PS) =     651.000  TEMP(K) =   309.60  PRESS =     0.0
 Etot   =   -228610.7405  EKtot   =     82785.7969  EPtot      =   -311396.5373
 BOND   =      6008.4340  ANGLE   =     23520.3204  DIHED      =     15291.6497
 1-4 NB =      5664.7100  1-4 EEL =      2076.4825  VDWAALS    =     18192.7432
 EELEC  =   -382150.8772  EHBOND  =         0.0000  RESTRAINT  =         0.0000
 EKCMT  =         0.0000  VIRIAL  =         0.0000  VOLUME     =   1231138.2884
                                                    SURFTEN    =         0.0000
                                                    Density    =         1.0131
 ------------------------------------------------------------------------------


 NSTEP =   152000   TIME(PS) =     652.000  TEMP(K) =   309.26  PRESS =     0.0
 Etot   =   -228654.1284  EKtot   =     82693.0469  EPtot      =   -311347.1753
 BOND   =      5948.6382  ANGLE   =     23474.8430  DIHED      =     15367.6120
 1-4 NB =      5701.6519  1-4 EEL =      2178.4334  VDWAALS    =     18031.3706
 EELEC  =   -382049.7244  EHBOND  =         0.0000  RESTRAINT  =         0.0000
 EKCMT  =         0.0000  VIRIAL  =         0.0000  VOLUME     =   1231931.1383
                                                    SURFTEN    =         0.0000
                                                    Density    =         1.0125
 ------------------------------------------------------------------------------


 NSTEP =   153000   TIME(PS) =     653.000  TEMP(K) =   308.99  PRESS =     0.0
 Etot   =   -228869.9372  EKtot   =     82620.9531  EPtot      =   -311490.8903
 BOND   =      5951.1589  ANGLE   =     23492.8692  DIHED      =     15419.9286
 1-4 NB =      5700.7790  1-4 EEL =      2006.7814  VDWAALS    =     18120.0809
 EELEC  =   -382182.4884  EHBOND  =         0.0000  RESTRAINT  =         0.0000
 EKCMT  =         0.0000  VIRIAL  =         0.0000  VOLUME     =   1232284.3938
                                                    SURFTEN    =         0.0000
                                                    Density    =         1.0122
 ------------------------------------------------------------------------------


 NSTEP =   154000   TIME(PS) =     654.000  TEMP(K) =   308.53  PRESS =     0.0
 Etot   =   -229018.8625  EKtot   =     82499.8906  EPtot      =   -311518.7531
 BOND   =      5888.5279  ANGLE   =     23597.5416  DIHED      =     15435.7024
 1-4 NB =      5717.9031  1-4 EEL =      2075.0844  VDWAALS    =     18139.9513
 EELEC  =   -382373.4638  EHBOND  =         0.0000  RESTRAINT  =         0.0000
 EKCMT  =         0.0000  VIRIAL  =         0.0000  VOLUME     =   1230858.7114
                                                    SURFTEN    =         0.0000
                                                    Density    =         1.0134
 ------------------------------------------------------------------------------


 NSTEP =   155000   TIME(PS) =     655.000  TEMP(K) =   310.28  PRESS =     0.0
 Etot   =   -228577.1655  EKtot   =     82966.0781  EPtot      =   -311543.2436
 BOND   =      6081.6322  ANGLE   =     23352.8976  DIHED      =     15439.3249
 1-4 NB =      5683.6527  1-4 EEL =      2022.3512  VDWAALS    =     18020.5988
 EELEC  =   -382143.7011  EHBOND  =         0.0000  RESTRAINT  =         0.0000
 EKCMT  =         0.0000  VIRIAL  =         0.0000  VOLUME     =   1230662.0964
                                                    SURFTEN    =         0.0000
                                                    Density    =         1.0135
 ------------------------------------------------------------------------------


 NSTEP =   156000   TIME(PS) =     656.000  TEMP(K) =   311.23  PRESS =     0.0
 Etot   =   -228187.3746  EKtot   =     83220.9766  EPtot      =   -311408.3512
 BOND   =      5868.6895  ANGLE   =     23486.5231  DIHED      =     15437.0797
 1-4 NB =      5696.2798  1-4 EEL =      2065.9487  VDWAALS    =     18548.7790
 EELEC  =   -382511.6509  EHBOND  =         0.0000  RESTRAINT  =         0.0000
 EKCMT  =         0.0000  VIRIAL  =         0.0000  VOLUME     =   1231466.5460
                                                    SURFTEN    =         0.0000
                                                    Density    =         1.0129
 ------------------------------------------------------------------------------


 NSTEP =   157000   TIME(PS) =     657.000  TEMP(K) =   309.59  PRESS =     0.0
 Etot   =   -228630.4709  EKtot   =     82781.5078  EPtot      =   -311411.9787
 BOND   =      5946.5092  ANGLE   =     23408.1837  DIHED      =     15470.6319
 1-4 NB =      5688.6283  1-4 EEL =      2092.1024  VDWAALS    =     17655.1055
 EELEC  =   -381673.1398  EHBOND  =         0.0000  RESTRAINT  =         0.0000
 EKCMT  =         0.0000  VIRIAL  =         0.0000  VOLUME     =   1230233.2400
                                                    SURFTEN    =         0.0000
                                                    Density    =         1.0139
 ------------------------------------------------------------------------------


 NSTEP =   158000   TIME(PS) =     658.000  TEMP(K) =   309.92  PRESS =     0.0
 Etot   =   -228639.2141  EKtot   =     82870.2500  EPtot      =   -311509.4641
 BOND   =      6014.2091  ANGLE   =     23347.1808  DIHED      =     15433.7427
 1-4 NB =      5668.9927  1-4 EEL =      2134.1584  VDWAALS    =     18221.6436
 EELEC  =   -382329.3914  EHBOND  =         0.0000  RESTRAINT  =         0.0000
 EKCMT  =         0.0000  VIRIAL  =         0.0000  VOLUME     =   1228475.3570
                                                    SURFTEN    =         0.0000
                                                    Density    =         1.0153
 ------------------------------------------------------------------------------


 NSTEP =   159000   TIME(PS) =     659.000  TEMP(K) =   309.98  PRESS =     0.0
 Etot   =   -228548.0032  EKtot   =     82887.4297  EPtot      =   -311435.4329
 BOND   =      5970.8330  ANGLE   =     23537.8863  DIHED      =     15381.4562
 1-4 NB =      5674.1403  1-4 EEL =      2134.3326  VDWAALS    =     17867.3505
 EELEC  =   -382001.4318  EHBOND  =         0.0000  RESTRAINT  =         0.0000
 EKCMT  =         0.0000  VIRIAL  =         0.0000  VOLUME     =   1229430.5670
                                                    SURFTEN    =         0.0000
                                                    Density    =         1.0145
 ------------------------------------------------------------------------------


 NSTEP =   160000   TIME(PS) =     660.000  TEMP(K) =   310.03  PRESS =     0.0
 Etot   =   -228483.1182  EKtot   =     82901.2031  EPtot      =   -311384.3214
 BOND   =      6029.0520  ANGLE   =     23265.7646  DIHED      =     15355.9564
 1-4 NB =      5694.2918  1-4 EEL =      2061.2783  VDWAALS    =     17877.9791
 EELEC  =   -381668.6435  EHBOND  =         0.0000  RESTRAINT  =         0.0000
 EKCMT  =         0.0000  VIRIAL  =         0.0000  VOLUME     =   1229706.0672
                                                    SURFTEN    =         0.0000
                                                    Density    =         1.0143
 ------------------------------------------------------------------------------


 NSTEP =   161000   TIME(PS) =     661.000  TEMP(K) =   309.86  PRESS =     0.0
 Etot   =   -228853.3500  EKtot   =     82855.5625  EPtot      =   -311708.9125
 BOND   =      5905.5444  ANGLE   =     23442.6056  DIHED      =     15354.0474
 1-4 NB =      5731.6318  1-4 EEL =      2107.6454  VDWAALS    =     18498.7149
 EELEC  =   -382749.1020  EHBOND  =         0.0000  RESTRAINT  =         0.0000
 EKCMT  =         0.0000  VIRIAL  =         0.0000  VOLUME     =   1229634.7991
                                                    SURFTEN    =         0.0000
                                                    Density    =         1.0144
 ------------------------------------------------------------------------------


 NSTEP =   162000   TIME(PS) =     662.000  TEMP(K) =   309.93  PRESS =     0.0
 Etot   =   -228610.8186  EKtot   =     82872.0000  EPtot      =   -311482.8186
 BOND   =      5904.7452  ANGLE   =     23523.2894  DIHED      =     15333.8048
 1-4 NB =      5707.1778  1-4 EEL =      2183.0671  VDWAALS    =     17570.7098
 EELEC  =   -381705.6128  EHBOND  =         0.0000  RESTRAINT  =         0.0000
 EKCMT  =         0.0000  VIRIAL  =         0.0000  VOLUME     =   1230346.3497
                                                    SURFTEN    =         0.0000
                                                    Density    =         1.0138
 ------------------------------------------------------------------------------


 NSTEP =   163000   TIME(PS) =     663.000  TEMP(K) =   308.79  PRESS =     0.0
 Etot   =   -229025.0480  EKtot   =     82568.8203  EPtot      =   -311593.8683
 BOND   =      6046.4344  ANGLE   =     23364.2154  DIHED      =     15310.2447
 1-4 NB =      5633.8256  1-4 EEL =      2158.2545  VDWAALS    =     18058.6624
 EELEC  =   -382165.5053  EHBOND  =         0.0000  RESTRAINT  =         0.0000
 EKCMT  =         0.0000  VIRIAL  =         0.0000  VOLUME     =   1230346.3497
                                                    SURFTEN    =         0.0000
                                                    Density    =         1.0138
 ------------------------------------------------------------------------------


 NSTEP =   164000   TIME(PS) =     664.000  TEMP(K) =   309.12  PRESS =     0.0
 Etot   =   -228970.3853  EKtot   =     82655.4531  EPtot      =   -311625.8384
 BOND   =      6002.0552  ANGLE   =     23408.5047  DIHED      =     15464.9645
 1-4 NB =      5731.8745  1-4 EEL =      2108.8449  VDWAALS    =     17492.9022
 EELEC  =   -381834.9844  EHBOND  =         0.0000  RESTRAINT  =         0.0000
 EKCMT  =         0.0000  VIRIAL  =         0.0000  VOLUME     =   1230051.8224
                                                    SURFTEN    =         0.0000
                                                    Density    =         1.0140
 ------------------------------------------------------------------------------


 NSTEP =   165000   TIME(PS) =     665.000  TEMP(K) =   310.15  PRESS =     0.0
 Etot   =   -228898.5750  EKtot   =     82930.8516  EPtot      =   -311829.4265
 BOND   =      6023.6696  ANGLE   =     23249.9931  DIHED      =     15335.1595
 1-4 NB =      5716.8547  1-4 EEL =      2080.9532  VDWAALS    =     18066.2171
 EELEC  =   -382302.2737  EHBOND  =         0.0000  RESTRAINT  =         0.0000
 EKCMT  =         0.0000  VIRIAL  =         0.0000  VOLUME     =   1228018.9413
                                                    SURFTEN    =         0.0000
                                                    Density    =         1.0157
 ------------------------------------------------------------------------------


 NSTEP =   166000   TIME(PS) =     666.000  TEMP(K) =   308.82  PRESS =     0.0
 Etot   =   -229456.7398  EKtot   =     82576.7656  EPtot      =   -312033.5054
 BOND   =      5796.7834  ANGLE   =     23352.5081  DIHED      =     15379.3555
 1-4 NB =      5727.9451  1-4 EEL =      2060.9804  VDWAALS    =     18402.8782
 EELEC  =   -382753.9562  EHBOND  =         0.0000  RESTRAINT  =         0.0000
 EKCMT  =         0.0000  VIRIAL  =         0.0000  VOLUME     =   1228193.6613
                                                    SURFTEN    =         0.0000
                                                    Density    =         1.0155
 ------------------------------------------------------------------------------


 NSTEP =   167000   TIME(PS) =     667.000  TEMP(K) =   309.60  PRESS =     0.0
 Etot   =   -228802.2321  EKtot   =     82784.0859  EPtot      =   -311586.3180
 BOND   =      5924.1299  ANGLE   =     23245.5152  DIHED      =     15409.0061
 1-4 NB =      5727.4984  1-4 EEL =      2125.8260  VDWAALS    =     18501.9081
 EELEC  =   -382520.2018  EHBOND  =         0.0000  RESTRAINT  =         0.0000
 EKCMT  =         0.0000  VIRIAL  =         0.0000  VOLUME     =   1227096.2276
                                                    SURFTEN    =         0.0000
                                                    Density    =         1.0165
 ------------------------------------------------------------------------------


 NSTEP =   168000   TIME(PS) =     668.000  TEMP(K) =   309.88  PRESS =     0.0
 Etot   =   -229007.5035  EKtot   =     82860.4844  EPtot      =   -311867.9878
 BOND   =      5829.7362  ANGLE   =     23459.9201  DIHED      =     15301.7644
 1-4 NB =      5653.6261  1-4 EEL =      2068.6581  VDWAALS    =     18056.6090
 EELEC  =   -382238.3019  EHBOND  =         0.0000  RESTRAINT  =         0.0000
 EKCMT  =         0.0000  VIRIAL  =         0.0000  VOLUME     =   1227499.3764
                                                    SURFTEN    =         0.0000
                                                    Density    =         1.0161
 ------------------------------------------------------------------------------


 NSTEP =   169000   TIME(PS) =     669.000  TEMP(K) =   310.00  PRESS =     0.0
 Etot   =   -228908.2775  EKtot   =     82892.4531  EPtot      =   -311800.7307
 BOND   =      5955.5024  ANGLE   =     23644.3272  DIHED      =     15397.0391
 1-4 NB =      5724.6046  1-4 EEL =      2105.2629  VDWAALS    =     18084.1743
 EELEC  =   -382711.6412  EHBOND  =         0.0000  RESTRAINT  =         0.0000
 EKCMT  =         0.0000  VIRIAL  =         0.0000  VOLUME     =   1227295.2678
                                                    SURFTEN    =         0.0000
                                                    Density    =         1.0163
 ------------------------------------------------------------------------------


 NSTEP =   170000   TIME(PS) =     670.000  TEMP(K) =   309.85  PRESS =     0.0
 Etot   =   -228964.8303  EKtot   =     82852.8672  EPtot      =   -311817.6975
 BOND   =      5993.8407  ANGLE   =     23443.3304  DIHED      =     15281.7220
 1-4 NB =      5700.0375  1-4 EEL =      2098.3184  VDWAALS    =     18409.3665
 EELEC  =   -382744.3129  EHBOND  =         0.0000  RESTRAINT  =         0.0000
 EKCMT  =         0.0000  VIRIAL  =         0.0000  VOLUME     =   1229270.2301
                                                    SURFTEN    =         0.0000
                                                    Density    =         1.0147
 ------------------------------------------------------------------------------


 NSTEP =   171000   TIME(PS) =     671.000  TEMP(K) =   309.71  PRESS =     0.0
 Etot   =   -229249.2734  EKtot   =     82814.6562  EPtot      =   -312063.9297
 BOND   =      5959.8692  ANGLE   =     23553.4879  DIHED      =     15392.0965
 1-4 NB =      5719.7244  1-4 EEL =      2104.9913  VDWAALS    =     18407.1913
 EELEC  =   -383201.2904  EHBOND  =         0.0000  RESTRAINT  =         0.0000
 EKCMT  =         0.0000  VIRIAL  =         0.0000  VOLUME     =   1228694.1565
                                                    SURFTEN    =         0.0000
                                                    Density    =         1.0151
 ------------------------------------------------------------------------------


 NSTEP =   172000   TIME(PS) =     672.000  TEMP(K) =   311.30  PRESS =     0.0
 Etot   =   -228338.9978  EKtot   =     83240.0078  EPtot      =   -311579.0057
 BOND   =      6043.0052  ANGLE   =     23519.2747  DIHED      =     15343.4328
 1-4 NB =      5670.2644  1-4 EEL =      2106.3830  VDWAALS    =     18183.9015
 EELEC  =   -382445.2672  EHBOND  =         0.0000  RESTRAINT  =         0.0000
 EKCMT  =         0.0000  VIRIAL  =         0.0000  VOLUME     =   1229396.4128
                                                    SURFTEN    =         0.0000
                                                    Density    =         1.0146
 ------------------------------------------------------------------------------


 NSTEP =   173000   TIME(PS) =     673.000  TEMP(K) =   311.07  PRESS =     0.0
 Etot   =   -228943.6560  EKtot   =     83177.1953  EPtot      =   -312120.8514
 BOND   =      5929.0721  ANGLE   =     23419.8903  DIHED      =     15372.0255
 1-4 NB =      5698.3318  1-4 EEL =      2079.3714  VDWAALS    =     18334.2012
 EELEC  =   -382953.7437  EHBOND  =         0.0000  RESTRAINT  =         0.0000
 EKCMT  =         0.0000  VIRIAL  =         0.0000  VOLUME     =   1227298.7406
                                                    SURFTEN    =         0.0000
                                                    Density    =         1.0163
 ------------------------------------------------------------------------------


 NSTEP =   174000   TIME(PS) =     674.000  TEMP(K) =   310.21  PRESS =     0.0
 Etot   =   -228562.8801  EKtot   =     82949.0234  EPtot      =   -311511.9036
 BOND   =      6022.5917  ANGLE   =     23403.4278  DIHED      =     15469.3969
 1-4 NB =      5698.0796  1-4 EEL =      2024.5182  VDWAALS    =     18387.0538
 EELEC  =   -382516.9715  EHBOND  =         0.0000  RESTRAINT  =         0.0000
 EKCMT  =         0.0000  VIRIAL  =         0.0000  VOLUME     =   1228668.5502
                                                    SURFTEN    =         0.0000
                                                    Density    =         1.0152
 ------------------------------------------------------------------------------


 NSTEP =   175000   TIME(PS) =     675.000  TEMP(K) =   310.10  PRESS =     0.0
 Etot   =   -228402.8155  EKtot   =     82917.3984  EPtot      =   -311320.2139
 BOND   =      6034.1543  ANGLE   =     23450.5881  DIHED      =     15443.4287
 1-4 NB =      5692.5416  1-4 EEL =      2108.0028  VDWAALS    =     17962.4169
 EELEC  =   -382011.3463  EHBOND  =         0.0000  RESTRAINT  =         0.0000
 EKCMT  =         0.0000  VIRIAL  =         0.0000  VOLUME     =   1229104.8422
                                                    SURFTEN    =         0.0000
                                                    Density    =         1.0148
 ------------------------------------------------------------------------------


 NSTEP =   176000   TIME(PS) =     676.000  TEMP(K) =   310.62  PRESS =     0.0
 Etot   =   -228601.4196  EKtot   =     83056.6875  EPtot      =   -311658.1071
 BOND   =      5911.4532  ANGLE   =     23328.6521  DIHED      =     15329.5214
 1-4 NB =      5658.5966  1-4 EEL =      2101.9507  VDWAALS    =     17907.7114
 EELEC  =   -381895.9925  EHBOND  =         0.0000  RESTRAINT  =         0.0000
 EKCMT  =         0.0000  VIRIAL  =         0.0000  VOLUME     =   1228450.0951
                                                    SURFTEN    =         0.0000
                                                    Density    =         1.0153
 ------------------------------------------------------------------------------


 NSTEP =   177000   TIME(PS) =     677.000  TEMP(K) =   311.01  PRESS =     0.0
 Etot   =   -228455.6679  EKtot   =     83162.5938  EPtot      =   -311618.2617
 BOND   =      5930.8572  ANGLE   =     23477.5592  DIHED      =     15384.1333
 1-4 NB =      5682.8097  1-4 EEL =      2028.6973  VDWAALS    =     18341.0330
 EELEC  =   -382463.3514  EHBOND  =         0.0000  RESTRAINT  =         0.0000
 EKCMT  =         0.0000  VIRIAL  =         0.0000  VOLUME     =   1228743.6232
                                                    SURFTEN    =         0.0000
                                                    Density    =         1.0151
 ------------------------------------------------------------------------------


 NSTEP =   178000   TIME(PS) =     678.000  TEMP(K) =   309.94  PRESS =     0.0
 Etot   =   -229057.5204  EKtot   =     82874.7422  EPtot      =   -311932.2626
 BOND   =      5946.1873  ANGLE   =     23330.3355  DIHED      =     15388.5832
 1-4 NB =      5701.5954  1-4 EEL =      2117.6136  VDWAALS    =     17898.0317
 EELEC  =   -382314.6093  EHBOND  =         0.0000  RESTRAINT  =         0.0000
 EKCMT  =         0.0000  VIRIAL  =         0.0000  VOLUME     =   1229659.6584
                                                    SURFTEN    =         0.0000
                                                    Density    =         1.0143
 ------------------------------------------------------------------------------


 NSTEP =   179000   TIME(PS) =     679.000  TEMP(K) =   310.37  PRESS =     0.0
 Etot   =   -228788.8930  EKtot   =     82991.6953  EPtot      =   -311780.5883
 BOND   =      6025.1077  ANGLE   =     23394.1540  DIHED      =     15308.1397
 1-4 NB =      5679.0018  1-4 EEL =      2052.7655  VDWAALS    =     17931.8173
 EELEC  =   -382171.5742  EHBOND  =         0.0000  RESTRAINT  =         0.0000
 EKCMT  =         0.0000  VIRIAL  =         0.0000  VOLUME     =   1228012.1871
                                                    SURFTEN    =         0.0000
                                                    Density    =         1.0157
 ------------------------------------------------------------------------------


 NSTEP =   180000   TIME(PS) =     680.000  TEMP(K) =   310.56  PRESS =     0.0
 Etot   =   -228611.7505  EKtot   =     83041.5625  EPtot      =   -311653.3130
 BOND   =      5953.3967  ANGLE   =     23390.1842  DIHED      =     15436.2457
 1-4 NB =      5677.8163  1-4 EEL =      2105.3600  VDWAALS    =     18061.5188
 EELEC  =   -382277.8347  EHBOND  =         0.0000  RESTRAINT  =         0.0000
 EKCMT  =         0.0000  VIRIAL  =         0.0000  VOLUME     =   1227685.0342
                                                    SURFTEN    =         0.0000
                                                    Density    =         1.0160
 ------------------------------------------------------------------------------


 NSTEP =   181000   TIME(PS) =     681.000  TEMP(K) =   309.74  PRESS =     0.0
 Etot   =   -228659.4485  EKtot   =     82822.0156  EPtot      =   -311481.4641
 BOND   =      5954.7767  ANGLE   =     23524.1674  DIHED      =     15357.4981
 1-4 NB =      5716.4415  1-4 EEL =      2108.2690  VDWAALS    =     17730.3646
 EELEC  =   -381872.9814  EHBOND  =         0.0000  RESTRAINT  =         0.0000
 EKCMT  =         0.0000  VIRIAL  =         0.0000  VOLUME     =   1228586.9058
                                                    SURFTEN    =         0.0000
                                                    Density    =         1.0152
 ------------------------------------------------------------------------------


 NSTEP =   182000   TIME(PS) =     682.000  TEMP(K) =   310.04  PRESS =     0.0
 Etot   =   -228828.4149  EKtot   =     82901.4297  EPtot      =   -311729.8446
 BOND   =      6100.8130  ANGLE   =     23298.9158  DIHED      =     15416.9458
 1-4 NB =      5648.2720  1-4 EEL =      2112.1203  VDWAALS    =     18272.0651
 EELEC  =   -382578.9766  EHBOND  =         0.0000  RESTRAINT  =         0.0000
 EKCMT  =         0.0000  VIRIAL  =         0.0000  VOLUME     =   1228676.4751
                                                    SURFTEN    =         0.0000
                                                    Density    =         1.0152
 ------------------------------------------------------------------------------


 NSTEP =   183000   TIME(PS) =     683.000  TEMP(K) =   309.63  PRESS =     0.0
 Etot   =   -228633.6148  EKtot   =     82792.3828  EPtot      =   -311425.9977
 BOND   =      6074.7025  ANGLE   =     23469.6578  DIHED      =     15381.8033
 1-4 NB =      5710.2868  1-4 EEL =      2114.6505  VDWAALS    =     18328.4492
 EELEC  =   -382505.5478  EHBOND  =         0.0000  RESTRAINT  =         0.0000
 EKCMT  =         0.0000  VIRIAL  =         0.0000  VOLUME     =   1229928.7303
                                                    SURFTEN    =         0.0000
                                                    Density    =         1.0141
 ------------------------------------------------------------------------------


 NSTEP =   184000   TIME(PS) =     684.000  TEMP(K) =   310.70  PRESS =     0.0
 Etot   =   -228437.5927  EKtot   =     83078.0547  EPtot      =   -311515.6474
 BOND   =      5933.8455  ANGLE   =     23530.8147  DIHED      =     15336.3073
 1-4 NB =      5714.4240  1-4 EEL =      2139.9555  VDWAALS    =     17771.5022
 EELEC  =   -381942.4966  EHBOND  =         0.0000  RESTRAINT  =         0.0000
 EKCMT  =         0.0000  VIRIAL  =         0.0000  VOLUME     =   1228936.2423
                                                    SURFTEN    =         0.0000
                                                    Density    =         1.0149
 ------------------------------------------------------------------------------


 NSTEP =   185000   TIME(PS) =     685.000  TEMP(K) =   309.49  PRESS =     0.0
 Etot   =   -228696.2333  EKtot   =     82754.7812  EPtot      =   -311451.0146
 BOND   =      5961.5421  ANGLE   =     23466.5314  DIHED      =     15379.4171
 1-4 NB =      5697.3504  1-4 EEL =      2133.6066  VDWAALS    =     18009.6375
 EELEC  =   -382099.0996  EHBOND  =         0.0000  RESTRAINT  =         0.0000
 EKCMT  =         0.0000  VIRIAL  =         0.0000  VOLUME     =   1229606.6987
                                                    SURFTEN    =         0.0000
                                                    Density    =         1.0144
 ------------------------------------------------------------------------------


 NSTEP =   186000   TIME(PS) =     686.000  TEMP(K) =   309.28  PRESS =     0.0
 Etot   =   -228564.9862  EKtot   =     82698.7500  EPtot      =   -311263.7362
 BOND   =      5898.6332  ANGLE   =     23417.1167  DIHED      =     15423.6431
 1-4 NB =      5693.3992  1-4 EEL =      2129.8048  VDWAALS    =     17555.2612
 EELEC  =   -381381.5945  EHBOND  =         0.0000  RESTRAINT  =         0.0000
 EKCMT  =         0.0000  VIRIAL  =         0.0000  VOLUME     =   1230041.8102
                                                    SURFTEN    =         0.0000
                                                    Density    =         1.0140
 ------------------------------------------------------------------------------


 NSTEP =   187000   TIME(PS) =     687.000  TEMP(K) =   309.55  PRESS =     0.0
 Etot   =   -228783.9740  EKtot   =     82771.7109  EPtot      =   -311555.6849
 BOND   =      5957.7734  ANGLE   =     23437.2776  DIHED      =     15335.8091
 1-4 NB =      5722.1546  1-4 EEL =      2078.9693  VDWAALS    =     17679.5135
 EELEC  =   -381767.1822  EHBOND  =         0.0000  RESTRAINT  =         0.0000
 EKCMT  =         0.0000  VIRIAL  =         0.0000  VOLUME     =   1230416.7847
                                                    SURFTEN    =         0.0000
                                                    Density    =         1.0137
 ------------------------------------------------------------------------------


 NSTEP =   188000   TIME(PS) =     688.000  TEMP(K) =   309.67  PRESS =     0.0
 Etot   =   -229045.4638  EKtot   =     82802.9219  EPtot      =   -311848.3857
 BOND   =      5898.5299  ANGLE   =     23631.5405  DIHED      =     15311.1652
 1-4 NB =      5666.7393  1-4 EEL =      2099.9304  VDWAALS    =     18448.7096
 EELEC  =   -382905.0005  EHBOND  =         0.0000  RESTRAINT  =         0.0000
 EKCMT  =         0.0000  VIRIAL  =         0.0000  VOLUME     =   1229511.1246
                                                    SURFTEN    =         0.0000
                                                    Density    =         1.0145
 ------------------------------------------------------------------------------


 NSTEP =   189000   TIME(PS) =     689.000  TEMP(K) =   308.53  PRESS =     0.0
 Etot   =   -229455.2562  EKtot   =     82499.5234  EPtot      =   -311954.7797
 BOND   =      5976.2360  ANGLE   =     23344.4314  DIHED      =     15382.6566
 1-4 NB =      5647.8375  1-4 EEL =      2089.9596  VDWAALS    =     17908.8464
 EELEC  =   -382304.7471  EHBOND  =         0.0000  RESTRAINT  =         0.0000
 EKCMT  =         0.0000  VIRIAL  =         0.0000  VOLUME     =   1229784.1181
                                                    SURFTEN    =         0.0000
                                                    Density    =         1.0142
 ------------------------------------------------------------------------------


 NSTEP =   190000   TIME(PS) =     690.000  TEMP(K) =   308.91  PRESS =     0.0
 Etot   =   -228907.0963  EKtot   =     82599.3359  EPtot      =   -311506.4322
 BOND   =      5930.0653  ANGLE   =     23229.9873  DIHED      =     15398.2195
 1-4 NB =      5693.8720  1-4 EEL =      2051.4855  VDWAALS    =     17789.4826
 EELEC  =   -381599.5445  EHBOND  =         0.0000  RESTRAINT  =         0.0000
 EKCMT  =         0.0000  VIRIAL  =         0.0000  VOLUME     =   1230765.0832
                                                    SURFTEN    =         0.0000
                                                    Density    =         1.0134
 ------------------------------------------------------------------------------


 NSTEP =   191000   TIME(PS) =     691.000  TEMP(K) =   309.38  PRESS =     0.0
 Etot   =   -229166.3068  EKtot   =     82725.2969  EPtot      =   -311891.6037
 BOND   =      5896.4534  ANGLE   =     23346.2278  DIHED      =     15442.2212
 1-4 NB =      5636.3313  1-4 EEL =      2012.9757  VDWAALS    =     17919.0163
 EELEC  =   -382144.8294  EHBOND  =         0.0000  RESTRAINT  =         0.0000
 EKCMT  =         0.0000  VIRIAL  =         0.0000  VOLUME     =   1230096.7687
                                                    SURFTEN    =         0.0000
                                                    Density    =         1.0140
 ------------------------------------------------------------------------------


 NSTEP =   192000   TIME(PS) =     692.000  TEMP(K) =   309.48  PRESS =     0.0
 Etot   =   -228443.7624  EKtot   =     82752.9062  EPtot      =   -311196.6687
 BOND   =      5948.9198  ANGLE   =     23453.0366  DIHED      =     15390.2611
 1-4 NB =      5678.5874  1-4 EEL =      2131.0504  VDWAALS    =     18124.0971
 EELEC  =   -381922.6210  EHBOND  =         0.0000  RESTRAINT  =         0.0000
 EKCMT  =         0.0000  VIRIAL  =         0.0000  VOLUME     =   1229454.7688
                                                    SURFTEN    =         0.0000
                                                    Density    =         1.0145
 ------------------------------------------------------------------------------


 NSTEP =   193000   TIME(PS) =     693.000  TEMP(K) =   309.41  PRESS =     0.0
 Etot   =   -229174.1491  EKtot   =     82735.2109  EPtot      =   -311909.3600
 BOND   =      5965.9870  ANGLE   =     23332.1294  DIHED      =     15405.7662
 1-4 NB =      5621.6630  1-4 EEL =      2059.6717  VDWAALS    =     17474.1928
 EELEC  =   -381768.7702  EHBOND  =         0.0000  RESTRAINT  =         0.0000
 EKCMT  =         0.0000  VIRIAL  =         0.0000  VOLUME     =   1229240.2292
                                                    SURFTEN    =         0.0000
                                                    Density    =         1.0147
 ------------------------------------------------------------------------------


 NSTEP =   194000   TIME(PS) =     694.000  TEMP(K) =   309.20  PRESS =     0.0
 Etot   =   -229250.6391  EKtot   =     82679.3438  EPtot      =   -311929.9829
 BOND   =      6002.9319  ANGLE   =     23302.8984  DIHED      =     15473.0019
 1-4 NB =      5692.9251  1-4 EEL =      2064.5881  VDWAALS    =     18234.4392
 EELEC  =   -382700.7674  EHBOND  =         0.0000  RESTRAINT  =         0.0000
 EKCMT  =         0.0000  VIRIAL  =         0.0000  VOLUME     =   1228005.4342
                                                    SURFTEN    =         0.0000
                                                    Density    =         1.0157
 ------------------------------------------------------------------------------


 NSTEP =   195000   TIME(PS) =     695.000  TEMP(K) =   308.72  PRESS =     0.0
 Etot   =   -229394.1814  EKtot   =     82550.8125  EPtot      =   -311944.9939
 BOND   =      6022.2576  ANGLE   =     23222.3605  DIHED      =     15355.7320
 1-4 NB =      5692.8933  1-4 EEL =      2090.4592  VDWAALS    =     18292.1913
 EELEC  =   -382620.8878  EHBOND  =         0.0000  RESTRAINT  =         0.0000
 EKCMT  =         0.0000  VIRIAL  =         0.0000  VOLUME     =   1228005.4342
                                                    SURFTEN    =         0.0000
                                                    Density    =         1.0157
 ------------------------------------------------------------------------------


 NSTEP =   196000   TIME(PS) =     696.000  TEMP(K) =   309.68  PRESS =     0.0
 Etot   =   -229073.4375  EKtot   =     82807.0391  EPtot      =   -311880.4766
 BOND   =      5976.0283  ANGLE   =     23477.3180  DIHED      =     15370.5532
 1-4 NB =      5689.1515  1-4 EEL =      2124.6059  VDWAALS    =     18246.7162
 EELEC  =   -382764.8497  EHBOND  =         0.0000  RESTRAINT  =         0.0000
 EKCMT  =         0.0000  VIRIAL  =         0.0000  VOLUME     =   1227597.5447
                                                    SURFTEN    =         0.0000
                                                    Density    =         1.0160
 ------------------------------------------------------------------------------


 NSTEP =   197000   TIME(PS) =     697.000  TEMP(K) =   309.32  PRESS =     0.0
 Etot   =   -229338.2214  EKtot   =     82709.9219  EPtot      =   -312048.1433
 BOND   =      5996.6245  ANGLE   =     23451.3354  DIHED      =     15350.0953
 1-4 NB =      5659.2170  1-4 EEL =      2067.6521  VDWAALS    =     18030.1158
 EELEC  =   -382603.1833  EHBOND  =         0.0000  RESTRAINT  =         0.0000
 EKCMT  =         0.0000  VIRIAL  =         0.0000  VOLUME     =   1228106.6236
                                                    SURFTEN    =         0.0000
                                                    Density    =         1.0156
 ------------------------------------------------------------------------------


 NSTEP =   198000   TIME(PS) =     698.000  TEMP(K) =   310.22  PRESS =     0.0
 Etot   =   -228591.5396  EKtot   =     82949.6797  EPtot      =   -311541.2193
 BOND   =      6008.9070  ANGLE   =     23537.4838  DIHED      =     15361.7690
 1-4 NB =      5661.1480  1-4 EEL =      2026.2813  VDWAALS    =     17527.5063
 EELEC  =   -381664.3148  EHBOND  =         0.0000  RESTRAINT  =         0.0000
 EKCMT  =         0.0000  VIRIAL  =         0.0000  VOLUME     =   1228587.3684
                                                    SURFTEN    =         0.0000
                                                    Density    =         1.0152
 ------------------------------------------------------------------------------


 NSTEP =   199000   TIME(PS) =     699.000  TEMP(K) =   310.88  PRESS =     0.0
 Etot   =   -228798.0957  EKtot   =     83127.0078  EPtot      =   -311925.1035
 BOND   =      5871.1741  ANGLE   =     23370.0575  DIHED      =     15266.7355
 1-4 NB =      5690.9340  1-4 EEL =      2081.2146  VDWAALS    =     17736.9417
 EELEC  =   -381942.1609  EHBOND  =         0.0000  RESTRAINT  =         0.0000
 EKCMT  =         0.0000  VIRIAL  =         0.0000  VOLUME     =   1228180.1784
                                                    SURFTEN    =         0.0000
                                                    Density    =         1.0156
 ------------------------------------------------------------------------------


 NSTEP =   200000   TIME(PS) =     700.000  TEMP(K) =   310.56  PRESS =     0.0
 Etot   =   -229072.7526  EKtot   =     83042.6172  EPtot      =   -312115.3698
 BOND   =      5936.9493  ANGLE   =     23409.8601  DIHED      =     15254.7335
 1-4 NB =      5716.9697  1-4 EEL =      2195.8529  VDWAALS    =     18343.1825
 EELEC  =   -382972.9178  EHBOND  =         0.0000  RESTRAINT  =         0.0000
 EKCMT  =         0.0000  VIRIAL  =         0.0000  VOLUME     =   1228448.2792
                                                    SURFTEN    =         0.0000
                                                    Density    =         1.0153
 ------------------------------------------------------------------------------


 NSTEP =   201000   TIME(PS) =     701.000  TEMP(K) =   311.29  PRESS =     0.0
 Etot   =   -228712.2894  EKtot   =     83236.5391  EPtot      =   -311948.8284
 BOND   =      5987.9596  ANGLE   =     23295.4587  DIHED      =     15329.0314
 1-4 NB =      5678.6092  1-4 EEL =      2152.4402  VDWAALS    =     17906.2852
 EELEC  =   -382298.6127  EHBOND  =         0.0000  RESTRAINT  =         0.0000
 EKCMT  =         0.0000  VIRIAL  =         0.0000  VOLUME     =   1229525.3297
                                                    SURFTEN    =         0.0000
                                                    Density    =         1.0144
 ------------------------------------------------------------------------------


 NSTEP =   202000   TIME(PS) =     702.000  TEMP(K) =   309.95  PRESS =     0.0
 Etot   =   -228545.0458  EKtot   =     82878.0078  EPtot      =   -311423.0536
 BOND   =      5958.7132  ANGLE   =     23538.6302  DIHED      =     15393.9279
 1-4 NB =      5655.7495  1-4 EEL =      2041.4326  VDWAALS    =     18176.1982
 EELEC  =   -382187.7053  EHBOND  =         0.0000  RESTRAINT  =         0.0000
 EKCMT  =         0.0000  VIRIAL  =         0.0000  VOLUME     =   1229763.8808
                                                    SURFTEN    =         0.0000
                                                    Density    =         1.0143
 ------------------------------------------------------------------------------


 NSTEP =   203000   TIME(PS) =     703.000  TEMP(K) =   309.99  PRESS =     0.0
 Etot   =   -228982.4876  EKtot   =     82889.0781  EPtot      =   -311871.5658
 BOND   =      6023.2717  ANGLE   =     23376.9377  DIHED      =     15387.2763
 1-4 NB =      5694.8685  1-4 EEL =      2059.8678  VDWAALS    =     18157.2824
 EELEC  =   -382571.0702  EHBOND  =         0.0000  RESTRAINT  =         0.0000
 EKCMT  =         0.0000  VIRIAL  =         0.0000  VOLUME     =   1230223.1614
                                                    SURFTEN    =         0.0000
                                                    Density    =         1.0139
 ------------------------------------------------------------------------------


 NSTEP =   204000   TIME(PS) =     704.000  TEMP(K) =   309.85  PRESS =     0.0
 Etot   =   -228417.8963  EKtot   =     82851.5391  EPtot      =   -311269.4354
 BOND   =      6059.0685  ANGLE   =     23507.3237  DIHED      =     15350.8688
 1-4 NB =      5670.0452  1-4 EEL =      2106.3817  VDWAALS    =     18129.9370
 EELEC  =   -382093.0604  EHBOND  =         0.0000  RESTRAINT  =         0.0000
 EKCMT  =         0.0000  VIRIAL  =         0.0000  VOLUME     =   1230822.0867
                                                    SURFTEN    =         0.0000
                                                    Density    =         1.0134
 ------------------------------------------------------------------------------


 NSTEP =   205000   TIME(PS) =     705.000  TEMP(K) =   310.34  PRESS =     0.0
 Etot   =   -228653.5257  EKtot   =     82983.0156  EPtot      =   -311636.5414
 BOND   =      5888.7629  ANGLE   =     23646.0389  DIHED      =     15379.1252
 1-4 NB =      5689.7427  1-4 EEL =      1993.2661  VDWAALS    =     17905.7638
 EELEC  =   -382139.2410  EHBOND  =         0.0000  RESTRAINT  =         0.0000
 EKCMT  =         0.0000  VIRIAL  =         0.0000  VOLUME     =   1230431.1343
                                                    SURFTEN    =         0.0000
                                                    Density    =         1.0137
 ------------------------------------------------------------------------------


 NSTEP =   206000   TIME(PS) =     706.000  TEMP(K) =   309.37  PRESS =     0.0
 Etot   =   -228387.1224  EKtot   =     82723.6250  EPtot      =   -311110.7474
 BOND   =      5894.7184  ANGLE   =     23603.9691  DIHED      =     15370.8633
 1-4 NB =      5761.8161  1-4 EEL =      2069.0428  VDWAALS    =     17912.5264
 EELEC  =   -381723.6835  EHBOND  =         0.0000  RESTRAINT  =         0.0000
 EKCMT  =         0.0000  VIRIAL  =         0.0000  VOLUME     =   1229863.0056
                                                    SURFTEN    =         0.0000
                                                    Density    =         1.0142
 ------------------------------------------------------------------------------


 NSTEP =   207000   TIME(PS) =     707.000  TEMP(K) =   309.72  PRESS =     0.0
 Etot   =   -228706.5684  EKtot   =     82816.6953  EPtot      =   -311523.2637
 BOND   =      6081.2835  ANGLE   =     23154.5177  DIHED      =     15362.9821
 1-4 NB =      5608.9988  1-4 EEL =      2109.0964  VDWAALS    =     17831.7614
 EELEC  =   -381671.9035  EHBOND  =         0.0000  RESTRAINT  =         0.0000
 EKCMT  =         0.0000  VIRIAL  =         0.0000  VOLUME     =   1231446.1048
                                                    SURFTEN    =         0.0000
                                                    Density    =         1.0129
 ------------------------------------------------------------------------------


 NSTEP =   208000   TIME(PS) =     708.000  TEMP(K) =   310.07  PRESS =     0.0
 Etot   =   -228855.9033  EKtot   =     82910.5625  EPtot      =   -311766.4658
 BOND   =      5993.7205  ANGLE   =     23238.2242  DIHED      =     15361.5420
 1-4 NB =      5671.9921  1-4 EEL =      2063.4568  VDWAALS    =     18253.9332
 EELEC  =   -382349.3347  EHBOND  =         0.0000  RESTRAINT  =         0.0000
 EKCMT  =         0.0000  VIRIAL  =         0.0000  VOLUME     =   1229492.4119
                                                    SURFTEN    =         0.0000
                                                    Density    =         1.0145
 ------------------------------------------------------------------------------


 NSTEP =   209000   TIME(PS) =     709.000  TEMP(K) =   308.70  PRESS =     0.0
 Etot   =   -229036.8861  EKtot   =     82543.3125  EPtot      =   -311580.1986
 BOND   =      5926.1449  ANGLE   =     23510.4605  DIHED      =     15390.2796
 1-4 NB =      5688.5184  1-4 EEL =      2125.5549  VDWAALS    =     17870.1942
 EELEC  =   -382091.3511  EHBOND  =         0.0000  RESTRAINT  =         0.0000
 EKCMT  =         0.0000  VIRIAL  =         0.0000  VOLUME     =   1231602.8857
                                                    SURFTEN    =         0.0000
                                                    Density    =         1.0127
 ------------------------------------------------------------------------------


 NSTEP =   210000   TIME(PS) =     710.000  TEMP(K) =   309.08  PRESS =     0.0
 Etot   =   -229241.6621  EKtot   =     82647.2578  EPtot      =   -311888.9199
 BOND   =      5928.2491  ANGLE   =     23062.9004  DIHED      =     15410.9550
 1-4 NB =      5651.1551  1-4 EEL =      2056.8185  VDWAALS    =     18092.2120
 EELEC  =   -382091.2101  EHBOND  =         0.0000  RESTRAINT  =         0.0000
 EKCMT  =         0.0000  VIRIAL  =         0.0000  VOLUME     =   1230894.3190
                                                    SURFTEN    =         0.0000
                                                    Density    =         1.0133
 ------------------------------------------------------------------------------


 NSTEP =   211000   TIME(PS) =     711.000  TEMP(K) =   309.03  PRESS =     0.0
 Etot   =   -228756.6537  EKtot   =     82632.6641  EPtot      =   -311389.3178
 BOND   =      5866.3353  ANGLE   =     23660.9820  DIHED      =     15327.8845
 1-4 NB =      5640.3672  1-4 EEL =      2102.9582  VDWAALS    =     18113.3870
 EELEC  =   -382101.2321  EHBOND  =         0.0000  RESTRAINT  =         0.0000
 EKCMT  =         0.0000  VIRIAL  =         0.0000  VOLUME     =   1230489.4530
                                                    SURFTEN    =         0.0000
                                                    Density    =         1.0137
 ------------------------------------------------------------------------------


 NSTEP =   212000   TIME(PS) =     712.000  TEMP(K) =   310.58  PRESS =     0.0
 Etot   =   -228477.0588  EKtot   =     83047.7969  EPtot      =   -311524.8557
 BOND   =      5999.6884  ANGLE   =     23442.9906  DIHED      =     15406.6204
 1-4 NB =      5640.2075  1-4 EEL =      2111.5393  VDWAALS    =     17874.8348
 EELEC  =   -382000.7366  EHBOND  =         0.0000  RESTRAINT  =         0.0000
 EKCMT  =         0.0000  VIRIAL  =         0.0000  VOLUME     =   1230136.5109
                                                    SURFTEN    =         0.0000
                                                    Density    =         1.0139
 ------------------------------------------------------------------------------


 NSTEP =   213000   TIME(PS) =     713.000  TEMP(K) =   309.62  PRESS =     0.0
 Etot   =   -228026.3078  EKtot   =     82791.1875  EPtot      =   -310817.4953
 BOND   =      5946.8030  ANGLE   =     23638.6813  DIHED      =     15349.8836
 1-4 NB =      5682.6421  1-4 EEL =      2075.5609  VDWAALS    =     17652.6992
 EELEC  =   -381163.7654  EHBOND  =         0.0000  RESTRAINT  =         0.0000
 EKCMT  =         0.0000  VIRIAL  =         0.0000  VOLUME     =   1231004.8380
                                                    SURFTEN    =         0.0000
                                                    Density    =         1.0132
 ------------------------------------------------------------------------------


 NSTEP =   214000   TIME(PS) =     714.000  TEMP(K) =   310.76  PRESS =     0.0
 Etot   =   -228726.7050  EKtot   =     83095.9609  EPtot      =   -311822.6659
 BOND   =      5977.4463  ANGLE   =     23381.0897  DIHED      =     15326.7024
 1-4 NB =      5680.4150  1-4 EEL =      2095.1633  VDWAALS    =     17715.6694
 EELEC  =   -381999.1522  EHBOND  =         0.0000  RESTRAINT  =         0.0000
 EKCMT  =         0.0000  VIRIAL  =         0.0000  VOLUME     =   1230701.6978
                                                    SURFTEN    =         0.0000
                                                    Density    =         1.0135
 ------------------------------------------------------------------------------


 NSTEP =   215000   TIME(PS) =     715.000  TEMP(K) =   310.14  PRESS =     0.0
 Etot   =   -228946.1039  EKtot   =     82928.5234  EPtot      =   -311874.6274
 BOND   =      5903.9567  ANGLE   =     23620.7369  DIHED      =     15327.9477
 1-4 NB =      5667.5072  1-4 EEL =      2133.7953  VDWAALS    =     18187.2049
 EELEC  =   -382715.7762  EHBOND  =         0.0000  RESTRAINT  =         0.0000
 EKCMT  =         0.0000  VIRIAL  =         0.0000  VOLUME     =   1230707.1369
                                                    SURFTEN    =         0.0000
                                                    Density    =         1.0135
 ------------------------------------------------------------------------------


 NSTEP =   216000   TIME(PS) =     716.000  TEMP(K) =   310.47  PRESS =     0.0
 Etot   =   -228672.3659  EKtot   =     83017.5391  EPtot      =   -311689.9050
 BOND   =      5955.8253  ANGLE   =     23424.1538  DIHED      =     15343.1012
 1-4 NB =      5665.5063  1-4 EEL =      2062.1334  VDWAALS    =     18108.6529
 EELEC  =   -382249.2780  EHBOND  =         0.0000  RESTRAINT  =         0.0000
 EKCMT  =         0.0000  VIRIAL  =         0.0000  VOLUME     =   1231792.4124
                                                    SURFTEN    =         0.0000
                                                    Density    =         1.0126
 ------------------------------------------------------------------------------


 NSTEP =   217000   TIME(PS) =     717.000  TEMP(K) =   310.04  PRESS =     0.0
 Etot   =   -228771.2204  EKtot   =     82901.8125  EPtot      =   -311673.0329
 BOND   =      5943.9165  ANGLE   =     23441.8211  DIHED      =     15467.2168
 1-4 NB =      5670.0232  1-4 EEL =      2071.5834  VDWAALS    =     17831.7517
 EELEC  =   -382099.3455  EHBOND  =         0.0000  RESTRAINT  =         0.0000
 EKCMT  =         0.0000  VIRIAL  =         0.0000  VOLUME     =   1231269.8185
                                                    SURFTEN    =         0.0000
                                                    Density    =         1.0130
 ------------------------------------------------------------------------------


 NSTEP =   218000   TIME(PS) =     718.000  TEMP(K) =   311.09  PRESS =     0.0
 Etot   =   -228707.8388  EKtot   =     83182.9922  EPtot      =   -311890.8310
 BOND   =      5872.1442  ANGLE   =     23487.8498  DIHED      =     15340.3218
 1-4 NB =      5652.0833  1-4 EEL =      2150.3045  VDWAALS    =     17910.7235
 EELEC  =   -382304.2581  EHBOND  =         0.0000  RESTRAINT  =         0.0000
 EKCMT  =         0.0000  VIRIAL  =         0.0000  VOLUME     =   1229222.0486
                                                    SURFTEN    =         0.0000
                                                    Density    =         1.0147
 ------------------------------------------------------------------------------


 NSTEP =   219000   TIME(PS) =     719.000  TEMP(K) =   309.06  PRESS =     0.0
 Etot   =   -228968.1723  EKtot   =     82641.8281  EPtot      =   -311610.0004
 BOND   =      5942.6649  ANGLE   =     23279.8974  DIHED      =     15421.1435
 1-4 NB =      5726.3198  1-4 EEL =      2116.0839  VDWAALS    =     18129.3594
 EELEC  =   -382225.4692  EHBOND  =         0.0000  RESTRAINT  =         0.0000
 EKCMT  =         0.0000  VIRIAL  =         0.0000  VOLUME     =   1229359.6659
                                                    SURFTEN    =         0.0000
                                                    Density    =         1.0146
 ------------------------------------------------------------------------------


 NSTEP =   220000   TIME(PS) =     720.000  TEMP(K) =   310.26  PRESS =     0.0
 Etot   =   -228581.1421  EKtot   =     82962.1562  EPtot      =   -311543.2983
 BOND   =      6017.1125  ANGLE   =     23597.2105  DIHED      =     15328.0963
 1-4 NB =      5657.7374  1-4 EEL =      2029.0659  VDWAALS    =     17966.7329
 EELEC  =   -382139.2538  EHBOND  =         0.0000  RESTRAINT  =         0.0000
 EKCMT  =         0.0000  VIRIAL  =         0.0000  VOLUME     =   1230189.0559
                                                    SURFTEN    =         0.0000
                                                    Density    =         1.0139
 ------------------------------------------------------------------------------


 NSTEP =   221000   TIME(PS) =     721.000  TEMP(K) =   310.96  PRESS =     0.0
 Etot   =   -228577.3863  EKtot   =     83148.5781  EPtot      =   -311725.9644
 BOND   =      5988.4257  ANGLE   =     23306.6627  DIHED      =     15375.7283
 1-4 NB =      5630.6352  1-4 EEL =      2093.8325  VDWAALS    =     18322.5711
 EELEC  =   -382443.8198  EHBOND  =         0.0000  RESTRAINT  =         0.0000
 EKCMT  =         0.0000  VIRIAL  =         0.0000  VOLUME     =   1229343.1854
                                                    SURFTEN    =         0.0000
                                                    Density    =         1.0146
 ------------------------------------------------------------------------------


 NSTEP =   222000   TIME(PS) =     722.000  TEMP(K) =   310.99  PRESS =     0.0
 Etot   =   -229019.7549  EKtot   =     83156.4062  EPtot      =   -312176.1611
 BOND   =      6003.6738  ANGLE   =     23058.2313  DIHED      =     15371.5537
 1-4 NB =      5627.6774  1-4 EEL =      2094.1979  VDWAALS    =     17920.3535
 EELEC  =   -382251.8487  EHBOND  =         0.0000  RESTRAINT  =         0.0000
 EKCMT  =         0.0000  VIRIAL  =         0.0000  VOLUME     =   1229875.8397
                                                    SURFTEN    =         0.0000
                                                    Density    =         1.0142
 ------------------------------------------------------------------------------


 NSTEP =   223000   TIME(PS) =     723.000  TEMP(K) =   308.95  PRESS =     0.0
 Etot   =   -228891.4500  EKtot   =     82611.5469  EPtot      =   -311502.9969
 BOND   =      5946.9657  ANGLE   =     23376.0772  DIHED      =     15362.6135
 1-4 NB =      5650.5522  1-4 EEL =      2098.2918  VDWAALS    =     18402.5545
 EELEC  =   -382340.0519  EHBOND  =         0.0000  RESTRAINT  =         0.0000
 EKCMT  =         0.0000  VIRIAL  =         0.0000  VOLUME     =   1230218.5118
                                                    SURFTEN    =         0.0000
                                                    Density    =         1.0139
 ------------------------------------------------------------------------------


 NSTEP =   224000   TIME(PS) =     724.000  TEMP(K) =   309.84  PRESS =     0.0
 Etot   =   -228508.2281  EKtot   =     82847.8906  EPtot      =   -311356.1187
 BOND   =      6003.0097  ANGLE   =     23360.0656  DIHED      =     15394.9683
 1-4 NB =      5683.6777  1-4 EEL =      2203.5662  VDWAALS    =     18305.9898
 EELEC  =   -382307.3960  EHBOND  =         0.0000  RESTRAINT  =         0.0000
 EKCMT  =         0.0000  VIRIAL  =         0.0000  VOLUME     =   1229289.2941
                                                    SURFTEN    =         0.0000
                                                    Density    =         1.0146
 ------------------------------------------------------------------------------


 NSTEP =   225000   TIME(PS) =     725.000  TEMP(K) =   309.36  PRESS =     0.0
 Etot   =   -229293.2120  EKtot   =     82721.8516  EPtot      =   -312015.0636
 BOND   =      6029.4876  ANGLE   =     23164.6155  DIHED      =     15339.8137
 1-4 NB =      5629.1257  1-4 EEL =      2116.2483  VDWAALS    =     18607.5578
 EELEC  =   -382901.9121  EHBOND  =         0.0000  RESTRAINT  =         0.0000
 EKCMT  =         0.0000  VIRIAL  =         0.0000  VOLUME     =   1229296.9143
                                                    SURFTEN    =         0.0000
                                                    Density    =         1.0146
 ------------------------------------------------------------------------------


 NSTEP =   226000   TIME(PS) =     726.000  TEMP(K) =   310.23  PRESS =     0.0
 Etot   =   -228803.2192  EKtot   =     82954.2656  EPtot      =   -311757.4848
 BOND   =      5979.3784  ANGLE   =     23324.3056  DIHED      =     15406.1357
 1-4 NB =      5678.4020  1-4 EEL =      2111.8686  VDWAALS    =     17970.1415
 EELEC  =   -382227.7167  EHBOND  =         0.0000  RESTRAINT  =         0.0000
 EKCMT  =         0.0000  VIRIAL  =         0.0000  VOLUME     =   1229056.7361
                                                    SURFTEN    =         0.0000
                                                    Density    =         1.0148
 ------------------------------------------------------------------------------


 NSTEP =   227000   TIME(PS) =     727.000  TEMP(K) =   310.10  PRESS =     0.0
 Etot   =   -229055.4423  EKtot   =     82918.6016  EPtot      =   -311974.0438
 BOND   =      5896.6965  ANGLE   =     23374.0486  DIHED      =     15371.2900
 1-4 NB =      5708.5160  1-4 EEL =      2085.8321  VDWAALS    =     18581.0230
 EELEC  =   -382991.4500  EHBOND  =         0.0000  RESTRAINT  =         0.0000
 EKCMT  =         0.0000  VIRIAL  =         0.0000  VOLUME     =   1228347.5465
                                                    SURFTEN    =         0.0000
                                                    Density    =         1.0154
 ------------------------------------------------------------------------------


 NSTEP =   228000   TIME(PS) =     728.000  TEMP(K) =   310.76  PRESS =     0.0
 Etot   =   -228870.8994  EKtot   =     83093.9688  EPtot      =   -311964.8681
 BOND   =      5888.7945  ANGLE   =     23320.4983  DIHED      =     15423.6540
 1-4 NB =      5684.6867  1-4 EEL =      2142.4939  VDWAALS    =     17696.1374
 EELEC  =   -382121.1329  EHBOND  =         0.0000  RESTRAINT  =         0.0000
 EKCMT  =         0.0000  VIRIAL  =         0.0000  VOLUME     =   1228573.8502
                                                    SURFTEN    =         0.0000
                                                    Density    =         1.0152
 ------------------------------------------------------------------------------


 NSTEP =   229000   TIME(PS) =     729.000  TEMP(K) =   309.40  PRESS =     0.0
 Etot   =   -229034.0239  EKtot   =     82732.2031  EPtot      =   -311766.2271
 BOND   =      5973.7687  ANGLE   =     23343.9520  DIHED      =     15454.7948
 1-4 NB =      5757.3400  1-4 EEL =      2198.9378  VDWAALS    =     18219.7919
 EELEC  =   -382714.8122  EHBOND  =         0.0000  RESTRAINT  =         0.0000
 EKCMT  =         0.0000  VIRIAL  =         0.0000  VOLUME     =   1228198.6518
                                                    SURFTEN    =         0.0000
                                                    Density    =         1.0155
 ------------------------------------------------------------------------------


 NSTEP =   230000   TIME(PS) =     730.000  TEMP(K) =   310.69  PRESS =     0.0
 Etot   =   -228746.1885  EKtot   =     83076.8906  EPtot      =   -311823.0791
 BOND   =      5963.7359  ANGLE   =     23431.4129  DIHED      =     15386.9451
 1-4 NB =      5657.8683  1-4 EEL =      2058.6983  VDWAALS    =     17926.4916
 EELEC  =   -382248.2313  EHBOND  =         0.0000  RESTRAINT  =         0.0000
 EKCMT  =         0.0000  VIRIAL  =         0.0000  VOLUME     =   1228714.8827
                                                    SURFTEN    =         0.0000
                                                    Density    =         1.0151
 ------------------------------------------------------------------------------


 NSTEP =   231000   TIME(PS) =     731.000  TEMP(K) =   310.28  PRESS =     0.0
 Etot   =   -229023.0228  EKtot   =     82967.3828  EPtot      =   -311990.4057
 BOND   =      6086.5450  ANGLE   =     23570.3309  DIHED      =     15358.0099
 1-4 NB =      5675.1659  1-4 EEL =      2128.3257  VDWAALS    =     18014.4118
 EELEC  =   -382823.1948  EHBOND  =         0.0000  RESTRAINT  =         0.0000
 EKCMT  =         0.0000  VIRIAL  =         0.0000  VOLUME     =   1228821.2293
                                                    SURFTEN    =         0.0000
                                                    Density    =         1.0150
 ------------------------------------------------------------------------------


 NSTEP =   232000   TIME(PS) =     732.000  TEMP(K) =   309.87  PRESS =     0.0
 Etot   =   -229221.2148  EKtot   =     82857.1562  EPtot      =   -312078.3710
 BOND   =      5965.2702  ANGLE   =     23517.4783  DIHED      =     15478.2459
 1-4 NB =      5716.8561  1-4 EEL =      2159.8092  VDWAALS    =     18358.0362
 EELEC  =   -383274.0668  EHBOND  =         0.0000  RESTRAINT  =         0.0000
 EKCMT  =         0.0000  VIRIAL  =         0.0000  VOLUME     =   1227914.1965
                                                    SURFTEN    =         0.0000
                                                    Density    =         1.0158
 ------------------------------------------------------------------------------


 NSTEP =   233000   TIME(PS) =     733.000  TEMP(K) =   310.80  PRESS =     0.0
 Etot   =   -228803.8390  EKtot   =     83106.4688  EPtot      =   -311910.3078
 BOND   =      5992.8985  ANGLE   =     23743.0345  DIHED      =     15298.5034
 1-4 NB =      5669.8366  1-4 EEL =      2066.4932  VDWAALS    =     18099.4408
 EELEC  =   -382780.5148  EHBOND  =         0.0000  RESTRAINT  =         0.0000
 EKCMT  =         0.0000  VIRIAL  =         0.0000  VOLUME     =   1228672.4238
                                                    SURFTEN    =         0.0000
                                                    Density    =         1.0152
 ------------------------------------------------------------------------------


 NSTEP =   234000   TIME(PS) =     734.000  TEMP(K) =   310.34  PRESS =     0.0
 Etot   =   -228808.4300  EKtot   =     82982.1406  EPtot      =   -311790.5706
 BOND   =      6024.1193  ANGLE   =     23572.0634  DIHED      =     15420.3320
 1-4 NB =      5650.4991  1-4 EEL =      2077.9556  VDWAALS    =     18352.0393
 EELEC  =   -382887.5793  EHBOND  =         0.0000  RESTRAINT  =         0.0000
 EKCMT  =         0.0000  VIRIAL  =         0.0000  VOLUME     =   1226861.8806
                                                    SURFTEN    =         0.0000
                                                    Density    =         1.0167
 ------------------------------------------------------------------------------


 NSTEP =   235000   TIME(PS) =     735.000  TEMP(K) =   308.50  PRESS =     0.0
 Etot   =   -229608.4525  EKtot   =     82491.9922  EPtot      =   -312100.4447
 BOND   =      5897.9981  ANGLE   =     23604.5160  DIHED      =     15378.0856
 1-4 NB =      5641.3075  1-4 EEL =      2046.9855  VDWAALS    =     18165.7769
 EELEC  =   -382835.1142  EHBOND  =         0.0000  RESTRAINT  =         0.0000
 EKCMT  =         0.0000  VIRIAL  =         0.0000  VOLUME     =   1227392.0314
                                                    SURFTEN    =         0.0000
                                                    Density    =         1.0162
 ------------------------------------------------------------------------------


 NSTEP =   236000   TIME(PS) =     736.000  TEMP(K) =   308.78  PRESS =     0.0
 Etot   =   -229393.4289  EKtot   =     82565.2656  EPtot      =   -311958.6946
 BOND   =      6051.0671  ANGLE   =     23264.3555  DIHED      =     15399.6485
 1-4 NB =      5679.5544  1-4 EEL =      2136.3037  VDWAALS    =     17856.6538
 EELEC  =   -382346.2775  EHBOND  =         0.0000  RESTRAINT  =         0.0000
 EKCMT  =         0.0000  VIRIAL  =         0.0000  VOLUME     =   1227269.0535
                                                    SURFTEN    =         0.0000
                                                    Density    =         1.0163
 ------------------------------------------------------------------------------


 NSTEP =   237000   TIME(PS) =     737.000  TEMP(K) =   309.54  PRESS =     0.0
 Etot   =   -229092.0542  EKtot   =     82769.4375  EPtot      =   -311861.4917
 BOND   =      5979.0416  ANGLE   =     23358.9626  DIHED      =     15408.0436
 1-4 NB =      5675.8839  1-4 EEL =      2108.1297  VDWAALS    =     18516.6066
 EELEC  =   -382908.1597  EHBOND  =         0.0000  RESTRAINT  =         0.0000
 EKCMT  =         0.0000  VIRIAL  =         0.0000  VOLUME     =   1228151.0147
                                                    SURFTEN    =         0.0000
                                                    Density    =         1.0156
 ------------------------------------------------------------------------------


 NSTEP =   238000   TIME(PS) =     738.000  TEMP(K) =   310.31  PRESS =     0.0
 Etot   =   -228874.4988  EKtot   =     82974.2109  EPtot      =   -311848.7098
 BOND   =      5946.5179  ANGLE   =     23358.6949  DIHED      =     15379.6917
 1-4 NB =      5658.5229  1-4 EEL =      2148.4539  VDWAALS    =     18407.7129
 EELEC  =   -382748.3039  EHBOND  =         0.0000  RESTRAINT  =         0.0000
 EKCMT  =         0.0000  VIRIAL  =         0.0000  VOLUME     =   1227824.6785
                                                    SURFTEN    =         0.0000
                                                    Density    =         1.0159
 ------------------------------------------------------------------------------


 NSTEP =   239000   TIME(PS) =     739.000  TEMP(K) =   311.10  PRESS =     0.0
 Etot   =   -228625.3284  EKtot   =     83186.4453  EPtot      =   -311811.7737
 BOND   =      5911.9204  ANGLE   =     23258.5605  DIHED      =     15298.2901
 1-4 NB =      5721.9807  1-4 EEL =      2118.4108  VDWAALS    =     17858.9200
 EELEC  =   -381979.8562  EHBOND  =         0.0000  RESTRAINT  =         0.0000
 EKCMT  =         0.0000  VIRIAL  =         0.0000  VOLUME     =   1228109.0296
                                                    SURFTEN    =         0.0000
                                                    Density    =         1.0156
 ------------------------------------------------------------------------------


 NSTEP =   240000   TIME(PS) =     740.000  TEMP(K) =   309.49  PRESS =     0.0
 Etot   =   -229071.4913  EKtot   =     82755.4609  EPtot      =   -311826.9523
 BOND   =      6009.4393  ANGLE   =     23349.1794  DIHED      =     15346.2841
 1-4 NB =      5679.1318  1-4 EEL =      2082.4131  VDWAALS    =     18042.7772
 EELEC  =   -382336.1772  EHBOND  =         0.0000  RESTRAINT  =         0.0000
 EKCMT  =         0.0000  VIRIAL  =         0.0000  VOLUME     =   1229785.7705
                                                    SURFTEN    =         0.0000
                                                    Density    =         1.0142
 ------------------------------------------------------------------------------


 NSTEP =   241000   TIME(PS) =     741.000  TEMP(K) =   309.91  PRESS =     0.0
 Etot   =   -228827.9208  EKtot   =     82868.2500  EPtot      =   -311696.1708
 BOND   =      5876.8677  ANGLE   =     23528.1769  DIHED      =     15366.0348
 1-4 NB =      5703.8464  1-4 EEL =      2209.6736  VDWAALS    =     17819.1128
 EELEC  =   -382199.8831  EHBOND  =         0.0000  RESTRAINT  =         0.0000
 EKCMT  =         0.0000  VIRIAL  =         0.0000  VOLUME     =   1229418.9687
                                                    SURFTEN    =         0.0000
                                                    Density    =         1.0145
 ------------------------------------------------------------------------------


 NSTEP =   242000   TIME(PS) =     742.000  TEMP(K) =   309.55  PRESS =     0.0
 Etot   =   -228790.6350  EKtot   =     82770.5312  EPtot      =   -311561.1663
 BOND   =      5927.0894  ANGLE   =     23452.5863  DIHED      =     15420.3563
 1-4 NB =      5586.3917  1-4 EEL =      2138.2137  VDWAALS    =     17878.2250
 EELEC  =   -381964.0288  EHBOND  =         0.0000  RESTRAINT  =         0.0000
 EKCMT  =         0.0000  VIRIAL  =         0.0000  VOLUME     =   1228751.2853
                                                    SURFTEN    =         0.0000
                                                    Density    =         1.0151
 ------------------------------------------------------------------------------


 NSTEP =   243000   TIME(PS) =     743.000  TEMP(K) =   310.15  PRESS =     0.0
 Etot   =   -228741.7383  EKtot   =     82933.3672  EPtot      =   -311675.1055
 BOND   =      6000.4981  ANGLE   =     23339.2137  DIHED      =     15355.3655
 1-4 NB =      5718.9944  1-4 EEL =      2100.9168  VDWAALS    =     17772.5882
 EELEC  =   -381962.6822  EHBOND  =         0.0000  RESTRAINT  =         0.0000
 EKCMT  =         0.0000  VIRIAL  =         0.0000  VOLUME     =   1228905.5756
                                                    SURFTEN    =         0.0000
                                                    Density    =         1.0150
 ------------------------------------------------------------------------------


 NSTEP =   244000   TIME(PS) =     744.000  TEMP(K) =   310.24  PRESS =     0.0
 Etot   =   -228696.5301  EKtot   =     82954.9219  EPtot      =   -311651.4520
 BOND   =      5931.2565  ANGLE   =     23301.7591  DIHED      =     15488.3908
 1-4 NB =      5707.4944  1-4 EEL =      2176.8226  VDWAALS    =     18209.3506
 EELEC  =   -382466.5259  EHBOND  =         0.0000  RESTRAINT  =         0.0000
 EKCMT  =         0.0000  VIRIAL  =         0.0000  VOLUME     =   1229929.5404
                                                    SURFTEN    =         0.0000
                                                    Density    =         1.0141
 ------------------------------------------------------------------------------


 NSTEP =   245000   TIME(PS) =     745.000  TEMP(K) =   310.32  PRESS =     0.0
 Etot   =   -227916.7511  EKtot   =     82976.8750  EPtot      =   -310893.6261
 BOND   =      5894.9977  ANGLE   =     23501.8230  DIHED      =     15506.9985
 1-4 NB =      5652.2964  1-4 EEL =      2068.1530  VDWAALS    =     17912.7187
 EELEC  =   -381430.6133  EHBOND  =         0.0000  RESTRAINT  =         0.0000
 EKCMT  =         0.0000  VIRIAL  =         0.0000  VOLUME     =   1230092.0098
                                                    SURFTEN    =         0.0000
                                                    Density    =         1.0140
 ------------------------------------------------------------------------------


 NSTEP =   246000   TIME(PS) =     746.000  TEMP(K) =   310.22  PRESS =     0.0
 Etot   =   -228508.0408  EKtot   =     82951.0625  EPtot      =   -311459.1033
 BOND   =      5937.8859  ANGLE   =     23485.6548  DIHED      =     15392.5826
 1-4 NB =      5704.5199  1-4 EEL =      2095.3070  VDWAALS    =     18069.1642
 EELEC  =   -382144.2178  EHBOND  =         0.0000  RESTRAINT  =         0.0000
 EKCMT  =         0.0000  VIRIAL  =         0.0000  VOLUME     =   1230092.0098
                                                    SURFTEN    =         0.0000
                                                    Density    =         1.0140
 ------------------------------------------------------------------------------


 NSTEP =   247000   TIME(PS) =     747.000  TEMP(K) =   309.60  PRESS =     0.0
 Etot   =   -228949.4941  EKtot   =     82784.3359  EPtot      =   -311733.8300
 BOND   =      5936.9558  ANGLE   =     23484.3715  DIHED      =     15314.3449
 1-4 NB =      5664.9276  1-4 EEL =      2114.5825  VDWAALS    =     18616.1889
 EELEC  =   -382865.2013  EHBOND  =         0.0000  RESTRAINT  =         0.0000
 EKCMT  =         0.0000  VIRIAL  =         0.0000  VOLUME     =   1229905.9702
                                                    SURFTEN    =         0.0000
                                                    Density    =         1.0141
 ------------------------------------------------------------------------------


 NSTEP =   248000   TIME(PS) =     748.000  TEMP(K) =   310.93  PRESS =     0.0
 Etot   =   -228623.0278  EKtot   =     83141.3828  EPtot      =   -311764.4106
 BOND   =      5829.4443  ANGLE   =     23422.8405  DIHED      =     15323.6783
 1-4 NB =      5698.5189  1-4 EEL =      2145.3264  VDWAALS    =     18084.4002
 EELEC  =   -382268.6192  EHBOND  =         0.0000  RESTRAINT  =         0.0000
 EKCMT  =         0.0000  VIRIAL  =         0.0000  VOLUME     =   1229437.2247
                                                    SURFTEN    =         0.0000
                                                    Density    =         1.0145
 ------------------------------------------------------------------------------


 NSTEP =   249000   TIME(PS) =     749.000  TEMP(K) =   309.45  PRESS =     0.0
 Etot   =   -228718.9774  EKtot   =     82745.6328  EPtot      =   -311464.6102
 BOND   =      5994.2660  ANGLE   =     23319.1693  DIHED      =     15362.0608
 1-4 NB =      5671.7869  1-4 EEL =      2083.3494  VDWAALS    =     18169.3413
 EELEC  =   -382064.5839  EHBOND  =         0.0000  RESTRAINT  =         0.0000
 EKCMT  =         0.0000  VIRIAL  =         0.0000  VOLUME     =   1229296.7013
                                                    SURFTEN    =         0.0000
                                                    Density    =         1.0146
 ------------------------------------------------------------------------------


 NSTEP =   250000   TIME(PS) =     750.000  TEMP(K) =   309.75  PRESS =     0.0
 Etot   =   -229099.6761  EKtot   =     82823.8672  EPtot      =   -311923.5433
 BOND   =      5927.4069  ANGLE   =     23461.1529  DIHED      =     15436.7352
 1-4 NB =      5659.6548  1-4 EEL =      2052.9557  VDWAALS    =     18123.1487
 EELEC  =   -382584.5974  EHBOND  =         0.0000  RESTRAINT  =         0.0000
 EKCMT  =         0.0000  VIRIAL  =         0.0000  VOLUME     =   1229296.7013
                                                    SURFTEN    =         0.0000
                                                    Density    =         1.0146
 ------------------------------------------------------------------------------


 NSTEP =   251000   TIME(PS) =     751.000  TEMP(K) =   310.55  PRESS =     0.0
 Etot   =   -228683.5819  EKtot   =     83039.8359  EPtot      =   -311723.4179
 BOND   =      5986.3607  ANGLE   =     23309.4434  DIHED      =     15396.6146
 1-4 NB =      5672.2110  1-4 EEL =      2094.7518  VDWAALS    =     18059.7660
 EELEC  =   -382242.5654  EHBOND  =         0.0000  RESTRAINT  =         0.0000
 EKCMT  =         0.0000  VIRIAL  =         0.0000  VOLUME     =   1229953.3319
                                                    SURFTEN    =         0.0000
                                                    Density    =         1.0141
 ------------------------------------------------------------------------------


 NSTEP =   252000   TIME(PS) =     752.000  TEMP(K) =   309.79  PRESS =     0.0
 Etot   =   -228892.1266  EKtot   =     82834.5078  EPtot      =   -311726.6344
 BOND   =      5940.0352  ANGLE   =     23325.0564  DIHED      =     15300.4796
 1-4 NB =      5685.7875  1-4 EEL =      2057.0890  VDWAALS    =     17789.6478
 EELEC  =   -381824.7300  EHBOND  =         0.0000  RESTRAINT  =         0.0000
 EKCMT  =         0.0000  VIRIAL  =         0.0000  VOLUME     =   1230582.8145
                                                    SURFTEN    =         0.0000
                                                    Density    =         1.0136
 ------------------------------------------------------------------------------


 NSTEP =   253000   TIME(PS) =     753.000  TEMP(K) =   310.46  PRESS =     0.0
 Etot   =   -228955.2397  EKtot   =     83014.5859  EPtot      =   -311969.8256
 BOND   =      5967.5543  ANGLE   =     23400.3358  DIHED      =     15325.9774
 1-4 NB =      5694.6963  1-4 EEL =      2096.5348  VDWAALS    =     18515.4661
 EELEC  =   -382970.3903  EHBOND  =         0.0000  RESTRAINT  =         0.0000
 EKCMT  =         0.0000  VIRIAL  =         0.0000  VOLUME     =   1228707.5301
                                                    SURFTEN    =         0.0000
                                                    Density    =         1.0151
 ------------------------------------------------------------------------------


 NSTEP =   254000   TIME(PS) =     754.000  TEMP(K) =   309.72  PRESS =     0.0
 Etot   =   -228799.0004  EKtot   =     82816.7188  EPtot      =   -311615.7192
 BOND   =      5889.9357  ANGLE   =     23618.3428  DIHED      =     15405.0638
 1-4 NB =      5648.0906  1-4 EEL =      2185.1368  VDWAALS    =     17581.7832
 EELEC  =   -381944.0721  EHBOND  =         0.0000  RESTRAINT  =         0.0000
 EKCMT  =         0.0000  VIRIAL  =         0.0000  VOLUME     =   1228973.5841
                                                    SURFTEN    =         0.0000
                                                    Density    =         1.0149
 ------------------------------------------------------------------------------


 NSTEP =   255000   TIME(PS) =     755.000  TEMP(K) =   310.29  PRESS =     0.0
 Etot   =   -228876.7391  EKtot   =     82969.8984  EPtot      =   -311846.6376
 BOND   =      6000.8903  ANGLE   =     23458.3603  DIHED      =     15387.7721
 1-4 NB =      5710.0708  1-4 EEL =      2091.6024  VDWAALS    =     17890.7830
 EELEC  =   -382386.1163  EHBOND  =         0.0000  RESTRAINT  =         0.0000
 EKCMT  =         0.0000  VIRIAL  =         0.0000  VOLUME     =   1227606.2277
                                                    SURFTEN    =         0.0000
                                                    Density    =         1.0160
 ------------------------------------------------------------------------------


 NSTEP =   256000   TIME(PS) =     756.000  TEMP(K) =   308.51  PRESS =     0.0
 Etot   =   -229584.2367  EKtot   =     82492.2891  EPtot      =   -312076.5258
 BOND   =      6010.7630  ANGLE   =     23262.4292  DIHED      =     15283.4976
 1-4 NB =      5681.6024  1-4 EEL =      2037.0772  VDWAALS    =     18089.7793
 EELEC  =   -382441.6745  EHBOND  =         0.0000  RESTRAINT  =         0.0000
 EKCMT  =         0.0000  VIRIAL  =         0.0000  VOLUME     =   1227665.0346
                                                    SURFTEN    =         0.0000
                                                    Density    =         1.0160
 ------------------------------------------------------------------------------


 NSTEP =   257000   TIME(PS) =     757.000  TEMP(K) =   309.68  PRESS =     0.0
 Etot   =   -229176.9845  EKtot   =     82806.0625  EPtot      =   -311983.0470
 BOND   =      5984.8462  ANGLE   =     23549.3435  DIHED      =     15313.4302
 1-4 NB =      5666.0912  1-4 EEL =      2116.4026  VDWAALS    =     18116.6680
 EELEC  =   -382729.8288  EHBOND  =         0.0000  RESTRAINT  =         0.0000
 EKCMT  =         0.0000  VIRIAL  =         0.0000  VOLUME     =   1228522.7826
                                                    SURFTEN    =         0.0000
                                                    Density    =         1.0153
 ------------------------------------------------------------------------------


 NSTEP =   258000   TIME(PS) =     758.000  TEMP(K) =   310.60  PRESS =     0.0
 Etot   =   -228586.2394  EKtot   =     83053.2109  EPtot      =   -311639.4504
 BOND   =      6093.5208  ANGLE   =     23446.7793  DIHED      =     15418.5988
 1-4 NB =      5659.3803  1-4 EEL =      2189.6453  VDWAALS    =     17956.4708
 EELEC  =   -382403.8455  EHBOND  =         0.0000  RESTRAINT  =         0.0000
 EKCMT  =         0.0000  VIRIAL  =         0.0000  VOLUME     =   1228439.7446
                                                    SURFTEN    =         0.0000
                                                    Density    =         1.0153
 ------------------------------------------------------------------------------


 NSTEP =   259000   TIME(PS) =     759.000  TEMP(K) =   309.32  PRESS =     0.0
 Etot   =   -228867.8101  EKtot   =     82711.1328  EPtot      =   -311578.9429
 BOND   =      5986.4111  ANGLE   =     23593.1999  DIHED      =     15474.5936
 1-4 NB =      5710.2640  1-4 EEL =      2101.7264  VDWAALS    =     17809.6217
 EELEC  =   -382254.7597  EHBOND  =         0.0000  RESTRAINT  =         0.0000
 EKCMT  =         0.0000  VIRIAL  =         0.0000  VOLUME     =   1227354.4650
                                                    SURFTEN    =         0.0000
                                                    Density    =         1.0162
 ------------------------------------------------------------------------------


 NSTEP =   260000   TIME(PS) =     760.000  TEMP(K) =   310.17  PRESS =     0.0
 Etot   =   -228756.4697  EKtot   =     82938.3438  EPtot      =   -311694.8135
 BOND   =      5957.3198  ANGLE   =     23454.9412  DIHED      =     15423.2544
 1-4 NB =      5701.5574  1-4 EEL =      2130.1206  VDWAALS    =     18280.4771
 EELEC  =   -382642.4840  EHBOND  =         0.0000  RESTRAINT  =         0.0000
 EKCMT  =         0.0000  VIRIAL  =         0.0000  VOLUME     =   1227432.3627
                                                    SURFTEN    =         0.0000
                                                    Density    =         1.0162
 ------------------------------------------------------------------------------


 NSTEP =   261000   TIME(PS) =     761.000  TEMP(K) =   311.52  PRESS =     0.0
 Etot   =   -228862.1035  EKtot   =     83298.9453  EPtot      =   -312161.0488
 BOND   =      5859.2242  ANGLE   =     23430.6463  DIHED      =     15301.1256
 1-4 NB =      5715.8759  1-4 EEL =      2083.3611  VDWAALS    =     18119.2546
 EELEC  =   -382670.5365  EHBOND  =         0.0000  RESTRAINT  =         0.0000
 EKCMT  =         0.0000  VIRIAL  =         0.0000  VOLUME     =   1226450.2882
                                                    SURFTEN    =         0.0000
                                                    Density    =         1.0170
 ------------------------------------------------------------------------------


 NSTEP =   262000   TIME(PS) =     762.000  TEMP(K) =   310.59  PRESS =     0.0
 Etot   =   -228987.9225  EKtot   =     83049.5234  EPtot      =   -312037.4460
 BOND   =      5878.4773  ANGLE   =     23478.4425  DIHED      =     15358.8158
 1-4 NB =      5689.4140  1-4 EEL =      2181.1441  VDWAALS    =     18090.1145
 EELEC  =   -382713.8541  EHBOND  =         0.0000  RESTRAINT  =         0.0000
 EKCMT  =         0.0000  VIRIAL  =         0.0000  VOLUME     =   1228357.9450
                                                    SURFTEN    =         0.0000
                                                    Density    =         1.0154
 ------------------------------------------------------------------------------


 NSTEP =   263000   TIME(PS) =     763.000  TEMP(K) =   310.58  PRESS =     0.0
 Etot   =   -228865.7255  EKtot   =     83047.1797  EPtot      =   -311912.9052
 BOND   =      5981.0139  ANGLE   =     23449.5634  DIHED      =     15379.9100
 1-4 NB =      5720.6353  1-4 EEL =      2131.5060  VDWAALS    =     18305.3199
 EELEC  =   -382880.8537  EHBOND  =         0.0000  RESTRAINT  =         0.0000
 EKCMT  =         0.0000  VIRIAL  =         0.0000  VOLUME     =   1227842.1595
                                                    SURFTEN    =         0.0000
                                                    Density    =         1.0158
 ------------------------------------------------------------------------------


 NSTEP =   264000   TIME(PS) =     764.000  TEMP(K) =   309.61  PRESS =     0.0
 Etot   =   -229090.8772  EKtot   =     82788.2812  EPtot      =   -311879.1584
 BOND   =      6032.8475  ANGLE   =     23418.2860  DIHED      =     15380.0457
 1-4 NB =      5743.6898  1-4 EEL =      2207.4543  VDWAALS    =     18029.1052
 EELEC  =   -382690.5869  EHBOND  =         0.0000  RESTRAINT  =         0.0000
 EKCMT  =         0.0000  VIRIAL  =         0.0000  VOLUME     =   1229387.1754
                                                    SURFTEN    =         0.0000
                                                    Density    =         1.0146
 ------------------------------------------------------------------------------


 NSTEP =   265000   TIME(PS) =     765.000  TEMP(K) =   310.50  PRESS =     0.0
 Etot   =   -228516.9034  EKtot   =     83026.6328  EPtot      =   -311543.5362
 BOND   =      5991.2315  ANGLE   =     23458.3249  DIHED      =     15277.6927
 1-4 NB =      5703.1212  1-4 EEL =      2135.6517  VDWAALS    =     17674.6076
 EELEC  =   -381784.1658  EHBOND  =         0.0000  RESTRAINT  =         0.0000
 EKCMT  =         0.0000  VIRIAL  =         0.0000  VOLUME     =   1229587.5675
                                                    SURFTEN    =         0.0000
                                                    Density    =         1.0144
 ------------------------------------------------------------------------------


 NSTEP =   266000   TIME(PS) =     766.000  TEMP(K) =   310.18  PRESS =     0.0
 Etot   =   -228520.2910  EKtot   =     82938.8672  EPtot      =   -311459.1582
 BOND   =      6010.4790  ANGLE   =     23416.8119  DIHED      =     15353.1564
 1-4 NB =      5685.3097  1-4 EEL =      2133.4278  VDWAALS    =     17656.2950
 EELEC  =   -381714.6381  EHBOND  =         0.0000  RESTRAINT  =         0.0000
 EKCMT  =         0.0000  VIRIAL  =         0.0000  VOLUME     =   1229785.7367
                                                    SURFTEN    =         0.0000
                                                    Density    =         1.0142
 ------------------------------------------------------------------------------


 NSTEP =   267000   TIME(PS) =     767.000  TEMP(K) =   309.10  PRESS =     0.0
 Etot   =   -229164.1254  EKtot   =     82650.2578  EPtot      =   -311814.3832
 BOND   =      5990.7532  ANGLE   =     23265.6637  DIHED      =     15343.2867
 1-4 NB =      5681.5676  1-4 EEL =      2216.3004  VDWAALS    =     18349.8470
 EELEC  =   -382661.8018  EHBOND  =         0.0000  RESTRAINT  =         0.0000
 EKCMT  =         0.0000  VIRIAL  =         0.0000  VOLUME     =   1229616.0285
                                                    SURFTEN    =         0.0000
                                                    Density    =         1.0144
 ------------------------------------------------------------------------------


 NSTEP =   268000   TIME(PS) =     768.000  TEMP(K) =   309.45  PRESS =     0.0
 Etot   =   -228926.8184  EKtot   =     82745.1484  EPtot      =   -311671.9668
 BOND   =      5964.8955  ANGLE   =     23523.8702  DIHED      =     15335.5999
 1-4 NB =      5660.7585  1-4 EEL =      2142.1643  VDWAALS    =     17726.3592
 EELEC  =   -382025.6143  EHBOND  =         0.0000  RESTRAINT  =         0.0000
 EKCMT  =         0.0000  VIRIAL  =         0.0000  VOLUME     =   1228556.0274
                                                    SURFTEN    =         0.0000
                                                    Density    =         1.0152
 ------------------------------------------------------------------------------


 NSTEP =   269000   TIME(PS) =     769.000  TEMP(K) =   310.82  PRESS =     0.0
 Etot   =   -229014.9606  EKtot   =     83110.1562  EPtot      =   -312125.1168
 BOND   =      5919.9062  ANGLE   =     23334.9720  DIHED      =     15425.5099
 1-4 NB =      5632.7941  1-4 EEL =      2164.4533  VDWAALS    =     18586.6345
 EELEC  =   -383189.3868  EHBOND  =         0.0000  RESTRAINT  =         0.0000
 EKCMT  =         0.0000  VIRIAL  =         0.0000  VOLUME     =   1228556.0274
                                                    SURFTEN    =         0.0000
                                                    Density    =         1.0152
 ------------------------------------------------------------------------------


 NSTEP =   270000   TIME(PS) =     770.000  TEMP(K) =   310.03  PRESS =     0.0
 Etot   =   -229214.2368  EKtot   =     82898.7500  EPtot      =   -312112.9868
 BOND   =      5870.5499  ANGLE   =     23335.5440  DIHED      =     15466.3017
 1-4 NB =      5683.4267  1-4 EEL =      2114.5415  VDWAALS    =     17808.9926
 EELEC  =   -382392.3433  EHBOND  =         0.0000  RESTRAINT  =         0.0000
 EKCMT  =         0.0000  VIRIAL  =         0.0000  VOLUME     =   1228624.8078
                                                    SURFTEN    =         0.0000
                                                    Density    =         1.0152
 ------------------------------------------------------------------------------


 NSTEP =   271000   TIME(PS) =     771.000  TEMP(K) =   309.12  PRESS =     0.0
 Etot   =   -229014.7173  EKtot   =     82656.5312  EPtot      =   -311671.2485
 BOND   =      5875.8223  ANGLE   =     23478.8742  DIHED      =     15380.6340
 1-4 NB =      5664.8823  1-4 EEL =      2051.0191  VDWAALS    =     18528.8085
 EELEC  =   -382651.2889  EHBOND  =         0.0000  RESTRAINT  =         0.0000
 EKCMT  =         0.0000  VIRIAL  =         0.0000  VOLUME     =   1228731.8380
                                                    SURFTEN    =         0.0000
                                                    Density    =         1.0151
 ------------------------------------------------------------------------------


 NSTEP =   272000   TIME(PS) =     772.000  TEMP(K) =   311.95  PRESS =     0.0
 Etot   =   -228600.7563  EKtot   =     83413.4609  EPtot      =   -312014.2172
 BOND   =      5931.0219  ANGLE   =     23459.5921  DIHED      =     15407.8465
 1-4 NB =      5708.0273  1-4 EEL =      2098.2462  VDWAALS    =     18201.9798
 EELEC  =   -382820.9311  EHBOND  =         0.0000  RESTRAINT  =         0.0000
 EKCMT  =         0.0000  VIRIAL  =         0.0000  VOLUME     =   1228474.4598
                                                    SURFTEN    =         0.0000
                                                    Density    =         1.0153
 ------------------------------------------------------------------------------


 NSTEP =   273000   TIME(PS) =     773.000  TEMP(K) =   309.19  PRESS =     0.0
 Etot   =   -229269.3027  EKtot   =     82676.3438  EPtot      =   -311945.6465
 BOND   =      5930.1542  ANGLE   =     23387.8538  DIHED      =     15375.6525
 1-4 NB =      5723.1150  1-4 EEL =      2086.6138  VDWAALS    =     18060.6175
 EELEC  =   -382509.6534  EHBOND  =         0.0000  RESTRAINT  =         0.0000
 EKCMT  =         0.0000  VIRIAL  =         0.0000  VOLUME     =   1228220.1648
                                                    SURFTEN    =         0.0000
                                                    Density    =         1.0155
 ------------------------------------------------------------------------------


 NSTEP =   274000   TIME(PS) =     774.000  TEMP(K) =   310.33  PRESS =     0.0
 Etot   =   -229211.8525  EKtot   =     82979.2969  EPtot      =   -312191.1494
 BOND   =      5941.4799  ANGLE   =     23223.1279  DIHED      =     15437.6081
 1-4 NB =      5762.4049  1-4 EEL =      2170.4829  VDWAALS    =     18342.2289
 EELEC  =   -383068.4820  EHBOND  =         0.0000  RESTRAINT  =         0.0000
 EKCMT  =         0.0000  VIRIAL  =         0.0000  VOLUME     =   1228288.4491
                                                    SURFTEN    =         0.0000
                                                    Density    =         1.0155
 ------------------------------------------------------------------------------


 NSTEP =   275000   TIME(PS) =     775.000  TEMP(K) =   308.36  PRESS =     0.0
 Etot   =   -229307.0840  EKtot   =     82452.1484  EPtot      =   -311759.2325
 BOND   =      5876.3053  ANGLE   =     23431.1911  DIHED      =     15451.3897
 1-4 NB =      5686.1256  1-4 EEL =      2079.9340  VDWAALS    =     18033.3231
 EELEC  =   -382317.5013  EHBOND  =         0.0000  RESTRAINT  =         0.0000
 EKCMT  =         0.0000  VIRIAL  =         0.0000  VOLUME     =   1229385.5535
                                                    SURFTEN    =         0.0000
                                                    Density    =         1.0146
 ------------------------------------------------------------------------------


 NSTEP =   276000   TIME(PS) =     776.000  TEMP(K) =   310.28  PRESS =     0.0
 Etot   =   -228811.1142  EKtot   =     82966.3281  EPtot      =   -311777.4423
 BOND   =      5912.4709  ANGLE   =     23347.7645  DIHED      =     15343.2951
 1-4 NB =      5737.2493  1-4 EEL =      2116.7639  VDWAALS    =     17956.7581
 EELEC  =   -382191.7442  EHBOND  =         0.0000  RESTRAINT  =         0.0000
 EKCMT  =         0.0000  VIRIAL  =         0.0000  VOLUME     =   1226369.1065
                                                    SURFTEN    =         0.0000
                                                    Density    =         1.0171
 ------------------------------------------------------------------------------


 NSTEP =   277000   TIME(PS) =     777.000  TEMP(K) =   311.16  PRESS =     0.0
 Etot   =   -228425.0184  EKtot   =     83202.7109  EPtot      =   -311627.7294
 BOND   =      5964.2465  ANGLE   =     23464.5030  DIHED      =     15439.2600
 1-4 NB =      5710.9212  1-4 EEL =      2191.1141  VDWAALS    =     17999.1915
 EELEC  =   -382396.9657  EHBOND  =         0.0000  RESTRAINT  =         0.0000
 EKCMT  =         0.0000  VIRIAL  =         0.0000  VOLUME     =   1227040.7047
                                                    SURFTEN    =         0.0000
                                                    Density    =         1.0165
 ------------------------------------------------------------------------------


 NSTEP =   278000   TIME(PS) =     778.000  TEMP(K) =   310.02  PRESS =     0.0
 Etot   =   -228500.9523  EKtot   =     82896.7656  EPtot      =   -311397.7179
 BOND   =      5939.8481  ANGLE   =     23614.5577  DIHED      =     15416.0799
 1-4 NB =      5713.3081  1-4 EEL =      2236.0198  VDWAALS    =     17673.0758
 EELEC  =   -381990.6074  EHBOND  =         0.0000  RESTRAINT  =         0.0000
 EKCMT  =         0.0000  VIRIAL  =         0.0000  VOLUME     =   1228187.2190
                                                    SURFTEN    =         0.0000
                                                    Density    =         1.0156
 ------------------------------------------------------------------------------


 NSTEP =   279000   TIME(PS) =     779.000  TEMP(K) =   311.76  PRESS =     0.0
 Etot   =   -228358.8211  EKtot   =     83363.0547  EPtot      =   -311721.8758
 BOND   =      6075.9951  ANGLE   =     23532.0888  DIHED      =     15378.2780
 1-4 NB =      5722.2081  1-4 EEL =      2157.2381  VDWAALS    =     18249.9675
 EELEC  =   -382837.6514  EHBOND  =         0.0000  RESTRAINT  =         0.0000
 EKCMT  =         0.0000  VIRIAL  =         0.0000  VOLUME     =   1227860.6386
                                                    SURFTEN    =         0.0000
                                                    Density    =         1.0158
 ------------------------------------------------------------------------------


 NSTEP =   280000   TIME(PS) =     780.000  TEMP(K) =   309.41  PRESS =     0.0
 Etot   =   -229340.4569  EKtot   =     82734.5859  EPtot      =   -312075.0428
 BOND   =      5830.1191  ANGLE   =     23374.5312  DIHED      =     15395.9920
 1-4 NB =      5758.9212  1-4 EEL =      2155.9969  VDWAALS    =     18331.7817
 EELEC  =   -382922.3849  EHBOND  =         0.0000  RESTRAINT  =         0.0000
 EKCMT  =         0.0000  VIRIAL  =         0.0000  VOLUME     =   1227313.8228
                                                    SURFTEN    =         0.0000
                                                    Density    =         1.0163
 ------------------------------------------------------------------------------


 NSTEP =   281000   TIME(PS) =     781.000  TEMP(K) =   310.67  PRESS =     0.0
 Etot   =   -229135.3865  EKtot   =     83071.9297  EPtot      =   -312207.3161
 BOND   =      5958.3048  ANGLE   =     23406.1408  DIHED      =     15481.7235
 1-4 NB =      5731.5251  1-4 EEL =      2098.0921  VDWAALS    =     17800.5256
 EELEC  =   -382683.6280  EHBOND  =         0.0000  RESTRAINT  =         0.0000
 EKCMT  =         0.0000  VIRIAL  =         0.0000  VOLUME     =   1227850.9261
                                                    SURFTEN    =         0.0000
                                                    Density    =         1.0158
 ------------------------------------------------------------------------------


 NSTEP =   282000   TIME(PS) =     782.000  TEMP(K) =   309.77  PRESS =     0.0
 Etot   =   -229039.6778  EKtot   =     82830.8750  EPtot      =   -311870.5528
 BOND   =      5916.3645  ANGLE   =     23427.1985  DIHED      =     15407.8797
 1-4 NB =      5716.7995  1-4 EEL =      2168.2121  VDWAALS    =     18217.8402
 EELEC  =   -382724.8473  EHBOND  =         0.0000  RESTRAINT  =         0.0000
 EKCMT  =         0.0000  VIRIAL  =         0.0000  VOLUME     =   1227805.4241
                                                    SURFTEN    =         0.0000
                                                    Density    =         1.0159
 ------------------------------------------------------------------------------


 NSTEP =   283000   TIME(PS) =     783.000  TEMP(K) =   310.02  PRESS =     0.0
 Etot   =   -228711.1270  EKtot   =     82896.2344  EPtot      =   -311607.3614
 BOND   =      5977.7864  ANGLE   =     23545.5015  DIHED      =     15498.3915
 1-4 NB =      5682.9223  1-4 EEL =      2028.2218  VDWAALS    =     17975.1384
 EELEC  =   -382315.3233  EHBOND  =         0.0000  RESTRAINT  =         0.0000
 EKCMT  =         0.0000  VIRIAL  =         0.0000  VOLUME     =   1227805.4241
                                                    SURFTEN    =         0.0000
                                                    Density    =         1.0159
 ------------------------------------------------------------------------------


 NSTEP =   284000   TIME(PS) =     784.000  TEMP(K) =   310.59  PRESS =     0.0
 Etot   =   -228568.1957  EKtot   =     83049.5391  EPtot      =   -311617.7348
 BOND   =      6038.6344  ANGLE   =     23446.7239  DIHED      =     15364.2687
 1-4 NB =      5694.5457  1-4 EEL =      2065.2747  VDWAALS    =     18047.8623
 EELEC  =   -382275.0445  EHBOND  =         0.0000  RESTRAINT  =         0.0000
 EKCMT  =         0.0000  VIRIAL  =         0.0000  VOLUME     =   1228305.3584
                                                    SURFTEN    =         0.0000
                                                    Density    =         1.0155
 ------------------------------------------------------------------------------


 NSTEP =   285000   TIME(PS) =     785.000  TEMP(K) =   309.31  PRESS =     0.0
 Etot   =   -228876.0350  EKtot   =     82708.5391  EPtot      =   -311584.5740
 BOND   =      5888.4825  ANGLE   =     23402.5766  DIHED      =     15458.1541
 1-4 NB =      5752.6952  1-4 EEL =      2121.7743  VDWAALS    =     17470.7211
 EELEC  =   -381678.9778  EHBOND  =         0.0000  RESTRAINT  =         0.0000
 EKCMT  =         0.0000  VIRIAL  =         0.0000  VOLUME     =   1228686.1856
                                                    SURFTEN    =         0.0000
                                                    Density    =         1.0151
 ------------------------------------------------------------------------------


 NSTEP =   286000   TIME(PS) =     786.000  TEMP(K) =   307.96  PRESS =     0.0
 Etot   =   -228979.3358  EKtot   =     82347.2969  EPtot      =   -311326.6327
 BOND   =      5901.3453  ANGLE   =     23434.2706  DIHED      =     15451.5154
 1-4 NB =      5694.6210  1-4 EEL =      2118.6222  VDWAALS    =     17830.9748
 EELEC  =   -381757.9820  EHBOND  =         0.0000  RESTRAINT  =         0.0000
 EKCMT  =         0.0000  VIRIAL  =         0.0000  VOLUME     =   1229169.8568
                                                    SURFTEN    =         0.0000
                                                    Density    =         1.0147
 ------------------------------------------------------------------------------


 NSTEP =   287000   TIME(PS) =     787.000  TEMP(K) =   310.27  PRESS =     0.0
 Etot   =   -228831.7040  EKtot   =     82964.4922  EPtot      =   -311796.1962
 BOND   =      5969.9752  ANGLE   =     23509.8078  DIHED      =     15457.2458
 1-4 NB =      5680.6038  1-4 EEL =      2073.1666  VDWAALS    =     17904.0515
 EELEC  =   -382391.0470  EHBOND  =         0.0000  RESTRAINT  =         0.0000
 EKCMT  =         0.0000  VIRIAL  =         0.0000  VOLUME     =   1229522.3853
                                                    SURFTEN    =         0.0000
                                                    Density    =         1.0145
 ------------------------------------------------------------------------------


 NSTEP =   288000   TIME(PS) =     788.000  TEMP(K) =   309.15  PRESS =     0.0
 Etot   =   -228695.9460  EKtot   =     82663.6016  EPtot      =   -311359.5476
 BOND   =      5934.9739  ANGLE   =     23678.7072  DIHED      =     15321.0544
 1-4 NB =      5723.4846  1-4 EEL =      2118.1773  VDWAALS    =     17922.8286
 EELEC  =   -382058.7737  EHBOND  =         0.0000  RESTRAINT  =         0.0000
 EKCMT  =         0.0000  VIRIAL  =         0.0000  VOLUME     =   1229932.9414
                                                    SURFTEN    =         0.0000
                                                    Density    =         1.0141
 ------------------------------------------------------------------------------


 NSTEP =   289000   TIME(PS) =     789.000  TEMP(K) =   310.56  PRESS =     0.0
 Etot   =   -228863.3599  EKtot   =     83041.0781  EPtot      =   -311904.4380
 BOND   =      5983.0268  ANGLE   =     23487.8523  DIHED      =     15391.7096
 1-4 NB =      5686.7242  1-4 EEL =      2100.7529  VDWAALS    =     18476.5179
 EELEC  =   -383031.0216  EHBOND  =         0.0000  RESTRAINT  =         0.0000
 EKCMT  =         0.0000  VIRIAL  =         0.0000  VOLUME     =   1229784.1071
                                                    SURFTEN    =         0.0000
                                                    Density    =         1.0142
 ------------------------------------------------------------------------------


 NSTEP =   290000   TIME(PS) =     790.000  TEMP(K) =   309.69  PRESS =     0.0
 Etot   =   -229090.6241  EKtot   =     82810.2891  EPtot      =   -311900.9132
 BOND   =      5903.2551  ANGLE   =     23456.9924  DIHED      =     15431.9327
 1-4 NB =      5708.8353  1-4 EEL =      2154.7940  VDWAALS    =     18104.6917
 EELEC  =   -382661.4143  EHBOND  =         0.0000  RESTRAINT  =         0.0000
 EKCMT  =         0.0000  VIRIAL  =         0.0000  VOLUME     =   1229260.5955
                                                    SURFTEN    =         0.0000
                                                    Density    =         1.0147
 ------------------------------------------------------------------------------


 NSTEP =   291000   TIME(PS) =     791.000  TEMP(K) =   310.50  PRESS =     0.0
 Etot   =   -228751.7906  EKtot   =     83026.1797  EPtot      =   -311777.9702
 BOND   =      6051.6334  ANGLE   =     23507.3194  DIHED      =     15434.5095
 1-4 NB =      5728.4809  1-4 EEL =      2069.4634  VDWAALS    =     18124.1401
 EELEC  =   -382693.5169  EHBOND  =         0.0000  RESTRAINT  =         0.0000
 EKCMT  =         0.0000  VIRIAL  =         0.0000  VOLUME     =   1229832.5650
                                                    SURFTEN    =         0.0000
                                                    Density    =         1.0142
 ------------------------------------------------------------------------------


 NSTEP =   292000   TIME(PS) =     792.000  TEMP(K) =   310.03  PRESS =     0.0
 Etot   =   -228562.5461  EKtot   =     82900.7656  EPtot      =   -311463.3118
 BOND   =      5939.3549  ANGLE   =     23549.1641  DIHED      =     15427.0361
 1-4 NB =      5751.3918  1-4 EEL =      2137.0948  VDWAALS    =     17472.2279
 EELEC  =   -381739.5814  EHBOND  =         0.0000  RESTRAINT  =         0.0000
 EKCMT  =         0.0000  VIRIAL  =         0.0000  VOLUME     =   1229937.6604
                                                    SURFTEN    =         0.0000
                                                    Density    =         1.0141
 ------------------------------------------------------------------------------


 NSTEP =   293000   TIME(PS) =     793.000  TEMP(K) =   310.08  PRESS =     0.0
 Etot   =   -228879.5350  EKtot   =     82912.1328  EPtot      =   -311791.6678
 BOND   =      6031.0235  ANGLE   =     23351.2980  DIHED      =     15521.9950
 1-4 NB =      5732.9594  1-4 EEL =      2158.8532  VDWAALS    =     17551.7052
 EELEC  =   -382139.5020  EHBOND  =         0.0000  RESTRAINT  =         0.0000
 EKCMT  =         0.0000  VIRIAL  =         0.0000  VOLUME     =   1228837.4993
                                                    SURFTEN    =         0.0000
                                                    Density    =         1.0150
 ------------------------------------------------------------------------------


 NSTEP =   294000   TIME(PS) =     794.000  TEMP(K) =   309.88  PRESS =     0.0
 Etot   =   -229011.4631  EKtot   =     82859.4453  EPtot      =   -311870.9084
 BOND   =      6006.8668  ANGLE   =     23450.7085  DIHED      =     15419.0502
 1-4 NB =      5674.0523  1-4 EEL =      2118.3472  VDWAALS    =     17942.3323
 EELEC  =   -382482.2657  EHBOND  =         0.0000  RESTRAINT  =         0.0000
 EKCMT  =         0.0000  VIRIAL  =         0.0000  VOLUME     =   1228619.6675
                                                    SURFTEN    =         0.0000
                                                    Density    =         1.0152
 ------------------------------------------------------------------------------


 NSTEP =   295000   TIME(PS) =     795.000  TEMP(K) =   310.76  PRESS =     0.0
 Etot   =   -228473.5184  EKtot   =     83094.5312  EPtot      =   -311568.0496
 BOND   =      5946.2249  ANGLE   =     23335.0005  DIHED      =     15433.6338
 1-4 NB =      5690.4374  1-4 EEL =      2162.9756  VDWAALS    =     17791.7415
 EELEC  =   -381928.0634  EHBOND  =         0.0000  RESTRAINT  =         0.0000
 EKCMT  =         0.0000  VIRIAL  =         0.0000  VOLUME     =   1228799.3897
                                                    SURFTEN    =         0.0000
                                                    Density    =         1.0150
 ------------------------------------------------------------------------------


 NSTEP =   296000   TIME(PS) =     796.000  TEMP(K) =   310.27  PRESS =     0.0
 Etot   =   -228307.2359  EKtot   =     82963.8516  EPtot      =   -311271.0875
 BOND   =      5939.3443  ANGLE   =     23428.7289  DIHED      =     15416.9102
 1-4 NB =      5683.4193  1-4 EEL =      2149.8270  VDWAALS    =     17789.6613
 EELEC  =   -381678.9786  EHBOND  =         0.0000  RESTRAINT  =         0.0000
 EKCMT  =         0.0000  VIRIAL  =         0.0000  VOLUME     =   1229163.2745
                                                    SURFTEN    =         0.0000
                                                    Density    =         1.0147
 ------------------------------------------------------------------------------


 NSTEP =   297000   TIME(PS) =     797.000  TEMP(K) =   312.15  PRESS =     0.0
 Etot   =   -227835.1452  EKtot   =     83467.1250  EPtot      =   -311302.2702
 BOND   =      5933.9602  ANGLE   =     23323.5143  DIHED      =     15430.9141
 1-4 NB =      5673.2499  1-4 EEL =      2132.2403  VDWAALS    =     17991.7499
 EELEC  =   -381787.8989  EHBOND  =         0.0000  RESTRAINT  =         0.0000
 EKCMT  =         0.0000  VIRIAL  =         0.0000  VOLUME     =   1229738.6911
                                                    SURFTEN    =         0.0000
                                                    Density    =         1.0143
 ------------------------------------------------------------------------------


 NSTEP =   298000   TIME(PS) =     798.000  TEMP(K) =   310.61  PRESS =     0.0
 Etot   =   -228555.9526  EKtot   =     83055.3203  EPtot      =   -311611.2729
 BOND   =      5746.9712  ANGLE   =     23286.6195  DIHED      =     15496.4851
 1-4 NB =      5707.8320  1-4 EEL =      2109.5660  VDWAALS    =     17696.8878
 EELEC  =   -381655.6345  EHBOND  =         0.0000  RESTRAINT  =         0.0000
 EKCMT  =         0.0000  VIRIAL  =         0.0000  VOLUME     =   1229607.4673
                                                    SURFTEN    =         0.0000
                                                    Density    =         1.0144
 ------------------------------------------------------------------------------


 NSTEP =   299000   TIME(PS) =     799.000  TEMP(K) =   309.30  PRESS =     0.0
 Etot   =   -228957.2583  EKtot   =     82703.5938  EPtot      =   -311660.8521
 BOND   =      5929.7958  ANGLE   =     23280.3962  DIHED      =     15435.1667
 1-4 NB =      5705.9982  1-4 EEL =      2046.2606  VDWAALS    =     17997.3618
 EELEC  =   -382055.8315  EHBOND  =         0.0000  RESTRAINT  =         0.0000
 EKCMT  =         0.0000  VIRIAL  =         0.0000  VOLUME     =   1230161.8303
                                                    SURFTEN    =         0.0000
                                                    Density    =         1.0139
 ------------------------------------------------------------------------------


 NSTEP =   300000   TIME(PS) =     800.000  TEMP(K) =   309.92  PRESS =     0.0
 Etot   =   -228672.6535  EKtot   =     82871.7656  EPtot      =   -311544.4191
 BOND   =      5942.9443  ANGLE   =     23379.9701  DIHED      =     15364.4157
 1-4 NB =      5637.3881  1-4 EEL =      2120.5982  VDWAALS    =     18000.8011
 EELEC  =   -381990.5366  EHBOND  =         0.0000  RESTRAINT  =         0.0000
 EKCMT  =         0.0000  VIRIAL  =         0.0000  VOLUME     =   1229627.5502
                                                    SURFTEN    =         0.0000
                                                    Density    =         1.0144
 ------------------------------------------------------------------------------


 NSTEP =   301000   TIME(PS) =     801.000  TEMP(K) =   309.49  PRESS =     0.0
 Etot   =   -228518.9948  EKtot   =     82755.0312  EPtot      =   -311274.0261
 BOND   =      5940.5067  ANGLE   =     23459.3493  DIHED      =     15320.7437
 1-4 NB =      5684.0513  1-4 EEL =      2167.0689  VDWAALS    =     18264.4022
 EELEC  =   -382110.1481  EHBOND  =         0.0000  RESTRAINT  =         0.0000
 EKCMT  =         0.0000  VIRIAL  =         0.0000  VOLUME     =   1229759.2240
                                                    SURFTEN    =         0.0000
                                                    Density    =         1.0143
 ------------------------------------------------------------------------------


 NSTEP =   302000   TIME(PS) =     802.000  TEMP(K) =   312.04  PRESS =     0.0
 Etot   =   -228510.5500  EKtot   =     83436.9609  EPtot      =   -311947.5109
 BOND   =      6069.5048  ANGLE   =     23217.5187  DIHED      =     15372.6966
 1-4 NB =      5705.4890  1-4 EEL =      2077.3647  VDWAALS    =     18451.4919
 EELEC  =   -382841.5766  EHBOND  =         0.0000  RESTRAINT  =         0.0000
 EKCMT  =         0.0000  VIRIAL  =         0.0000  VOLUME     =   1228608.5872
                                                    SURFTEN    =         0.0000
                                                    Density    =         1.0152
 ------------------------------------------------------------------------------


 NSTEP =   303000   TIME(PS) =     803.000  TEMP(K) =   310.14  PRESS =     0.0
 Etot   =   -228889.6279  EKtot   =     82928.4531  EPtot      =   -311818.0811
 BOND   =      5935.7416  ANGLE   =     23456.6627  DIHED      =     15487.1336
 1-4 NB =      5660.4390  1-4 EEL =      2094.1411  VDWAALS    =     18026.8330
 EELEC  =   -382479.0321  EHBOND  =         0.0000  RESTRAINT  =         0.0000
 EKCMT  =         0.0000  VIRIAL  =         0.0000  VOLUME     =   1228112.8975
                                                    SURFTEN    =         0.0000
                                                    Density    =         1.0156
 ------------------------------------------------------------------------------


 NSTEP =   304000   TIME(PS) =     804.000  TEMP(K) =   310.36  PRESS =     0.0
 Etot   =   -228620.6591  EKtot   =     82988.8281  EPtot      =   -311609.4872
 BOND   =      5851.1262  ANGLE   =     23523.5668  DIHED      =     15322.7300
 1-4 NB =      5720.7416  1-4 EEL =      2130.8340  VDWAALS    =     18022.4430
 EELEC  =   -382180.9288  EHBOND  =         0.0000  RESTRAINT  =         0.0000
 EKCMT  =         0.0000  VIRIAL  =         0.0000  VOLUME     =   1228742.7437
                                                    SURFTEN    =         0.0000
                                                    Density    =         1.0151
 ------------------------------------------------------------------------------


 NSTEP =   305000   TIME(PS) =     805.000  TEMP(K) =   310.77  PRESS =     0.0
 Etot   =   -228733.6363  EKtot   =     83099.1953  EPtot      =   -311832.8317
 BOND   =      6068.5529  ANGLE   =     23401.9714  DIHED      =     15358.0196
 1-4 NB =      5667.9067  1-4 EEL =      2123.9465  VDWAALS    =     18138.5297
 EELEC  =   -382591.7585  EHBOND  =         0.0000  RESTRAINT  =         0.0000
 EKCMT  =         0.0000  VIRIAL  =         0.0000  VOLUME     =   1227475.9109
                                                    SURFTEN    =         0.0000
                                                    Density    =         1.0161
 ------------------------------------------------------------------------------


 NSTEP =   306000   TIME(PS) =     806.000  TEMP(K) =   310.90  PRESS =     0.0
 Etot   =   -228643.3854  EKtot   =     83131.6641  EPtot      =   -311775.0495
 BOND   =      6033.2613  ANGLE   =     23450.6991  DIHED      =     15337.3906
 1-4 NB =      5729.0512  1-4 EEL =      2171.6571  VDWAALS    =     17861.2994
 EELEC  =   -382358.4082  EHBOND  =         0.0000  RESTRAINT  =         0.0000
 EKCMT  =         0.0000  VIRIAL  =         0.0000  VOLUME     =   1227442.4821
                                                    SURFTEN    =         0.0000
                                                    Density    =         1.0162
 ------------------------------------------------------------------------------


 NSTEP =   307000   TIME(PS) =     807.000  TEMP(K) =   311.11  PRESS =     0.0
 Etot   =   -228691.2508  EKtot   =     83187.9453  EPtot      =   -311879.1961
 BOND   =      5980.2950  ANGLE   =     23433.7867  DIHED      =     15337.3952
 1-4 NB =      5626.4324  1-4 EEL =      2193.2316  VDWAALS    =     18248.8676
 EELEC  =   -382699.2046  EHBOND  =         0.0000  RESTRAINT  =         0.0000
 EKCMT  =         0.0000  VIRIAL  =         0.0000  VOLUME     =   1228812.1056
                                                    SURFTEN    =         0.0000
                                                    Density    =         1.0150
 ------------------------------------------------------------------------------


 NSTEP =   308000   TIME(PS) =     808.000  TEMP(K) =   309.20  PRESS =     0.0
 Etot   =   -229432.9190  EKtot   =     82679.3203  EPtot      =   -312112.2393
 BOND   =      5923.7167  ANGLE   =     23392.9119  DIHED      =     15287.2045
 1-4 NB =      5673.3663  1-4 EEL =      2099.0124  VDWAALS    =     18078.4217
 EELEC  =   -382566.8727  EHBOND  =         0.0000  RESTRAINT  =         0.0000
 EKCMT  =         0.0000  VIRIAL  =         0.0000  VOLUME     =   1229349.1919
                                                    SURFTEN    =         0.0000
                                                    Density    =         1.0146
 ------------------------------------------------------------------------------


 NSTEP =   309000   TIME(PS) =     809.000  TEMP(K) =   307.35  PRESS =     0.0
 Etot   =   -229489.4528  EKtot   =     82182.4688  EPtot      =   -311671.9215
 BOND   =      5908.4848  ANGLE   =     23252.9665  DIHED      =     15308.5262
 1-4 NB =      5736.3834  1-4 EEL =      2120.6092  VDWAALS    =     18146.7855
 EELEC  =   -382145.6772  EHBOND  =         0.0000  RESTRAINT  =         0.0000
 EKCMT  =         0.0000  VIRIAL  =         0.0000  VOLUME     =   1229813.6598
                                                    SURFTEN    =         0.0000
                                                    Density    =         1.0142
 ------------------------------------------------------------------------------


 NSTEP =   310000   TIME(PS) =     810.000  TEMP(K) =   308.83  PRESS =     0.0
 Etot   =   -228944.8397  EKtot   =     82579.4141  EPtot      =   -311524.2538
 BOND   =      6011.3570  ANGLE   =     23519.5309  DIHED      =     15422.1537
 1-4 NB =      5689.3568  1-4 EEL =      2118.9827  VDWAALS    =     18179.8396
 EELEC  =   -382465.4744  EHBOND  =         0.0000  RESTRAINT  =         0.0000
 EKCMT  =         0.0000  VIRIAL  =         0.0000  VOLUME     =   1228563.6630
                                                    SURFTEN    =         0.0000
                                                    Density    =         1.0152
 ------------------------------------------------------------------------------


 NSTEP =   311000   TIME(PS) =     811.000  TEMP(K) =   310.17  PRESS =     0.0
 Etot   =   -228884.4093  EKtot   =     82936.4531  EPtot      =   -311820.8624
 BOND   =      5877.1611  ANGLE   =     23485.0080  DIHED      =     15298.0077
 1-4 NB =      5644.7658  1-4 EEL =      2107.3837  VDWAALS    =     18337.1040
 EELEC  =   -382570.2928  EHBOND  =         0.0000  RESTRAINT  =         0.0000
 EKCMT  =         0.0000  VIRIAL  =         0.0000  VOLUME     =   1228372.6055
                                                    SURFTEN    =         0.0000
                                                    Density    =         1.0154
 ------------------------------------------------------------------------------


 NSTEP =   312000   TIME(PS) =     812.000  TEMP(K) =   309.37  PRESS =     0.0
 Etot   =   -228966.1435  EKtot   =     82724.1719  EPtot      =   -311690.3154
 BOND   =      5921.2132  ANGLE   =     23315.4860  DIHED      =     15311.2221
 1-4 NB =      5710.4289  1-4 EEL =      2090.0393  VDWAALS    =     17917.1714
 EELEC  =   -381955.8762  EHBOND  =         0.0000  RESTRAINT  =         0.0000
 EKCMT  =         0.0000  VIRIAL  =         0.0000  VOLUME     =   1227958.1978
                                                    SURFTEN    =         0.0000
                                                    Density    =         1.0157
 ------------------------------------------------------------------------------


 NSTEP =   313000   TIME(PS) =     813.000  TEMP(K) =   308.83  PRESS =     0.0
 Etot   =   -229396.9425  EKtot   =     82580.3438  EPtot      =   -311977.2863
 BOND   =      5870.2242  ANGLE   =     23380.3162  DIHED      =     15397.4163
 1-4 NB =      5693.7298  1-4 EEL =      2059.6051  VDWAALS    =     17862.4199
 EELEC  =   -382240.9978  EHBOND  =         0.0000  RESTRAINT  =         0.0000
 EKCMT  =         0.0000  VIRIAL  =         0.0000  VOLUME     =   1228888.7667
                                                    SURFTEN    =         0.0000
                                                    Density    =         1.0150
 ------------------------------------------------------------------------------


 NSTEP =   314000   TIME(PS) =     814.000  TEMP(K) =   310.05  PRESS =     0.0
 Etot   =   -228610.9525  EKtot   =     82905.5234  EPtot      =   -311516.4759
 BOND   =      5989.9546  ANGLE   =     23438.7070  DIHED      =     15380.7280
 1-4 NB =      5658.2240  1-4 EEL =      2212.4681  VDWAALS    =     17666.6853
 EELEC  =   -381863.2430  EHBOND  =         0.0000  RESTRAINT  =         0.0000
 EKCMT  =         0.0000  VIRIAL  =         0.0000  VOLUME     =   1228600.5323
                                                    SURFTEN    =         0.0000
                                                    Density    =         1.0152
 ------------------------------------------------------------------------------


 NSTEP =   315000   TIME(PS) =     815.000  TEMP(K) =   311.52  PRESS =     0.0
 Etot   =   -228023.4714  EKtot   =     83297.4141  EPtot      =   -311320.8855
 BOND   =      6026.1547  ANGLE   =     23568.0913  DIHED      =     15369.5313
 1-4 NB =      5657.3273  1-4 EEL =      2034.6197  VDWAALS    =     17681.5804
 EELEC  =   -381658.1902  EHBOND  =         0.0000  RESTRAINT  =         0.0000
 EKCMT  =         0.0000  VIRIAL  =         0.0000  VOLUME     =   1227877.3373
                                                    SURFTEN    =         0.0000
                                                    Density    =         1.0158
 ------------------------------------------------------------------------------


 NSTEP =   316000   TIME(PS) =     816.000  TEMP(K) =   310.75  PRESS =     0.0
 Etot   =   -228429.8027  EKtot   =     83093.1719  EPtot      =   -311522.9746
 BOND   =      5932.7104  ANGLE   =     23540.3793  DIHED      =     15469.1679
 1-4 NB =      5717.8455  1-4 EEL =      2051.0758  VDWAALS    =     18368.0638
 EELEC  =   -382602.2172  EHBOND  =         0.0000  RESTRAINT  =         0.0000
 EKCMT  =         0.0000  VIRIAL  =         0.0000  VOLUME     =   1227594.8425
                                                    SURFTEN    =         0.0000
                                                    Density    =         1.0160
 ------------------------------------------------------------------------------


 NSTEP =   317000   TIME(PS) =     817.000  TEMP(K) =   309.70  PRESS =     0.0
 Etot   =   -229106.6397  EKtot   =     82810.7188  EPtot      =   -311917.3584
 BOND   =      5948.5885  ANGLE   =     23429.7148  DIHED      =     15342.8956
 1-4 NB =      5716.0094  1-4 EEL =      2099.9163  VDWAALS    =     17973.0732
 EELEC  =   -382427.5562  EHBOND  =         0.0000  RESTRAINT  =         0.0000
 EKCMT  =         0.0000  VIRIAL  =         0.0000  VOLUME     =   1227818.2667
                                                    SURFTEN    =         0.0000
                                                    Density    =         1.0159
 ------------------------------------------------------------------------------


 NSTEP =   318000   TIME(PS) =     818.000  TEMP(K) =   311.19  PRESS =     0.0
 Etot   =   -228309.6032  EKtot   =     83210.6562  EPtot      =   -311520.2595
 BOND   =      5902.2655  ANGLE   =     23341.6327  DIHED      =     15423.3395
 1-4 NB =      5680.8783  1-4 EEL =      2125.1197  VDWAALS    =     17558.1544
 EELEC  =   -381551.6494  EHBOND  =         0.0000  RESTRAINT  =         0.0000
 EKCMT  =         0.0000  VIRIAL  =         0.0000  VOLUME     =   1228774.6035
                                                    SURFTEN    =         0.0000
                                                    Density    =         1.0151
 ------------------------------------------------------------------------------


 NSTEP =   319000   TIME(PS) =     819.000  TEMP(K) =   310.89  PRESS =     0.0
 Etot   =   -228459.3767  EKtot   =     83131.2266  EPtot      =   -311590.6032
 BOND   =      5921.0786  ANGLE   =     23329.1729  DIHED      =     15349.7934
 1-4 NB =      5666.9956  1-4 EEL =      2204.3074  VDWAALS    =     18193.6317
 EELEC  =   -382255.5829  EHBOND  =         0.0000  RESTRAINT  =         0.0000
 EKCMT  =         0.0000  VIRIAL  =         0.0000  VOLUME     =   1229060.1974
                                                    SURFTEN    =         0.0000
                                                    Density    =         1.0148
 ------------------------------------------------------------------------------


 NSTEP =   320000   TIME(PS) =     820.000  TEMP(K) =   310.90  PRESS =     0.0
 Etot   =   -228385.0356  EKtot   =     83133.0625  EPtot      =   -311518.0981
 BOND   =      5995.7245  ANGLE   =     23293.7883  DIHED      =     15363.1031
 1-4 NB =      5700.9283  1-4 EEL =      2097.2963  VDWAALS    =     17834.4246
 EELEC  =   -381803.3633  EHBOND  =         0.0000  RESTRAINT  =         0.0000
 EKCMT  =         0.0000  VIRIAL  =         0.0000  VOLUME     =   1227856.8185
                                                    SURFTEN    =         0.0000
                                                    Density    =         1.0158
 ------------------------------------------------------------------------------


 NSTEP =   321000   TIME(PS) =     821.000  TEMP(K) =   311.01  PRESS =     0.0
 Etot   =   -228603.5782  EKtot   =     83163.1484  EPtot      =   -311766.7266
 BOND   =      5992.1146  ANGLE   =     23260.0575  DIHED      =     15352.3481
 1-4 NB =      5702.2683  1-4 EEL =      2060.9248  VDWAALS    =     18207.2792
 EELEC  =   -382341.7193  EHBOND  =         0.0000  RESTRAINT  =         0.0000
 EKCMT  =         0.0000  VIRIAL  =         0.0000  VOLUME     =   1228470.4242
                                                    SURFTEN    =         0.0000
                                                    Density    =         1.0153
 ------------------------------------------------------------------------------


 NSTEP =   322000   TIME(PS) =     822.000  TEMP(K) =   310.42  PRESS =     0.0
 Etot   =   -228481.8045  EKtot   =     83004.0703  EPtot      =   -311485.8749
 BOND   =      6062.3182  ANGLE   =     23476.3393  DIHED      =     15418.1285
 1-4 NB =      5675.6326  1-4 EEL =      2082.9646  VDWAALS    =     17694.7761
 EELEC  =   -381896.0343  EHBOND  =         0.0000  RESTRAINT  =         0.0000
 EKCMT  =         0.0000  VIRIAL  =         0.0000  VOLUME     =   1228242.9740
                                                    SURFTEN    =         0.0000
                                                    Density    =         1.0155
 ------------------------------------------------------------------------------


 NSTEP =   323000   TIME(PS) =     823.000  TEMP(K) =   310.14  PRESS =     0.0
 Etot   =   -228860.0916  EKtot   =     82930.0859  EPtot      =   -311790.1775
 BOND   =      6067.8397  ANGLE   =     23625.5805  DIHED      =     15354.9830
 1-4 NB =      5752.2487  1-4 EEL =      2071.9523  VDWAALS    =     18041.1321
 EELEC  =   -382703.9138  EHBOND  =         0.0000  RESTRAINT  =         0.0000
 EKCMT  =         0.0000  VIRIAL  =         0.0000  VOLUME     =   1227603.3795
                                                    SURFTEN    =         0.0000
                                                    Density    =         1.0160
 ------------------------------------------------------------------------------


 NSTEP =   324000   TIME(PS) =     824.000  TEMP(K) =   309.51  PRESS =     0.0
 Etot   =   -229019.6463  EKtot   =     82761.1484  EPtot      =   -311780.7947
 BOND   =      5898.0834  ANGLE   =     23322.7023  DIHED      =     15399.4139
 1-4 NB =      5679.3649  1-4 EEL =      2119.0569  VDWAALS    =     17973.4111
 EELEC  =   -382172.8272  EHBOND  =         0.0000  RESTRAINT  =         0.0000
 EKCMT  =         0.0000  VIRIAL  =         0.0000  VOLUME     =   1227603.3795
                                                    SURFTEN    =         0.0000
                                                    Density    =         1.0160
 ------------------------------------------------------------------------------


 NSTEP =   325000   TIME(PS) =     825.000  TEMP(K) =   310.78  PRESS =     0.0
 Etot   =   -228549.4864  EKtot   =     83099.8438  EPtot      =   -311649.3302
 BOND   =      5862.6303  ANGLE   =     23584.4054  DIHED      =     15371.1728
 1-4 NB =      5712.3324  1-4 EEL =      2094.3711  VDWAALS    =     17551.5096
 EELEC  =   -381825.7518  EHBOND  =         0.0000  RESTRAINT  =         0.0000
 EKCMT  =         0.0000  VIRIAL  =         0.0000  VOLUME     =   1229060.1055
                                                    SURFTEN    =         0.0000
                                                    Density    =         1.0148
 ------------------------------------------------------------------------------


 NSTEP =   326000   TIME(PS) =     826.000  TEMP(K) =   310.55  PRESS =     0.0
 Etot   =   -228768.3219  EKtot   =     83039.7188  EPtot      =   -311808.0407
 BOND   =      5931.9851  ANGLE   =     23572.4637  DIHED      =     15437.9227
 1-4 NB =      5648.1697  1-4 EEL =      2026.3687  VDWAALS    =     17664.3446
 EELEC  =   -382089.2953  EHBOND  =         0.0000  RESTRAINT  =         0.0000
 EKCMT  =         0.0000  VIRIAL  =         0.0000  VOLUME     =   1228977.9043
                                                    SURFTEN    =         0.0000
                                                    Density    =         1.0149
 ------------------------------------------------------------------------------


 NSTEP =   327000   TIME(PS) =     827.000  TEMP(K) =   310.84  PRESS =     0.0
 Etot   =   -229024.9896  EKtot   =     83116.1875  EPtot      =   -312141.1771
 BOND   =      5979.3126  ANGLE   =     23304.1857  DIHED      =     15314.5992
 1-4 NB =      5675.5426  1-4 EEL =      2105.2732  VDWAALS    =     18214.1237
 EELEC  =   -382734.2141  EHBOND  =         0.0000  RESTRAINT  =         0.0000
 EKCMT  =         0.0000  VIRIAL  =         0.0000  VOLUME     =   1229586.4549
                                                    SURFTEN    =         0.0000
                                                    Density    =         1.0144
 ------------------------------------------------------------------------------


 NSTEP =   328000   TIME(PS) =     828.000  TEMP(K) =   309.56  PRESS =     0.0
 Etot   =   -229269.0308  EKtot   =     82773.8203  EPtot      =   -312042.8511
 BOND   =      6019.6320  ANGLE   =     23440.8187  DIHED      =     15361.9969
 1-4 NB =      5653.2488  1-4 EEL =      2166.4902  VDWAALS    =     18050.4161
 EELEC  =   -382735.4540  EHBOND  =         0.0000  RESTRAINT  =         0.0000
 EKCMT  =         0.0000  VIRIAL  =         0.0000  VOLUME     =   1230041.0184
                                                    SURFTEN    =         0.0000
                                                    Density    =         1.0140
 ------------------------------------------------------------------------------


 NSTEP =   329000   TIME(PS) =     829.000  TEMP(K) =   309.31  PRESS =     0.0
 Etot   =   -228942.6700  EKtot   =     82707.3281  EPtot      =   -311649.9982
 BOND   =      5942.7426  ANGLE   =     23282.5787  DIHED      =     15359.1815
 1-4 NB =      5747.9399  1-4 EEL =      2178.0885  VDWAALS    =     17473.0235
 EELEC  =   -381633.5528  EHBOND  =         0.0000  RESTRAINT  =         0.0000
 EKCMT  =         0.0000  VIRIAL  =         0.0000  VOLUME     =   1230041.0184
                                                    SURFTEN    =         0.0000
                                                    Density    =         1.0140
 ------------------------------------------------------------------------------


 NSTEP =   330000   TIME(PS) =     830.000  TEMP(K) =   310.05  PRESS =     0.0
 Etot   =   -229045.2617  EKtot   =     82904.4141  EPtot      =   -311949.6758
 BOND   =      5946.3839  ANGLE   =     23320.3018  DIHED      =     15374.8065
 1-4 NB =      5635.7224  1-4 EEL =      2132.8085  VDWAALS    =     18134.5467
 EELEC  =   -382494.2456  EHBOND  =         0.0000  RESTRAINT  =         0.0000
 EKCMT  =         0.0000  VIRIAL  =         0.0000  VOLUME     =   1228599.1369
                                                    SURFTEN    =         0.0000
                                                    Density    =         1.0152
 ------------------------------------------------------------------------------


 NSTEP =   331000   TIME(PS) =     831.000  TEMP(K) =   309.77  PRESS =     0.0
 Etot   =   -228926.6963  EKtot   =     82829.3125  EPtot      =   -311756.0088
 BOND   =      5889.9440  ANGLE   =     23632.8393  DIHED      =     15398.8721
 1-4 NB =      5644.4797  1-4 EEL =      2101.3626  VDWAALS    =     18382.3872
 EELEC  =   -382805.8937  EHBOND  =         0.0000  RESTRAINT  =         0.0000
 EKCMT  =         0.0000  VIRIAL  =         0.0000  VOLUME     =   1228473.0203
                                                    SURFTEN    =         0.0000
                                                    Density    =         1.0153
 ------------------------------------------------------------------------------


 NSTEP =   332000   TIME(PS) =     832.000  TEMP(K) =   309.81  PRESS =     0.0
 Etot   =   -228882.6592  EKtot   =     82842.1562  EPtot      =   -311724.8154
 BOND   =      5905.2616  ANGLE   =     23388.6376  DIHED      =     15317.0105
 1-4 NB =      5686.2630  1-4 EEL =      2223.5337  VDWAALS    =     18219.9858
 EELEC  =   -382465.5077  EHBOND  =         0.0000  RESTRAINT  =         0.0000
 EKCMT  =         0.0000  VIRIAL  =         0.0000  VOLUME     =   1228889.9147
                                                    SURFTEN    =         0.0000
                                                    Density    =         1.0150
 ------------------------------------------------------------------------------


 NSTEP =   333000   TIME(PS) =     833.000  TEMP(K) =   310.29  PRESS =     0.0
 Etot   =   -228951.2850  EKtot   =     82968.8984  EPtot      =   -311920.1834
 BOND   =      5958.7001  ANGLE   =     23280.4751  DIHED      =     15301.2749
 1-4 NB =      5665.5132  1-4 EEL =      2125.3752  VDWAALS    =     18038.7667
 EELEC  =   -382290.2887  EHBOND  =         0.0000  RESTRAINT  =         0.0000
 EKCMT  =         0.0000  VIRIAL  =         0.0000  VOLUME     =   1228342.6424
                                                    SURFTEN    =         0.0000
                                                    Density    =         1.0154
 ------------------------------------------------------------------------------


 NSTEP =   334000   TIME(PS) =     834.000  TEMP(K) =   310.96  PRESS =     0.0
 Etot   =   -228420.6831  EKtot   =     83147.6484  EPtot      =   -311568.3315
 BOND   =      6058.4318  ANGLE   =     23428.1967  DIHED      =     15354.6979
 1-4 NB =      5650.7517  1-4 EEL =      2120.9822  VDWAALS    =     18057.6337
 EELEC  =   -382239.0255  EHBOND  =         0.0000  RESTRAINT  =         0.0000
 EKCMT  =         0.0000  VIRIAL  =         0.0000  VOLUME     =   1229035.1954
                                                    SURFTEN    =         0.0000
                                                    Density    =         1.0149
 ------------------------------------------------------------------------------


 NSTEP =   335000   TIME(PS) =     835.000  TEMP(K) =   309.42  PRESS =     0.0
 Etot   =   -229426.1147  EKtot   =     82737.4609  EPtot      =   -312163.5757
 BOND   =      5836.1372  ANGLE   =     23401.2157  DIHED      =     15314.2068
 1-4 NB =      5686.2345  1-4 EEL =      2146.7263  VDWAALS    =     18448.3355
 EELEC  =   -382996.4318  EHBOND  =         0.0000  RESTRAINT  =         0.0000
 EKCMT  =         0.0000  VIRIAL  =         0.0000  VOLUME     =   1229081.0115
                                                    SURFTEN    =         0.0000
                                                    Density    =         1.0148
 ------------------------------------------------------------------------------


 NSTEP =   336000   TIME(PS) =     836.000  TEMP(K) =   309.04  PRESS =     0.0
 Etot   =   -229012.7157  EKtot   =     82635.3750  EPtot      =   -311648.0907
 BOND   =      5915.6749  ANGLE   =     23458.8598  DIHED      =     15318.2222
 1-4 NB =      5678.3174  1-4 EEL =      2200.4929  VDWAALS    =     17592.5017
 EELEC  =   -381812.1597  EHBOND  =         0.0000  RESTRAINT  =         0.0000
 EKCMT  =         0.0000  VIRIAL  =         0.0000  VOLUME     =   1230189.6794
                                                    SURFTEN    =         0.0000
                                                    Density    =         1.0139
 ------------------------------------------------------------------------------


 NSTEP =   337000   TIME(PS) =     837.000  TEMP(K) =   309.87  PRESS =     0.0
 Etot   =   -229370.2443  EKtot   =     82856.3359  EPtot      =   -312226.5802
 BOND   =      5902.3862  ANGLE   =     23225.6712  DIHED      =     15359.4264
 1-4 NB =      5687.9468  1-4 EEL =      2172.2652  VDWAALS    =     18262.9073
 EELEC  =   -382837.1832  EHBOND  =         0.0000  RESTRAINT  =         0.0000
 EKCMT  =         0.0000  VIRIAL  =         0.0000  VOLUME     =   1229635.5758
                                                    SURFTEN    =         0.0000
                                                    Density    =         1.0144
 ------------------------------------------------------------------------------


 NSTEP =   338000   TIME(PS) =     838.000  TEMP(K) =   310.29  PRESS =     0.0
 Etot   =   -228992.3020  EKtot   =     82969.0938  EPtot      =   -311961.3958
 BOND   =      5902.9984  ANGLE   =     23231.5104  DIHED      =     15238.3318
 1-4 NB =      5686.6327  1-4 EEL =      2046.5587  VDWAALS    =     18079.9218
 EELEC  =   -382147.3496  EHBOND  =         0.0000  RESTRAINT  =         0.0000
 EKCMT  =         0.0000  VIRIAL  =         0.0000  VOLUME     =   1228913.5572
                                                    SURFTEN    =         0.0000
                                                    Density    =         1.0150
 ------------------------------------------------------------------------------


 NSTEP =   339000   TIME(PS) =     839.000  TEMP(K) =   309.99  PRESS =     0.0
 Etot   =   -229163.8259  EKtot   =     82888.8828  EPtot      =   -312052.7087
 BOND   =      5793.9828  ANGLE   =     23444.7115  DIHED      =     15354.0626
 1-4 NB =      5707.5812  1-4 EEL =      2157.1305  VDWAALS    =     18180.3155
 EELEC  =   -382690.4928  EHBOND  =         0.0000  RESTRAINT  =         0.0000
 EKCMT  =         0.0000  VIRIAL  =         0.0000  VOLUME     =   1228730.2909
                                                    SURFTEN    =         0.0000
                                                    Density    =         1.0151
 ------------------------------------------------------------------------------


 NSTEP =   340000   TIME(PS) =     840.000  TEMP(K) =   309.46  PRESS =     0.0
 Etot   =   -229365.5970  EKtot   =     82747.6484  EPtot      =   -312113.2454
 BOND   =      5853.7360  ANGLE   =     23241.8731  DIHED      =     15416.9467
 1-4 NB =      5735.8217  1-4 EEL =      2071.3055  VDWAALS    =     17839.0026
 EELEC  =   -382271.9311  EHBOND  =         0.0000  RESTRAINT  =         0.0000
 EKCMT  =         0.0000  VIRIAL  =         0.0000  VOLUME     =   1227913.3877
                                                    SURFTEN    =         0.0000
                                                    Density    =         1.0158
 ------------------------------------------------------------------------------


 NSTEP =   341000   TIME(PS) =     841.000  TEMP(K) =   308.42  PRESS =     0.0
 Etot   =   -229142.2863  EKtot   =     82469.0469  EPtot      =   -311611.3332
 BOND   =      6035.1431  ANGLE   =     23355.5466  DIHED      =     15306.5400
 1-4 NB =      5690.8921  1-4 EEL =      2106.9613  VDWAALS    =     17872.3224
 EELEC  =   -381978.7387  EHBOND  =         0.0000  RESTRAINT  =         0.0000
 EKCMT  =         0.0000  VIRIAL  =         0.0000  VOLUME     =   1228464.3951
                                                    SURFTEN    =         0.0000
                                                    Density    =         1.0153
 ------------------------------------------------------------------------------


 NSTEP =   342000   TIME(PS) =     842.000  TEMP(K) =   310.32  PRESS =     0.0
 Etot   =   -228494.1476  EKtot   =     82976.6172  EPtot      =   -311470.7648
 BOND   =      6002.1940  ANGLE   =     23350.9120  DIHED      =     15343.1569
 1-4 NB =      5664.3915  1-4 EEL =      2089.2137  VDWAALS    =     17982.5506
 EELEC  =   -381903.1836  EHBOND  =         0.0000  RESTRAINT  =         0.0000
 EKCMT  =         0.0000  VIRIAL  =         0.0000  VOLUME     =   1228723.4192
                                                    SURFTEN    =         0.0000
                                                    Density    =         1.0151
 ------------------------------------------------------------------------------


 NSTEP =   343000   TIME(PS) =     843.000  TEMP(K) =   311.31  PRESS =     0.0
 Etot   =   -228319.4961  EKtot   =     83242.2656  EPtot      =   -311561.7618
 BOND   =      5987.7582  ANGLE   =     23371.2573  DIHED      =     15424.3835
 1-4 NB =      5671.6278  1-4 EEL =      2115.1442  VDWAALS    =     18317.4172
 EELEC  =   -382449.3499  EHBOND  =         0.0000  RESTRAINT  =         0.0000
 EKCMT  =         0.0000  VIRIAL  =         0.0000  VOLUME     =   1230624.1245
                                                    SURFTEN    =         0.0000
                                                    Density    =         1.0135
 ------------------------------------------------------------------------------


 NSTEP =   344000   TIME(PS) =     844.000  TEMP(K) =   309.08  PRESS =     0.0
 Etot   =   -229018.5155  EKtot   =     82645.5234  EPtot      =   -311664.0390
 BOND   =      5967.8768  ANGLE   =     23433.4137  DIHED      =     15423.8250
 1-4 NB =      5718.3721  1-4 EEL =      2163.3785  VDWAALS    =     17742.2148
 EELEC  =   -382113.1199  EHBOND  =         0.0000  RESTRAINT  =         0.0000
 EKCMT  =         0.0000  VIRIAL  =         0.0000  VOLUME     =   1230101.4773
                                                    SURFTEN    =         0.0000
                                                    Density    =         1.0140
 ------------------------------------------------------------------------------


 NSTEP =   345000   TIME(PS) =     845.000  TEMP(K) =   310.54  PRESS =     0.0
 Etot   =   -228919.7924  EKtot   =     83035.6172  EPtot      =   -311955.4096
 BOND   =      5906.5247  ANGLE   =     23427.7803  DIHED      =     15300.1864
 1-4 NB =      5672.3071  1-4 EEL =      2154.9686  VDWAALS    =     17811.3826
 EELEC  =   -382228.5593  EHBOND  =         0.0000  RESTRAINT  =         0.0000
 EKCMT  =         0.0000  VIRIAL  =         0.0000  VOLUME     =   1229544.9737
                                                    SURFTEN    =         0.0000
                                                    Density    =         1.0144
 ------------------------------------------------------------------------------


 NSTEP =   346000   TIME(PS) =     846.000  TEMP(K) =   308.55  PRESS =     0.0
 Etot   =   -229070.6208  EKtot   =     82503.0234  EPtot      =   -311573.6443
 BOND   =      6110.6487  ANGLE   =     23514.9412  DIHED      =     15346.8800
 1-4 NB =      5701.8220  1-4 EEL =      2054.1555  VDWAALS    =     18095.4122
 EELEC  =   -382397.5038  EHBOND  =         0.0000  RESTRAINT  =         0.0000
 EKCMT  =         0.0000  VIRIAL  =         0.0000  VOLUME     =   1230224.1314
                                                    SURFTEN    =         0.0000
                                                    Density    =         1.0139
 ------------------------------------------------------------------------------


 NSTEP =   347000   TIME(PS) =     847.000  TEMP(K) =   307.63  PRESS =     0.0
 Etot   =   -229075.5134  EKtot   =     82258.9922  EPtot      =   -311334.5056
 BOND   =      6017.3116  ANGLE   =     23631.2020  DIHED      =     15392.7720
 1-4 NB =      5674.0003  1-4 EEL =      2107.5613  VDWAALS    =     18122.6385
 EELEC  =   -382279.9912  EHBOND  =         0.0000  RESTRAINT  =         0.0000
 EKCMT  =         0.0000  VIRIAL  =         0.0000  VOLUME     =   1229765.0634
                                                    SURFTEN    =         0.0000
                                                    Density    =         1.0143
 ------------------------------------------------------------------------------


 NSTEP =   348000   TIME(PS) =     848.000  TEMP(K) =   308.56  PRESS =     0.0
 Etot   =   -229390.6705  EKtot   =     82506.3594  EPtot      =   -311897.0299
 BOND   =      5922.2224  ANGLE   =     23493.8535  DIHED      =     15302.6212
 1-4 NB =      5689.7988  1-4 EEL =      2145.1085  VDWAALS    =     18047.0954
 EELEC  =   -382497.7297  EHBOND  =         0.0000  RESTRAINT  =         0.0000
 EKCMT  =         0.0000  VIRIAL  =         0.0000  VOLUME     =   1229647.1199
                                                    SURFTEN    =         0.0000
                                                    Density    =         1.0143
 ------------------------------------------------------------------------------


 NSTEP =   349000   TIME(PS) =     849.000  TEMP(K) =   308.31  PRESS =     0.0
 Etot   =   -229203.8945  EKtot   =     82439.1328  EPtot      =   -311643.0273
 BOND   =      5961.2127  ANGLE   =     23470.2816  DIHED      =     15351.4644
 1-4 NB =      5663.1369  1-4 EEL =      2087.2674  VDWAALS    =     17992.6002
 EELEC  =   -382168.9905  EHBOND  =         0.0000  RESTRAINT  =         0.0000
 EKCMT  =         0.0000  VIRIAL  =         0.0000  VOLUME     =   1229937.7855
                                                    SURFTEN    =         0.0000
                                                    Density    =         1.0141
 ------------------------------------------------------------------------------


 NSTEP =   350000   TIME(PS) =     850.000  TEMP(K) =   309.77  PRESS =     0.0
 Etot   =   -229385.0705  EKtot   =     82830.7500  EPtot      =   -312215.8205
 BOND   =      6014.1296  ANGLE   =     23394.5272  DIHED      =     15366.7048
 1-4 NB =      5694.3452  1-4 EEL =      2092.1196  VDWAALS    =     17422.9537
 EELEC  =   -382200.6006  EHBOND  =         0.0000  RESTRAINT  =         0.0000
 EKCMT  =         0.0000  VIRIAL  =         0.0000  VOLUME     =   1229936.1891
                                                    SURFTEN    =         0.0000
                                                    Density    =         1.0141
 ------------------------------------------------------------------------------


 NSTEP =   351000   TIME(PS) =     851.000  TEMP(K) =   309.92  PRESS =     0.0
 Etot   =   -229251.8509  EKtot   =     82870.4297  EPtot      =   -312122.2806
 BOND   =      5894.4532  ANGLE   =     23291.5429  DIHED      =     15322.6611
 1-4 NB =      5697.7519  1-4 EEL =      2170.4025  VDWAALS    =     18196.6565
 EELEC  =   -382695.7487  EHBOND  =         0.0000  RESTRAINT  =         0.0000
 EKCMT  =         0.0000  VIRIAL  =         0.0000  VOLUME     =   1231388.7576
                                                    SURFTEN    =         0.0000
                                                    Density    =         1.0129
 ------------------------------------------------------------------------------


 NSTEP =   352000   TIME(PS) =     852.000  TEMP(K) =   310.11  PRESS =     0.0
 Etot   =   -228544.1369  EKtot   =     82920.9844  EPtot      =   -311465.1213
 BOND   =      6009.0817  ANGLE   =     23486.9002  DIHED      =     15303.1934
 1-4 NB =      5638.9207  1-4 EEL =      2078.0747  VDWAALS    =     17724.5057
 EELEC  =   -381705.7976  EHBOND  =         0.0000  RESTRAINT  =         0.0000
 EKCMT  =         0.0000  VIRIAL  =         0.0000  VOLUME     =   1231708.9159
                                                    SURFTEN    =         0.0000
                                                    Density    =         1.0127
 ------------------------------------------------------------------------------


 NSTEP =   353000   TIME(PS) =     853.000  TEMP(K) =   308.72  PRESS =     0.0
 Etot   =   -228919.5902  EKtot   =     82550.5938  EPtot      =   -311470.1840
 BOND   =      5989.1682  ANGLE   =     23408.9942  DIHED      =     15386.0918
 1-4 NB =      5655.9878  1-4 EEL =      2050.4885  VDWAALS    =     17954.4673
 EELEC  =   -381915.3816  EHBOND  =         0.0000  RESTRAINT  =         0.0000
 EKCMT  =         0.0000  VIRIAL  =         0.0000  VOLUME     =   1230642.5180
                                                    SURFTEN    =         0.0000
                                                    Density    =         1.0135
 ------------------------------------------------------------------------------


 NSTEP =   354000   TIME(PS) =     854.000  TEMP(K) =   311.00  PRESS =     0.0
 Etot   =   -228825.7960  EKtot   =     83159.7109  EPtot      =   -311985.5069
 BOND   =      5938.3164  ANGLE   =     23317.2552  DIHED      =     15320.5170
 1-4 NB =      5653.9662  1-4 EEL =      2146.7856  VDWAALS    =     17930.9419
 EELEC  =   -382293.2893  EHBOND  =         0.0000  RESTRAINT  =         0.0000
 EKCMT  =         0.0000  VIRIAL  =         0.0000  VOLUME     =   1229729.9330
                                                    SURFTEN    =         0.0000
                                                    Density    =         1.0143
 ------------------------------------------------------------------------------


 NSTEP =   355000   TIME(PS) =     855.000  TEMP(K) =   310.99  PRESS =     0.0
 Etot   =   -228760.8762  EKtot   =     83156.0000  EPtot      =   -311916.8762
 BOND   =      5930.1143  ANGLE   =     23426.5637  DIHED      =     15369.1794
 1-4 NB =      5684.5424  1-4 EEL =      2150.7820  VDWAALS    =     17629.5627
 EELEC  =   -382107.6207  EHBOND  =         0.0000  RESTRAINT  =         0.0000
 EKCMT  =         0.0000  VIRIAL  =         0.0000  VOLUME     =   1229385.4738
                                                    SURFTEN    =         0.0000
                                                    Density    =         1.0146
 ------------------------------------------------------------------------------


 NSTEP =   356000   TIME(PS) =     856.000  TEMP(K) =   309.29  PRESS =     0.0
 Etot   =   -228660.2734  EKtot   =     82702.1094  EPtot      =   -311362.3828
 BOND   =      6021.8509  ANGLE   =     23545.3324  DIHED      =     15425.0227
 1-4 NB =      5689.5057  1-4 EEL =      2167.7858  VDWAALS    =     17658.8375
 EELEC  =   -381870.7179  EHBOND  =         0.0000  RESTRAINT  =         0.0000
 EKCMT  =         0.0000  VIRIAL  =         0.0000  VOLUME     =   1231271.5585
                                                    SURFTEN    =         0.0000
                                                    Density    =         1.0130
 ------------------------------------------------------------------------------


 NSTEP =   357000   TIME(PS) =     857.000  TEMP(K) =   310.36  PRESS =     0.0
 Etot   =   -228463.8251  EKtot   =     82987.8828  EPtot      =   -311451.7079
 BOND   =      5974.2664  ANGLE   =     23543.4772  DIHED      =     15367.4050
 1-4 NB =      5705.7841  1-4 EEL =      2182.4516  VDWAALS    =     17717.7750
 EELEC  =   -381942.8671  EHBOND  =         0.0000  RESTRAINT  =         0.0000
 EKCMT  =         0.0000  VIRIAL  =         0.0000  VOLUME     =   1229239.2195
                                                    SURFTEN    =         0.0000
                                                    Density    =         1.0147
 ------------------------------------------------------------------------------


 NSTEP =   358000   TIME(PS) =     858.000  TEMP(K) =   308.51  PRESS =     0.0
 Etot   =   -228925.6491  EKtot   =     82493.7344  EPtot      =   -311419.3835
 BOND   =      5978.7751  ANGLE   =     23324.7532  DIHED      =     15427.0971
 1-4 NB =      5659.8580  1-4 EEL =      2074.7097  VDWAALS    =     17649.3226
 EELEC  =   -381533.8992  EHBOND  =         0.0000  RESTRAINT  =         0.0000
 EKCMT  =         0.0000  VIRIAL  =         0.0000  VOLUME     =   1229316.1682
                                                    SURFTEN    =         0.0000
                                                    Density    =         1.0146
 ------------------------------------------------------------------------------


 NSTEP =   359000   TIME(PS) =     859.000  TEMP(K) =   310.63  PRESS =     0.0
 Etot   =   -229068.5619  EKtot   =     83061.4453  EPtot      =   -312130.0072
 BOND   =      5914.5131  ANGLE   =     23405.7792  DIHED      =     15335.3722
 1-4 NB =      5692.1537  1-4 EEL =      2114.6579  VDWAALS    =     17892.8029
 EELEC  =   -382485.2863  EHBOND  =         0.0000  RESTRAINT  =         0.0000
 EKCMT  =         0.0000  VIRIAL  =         0.0000  VOLUME     =   1227387.0375
                                                    SURFTEN    =         0.0000
                                                    Density    =         1.0162
 ------------------------------------------------------------------------------


 NSTEP =   360000   TIME(PS) =     860.000  TEMP(K) =   310.08  PRESS =     0.0
 Etot   =   -228689.7315  EKtot   =     82913.4375  EPtot      =   -311603.1690
 BOND   =      5968.6913  ANGLE   =     23504.2429  DIHED      =     15408.4787
 1-4 NB =      5700.0779  1-4 EEL =      2095.7906  VDWAALS    =     17812.9917
 EELEC  =   -382093.4422  EHBOND  =         0.0000  RESTRAINT  =         0.0000
 EKCMT  =         0.0000  VIRIAL  =         0.0000  VOLUME     =   1227432.6784
                                                    SURFTEN    =         0.0000
                                                    Density    =         1.0162
 ------------------------------------------------------------------------------


 NSTEP =   361000   TIME(PS) =     861.000  TEMP(K) =   310.18  PRESS =     0.0
 Etot   =   -228939.6480  EKtot   =     82941.0234  EPtot      =   -311880.6714
 BOND   =      5868.3745  ANGLE   =     23446.1711  DIHED      =     15365.2570
 1-4 NB =      5638.7292  1-4 EEL =      2123.6623  VDWAALS    =     17616.4112
 EELEC  =   -381939.2767  EHBOND  =         0.0000  RESTRAINT  =         0.0000
 EKCMT  =         0.0000  VIRIAL  =         0.0000  VOLUME     =   1228075.9500
                                                    SURFTEN    =         0.0000
                                                    Density    =         1.0156
 ------------------------------------------------------------------------------


 NSTEP =   362000   TIME(PS) =     862.000  TEMP(K) =   309.46  PRESS =     0.0
 Etot   =   -229121.7593  EKtot   =     82747.7812  EPtot      =   -311869.5406
 BOND   =      5942.7054  ANGLE   =     23563.2004  DIHED      =     15363.0841
 1-4 NB =      5645.8835  1-4 EEL =      2117.3985  VDWAALS    =     17907.4876
 EELEC  =   -382409.2999  EHBOND  =         0.0000  RESTRAINT  =         0.0000
 EKCMT  =         0.0000  VIRIAL  =         0.0000  VOLUME     =   1227267.0951
                                                    SURFTEN    =         0.0000
                                                    Density    =         1.0163
 ------------------------------------------------------------------------------


 NSTEP =   363000   TIME(PS) =     863.000  TEMP(K) =   311.00  PRESS =     0.0
 Etot   =   -228589.2833  EKtot   =     83158.2812  EPtot      =   -311747.5646
 BOND   =      5967.6105  ANGLE   =     23570.8180  DIHED      =     15341.8228
 1-4 NB =      5684.6638  1-4 EEL =      2175.1944  VDWAALS    =     17969.4688
 EELEC  =   -382457.1428  EHBOND  =         0.0000  RESTRAINT  =         0.0000
 EKCMT  =         0.0000  VIRIAL  =         0.0000  VOLUME     =   1227890.4944
                                                    SURFTEN    =         0.0000
                                                    Density    =         1.0158
 ------------------------------------------------------------------------------


 NSTEP =   364000   TIME(PS) =     864.000  TEMP(K) =   310.04  PRESS =     0.0
 Etot   =   -228618.7326  EKtot   =     82903.7969  EPtot      =   -311522.5295
 BOND   =      5989.8428  ANGLE   =     23435.1091  DIHED      =     15359.1603
 1-4 NB =      5701.1604  1-4 EEL =      2139.4027  VDWAALS    =     18222.2691
 EELEC  =   -382369.4738  EHBOND  =         0.0000  RESTRAINT  =         0.0000
 EKCMT  =         0.0000  VIRIAL  =         0.0000  VOLUME     =   1230290.2927
                                                    SURFTEN    =         0.0000
                                                    Density    =         1.0138
 ------------------------------------------------------------------------------


 NSTEP =   365000   TIME(PS) =     865.000  TEMP(K) =   310.10  PRESS =     0.0
 Etot   =   -229058.3155  EKtot   =     82919.8281  EPtot      =   -311978.1436
 BOND   =      5887.8572  ANGLE   =     23475.2031  DIHED      =     15284.5471
 1-4 NB =      5709.2354  1-4 EEL =      2120.4792  VDWAALS    =     18135.9051
 EELEC  =   -382591.3708  EHBOND  =         0.0000  RESTRAINT  =         0.0000
 EKCMT  =         0.0000  VIRIAL  =         0.0000  VOLUME     =   1227813.8661
                                                    SURFTEN    =         0.0000
                                                    Density    =         1.0159
 ------------------------------------------------------------------------------


 NSTEP =   366000   TIME(PS) =     866.000  TEMP(K) =   311.29  PRESS =     0.0
 Etot   =   -228644.8067  EKtot   =     83236.7578  EPtot      =   -311881.5645
 BOND   =      5957.6543  ANGLE   =     23467.0104  DIHED      =     15258.9712
 1-4 NB =      5688.5935  1-4 EEL =      2147.2190  VDWAALS    =     17620.7405
 EELEC  =   -382021.7535  EHBOND  =         0.0000  RESTRAINT  =         0.0000
 EKCMT  =         0.0000  VIRIAL  =         0.0000  VOLUME     =   1228156.3046
                                                    SURFTEN    =         0.0000
                                                    Density    =         1.0156
 ------------------------------------------------------------------------------


 NSTEP =   367000   TIME(PS) =     867.000  TEMP(K) =   310.45  PRESS =     0.0
 Etot   =   -229237.5503  EKtot   =     83013.0156  EPtot      =   -312250.5659
 BOND   =      5795.8459  ANGLE   =     23377.0949  DIHED      =     15253.6038
 1-4 NB =      5719.2497  1-4 EEL =      2031.9197  VDWAALS    =     18331.8061
 EELEC  =   -382760.0859  EHBOND  =         0.0000  RESTRAINT  =         0.0000
 EKCMT  =         0.0000  VIRIAL  =         0.0000  VOLUME     =   1227388.6348
                                                    SURFTEN    =         0.0000
                                                    Density    =         1.0162
 ------------------------------------------------------------------------------


 NSTEP =   368000   TIME(PS) =     868.000  TEMP(K) =   309.43  PRESS =     0.0
 Etot   =   -228841.2132  EKtot   =     82738.3516  EPtot      =   -311579.5647
 BOND   =      6042.3506  ANGLE   =     23498.4382  DIHED      =     15409.3316
 1-4 NB =      5642.5285  1-4 EEL =      2056.0107  VDWAALS    =     18142.1356
 EELEC  =   -382370.3600  EHBOND  =         0.0000  RESTRAINT  =         0.0000
 EKCMT  =         0.0000  VIRIAL  =         0.0000  VOLUME     =   1226719.6086
                                                    SURFTEN    =         0.0000
                                                    Density    =         1.0168
 ------------------------------------------------------------------------------


 NSTEP =   369000   TIME(PS) =     869.000  TEMP(K) =   310.92  PRESS =     0.0
 Etot   =   -228949.6730  EKtot   =     83139.0078  EPtot      =   -312088.6808
 BOND   =      5785.1092  ANGLE   =     23517.3612  DIHED      =     15450.3493
 1-4 NB =      5723.1686  1-4 EEL =      2164.4186  VDWAALS    =     18136.6993
 EELEC  =   -382865.7870  EHBOND  =         0.0000  RESTRAINT  =         0.0000
 EKCMT  =         0.0000  VIRIAL  =         0.0000  VOLUME     =   1226285.8131
                                                    SURFTEN    =         0.0000
                                                    Density    =         1.0171
 ------------------------------------------------------------------------------


 NSTEP =   370000   TIME(PS) =     870.000  TEMP(K) =   309.26  PRESS =     0.0
 Etot   =   -228986.3723  EKtot   =     82693.8516  EPtot      =   -311680.2239
 BOND   =      6002.5317  ANGLE   =     23449.6521  DIHED      =     15323.2395
 1-4 NB =      5661.2887  1-4 EEL =      2131.7225  VDWAALS    =     17714.0620
 EELEC  =   -381962.7203  EHBOND  =         0.0000  RESTRAINT  =         0.0000
 EKCMT  =         0.0000  VIRIAL  =         0.0000  VOLUME     =   1228127.4597
                                                    SURFTEN    =         0.0000
                                                    Density    =         1.0156
 ------------------------------------------------------------------------------


 NSTEP =   371000   TIME(PS) =     871.000  TEMP(K) =   309.43  PRESS =     0.0
 Etot   =   -228857.4878  EKtot   =     82740.3594  EPtot      =   -311597.8471
 BOND   =      5871.0622  ANGLE   =     23328.6593  DIHED      =     15352.6170
 1-4 NB =      5695.7123  1-4 EEL =      2156.8640  VDWAALS    =     18238.5525
 EELEC  =   -382241.3145  EHBOND  =         0.0000  RESTRAINT  =         0.0000
 EKCMT  =         0.0000  VIRIAL  =         0.0000  VOLUME     =   1229736.3377
                                                    SURFTEN    =         0.0000
                                                    Density    =         1.0143
 ------------------------------------------------------------------------------


 NSTEP =   372000   TIME(PS) =     872.000  TEMP(K) =   310.47  PRESS =     0.0
 Etot   =   -228774.6129  EKtot   =     83018.8516  EPtot      =   -311793.4645
 BOND   =      5897.5927  ANGLE   =     23405.5411  DIHED      =     15254.6777
 1-4 NB =      5672.3882  1-4 EEL =      2079.8052  VDWAALS    =     18052.6633
 EELEC  =   -382156.1328  EHBOND  =         0.0000  RESTRAINT  =         0.0000
 EKCMT  =         0.0000  VIRIAL  =         0.0000  VOLUME     =   1228449.8697
                                                    SURFTEN    =         0.0000
                                                    Density    =         1.0153
 ------------------------------------------------------------------------------


 NSTEP =   373000   TIME(PS) =     873.000  TEMP(K) =   311.01  PRESS =     0.0
 Etot   =   -228145.4033  EKtot   =     83162.5703  EPtot      =   -311307.9736
 BOND   =      6003.9007  ANGLE   =     23527.5841  DIHED      =     15377.4979
 1-4 NB =      5707.9647  1-4 EEL =      2021.5250  VDWAALS    =     18023.6422
 EELEC  =   -381970.0883  EHBOND  =         0.0000  RESTRAINT  =         0.0000
 EKCMT  =         0.0000  VIRIAL  =         0.0000  VOLUME     =   1228328.0155
                                                    SURFTEN    =         0.0000
                                                    Density    =         1.0154
 ------------------------------------------------------------------------------


 NSTEP =   374000   TIME(PS) =     874.000  TEMP(K) =   311.66  PRESS =     0.0
 Etot   =   -228523.7069  EKtot   =     83335.0703  EPtot      =   -311858.7772
 BOND   =      5978.4552  ANGLE   =     23432.8905  DIHED      =     15385.9643
 1-4 NB =      5674.1945  1-4 EEL =      2126.8039  VDWAALS    =     18231.6117
 EELEC  =   -382688.6972  EHBOND  =         0.0000  RESTRAINT  =         0.0000
 EKCMT  =         0.0000  VIRIAL  =         0.0000  VOLUME     =   1229098.4692
                                                    SURFTEN    =         0.0000
                                                    Density    =         1.0148
 ------------------------------------------------------------------------------


 NSTEP =   375000   TIME(PS) =     875.000  TEMP(K) =   310.28  PRESS =     0.0
 Etot   =   -228959.2225  EKtot   =     82966.4844  EPtot      =   -311925.7069
 BOND   =      5946.2452  ANGLE   =     23550.0219  DIHED      =     15349.8607
 1-4 NB =      5708.4495  1-4 EEL =      2094.2334  VDWAALS    =     18196.1311
 EELEC  =   -382770.6487  EHBOND  =         0.0000  RESTRAINT  =         0.0000
 EKCMT  =         0.0000  VIRIAL  =         0.0000  VOLUME     =   1229126.8375
                                                    SURFTEN    =         0.0000
                                                    Density    =         1.0148
 ------------------------------------------------------------------------------


 NSTEP =   376000   TIME(PS) =     876.000  TEMP(K) =   311.74  PRESS =     0.0
 Etot   =   -228466.3949  EKtot   =     83357.6875  EPtot      =   -311824.0824
 BOND   =      5848.4334  ANGLE   =     23439.4492  DIHED      =     15305.0905
 1-4 NB =      5673.0626  1-4 EEL =      2147.4901  VDWAALS    =     18390.3321
 EELEC  =   -382627.9404  EHBOND  =         0.0000  RESTRAINT  =         0.0000
 EKCMT  =         0.0000  VIRIAL  =         0.0000  VOLUME     =   1228992.2043
                                                    SURFTEN    =         0.0000
                                                    Density    =         1.0149
 ------------------------------------------------------------------------------


 NSTEP =   377000   TIME(PS) =     877.000  TEMP(K) =   310.99  PRESS =     0.0
 Etot   =   -228248.1170  EKtot   =     83156.3125  EPtot      =   -311404.4295
 BOND   =      6011.8668  ANGLE   =     23597.8976  DIHED      =     15338.8614
 1-4 NB =      5657.4599  1-4 EEL =      2036.2332  VDWAALS    =     18012.5008
 EELEC  =   -382059.2492  EHBOND  =         0.0000  RESTRAINT  =         0.0000
 EKCMT  =         0.0000  VIRIAL  =         0.0000  VOLUME     =   1228873.1979
                                                    SURFTEN    =         0.0000
                                                    Density    =         1.0150
 ------------------------------------------------------------------------------


 NSTEP =   378000   TIME(PS) =     878.000  TEMP(K) =   309.76  PRESS =     0.0
 Etot   =   -228661.0391  EKtot   =     82826.7969  EPtot      =   -311487.8360
 BOND   =      5964.9103  ANGLE   =     23341.6413  DIHED      =     15384.8505
 1-4 NB =      5745.4429  1-4 EEL =      2076.1369  VDWAALS    =     18371.1596
 EELEC  =   -382371.9775  EHBOND  =         0.0000  RESTRAINT  =         0.0000
 EKCMT  =         0.0000  VIRIAL  =         0.0000  VOLUME     =   1229521.3380
                                                    SURFTEN    =         0.0000
                                                    Density    =         1.0145
 ------------------------------------------------------------------------------


 NSTEP =   379000   TIME(PS) =     879.000  TEMP(K) =   310.52  PRESS =     0.0
 Etot   =   -227868.4483  EKtot   =     83030.7344  EPtot      =   -310899.1826
 BOND   =      6018.2004  ANGLE   =     23639.1530  DIHED      =     15300.8969
 1-4 NB =      5668.6817  1-4 EEL =      2123.3093  VDWAALS    =     18094.3323
 EELEC  =   -381743.7562  EHBOND  =         0.0000  RESTRAINT  =         0.0000
 EKCMT  =         0.0000  VIRIAL  =         0.0000  VOLUME     =   1233375.5935
                                                    SURFTEN    =         0.0000
                                                    Density    =         1.0113
 ------------------------------------------------------------------------------


 NSTEP =   380000   TIME(PS) =     880.000  TEMP(K) =   309.98  PRESS =     0.0
 Etot   =   -228711.8272  EKtot   =     82887.1953  EPtot      =   -311599.0225
 BOND   =      6017.2686  ANGLE   =     23611.3382  DIHED      =     15370.9608
 1-4 NB =      5671.9474  1-4 EEL =      2074.0788  VDWAALS    =     18342.9828
 EELEC  =   -382687.5991  EHBOND  =         0.0000  RESTRAINT  =         0.0000
 EKCMT  =         0.0000  VIRIAL  =         0.0000  VOLUME     =   1231282.6084
                                                    SURFTEN    =         0.0000
                                                    Density    =         1.0130
 ------------------------------------------------------------------------------


 NSTEP =   381000   TIME(PS) =     881.000  TEMP(K) =   311.27  PRESS =     0.0
 Etot   =   -228457.1114  EKtot   =     83231.0312  EPtot      =   -311688.1426
 BOND   =      6004.3266  ANGLE   =     23374.6104  DIHED      =     15348.1906
 1-4 NB =      5690.5701  1-4 EEL =      2097.3834  VDWAALS    =     18779.3886
 EELEC  =   -382982.6123  EHBOND  =         0.0000  RESTRAINT  =         0.0000
 EKCMT  =         0.0000  VIRIAL  =         0.0000  VOLUME     =   1230452.4784
                                                    SURFTEN    =         0.0000
                                                    Density    =         1.0137
 ------------------------------------------------------------------------------


 NSTEP =   382000   TIME(PS) =     882.000  TEMP(K) =   310.44  PRESS =     0.0
 Etot   =   -228484.4444  EKtot   =     83010.0703  EPtot      =   -311494.5147
 BOND   =      6000.5111  ANGLE   =     23542.8517  DIHED      =     15423.8147
 1-4 NB =      5709.8981  1-4 EEL =      2062.5342  VDWAALS    =     18276.6574
 EELEC  =   -382510.7818  EHBOND  =         0.0000  RESTRAINT  =         0.0000
 EKCMT  =         0.0000  VIRIAL  =         0.0000  VOLUME     =   1229751.4134
                                                    SURFTEN    =         0.0000
                                                    Density    =         1.0143
 ------------------------------------------------------------------------------


 NSTEP =   383000   TIME(PS) =     883.000  TEMP(K) =   311.63  PRESS =     0.0
 Etot   =   -228747.9219  EKtot   =     83328.7656  EPtot      =   -312076.6875
 BOND   =      6005.8764  ANGLE   =     23332.7027  DIHED      =     15338.3933
 1-4 NB =      5678.3388  1-4 EEL =      2126.0446  VDWAALS    =     17596.7226
 EELEC  =   -382154.7660  EHBOND  =         0.0000  RESTRAINT  =         0.0000
 EKCMT  =         0.0000  VIRIAL  =         0.0000  VOLUME     =   1229601.2023
                                                    SURFTEN    =         0.0000
                                                    Density    =         1.0144
 ------------------------------------------------------------------------------


 NSTEP =   384000   TIME(PS) =     884.000  TEMP(K) =   309.88  PRESS =     0.0
 Etot   =   -229025.4686  EKtot   =     82860.4844  EPtot      =   -311885.9530
 BOND   =      6094.9177  ANGLE   =     23084.0269  DIHED      =     15311.4175
 1-4 NB =      5745.3779  1-4 EEL =      2080.6225  VDWAALS    =     18195.2370
 EELEC  =   -382397.5525  EHBOND  =         0.0000  RESTRAINT  =         0.0000
 EKCMT  =         0.0000  VIRIAL  =         0.0000  VOLUME     =   1229970.5577
                                                    SURFTEN    =         0.0000
                                                    Density    =         1.0141
 ------------------------------------------------------------------------------


 NSTEP =   385000   TIME(PS) =     885.000  TEMP(K) =   310.92  PRESS =     0.0
 Etot   =   -229034.0792  EKtot   =     83137.2031  EPtot      =   -312171.2823
 BOND   =      5971.8211  ANGLE   =     23577.0477  DIHED      =     15369.3414
 1-4 NB =      5690.2233  1-4 EEL =      2058.9446  VDWAALS    =     18631.6993
 EELEC  =   -383470.3596  EHBOND  =         0.0000  RESTRAINT  =         0.0000
 EKCMT  =         0.0000  VIRIAL  =         0.0000  VOLUME     =   1229184.9195
                                                    SURFTEN    =         0.0000
                                                    Density    =         1.0147
 ------------------------------------------------------------------------------


 NSTEP =   386000   TIME(PS) =     886.000  TEMP(K) =   309.99  PRESS =     0.0
 Etot   =   -229316.1662  EKtot   =     82888.9766  EPtot      =   -312205.1428
 BOND   =      6048.0426  ANGLE   =     23482.8087  DIHED      =     15345.4930
 1-4 NB =      5732.5510  1-4 EEL =      2079.0320  VDWAALS    =     17809.0529
 EELEC  =   -382702.1229  EHBOND  =         0.0000  RESTRAINT  =         0.0000
 EKCMT  =         0.0000  VIRIAL  =         0.0000  VOLUME     =   1228854.8364
                                                    SURFTEN    =         0.0000
                                                    Density    =         1.0150
 ------------------------------------------------------------------------------


 NSTEP =   387000   TIME(PS) =     887.000  TEMP(K) =   310.16  PRESS =     0.0
 Etot   =   -228837.5555  EKtot   =     82935.6641  EPtot      =   -311773.2196
 BOND   =      5970.9468  ANGLE   =     23338.5605  DIHED      =     15339.6920
 1-4 NB =      5704.7544  1-4 EEL =      2172.9603  VDWAALS    =     18561.2953
 EELEC  =   -382861.4289  EHBOND  =         0.0000  RESTRAINT  =         0.0000
 EKCMT  =         0.0000  VIRIAL  =         0.0000  VOLUME     =   1230209.9770
                                                    SURFTEN    =         0.0000
                                                    Density    =         1.0139
 ------------------------------------------------------------------------------


 NSTEP =   388000   TIME(PS) =     888.000  TEMP(K) =   310.94  PRESS =     0.0
 Etot   =   -228157.3631  EKtot   =     83144.0547  EPtot      =   -311301.4178
 BOND   =      6005.8519  ANGLE   =     23512.8087  DIHED      =     15307.9219
 1-4 NB =      5685.2419  1-4 EEL =      2174.7993  VDWAALS    =     17695.1970
 EELEC  =   -381683.2385  EHBOND  =         0.0000  RESTRAINT  =         0.0000
 EKCMT  =         0.0000  VIRIAL  =         0.0000  VOLUME     =   1228469.6103
                                                    SURFTEN    =         0.0000
                                                    Density    =         1.0153
 ------------------------------------------------------------------------------


 NSTEP =   389000   TIME(PS) =     889.000  TEMP(K) =   309.27  PRESS =     0.0
 Etot   =   -229130.7806  EKtot   =     82696.9375  EPtot      =   -311827.7181
 BOND   =      5943.5002  ANGLE   =     23530.9331  DIHED      =     15375.0287
 1-4 NB =      5672.0986  1-4 EEL =      2116.8960  VDWAALS    =     17911.4067
 EELEC  =   -382377.5815  EHBOND  =         0.0000  RESTRAINT  =         0.0000
 EKCMT  =         0.0000  VIRIAL  =         0.0000  VOLUME     =   1231520.1529
                                                    SURFTEN    =         0.0000
                                                    Density    =         1.0128
 ------------------------------------------------------------------------------


 NSTEP =   390000   TIME(PS) =     890.000  TEMP(K) =   308.79  PRESS =     0.0
 Etot   =   -229217.7593  EKtot   =     82568.2031  EPtot      =   -311785.9624
 BOND   =      6000.8938  ANGLE   =     23357.0325  DIHED      =     15323.2473
 1-4 NB =      5703.5583  1-4 EEL =      2031.0682  VDWAALS    =     18116.2833
 EELEC  =   -382318.0459  EHBOND  =         0.0000  RESTRAINT  =         0.0000
 EKCMT  =         0.0000  VIRIAL  =         0.0000  VOLUME     =   1231717.8855
                                                    SURFTEN    =         0.0000
                                                    Density    =         1.0126
 ------------------------------------------------------------------------------


 NSTEP =   391000   TIME(PS) =     891.000  TEMP(K) =   309.71  PRESS =     0.0
 Etot   =   -229188.9483  EKtot   =     82813.5391  EPtot      =   -312002.4874
 BOND   =      5909.5533  ANGLE   =     23497.1903  DIHED      =     15366.9324
 1-4 NB =      5688.5862  1-4 EEL =      2119.5017  VDWAALS    =     18342.2763
 EELEC  =   -382926.5275  EHBOND  =         0.0000  RESTRAINT  =         0.0000
 EKCMT  =         0.0000  VIRIAL  =         0.0000  VOLUME     =   1231579.4373
                                                    SURFTEN    =         0.0000
                                                    Density    =         1.0128
 ------------------------------------------------------------------------------


 NSTEP =   392000   TIME(PS) =     892.000  TEMP(K) =   309.39  PRESS =     0.0
 Etot   =   -228920.1977  EKtot   =     82728.9688  EPtot      =   -311649.1665
 BOND   =      6008.0964  ANGLE   =     23293.9266  DIHED      =     15413.3820
 1-4 NB =      5696.9540  1-4 EEL =      1965.8664  VDWAALS    =     17829.1298
 EELEC  =   -381856.5217  EHBOND  =         0.0000  RESTRAINT  =         0.0000
 EKCMT  =         0.0000  VIRIAL  =         0.0000  VOLUME     =   1231846.2722
                                                    SURFTEN    =         0.0000
                                                    Density    =         1.0125
 ------------------------------------------------------------------------------


 NSTEP =   393000   TIME(PS) =     893.000  TEMP(K) =   310.27  PRESS =     0.0
 Etot   =   -229082.1255  EKtot   =     82964.1484  EPtot      =   -312046.2740
 BOND   =      5967.9055  ANGLE   =     23231.4209  DIHED      =     15323.6973
 1-4 NB =      5684.6323  1-4 EEL =      2040.5334  VDWAALS    =     17695.4119
 EELEC  =   -381989.8753  EHBOND  =         0.0000  RESTRAINT  =         0.0000
 EKCMT  =         0.0000  VIRIAL  =         0.0000  VOLUME     =   1230203.0227
                                                    SURFTEN    =         0.0000
                                                    Density    =         1.0139
 ------------------------------------------------------------------------------


 NSTEP =   394000   TIME(PS) =     894.000  TEMP(K) =   311.06  PRESS =     0.0
 Etot   =   -228548.9870  EKtot   =     83176.0938  EPtot      =   -311725.0807
 BOND   =      6002.8175  ANGLE   =     23535.5516  DIHED      =     15396.6042
 1-4 NB =      5692.7272  1-4 EEL =      2092.8201  VDWAALS    =     17961.5798
 EELEC  =   -382407.1811  EHBOND  =         0.0000  RESTRAINT  =         0.0000
 EKCMT  =         0.0000  VIRIAL  =         0.0000  VOLUME     =   1229767.4819
                                                    SURFTEN    =         0.0000
                                                    Density    =         1.0142
 ------------------------------------------------------------------------------


 NSTEP =   395000   TIME(PS) =     895.000  TEMP(K) =   309.99  PRESS =     0.0
 Etot   =   -228949.1165  EKtot   =     82890.0391  EPtot      =   -311839.1556
 BOND   =      5935.1967  ANGLE   =     23397.2880  DIHED      =     15358.0184
 1-4 NB =      5645.8652  1-4 EEL =      2156.9509  VDWAALS    =     18359.3747
 EELEC  =   -382691.8493  EHBOND  =         0.0000  RESTRAINT  =         0.0000
 EKCMT  =         0.0000  VIRIAL  =         0.0000  VOLUME     =   1230149.1676
                                                    SURFTEN    =         0.0000
                                                    Density    =         1.0139
 ------------------------------------------------------------------------------


 NSTEP =   396000   TIME(PS) =     896.000  TEMP(K) =   310.69  PRESS =     0.0
 Etot   =   -228490.9906  EKtot   =     83075.4766  EPtot      =   -311566.4672
 BOND   =      5919.3034  ANGLE   =     23519.3740  DIHED      =     15320.9463
 1-4 NB =      5689.0172  1-4 EEL =      2050.6701  VDWAALS    =     18110.2080
 EELEC  =   -382175.9861  EHBOND  =         0.0000  RESTRAINT  =         0.0000
 EKCMT  =         0.0000  VIRIAL  =         0.0000  VOLUME     =   1231249.4981
                                                    SURFTEN    =         0.0000
                                                    Density    =         1.0130
 ------------------------------------------------------------------------------


 NSTEP =   397000   TIME(PS) =     897.000  TEMP(K) =   310.88  PRESS =     0.0
 Etot   =   -228642.5828  EKtot   =     83126.5625  EPtot      =   -311769.1453
 BOND   =      5843.1830  ANGLE   =     23456.5666  DIHED      =     15342.4715
 1-4 NB =      5662.2905  1-4 EEL =      2098.4130  VDWAALS    =     17768.7113
 EELEC  =   -381940.7812  EHBOND  =         0.0000  RESTRAINT  =         0.0000
 EKCMT  =         0.0000  VIRIAL  =         0.0000  VOLUME     =   1231156.8853
                                                    SURFTEN    =         0.0000
                                                    Density    =         1.0131
 ------------------------------------------------------------------------------


 NSTEP =   398000   TIME(PS) =     898.000  TEMP(K) =   309.89  PRESS =     0.0
 Etot   =   -229114.6406  EKtot   =     82861.8906  EPtot      =   -311976.5312
 BOND   =      5945.5702  ANGLE   =     23315.2264  DIHED      =     15310.1120
 1-4 NB =      5711.9372  1-4 EEL =      2085.7171  VDWAALS    =     18373.8203
 EELEC  =   -382718.9145  EHBOND  =         0.0000  RESTRAINT  =         0.0000
 EKCMT  =         0.0000  VIRIAL  =         0.0000  VOLUME     =   1230773.0762
                                                    SURFTEN    =         0.0000
                                                    Density    =         1.0134
 ------------------------------------------------------------------------------


 NSTEP =   399000   TIME(PS) =     899.000  TEMP(K) =   309.53  PRESS =     0.0
 Etot   =   -229127.7270  EKtot   =     82766.6094  EPtot      =   -311894.3363
 BOND   =      6008.5935  ANGLE   =     23405.1037  DIHED      =     15272.3562
 1-4 NB =      5716.6500  1-4 EEL =      2040.3594  VDWAALS    =     17716.7554
 EELEC  =   -382054.1546  EHBOND  =         0.0000  RESTRAINT  =         0.0000
 EKCMT  =         0.0000  VIRIAL  =         0.0000  VOLUME     =   1229330.0240
                                                    SURFTEN    =         0.0000
                                                    Density    =         1.0146
 ------------------------------------------------------------------------------


 NSTEP =   400000   TIME(PS) =     900.000  TEMP(K) =   309.98  PRESS =     0.0
 Etot   =   -229056.7604  EKtot   =     82886.8359  EPtot      =   -311943.5963
 BOND   =      6002.3367  ANGLE   =     23393.3009  DIHED      =     15333.2044
 1-4 NB =      5690.0344  1-4 EEL =      2082.5923  VDWAALS    =     18250.1506
 EELEC  =   -382695.2156  EHBOND  =         0.0000  RESTRAINT  =         0.0000
 EKCMT  =         0.0000  VIRIAL  =         0.0000  VOLUME     =   1230117.5940
                                                    SURFTEN    =         0.0000
                                                    Density    =         1.0140
 ------------------------------------------------------------------------------


 NSTEP =   401000   TIME(PS) =     901.000  TEMP(K) =   310.89  PRESS =     0.0
 Etot   =   -228869.7096  EKtot   =     83130.3047  EPtot      =   -312000.0143
 BOND   =      5947.2243  ANGLE   =     23166.7520  DIHED      =     15382.8717
 1-4 NB =      5687.3641  1-4 EEL =      2070.4226  VDWAALS    =     18352.5660
 EELEC  =   -382607.2150  EHBOND  =         0.0000  RESTRAINT  =         0.0000
 EKCMT  =         0.0000  VIRIAL  =         0.0000  VOLUME     =   1229802.0761
                                                    SURFTEN    =         0.0000
                                                    Density    =         1.0142
 ------------------------------------------------------------------------------


 NSTEP =   402000   TIME(PS) =     902.000  TEMP(K) =   309.72  PRESS =     0.0
 Etot   =   -228585.0248  EKtot   =     82817.9688  EPtot      =   -311402.9936
 BOND   =      6043.0633  ANGLE   =     23271.0188  DIHED      =     15393.8046
 1-4 NB =      5684.4903  1-4 EEL =      2038.2280  VDWAALS    =     17570.3492
 EELEC  =   -381403.9478  EHBOND  =         0.0000  RESTRAINT  =         0.0000
 EKCMT  =         0.0000  VIRIAL  =         0.0000  VOLUME     =   1229928.5828
                                                    SURFTEN    =         0.0000
                                                    Density    =         1.0141
 ------------------------------------------------------------------------------


 NSTEP =   403000   TIME(PS) =     903.000  TEMP(K) =   310.86  PRESS =     0.0
 Etot   =   -228534.9189  EKtot   =     83122.7734  EPtot      =   -311657.6923
 BOND   =      5876.1415  ANGLE   =     23591.8268  DIHED      =     15278.3156
 1-4 NB =      5717.4835  1-4 EEL =      2143.3620  VDWAALS    =     18125.8677
 EELEC  =   -382390.6894  EHBOND  =         0.0000  RESTRAINT  =         0.0000
 EKCMT  =         0.0000  VIRIAL  =         0.0000  VOLUME     =   1228851.9018
                                                    SURFTEN    =         0.0000
                                                    Density    =         1.0150
 ------------------------------------------------------------------------------


 NSTEP =   404000   TIME(PS) =     904.000  TEMP(K) =   310.99  PRESS =     0.0
 Etot   =   -228823.6339  EKtot   =     83157.6328  EPtot      =   -311981.2667
 BOND   =      5959.7368  ANGLE   =     23250.5538  DIHED      =     15293.7412
 1-4 NB =      5700.3040  1-4 EEL =      2126.6979  VDWAALS    =     17811.9272
 EELEC  =   -382124.2277  EHBOND  =         0.0000  RESTRAINT  =         0.0000
 EKCMT  =         0.0000  VIRIAL  =         0.0000  VOLUME     =   1228569.7778
                                                    SURFTEN    =         0.0000
                                                    Density    =         1.0152
 ------------------------------------------------------------------------------


 NSTEP =   405000   TIME(PS) =     905.000  TEMP(K) =   308.81  PRESS =     0.0
 Etot   =   -229328.3189  EKtot   =     82574.1172  EPtot      =   -311902.4361
 BOND   =      5922.6204  ANGLE   =     23260.3810  DIHED      =     15413.5149
 1-4 NB =      5664.4343  1-4 EEL =      2135.0574  VDWAALS    =     18047.9998
 EELEC  =   -382346.4439  EHBOND  =         0.0000  RESTRAINT  =         0.0000
 EKCMT  =         0.0000  VIRIAL  =         0.0000  VOLUME     =   1228764.6062
                                                    SURFTEN    =         0.0000
                                                    Density    =         1.0151
 ------------------------------------------------------------------------------


 NSTEP =   406000   TIME(PS) =     906.000  TEMP(K) =   308.91  PRESS =     0.0
 Etot   =   -229621.2050  EKtot   =     82600.6641  EPtot      =   -312221.8691
 BOND   =      5945.9498  ANGLE   =     23276.7778  DIHED      =     15373.8630
 1-4 NB =      5699.0056  1-4 EEL =      2086.8876  VDWAALS    =     18143.5982
 EELEC  =   -382747.9511  EHBOND  =         0.0000  RESTRAINT  =         0.0000
 EKCMT  =         0.0000  VIRIAL  =         0.0000  VOLUME     =   1228532.0371
                                                    SURFTEN    =         0.0000
                                                    Density    =         1.0153
 ------------------------------------------------------------------------------


 NSTEP =   407000   TIME(PS) =     907.000  TEMP(K) =   310.10  PRESS =     0.0
 Etot   =   -229447.8119  EKtot   =     82919.1719  EPtot      =   -312366.9838
 BOND   =      5906.5373  ANGLE   =     23434.9628  DIHED      =     15355.2949
 1-4 NB =      5718.9456  1-4 EEL =      2132.1904  VDWAALS    =     18130.9520
 EELEC  =   -383045.8669  EHBOND  =         0.0000  RESTRAINT  =         0.0000
 EKCMT  =         0.0000  VIRIAL  =         0.0000  VOLUME     =   1227532.7074
                                                    SURFTEN    =         0.0000
                                                    Density    =         1.0161
 ------------------------------------------------------------------------------


 NSTEP =   408000   TIME(PS) =     908.000  TEMP(K) =   310.13  PRESS =     0.0
 Etot   =   -229124.2682  EKtot   =     82926.8750  EPtot      =   -312051.1432
 BOND   =      5926.2180  ANGLE   =     23485.7947  DIHED      =     15403.1226
 1-4 NB =      5739.1165  1-4 EEL =      2097.6060  VDWAALS    =     17700.6601
 EELEC  =   -382403.6610  EHBOND  =         0.0000  RESTRAINT  =         0.0000
 EKCMT  =         0.0000  VIRIAL  =         0.0000  VOLUME     =   1227204.0543
                                                    SURFTEN    =         0.0000
                                                    Density    =         1.0164
 ------------------------------------------------------------------------------


 NSTEP =   409000   TIME(PS) =     909.000  TEMP(K) =   311.25  PRESS =     0.0
 Etot   =   -228620.1751  EKtot   =     83226.5000  EPtot      =   -311846.6751
 BOND   =      5902.3712  ANGLE   =     23442.8504  DIHED      =     15296.8359
 1-4 NB =      5745.6603  1-4 EEL =      2182.4116  VDWAALS    =     18075.9656
 EELEC  =   -382492.7701  EHBOND  =         0.0000  RESTRAINT  =         0.0000
 EKCMT  =         0.0000  VIRIAL  =         0.0000  VOLUME     =   1227237.0262
                                                    SURFTEN    =         0.0000
                                                    Density    =         1.0163
 ------------------------------------------------------------------------------


 NSTEP =   410000   TIME(PS) =     910.000  TEMP(K) =   311.39  PRESS =     0.0
 Etot   =   -229200.7196  EKtot   =     83264.3984  EPtot      =   -312465.1180
 BOND   =      5870.0359  ANGLE   =     23314.1250  DIHED      =     15289.5394
 1-4 NB =      5663.0488  1-4 EEL =      2128.9497  VDWAALS    =     18238.9774
 EELEC  =   -382969.7941  EHBOND  =         0.0000  RESTRAINT  =         0.0000
 EKCMT  =         0.0000  VIRIAL  =         0.0000  VOLUME     =   1227899.1299
                                                    SURFTEN    =         0.0000
                                                    Density    =         1.0158
 ------------------------------------------------------------------------------


 NSTEP =   411000   TIME(PS) =     911.000  TEMP(K) =   309.30  PRESS =     0.0
 Etot   =   -229247.9976  EKtot   =     82704.5703  EPtot      =   -311952.5679
 BOND   =      5965.7366  ANGLE   =     23526.0871  DIHED      =     15432.1540
 1-4 NB =      5722.8375  1-4 EEL =      2206.5692  VDWAALS    =     17285.2199
 EELEC  =   -382091.1722  EHBOND  =         0.0000  RESTRAINT  =         0.0000
 EKCMT  =         0.0000  VIRIAL  =         0.0000  VOLUME     =   1228457.7050
                                                    SURFTEN    =         0.0000
                                                    Density    =         1.0153
 ------------------------------------------------------------------------------


 NSTEP =   412000   TIME(PS) =     912.000  TEMP(K) =   311.58  PRESS =     0.0
 Etot   =   -228913.6537  EKtot   =     83314.3281  EPtot      =   -312227.9818
 BOND   =      5989.6302  ANGLE   =     23421.5667  DIHED      =     15342.6308
 1-4 NB =      5720.9299  1-4 EEL =      2171.3253  VDWAALS    =     18280.7910
 EELEC  =   -383154.8558  EHBOND  =         0.0000  RESTRAINT  =         0.0000
 EKCMT  =         0.0000  VIRIAL  =         0.0000  VOLUME     =   1226651.3721
                                                    SURFTEN    =         0.0000
                                                    Density    =         1.0168
 ------------------------------------------------------------------------------


 NSTEP =   413000   TIME(PS) =     913.000  TEMP(K) =   311.01  PRESS =     0.0
 Etot   =   -228798.7155  EKtot   =     83160.9219  EPtot      =   -311959.6374
 BOND   =      5891.9284  ANGLE   =     23565.2565  DIHED      =     15371.2740
 1-4 NB =      5663.3057  1-4 EEL =      2233.8627  VDWAALS    =     18157.0516
 EELEC  =   -382842.3163  EHBOND  =         0.0000  RESTRAINT  =         0.0000
 EKCMT  =         0.0000  VIRIAL  =         0.0000  VOLUME     =   1225858.8521
                                                    SURFTEN    =         0.0000
                                                    Density    =         1.0175
 ------------------------------------------------------------------------------


 NSTEP =   414000   TIME(PS) =     914.000  TEMP(K) =   310.95  PRESS =     0.0
 Etot   =   -228881.9796  EKtot   =     83147.1016  EPtot      =   -312029.0812
 BOND   =      5951.3276  ANGLE   =     23407.0049  DIHED      =     15331.2507
 1-4 NB =      5673.6967  1-4 EEL =      2142.4887  VDWAALS    =     18019.1869
 EELEC  =   -382554.0366  EHBOND  =         0.0000  RESTRAINT  =         0.0000
 EKCMT  =         0.0000  VIRIAL  =         0.0000  VOLUME     =   1225761.5867
                                                    SURFTEN    =         0.0000
                                                    Density    =         1.0176
 ------------------------------------------------------------------------------


 NSTEP =   415000   TIME(PS) =     915.000  TEMP(K) =   311.08  PRESS =     0.0
 Etot   =   -228257.6284  EKtot   =     83182.0312  EPtot      =   -311439.6597
 BOND   =      5955.1045  ANGLE   =     23527.9878  DIHED      =     15329.2684
 1-4 NB =      5720.0931  1-4 EEL =      2164.4029  VDWAALS    =     18094.5972
 EELEC  =   -382231.1137  EHBOND  =         0.0000  RESTRAINT  =         0.0000
 EKCMT  =         0.0000  VIRIAL  =         0.0000  VOLUME     =   1226191.1241
                                                    SURFTEN    =         0.0000
                                                    Density    =         1.0172
 ------------------------------------------------------------------------------


 NSTEP =   416000   TIME(PS) =     916.000  TEMP(K) =   310.10  PRESS =     0.0
 Etot   =   -228773.3599  EKtot   =     82919.2578  EPtot      =   -311692.6177
 BOND   =      6015.4482  ANGLE   =     23480.4266  DIHED      =     15326.6274
 1-4 NB =      5735.5803  1-4 EEL =      2126.5955  VDWAALS    =     17822.0292
 EELEC  =   -382199.3249  EHBOND  =         0.0000  RESTRAINT  =         0.0000
 EKCMT  =         0.0000  VIRIAL  =         0.0000  VOLUME     =   1227114.4407
                                                    SURFTEN    =         0.0000
                                                    Density    =         1.0164
 ------------------------------------------------------------------------------


 NSTEP =   417000   TIME(PS) =     917.000  TEMP(K) =   309.58  PRESS =     0.0
 Etot   =   -229116.3476  EKtot   =     82778.6953  EPtot      =   -311895.0429
 BOND   =      5975.7419  ANGLE   =     23471.1809  DIHED      =     15383.2992
 1-4 NB =      5689.4173  1-4 EEL =      2090.7871  VDWAALS    =     18192.9592
 EELEC  =   -382698.4285  EHBOND  =         0.0000  RESTRAINT  =         0.0000
 EKCMT  =         0.0000  VIRIAL  =         0.0000  VOLUME     =   1226545.4091
                                                    SURFTEN    =         0.0000
                                                    Density    =         1.0169
 ------------------------------------------------------------------------------


 NSTEP =   418000   TIME(PS) =     918.000  TEMP(K) =   310.07  PRESS =     0.0
 Etot   =   -229173.5502  EKtot   =     82910.2188  EPtot      =   -312083.7690
 BOND   =      6010.1282  ANGLE   =     23308.4692  DIHED      =     15369.8468
 1-4 NB =      5698.2852  1-4 EEL =      2218.4813  VDWAALS    =     17429.9312
 EELEC  =   -382118.9109  EHBOND  =         0.0000  RESTRAINT  =         0.0000
 EKCMT  =         0.0000  VIRIAL  =         0.0000  VOLUME     =   1227073.5533
                                                    SURFTEN    =         0.0000
                                                    Density    =         1.0165
 ------------------------------------------------------------------------------


 NSTEP =   419000   TIME(PS) =     919.000  TEMP(K) =   310.00  PRESS =     0.0
 Etot   =   -229303.7872  EKtot   =     82893.0156  EPtot      =   -312196.8028
 BOND   =      5886.7074  ANGLE   =     23495.2147  DIHED      =     15284.4792
 1-4 NB =      5704.0676  1-4 EEL =      2130.3333  VDWAALS    =     18278.5029
 EELEC  =   -382976.1079  EHBOND  =         0.0000  RESTRAINT  =         0.0000
 EKCMT  =         0.0000  VIRIAL  =         0.0000  VOLUME     =   1227593.5768
                                                    SURFTEN    =         0.0000
                                                    Density    =         1.0160
 ------------------------------------------------------------------------------


 NSTEP =   420000   TIME(PS) =     920.000  TEMP(K) =   309.81  PRESS =     0.0
 Etot   =   -229051.2316  EKtot   =     82841.8125  EPtot      =   -311893.0441
 BOND   =      5939.4407  ANGLE   =     23267.3705  DIHED      =     15323.5165
 1-4 NB =      5678.2348  1-4 EEL =      2101.5821  VDWAALS    =     18187.3357
 EELEC  =   -382390.5244  EHBOND  =         0.0000  RESTRAINT  =         0.0000
 EKCMT  =         0.0000  VIRIAL  =         0.0000  VOLUME     =   1227072.5100
                                                    SURFTEN    =         0.0000
                                                    Density    =         1.0165
 ------------------------------------------------------------------------------


 NSTEP =   421000   TIME(PS) =     921.000  TEMP(K) =   310.80  PRESS =     0.0
 Etot   =   -228431.6192  EKtot   =     83105.3438  EPtot      =   -311536.9629
 BOND   =      6084.4924  ANGLE   =     23484.3177  DIHED      =     15344.6070
 1-4 NB =      5739.9679  1-4 EEL =      2058.1548  VDWAALS    =     17648.8749
 EELEC  =   -381897.3777  EHBOND  =         0.0000  RESTRAINT  =         0.0000
 EKCMT  =         0.0000  VIRIAL  =         0.0000  VOLUME     =   1226977.2174
                                                    SURFTEN    =         0.0000
                                                    Density    =         1.0166
 ------------------------------------------------------------------------------


 NSTEP =   422000   TIME(PS) =     922.000  TEMP(K) =   310.93  PRESS =     0.0
 Etot   =   -228256.0770  EKtot   =     83141.5938  EPtot      =   -311397.6707
 BOND   =      5972.3834  ANGLE   =     23601.2660  DIHED      =     15400.2422
 1-4 NB =      5711.0979  1-4 EEL =      2129.3622  VDWAALS    =     18053.6847
 EELEC  =   -382265.7071  EHBOND  =         0.0000  RESTRAINT  =         0.0000
 EKCMT  =         0.0000  VIRIAL  =         0.0000  VOLUME     =   1227137.7528
                                                    SURFTEN    =         0.0000
                                                    Density    =         1.0164
 ------------------------------------------------------------------------------


 NSTEP =   423000   TIME(PS) =     923.000  TEMP(K) =   310.12  PRESS =     0.0
 Etot   =   -228698.5019  EKtot   =     82924.1641  EPtot      =   -311622.6659
 BOND   =      5900.6196  ANGLE   =     23476.9702  DIHED      =     15454.4979
 1-4 NB =      5688.5862  1-4 EEL =      2161.7934  VDWAALS    =     17390.7022
 EELEC  =   -381695.8355  EHBOND  =         0.0000  RESTRAINT  =         0.0000
 EKCMT  =         0.0000  VIRIAL  =         0.0000  VOLUME     =   1226247.3683
                                                    SURFTEN    =         0.0000
                                                    Density    =         1.0172
 ------------------------------------------------------------------------------


 NSTEP =   424000   TIME(PS) =     924.000  TEMP(K) =   309.90  PRESS =     0.0
 Etot   =   -229000.0036  EKtot   =     82864.0234  EPtot      =   -311864.0271
 BOND   =      5981.4753  ANGLE   =     23131.1539  DIHED      =     15390.3837
 1-4 NB =      5752.0644  1-4 EEL =      2142.1985  VDWAALS    =     18765.4180
 EELEC  =   -383026.7208  EHBOND  =         0.0000  RESTRAINT  =         0.0000
 EKCMT  =         0.0000  VIRIAL  =         0.0000  VOLUME     =   1226770.7357
                                                    SURFTEN    =         0.0000
                                                    Density    =         1.0167
 ------------------------------------------------------------------------------


 NSTEP =   425000   TIME(PS) =     925.000  TEMP(K) =   308.90  PRESS =     0.0
 Etot   =   -228932.1738  EKtot   =     82598.7344  EPtot      =   -311530.9082
 BOND   =      5913.4018  ANGLE   =     23502.3526  DIHED      =     15343.3011
 1-4 NB =      5698.8609  1-4 EEL =      2168.1063  VDWAALS    =     17904.4810
 EELEC  =   -382061.4119  EHBOND  =         0.0000  RESTRAINT  =         0.0000
 EKCMT  =         0.0000  VIRIAL  =         0.0000  VOLUME     =   1227282.1224
                                                    SURFTEN    =         0.0000
                                                    Density    =         1.0163
 ------------------------------------------------------------------------------


 NSTEP =   426000   TIME(PS) =     926.000  TEMP(K) =   311.03  PRESS =     0.0
 Etot   =   -228727.1086  EKtot   =     83167.8203  EPtot      =   -311894.9290
 BOND   =      5889.8346  ANGLE   =     23319.6183  DIHED      =     15395.8935
 1-4 NB =      5700.7274  1-4 EEL =      2018.4366  VDWAALS    =     17849.7608
 EELEC  =   -382069.2002  EHBOND  =         0.0000  RESTRAINT  =         0.0000
 EKCMT  =         0.0000  VIRIAL  =         0.0000  VOLUME     =   1226975.3804
                                                    SURFTEN    =         0.0000
                                                    Density    =         1.0166
 ------------------------------------------------------------------------------


 NSTEP =   427000   TIME(PS) =     927.000  TEMP(K) =   311.16  PRESS =     0.0
 Etot   =   -228038.1949  EKtot   =     83202.4766  EPtot      =   -311240.6715
 BOND   =      6038.4914  ANGLE   =     23480.1258  DIHED      =     15335.4453
 1-4 NB =      5653.7079  1-4 EEL =      2149.0822  VDWAALS    =     17644.9566
 EELEC  =   -381542.4807  EHBOND  =         0.0000  RESTRAINT  =         0.0000
 EKCMT  =         0.0000  VIRIAL  =         0.0000  VOLUME     =   1226975.9365
                                                    SURFTEN    =         0.0000
                                                    Density    =         1.0166
 ------------------------------------------------------------------------------


 NSTEP =   428000   TIME(PS) =     928.000  TEMP(K) =   311.14  PRESS =     0.0
 Etot   =   -228189.7003  EKtot   =     83197.3984  EPtot      =   -311387.0988
 BOND   =      5971.6885  ANGLE   =     23311.9902  DIHED      =     15480.9323
 1-4 NB =      5750.6984  1-4 EEL =      2185.6678  VDWAALS    =     17798.9152
 EELEC  =   -381886.9912  EHBOND  =         0.0000  RESTRAINT  =         0.0000
 EKCMT  =         0.0000  VIRIAL  =         0.0000  VOLUME     =   1226909.4973
                                                    SURFTEN    =         0.0000
                                                    Density    =         1.0166
 ------------------------------------------------------------------------------


 NSTEP =   429000   TIME(PS) =     929.000  TEMP(K) =   312.12  PRESS =     0.0
 Etot   =   -228107.1214  EKtot   =     83459.3828  EPtot      =   -311566.5043
 BOND   =      5989.7362  ANGLE   =     23467.5352  DIHED      =     15467.4036
 1-4 NB =      5655.8675  1-4 EEL =      2126.6449  VDWAALS    =     17986.4339
 EELEC  =   -382260.1255  EHBOND  =         0.0000  RESTRAINT  =         0.0000
 EKCMT  =         0.0000  VIRIAL  =         0.0000  VOLUME     =   1227034.6570
                                                    SURFTEN    =         0.0000
                                                    Density    =         1.0165
 ------------------------------------------------------------------------------


 NSTEP =   430000   TIME(PS) =     930.000  TEMP(K) =   310.03  PRESS =     0.0
 Etot   =   -228889.5094  EKtot   =     82900.7266  EPtot      =   -311790.2360
 BOND   =      5943.5916  ANGLE   =     23333.0642  DIHED      =     15369.9092
 1-4 NB =      5702.6129  1-4 EEL =      2198.2861  VDWAALS    =     17981.2600
 EELEC  =   -382318.9599  EHBOND  =         0.0000  RESTRAINT  =         0.0000
 EKCMT  =         0.0000  VIRIAL  =         0.0000  VOLUME     =   1227084.1833
                                                    SURFTEN    =         0.0000
                                                    Density    =         1.0165
 ------------------------------------------------------------------------------


 NSTEP =   431000   TIME(PS) =     931.000  TEMP(K) =   309.67  PRESS =     0.0
 Etot   =   -228853.9396  EKtot   =     82804.5938  EPtot      =   -311658.5334
 BOND   =      5928.8366  ANGLE   =     23472.2837  DIHED      =     15393.1521
 1-4 NB =      5708.8124  1-4 EEL =      2260.9177  VDWAALS    =     18123.2460
 EELEC  =   -382545.7818  EHBOND  =         0.0000  RESTRAINT  =         0.0000
 EKCMT  =         0.0000  VIRIAL  =         0.0000  VOLUME     =   1228256.9430
                                                    SURFTEN    =         0.0000
                                                    Density    =         1.0155
 ------------------------------------------------------------------------------


 NSTEP =   432000   TIME(PS) =     932.000  TEMP(K) =   310.24  PRESS =     0.0
 Etot   =   -228402.7379  EKtot   =     82956.7344  EPtot      =   -311359.4723
 BOND   =      5887.7061  ANGLE   =     23437.1943  DIHED      =     15402.7082
 1-4 NB =      5746.6005  1-4 EEL =      2183.2967  VDWAALS    =     17716.2339
 EELEC  =   -381733.2119  EHBOND  =         0.0000  RESTRAINT  =         0.0000
 EKCMT  =         0.0000  VIRIAL  =         0.0000  VOLUME     =   1228256.9430
                                                    SURFTEN    =         0.0000
                                                    Density    =         1.0155
 ------------------------------------------------------------------------------


 NSTEP =   433000   TIME(PS) =     933.000  TEMP(K) =   310.74  PRESS =     0.0
 Etot   =   -228489.9253  EKtot   =     83090.4922  EPtot      =   -311580.4175
 BOND   =      5966.0982  ANGLE   =     23378.6496  DIHED      =     15372.3874
 1-4 NB =      5730.1969  1-4 EEL =      2178.9566  VDWAALS    =     18483.1038
 EELEC  =   -382689.8099  EHBOND  =         0.0000  RESTRAINT  =         0.0000
 EKCMT  =         0.0000  VIRIAL  =         0.0000  VOLUME     =   1227916.9878
                                                    SURFTEN    =         0.0000
                                                    Density    =         1.0158
 ------------------------------------------------------------------------------


 NSTEP =   434000   TIME(PS) =     934.000  TEMP(K) =   311.93  PRESS =     0.0
 Etot   =   -228289.5066  EKtot   =     83409.2812  EPtot      =   -311698.7879
 BOND   =      5988.1344  ANGLE   =     23668.5083  DIHED      =     15283.7555
 1-4 NB =      5690.6581  1-4 EEL =      2110.7568  VDWAALS    =     18104.7697
 EELEC  =   -382545.3706  EHBOND  =         0.0000  RESTRAINT  =         0.0000
 EKCMT  =         0.0000  VIRIAL  =         0.0000  VOLUME     =   1227869.9168
                                                    SURFTEN    =         0.0000
                                                    Density    =         1.0158
 ------------------------------------------------------------------------------


 NSTEP =   435000   TIME(PS) =     935.000  TEMP(K) =   310.64  PRESS =     0.0
 Etot   =   -228864.0517  EKtot   =     83064.2344  EPtot      =   -311928.2861
 BOND   =      5992.0126  ANGLE   =     23372.6811  DIHED      =     15345.4895
 1-4 NB =      5696.5573  1-4 EEL =      2092.6915  VDWAALS    =     18300.7389
 EELEC  =   -382728.4571  EHBOND  =         0.0000  RESTRAINT  =         0.0000
 EKCMT  =         0.0000  VIRIAL  =         0.0000  VOLUME     =   1227598.4352
                                                    SURFTEN    =         0.0000
                                                    Density    =         1.0160
 ------------------------------------------------------------------------------


 NSTEP =   436000   TIME(PS) =     936.000  TEMP(K) =   310.10  PRESS =     0.0
 Etot   =   -228579.9649  EKtot   =     82917.6875  EPtot      =   -311497.6524
 BOND   =      5854.0469  ANGLE   =     23698.9338  DIHED      =     15340.9331
 1-4 NB =      5738.9383  1-4 EEL =      2140.4784  VDWAALS    =     18069.9795
 EELEC  =   -382340.9626  EHBOND  =         0.0000  RESTRAINT  =         0.0000
 EKCMT  =         0.0000  VIRIAL  =         0.0000  VOLUME     =   1229743.0311
                                                    SURFTEN    =         0.0000
                                                    Density    =         1.0143
 ------------------------------------------------------------------------------


 NSTEP =   437000   TIME(PS) =     937.000  TEMP(K) =   310.61  PRESS =     0.0
 Etot   =   -228456.0663  EKtot   =     83054.9219  EPtot      =   -311510.9882
 BOND   =      5955.6042  ANGLE   =     23443.6124  DIHED      =     15348.8544
 1-4 NB =      5719.3676  1-4 EEL =      2064.9409  VDWAALS    =     17980.1472
 EELEC  =   -382023.5148  EHBOND  =         0.0000  RESTRAINT  =         0.0000
 EKCMT  =         0.0000  VIRIAL  =         0.0000  VOLUME     =   1229675.1253
                                                    SURFTEN    =         0.0000
                                                    Density    =         1.0143
 ------------------------------------------------------------------------------


 NSTEP =   438000   TIME(PS) =     938.000  TEMP(K) =   308.91  PRESS =     0.0
 Etot   =   -228828.9005  EKtot   =     82601.8438  EPtot      =   -311430.7442
 BOND   =      5996.6152  ANGLE   =     23621.3744  DIHED      =     15315.1643
 1-4 NB =      5762.7981  1-4 EEL =      2114.2697  VDWAALS    =     17710.1800
 EELEC  =   -381951.1459  EHBOND  =         0.0000  RESTRAINT  =         0.0000
 EKCMT  =         0.0000  VIRIAL  =         0.0000  VOLUME     =   1228281.1954
                                                    SURFTEN    =         0.0000
                                                    Density    =         1.0155
 ------------------------------------------------------------------------------


 NSTEP =   439000   TIME(PS) =     939.000  TEMP(K) =   307.70  PRESS =     0.0
 Etot   =   -229420.5924  EKtot   =     82276.4844  EPtot      =   -311697.0768
 BOND   =      5959.7342  ANGLE   =     23655.6818  DIHED      =     15415.7812
 1-4 NB =      5697.9111  1-4 EEL =      2096.1642  VDWAALS    =     17929.5184
 EELEC  =   -382451.8677  EHBOND  =         0.0000  RESTRAINT  =         0.0000
 EKCMT  =         0.0000  VIRIAL  =         0.0000  VOLUME     =   1227462.9011
                                                    SURFTEN    =         0.0000
                                                    Density    =         1.0162
 ------------------------------------------------------------------------------


 NSTEP =   440000   TIME(PS) =     940.000  TEMP(K) =   310.06  PRESS =     0.0
 Etot   =   -229210.3406  EKtot   =     82907.4297  EPtot      =   -312117.7703
 BOND   =      5807.6903  ANGLE   =     23379.5783  DIHED      =     15379.5625
 1-4 NB =      5692.4559  1-4 EEL =      2173.1529  VDWAALS    =     17878.6360
 EELEC  =   -382428.8462  EHBOND  =         0.0000  RESTRAINT  =         0.0000
 EKCMT  =         0.0000  VIRIAL  =         0.0000  VOLUME     =   1228273.4142
                                                    SURFTEN    =         0.0000
                                                    Density    =         1.0155
 ------------------------------------------------------------------------------


 NSTEP =   441000   TIME(PS) =     941.000  TEMP(K) =   310.70  PRESS =     0.0
 Etot   =   -228941.6798  EKtot   =     83078.8281  EPtot      =   -312020.5079
 BOND   =      5895.1073  ANGLE   =     23625.5700  DIHED      =     15380.5956
 1-4 NB =      5685.0494  1-4 EEL =      2165.4171  VDWAALS    =     18058.9735
 EELEC  =   -382831.2210  EHBOND  =         0.0000  RESTRAINT  =         0.0000
 EKCMT  =         0.0000  VIRIAL  =         0.0000  VOLUME     =   1227057.4915
                                                    SURFTEN    =         0.0000
                                                    Density    =         1.0165
 ------------------------------------------------------------------------------


 NSTEP =   442000   TIME(PS) =     942.000  TEMP(K) =   310.53  PRESS =     0.0
 Etot   =   -228807.4317  EKtot   =     83033.1641  EPtot      =   -311840.5958
 BOND   =      5951.7024  ANGLE   =     23483.9815  DIHED      =     15399.1651
 1-4 NB =      5700.8535  1-4 EEL =      2237.0165  VDWAALS    =     17994.5970
 EELEC  =   -382607.9117  EHBOND  =         0.0000  RESTRAINT  =         0.0000
 EKCMT  =         0.0000  VIRIAL  =         0.0000  VOLUME     =   1226850.3760
                                                    SURFTEN    =         0.0000
                                                    Density    =         1.0167
 ------------------------------------------------------------------------------


 NSTEP =   443000   TIME(PS) =     943.000  TEMP(K) =   310.44  PRESS =     0.0
 Etot   =   -228764.4383  EKtot   =     83009.6562  EPtot      =   -311774.0946
 BOND   =      5944.5770  ANGLE   =     23662.2101  DIHED      =     15253.0553
 1-4 NB =      5726.2332  1-4 EEL =      2173.6309  VDWAALS    =     18216.6723
 EELEC  =   -382750.4733  EHBOND  =         0.0000  RESTRAINT  =         0.0000
 EKCMT  =         0.0000  VIRIAL  =         0.0000  VOLUME     =   1227061.6438
                                                    SURFTEN    =         0.0000
                                                    Density    =         1.0165
 ------------------------------------------------------------------------------


 NSTEP =   444000   TIME(PS) =     944.000  TEMP(K) =   309.32  PRESS =     0.0
 Etot   =   -229015.8787  EKtot   =     82708.9766  EPtot      =   -311724.8552
 BOND   =      5893.8239  ANGLE   =     23542.8379  DIHED      =     15394.4296
 1-4 NB =      5723.9871  1-4 EEL =      2232.9526  VDWAALS    =     18107.0643
 EELEC  =   -382619.9507  EHBOND  =         0.0000  RESTRAINT  =         0.0000
 EKCMT  =         0.0000  VIRIAL  =         0.0000  VOLUME     =   1227083.1735
                                                    SURFTEN    =         0.0000
                                                    Density    =         1.0165
 ------------------------------------------------------------------------------


 NSTEP =   445000   TIME(PS) =     945.000  TEMP(K) =   309.28  PRESS =     0.0
 Etot   =   -229492.0254  EKtot   =     82698.3438  EPtot      =   -312190.3692
 BOND   =      5916.5033  ANGLE   =     23391.3469  DIHED      =     15401.6558
 1-4 NB =      5760.0124  1-4 EEL =      2137.6287  VDWAALS    =     18246.9807
 EELEC  =   -383044.4970  EHBOND  =         0.0000  RESTRAINT  =         0.0000
 EKCMT  =         0.0000  VIRIAL  =         0.0000  VOLUME     =   1227405.6418
                                                    SURFTEN    =         0.0000
                                                    Density    =         1.0162
 ------------------------------------------------------------------------------


 NSTEP =   446000   TIME(PS) =     946.000  TEMP(K) =   310.22  PRESS =     0.0
 Etot   =   -229110.7439  EKtot   =     82951.9766  EPtot      =   -312062.7204
 BOND   =      5834.1451  ANGLE   =     23221.9484  DIHED      =     15361.1765
 1-4 NB =      5772.5338  1-4 EEL =      2215.9864  VDWAALS    =     17993.1704
 EELEC  =   -382461.6811  EHBOND  =         0.0000  RESTRAINT  =         0.0000
 EKCMT  =         0.0000  VIRIAL  =         0.0000  VOLUME     =   1229906.8900
                                                    SURFTEN    =         0.0000
                                                    Density    =         1.0141
 ------------------------------------------------------------------------------


 NSTEP =   447000   TIME(PS) =     947.000  TEMP(K) =   309.85  PRESS =     0.0
 Etot   =   -229078.7640  EKtot   =     82852.2500  EPtot      =   -311931.0140
 BOND   =      5937.9487  ANGLE   =     23440.9777  DIHED      =     15359.8354
 1-4 NB =      5703.3481  1-4 EEL =      2138.1020  VDWAALS    =     18160.9063
 EELEC  =   -382672.1323  EHBOND  =         0.0000  RESTRAINT  =         0.0000
 EKCMT  =         0.0000  VIRIAL  =         0.0000  VOLUME     =   1228185.3377
                                                    SURFTEN    =         0.0000
                                                    Density    =         1.0156
 ------------------------------------------------------------------------------


 NSTEP =   448000   TIME(PS) =     948.000  TEMP(K) =   311.13  PRESS =     0.0
 Etot   =   -228617.3192  EKtot   =     83194.1641  EPtot      =   -311811.4833
 BOND   =      5943.1461  ANGLE   =     23222.3825  DIHED      =     15458.0557
 1-4 NB =      5763.5582  1-4 EEL =      2166.8235  VDWAALS    =     17567.1737
 EELEC  =   -381932.6229  EHBOND  =         0.0000  RESTRAINT  =         0.0000
 EKCMT  =         0.0000  VIRIAL  =         0.0000  VOLUME     =   1228459.1378
                                                    SURFTEN    =         0.0000
                                                    Density    =         1.0153
 ------------------------------------------------------------------------------


 NSTEP =   449000   TIME(PS) =     949.000  TEMP(K) =   310.72  PRESS =     0.0
 Etot   =   -228829.5587  EKtot   =     83085.1406  EPtot      =   -311914.6993
 BOND   =      5931.1891  ANGLE   =     23363.3173  DIHED      =     15356.5116
 1-4 NB =      5675.3884  1-4 EEL =      2162.1244  VDWAALS    =     17910.4454
 EELEC  =   -382313.6755  EHBOND  =         0.0000  RESTRAINT  =         0.0000
 EKCMT  =         0.0000  VIRIAL  =         0.0000  VOLUME     =   1226744.2496
                                                    SURFTEN    =         0.0000
                                                    Density    =         1.0167
 ------------------------------------------------------------------------------


 NSTEP =   450000   TIME(PS) =     950.000  TEMP(K) =   311.48  PRESS =     0.0
 Etot   =   -228339.3072  EKtot   =     83288.2812  EPtot      =   -311627.5884
 BOND   =      5967.7065  ANGLE   =     23645.2811  DIHED      =     15314.5033
 1-4 NB =      5714.4851  1-4 EEL =      2155.1248  VDWAALS    =     17920.8540
 EELEC  =   -382345.5432  EHBOND  =         0.0000  RESTRAINT  =         0.0000
 EKCMT  =         0.0000  VIRIAL  =         0.0000  VOLUME     =   1226930.9978
                                                    SURFTEN    =         0.0000
                                                    Density    =         1.0166
 ------------------------------------------------------------------------------


 NSTEP =   451000   TIME(PS) =     951.000  TEMP(K) =   310.67  PRESS =     0.0
 Etot   =   -228446.7804  EKtot   =     83072.1719  EPtot      =   -311518.9523
 BOND   =      6057.6879  ANGLE   =     23434.9457  DIHED      =     15257.9290
 1-4 NB =      5711.9619  1-4 EEL =      2114.6686  VDWAALS    =     18409.1989
 EELEC  =   -382505.3443  EHBOND  =         0.0000  RESTRAINT  =         0.0000
 EKCMT  =         0.0000  VIRIAL  =         0.0000  VOLUME     =   1226067.6124
                                                    SURFTEN    =         0.0000
                                                    Density    =         1.0173
 ------------------------------------------------------------------------------


 NSTEP =   452000   TIME(PS) =     952.000  TEMP(K) =   310.97  PRESS =     0.0
 Etot   =   -228800.3255  EKtot   =     83152.4844  EPtot      =   -311952.8099
 BOND   =      5895.6719  ANGLE   =     23407.9967  DIHED      =     15372.8432
 1-4 NB =      5779.4182  1-4 EEL =      2178.6124  VDWAALS    =     17708.4577
 EELEC  =   -382295.8101  EHBOND  =         0.0000  RESTRAINT  =         0.0000
 EKCMT  =         0.0000  VIRIAL  =         0.0000  VOLUME     =   1226199.4487
                                                    SURFTEN    =         0.0000
                                                    Density    =         1.0172
 ------------------------------------------------------------------------------


 NSTEP =   453000   TIME(PS) =     953.000  TEMP(K) =   310.10  PRESS =     0.0
 Etot   =   -228737.2292  EKtot   =     82919.0234  EPtot      =   -311656.2526
 BOND   =      6016.5359  ANGLE   =     23317.0628  DIHED      =     15440.9306
 1-4 NB =      5724.8826  1-4 EEL =      2212.7139  VDWAALS    =     18011.6858
 EELEC  =   -382380.0641  EHBOND  =         0.0000  RESTRAINT  =         0.0000
 EKCMT  =         0.0000  VIRIAL  =         0.0000  VOLUME     =   1224636.5607
                                                    SURFTEN    =         0.0000
                                                    Density    =         1.0185
 ------------------------------------------------------------------------------


 NSTEP =   454000   TIME(PS) =     954.000  TEMP(K) =   309.60  PRESS =     0.0
 Etot   =   -229160.6948  EKtot   =     82785.3281  EPtot      =   -311946.0229
 BOND   =      5915.0673  ANGLE   =     23352.0524  DIHED      =     15365.1288
 1-4 NB =      5694.9969  1-4 EEL =      2208.2299  VDWAALS    =     18272.1081
 EELEC  =   -382753.6065  EHBOND  =         0.0000  RESTRAINT  =         0.0000
 EKCMT  =         0.0000  VIRIAL  =         0.0000  VOLUME     =   1225425.4103
                                                    SURFTEN    =         0.0000
                                                    Density    =         1.0178
 ------------------------------------------------------------------------------


 NSTEP =   455000   TIME(PS) =     955.000  TEMP(K) =   310.26  PRESS =     0.0
 Etot   =   -229115.9766  EKtot   =     82961.6641  EPtot      =   -312077.6407
 BOND   =      5884.2394  ANGLE   =     23420.7173  DIHED      =     15484.0522
 1-4 NB =      5730.1928  1-4 EEL =      2140.0143  VDWAALS    =     18060.5368
 EELEC  =   -382797.3937  EHBOND  =         0.0000  RESTRAINT  =         0.0000
 EKCMT  =         0.0000  VIRIAL  =         0.0000  VOLUME     =   1225705.6981
                                                    SURFTEN    =         0.0000
                                                    Density    =         1.0176
 ------------------------------------------------------------------------------


 NSTEP =   456000   TIME(PS) =     956.000  TEMP(K) =   309.02  PRESS =     0.0
 Etot   =   -229122.0850  EKtot   =     82629.7812  EPtot      =   -311751.8663
 BOND   =      5924.4638  ANGLE   =     23502.0341  DIHED      =     15466.7274
 1-4 NB =      5707.7500  1-4 EEL =      2215.6067  VDWAALS    =     17735.7569
 EELEC  =   -382304.2053  EHBOND  =         0.0000  RESTRAINT  =         0.0000
 EKCMT  =         0.0000  VIRIAL  =         0.0000  VOLUME     =   1226102.0630
                                                    SURFTEN    =         0.0000
                                                    Density    =         1.0173
 ------------------------------------------------------------------------------


 NSTEP =   457000   TIME(PS) =     957.000  TEMP(K) =   311.40  PRESS =     0.0
 Etot   =   -228825.2422  EKtot   =     83267.2266  EPtot      =   -312092.4688
 BOND   =      5954.6542  ANGLE   =     23460.0748  DIHED      =     15407.1215
 1-4 NB =      5731.6334  1-4 EEL =      2176.7535  VDWAALS    =     17706.5050
 EELEC  =   -382529.2111  EHBOND  =         0.0000  RESTRAINT  =         0.0000
 EKCMT  =         0.0000  VIRIAL  =         0.0000  VOLUME     =   1228601.9084
                                                    SURFTEN    =         0.0000
                                                    Density    =         1.0152
 ------------------------------------------------------------------------------


 NSTEP =   458000   TIME(PS) =     958.000  TEMP(K) =   310.84  PRESS =     0.0
 Etot   =   -228412.0616  EKtot   =     83115.6016  EPtot      =   -311527.6632
 BOND   =      6017.8601  ANGLE   =     23411.7602  DIHED      =     15447.3781
 1-4 NB =      5793.1201  1-4 EEL =      2130.4043  VDWAALS    =     18124.2565
 EELEC  =   -382452.4424  EHBOND  =         0.0000  RESTRAINT  =         0.0000
 EKCMT  =         0.0000  VIRIAL  =         0.0000  VOLUME     =   1228607.1282
                                                    SURFTEN    =         0.0000
                                                    Density    =         1.0152
 ------------------------------------------------------------------------------


 NSTEP =   459000   TIME(PS) =     959.000  TEMP(K) =   309.82  PRESS =     0.0
 Etot   =   -228458.6809  EKtot   =     82843.2578  EPtot      =   -311301.9387
 BOND   =      5934.6706  ANGLE   =     23700.3293  DIHED      =     15333.5451
 1-4 NB =      5703.4372  1-4 EEL =      2188.5015  VDWAALS    =     17902.7684
 EELEC  =   -382065.1908  EHBOND  =         0.0000  RESTRAINT  =         0.0000
 EKCMT  =         0.0000  VIRIAL  =         0.0000  VOLUME     =   1229759.3216
                                                    SURFTEN    =         0.0000
                                                    Density    =         1.0143
 ------------------------------------------------------------------------------


 NSTEP =   460000   TIME(PS) =     960.000  TEMP(K) =   309.57  PRESS =     0.0
 Etot   =   -229561.2560  EKtot   =     82776.0547  EPtot      =   -312337.3107
 BOND   =      5913.7742  ANGLE   =     23311.1688  DIHED      =     15338.2579
 1-4 NB =      5719.7003  1-4 EEL =      2184.1795  VDWAALS    =     17702.5404
 EELEC  =   -382506.9319  EHBOND  =         0.0000  RESTRAINT  =         0.0000
 EKCMT  =         0.0000  VIRIAL  =         0.0000  VOLUME     =   1227843.9856
                                                    SURFTEN    =         0.0000
                                                    Density    =         1.0158
 ------------------------------------------------------------------------------


 NSTEP =   461000   TIME(PS) =     961.000  TEMP(K) =   309.49  PRESS =     0.0
 Etot   =   -229435.2038  EKtot   =     82755.5312  EPtot      =   -312190.7350
 BOND   =      5916.5052  ANGLE   =     23300.3021  DIHED      =     15363.4485
 1-4 NB =      5689.5565  1-4 EEL =      2246.7303  VDWAALS    =     18151.3906
 EELEC  =   -382858.6682  EHBOND  =         0.0000  RESTRAINT  =         0.0000
 EKCMT  =         0.0000  VIRIAL  =         0.0000  VOLUME     =   1226205.3291
                                                    SURFTEN    =         0.0000
                                                    Density    =         1.0172
 ------------------------------------------------------------------------------


 NSTEP =   462000   TIME(PS) =     962.000  TEMP(K) =   309.25  PRESS =     0.0
 Etot   =   -229200.8892  EKtot   =     82691.7734  EPtot      =   -311892.6626
 BOND   =      5972.5676  ANGLE   =     23266.5610  DIHED      =     15442.2217
 1-4 NB =      5741.6517  1-4 EEL =      2186.1739  VDWAALS    =     17993.6138
 EELEC  =   -382495.4523  EHBOND  =         0.0000  RESTRAINT  =         0.0000
 EKCMT  =         0.0000  VIRIAL  =         0.0000  VOLUME     =   1227224.7841
                                                    SURFTEN    =         0.0000
                                                    Density    =         1.0164
 ------------------------------------------------------------------------------


 NSTEP =   463000   TIME(PS) =     963.000  TEMP(K) =   309.89  PRESS =     0.0
 Etot   =   -228799.7843  EKtot   =     82862.8281  EPtot      =   -311662.6124
 BOND   =      6001.4842  ANGLE   =     23403.4381  DIHED      =     15291.0625
 1-4 NB =      5703.0898  1-4 EEL =      2151.2577  VDWAALS    =     17966.5141
 EELEC  =   -382179.4588  EHBOND  =         0.0000  RESTRAINT  =         0.0000
 EKCMT  =         0.0000  VIRIAL  =         0.0000  VOLUME     =   1227188.2961
                                                    SURFTEN    =         0.0000
                                                    Density    =         1.0164
 ------------------------------------------------------------------------------


 NSTEP =   464000   TIME(PS) =     964.000  TEMP(K) =   310.19  PRESS =     0.0
 Etot   =   -228882.0294  EKtot   =     82943.3359  EPtot      =   -311825.3654
 BOND   =      6019.9317  ANGLE   =     23378.3341  DIHED      =     15350.3806
 1-4 NB =      5677.6170  1-4 EEL =      2117.4841  VDWAALS    =     18115.5103
 EELEC  =   -382484.6231  EHBOND  =         0.0000  RESTRAINT  =         0.0000
 EKCMT  =         0.0000  VIRIAL  =         0.0000  VOLUME     =   1226102.8538
                                                    SURFTEN    =         0.0000
                                                    Density    =         1.0173
 ------------------------------------------------------------------------------


 NSTEP =   465000   TIME(PS) =     965.000  TEMP(K) =   310.42  PRESS =     0.0
 Etot   =   -229029.3082  EKtot   =     83003.6875  EPtot      =   -312032.9957
 BOND   =      5971.0611  ANGLE   =     23650.6564  DIHED      =     15399.0896
 1-4 NB =      5650.5738  1-4 EEL =      2108.6206  VDWAALS    =     17839.3348
 EELEC  =   -382652.3320  EHBOND  =         0.0000  RESTRAINT  =         0.0000
 EKCMT  =         0.0000  VIRIAL  =         0.0000  VOLUME     =   1227245.6131
                                                    SURFTEN    =         0.0000
                                                    Density    =         1.0163
 ------------------------------------------------------------------------------


 NSTEP =   466000   TIME(PS) =     966.000  TEMP(K) =   310.59  PRESS =     0.0
 Etot   =   -228739.0189  EKtot   =     83048.6875  EPtot      =   -311787.7064
 BOND   =      6038.4503  ANGLE   =     23554.1655  DIHED      =     15352.1071
 1-4 NB =      5667.1543  1-4 EEL =      2179.7200  VDWAALS    =     17432.7483
 EELEC  =   -382012.0520  EHBOND  =         0.0000  RESTRAINT  =         0.0000
 EKCMT  =         0.0000  VIRIAL  =         0.0000  VOLUME     =   1228033.9234
                                                    SURFTEN    =         0.0000
                                                    Density    =         1.0157
 ------------------------------------------------------------------------------


 NSTEP =   467000   TIME(PS) =     967.000  TEMP(K) =   309.62  PRESS =     0.0
 Etot   =   -229202.9296  EKtot   =     82789.4844  EPtot      =   -311992.4139
 BOND   =      5962.5165  ANGLE   =     23313.9302  DIHED      =     15342.1619
 1-4 NB =      5697.3907  1-4 EEL =      2177.4868  VDWAALS    =     17801.6274
 EELEC  =   -382287.5274  EHBOND  =         0.0000  RESTRAINT  =         0.0000
 EKCMT  =         0.0000  VIRIAL  =         0.0000  VOLUME     =   1227427.0726
                                                    SURFTEN    =         0.0000
                                                    Density    =         1.0162
 ------------------------------------------------------------------------------


 NSTEP =   468000   TIME(PS) =     968.000  TEMP(K) =   310.03  PRESS =     0.0
 Etot   =   -229127.1234  EKtot   =     82900.3828  EPtot      =   -312027.5062
 BOND   =      5910.5937  ANGLE   =     23521.2741  DIHED      =     15327.8344
 1-4 NB =      5711.8328  1-4 EEL =      2193.6556  VDWAALS    =     18109.8137
 EELEC  =   -382802.5104  EHBOND  =         0.0000  RESTRAINT  =         0.0000
 EKCMT  =         0.0000  VIRIAL  =         0.0000  VOLUME     =   1225110.7994
                                                    SURFTEN    =         0.0000
                                                    Density    =         1.0181
 ------------------------------------------------------------------------------


 NSTEP =   469000   TIME(PS) =     969.000  TEMP(K) =   310.00  PRESS =     0.0
 Etot   =   -229295.0627  EKtot   =     82892.9766  EPtot      =   -312188.0392
 BOND   =      5925.4739  ANGLE   =     23513.2258  DIHED      =     15361.0988
 1-4 NB =      5710.7891  1-4 EEL =      2135.6396  VDWAALS    =     18364.2621
 EELEC  =   -383198.5284  EHBOND  =         0.0000  RESTRAINT  =         0.0000
 EKCMT  =         0.0000  VIRIAL  =         0.0000  VOLUME     =   1226415.9997
                                                    SURFTEN    =         0.0000
                                                    Density    =         1.0170
 ------------------------------------------------------------------------------


 NSTEP =   470000   TIME(PS) =     970.000  TEMP(K) =   310.25  PRESS =     0.0
 Etot   =   -228484.3092  EKtot   =     82959.2656  EPtot      =   -311443.5748
 BOND   =      5929.4719  ANGLE   =     23556.2775  DIHED      =     15336.0253
 1-4 NB =      5728.6446  1-4 EEL =      2159.5339  VDWAALS    =     18050.0713
 EELEC  =   -382203.5992  EHBOND  =         0.0000  RESTRAINT  =         0.0000
 EKCMT  =         0.0000  VIRIAL  =         0.0000  VOLUME     =   1226901.7914
                                                    SURFTEN    =         0.0000
                                                    Density    =         1.0166
 ------------------------------------------------------------------------------


 NSTEP =   471000   TIME(PS) =     971.000  TEMP(K) =   309.94  PRESS =     0.0
 Etot   =   -228776.5811  EKtot   =     82877.1562  EPtot      =   -311653.7373
 BOND   =      5952.8719  ANGLE   =     23551.5342  DIHED      =     15350.0309
 1-4 NB =      5717.3668  1-4 EEL =      2060.5335  VDWAALS    =     18520.6569
 EELEC  =   -382806.7315  EHBOND  =         0.0000  RESTRAINT  =         0.0000
 EKCMT  =         0.0000  VIRIAL  =         0.0000  VOLUME     =   1226206.4797
                                                    SURFTEN    =         0.0000
                                                    Density    =         1.0172
 ------------------------------------------------------------------------------


 NSTEP =   472000   TIME(PS) =     972.000  TEMP(K) =   309.20  PRESS =     0.0
 Etot   =   -229307.9630  EKtot   =     82676.9297  EPtot      =   -311984.8927
 BOND   =      5916.8210  ANGLE   =     23696.9624  DIHED      =     15288.1395
 1-4 NB =      5689.8364  1-4 EEL =      2206.8599  VDWAALS    =     17856.5833
 EELEC  =   -382640.0951  EHBOND  =         0.0000  RESTRAINT  =         0.0000
 EKCMT  =         0.0000  VIRIAL  =         0.0000  VOLUME     =   1226206.4797
                                                    SURFTEN    =         0.0000
                                                    Density    =         1.0172
 ------------------------------------------------------------------------------


 NSTEP =   473000   TIME(PS) =     973.000  TEMP(K) =   309.19  PRESS =     0.0
 Etot   =   -229249.5534  EKtot   =     82676.2422  EPtot      =   -311925.7956
 BOND   =      6015.2979  ANGLE   =     23655.4736  DIHED      =     15326.1450
 1-4 NB =      5678.2362  1-4 EEL =      2109.3350  VDWAALS    =     17581.6690
 EELEC  =   -382291.9521  EHBOND  =         0.0000  RESTRAINT  =         0.0000
 EKCMT  =         0.0000  VIRIAL  =         0.0000  VOLUME     =   1228093.8218
                                                    SURFTEN    =         0.0000
                                                    Density    =         1.0156
 ------------------------------------------------------------------------------


 NSTEP =   474000   TIME(PS) =     974.000  TEMP(K) =   310.95  PRESS =     0.0
 Etot   =   -229048.9842  EKtot   =     83146.9062  EPtot      =   -312195.8904
 BOND   =      5975.3451  ANGLE   =     23475.0708  DIHED      =     15203.6676
 1-4 NB =      5676.4593  1-4 EEL =      2201.4161  VDWAALS    =     18229.4628
 EELEC  =   -382957.3122  EHBOND  =         0.0000  RESTRAINT  =         0.0000
 EKCMT  =         0.0000  VIRIAL  =         0.0000  VOLUME     =   1228476.6604
                                                    SURFTEN    =         0.0000
                                                    Density    =         1.0153
 ------------------------------------------------------------------------------


 NSTEP =   475000   TIME(PS) =     975.000  TEMP(K) =   309.92  PRESS =     0.0
 Etot   =   -228990.9284  EKtot   =     82871.8750  EPtot      =   -311862.8034
 BOND   =      5985.7231  ANGLE   =     23526.8679  DIHED      =     15273.8169
 1-4 NB =      5678.7082  1-4 EEL =      2163.5351  VDWAALS    =     18363.0013
 EELEC  =   -382854.4559  EHBOND  =         0.0000  RESTRAINT  =         0.0000
 EKCMT  =         0.0000  VIRIAL  =         0.0000  VOLUME     =   1228441.7796
                                                    SURFTEN    =         0.0000
                                                    Density    =         1.0153
 ------------------------------------------------------------------------------


 NSTEP =   476000   TIME(PS) =     976.000  TEMP(K) =   311.22  PRESS =     0.0
 Etot   =   -228592.8881  EKtot   =     83219.0234  EPtot      =   -311811.9116
 BOND   =      5961.5785  ANGLE   =     23432.0361  DIHED      =     15404.2525
 1-4 NB =      5702.6355  1-4 EEL =      2237.6138  VDWAALS    =     17937.2620
 EELEC  =   -382487.2900  EHBOND  =         0.0000  RESTRAINT  =         0.0000
 EKCMT  =         0.0000  VIRIAL  =         0.0000  VOLUME     =   1228370.1104
                                                    SURFTEN    =         0.0000
                                                    Density    =         1.0154
 ------------------------------------------------------------------------------


 NSTEP =   477000   TIME(PS) =     977.000  TEMP(K) =   309.27  PRESS =     0.0
 Etot   =   -229046.2015  EKtot   =     82697.0938  EPtot      =   -311743.2953
 BOND   =      6056.2424  ANGLE   =     23510.8254  DIHED      =     15350.3197
 1-4 NB =      5692.7951  1-4 EEL =      2125.2605  VDWAALS    =     17587.5609
 EELEC  =   -382066.2992  EHBOND  =         0.0000  RESTRAINT  =         0.0000
 EKCMT  =         0.0000  VIRIAL  =         0.0000  VOLUME     =   1228444.8440
                                                    SURFTEN    =         0.0000
                                                    Density    =         1.0153
 ------------------------------------------------------------------------------


 NSTEP =   478000   TIME(PS) =     978.000  TEMP(K) =   309.60  PRESS =     0.0
 Etot   =   -228639.1903  EKtot   =     82784.1641  EPtot      =   -311423.3544
 BOND   =      6030.7974  ANGLE   =     23564.8674  DIHED      =     15368.0108
 1-4 NB =      5697.0987  1-4 EEL =      2119.1482  VDWAALS    =     17744.7294
 EELEC  =   -381948.0062  EHBOND  =         0.0000  RESTRAINT  =         0.0000
 EKCMT  =         0.0000  VIRIAL  =         0.0000  VOLUME     =   1227407.4493
                                                    SURFTEN    =         0.0000
                                                    Density    =         1.0162
 ------------------------------------------------------------------------------


 NSTEP =   479000   TIME(PS) =     979.000  TEMP(K) =   309.65  PRESS =     0.0
 Etot   =   -228886.7254  EKtot   =     82799.1562  EPtot      =   -311685.8816
 BOND   =      5951.4004  ANGLE   =     23435.5111  DIHED      =     15351.9906
 1-4 NB =      5694.3937  1-4 EEL =      2169.5655  VDWAALS    =     17791.0315
 EELEC  =   -382079.7746  EHBOND  =         0.0000  RESTRAINT  =         0.0000
 EKCMT  =         0.0000  VIRIAL  =         0.0000  VOLUME     =   1227270.9945
                                                    SURFTEN    =         0.0000
                                                    Density    =         1.0163
 ------------------------------------------------------------------------------


 NSTEP =   480000   TIME(PS) =     980.000  TEMP(K) =   311.08  PRESS =     0.0
 Etot   =   -229128.6261  EKtot   =     83179.7344  EPtot      =   -312308.3605
 BOND   =      5993.3591  ANGLE   =     23458.8742  DIHED      =     15345.3886
 1-4 NB =      5732.4259  1-4 EEL =      2160.2235  VDWAALS    =     18072.7431
 EELEC  =   -383071.3749  EHBOND  =         0.0000  RESTRAINT  =         0.0000
 EKCMT  =         0.0000  VIRIAL  =         0.0000  VOLUME     =   1225871.8987
                                                    SURFTEN    =         0.0000
                                                    Density    =         1.0175
 ------------------------------------------------------------------------------


 NSTEP =   481000   TIME(PS) =     981.000  TEMP(K) =   309.04  PRESS =     0.0
 Etot   =   -229633.1651  EKtot   =     82635.0781  EPtot      =   -312268.2432
 BOND   =      5971.9041  ANGLE   =     23417.5117  DIHED      =     15307.5524
 1-4 NB =      5674.6430  1-4 EEL =      2196.7182  VDWAALS    =     18759.6440
 EELEC  =   -383596.2166  EHBOND  =         0.0000  RESTRAINT  =         0.0000
 EKCMT  =         0.0000  VIRIAL  =         0.0000  VOLUME     =   1225763.1337
                                                    SURFTEN    =         0.0000
                                                    Density    =         1.0176
 ------------------------------------------------------------------------------


 NSTEP =   482000   TIME(PS) =     982.000  TEMP(K) =   311.22  PRESS =     0.0
 Etot   =   -229391.2004  EKtot   =     83217.7812  EPtot      =   -312608.9816
 BOND   =      5866.6046  ANGLE   =     23492.3737  DIHED      =     15401.1532
 1-4 NB =      5633.4772  1-4 EEL =      2138.4576  VDWAALS    =     17591.8361
 EELEC  =   -382732.8841  EHBOND  =         0.0000  RESTRAINT  =         0.0000
 EKCMT  =         0.0000  VIRIAL  =         0.0000  VOLUME     =   1225339.6350
                                                    SURFTEN    =         0.0000
                                                    Density    =         1.0179
 ------------------------------------------------------------------------------


 NSTEP =   483000   TIME(PS) =     983.000  TEMP(K) =   310.21  PRESS =     0.0
 Etot   =   -229370.1314  EKtot   =     82948.3672  EPtot      =   -312318.4986
 BOND   =      5949.5634  ANGLE   =     23468.6710  DIHED      =     15433.3495
 1-4 NB =      5709.5703  1-4 EEL =      2109.3328  VDWAALS    =     18056.1965
 EELEC  =   -383045.1821  EHBOND  =         0.0000  RESTRAINT  =         0.0000
 EKCMT  =         0.0000  VIRIAL  =         0.0000  VOLUME     =   1225492.4047
                                                    SURFTEN    =         0.0000
                                                    Density    =         1.0178
 ------------------------------------------------------------------------------


 NSTEP =   484000   TIME(PS) =     984.000  TEMP(K) =   309.96  PRESS =     0.0
 Etot   =   -229023.5796  EKtot   =     82880.9375  EPtot      =   -311904.5171
 BOND   =      6023.9726  ANGLE   =     23335.6070  DIHED      =     15400.2030
 1-4 NB =      5622.8106  1-4 EEL =      2209.4038  VDWAALS    =     18199.4865
 EELEC  =   -382696.0005  EHBOND  =         0.0000  RESTRAINT  =         0.0000
 EKCMT  =         0.0000  VIRIAL  =         0.0000  VOLUME     =   1229600.3903
                                                    SURFTEN    =         0.0000
                                                    Density    =         1.0144
 ------------------------------------------------------------------------------


 NSTEP =   485000   TIME(PS) =     985.000  TEMP(K) =   310.45  PRESS =     0.0
 Etot   =   -228974.9391  EKtot   =     83011.5859  EPtot      =   -311986.5250
 BOND   =      5897.7475  ANGLE   =     23286.4706  DIHED      =     15337.1124
 1-4 NB =      5692.1483  1-4 EEL =      2146.4686  VDWAALS    =     17441.2208
 EELEC  =   -381787.6932  EHBOND  =         0.0000  RESTRAINT  =         0.0000
 EKCMT  =         0.0000  VIRIAL  =         0.0000  VOLUME     =   1229092.8683
                                                    SURFTEN    =         0.0000
                                                    Density    =         1.0148
 ------------------------------------------------------------------------------


 NSTEP =   486000   TIME(PS) =     986.000  TEMP(K) =   309.12  PRESS =     0.0
 Etot   =   -228944.7007  EKtot   =     82656.7969  EPtot      =   -311601.4976
 BOND   =      5984.1991  ANGLE   =     23215.4075  DIHED      =     15394.1108
 1-4 NB =      5711.1068  1-4 EEL =      2097.8828  VDWAALS    =     17706.4869
 EELEC  =   -381710.6916  EHBOND  =         0.0000  RESTRAINT  =         0.0000
 EKCMT  =         0.0000  VIRIAL  =         0.0000  VOLUME     =   1230590.2270
                                                    SURFTEN    =         0.0000
                                                    Density    =         1.0136
 ------------------------------------------------------------------------------


 NSTEP =   487000   TIME(PS) =     987.000  TEMP(K) =   311.90  PRESS =     0.0
 Etot   =   -228547.8409  EKtot   =     83401.3125  EPtot      =   -311949.1534
 BOND   =      5940.3305  ANGLE   =     23378.8478  DIHED      =     15261.9433
 1-4 NB =      5640.0677  1-4 EEL =      2142.3569  VDWAALS    =     17726.7281
 EELEC  =   -382039.4276  EHBOND  =         0.0000  RESTRAINT  =         0.0000
 EKCMT  =         0.0000  VIRIAL  =         0.0000  VOLUME     =   1229249.9482
                                                    SURFTEN    =         0.0000
                                                    Density    =         1.0147
 ------------------------------------------------------------------------------


 NSTEP =   488000   TIME(PS) =     988.000  TEMP(K) =   309.15  PRESS =     0.0
 Etot   =   -228998.4788  EKtot   =     82663.9688  EPtot      =   -311662.4476
 BOND   =      5963.2316  ANGLE   =     23520.6944  DIHED      =     15339.2683
 1-4 NB =      5716.8734  1-4 EEL =      2127.1690  VDWAALS    =     18530.3524
 EELEC  =   -382860.0367  EHBOND  =         0.0000  RESTRAINT  =         0.0000
 EKCMT  =         0.0000  VIRIAL  =         0.0000  VOLUME     =   1227409.0920
                                                    SURFTEN    =         0.0000
                                                    Density    =         1.0162
 ------------------------------------------------------------------------------


 NSTEP =   489000   TIME(PS) =     989.000  TEMP(K) =   309.26  PRESS =     0.0
 Etot   =   -229358.0079  EKtot   =     82694.6953  EPtot      =   -312052.7032
 BOND   =      6023.9208  ANGLE   =     23407.0466  DIHED      =     15359.5957
 1-4 NB =      5671.9520  1-4 EEL =      2146.1617  VDWAALS    =     17829.7017
 EELEC  =   -382491.0818  EHBOND  =         0.0000  RESTRAINT  =         0.0000
 EKCMT  =         0.0000  VIRIAL  =         0.0000  VOLUME     =   1226812.2309
                                                    SURFTEN    =         0.0000
                                                    Density    =         1.0167
 ------------------------------------------------------------------------------


 NSTEP =   490000   TIME(PS) =     990.000  TEMP(K) =   309.22  PRESS =     0.0
 Etot   =   -229415.0032  EKtot   =     82682.6172  EPtot      =   -312097.6204
 BOND   =      5888.5440  ANGLE   =     23307.8735  DIHED      =     15319.3265
 1-4 NB =      5685.8179  1-4 EEL =      2081.1190  VDWAALS    =     17940.2251
 EELEC  =   -382320.5264  EHBOND  =         0.0000  RESTRAINT  =         0.0000
 EKCMT  =         0.0000  VIRIAL  =         0.0000  VOLUME     =   1228062.4562
                                                    SURFTEN    =         0.0000
                                                    Density    =         1.0157
 ------------------------------------------------------------------------------


 NSTEP =   491000   TIME(PS) =     991.000  TEMP(K) =   308.85  PRESS =     0.0
 Etot   =   -229661.3393  EKtot   =     82583.7500  EPtot      =   -312245.0893
 BOND   =      5926.1782  ANGLE   =     23347.1934  DIHED      =     15410.2987
 1-4 NB =      5692.5240  1-4 EEL =      2101.4991  VDWAALS    =     17902.9256
 EELEC  =   -382625.7082  EHBOND  =         0.0000  RESTRAINT  =         0.0000
 EKCMT  =         0.0000  VIRIAL  =         0.0000  VOLUME     =   1227917.3100
                                                    SURFTEN    =         0.0000
                                                    Density    =         1.0158
 ------------------------------------------------------------------------------


 NSTEP =   492000   TIME(PS) =     992.000  TEMP(K) =   310.16  PRESS =     0.0
 Etot   =   -229393.5635  EKtot   =     82934.4062  EPtot      =   -312327.9697
 BOND   =      6026.5155  ANGLE   =     23369.3271  DIHED      =     15389.7220
 1-4 NB =      5714.9067  1-4 EEL =      2125.4075  VDWAALS    =     17758.6655
 EELEC  =   -382712.5140  EHBOND  =         0.0000  RESTRAINT  =         0.0000
 EKCMT  =         0.0000  VIRIAL  =         0.0000  VOLUME     =   1225147.3480
                                                    SURFTEN    =         0.0000
                                                    Density    =         1.0181
 ------------------------------------------------------------------------------


 NSTEP =   493000   TIME(PS) =     993.000  TEMP(K) =   309.16  PRESS =     0.0
 Etot   =   -229781.6303  EKtot   =     82668.1562  EPtot      =   -312449.7866
 BOND   =      5949.4549  ANGLE   =     23326.4947  DIHED      =     15427.9930
 1-4 NB =      5741.7593  1-4 EEL =      2204.9366  VDWAALS    =     18420.8264
 EELEC  =   -383521.2515  EHBOND  =         0.0000  RESTRAINT  =         0.0000
 EKCMT  =         0.0000  VIRIAL  =         0.0000  VOLUME     =   1225126.3553
                                                    SURFTEN    =         0.0000
                                                    Density    =         1.0181
 ------------------------------------------------------------------------------


 NSTEP =   494000   TIME(PS) =     994.000  TEMP(K) =   311.16  PRESS =     0.0
 Etot   =   -229442.4351  EKtot   =     83201.5625  EPtot      =   -312643.9976
 BOND   =      5903.9335  ANGLE   =     23390.2165  DIHED      =     15333.1954
 1-4 NB =      5714.3977  1-4 EEL =      2127.7778  VDWAALS    =     17915.0592
 EELEC  =   -383028.5778  EHBOND  =         0.0000  RESTRAINT  =         0.0000
 EKCMT  =         0.0000  VIRIAL  =         0.0000  VOLUME     =   1224065.9100
                                                    SURFTEN    =         0.0000
                                                    Density    =         1.0190
 ------------------------------------------------------------------------------


 NSTEP =   495000   TIME(PS) =     995.000  TEMP(K) =   310.77  PRESS =     0.0
 Etot   =   -229770.1039  EKtot   =     83096.7500  EPtot      =   -312866.8539
 BOND   =      5916.9394  ANGLE   =     23196.2979  DIHED      =     15302.9836
 1-4 NB =      5680.3155  1-4 EEL =      2181.5348  VDWAALS    =     18156.1366
 EELEC  =   -383301.0618  EHBOND  =         0.0000  RESTRAINT  =         0.0000
 EKCMT  =         0.0000  VIRIAL  =         0.0000  VOLUME     =   1223608.8477
                                                    SURFTEN    =         0.0000
                                                    Density    =         1.0194
 ------------------------------------------------------------------------------


 NSTEP =   496000   TIME(PS) =     996.000  TEMP(K) =   310.09  PRESS =     0.0
 Etot   =   -228829.9419  EKtot   =     82916.9141  EPtot      =   -311746.8560
 BOND   =      5950.3987  ANGLE   =     23614.6863  DIHED      =     15268.1268
 1-4 NB =      5732.8175  1-4 EEL =      2171.4813  VDWAALS    =     17941.9865
 EELEC  =   -382426.3531  EHBOND  =         0.0000  RESTRAINT  =         0.0000
 EKCMT  =         0.0000  VIRIAL  =         0.0000  VOLUME     =   1225374.6699
                                                    SURFTEN    =         0.0000
                                                    Density    =         1.0179
 ------------------------------------------------------------------------------


 NSTEP =   497000   TIME(PS) =     997.000  TEMP(K) =   309.63  PRESS =     0.0
 Etot   =   -228896.7362  EKtot   =     82792.9844  EPtot      =   -311689.7206
 BOND   =      6058.8163  ANGLE   =     23513.7455  DIHED      =     15347.5227
 1-4 NB =      5687.5136  1-4 EEL =      2015.0767  VDWAALS    =     18082.8416
 EELEC  =   -382395.2371  EHBOND  =         0.0000  RESTRAINT  =         0.0000
 EKCMT  =         0.0000  VIRIAL  =         0.0000  VOLUME     =   1225651.9230
                                                    SURFTEN    =         0.0000
                                                    Density    =         1.0177
 ------------------------------------------------------------------------------


 NSTEP =   498000   TIME(PS) =     998.000  TEMP(K) =   312.43  PRESS =     0.0
 Etot   =   -228510.1642  EKtot   =     83542.0859  EPtot      =   -312052.2501
 BOND   =      5907.5258  ANGLE   =     23367.8778  DIHED      =     15389.7124
 1-4 NB =      5734.3011  1-4 EEL =      2125.0793  VDWAALS    =     17901.9594
 EELEC  =   -382478.7060  EHBOND  =         0.0000  RESTRAINT  =         0.0000
 EKCMT  =         0.0000  VIRIAL  =         0.0000  VOLUME     =   1225380.4680
                                                    SURFTEN    =         0.0000
                                                    Density    =         1.0179
 ------------------------------------------------------------------------------


 NSTEP =   499000   TIME(PS) =     999.000  TEMP(K) =   310.61  PRESS =     0.0
 Etot   =   -228669.1258  EKtot   =     83055.4297  EPtot      =   -311724.5554
 BOND   =      5974.8612  ANGLE   =     23521.7881  DIHED      =     15259.4875
 1-4 NB =      5732.5358  1-4 EEL =      2151.1582  VDWAALS    =     18866.7775
 EELEC  =   -383231.1638  EHBOND  =         0.0000  RESTRAINT  =         0.0000
 EKCMT  =         0.0000  VIRIAL  =         0.0000  VOLUME     =   1226206.4139
                                                    SURFTEN    =         0.0000
                                                    Density    =         1.0172
 ------------------------------------------------------------------------------


 NSTEP =   500000   TIME(PS) =    1000.000  TEMP(K) =   310.89  PRESS =     0.0
 Etot   =   -228813.5182  EKtot   =     83129.6641  EPtot      =   -311943.1822
 BOND   =      5910.9225  ANGLE   =     23589.9918  DIHED      =     15305.5856
 1-4 NB =      5710.7290  1-4 EEL =      2185.2038  VDWAALS    =     18175.2419
 EELEC  =   -382820.8569  EHBOND  =         0.0000  RESTRAINT  =         0.0000
 EKCMT  =         0.0000  VIRIAL  =         0.0000  VOLUME     =   1227227.3631
                                                    SURFTEN    =         0.0000
                                                    Density    =         1.0163
 ------------------------------------------------------------------------------


      A V E R A G E S   O V E R     500 S T E P S


 NSTEP =   500000   TIME(PS) =    1000.000  TEMP(K) =   310.09  PRESS =     0.0
 Etot   =   -228709.9981  EKtot   =     82916.0995  EPtot      =   -311626.0976
 BOND   =      5959.3688  ANGLE   =     23434.1099  DIHED      =     15381.7237
 1-4 NB =      5692.2813  1-4 EEL =      2116.8313  VDWAALS    =     18008.0694
 EELEC  =   -382218.4820  EHBOND  =         0.0000  RESTRAINT  =         0.0000
 EKCMT  =         0.0000  VIRIAL  =         0.0000  VOLUME     =   1229116.3550
                                                    SURFTEN    =         0.0000
                                                    Density    =         1.0148
 ------------------------------------------------------------------------------


      R M S  F L U C T U A T I O N S


 NSTEP =   500000   TIME(PS) =    1000.000  TEMP(K) =     0.82  PRESS =     0.0
 Etot   =       417.7458  EKtot   =       219.0602  EPtot      =       368.8539
 BOND   =        60.8401  ANGLE   =       120.0429  DIHED      =        58.5144
 1-4 NB =        32.1641  1-4 EEL =        50.1105  VDWAALS    =       275.1052
 EELEC  =       471.9085  EHBOND  =         0.0000  RESTRAINT  =         0.0000
 EKCMT  =         0.0000  VIRIAL  =         0.0000  VOLUME     =      1684.3621
                                                    SURFTEN    =         0.0000
                                                    Density    =         0.0014
 ------------------------------------------------------------------------------

| MC Barostat:       5000 volume changes attempted.
| MC Barostat:       1343 changes successful ( 26.86%)
 ------------------------------------------------------------------------------

--------------------------------------------------------------------------------
   5.  TIMINGS
--------------------------------------------------------------------------------

|  NonSetup CPU Time in Major Routines:
|
|     Routine           Sec        %
|     ------------------------------
|     Nonbond          84.22    4.75
|     Bond              0.00    0.00
|     Angle             0.00    0.00
|     Dihedral          0.00    0.00
|     Shake             2.54    0.14
|     RunMD          1668.90   94.08
|     Other            18.23    1.03
|     ------------------------------
|     Total          1773.89

|  PME Nonbond Pairlist CPU Time:
|
|     Routine              Sec        %
|     ---------------------------------
|     Set Up Cit           0.00    0.00
|     Build List           0.00    0.00
|     ---------------------------------
|     Total                0.00    0.00

|  PME Direct Force CPU Time:
|
|     Routine              Sec        %
|     ---------------------------------
|     NonBonded Calc       0.00    0.00
|     Exclude Masked       0.00    0.00
|     Other                0.71    0.04
|     ---------------------------------
|     Total                0.71    0.04

|  PME Reciprocal Force CPU Time:
|
|     Routine              Sec        %
|     ---------------------------------
|     1D bspline           0.00    0.00
|     Grid Charges         0.00    0.00
|     Scalar Sum           0.00    0.00
|     Gradient Sum         0.00    0.00
|     FFT                  0.00    0.00
|     ---------------------------------
|     Total                0.00    0.00

|  Final Performance Info:
|     -----------------------------------------------------
|     Average timings for last    5000 steps:
|     Elapsed(s) =      17.72 Per Step(ms) =       3.54
|         ns/day =      24.38   seconds/ns =    3543.72
|
|     Average timings for all steps:
|     Elapsed(s) =    1780.28 Per Step(ms) =       3.56
|         ns/day =      24.27   seconds/ns =    3560.55
|     -----------------------------------------------------

|  Setup CPU time:            1.26 seconds
|  NonSetup CPU time:      1773.89 seconds
|  Total CPU time:         1775.15 seconds     0.49 hours

|  Setup wall time:           1    seconds
|  NonSetup wall time:     1780    seconds
|  Total wall time:        1781    seconds     0.49 hours
