# Supplementary material for: Intermolecular Interactions in G Protein-Coupled Receptor Allosteric Sites at the Membrane Interface from Molecular Dynamics Simulations and Quantum Chemical Calculations
Source: J Chem Inf Model. 2022 Sep 30;62(19):4736–47. doi: 10.1021/acs.jcim.2c00788 (PMC9554917; doi:10.1021/acs.jcim.2c00788)
Supplement: Supplementary file 2 — ci2c00788_si_002.zip [file ci2c00788_si_002.zip › MD_simulations_inputs/C5aR1_MD_simulations_inputs/5o9h_dmpc/heat.in]

&cntrl
  imin=0,              ! Molecular dynamics        
  irest=0,             ! This is NOT a restart from an old simulation    
  ntx=1,               ! So our crd has no velocities

! SHAKE
  ntc=2,               ! Constraint bonds containing hydrogen        
  ntf=2,               ! Do not calculate forces of bonds containing hydrogen
  
! MD settings
  nstlim=25000,        ! 25000 steps, 25 ps total 
  dt=0.001,           

! Temperature control   
  ntt=3,               ! Langevin dynamics
  gamma_ln=1.0,        ! Friction coefficient (ps^-1)
  ig=-1,               ! Random seed for langevin thermostat  

! Restraints options
  ntr=1,               ! Positional restraints
  nmropt=1,            ! Dihedral restraints for sugars and lipids               
  
! Control parameters
  ntpr=1000,           ! Print energy
  ntwr=10000,          ! Print restart file
  ntwx=100,            ! Print coordinates
  ntb=1,
  ntp=0,
  cut=10.0,
  ntxo=2,              ! Write NetCDF binary file 
  watnam='WAT',
  owtnm='O',
 /
 &wt 
  type='TEMP0',   
  istep1=0,       
  istep2=25000,    
  value1=0.0,     
  value2=310.0 
 /  
 &wt type='END' 
 /
Hold protein fixed
5.0
RES 1 299
END
Hold lipids fixed
1.0
FIND
P * * PC
SEARCH
ATOM 4957 45076
END
Hold ligand fixed
5.0
RES 300
END
Hold ions fixed
1.0
RES 1321 1480
END
Hold waters fixed
1.0
FIND
* * * WAT
SEARCH
RES 1481 26738
END
END
