# Supplementary material for: Intermolecular Interactions in G Protein-Coupled Receptor Allosteric Sites at the Membrane Interface from Molecular Dynamics Simulations and Quantum Chemical Calculations
Source: J Chem Inf Model. 2022 Sep 30;62(19):4736–47. doi: 10.1021/acs.jcim.2c00788 (PMC9554917; doi:10.1021/acs.jcim.2c00788)
Supplement: Supplementary file 2 — ci2c00788_si_002.zip [file ci2c00788_si_002.zip › MD_simulations_inputs/C5aR1_MD_simulations_inputs/5o9h_dmpc/heat.out]

          -------------------------------------------------------
          Amber 16 PMEMD                              2016
          -------------------------------------------------------

| PMEMD implementation of SANDER, Release 16

| Run on 01/29/2019 at 10:59:25

|   Executable path: /usr/local/amber16/bin/pmemd.cuda
| Working directory: /data/almudena/C5aR1-9P2-dmpc
|          Hostname: c104343

  [-O]verwriting output

File Assignments:
|   MDIN: heat.in                                                               
|  MDOUT: heat.out                                                              
| INPCRD: c5ar1-9p2-dmpc.min.rst                                                
|   PARM: c5ar1-9p2-dmpc.top                                                    
| RESTRT: c5ar1-9p2-dmpc.heat.rst                                               
|   REFC: c5ar1-9p2-dmpc.min.rst                                                
|  MDVEL: mdvel                                                                 
|   MDEN: mden                                                                  
|  MDCRD: heat.nc                                                               
| MDINFO: mdinfo                                                                
|  MDFRC: mdfrc                                                                 


 Here is the input file:

&cntrl                                                                         
  imin=0,              ! Molecular dynamics                                    
  irest=0,             ! This is NOT a restart from an old simulation          
  ntx=1,               ! So our crd has no velocities                          
                                                                               
! SHAKE                                                                        
  ntc=2,               ! Constraint bonds containing hydrogen                  
  ntf=2,               ! Do not calculate forces of bonds containing hydrogen  
                                                                               
! MD settings                                                                  
  nstlim=25000,        ! 25000 steps, 25 ps total                              
  dt=0.001,                                                                    
                                                                               
! Temperature control                                                          
  ntt=3,               ! Langevin dynamics                                     
  gamma_ln=1.0,        ! Friction coefficient (ps^-1)                          
  ig=-1,               ! Random seed for langevin thermostat                   
                                                                               
! Restraints options                                                           
  ntr=1,               ! Positional restraints                                 
  nmropt=1,            ! Dihedral restraints for sugars and lipids             
                                                                               
! Control parameters                                                           
  ntpr=1000,           ! Print energy                                          
  ntwr=10000,          ! Print restart file                                    
  ntwx=100,            ! Print coordinates                                     
  ntb=1,                                                                       
  ntp=0,                                                                       
  cut=10.0,                                                                    
  ntxo=2,              ! Write NetCDF binary file                              
  watnam='WAT',                                                                
  owtnm='O',                                                                   
 /                                                                             
 &wt                                                                           
  type='TEMP0',                                                                
  istep1=0,                                                                    
  istep2=25000,                                                                
  value1=0.0,                                                                  
  value2=310.0                                                                 
 /                                                                             
 &wt type='END'                                                                
 /                                                                             
Hold protein fixed                                                             
5.0                                                                            
RES 1 299                                                                      
END                                                                            
Hold lipids fixed                                                              
1.0                                                                            
FIND                                                                           
P * * PC                                                                       
SEARCH                                                                         
ATOM 4957 45076                                                                
END                                                                            
Hold ligand fixed                                                              
5.0                                                                            
RES 300                                                                        
END                                                                            
Hold ions fixed                                                                
1.0                                                                            
RES 1321 1480                                                                  
END                                                                            
Hold waters fixed                                                              
1.0                                                                            
FIND                                                                           
* * * WAT                                                                      
SEARCH                                                                         
RES 1481 26738                                                                 
END                                                                            
END                                                                            


Note: ig = -1. Setting random seed to   975213 based on wallclock time in 
      microseconds.
 
|--------------------- INFORMATION ----------------------
| GPU (CUDA) Version of PMEMD in use: NVIDIA GPU IN USE.
|                    Version 16.0.0
| 
|                      02/25/2016
| 
| Implementation by:
|                    Ross C. Walker     (SDSC)
|                    Scott Le Grand     (nVIDIA)
| 
| Precision model in use:
|      [SPFP] - Single Precision Forces, 64-bit Fixed Point
|               Accumulation. (Default)
| 
|--------------------------------------------------------
 
|----------------- CITATION INFORMATION -----------------
|
|    When publishing work that utilized the CUDA version
|    of AMBER, please cite the following in addition to
|    the regular AMBER citations:
|
|  - Romelia Salomon-Ferrer; Andreas W. Goetz; Duncan
|    Poole; Scott Le Grand; Ross C. Walker "Routine
|    microsecond molecular dynamics simulations with
|    AMBER - Part II: Particle Mesh Ewald", J. Chem.
|    Theory Comput., 2013, 9 (9), pp3878-3888,
|    DOI: 10.1021/ct400314y.
|
|  - Andreas W. Goetz; Mark J. Williamson; Dong Xu;
|    Duncan Poole; Scott Le Grand; Ross C. Walker
|    "Routine microsecond molecular dynamics simulations
|    with AMBER - Part I: Generalized Born", J. Chem.
|    Theory Comput., 2012, 8 (5), pp1542-1555.
|
|  - Scott Le Grand; Andreas W. Goetz; Ross C. Walker
|    "SPFP: Speed without compromise - a mixed precision
|    model for GPU accelerated molecular dynamics
|    simulations.", Comp. Phys. Comm., 2013, 184
|    pp374-380, DOI: 10.1016/j.cpc.2012.09.022
|
|--------------------------------------------------------
 
|------------------- GPU DEVICE INFO --------------------
|
|            CUDA_VISIBLE_DEVICES: 2
|   CUDA Capable Devices Detected:      1
|           CUDA Device ID in use:      0
|                CUDA Device Name: GeForce GTX 1080 Ti
|     CUDA Device Global Mem Size:  11178 MB
| CUDA Device Num Multiprocessors:     28
|           CUDA Device Core Freq:   1.58 GHz
|
|--------------------------------------------------------
 
 
| Conditional Compilation Defines Used:
| PUBFFT
| BINTRAJ
| CUDA
| EMIL

| Largest sphere to fit in unit cell has radius =    55.246

| New format PARM file being parsed.
| Version =    1.000 Date = 01/28/19 Time = 12:01:48

| Note: 1-4 EEL scale factors are being read from the topology file.

| Note: 1-4 VDW scale factors are being read from the topology file.
| Duplicated    0 dihedrals

| Duplicated    0 dihedrals

--------------------------------------------------------------------------------
   1.  RESOURCE   USE: 
--------------------------------------------------------------------------------

 getting box info from netcdf restart file
 NATOM  =  125450 NTYPES =      25 NBONH =  107233 MBONA  =   17788
 NTHETH =   64542 MTHETA =   21422 NPHIH =  104504 MPHIA  =   63786
 NHPARM =       0 NPARM  =       0 NNB   =  358696 NRES   =   28218
 NBONA  =   17788 NTHETA =   21422 NPHIA =   63786 NUMBND =     103
 NUMANG =     223 NPTRA  =     255 NATYP =      62 NPHB   =       1
 IFBOX  =       1 NMXRS  =      78 IFCAP =       0 NEXTRA =       0
 NCOPY  =       0

| Coordinate Index Table dimensions:    20   20   20
| Direct force subcell size =     5.5429    5.5246    5.6865

     BOX TYPE: RECTILINEAR

--------------------------------------------------------------------------------
   2.  CONTROL  DATA  FOR  THE  RUN
--------------------------------------------------------------------------------

default_name                                                                    

General flags:
     imin    =       0, nmropt  =       1

Nature and format of input:
     ntx     =       1, irest   =       0, ntrx    =       1

Nature and format of output:
     ntxo    =       2, ntpr    =    1000, ntrx    =       1, ntwr    =   10000
     iwrap   =       0, ntwx    =     100, ntwv    =       0, ntwe    =       0
     ioutfm  =       1, ntwprt  =       0, idecomp =       0, rbornstat=      0

Potential function:
     ntf     =       2, ntb     =       1, igb     =       0, nsnb    =      25
     ipol    =       0, gbsa    =       0, iesp    =       0
     dielc   =   1.00000, cut     =  10.00000, intdiel =   1.00000

Frozen or restrained atoms:
     ibelly  =       0, ntr     =       1
     restraint_wt =   0.00000

Molecular dynamics:
     nstlim  =     25000, nscm    =         0, nrespa  =         1
     t       =   0.00000, dt      =   0.00100, vlimit  =  -1.00000

Langevin dynamics temperature regulation:
     ig      =  975213
     temp0   = 300.00000, tempi   =   0.00000, gamma_ln=   1.00000

SHAKE:
     ntc     =       2, jfastw  =       0
     tol     =   0.00001

NMR refinement options:
     iscale  =       0, noeskp  =       1, ipnlty  =       1, mxsub   =       1
     scalm   = 100.00000, pencut  =   0.10000, tausw   =   0.10000

| Intermolecular bonds treatment:
|     no_intermolecular_bonds =       1

| Energy averages sample interval:
|     ene_avg_sampling =    1000

Ewald parameters:
     verbose =       0, ew_type =       0, nbflag  =       1, use_pme =       1
     vdwmeth =       1, eedmeth =       1, netfrc  =       1
     Box X =  110.858   Box Y =  110.493   Box Z =  113.731
     Alpha =   90.000   Beta  =   90.000   Gamma =   90.000
     NFFT1 =  112       NFFT2 =  112       NFFT3 =  120
     Cutoff=   10.000   Tol   =0.100E-04
     Ewald Coefficient =  0.27511
     Interpolation order =    4

    LOADING THE CONSTRAINED ATOMS AS GROUPS


   5.  REFERENCE ATOM COORDINATES

  default_name                                                                    
    ----- READING GROUP     1; TITLE:
 Hold protein fixed                                                          

     GROUP    1 HAS HARMONIC CONSTRAINTS     5.00000
 GRP    1 RES    1 TO   299
      Number of atoms in this group  =  4878
    ----- READING GROUP     2; TITLE:
 Hold lipids fixed                                                           

     GROUP    2 HAS HARMONIC CONSTRAINTS     1.00000
      ALL ATOMS THAT MEET 1 OF THE FOLLOWING SPECIFICATIONS WILL BE INCLUDED IN GROUP BELOW

      GRAPH NAME  = P     SYMBOL  = *     TREE SYMBOL  = *     RESIDUE TYPE  = PC  

      GROUP    2   CONSISTS OF ATOMS -

                                    4957  TO45076
      Number of atoms in this group  =     0
    ----- READING GROUP     3; TITLE:
 Hold ligand fixed                                                           

     GROUP    3 HAS HARMONIC CONSTRAINTS     5.00000
 GRP    3 RES  300 TO   300
      Number of atoms in this group  =    78
    ----- READING GROUP     4; TITLE:
 Hold ions fixed                                                             

     GROUP    4 HAS HARMONIC CONSTRAINTS     1.00000
 GRP    4 RES 1321 TO  1480
      Number of atoms in this group  =   160
    ----- READING GROUP     5; TITLE:
 Hold waters fixed                                                           

     GROUP    5 HAS HARMONIC CONSTRAINTS     1.00000
      ALL ATOMS THAT MEET 1 OF THE FOLLOWING SPECIFICATIONS WILL BE INCLUDED IN GROUP BELOW

      GRAPH NAME  = *     SYMBOL  = *     TREE SYMBOL  = *     RESIDUE TYPE  = WAT 

 GRP    5 RES 1481 TO 26738
      Number of atoms in this group  = 75774
    ----- END OF GROUP READ -----

--------------------------------------------------------------------------------
   3.  ATOMIC COORDINATES AND VELOCITIES
--------------------------------------------------------------------------------

default_name                                                                    
 begin time read from input coords =     0.000 ps


           Begin reading energy term weight changes/NMR restraints
 WEIGHT CHANGES:
 TEMP0         0  25000    0.000000  310.000000      0      0

 RESTRAINTS:
  No valid redirection requests found
                          ** No restraint defined **

                  Done reading weight changes/NMR restraints


 
 Number of triangulated 3-point waters found:    26738

     Sum of charges from parm topology file =  -0.00104467
     Forcing neutrality...

| Dynamic Memory, Types Used:
| Reals             3812344
| Integers          6848436

| Nonbonded Pairs Initial Allocation:    37945488

| GPU memory information (estimate):
| KB of GPU memory in use:    700691
| KB of CPU memory in use:    156275

--------------------------------------------------------------------------------
   4.  RESULTS
--------------------------------------------------------------------------------

 ---------------------------------------------------
 APPROXIMATING switch and d/dx switch using CUBIC SPLINE INTERPOLATION
 using   5000.0 points per unit in tabled values
 TESTING RELATIVE ERROR over r ranging from 0.0 to cutoff
| CHECK switch(x): max rel err =   0.2738E-14   at   2.422500
| CHECK d/dx switch(x): max rel err =   0.8314E-11   at   2.736960
 ---------------------------------------------------
|---------------------------------------------------
| APPROXIMATING direct energy using CUBIC SPLINE INTERPOLATION
|  with   50.0 points per unit in tabled values
| Relative Error Limit not exceeded for r .gt.   2.33
| APPROXIMATING direct force using CUBIC SPLINE INTERPOLATION
|  with   50.0 points per unit in tabled values
| Relative Error Limit not exceeded for r .gt.   2.80
|---------------------------------------------------

 NSTEP =        0   TIME(PS) =       0.000  TEMP(K) =     0.00  PRESS =     0.0
 Etot   =   -445417.4296  EKtot   =         0.0000  EPtot      =   -445417.4296
 BOND   =       535.3855  ANGLE   =      3778.4420  DIHED      =     12938.6410
 1-4 NB =      4655.9119  1-4 EEL =      2481.2706  VDWAALS    =     54390.0007
 EELEC  =   -524197.0813  EHBOND  =         0.0000  RESTRAINT  =         0.0000
 ------------------------------------------------------------------------------

 NMR restraints: Bond =    0.000   Angle =     0.000   Torsion =     0.000
===============================================================================

 NSTEP =     1000   TIME(PS) =       1.000  TEMP(K) =     7.15  PRESS =     0.0
 Etot   =   -388918.0960  EKtot   =      1912.3625  EPtot      =   -390830.4586
 BOND   =       594.6807  ANGLE   =      4000.8664  DIHED      =     12799.1555
 1-4 NB =      4696.5887  1-4 EEL =      2428.1085  VDWAALS    =     47167.9917
 EELEC  =   -463076.8829  EHBOND  =         0.0000  RESTRAINT  =       559.0329
 EAMBER (non-restraint)  =   -391389.4914
 ------------------------------------------------------------------------------

 NMR restraints: Bond =    0.000   Angle =     0.000   Torsion =     0.000
===============================================================================

 NSTEP =     2000   TIME(PS) =       2.000  TEMP(K) =    15.69  PRESS =     0.0
 Etot   =   -384956.3235  EKtot   =      4195.0825  EPtot      =   -389151.4061
 BOND   =       750.9526  ANGLE   =      4588.5669  DIHED      =     12757.2525
 1-4 NB =      4717.3195  1-4 EEL =      2379.6818  VDWAALS    =     47165.6788
 EELEC  =   -462347.2976  EHBOND  =         0.0000  RESTRAINT  =       836.4396
 EAMBER (non-restraint)  =   -389987.8456
 ------------------------------------------------------------------------------

 NMR restraints: Bond =    0.000   Angle =     0.000   Torsion =     0.000
===============================================================================

 NSTEP =     3000   TIME(PS) =       3.000  TEMP(K) =    26.45  PRESS =     0.0
 Etot   =   -379608.8717  EKtot   =      7071.5234  EPtot      =   -386680.3951
 BOND   =       966.7577  ANGLE   =      5302.6919  DIHED      =     12812.6190
 1-4 NB =      4745.8932  1-4 EEL =      2342.0218  VDWAALS    =     46971.7608
 EELEC  =   -461003.2898  EHBOND  =         0.0000  RESTRAINT  =      1181.1502
 EAMBER (non-restraint)  =   -387861.5454
 ------------------------------------------------------------------------------

 NMR restraints: Bond =    0.000   Angle =     0.000   Torsion =     0.000
===============================================================================

 NSTEP =     4000   TIME(PS) =       4.000  TEMP(K) =    38.08  PRESS =     0.0
 Etot   =   -373643.6783  EKtot   =     10182.9102  EPtot      =   -383826.5885
 BOND   =      1155.2486  ANGLE   =      6076.8554  DIHED      =     12885.3553
 1-4 NB =      4774.2173  1-4 EEL =      2347.8576  VDWAALS    =     46898.7011
 EELEC  =   -459548.5897  EHBOND  =         0.0000  RESTRAINT  =      1583.7660
 EAMBER (non-restraint)  =   -385410.3544
 ------------------------------------------------------------------------------

 NMR restraints: Bond =    0.000   Angle =     0.000   Torsion =     0.000
===============================================================================

 NSTEP =     5000   TIME(PS) =       5.000  TEMP(K) =    50.08  PRESS =     0.0
 Etot   =   -367376.8444  EKtot   =     13392.2920  EPtot      =   -380769.1364
 BOND   =      1387.5809  ANGLE   =      6825.4634  DIHED      =     12933.0169
 1-4 NB =      4845.3791  1-4 EEL =      2347.7717  VDWAALS    =     46927.0017
 EELEC  =   -458009.1930  EHBOND  =         0.0000  RESTRAINT  =      1973.8427
 EAMBER (non-restraint)  =   -382742.9792
 ------------------------------------------------------------------------------

 NMR restraints: Bond =    0.000   Angle =     0.000   Torsion =     0.000
===============================================================================

 NSTEP =     6000   TIME(PS) =       6.000  TEMP(K) =    62.13  PRESS =     0.0
 Etot   =   -361081.6364  EKtot   =     16613.5918  EPtot      =   -377695.2282
 BOND   =      1584.8939  ANGLE   =      7672.0687  DIHED      =     13074.3900
 1-4 NB =      4867.1870  1-4 EEL =      2348.3673  VDWAALS    =     47147.3378
 EELEC  =   -456752.3977  EHBOND  =         0.0000  RESTRAINT  =      2362.9249
 EAMBER (non-restraint)  =   -380058.1530
 ------------------------------------------------------------------------------

 NMR restraints: Bond =    0.000   Angle =     0.000   Torsion =     0.000
===============================================================================

 NSTEP =     7000   TIME(PS) =       7.000  TEMP(K) =    74.75  PRESS =     0.0
 Etot   =   -354467.7156  EKtot   =     19987.5938  EPtot      =   -374455.3093
 BOND   =      1820.9847  ANGLE   =      8394.3305  DIHED      =     13204.4074
 1-4 NB =      4936.2778  1-4 EEL =      2330.8288  VDWAALS    =     46900.6970
 EELEC  =   -454801.6053  EHBOND  =         0.0000  RESTRAINT  =      2758.7697
 EAMBER (non-restraint)  =   -377214.0790
 ------------------------------------------------------------------------------

 NMR restraints: Bond =    0.000   Angle =     0.000   Torsion =     0.000
===============================================================================

 NSTEP =     8000   TIME(PS) =       8.000  TEMP(K) =    86.86  PRESS =     0.0
 Etot   =   -347961.1194  EKtot   =     23224.7949  EPtot      =   -371185.9144
 BOND   =      2052.6900  ANGLE   =      9256.2594  DIHED      =     13264.8633
 1-4 NB =      4929.0714  1-4 EEL =      2307.2269  VDWAALS    =     47172.1884
 EELEC  =   -453331.9514  EHBOND  =         0.0000  RESTRAINT  =      3163.7375
 EAMBER (non-restraint)  =   -374349.6519
 ------------------------------------------------------------------------------

 NMR restraints: Bond =    0.000   Angle =     0.000   Torsion =     0.000
===============================================================================

 NSTEP =     9000   TIME(PS) =       9.000  TEMP(K) =    99.35  PRESS =     0.0
 Etot   =   -341312.0890  EKtot   =     26564.7246  EPtot      =   -367876.8136
 BOND   =      2279.3492  ANGLE   =     10056.1136  DIHED      =     13430.1077
 1-4 NB =      5007.7326  1-4 EEL =      2348.1244  VDWAALS    =     47043.0047
 EELEC  =   -451623.3612  EHBOND  =         0.0000  RESTRAINT  =      3582.1154
 EAMBER (non-restraint)  =   -371458.9290
 ------------------------------------------------------------------------------

 NMR restraints: Bond =    0.000   Angle =     0.000   Torsion =     0.000
===============================================================================

 NSTEP =    10000   TIME(PS) =      10.000  TEMP(K) =   111.51  PRESS =     0.0
 Etot   =   -334811.9610  EKtot   =     29818.1367  EPtot      =   -364630.0977
 BOND   =      2462.7946  ANGLE   =     10904.8536  DIHED      =     13471.7618
 1-4 NB =      5015.1775  1-4 EEL =      2280.2368  VDWAALS    =     46932.8215
 EELEC  =   -449705.2100  EHBOND  =         0.0000  RESTRAINT  =      4007.4664
 EAMBER (non-restraint)  =   -368637.5641
 ------------------------------------------------------------------------------

 NMR restraints: Bond =    0.000   Angle =     0.000   Torsion =     0.000
===============================================================================

 NSTEP =    11000   TIME(PS) =      11.000  TEMP(K) =   124.00  PRESS =     0.0
 Etot   =   -328124.3852  EKtot   =     33156.5586  EPtot      =   -361280.9438
 BOND   =      2676.5793  ANGLE   =     11675.0023  DIHED      =     13654.3881
 1-4 NB =      5069.4618  1-4 EEL =      2312.1310  VDWAALS    =     46911.0409
 EELEC  =   -448040.6077  EHBOND  =         0.0000  RESTRAINT  =      4461.0605
 EAMBER (non-restraint)  =   -365742.0043
 ------------------------------------------------------------------------------

 NMR restraints: Bond =    0.000   Angle =     0.000   Torsion =     0.000
===============================================================================

 NSTEP =    12000   TIME(PS) =      12.000  TEMP(K) =   135.64  PRESS =     0.0
 Etot   =   -321369.1249  EKtot   =     36269.2656  EPtot      =   -357638.3906
 BOND   =      2902.0570  ANGLE   =     12489.9518  DIHED      =     13815.6020
 1-4 NB =      5094.9959  1-4 EEL =      2317.4879  VDWAALS    =     46924.7266
 EELEC  =   -446155.1536  EHBOND  =         0.0000  RESTRAINT  =      4971.9418
 EAMBER (non-restraint)  =   -362610.3324
 ------------------------------------------------------------------------------

 NMR restraints: Bond =    0.000   Angle =     0.000   Torsion =     0.000
===============================================================================

 NSTEP =    13000   TIME(PS) =      13.000  TEMP(K) =   148.30  PRESS =     0.0
 Etot   =   -314701.8543  EKtot   =     39653.3477  EPtot      =   -354355.2020
 BOND   =      3139.7373  ANGLE   =     13284.7403  DIHED      =     13920.0070
 1-4 NB =      5145.6161  1-4 EEL =      2324.7327  VDWAALS    =     46916.0540
 EELEC  =   -444460.1688  EHBOND  =         0.0000  RESTRAINT  =      5374.0795
 EAMBER (non-restraint)  =   -359729.2814
 ------------------------------------------------------------------------------

 NMR restraints: Bond =    0.000   Angle =     0.000   Torsion =     0.000
===============================================================================

 NSTEP =    14000   TIME(PS) =      14.000  TEMP(K) =   160.54  PRESS =     0.0
 Etot   =   -307960.3166  EKtot   =     42928.1641  EPtot      =   -350888.4806
 BOND   =      3323.7917  ANGLE   =     14034.9040  DIHED      =     14060.6701
 1-4 NB =      5181.3691  1-4 EEL =      2263.1728  VDWAALS    =     46594.5173
 EELEC  =   -442262.1522  EHBOND  =         0.0000  RESTRAINT  =      5915.2465
 EAMBER (non-restraint)  =   -356803.7272
 ------------------------------------------------------------------------------

 NMR restraints: Bond =    0.000   Angle =     0.000   Torsion =     0.000
===============================================================================

 NSTEP =    15000   TIME(PS) =      15.000  TEMP(K) =   173.05  PRESS =     0.0
 Etot   =   -301232.9799  EKtot   =     46272.5664  EPtot      =   -347505.5463
 BOND   =      3549.7474  ANGLE   =     14920.8816  DIHED      =     14163.1333
 1-4 NB =      5238.6983  1-4 EEL =      2305.6750  VDWAALS    =     46763.9534
 EELEC  =   -440780.6505  EHBOND  =         0.0000  RESTRAINT  =      6333.0152
 EAMBER (non-restraint)  =   -353838.5615
 ------------------------------------------------------------------------------

 NMR restraints: Bond =    0.000   Angle =     0.000   Torsion =     0.000
===============================================================================

 NSTEP =    16000   TIME(PS) =      16.000  TEMP(K) =   186.16  PRESS =     0.0
 Etot   =   -294151.3317  EKtot   =     49778.3398  EPtot      =   -343929.6715
 BOND   =      3827.8592  ANGLE   =     15697.4881  DIHED      =     14271.5513
 1-4 NB =      5248.1005  1-4 EEL =      2299.6134  VDWAALS    =     46672.2148
 EELEC  =   -438782.9128  EHBOND  =         0.0000  RESTRAINT  =      6836.4141
 EAMBER (non-restraint)  =   -350766.0856
 ------------------------------------------------------------------------------

 NMR restraints: Bond =    0.000   Angle =     0.000   Torsion =     0.000
===============================================================================

 NSTEP =    17000   TIME(PS) =      17.000  TEMP(K) =   197.61  PRESS =     0.0
 Etot   =   -287863.0938  EKtot   =     52838.9297  EPtot      =   -340702.0235
 BOND   =      4044.6120  ANGLE   =     16446.7776  DIHED      =     14370.5359
 1-4 NB =      5282.6664  1-4 EEL =      2220.8642  VDWAALS    =     46683.3607
 EELEC  =   -437119.2537  EHBOND  =         0.0000  RESTRAINT  =      7368.4134
 EAMBER (non-restraint)  =   -348070.4369
 ------------------------------------------------------------------------------

 NMR restraints: Bond =    0.000   Angle =     0.000   Torsion =     0.000
===============================================================================

 NSTEP =    18000   TIME(PS) =      18.000  TEMP(K) =   209.90  PRESS =     0.0
 Etot   =   -280897.6246  EKtot   =     56124.7812  EPtot      =   -337022.4059
 BOND   =      4257.4963  ANGLE   =     17294.6190  DIHED      =     14463.6109
 1-4 NB =      5281.4258  1-4 EEL =      2258.9143  VDWAALS    =     46733.4395
 EELEC  =   -435111.2134  EHBOND  =         0.0000  RESTRAINT  =      7799.3017
 EAMBER (non-restraint)  =   -344821.7076
 ------------------------------------------------------------------------------

 NMR restraints: Bond =    0.000   Angle =     0.000   Torsion =     0.000
===============================================================================

 NSTEP =    19000   TIME(PS) =      19.000  TEMP(K) =   222.53  PRESS =     0.0
 Etot   =   -273742.0515  EKtot   =     59502.8359  EPtot      =   -333244.8874
 BOND   =      4472.3559  ANGLE   =     18156.2247  DIHED      =     14663.7610
 1-4 NB =      5413.2205  1-4 EEL =      2234.4169  VDWAALS    =     46444.2398
 EELEC  =   -432968.4757  EHBOND  =         0.0000  RESTRAINT  =      8339.3695
 EAMBER (non-restraint)  =   -341584.2569
 ------------------------------------------------------------------------------

 NMR restraints: Bond =    0.000   Angle =     0.000   Torsion =     0.000
===============================================================================

 NSTEP =    20000   TIME(PS) =      20.000  TEMP(K) =   234.99  PRESS =     0.0
 Etot   =   -266788.6517  EKtot   =     62833.9141  EPtot      =   -329622.5658
 BOND   =      4691.5794  ANGLE   =     18896.4077  DIHED      =     14835.1046
 1-4 NB =      5391.9182  1-4 EEL =      2225.3225  VDWAALS    =     46578.4255
 EELEC  =   -431177.3837  EHBOND  =         0.0000  RESTRAINT  =      8936.0601
 EAMBER (non-restraint)  =   -338558.6259
 ------------------------------------------------------------------------------

 NMR restraints: Bond =    0.000   Angle =     0.000   Torsion =     0.000
===============================================================================

 NSTEP =    21000   TIME(PS) =      21.000  TEMP(K) =   247.93  PRESS =     0.0
 Etot   =   -259752.2863  EKtot   =     66294.8125  EPtot      =   -326047.0988
 BOND   =      4827.5743  ANGLE   =     19682.4203  DIHED      =     14955.4319
 1-4 NB =      5481.3218  1-4 EEL =      2232.2213  VDWAALS    =     46598.2220
 EELEC  =   -429227.1440  EHBOND  =         0.0000  RESTRAINT  =      9402.8536
 EAMBER (non-restraint)  =   -335449.9525
 ------------------------------------------------------------------------------

 NMR restraints: Bond =    0.000   Angle =     0.000   Torsion =     0.000
===============================================================================

 NSTEP =    22000   TIME(PS) =      22.000  TEMP(K) =   259.69  PRESS =     0.0
 Etot   =   -252720.9573  EKtot   =     69439.4922  EPtot      =   -322160.4495
 BOND   =      5188.1190  ANGLE   =     20474.2208  DIHED      =     15062.5206
 1-4 NB =      5513.5898  1-4 EEL =      2177.8460  VDWAALS    =     46665.7640
 EELEC  =   -427295.6818  EHBOND  =         0.0000  RESTRAINT  =     10053.1722
 EAMBER (non-restraint)  =   -332213.6217
 ------------------------------------------------------------------------------

 NMR restraints: Bond =    0.000   Angle =     0.000   Torsion =     0.000
===============================================================================

 NSTEP =    23000   TIME(PS) =      23.000  TEMP(K) =   272.17  PRESS =     0.0
 Etot   =   -245766.7082  EKtot   =     72775.6719  EPtot      =   -318542.3800
 BOND   =      5315.6143  ANGLE   =     21126.9579  DIHED      =     15343.6841
 1-4 NB =      5577.1039  1-4 EEL =      2255.6680  VDWAALS    =     46359.6285
 EELEC  =   -425144.2821  EHBOND  =         0.0000  RESTRAINT  =     10623.2454
 EAMBER (non-restraint)  =   -329165.6254
 ------------------------------------------------------------------------------

 NMR restraints: Bond =    0.000   Angle =     0.000   Torsion =     0.000
===============================================================================

 NSTEP =    24000   TIME(PS) =      24.000  TEMP(K) =   285.09  PRESS =     0.0
 Etot   =   -238074.4408  EKtot   =     76229.9375  EPtot      =   -314304.3783
 BOND   =      5536.5564  ANGLE   =     22211.6408  DIHED      =     15371.5111
 1-4 NB =      5615.9071  1-4 EEL =      2239.6537  VDWAALS    =     45602.8839
 EELEC  =   -422379.5699  EHBOND  =         0.0000  RESTRAINT  =     11497.0386
 EAMBER (non-restraint)  =   -325801.4169
 ------------------------------------------------------------------------------

 NMR restraints: Bond =    0.000   Angle =     0.000   Torsion =     0.000
===============================================================================

 NSTEP =    25000   TIME(PS) =      25.000  TEMP(K) =   297.72  PRESS =     0.0
 Etot   =   -231485.1385  EKtot   =     79607.7031  EPtot      =   -311092.8416
 BOND   =      5831.3330  ANGLE   =     22806.6185  DIHED      =     15518.0211
 1-4 NB =      5629.1601  1-4 EEL =      2169.6052  VDWAALS    =     45539.5416
 EELEC  =   -420442.6745  EHBOND  =         0.0000  RESTRAINT  =     11855.5534
 EAMBER (non-restraint)  =   -322948.3950
 ------------------------------------------------------------------------------

 NMR restraints: Bond =    0.000   Angle =     0.000   Torsion =     0.000
===============================================================================

      A V E R A G E S   O V E R      25 S T E P S


 NSTEP =    25000   TIME(PS) =      25.000  TEMP(K) =   149.09  PRESS =     0.0
 Etot   =   -313550.7712  EKtot   =     39866.7733  EPtot      =   -353417.5445
 BOND   =      3145.6378  ANGLE   =     13291.0770  DIHED      =     13964.0985
 1-4 NB =      5147.9760  1-4 EEL =      2291.9020  VDWAALS    =     46732.6078
 EELEC  =   -443661.8841  EHBOND  =         0.0000  RESTRAINT  =      5671.0404
 EAMBER (non-restraint)  =   -359088.5850
 ------------------------------------------------------------------------------

 NMR restraints: Bond =    0.000   Angle =     0.000   Torsion =     0.000
===============================================================================

      R M S  F L U C T U A T I O N S


 NSTEP =    25000   TIME(PS) =      25.000  TEMP(K) =    88.41  PRESS =     0.0
 Etot   =     48142.9481  EKtot   =     23640.0173  EPtot      =     24509.2099
 BOND   =      1580.0882  ANGLE   =      5744.5461  DIHED      =       875.5742
 1-4 NB =       287.3764  1-4 EEL =        61.9405  VDWAALS    =       406.2696
 EELEC  =     13009.7258  EHBOND  =         0.0000  RESTRAINT  =      3416.5182
 EAMBER (non-restraint)  =     21092.6917
 ------------------------------------------------------------------------------


 NMR restraints on final step:

--------------------------------------------------------------------------------
   5.  TIMINGS
--------------------------------------------------------------------------------

|  NonSetup CPU Time in Major Routines:
|
|     Routine           Sec        %
|     ------------------------------
|     Nonbond           5.73    6.97
|     Bond              0.00    0.00
|     Angle             0.00    0.00
|     Dihedral          0.00    0.00
|     Shake             0.13    0.16
|     RunMD            76.29   92.76
|     Other             0.09    0.11
|     ------------------------------
|     Total            82.24

|  PME Nonbond Pairlist CPU Time:
|
|     Routine              Sec        %
|     ---------------------------------
|     Set Up Cit           0.00    0.00
|     Build List           0.00    0.00
|     ---------------------------------
|     Total                0.00    0.00

|  PME Direct Force CPU Time:
|
|     Routine              Sec        %
|     ---------------------------------
|     NonBonded Calc       0.00    0.00
|     Exclude Masked       0.00    0.00
|     Other                0.04    0.05
|     ---------------------------------
|     Total                0.04    0.05

|  PME Reciprocal Force CPU Time:
|
|     Routine              Sec        %
|     ---------------------------------
|     1D bspline           0.00    0.00
|     Grid Charges         0.00    0.00
|     Scalar Sum           0.00    0.00
|     Gradient Sum         0.00    0.00
|     FFT                  0.00    0.00
|     ---------------------------------
|     Total                0.00    0.00

|  Final Performance Info:
|     -----------------------------------------------------
|     Average timings for last    6000 steps:
|     Elapsed(s) =      21.49 Per Step(ms) =       3.58
|         ns/day =      24.13   seconds/ns =    3581.24
|
|     Average timings for all steps:
|     Elapsed(s) =      82.53 Per Step(ms) =       3.30
|         ns/day =      26.17   seconds/ns =    3301.25
|     -----------------------------------------------------

|  Setup CPU time:            1.36 seconds
|  NonSetup CPU time:        82.24 seconds
|  Total CPU time:           83.60 seconds     0.02 hours

|  Setup wall time:           2    seconds
|  NonSetup wall time:       82    seconds
|  Total wall time:          84    seconds     0.02 hours
