# Supplementary material for: Intermolecular Interactions in G Protein-Coupled Receptor Allosteric Sites at the Membrane Interface from Molecular Dynamics Simulations and Quantum Chemical Calculations
Source: J Chem Inf Model. 2022 Sep 30;62(19):4736–47. doi: 10.1021/acs.jcim.2c00788 (PMC9554917; doi:10.1021/acs.jcim.2c00788)
Supplement: Supplementary file 2 — ci2c00788_si_002.zip [file ci2c00788_si_002.zip › MD_simulations_inputs/C5aR1_MD_simulations_inputs/5o9h_dmpc/min.in]

 &cntrl
  imin=1,         ! EM 
  maxcyc=10000,   ! Maximum number of EM cycles 
  ncyc=5000,      ! Switch from SD to CG after ncyc cycles
                
  ntb=1,          ! Constant volume. Delfault when ntp = 0
  ntp=0,          ! 0, default; 1, isotropic; 2, anisotropic; 3, semiisotropic
  ntf=1,          ! Complete force evaluation
  ntc=1,          ! No SHAKE
  ntpr=50,      
  ntwr=2000,    
  cut=10.0,     
 /
&wt
    type='END'
   /
Hold protein fixed
5.0
RES 1 299
END
Hold lipids fixed
1.0
FIND
P * * PC
SEARCH
ATOM 4957 45076
END
Hold ligand fixed
5.0
RES 300
END
Hold ions fixed
1.0
RES 1321 1480
END
Hold waters fixed
1.0
FIND
* * * WAT
SEARCH
RES 1481 26738
END
END
