# Supplementary material for: Intermolecular Interactions in G Protein-Coupled Receptor Allosteric Sites at the Membrane Interface from Molecular Dynamics Simulations and Quantum Chemical Calculations
Source: J Chem Inf Model. 2022 Sep 30;62(19):4736–47. doi: 10.1021/acs.jcim.2c00788 (PMC9554917; doi:10.1021/acs.jcim.2c00788)
Supplement: Supplementary file 2 — ci2c00788_si_002.zip [file ci2c00788_si_002.zip › MD_simulations_inputs/C5aR1_MD_simulations_inputs/5o9h_dmpc/min.out]

          -------------------------------------------------------
          Amber 16 PMEMD                              2016
          -------------------------------------------------------

| PMEMD implementation of SANDER, Release 16

| Run on 01/29/2019 at 10:56:50

|   Executable path: /usr/local/amber16/bin/pmemd.cuda
| Working directory: /data/almudena/C5aR1-9P2-dmpc
|          Hostname: c104343

  [-O]verwriting output

File Assignments:
|   MDIN: min.in                                                                
|  MDOUT: min.out                                                               
| INPCRD: c5ar1-9p2-dmpc.crd                                                    
|   PARM: c5ar1-9p2-dmpc.top                                                    
| RESTRT: c5ar1-9p2-dmpc.min.rst                                                
|   REFC: c5ar1-9p2-dmpc.crd                                                    
|  MDVEL: mdvel                                                                 
|   MDEN: mden                                                                  
|  MDCRD: mdcrd                                                                 
| MDINFO: mdinfo                                                                
|  MDFRC: mdfrc                                                                 


 Here is the input file:

 &cntrl                                                                        
  imin=1,         ! EM                                                         
  maxcyc=10000,   ! Maximum number of EM cycles                                
  ncyc=5000,      ! Switch from SD to CG after ncyc cycles                     
                                                                               
  ntb=1,          ! Constant volume. Delfault when ntp = 0                     
  ntp=0,          ! 0, default; 1, isotropic; 2, anisotropic; 3, semiisotropic 
  ntf=1,          ! Complete force evaluation                                  
  ntc=1,          ! No SHAKE                                                   
  ntpr=50,                                                                     
  ntwr=2000,                                                                   
  cut=10.0,                                                                    
 /                                                                             
&wt                                                                            
    type='END'                                                                 
   /                                                                           
Hold protein fixed                                                             
5.0                                                                            
RES 1 299                                                                      
END                                                                            
Hold lipids fixed                                                              
1.0                                                                            
FIND                                                                           
P * * PC                                                                       
SEARCH                                                                         
ATOM 4957 45076                                                                
END                                                                            
Hold ligand fixed                                                              
5.0                                                                            
RES 300                                                                        
END                                                                            
Hold ions fixed                                                                
1.0                                                                            
RES 1321 1480                                                                  
END                                                                            
Hold waters fixed                                                              
1.0                                                                            
FIND                                                                           
* * * WAT                                                                      
SEARCH                                                                         
RES 1481 26738                                                                 
END                                                                            
END                                                                            
                                                                               


Note: ig = -1. Setting random seed to   841509 based on wallclock time in 
      microseconds.
 
|--------------------- INFORMATION ----------------------
| GPU (CUDA) Version of PMEMD in use: NVIDIA GPU IN USE.
|                    Version 16.0.0
| 
|                      02/25/2016
| 
| Implementation by:
|                    Ross C. Walker     (SDSC)
|                    Scott Le Grand     (nVIDIA)
| 
| Precision model in use:
|      [SPFP] - Single Precision Forces, 64-bit Fixed Point
|               Accumulation. (Default)
| 
|--------------------------------------------------------
 
|----------------- CITATION INFORMATION -----------------
|
|    When publishing work that utilized the CUDA version
|    of AMBER, please cite the following in addition to
|    the regular AMBER citations:
|
|  - Romelia Salomon-Ferrer; Andreas W. Goetz; Duncan
|    Poole; Scott Le Grand; Ross C. Walker "Routine
|    microsecond molecular dynamics simulations with
|    AMBER - Part II: Particle Mesh Ewald", J. Chem.
|    Theory Comput., 2013, 9 (9), pp3878-3888,
|    DOI: 10.1021/ct400314y.
|
|  - Andreas W. Goetz; Mark J. Williamson; Dong Xu;
|    Duncan Poole; Scott Le Grand; Ross C. Walker
|    "Routine microsecond molecular dynamics simulations
|    with AMBER - Part I: Generalized Born", J. Chem.
|    Theory Comput., 2012, 8 (5), pp1542-1555.
|
|  - Scott Le Grand; Andreas W. Goetz; Ross C. Walker
|    "SPFP: Speed without compromise - a mixed precision
|    model for GPU accelerated molecular dynamics
|    simulations.", Comp. Phys. Comm., 2013, 184
|    pp374-380, DOI: 10.1016/j.cpc.2012.09.022
|
|--------------------------------------------------------
 
|------------------- GPU DEVICE INFO --------------------
|
|            CUDA_VISIBLE_DEVICES: 0
|   CUDA Capable Devices Detected:      1
|           CUDA Device ID in use:      0
|                CUDA Device Name: GeForce GTX 1080 Ti
|     CUDA Device Global Mem Size:  11178 MB
| CUDA Device Num Multiprocessors:     28
|           CUDA Device Core Freq:   1.58 GHz
|
|--------------------------------------------------------
 
 
| Conditional Compilation Defines Used:
| PUBFFT
| BINTRAJ
| CUDA
| EMIL

| Largest sphere to fit in unit cell has radius =    55.246

| New format PARM file being parsed.
| Version =    1.000 Date = 01/28/19 Time = 12:01:48

| Note: 1-4 EEL scale factors are being read from the topology file.

| Note: 1-4 VDW scale factors are being read from the topology file.
| Duplicated    0 dihedrals

| Duplicated    0 dihedrals

--------------------------------------------------------------------------------
   1.  RESOURCE   USE: 
--------------------------------------------------------------------------------

 getting new box info from bottom of inpcrd
 NATOM  =  125450 NTYPES =      25 NBONH =  107233 MBONA  =   17788
 NTHETH =   64542 MTHETA =   21422 NPHIH =  104504 MPHIA  =   63786
 NHPARM =       0 NPARM  =       0 NNB   =  358696 NRES   =   28218
 NBONA  =   17788 NTHETA =   21422 NPHIA =   63786 NUMBND =     103
 NUMANG =     223 NPTRA  =     255 NATYP =      62 NPHB   =       1
 IFBOX  =       1 NMXRS  =      78 IFCAP =       0 NEXTRA =       0
 NCOPY  =       0

| Coordinate Index Table dimensions:    20   20   20
| Direct force subcell size =     5.5429    5.5246    5.6865

     BOX TYPE: RECTILINEAR

--------------------------------------------------------------------------------
   2.  CONTROL  DATA  FOR  THE  RUN
--------------------------------------------------------------------------------

default_name                                                                    

General flags:
     imin    =       1, nmropt  =       0

Nature and format of input:
     ntx     =       1, irest   =       0, ntrx    =       1

Nature and format of output:
     ntxo    =       2, ntpr    =      50, ntrx    =       1, ntwr    =    2000
     iwrap   =       0, ntwx    =       0, ntwv    =       0, ntwe    =       0
     ioutfm  =       1, ntwprt  =       0, idecomp =       0, rbornstat=      0

Potential function:
     ntf     =       1, ntb     =       1, igb     =       0, nsnb    =      25
     ipol    =       0, gbsa    =       0, iesp    =       0
     dielc   =   1.00000, cut     =  10.00000, intdiel =   1.00000

Frozen or restrained atoms:
     ibelly  =       0, ntr     =       0

Energy minimization:
     maxcyc  =   10000, ncyc    =    5000, ntmin   =       1
     dx0     =   0.01000, drms    =   0.00010

| Intermolecular bonds treatment:
|     no_intermolecular_bonds =       1

| Energy averages sample interval:
|     ene_avg_sampling =       1

Ewald parameters:
     verbose =       0, ew_type =       0, nbflag  =       1, use_pme =       1
     vdwmeth =       1, eedmeth =       1, netfrc  =       0
     Box X =  110.858   Box Y =  110.493   Box Z =  113.731
     Alpha =   90.000   Beta  =   90.000   Gamma =   90.000
     NFFT1 =  112       NFFT2 =  112       NFFT3 =  120
     Cutoff=   10.000   Tol   =0.100E-04
     Ewald Coefficient =  0.27511
     Interpolation order =    4

--------------------------------------------------------------------------------
   3.  ATOMIC COORDINATES AND VELOCITIES
--------------------------------------------------------------------------------

default_name                                                                    
 begin time read from input coords =     0.000 ps

 
 Number of triangulated 3-point waters found:    26738

     Sum of charges from parm topology file =  -0.00104467
     Forcing neutrality...

| Dynamic Memory, Types Used:
| Reals             2907153
| Integers          6668919

| Nonbonded Pairs Initial Allocation:    37945488

| GPU memory information (estimate):
| KB of GPU memory in use:    323848
| KB of CPU memory in use:    155848

--------------------------------------------------------------------------------
   4.  RESULTS
--------------------------------------------------------------------------------

 ---------------------------------------------------
 APPROXIMATING switch and d/dx switch using CUBIC SPLINE INTERPOLATION
 using   5000.0 points per unit in tabled values
 TESTING RELATIVE ERROR over r ranging from 0.0 to cutoff
| CHECK switch(x): max rel err =   0.2738E-14   at   2.422500
| CHECK d/dx switch(x): max rel err =   0.8314E-11   at   2.736960
 ---------------------------------------------------
|---------------------------------------------------
| APPROXIMATING direct energy using CUBIC SPLINE INTERPOLATION
|  with   50.0 points per unit in tabled values
| Relative Error Limit not exceeded for r .gt.   2.33
| APPROXIMATING direct force using CUBIC SPLINE INTERPOLATION
|  with   50.0 points per unit in tabled values
| Relative Error Limit not exceeded for r .gt.   2.80
|---------------------------------------------------


   NSTEP       ENERGY          RMS            GMAX         NAME    NUMBER
      1      -4.1899E+08     2.1758E+03     5.1765E+04     C114    34458

 BOND    =     8879.0759  ANGLE   =    27420.6736  DIHED      =    16079.5968
 VDWAALS = *************  EEL     =  -316169.0144  HBOND      =        0.0000
 1-4 VDW =     5978.9374  1-4 EEL =     4829.8273  RESTRAINT  =        0.0000


   NSTEP       ENERGY          RMS            GMAX         NAME    NUMBER
     50      -6.8794E+08     2.1273E+03     5.2532E+04     C114    34458

 BOND    =     9332.6722  ANGLE   =    27567.6458  DIHED      =    16086.3717
 VDWAALS = *************  EEL     =  -316313.1563  HBOND      =        0.0000
 1-4 VDW =     6000.7176  1-4 EEL =     4830.1141  RESTRAINT  =        0.0000


   NSTEP       ENERGY          RMS            GMAX         NAME    NUMBER
    100      -4.2333E+09     2.0433E+03     5.0366E+04     C114    34458

 BOND    =    11757.2644  ANGLE   =    28202.3829  DIHED      =    16108.6718
 VDWAALS = *************  EEL     =  -316521.3501  HBOND      =        0.0000
 1-4 VDW =     6043.1181  1-4 EEL =     4830.1115  RESTRAINT  =        0.0000


   NSTEP       ENERGY          RMS            GMAX         NAME    NUMBER
    150       7.5322E+09     1.8990E+03     4.4969E+04     C114    34458

 BOND    =    18289.2077  ANGLE   =    29840.0685  DIHED      =    16161.6737
 VDWAALS = *************  EEL     =  -316807.8930  HBOND      =        0.0000
 1-4 VDW =     6122.0171  1-4 EEL =     4829.7897  RESTRAINT  =        0.0000


   NSTEP       ENERGY          RMS            GMAX         NAME    NUMBER
    200       5.2579E+09     1.7510E+03     3.6750E+04     C112    12988

 BOND    =    27608.4203  ANGLE   =    32123.1573  DIHED      =    16233.3766
 VDWAALS = *************  EEL     =  -317076.4032  HBOND      =        0.0000
 1-4 VDW =     6219.2510  1-4 EEL =     4829.0906  RESTRAINT  =        0.0000


   NSTEP       ENERGY          RMS            GMAX         NAME    NUMBER
    250      -7.3612E+08     1.5930E+03     3.2107E+04     C113    37961

 BOND    =    42614.6350  ANGLE   =    35715.2099  DIHED      =    16346.3323
 VDWAALS = *************  EEL     =  -317400.3532  HBOND      =        0.0000
 1-4 VDW =     6367.4965  1-4 EEL =     4827.4205  RESTRAINT  =        0.0000


   NSTEP       ENERGY          RMS            GMAX         NAME    NUMBER
    300      -5.9183E+09     1.4020E+03     3.1867E+04     C113    37961

 BOND    =    65658.6807  ANGLE   =    41106.4132  DIHED      =    16505.8782
 VDWAALS = *************  EEL     =  -317802.1504  HBOND      =        0.0000
 1-4 VDW =     6592.7894  1-4 EEL =     4825.0487  RESTRAINT  =        0.0000


   NSTEP       ENERGY          RMS            GMAX         NAME    NUMBER
    350       8.1267E+09     1.1609E+03     2.8086E+04     C112     6930

 BOND    =   101510.5506  ANGLE   =    49244.4624  DIHED      =    16733.5895
 VDWAALS = *************  EEL     =  -318337.4543  HBOND      =        0.0000
 1-4 VDW =     6961.3431  1-4 EEL =     4822.1505  RESTRAINT  =        0.0000


   NSTEP       ENERGY          RMS            GMAX         NAME    NUMBER
    400       1.6745E+09     8.6899E+02     2.4878E+04     C11     35913

 BOND    =   154966.7208  ANGLE   =    60820.8659  DIHED      =    17064.0979
 VDWAALS = *************  EEL     =  -319181.0039  HBOND      =        0.0000
 1-4 VDW =     7593.7821  1-4 EEL =     4818.0385  RESTRAINT  =        0.0000


   NSTEP       ENERGY          RMS            GMAX         NAME    NUMBER
    450       7.5884E+09     6.5462E+02     2.1996E+04     C18      6156

 BOND    =   203605.8000  ANGLE   =    70700.3675  DIHED      =    17348.8900
 VDWAALS = *************  EEL     =  -320024.5457  HBOND      =        0.0000
 1-4 VDW =     8281.5240  1-4 EEL =     4813.9406  RESTRAINT  =        0.0000


   NSTEP       ENERGY          RMS            GMAX         NAME    NUMBER
    500       2.9921E+09     3.0707E+02     2.1110E+04     C111    39029

 BOND    =   311425.2419  ANGLE   =    90176.8636  DIHED      =    17879.0226
 VDWAALS = *************  EEL     =  -322244.6593  HBOND      =        0.0000
 1-4 VDW =    10450.4773  1-4 EEL =     4804.5329  RESTRAINT  =        0.0000


   NSTEP       ENERGY          RMS            GMAX         NAME    NUMBER
    550      -4.7809E+04     1.0449E+01     1.6556E+03     C111    40485

 BOND    =    72992.6095  ANGLE   =    94863.5578  DIHED      =    18184.8080
 VDWAALS =   111635.1975  EEL     =  -366120.6751  HBOND      =        0.0000
 1-4 VDW =    16211.8807  1-4 EEL =     4423.3091  RESTRAINT  =        0.0000


   NSTEP       ENERGY          RMS            GMAX         NAME    NUMBER
    600      -2.0481E+05     3.0775E+01     1.3453E+04     C112    37964

 BOND    =    34912.9100  ANGLE   =    49824.8430  DIHED      =    17435.6155
 VDWAALS =    68901.8732  EEL     =  -390647.4058  HBOND      =        0.0000
 1-4 VDW =    10972.0702  1-4 EEL =     3792.5163  RESTRAINT  =        0.0000


   NSTEP       ENERGY          RMS            GMAX         NAME    NUMBER
    650      -2.9077E+05     1.8772E+00     4.2634E+02     C11     33199

 BOND    =    24051.7061  ANGLE   =    24870.0116  DIHED      =    17255.2756
 VDWAALS =    41687.3583  EEL     =  -410332.3296  HBOND      =        0.0000
 1-4 VDW =     8394.0120  1-4 EEL =     3304.9633  RESTRAINT  =        0.0000


   NSTEP       ENERGY          RMS            GMAX         NAME    NUMBER
    700      -3.1477E+05     3.7206E+00     1.1014E+03     C11     33199

 BOND    =    23488.7947  ANGLE   =    17991.6067  DIHED      =    17178.9898
 VDWAALS =    37654.9083  EEL     =  -421621.5814  HBOND      =        0.0000
 1-4 VDW =     7440.4257  1-4 EEL =     3092.1823  RESTRAINT  =        0.0000


   NSTEP       ENERGY          RMS            GMAX         NAME    NUMBER
    750      -3.2876E+05     2.2734E+00     7.7940E+02     C11     33199

 BOND    =    22758.4270  ANGLE   =    14481.9110  DIHED      =    17106.7098
 VDWAALS =    36591.1334  EEL     =  -429609.4025  HBOND      =        0.0000
 1-4 VDW =     6923.3095  1-4 EEL =     2986.1198  RESTRAINT  =        0.0000


   NSTEP       ENERGY          RMS            GMAX         NAME    NUMBER
    800      -3.3812E+05     7.6776E-01     9.4216E+01     C11     33199

 BOND    =    22520.3286  ANGLE   =    12335.9704  DIHED      =    17015.2364
 VDWAALS =    36466.7119  EEL     =  -435971.8422  HBOND      =        0.0000
 1-4 VDW =     6587.8370  1-4 EEL =     2921.8684  RESTRAINT  =        0.0000


   NSTEP       ENERGY          RMS            GMAX         NAME    NUMBER
    850      -3.4482E+05     2.0358E+00     6.7114E+02     C11     33199

 BOND    =    22797.6908  ANGLE   =    10876.3810  DIHED      =    16930.9659
 VDWAALS =    36726.8397  EEL     =  -441375.3442  HBOND      =        0.0000
 1-4 VDW =     6346.8244  1-4 EEL =     2873.0027  RESTRAINT  =        0.0000


   NSTEP       ENERGY          RMS            GMAX         NAME    NUMBER
    900      -3.5025E+05     1.0054E+00     2.8737E+02     C11     33199

 BOND    =    22796.9423  ANGLE   =     9816.9116  DIHED      =    16833.6302
 VDWAALS =    37120.9252  EEL     =  -445823.8753  HBOND      =        0.0000
 1-4 VDW =     6170.6959  1-4 EEL =     2837.5466  RESTRAINT  =        0.0000


   NSTEP       ENERGY          RMS            GMAX         NAME    NUMBER
    950      -3.5444E+05     1.6278E+00     5.3952E+02     C11     33199

 BOND    =    23025.4402  ANGLE   =     9048.7868  DIHED      =    16731.8179
 VDWAALS =    37541.7626  EEL     =  -449632.2018  HBOND      =        0.0000
 1-4 VDW =     6033.5127  1-4 EEL =     2810.1255  RESTRAINT  =        0.0000


   NSTEP       ENERGY          RMS            GMAX         NAME    NUMBER
   1000      -3.5809E+05     5.0576E-01     6.3137E+01     C11     33199

 BOND    =    23036.7001  ANGLE   =     8462.3927  DIHED      =    16635.3616
 VDWAALS =    37964.3900  EEL     =  -452905.9022  HBOND      =        0.0000
 1-4 VDW =     5928.3718  1-4 EEL =     2790.1008  RESTRAINT  =        0.0000


   NSTEP       ENERGY          RMS            GMAX         NAME    NUMBER
   1050      -3.6104E+05     1.4233E+00     4.6047E+02     C11     33199

 BOND    =    23259.5227  ANGLE   =     8015.2430  DIHED      =    16544.3961
 VDWAALS =    38393.1855  EEL     =  -455871.9775  HBOND      =        0.0000
 1-4 VDW =     5842.6104  1-4 EEL =     2774.0004  RESTRAINT  =        0.0000


   NSTEP       ENERGY          RMS            GMAX         NAME    NUMBER
   1100      -3.6381E+05     7.5358E-01     2.0186E+02     C11     33199

 BOND    =    23325.8139  ANGLE   =     7620.7718  DIHED      =    16459.6605
 VDWAALS =    38815.6160  EEL     =  -458562.7842  HBOND      =        0.0000
 1-4 VDW =     5770.8293  1-4 EEL =     2759.5919  RESTRAINT  =        0.0000


   NSTEP       ENERGY          RMS            GMAX         NAME    NUMBER
   1150      -3.6612E+05     1.3614E+00     4.0352E+02     C11     33199

 BOND    =    23520.1540  ANGLE   =     7314.0628  DIHED      =    16379.3966
 VDWAALS =    39221.4289  EEL     =  -461008.0019  HBOND      =        0.0000
 1-4 VDW =     5709.0432  1-4 EEL =     2747.2087  RESTRAINT  =        0.0000


   NSTEP       ENERGY          RMS            GMAX         NAME    NUMBER
   1200      -3.6824E+05     3.8775E-01     3.6547E+01     C11     33199

 BOND    =    23547.9305  ANGLE   =     7065.0088  DIHED      =    16304.0969
 VDWAALS =    39596.6134  EEL     =  -463147.4663  HBOND      =        0.0000
 1-4 VDW =     5657.3934  1-4 EEL =     2738.2410  RESTRAINT  =        0.0000


   NSTEP       ENERGY          RMS            GMAX         NAME    NUMBER
   1250      -3.7007E+05     1.1422E+00     2.8622E+02     C11     29541

 BOND    =    23724.9049  ANGLE   =     6863.3815  DIHED      =    16229.4028
 VDWAALS =    39977.4688  EEL     =  -465207.9479  HBOND      =        0.0000
 1-4 VDW =     5610.0815  1-4 EEL =     2729.9242  RESTRAINT  =        0.0000


   NSTEP       ENERGY          RMS            GMAX         NAME    NUMBER
   1300      -3.7177E+05     3.4406E-01     2.7590E+01     C11     29541

 BOND    =    23775.6918  ANGLE   =     6679.9852  DIHED      =    16162.0506
 VDWAALS =    40327.6500  EEL     =  -467011.7227  HBOND      =        0.0000
 1-4 VDW =     5570.6811  1-4 EEL =     2722.8147  RESTRAINT  =        0.0000


   NSTEP       ENERGY          RMS            GMAX         NAME    NUMBER
   1350      -3.7333E+05     5.9178E-01     1.6156E+02     C11     29541

 BOND    =    23897.7248  ANGLE   =     6520.4989  DIHED      =    16094.7963
 VDWAALS =    40683.0523  EEL     =  -468771.5264  HBOND      =        0.0000
 1-4 VDW =     5533.2988  1-4 EEL =     2716.8182  RESTRAINT  =        0.0000


   NSTEP       ENERGY          RMS            GMAX         NAME    NUMBER
   1400      -3.7466E+05     1.2932E+00     4.3029E+02     C11     29541

 BOND    =    24068.7675  ANGLE   =     6387.6733  DIHED      =    16031.8433
 VDWAALS =    41017.1014  EEL     =  -470373.1569  HBOND      =        0.0000
 1-4 VDW =     5500.6449  1-4 EEL =     2711.6222  RESTRAINT  =        0.0000


   NSTEP       ENERGY          RMS            GMAX         NAME    NUMBER
   1450      -3.7607E+05     4.9987E-01     1.3630E+02     C11     29541

 BOND    =    24095.2719  ANGLE   =     6252.4857  DIHED      =    15969.5369
 VDWAALS =    41348.1538  EEL     =  -471914.2689  HBOND      =        0.0000
 1-4 VDW =     5469.3003  1-4 EEL =     2707.2670  RESTRAINT  =        0.0000


   NSTEP       ENERGY          RMS            GMAX         NAME    NUMBER
   1500      -3.7724E+05     1.1062E+00     3.5388E+02     C11     29541

 BOND    =    24240.5593  ANGLE   =     6144.5095  DIHED      =    15910.2331
 VDWAALS =    41665.8898  EEL     =  -473349.5699  HBOND      =        0.0000
 1-4 VDW =     5441.5524  1-4 EEL =     2702.8356  RESTRAINT  =        0.0000


   NSTEP       ENERGY          RMS            GMAX         NAME    NUMBER
   1550      -3.7847E+05     4.0741E-01     9.4502E+01     C11     29541

 BOND    =    24278.4169  ANGLE   =     6029.1777  DIHED      =    15851.8899
 VDWAALS =    41977.5142  EEL     =  -474721.6303  HBOND      =        0.0000
 1-4 VDW =     5416.3920  1-4 EEL =     2699.0601  RESTRAINT  =        0.0000


   NSTEP       ENERGY          RMS            GMAX         NAME    NUMBER
   1600      -3.7952E+05     9.1184E-01     2.1620E+02     C11     29541

 BOND    =    24400.5212  ANGLE   =     5935.7446  DIHED      =    15795.4404
 VDWAALS =    42277.9994  EEL     =  -476021.5311  HBOND      =        0.0000
 1-4 VDW =     5392.8149  1-4 EEL =     2695.9968  RESTRAINT  =        0.0000


   NSTEP       ENERGY          RMS            GMAX         NAME    NUMBER
   1650      -3.8063E+05     2.7508E-01     1.2188E+01     CE3       464

 BOND    =    24450.6803  ANGLE   =     5835.3403  DIHED      =    15739.2508
 VDWAALS =    42573.6813  EEL     =  -477287.1453  HBOND      =        0.0000
 1-4 VDW =     5369.5364  1-4 EEL =     2692.8054  RESTRAINT  =        0.0000


   NSTEP       ENERGY          RMS            GMAX         NAME    NUMBER
   1700      -3.8159E+05     8.4075E-01     1.0677E+02     CE3       464

 BOND    =    24567.7449  ANGLE   =     5752.4190  DIHED      =    15683.9175
 VDWAALS =    42856.0785  EEL     =  -478484.5633  HBOND      =        0.0000
 1-4 VDW =     5347.7796  1-4 EEL =     2690.3099  RESTRAINT  =        0.0000


   NSTEP       ENERGY          RMS            GMAX         NAME    NUMBER
   1750      -3.8247E+05     1.1712E+00     2.5295E+02     CG        815

 BOND    =    24678.5953  ANGLE   =     5676.7268  DIHED      =    15631.2777
 VDWAALS =    43117.3015  EEL     =  -479586.2260  HBOND      =        0.0000
 1-4 VDW =     5328.1775  1-4 EEL =     2688.0893  RESTRAINT  =        0.0000


   NSTEP       ENERGY          RMS            GMAX         NAME    NUMBER
   1800      -3.8339E+05     6.6000E-01     8.5235E+01     CE3       464

 BOND    =    24704.2735  ANGLE   =     5597.1343  DIHED      =    15579.7767
 VDWAALS =    43360.0711  EEL     =  -480623.3959  HBOND      =        0.0000
 1-4 VDW =     5309.1773  1-4 EEL =     2686.1421  RESTRAINT  =        0.0000


   NSTEP       ENERGY          RMS            GMAX         NAME    NUMBER
   1850      -3.8419E+05     9.5910E-01     1.2730E+02     CE3       464

 BOND    =    24800.4340  ANGLE   =     5531.3320  DIHED      =    15529.4747
 VDWAALS =    43590.7922  EEL     =  -481614.4622  HBOND      =        0.0000
 1-4 VDW =     5291.3223  1-4 EEL =     2684.3908  RESTRAINT  =        0.0000


   NSTEP       ENERGY          RMS            GMAX         NAME    NUMBER
   1900      -3.8500E+05     5.7855E-01     6.2185E+01     CE3       464

 BOND    =    24837.2193  ANGLE   =     5461.8407  DIHED      =    15481.2987
 VDWAALS =    43809.6424  EEL     =  -482550.7025  HBOND      =        0.0000
 1-4 VDW =     5274.4463  1-4 EEL =     2682.9290  RESTRAINT  =        0.0000


   NSTEP       ENERGY          RMS            GMAX         NAME    NUMBER
   1950      -3.8575E+05     2.4332E-01     1.1596E+01     CE3       464

 BOND    =    24885.8985  ANGLE   =     5401.0585  DIHED      =    15435.4923
 VDWAALS =    44018.5906  EEL     =  -483430.9504  HBOND      =        0.0000
 1-4 VDW =     5258.9258  1-4 EEL =     2681.4231  RESTRAINT  =        0.0000


   NSTEP       ENERGY          RMS            GMAX         NAME    NUMBER
   2000      -3.8647E+05     2.8452E-01     1.6806E+01     CD2      2575

 BOND    =    24950.9349  ANGLE   =     5344.1960  DIHED      =    15389.5351
 VDWAALS =    44230.1878  EEL     =  -484305.8565  HBOND      =        0.0000
 1-4 VDW =     5243.8291  1-4 EEL =     2679.8715  RESTRAINT  =        0.0000


   NSTEP       ENERGY          RMS            GMAX         NAME    NUMBER
   2050      -3.8712E+05     6.9434E-01     8.2208E+01     C        4876

 BOND    =    25033.8930  ANGLE   =     5293.9547  DIHED      =    15345.4463
 VDWAALS =    44433.7121  EEL     =  -485134.9270  HBOND      =        0.0000
 1-4 VDW =     5229.8126  1-4 EEL =     2678.4185  RESTRAINT  =        0.0000


   NSTEP       ENERGY          RMS            GMAX         NAME    NUMBER
   2100      -3.8777E+05     3.6790E-01     2.9788E+01     CD2      2575

 BOND    =    25072.7211  ANGLE   =     5244.9597  DIHED      =    15303.9187
 VDWAALS =    44624.9981  EEL     =  -485909.9162  HBOND      =        0.0000
 1-4 VDW =     5216.3387  1-4 EEL =     2676.8863  RESTRAINT  =        0.0000


   NSTEP       ENERGY          RMS            GMAX         NAME    NUMBER
   2150      -3.8835E+05     6.4297E-01     8.2374E+01     C        4876

 BOND    =    25142.9011  ANGLE   =     5202.9258  DIHED      =    15264.2537
 VDWAALS =    44808.2802  EEL     =  -486645.3878  HBOND      =        0.0000
 1-4 VDW =     5203.8790  1-4 EEL =     2675.3240  RESTRAINT  =        0.0000


   NSTEP       ENERGY          RMS            GMAX         NAME    NUMBER
   2200      -3.8893E+05     2.8968E-01     2.1382E+01     CD2      2575

 BOND    =    25174.2606  ANGLE   =     5162.0518  DIHED      =    15226.8201
 VDWAALS =    44980.0230  EEL     =  -487335.2294  HBOND      =        0.0000
 1-4 VDW =     5192.4320  1-4 EEL =     2673.2639  RESTRAINT  =        0.0000


   NSTEP       ENERGY          RMS            GMAX         NAME    NUMBER
   2250      -3.8947E+05     4.0013E-01     4.3480E+01     C        4876

 BOND    =    25227.9218  ANGLE   =     5124.8890  DIHED      =    15190.3089
 VDWAALS =    45148.6654  EEL     =  -488014.8475  HBOND      =        0.0000
 1-4 VDW =     5180.9885  1-4 EEL =     2671.1638  RESTRAINT  =        0.0000


   NSTEP       ENERGY          RMS            GMAX         NAME    NUMBER
   2300      -3.8999E+05     2.3100E-01     1.3376E+01     CD2      2575

 BOND    =    25269.4547  ANGLE   =     5090.0324  DIHED      =    15156.4762
 VDWAALS =    45307.7816  EEL     =  -488654.1787  HBOND      =        0.0000
 1-4 VDW =     5170.1472  1-4 EEL =     2669.2341  RESTRAINT  =        0.0000


   NSTEP       ENERGY          RMS            GMAX         NAME    NUMBER
   2350      -3.9047E+05     4.3807E-01     3.8400E+01     CD2      2575

 BOND    =    25322.3132  ANGLE   =     5059.4481  DIHED      =    15124.4519
 VDWAALS =    45461.0756  EEL     =  -489265.3631  HBOND      =        0.0000
 1-4 VDW =     5159.9950  1-4 EEL =     2667.1035  RESTRAINT  =        0.0000


   NSTEP       ENERGY          RMS            GMAX         NAME    NUMBER
   2400      -3.9093E+05     6.3781E-01     6.2725E+01     C        4876

 BOND    =    25378.0733  ANGLE   =     5031.1038  DIHED      =    15093.6218
 VDWAALS =    45609.9383  EEL     =  -489855.8407  HBOND      =        0.0000
 1-4 VDW =     5150.3596  1-4 EEL =     2664.7199  RESTRAINT  =        0.0000


   NSTEP       ENERGY          RMS            GMAX         NAME    NUMBER
   2450      -3.9140E+05     2.4425E-01     2.4244E+01     C        4876

 BOND    =    25398.7458  ANGLE   =     5001.9793  DIHED      =    15064.1591
 VDWAALS =    45752.0822  EEL     =  -490415.5866  HBOND      =        0.0000
 1-4 VDW =     5141.4282  1-4 EEL =     2662.1200  RESTRAINT  =        0.0000


   NSTEP       ENERGY          RMS            GMAX         NAME    NUMBER
   2500      -3.9183E+05     6.3114E-01     1.0644E+02     C        4876

 BOND    =    25458.3319  ANGLE   =     4976.1489  DIHED      =    15034.2051
 VDWAALS =    45897.1377  EEL     =  -490983.6318  HBOND      =        0.0000
 1-4 VDW =     5132.4482  1-4 EEL =     2659.5282  RESTRAINT  =        0.0000


   NSTEP       ENERGY          RMS            GMAX         NAME    NUMBER
   2550      -3.9226E+05     1.8865E-01     8.4793E+00     CD2      2575

 BOND    =    25478.4805  ANGLE   =     4948.6766  DIHED      =    15006.8826
 VDWAALS =    46030.4911  EEL     =  -491501.4833  HBOND      =        0.0000
 1-4 VDW =     5124.3384  1-4 EEL =     2657.5296  RESTRAINT  =        0.0000


   NSTEP       ENERGY          RMS            GMAX         NAME    NUMBER
   2600      -3.9265E+05     5.2870E-01     9.6909E+01     C        4876

 BOND    =    25531.5678  ANGLE   =     4924.1004  DIHED      =    14978.7500
 VDWAALS =    46167.0416  EEL     =  -492026.6867  HBOND      =        0.0000
 1-4 VDW =     5116.2332  1-4 EEL =     2655.4597  RESTRAINT  =        0.0000


   NSTEP       ENERGY          RMS            GMAX         NAME    NUMBER
   2650      -3.9304E+05     2.1124E-01     1.3142E+01     CD2      2575

 BOND    =    25554.0755  ANGLE   =     4900.1181  DIHED      =    14952.5578
 VDWAALS =    46291.3058  EEL     =  -492503.4996  HBOND      =        0.0000
 1-4 VDW =     5109.0109  1-4 EEL =     2653.3401  RESTRAINT  =        0.0000


   NSTEP       ENERGY          RMS            GMAX         NAME    NUMBER
   2700      -3.9341E+05     3.9585E-01     3.4650E+01     CD2      2575

 BOND    =    25595.4786  ANGLE   =     4878.2613  DIHED      =    14926.5398
 VDWAALS =    46413.4449  EEL     =  -492972.4283  HBOND      =        0.0000
 1-4 VDW =     5102.0168  1-4 EEL =     2651.3749  RESTRAINT  =        0.0000


   NSTEP       ENERGY          RMS            GMAX         NAME    NUMBER
   2750      -3.9375E+05     6.4337E-01     1.5698E+02     C        4876

 BOND    =    25641.2085  ANGLE   =     4857.7358  DIHED      =    14900.8706
 VDWAALS =    46531.5894  EEL     =  -493428.2562  HBOND      =        0.0000
 1-4 VDW =     5095.2093  1-4 EEL =     2649.4058  RESTRAINT  =        0.0000


   NSTEP       ENERGY          RMS            GMAX         NAME    NUMBER
   2800      -3.9412E+05     2.4732E-01     1.8270E+01     CD2      2575

 BOND    =    25658.3156  ANGLE   =     4833.9277  DIHED      =    14875.8073
 VDWAALS =    46646.8452  EEL     =  -493874.5904  HBOND      =        0.0000
 1-4 VDW =     5088.7060  1-4 EEL =     2647.7465  RESTRAINT  =        0.0000


   NSTEP       ENERGY          RMS            GMAX         NAME    NUMBER
   2850      -3.9446E+05     5.1747E-01     1.0244E+02     C        4876

 BOND    =    25702.0712  ANGLE   =     4813.1307  DIHED      =    14851.2732
 VDWAALS =    46758.8670  EEL     =  -494309.4155  HBOND      =        0.0000
 1-4 VDW =     5082.4543  1-4 EEL =     2646.0155  RESTRAINT  =        0.0000


   NSTEP       ENERGY          RMS            GMAX         NAME    NUMBER
   2900      -3.9480E+05     2.6044E-01     2.1516E+01     NE2      1123

 BOND    =    25721.7561  ANGLE   =     4791.8503  DIHED      =    14827.5088
 VDWAALS =    46866.6100  EEL     =  -494725.8224  HBOND      =        0.0000
 1-4 VDW =     5076.4758  1-4 EEL =     2644.0254  RESTRAINT  =        0.0000


   NSTEP       ENERGY          RMS            GMAX         NAME    NUMBER
   2950      -3.9511E+05     4.1413E-01     3.9440E+01     NE2      1123

 BOND    =    25757.9427  ANGLE   =     4773.0473  DIHED      =    14804.4209
 VDWAALS =    46972.6841  EEL     =  -495131.5627  HBOND      =        0.0000
 1-4 VDW =     5070.7247  1-4 EEL =     2642.2230  RESTRAINT  =        0.0000


   NSTEP       ENERGY          RMS            GMAX         NAME    NUMBER
   3000      -3.9542E+05     1.5081E-01     6.0245E+00     C        4876

 BOND    =    25778.6197  ANGLE   =     4754.6194  DIHED      =    14782.7402
 VDWAALS =    47072.1935  EEL     =  -495512.9278  HBOND      =        0.0000
 1-4 VDW =     5065.2233  1-4 EEL =     2640.5656  RESTRAINT  =        0.0000


   NSTEP       ENERGY          RMS            GMAX         NAME    NUMBER
   3050      -3.9571E+05     3.8101E-01     6.2323E+01     C        4876

 BOND    =    25814.2138  ANGLE   =     4738.0595  DIHED      =    14761.1920
 VDWAALS =    47170.8943  EEL     =  -495893.2048  HBOND      =        0.0000
 1-4 VDW =     5059.7991  1-4 EEL =     2638.9335  RESTRAINT  =        0.0000


   NSTEP       ENERGY          RMS            GMAX         NAME    NUMBER
   3100      -3.9598E+05     5.8710E-01     1.4646E+02     C        4876

 BOND    =    25851.2645  ANGLE   =     4722.6835  DIHED      =    14740.8507
 VDWAALS =    47263.6961  EEL     =  -496253.8222  HBOND      =        0.0000
 1-4 VDW =     5054.6613  1-4 EEL =     2637.3773  RESTRAINT  =        0.0000


   NSTEP       ENERGY          RMS            GMAX         NAME    NUMBER
   3150      -3.9628E+05     2.0416E-01     1.7166E+01     NE2      1123

 BOND    =    25861.1490  ANGLE   =     4706.2249  DIHED      =    14721.0717
 VDWAALS =    47351.3178  EEL     =  -496600.6034  HBOND      =        0.0000
 1-4 VDW =     5049.5777  1-4 EEL =     2635.5788  RESTRAINT  =        0.0000


   NSTEP       ENERGY          RMS            GMAX         NAME    NUMBER
   3200      -3.9654E+05     4.4294E-01     6.5654E+01     C        4876

 BOND    =    25894.3735  ANGLE   =     4692.2557  DIHED      =    14701.9178
 VDWAALS =    47435.4636  EEL     =  -496938.9733  HBOND      =        0.0000
 1-4 VDW =     5044.5662  1-4 EEL =     2633.8700  RESTRAINT  =        0.0000


   NSTEP       ENERGY          RMS            GMAX         NAME    NUMBER
   3250      -3.9681E+05     2.4048E-01     2.3790E+01     NE2      1123

 BOND    =    25912.2528  ANGLE   =     4676.7415  DIHED      =    14683.6591
 VDWAALS =    47515.1536  EEL     =  -497266.4805  HBOND      =        0.0000
 1-4 VDW =     5039.5708  1-4 EEL =     2632.3645  RESTRAINT  =        0.0000


   NSTEP       ENERGY          RMS            GMAX         NAME    NUMBER
   3300      -3.9707E+05     3.9553E-01     4.9154E+01     NE2      1123

 BOND    =    25942.6379  ANGLE   =     4662.5982  DIHED      =    14664.8258
 VDWAALS =    47595.4195  EEL     =  -497603.6858  HBOND      =        0.0000
 1-4 VDW =     5034.3698  1-4 EEL =     2630.6836  RESTRAINT  =        0.0000


   NSTEP       ENERGY          RMS            GMAX         NAME    NUMBER
   3350      -3.9732E+05     5.4548E-01     7.4868E+01     NE2      1123

 BOND    =    25973.8155  ANGLE   =     4649.6900  DIHED      =    14647.2108
 VDWAALS =    47669.3770  EEL     =  -497920.2731  HBOND      =        0.0000
 1-4 VDW =     5029.4506  1-4 EEL =     2629.2096  RESTRAINT  =        0.0000


   NSTEP       ENERGY          RMS            GMAX         NAME    NUMBER
   3400      -3.9759E+05     3.2659E-01     4.6506E+01     NE2      1123

 BOND    =    25985.5959  ANGLE   =     4635.1326  DIHED      =    14629.9124
 VDWAALS =    47741.1355  EEL     =  -498230.2421  HBOND      =        0.0000
 1-4 VDW =     5024.7229  1-4 EEL =     2627.7252  RESTRAINT  =        0.0000


   NSTEP       ENERGY          RMS            GMAX         NAME    NUMBER
   3450      -3.9783E+05     4.7483E-01     7.0849E+01     NE2      1123

 BOND    =    26014.4752  ANGLE   =     4622.8955  DIHED      =    14613.1649
 VDWAALS =    47811.9994  EEL     =  -498536.6899  HBOND      =        0.0000
 1-4 VDW =     5019.9001  1-4 EEL =     2626.4296  RESTRAINT  =        0.0000


   NSTEP       ENERGY          RMS            GMAX         NAME    NUMBER
   3500      -3.9808E+05     2.6082E-01     3.9673E+01     NE2      1123

 BOND    =    26029.5090  ANGLE   =     4607.8044  DIHED      =    14597.0138
 VDWAALS =    47882.9506  EEL     =  -498839.0209  HBOND      =        0.0000
 1-4 VDW =     5015.0379  1-4 EEL =     2625.4931  RESTRAINT  =        0.0000


   NSTEP       ENERGY          RMS            GMAX         NAME    NUMBER
   3550      -3.9831E+05     4.2690E-01     9.1193E+01     C        4876

 BOND    =    26057.0913  ANGLE   =     4595.2495  DIHED      =    14580.8692
 VDWAALS =    47952.2918  EEL     =  -499133.2776  HBOND      =        0.0000
 1-4 VDW =     5010.3500  1-4 EEL =     2624.4843  RESTRAINT  =        0.0000


   NSTEP       ENERGY          RMS            GMAX         NAME    NUMBER
   3600      -3.9854E+05     1.4072E-01     1.1837E+01     NE2      1123

 BOND    =    26069.6998  ANGLE   =     4581.6770  DIHED      =    14565.3897
 VDWAALS =    48017.7664  EEL     =  -499408.3086  HBOND      =        0.0000
 1-4 VDW =     5006.1587  1-4 EEL =     2623.6426  RESTRAINT  =        0.0000


   NSTEP       ENERGY          RMS            GMAX         NAME    NUMBER
   3650      -3.9876E+05     3.7464E-01     5.8210E+01     NE2      1123

 BOND    =    26097.1170  ANGLE   =     4569.9854  DIHED      =    14549.0466
 VDWAALS =    48085.0595  EEL     =  -499688.8959  HBOND      =        0.0000
 1-4 VDW =     5001.9014  1-4 EEL =     2622.7121  RESTRAINT  =        0.0000


   NSTEP       ENERGY          RMS            GMAX         NAME    NUMBER
   3700      -3.9899E+05     1.5430E-01     1.7274E+01     NE2      1123

 BOND    =    26111.9559  ANGLE   =     4556.5863  DIHED      =    14532.9594
 VDWAALS =    48150.1503  EEL     =  -499960.9030  HBOND      =        0.0000
 1-4 VDW =     4997.6544  1-4 EEL =     2621.7528  RESTRAINT  =        0.0000


   NSTEP       ENERGY          RMS            GMAX         NAME    NUMBER
   3750      -3.9920E+05     2.9787E-01     4.9008E+01     NE2      1123

 BOND    =    26136.1884  ANGLE   =     4544.8825  DIHED      =    14516.8608
 VDWAALS =    48215.1296  EEL     =  -500231.6829  HBOND      =        0.0000
 1-4 VDW =     4993.4738  1-4 EEL =     2620.7415  RESTRAINT  =        0.0000


   NSTEP       ENERGY          RMS            GMAX         NAME    NUMBER
   3800      -3.9941E+05     4.3847E-01     6.8813E+01     NE2      1123

 BOND    =    26160.9327  ANGLE   =     4534.3614  DIHED      =    14501.5952
 VDWAALS =    48276.5211  EEL     =  -500489.8011  HBOND      =        0.0000
 1-4 VDW =     4989.4280  1-4 EEL =     2619.6140  RESTRAINT  =        0.0000


   NSTEP       ENERGY          RMS            GMAX         NAME    NUMBER
   3850      -3.9962E+05     2.4849E-01     3.8100E+01     NE2      1123

 BOND    =    26172.6477  ANGLE   =     4522.6508  DIHED      =    14486.6506
 VDWAALS =    48337.0494  EEL     =  -500742.8614  HBOND      =        0.0000
 1-4 VDW =     4985.5838  1-4 EEL =     2618.3535  RESTRAINT  =        0.0000


   NSTEP       ENERGY          RMS            GMAX         NAME    NUMBER
   3900      -3.9982E+05     3.7014E-01     5.6179E+01     NE2      1123

 BOND    =    26195.2686  ANGLE   =     4512.6706  DIHED      =    14472.2257
 VDWAALS =    48396.3295  EEL     =  -500990.5767  HBOND      =        0.0000
 1-4 VDW =     4981.7426  1-4 EEL =     2617.0058  RESTRAINT  =        0.0000


   NSTEP       ENERGY          RMS            GMAX         NAME    NUMBER
   3950      -4.0002E+05     1.2358E-01     7.2429E+00     NE2      1123

 BOND    =    26207.0739  ANGLE   =     4501.6198  DIHED      =    14458.3776
 VDWAALS =    48453.0936  EEL     =  -501229.6525  HBOND      =        0.0000
 1-4 VDW =     4977.8452  1-4 EEL =     2615.5679  RESTRAINT  =        0.0000


   NSTEP       ENERGY          RMS            GMAX         NAME    NUMBER
   4000      -4.0021E+05     3.3318E-01     5.1643E+01     NE2      1123

 BOND    =    26231.2385  ANGLE   =     4492.1063  DIHED      =    14443.7911
 VDWAALS =    48513.0402  EEL     =  -501480.4711  HBOND      =        0.0000
 1-4 VDW =     4973.7252  1-4 EEL =     2613.9674  RESTRAINT  =        0.0000


   NSTEP       ENERGY          RMS            GMAX         NAME    NUMBER
   4050      -4.0040E+05     1.4041E-01     1.4371E+01     NE2      1123

 BOND    =    26243.8208  ANGLE   =     4482.1033  DIHED      =    14430.0593
 VDWAALS =    48570.0678  EEL     =  -501712.7229  HBOND      =        0.0000
 1-4 VDW =     4970.0117  1-4 EEL =     2612.3675  RESTRAINT  =        0.0000


   NSTEP       ENERGY          RMS            GMAX         NAME    NUMBER
   4100      -4.0059E+05     1.9086E-01     2.5514E+01     NE2      1123

 BOND    =    26262.8918  ANGLE   =     4472.7209  DIHED      =    14415.9915
 VDWAALS =    48628.0926  EEL     =  -501946.4044  HBOND      =        0.0000
 1-4 VDW =     4966.2258  1-4 EEL =     2610.7561  RESTRAINT  =        0.0000


   NSTEP       ENERGY          RMS            GMAX         NAME    NUMBER
   4150      -4.0077E+05     1.1899E-01     8.3747E+00     NE2      1123

 BOND    =    26278.8650  ANGLE   =     4463.5469  DIHED      =    14402.6139
 VDWAALS =    48681.8017  EEL     =  -502165.4333  HBOND      =        0.0000
 1-4 VDW =     4962.6483  1-4 EEL =     2609.2316  RESTRAINT  =        0.0000


   NSTEP       ENERGY          RMS            GMAX         NAME    NUMBER
   4200      -4.0094E+05     2.1602E-01     3.1765E+01     NE2      1123

 BOND    =    26297.5811  ANGLE   =     4454.9809  DIHED      =    14389.0331
 VDWAALS =    48734.8421  EEL     =  -502384.1537  HBOND      =        0.0000
 1-4 VDW =     4959.1010  1-4 EEL =     2607.7166  RESTRAINT  =        0.0000


   NSTEP       ENERGY          RMS            GMAX         NAME    NUMBER
   4250      -4.0110E+05     3.4184E-01     4.8661E+01     C        4876

 BOND    =    26317.3846  ANGLE   =     4447.2470  DIHED      =    14376.1080
 VDWAALS =    48784.4940  EEL     =  -502590.8591  HBOND      =        0.0000
 1-4 VDW =     4955.7936  1-4 EEL =     2606.3559  RESTRAINT  =        0.0000


   NSTEP       ENERGY          RMS            GMAX         NAME    NUMBER
   4300      -4.0127E+05     1.1393E-01     6.9276E+00     NE2      1123

 BOND    =    26326.8063  ANGLE   =     4439.2646  DIHED      =    14363.2736
 VDWAALS =    48831.9324  EEL     =  -502791.9944  HBOND      =        0.0000
 1-4 VDW =     4952.5331  1-4 EEL =     2604.8712  RESTRAINT  =        0.0000


   NSTEP       ENERGY          RMS            GMAX         NAME    NUMBER
   4350      -4.0143E+05     3.0032E-01     4.2363E+01     NE2      1123

 BOND    =    26346.0028  ANGLE   =     4432.8129  DIHED      =    14350.3872
 VDWAALS =    48879.5099  EEL     =  -502994.2596  HBOND      =        0.0000
 1-4 VDW =     4949.2475  1-4 EEL =     2603.3908  RESTRAINT  =        0.0000


   NSTEP       ENERGY          RMS            GMAX         NAME    NUMBER
   4400      -4.0159E+05     4.0642E-01     6.3542E+01     NE2      1123

 BOND    =    26365.2967  ANGLE   =     4426.5414  DIHED      =    14337.6381
 VDWAALS =    48926.6941  EEL     =  -503194.9192  HBOND      =        0.0000
 1-4 VDW =     4946.0094  1-4 EEL =     2601.9305  RESTRAINT  =        0.0000


   NSTEP       ENERGY          RMS            GMAX         NAME    NUMBER
   4450      -4.0176E+05     1.9449E-01     2.8383E+01     NE2      1123

 BOND    =    26374.1276  ANGLE   =     4418.3192  DIHED      =    14325.3735
 VDWAALS =    48972.8325  EEL     =  -503390.3445  HBOND      =        0.0000
 1-4 VDW =     4942.7910  1-4 EEL =     2600.6410  RESTRAINT  =        0.0000


   NSTEP       ENERGY          RMS            GMAX         NAME    NUMBER
   4500      -4.0191E+05     3.5023E-01     6.3973E+01     NE2      1123

 BOND    =    26394.0704  ANGLE   =     4411.8054  DIHED      =    14312.6399
 VDWAALS =    49020.2914  EEL     =  -503590.2998  HBOND      =        0.0000
 1-4 VDW =     4939.5886  1-4 EEL =     2599.3715  RESTRAINT  =        0.0000


   NSTEP       ENERGY          RMS            GMAX         NAME    NUMBER
   4550      -4.0207E+05     1.8486E-01     3.0761E+01     NE2      1123

 BOND    =    26403.3550  ANGLE   =     4404.1946  DIHED      =    14300.2633
 VDWAALS =    49065.1374  EEL     =  -503778.9085  HBOND      =        0.0000
 1-4 VDW =     4936.6124  1-4 EEL =     2598.2036  RESTRAINT  =        0.0000


   NSTEP       ENERGY          RMS            GMAX         NAME    NUMBER
   4600      -4.0222E+05     3.4454E-01     5.8149E+01     C        4876

 BOND    =    26421.5889  ANGLE   =     4397.8150  DIHED      =    14287.8288
 VDWAALS =    49109.8774  EEL     =  -503967.0517  HBOND      =        0.0000
 1-4 VDW =     4933.5878  1-4 EEL =     2597.2088  RESTRAINT  =        0.0000


   NSTEP       ENERGY          RMS            GMAX         NAME    NUMBER
   4650      -4.0237E+05     1.4763E-01     2.1424E+01     NE2      1123

 BOND    =    26430.9697  ANGLE   =     4389.6608  DIHED      =    14275.9001
 VDWAALS =    49152.8889  EEL     =  -504148.3717  HBOND      =        0.0000
 1-4 VDW =     4930.6628  1-4 EEL =     2596.4634  RESTRAINT  =        0.0000


   NSTEP       ENERGY          RMS            GMAX         NAME    NUMBER
   4700      -4.0251E+05     2.7481E-01     4.6592E+01     C        4876

 BOND    =    26447.4306  ANGLE   =     4382.9601  DIHED      =    14263.8933
 VDWAALS =    49195.2497  EEL     =  -504327.6180  HBOND      =        0.0000
 1-4 VDW =     4927.7656  1-4 EEL =     2595.7269  RESTRAINT  =        0.0000


   NSTEP       ENERGY          RMS            GMAX         NAME    NUMBER
   4750      -4.0265E+05     4.2763E-01     1.0847E+02     C        4876

 BOND    =    26465.7444  ANGLE   =     4376.6356  DIHED      =    14252.0843
 VDWAALS =    49236.2756  EEL     =  -504501.8103  HBOND      =        0.0000
 1-4 VDW =     4924.9454  1-4 EEL =     2594.9800  RESTRAINT  =        0.0000


   NSTEP       ENERGY          RMS            GMAX         NAME    NUMBER
   4800      -4.0280E+05     1.6389E-01     2.5257E+01     NE2      1123

 BOND    =    26470.1446  ANGLE   =     4369.6600  DIHED      =    14240.1344
 VDWAALS =    49276.0557  EEL     =  -504672.6804  HBOND      =        0.0000
 1-4 VDW =     4922.0895  1-4 EEL =     2593.9976  RESTRAINT  =        0.0000


   NSTEP       ENERGY          RMS            GMAX         NAME    NUMBER
   4850      -4.0293E+05     3.0684E-01     5.2393E+01     NE2      1123

 BOND    =    26485.7844  ANGLE   =     4364.0198  DIHED      =    14228.4806
 VDWAALS =    49314.9400  EEL     =  -504839.5935  HBOND      =        0.0000
 1-4 VDW =     4919.3044  1-4 EEL =     2593.0700  RESTRAINT  =        0.0000


   NSTEP       ENERGY          RMS            GMAX         NAME    NUMBER
   4900      -4.0308E+05     9.9902E-02     5.4653E+00     NE2      1123

 BOND    =    26494.1060  ANGLE   =     4356.6032  DIHED      =    14216.9448
 VDWAALS =    49353.4387  EEL     =  -505006.1490  HBOND      =        0.0000
 1-4 VDW =     4916.4700  1-4 EEL =     2592.2091  RESTRAINT  =        0.0000


   NSTEP       ENERGY          RMS            GMAX         NAME    NUMBER
   4950      -4.0321E+05     2.9240E-01     5.2625E+01     NE2      1123

 BOND    =    26510.9712  ANGLE   =     4350.6972  DIHED      =    14204.9975
 VDWAALS =    49392.7476  EEL     =  -505177.3469  HBOND      =        0.0000
 1-4 VDW =     4913.5102  1-4 EEL =     2591.2368  RESTRAINT  =        0.0000


   NSTEP       ENERGY          RMS            GMAX         NAME    NUMBER
   5000      -4.0335E+05     1.2516E-01     1.6171E+01     NE2      1123

 BOND    =    26518.9237  ANGLE   =     4344.3313  DIHED      =    14193.7603
 VDWAALS =    49429.8426  EEL     =  -505336.9667  HBOND      =        0.0000
 1-4 VDW =     4910.8488  1-4 EEL =     2590.2607  RESTRAINT  =        0.0000


   NSTEP       ENERGY          RMS            GMAX         NAME    NUMBER
   5050      -4.0526E+05     4.5770E-01     7.2884E+01     CD       2367

 BOND    =    26784.5075  ANGLE   =     4245.3356  DIHED      =    14016.7432
 VDWAALS =    50295.7217  EEL     =  -508052.6904  HBOND      =        0.0000
 1-4 VDW =     4873.5486  1-4 EEL =     2577.7957  RESTRAINT  =        0.0000


   NSTEP       ENERGY          RMS            GMAX         NAME    NUMBER
   5100      -4.0565E+05     3.2327E-01     8.0865E+01     CD       2367

 BOND    =    26776.8171  ANGLE   =     4227.4338  DIHED      =    13981.6498
 VDWAALS =    50309.3508  EEL     =  -508388.0197  HBOND      =        0.0000
 1-4 VDW =     4870.9633  1-4 EEL =     2574.6189  RESTRAINT  =        0.0000


   NSTEP       ENERGY          RMS            GMAX         NAME    NUMBER
   5150      -4.0593E+05     3.2109E-01     7.9313E+01     CD       2367

 BOND    =    26799.3808  ANGLE   =     4217.0414  DIHED      =    13954.0098
 VDWAALS =    50345.3425  EEL     =  -508686.3225  HBOND      =        0.0000
 1-4 VDW =     4865.0865  1-4 EEL =     2573.5161  RESTRAINT  =        0.0000


   NSTEP       ENERGY          RMS            GMAX         NAME    NUMBER
   5200      -4.0620E+05     3.0522E-01     5.0415E+01     CD        539

 BOND    =    26820.7677  ANGLE   =     4206.7369  DIHED      =    13928.6030
 VDWAALS =    50389.1637  EEL     =  -508979.7409  HBOND      =        0.0000
 1-4 VDW =     4859.3139  1-4 EEL =     2573.0184  RESTRAINT  =        0.0000


   NSTEP       ENERGY          RMS            GMAX         NAME    NUMBER
   5250      -4.0646E+05     2.9192E-01     5.6256E+01     CD        539

 BOND    =    26841.5228  ANGLE   =     4194.9766  DIHED      =    13905.0514
 VDWAALS =    50437.8802  EEL     =  -509268.0641  HBOND      =        0.0000
 1-4 VDW =     4853.7908  1-4 EEL =     2573.8116  RESTRAINT  =        0.0000


   NSTEP       ENERGY          RMS            GMAX         NAME    NUMBER
   5300      -4.0676E+05     4.0750E-01     8.3498E+01     CD        539

 BOND    =    26877.3945  ANGLE   =     4181.3979  DIHED      =    13878.2543
 VDWAALS =    50495.0399  EEL     =  -509611.4072  HBOND      =        0.0000
 1-4 VDW =     4846.0919  1-4 EEL =     2577.2924  RESTRAINT  =        0.0000


   NSTEP       ENERGY          RMS            GMAX         NAME    NUMBER
   5350      -4.0709E+05     6.1912E-01     8.9168E+01     CD        539

 BOND    =    26862.3694  ANGLE   =     4167.8830  DIHED      =    13845.9792
 VDWAALS =    50580.6093  EEL     =  -509962.7689  HBOND      =        0.0000
 1-4 VDW =     4839.3643  1-4 EEL =     2579.0604  RESTRAINT  =        0.0000


   NSTEP       ENERGY          RMS            GMAX         NAME    NUMBER
   5400      -4.0737E+05     2.9722E-01     4.6176E+01     CD        539

 BOND    =    26887.6633  ANGLE   =     4151.3813  DIHED      =    13821.8535
 VDWAALS =    50645.9019  EEL     =  -510288.6424  HBOND      =        0.0000
 1-4 VDW =     4833.4443  1-4 EEL =     2578.7092  RESTRAINT  =        0.0000


   NSTEP       ENERGY          RMS            GMAX         NAME    NUMBER
   5450      -4.0766E+05     2.4905E-01     3.5848E+01     CD        539

 BOND    =    26916.9932  ANGLE   =     4139.1756  DIHED      =    13795.6128
 VDWAALS =    50721.5875  EEL     =  -510637.5991  HBOND      =        0.0000
 1-4 VDW =     4827.7173  1-4 EEL =     2577.6931  RESTRAINT  =        0.0000


   NSTEP       ENERGY          RMS            GMAX         NAME    NUMBER
   5500      -4.0793E+05     2.4655E-01     3.5988E+01     C        4876

 BOND    =    26940.5743  ANGLE   =     4128.3073  DIHED      =    13772.2003
 VDWAALS =    50792.8660  EEL     =  -510958.9645  HBOND      =        0.0000
 1-4 VDW =     4822.1695  1-4 EEL =     2576.9929  RESTRAINT  =        0.0000


   NSTEP       ENERGY          RMS            GMAX         NAME    NUMBER
   5550      -4.0817E+05     2.3668E-01     3.4425E+01     C        4876

 BOND    =    26974.1196  ANGLE   =     4118.1044  DIHED      =    13750.2922
 VDWAALS =    50859.0371  EEL     =  -511268.6539  HBOND      =        0.0000
 1-4 VDW =     4817.3323  1-4 EEL =     2576.2301  RESTRAINT  =        0.0000


   NSTEP       ENERGY          RMS            GMAX         NAME    NUMBER
   5600      -4.0842E+05     2.3696E-01     3.2824E+01     C        4876

 BOND    =    27012.7513  ANGLE   =     4109.1063  DIHED      =    13729.2138
 VDWAALS =    50921.5453  EEL     =  -511575.8126  HBOND      =        0.0000
 1-4 VDW =     4812.3708  1-4 EEL =     2575.7532  RESTRAINT  =        0.0000


   NSTEP       ENERGY          RMS            GMAX         NAME    NUMBER
   5650      -4.0866E+05     2.3222E-01     2.9899E+01     C        4876

 BOND    =    27043.9519  ANGLE   =     4101.3902  DIHED      =    13708.5252
 VDWAALS =    50985.9929  EEL     =  -511880.0622  HBOND      =        0.0000
 1-4 VDW =     4807.5101  1-4 EEL =     2574.6538  RESTRAINT  =        0.0000


   NSTEP       ENERGY          RMS            GMAX         NAME    NUMBER
   5700      -4.0889E+05     2.2400E-01     2.9362E+01     C        4876

 BOND    =    27066.5673  ANGLE   =     4092.8715  DIHED      =    13688.5326
 VDWAALS =    51057.3805  EEL     =  -512175.4647  HBOND      =        0.0000
 1-4 VDW =     4803.3762  1-4 EEL =     2572.8731  RESTRAINT  =        0.0000


   NSTEP       ENERGY          RMS            GMAX         NAME    NUMBER
   5750      -4.0912E+05     2.2334E-01     2.8642E+01     C        4876

 BOND    =    27089.6833  ANGLE   =     4083.9688  DIHED      =    13668.9186
 VDWAALS =    51125.2152  EEL     =  -512457.1730  HBOND      =        0.0000
 1-4 VDW =     4799.7477  1-4 EEL =     2571.7679  RESTRAINT  =        0.0000


   NSTEP       ENERGY          RMS            GMAX         NAME    NUMBER
   5800      -4.0934E+05     2.1168E-01     2.4303E+01     C        4876

 BOND    =    27111.9498  ANGLE   =     4075.5811  DIHED      =    13650.2989
 VDWAALS =    51193.6584  EEL     =  -512739.5837  HBOND      =        0.0000
 1-4 VDW =     4796.4348  1-4 EEL =     2570.4107  RESTRAINT  =        0.0000


   NSTEP       ENERGY          RMS            GMAX         NAME    NUMBER
   5850      -4.0956E+05     2.3162E-01     3.1723E+01     C        4876

 BOND    =    27136.7408  ANGLE   =     4066.9465  DIHED      =    13632.7287
 VDWAALS =    51268.0786  EEL     =  -513024.2733  HBOND      =        0.0000
 1-4 VDW =     4792.7133  1-4 EEL =     2569.7064  RESTRAINT  =        0.0000


   NSTEP       ENERGY          RMS            GMAX         NAME    NUMBER
   5900      -4.0975E+05     2.0300E-01     2.7743E+01     C        4876

 BOND    =    27153.3946  ANGLE   =     4059.8450  DIHED      =    13616.7633
 VDWAALS =    51341.9700  EEL     =  -513275.5728  HBOND      =        0.0000
 1-4 VDW =     4790.5256  1-4 EEL =     2567.4587  RESTRAINT  =        0.0000


   NSTEP       ENERGY          RMS            GMAX         NAME    NUMBER
   5950      -4.0991E+05     1.8398E-01     2.5815E+01     C        4876

 BOND    =    27170.1206  ANGLE   =     4054.0814  DIHED      =    13602.9166
 VDWAALS =    51393.1803  EEL     =  -513480.8877  HBOND      =        0.0000
 1-4 VDW =     4787.4851  1-4 EEL =     2566.2459  RESTRAINT  =        0.0000


   NSTEP       ENERGY          RMS            GMAX         NAME    NUMBER
   6000      -4.1005E+05     1.7962E-01     2.3823E+01     C        4876

 BOND    =    27184.5846  ANGLE   =     4049.7849  DIHED      =    13590.7622
 VDWAALS =    51435.1774  EEL     =  -513657.7562  HBOND      =        0.0000
 1-4 VDW =     4784.8884  1-4 EEL =     2564.7384  RESTRAINT  =        0.0000


   NSTEP       ENERGY          RMS            GMAX         NAME    NUMBER
   6050      -4.1021E+05     1.8103E-01     2.9211E+01     C        4876

 BOND    =    27201.3478  ANGLE   =     4045.2294  DIHED      =    13577.3369
 VDWAALS =    51480.1927  EEL     =  -513855.1650  HBOND      =        0.0000
 1-4 VDW =     4781.6807  1-4 EEL =     2563.3685  RESTRAINT  =        0.0000


   NSTEP       ENERGY          RMS            GMAX         NAME    NUMBER
   6100      -4.1037E+05     1.8056E-01     3.1078E+01     C        4876

 BOND    =    27218.0289  ANGLE   =     4040.8276  DIHED      =    13563.6049
 VDWAALS =    51526.6141  EEL     =  -514057.6955  HBOND      =        0.0000
 1-4 VDW =     4778.7259  1-4 EEL =     2561.8291  RESTRAINT  =        0.0000


   NSTEP       ENERGY          RMS            GMAX         NAME    NUMBER
   6150      -4.1052E+05     1.6913E-01     1.8980E+01     C        4876

 BOND    =    27232.4936  ANGLE   =     4037.4369  DIHED      =    13549.9243
 VDWAALS =    51577.8263  EEL     =  -514254.7066  HBOND      =        0.0000
 1-4 VDW =     4776.6558  1-4 EEL =     2559.7780  RESTRAINT  =        0.0000


   NSTEP       ENERGY          RMS            GMAX         NAME    NUMBER
   6200      -4.1067E+05     1.8672E-01     1.3666E+01     N31     35579

 BOND    =    27253.0743  ANGLE   =     4035.0624  DIHED      =    13537.1888
 VDWAALS =    51617.1620  EEL     =  -514443.5610  HBOND      =        0.0000
 1-4 VDW =     4772.2188  1-4 EEL =     2560.5638  RESTRAINT  =        0.0000


   NSTEP       ENERGY          RMS            GMAX         NAME    NUMBER
   6250      -4.1085E+05     1.9820E-01     2.1342E+01     CD       2699

 BOND    =    27276.3202  ANGLE   =     4031.3272  DIHED      =    13521.2774
 VDWAALS =    51672.9410  EEL     =  -514682.7002  HBOND      =        0.0000
 1-4 VDW =     4768.9317  1-4 EEL =     2559.7113  RESTRAINT  =        0.0000


   NSTEP       ENERGY          RMS            GMAX         NAME    NUMBER
   6300      -4.1102E+05     3.0087E-01     3.5975E+01     C        4876

 BOND    =    27252.6389  ANGLE   =     4035.8244  DIHED      =    13506.2868
 VDWAALS =    51728.3728  EEL     =  -514863.6005  HBOND      =        0.0000
 1-4 VDW =     4765.8967  1-4 EEL =     2559.5314  RESTRAINT  =        0.0000


   NSTEP       ENERGY          RMS            GMAX         NAME    NUMBER
   6350      -4.1116E+05     2.4048E-01     1.8517E+01     C31     35573

 BOND    =    27307.6984  ANGLE   =     4023.1864  DIHED      =    13493.9742
 VDWAALS =    51773.1605  EEL     =  -515084.0415  HBOND      =        0.0000
 1-4 VDW =     4762.8309  1-4 EEL =     2558.5085  RESTRAINT  =        0.0000


   NSTEP       ENERGY          RMS            GMAX         NAME    NUMBER
   6400      -4.1130E+05     2.0720E-01     1.6895E+01     C31     35573

 BOND    =    27313.4780  ANGLE   =     4019.5247  DIHED      =    13482.8061
 VDWAALS =    51815.0972  EEL     =  -515247.9943  HBOND      =        0.0000
 1-4 VDW =     4761.3332  1-4 EEL =     2557.5494  RESTRAINT  =        0.0000


   NSTEP       ENERGY          RMS            GMAX         NAME    NUMBER
   6450      -4.1142E+05     2.0238E-01     2.1600E+01     CD       2699

 BOND    =    27327.4870  ANGLE   =     4013.0397  DIHED      =    13472.3588
 VDWAALS =    51860.9311  EEL     =  -515405.2669  HBOND      =        0.0000
 1-4 VDW =     4758.5101  1-4 EEL =     2557.0558  RESTRAINT  =        0.0000


   NSTEP       ENERGY          RMS            GMAX         NAME    NUMBER
   6500      -4.1154E+05     1.8455E-01     1.9208E+01     C        4876

 BOND    =    27340.8390  ANGLE   =     4008.3050  DIHED      =    13462.0691
 VDWAALS =    51904.9186  EEL     =  -515565.7391  HBOND      =        0.0000
 1-4 VDW =     4756.5174  1-4 EEL =     2555.5712  RESTRAINT  =        0.0000


   NSTEP       ENERGY          RMS            GMAX         NAME    NUMBER
   6550      -4.1166E+05     1.9996E-01     1.4417E+01     C31     35573

 BOND    =    27353.5914  ANGLE   =     4003.5996  DIHED      =    13452.1712
 VDWAALS =    51943.5601  EEL     =  -515716.8315  HBOND      =        0.0000
 1-4 VDW =     4753.5708  1-4 EEL =     2554.6804  RESTRAINT  =        0.0000


   NSTEP       ENERGY          RMS            GMAX         NAME    NUMBER
   6600      -4.1178E+05     1.9679E-01     1.9163E+01     N31     10091

 BOND    =    27367.7442  ANGLE   =     3996.5529  DIHED      =    13442.5740
 VDWAALS =    51982.2926  EEL     =  -515871.6848  HBOND      =        0.0000
 1-4 VDW =     4750.7573  1-4 EEL =     2553.5296  RESTRAINT  =        0.0000


   NSTEP       ENERGY          RMS            GMAX         NAME    NUMBER
   6650      -4.1191E+05     2.0651E-01     1.8898E+01     C        4876

 BOND    =    27381.5157  ANGLE   =     3991.1116  DIHED      =    13432.0575
 VDWAALS =    52026.7315  EEL     =  -516041.9851  HBOND      =        0.0000
 1-4 VDW =     4748.1291  1-4 EEL =     2552.4297  RESTRAINT  =        0.0000


   NSTEP       ENERGY          RMS            GMAX         NAME    NUMBER
   6700      -4.1204E+05     1.9460E-01     1.6149E+01     C        4876

 BOND    =    27396.5774  ANGLE   =     3986.4173  DIHED      =    13422.0113
 VDWAALS =    52069.2921  EEL     =  -516212.2710  HBOND      =        0.0000
 1-4 VDW =     4745.5545  1-4 EEL =     2551.2834  RESTRAINT  =        0.0000


   NSTEP       ENERGY          RMS            GMAX         NAME    NUMBER
   6750      -4.1216E+05     1.8149E-01     2.3454E+01     C        4876

 BOND    =    27409.9421  ANGLE   =     3982.6347  DIHED      =    13412.8926
 VDWAALS =    52107.5746  EEL     =  -516362.7038  HBOND      =        0.0000
 1-4 VDW =     4743.1066  1-4 EEL =     2550.4970  RESTRAINT  =        0.0000


   NSTEP       ENERGY          RMS            GMAX         NAME    NUMBER
   6800      -4.1228E+05     1.6688E-01     2.1663E+01     C        4876

 BOND    =    27423.4371  ANGLE   =     3979.2661  DIHED      =    13403.0363
 VDWAALS =    52143.9313  EEL     =  -516517.2155  HBOND      =        0.0000
 1-4 VDW =     4740.1726  1-4 EEL =     2549.9035  RESTRAINT  =        0.0000


   NSTEP       ENERGY          RMS            GMAX         NAME    NUMBER
   6850      -4.1240E+05     1.5811E-01     1.2255E+01     C31     35573

 BOND    =    27433.1973  ANGLE   =     3974.4976  DIHED      =    13393.0959
 VDWAALS =    52177.4015  EEL     =  -516665.2237  HBOND      =        0.0000
 1-4 VDW =     4736.9477  1-4 EEL =     2549.9372  RESTRAINT  =        0.0000


   NSTEP       ENERGY          RMS            GMAX         NAME    NUMBER
   6900      -4.1259E+05     1.5198E-01     1.8232E+01     CD       2699

 BOND    =    27455.6155  ANGLE   =     3967.9939  DIHED      =    13376.0035
 VDWAALS =    52234.4281  EEL     =  -516910.7494  HBOND      =        0.0000
 1-4 VDW =     4733.5516  1-4 EEL =     2548.5953  RESTRAINT  =        0.0000


   NSTEP       ENERGY          RMS            GMAX         NAME    NUMBER
   6950      -4.1274E+05     1.5736E-01     2.5768E+01     CD       2699

 BOND    =    27467.9761  ANGLE   =     3962.7664  DIHED      =    13363.2347
 VDWAALS =    52279.7590  EEL     =  -517095.1194  HBOND      =        0.0000
 1-4 VDW =     4731.2788  1-4 EEL =     2546.9068  RESTRAINT  =        0.0000


   NSTEP       ENERGY          RMS            GMAX         NAME    NUMBER
   7000      -4.1287E+05     1.4625E-01     1.1688E+01     CE2      1141

 BOND    =    27483.5036  ANGLE   =     3959.2869  DIHED      =    13352.3580
 VDWAALS =    52323.4933  EEL     =  -517263.9812  HBOND      =        0.0000
 1-4 VDW =     4728.9978  1-4 EEL =     2545.7919  RESTRAINT  =        0.0000


   NSTEP       ENERGY          RMS            GMAX         NAME    NUMBER
   7050      -4.1299E+05     1.3031E-01     1.0028E+01     N31     10091

 BOND    =    27498.9015  ANGLE   =     3955.0292  DIHED      =    13341.8944
 VDWAALS =    52362.7317  EEL     =  -517418.3183  HBOND      =        0.0000
 1-4 VDW =     4725.7218  1-4 EEL =     2545.4508  RESTRAINT  =        0.0000


   NSTEP       ENERGY          RMS            GMAX         NAME    NUMBER
   7100      -4.1330E+05     1.3470E-01     1.9296E+01     C        4876

 BOND    =    27538.2613  ANGLE   =     3941.1729  DIHED      =    13313.3180
 VDWAALS =    52491.3832  EEL     =  -517844.4539  HBOND      =        0.0000
 1-4 VDW =     4720.6502  1-4 EEL =     2542.1043  RESTRAINT  =        0.0000


   NSTEP       ENERGY          RMS            GMAX         NAME    NUMBER
   7150      -4.1345E+05     1.5148E-01     1.3678E+01     C        4836

 BOND    =    27550.6001  ANGLE   =     3934.5396  DIHED      =    13299.4644
 VDWAALS =    52562.4182  EEL     =  -518053.1236  HBOND      =        0.0000
 1-4 VDW =     4719.6012  1-4 EEL =     2539.8072  RESTRAINT  =        0.0000


   NSTEP       ENERGY          RMS            GMAX         NAME    NUMBER
   7200      -4.1357E+05     1.2641E-01     1.0748E+01     O       49398

 BOND    =    27564.3472  ANGLE   =     3932.1528  DIHED      =    13289.2387
 VDWAALS =    52604.6846  EEL     =  -518212.4488  HBOND      =        0.0000
 1-4 VDW =     4716.7765  1-4 EEL =     2538.5872  RESTRAINT  =        0.0000


   NSTEP       ENERGY          RMS            GMAX         NAME    NUMBER
   7250      -4.1372E+05     1.2581E-01     1.2637E+01     CD       2367

 BOND    =    27583.2083  ANGLE   =     3924.7322  DIHED      =    13275.2812
 VDWAALS =    52681.4851  EEL     =  -518440.2591  HBOND      =        0.0000
 1-4 VDW =     4715.0151  1-4 EEL =     2536.2078  RESTRAINT  =        0.0000


   NSTEP       ENERGY          RMS            GMAX         NAME    NUMBER
   7300      -4.1383E+05     1.2523E-01     2.0357E+01     CD       2699

 BOND    =    27591.9191  ANGLE   =     3919.9970  DIHED      =    13265.4428
 VDWAALS =    52722.9449  EEL     =  -518582.3717  HBOND      =        0.0000
 1-4 VDW =     4713.5824  1-4 EEL =     2534.2991  RESTRAINT  =        0.0000


   NSTEP       ENERGY          RMS            GMAX         NAME    NUMBER
   7350      -4.1394E+05     1.2653E-01     9.0390E+00     CD       2699

 BOND    =    27604.1236  ANGLE   =     3915.4888  DIHED      =    13257.0734
 VDWAALS =    52758.8623  EEL     =  -518721.4631  HBOND      =        0.0000
 1-4 VDW =     4710.9181  1-4 EEL =     2533.8967  RESTRAINT  =        0.0000


   NSTEP       ENERGY          RMS            GMAX         NAME    NUMBER
   7400      -4.1417E+05     1.0852E-01     1.1991E+01     C        4876

 BOND    =    27632.9553  ANGLE   =     3907.2518  DIHED      =    13237.8406
 VDWAALS =    52855.3363  EEL     =  -519038.3709  HBOND      =        0.0000
 1-4 VDW =     4707.7217  1-4 EEL =     2530.2344  RESTRAINT  =        0.0000


   NSTEP       ENERGY          RMS            GMAX         NAME    NUMBER
   7450      -4.1432E+05     1.2430E-01     1.5500E+01     C        4876

 BOND    =    27646.1436  ANGLE   =     3898.2885  DIHED      =    13224.6509
 VDWAALS =    52913.1885  EEL     =  -519237.1755  HBOND      =        0.0000
 1-4 VDW =     4706.2132  1-4 EEL =     2529.6099  RESTRAINT  =        0.0000


   NSTEP       ENERGY          RMS            GMAX         NAME    NUMBER
   7500      -4.1441E+05     1.1792E-01     9.9630E+00     CD       2367

 BOND    =    27654.6897  ANGLE   =     3895.0078  DIHED      =    13217.6030
 VDWAALS =    52945.0790  EEL     =  -519355.0215  HBOND      =        0.0000
 1-4 VDW =     4704.7191  1-4 EEL =     2528.3300  RESTRAINT  =        0.0000


   NSTEP       ENERGY          RMS            GMAX         NAME    NUMBER
   7550      -4.1449E+05     1.2004E-01     7.9636E+00     HA       7484

 BOND    =    27664.0384  ANGLE   =     3892.0895  DIHED      =    13210.6772
 VDWAALS =    52976.9282  EEL     =  -519460.4419  HBOND      =        0.0000
 1-4 VDW =     4703.9528  1-4 EEL =     2527.2390  RESTRAINT  =        0.0000


   NSTEP       ENERGY          RMS            GMAX         NAME    NUMBER
   7600      -4.1456E+05     1.1971E-01     9.8804E+00     P31     29789

 BOND    =    27671.8679  ANGLE   =     3890.2204  DIHED      =    13203.9866
 VDWAALS =    53010.0896  EEL     =  -519563.8003  HBOND      =        0.0000
 1-4 VDW =     4703.2834  1-4 EEL =     2526.0958  RESTRAINT  =        0.0000


   NSTEP       ENERGY          RMS            GMAX         NAME    NUMBER
   7650      -4.1463E+05     1.3639E-01     1.1441E+01     P31     29789

 BOND    =    27680.2156  ANGLE   =     3888.4937  DIHED      =    13196.6097
 VDWAALS =    53050.8889  EEL     =  -519673.9856  HBOND      =        0.0000
 1-4 VDW =     4703.0350  1-4 EEL =     2524.9215  RESTRAINT  =        0.0000


   NSTEP       ENERGY          RMS            GMAX         NAME    NUMBER
   7700      -4.1477E+05     2.1272E-01     1.2877E+01     H2      77624

 BOND    =    27704.4334  ANGLE   =     3886.9585  DIHED      =    13177.8391
 VDWAALS =    53167.0166  EEL     =  -519933.9212  HBOND      =        0.0000
 1-4 VDW =     4701.5210  1-4 EEL =     2522.6946  RESTRAINT  =        0.0000


   NSTEP       ENERGY          RMS            GMAX         NAME    NUMBER
   7750      -4.1490E+05     1.8696E-01     2.0265E+01     P31     29789

 BOND    =    27719.0401  ANGLE   =     3877.7711  DIHED      =    13167.8747
 VDWAALS =    53210.3266  EEL     =  -520095.4073  HBOND      =        0.0000
 1-4 VDW =     4698.5370  1-4 EEL =     2521.5091  RESTRAINT  =        0.0000


   NSTEP       ENERGY          RMS            GMAX         NAME    NUMBER
   7800      -4.1499E+05     1.9068E-01     1.2845E+01     C31     29791

 BOND    =    27732.4356  ANGLE   =     3874.8912  DIHED      =    13158.2877
 VDWAALS =    53247.4238  EEL     =  -520224.0534  HBOND      =        0.0000
 1-4 VDW =     4696.2768  1-4 EEL =     2519.9248  RESTRAINT  =        0.0000


   NSTEP       ENERGY          RMS            GMAX         NAME    NUMBER
   7850      -4.1508E+05     1.7930E-01     1.0289E+01     O31     16100

 BOND    =    27745.7221  ANGLE   =     3871.2065  DIHED      =    13150.5492
 VDWAALS =    53284.7131  EEL     =  -520348.5874  HBOND      =        0.0000
 1-4 VDW =     4694.4007  1-4 EEL =     2519.1293  RESTRAINT  =        0.0000


   NSTEP       ENERGY          RMS            GMAX         NAME    NUMBER
   7900      -4.1516E+05     1.7028E-01     9.9348E+00     N31     35579

 BOND    =    27752.3047  ANGLE   =     3868.2205  DIHED      =    13143.5788
 VDWAALS =    53319.0677  EEL     =  -520452.7113  HBOND      =        0.0000
 1-4 VDW =     4692.7676  1-4 EEL =     2518.6035  RESTRAINT  =        0.0000


   NSTEP       ENERGY          RMS            GMAX         NAME    NUMBER
   7950      -4.1523E+05     1.6128E-01     1.1597E+01     N31     35579

 BOND    =    27761.1733  ANGLE   =     3866.0752  DIHED      =    13138.2848
 VDWAALS =    53342.2633  EEL     =  -520545.9537  HBOND      =        0.0000
 1-4 VDW =     4691.0478  1-4 EEL =     2518.5264  RESTRAINT  =        0.0000


   NSTEP       ENERGY          RMS            GMAX         NAME    NUMBER
   8000      -4.1529E+05     1.5790E-01     1.0900E+01     N31     35579

 BOND    =    27769.2996  ANGLE   =     3863.6160  DIHED      =    13133.1592
 VDWAALS =    53372.2208  EEL     =  -520639.1990  HBOND      =        0.0000
 1-4 VDW =     4689.9732  1-4 EEL =     2517.9559  RESTRAINT  =        0.0000


   NSTEP       ENERGY          RMS            GMAX         NAME    NUMBER
   8050      -4.1535E+05     1.3918E-01     1.0233E+01     C31     29791

 BOND    =    27775.1190  ANGLE   =     3861.4278  DIHED      =    13128.3565
 VDWAALS =    53404.9636  EEL     =  -520725.9683  HBOND      =        0.0000
 1-4 VDW =     4689.7162  1-4 EEL =     2517.1596  RESTRAINT  =        0.0000


   NSTEP       ENERGY          RMS            GMAX         NAME    NUMBER
   8100      -4.1541E+05     1.5461E-01     1.1279E+01     C31     29791

 BOND    =    27781.9099  ANGLE   =     3859.4359  DIHED      =    13123.9206
 VDWAALS =    53433.9012  EEL     =  -520812.7079  HBOND      =        0.0000
 1-4 VDW =     4688.9747  1-4 EEL =     2516.4495  RESTRAINT  =        0.0000


   NSTEP       ENERGY          RMS            GMAX         NAME    NUMBER
   8150      -4.1546E+05     1.5300E-01     1.7445E+01     C        4876

 BOND    =    27788.1868  ANGLE   =     3857.3832  DIHED      =    13119.9992
 VDWAALS =    53459.3395  EEL     =  -520891.8134  HBOND      =        0.0000
 1-4 VDW =     4688.3511  1-4 EEL =     2515.8422  RESTRAINT  =        0.0000


   NSTEP       ENERGY          RMS            GMAX         NAME    NUMBER
   8200      -4.1552E+05     1.6090E-01     1.4361E+01     C        4876

 BOND    =    27795.2383  ANGLE   =     3855.1501  DIHED      =    13115.6002
 VDWAALS =    53486.4837  EEL     =  -520979.5202  HBOND      =        0.0000
 1-4 VDW =     4687.5734  1-4 EEL =     2515.1599  RESTRAINT  =        0.0000


   NSTEP       ENERGY          RMS            GMAX         NAME    NUMBER
   8250      -4.1558E+05     1.5628E-01     1.5760E+01     CD       2699

 BOND    =    27802.6946  ANGLE   =     3852.6162  DIHED      =    13111.4731
 VDWAALS =    53514.4047  EEL     =  -521064.1557  HBOND      =        0.0000
 1-4 VDW =     4686.8965  1-4 EEL =     2514.5853  RESTRAINT  =        0.0000


   NSTEP       ENERGY          RMS            GMAX         NAME    NUMBER
   8300      -4.1563E+05     1.4902E-01     1.0368E+01     C3      19165

 BOND    =    27809.6383  ANGLE   =     3850.8371  DIHED      =    13107.4128
 VDWAALS =    53541.1641  EEL     =  -521144.3224  HBOND      =        0.0000
 1-4 VDW =     4686.2040  1-4 EEL =     2514.1888  RESTRAINT  =        0.0000


   NSTEP       ENERGY          RMS            GMAX         NAME    NUMBER
   8350      -4.1569E+05     1.9777E-01     2.2922E+01     CD       2699

 BOND    =    27816.5227  ANGLE   =     3848.4694  DIHED      =    13102.4485
 VDWAALS =    53572.5295  EEL     =  -521233.4678  HBOND      =        0.0000
 1-4 VDW =     4685.8477  1-4 EEL =     2513.6352  RESTRAINT  =        0.0000


   NSTEP       ENERGY          RMS            GMAX         NAME    NUMBER
   8400      -4.1576E+05     2.0055E-01     2.1559E+01     CD       2699

 BOND    =    27822.8689  ANGLE   =     3847.1668  DIHED      =    13097.1495
 VDWAALS =    53599.9229  EEL     =  -521323.3014  HBOND      =        0.0000
 1-4 VDW =     4684.8635  1-4 EEL =     2512.9482  RESTRAINT  =        0.0000


   NSTEP       ENERGY          RMS            GMAX         NAME    NUMBER
   8450      -4.1585E+05     3.8398E-01     5.3427E+01     CD       2699

 BOND    =    27846.3236  ANGLE   =     3844.5773  DIHED      =    13088.1696
 VDWAALS =    53639.6427  EEL     =  -521461.4555  HBOND      =        0.0000
 1-4 VDW =     4682.5526  1-4 EEL =     2511.5745  RESTRAINT  =        0.0000


   NSTEP       ENERGY          RMS            GMAX         NAME    NUMBER
   8500      -4.1593E+05     2.2892E-01     2.0375E+01     CD       2699

 BOND    =    27868.0241  ANGLE   =     3843.9269  DIHED      =    13082.6225
 VDWAALS =    53668.4716  EEL     =  -521583.5128  HBOND      =        0.0000
 1-4 VDW =     4682.2227  1-4 EEL =     2510.0195  RESTRAINT  =        0.0000


   NSTEP       ENERGY          RMS            GMAX         NAME    NUMBER
   8550      -4.1599E+05     1.7317E-01     1.2085E+01     CD       2699

 BOND    =    27848.5362  ANGLE   =     3837.4245  DIHED      =    13077.6977
 VDWAALS =    53695.9002  EEL     =  -521641.0333  HBOND      =        0.0000
 1-4 VDW =     4680.3471  1-4 EEL =     2511.0346  RESTRAINT  =        0.0000


   NSTEP       ENERGY          RMS            GMAX         NAME    NUMBER
   8600      -4.1606E+05     2.1977E-01     1.5676E+01     CD       2699

 BOND    =    27846.4326  ANGLE   =     3839.7912  DIHED      =    13070.7707
 VDWAALS =    53724.3895  EEL     =  -521733.9532  HBOND      =        0.0000
 1-4 VDW =     4681.0042  1-4 EEL =     2508.3033  RESTRAINT  =        0.0000


   NSTEP       ENERGY          RMS            GMAX         NAME    NUMBER
   8650      -4.1614E+05     1.9463E-01     1.3809E+01     N31     10091

 BOND    =    27856.7757  ANGLE   =     3834.7505  DIHED      =    13063.9029
 VDWAALS =    53752.5458  EEL     =  -521838.2142  HBOND      =        0.0000
 1-4 VDW =     4679.1639  1-4 EEL =     2508.3576  RESTRAINT  =        0.0000


   NSTEP       ENERGY          RMS            GMAX         NAME    NUMBER
   8700      -4.1627E+05     3.4265E-01     8.1642E+01     CD       2699

 BOND    =    27912.1637  ANGLE   =     3833.5347  DIHED      =    13048.8033
 VDWAALS =    53847.3559  EEL     =  -522088.3191  HBOND      =        0.0000
 1-4 VDW =     4675.6783  1-4 EEL =     2505.4036  RESTRAINT  =        0.0000


   NSTEP       ENERGY          RMS            GMAX         NAME    NUMBER
   8750      -4.1638E+05     1.6266E-01     1.5012E+01     H2      59975

 BOND    =    27885.3711  ANGLE   =     3824.6851  DIHED      =    13045.2292
 VDWAALS =    53836.1202  EEL     =  -522152.4958  HBOND      =        0.0000
 1-4 VDW =     4674.3121  1-4 EEL =     2502.1425  RESTRAINT  =        0.0000


   NSTEP       ENERGY          RMS            GMAX         NAME    NUMBER
   8800      -4.1643E+05     1.4539E-01     1.0469E+01     O34      9397

 BOND    =    27887.0792  ANGLE   =     3822.5681  DIHED      =    13042.0915
 VDWAALS =    53852.5047  EEL     =  -522209.4395  HBOND      =        0.0000
 1-4 VDW =     4673.5215  1-4 EEL =     2501.1247  RESTRAINT  =        0.0000


   NSTEP       ENERGY          RMS            GMAX         NAME    NUMBER
   8850      -4.1648E+05     1.6810E-01     1.2838E+01     P31     29789

 BOND    =    27899.7198  ANGLE   =     3821.9109  DIHED      =    13037.2041
 VDWAALS =    53881.0920  EEL     =  -522295.5051  HBOND      =        0.0000
 1-4 VDW =     4673.3830  1-4 EEL =     2499.7057  RESTRAINT  =        0.0000


   NSTEP       ENERGY          RMS            GMAX         NAME    NUMBER
   8900      -4.1656E+05     2.0022E-01     2.6103E+01     C        4876

 BOND    =    27901.0810  ANGLE   =     3821.9499  DIHED      =    13028.6199
 VDWAALS =    53929.5126  EEL     =  -522415.6979  HBOND      =        0.0000
 1-4 VDW =     4672.7268  1-4 EEL =     2498.3914  RESTRAINT  =        0.0000


   NSTEP       ENERGY          RMS            GMAX         NAME    NUMBER
   8950      -4.1665E+05     1.7448E-01     2.3464E+01     O       65475

 BOND    =    27915.3709  ANGLE   =     3818.4897  DIHED      =    13022.6046
 VDWAALS =    53961.1410  EEL     =  -522536.0965  HBOND      =        0.0000
 1-4 VDW =     4671.8230  1-4 EEL =     2497.1034  RESTRAINT  =        0.0000


   NSTEP       ENERGY          RMS            GMAX         NAME    NUMBER
   9000      -4.1673E+05     2.0217E-01     2.0018E+01     O       65475

 BOND    =    27922.7783  ANGLE   =     3815.8519  DIHED      =    13016.7523
 VDWAALS =    53977.3083  EEL     =  -522626.7533  HBOND      =        0.0000
 1-4 VDW =     4670.2405  1-4 EEL =     2495.9391  RESTRAINT  =        0.0000


   NSTEP       ENERGY          RMS            GMAX         NAME    NUMBER
   9050      -4.1679E+05     1.5026E-01     1.2221E+01     P31     14449

 BOND    =    27925.9443  ANGLE   =     3814.9451  DIHED      =    13013.0777
 VDWAALS =    54006.7166  EEL     =  -522717.8132  HBOND      =        0.0000
 1-4 VDW =     4670.2466  1-4 EEL =     2494.5988  RESTRAINT  =        0.0000


   NSTEP       ENERGY          RMS            GMAX         NAME    NUMBER
   9100      -4.1686E+05     1.5432E-01     1.2303E+01     C14     16158

 BOND    =    27930.0053  ANGLE   =     3812.4200  DIHED      =    13009.2508
 VDWAALS =    54024.2065  EEL     =  -522798.4108  HBOND      =        0.0000
 1-4 VDW =     4669.5106  1-4 EEL =     2493.7565  RESTRAINT  =        0.0000


   NSTEP       ENERGY          RMS            GMAX         NAME    NUMBER
   9150      -4.1692E+05     1.5610E-01     1.0435E+01     C        4852

 BOND    =    27937.5308  ANGLE   =     3809.8558  DIHED      =    13005.4091
 VDWAALS =    54048.5907  EEL     =  -522882.4241  HBOND      =        0.0000
 1-4 VDW =     4668.3791  1-4 EEL =     2494.2512  RESTRAINT  =        0.0000


   NSTEP       ENERGY          RMS            GMAX         NAME    NUMBER
   9200      -4.1697E+05     1.5184E-01     1.3843E+01     O       65475

 BOND    =    27942.5766  ANGLE   =     3808.2345  DIHED      =    13001.9308
 VDWAALS =    54066.9605  EEL     =  -522955.2089  HBOND      =        0.0000
 1-4 VDW =     4668.1230  1-4 EEL =     2493.4108  RESTRAINT  =        0.0000


   NSTEP       ENERGY          RMS            GMAX         NAME    NUMBER
   9250      -4.1704E+05     1.9810E-01     1.7933E+01     CG       4110

 BOND    =    27952.5692  ANGLE   =     3806.1500  DIHED      =    12996.5737
 VDWAALS =    54106.0991  EEL     =  -523063.1951  HBOND      =        0.0000
 1-4 VDW =     4666.9719  1-4 EEL =     2493.7616  RESTRAINT  =        0.0000


   NSTEP       ENERGY          RMS            GMAX         NAME    NUMBER
   9300      -4.1710E+05     1.4119E-01     1.6271E+01     CD       3894

 BOND    =    27953.8885  ANGLE   =     3802.8164  DIHED      =    12992.9640
 VDWAALS =    54124.2153  EEL     =  -523132.3006  HBOND      =        0.0000
 1-4 VDW =     4666.7539  1-4 EEL =     2492.8896  RESTRAINT  =        0.0000


   NSTEP       ENERGY          RMS            GMAX         NAME    NUMBER
   9350      -4.1714E+05     1.4199E-01     1.9519E+01     CD       3894

 BOND    =    27961.9095  ANGLE   =     3800.1906  DIHED      =    12989.9328
 VDWAALS =    54144.4683  EEL     =  -523198.8674  HBOND      =        0.0000
 1-4 VDW =     4665.9178  1-4 EEL =     2492.7456  RESTRAINT  =        0.0000


   NSTEP       ENERGY          RMS            GMAX         NAME    NUMBER
   9400      -4.1719E+05     1.4463E-01     1.2943E+01     P31     29789

 BOND    =    27968.4675  ANGLE   =     3800.0573  DIHED      =    12986.3146
 VDWAALS =    54168.0708  EEL     =  -523274.7590  HBOND      =        0.0000
 1-4 VDW =     4665.7187  1-4 EEL =     2491.3979  RESTRAINT  =        0.0000


   NSTEP       ENERGY          RMS            GMAX         NAME    NUMBER
   9450      -4.1728E+05     1.2927E-01     1.0941E+01     O       56847

 BOND    =    27978.0038  ANGLE   =     3795.7821  DIHED      =    12980.0012
 VDWAALS =    54207.9093  EEL     =  -523400.1295  HBOND      =        0.0000
 1-4 VDW =     4664.1735  1-4 EEL =     2490.4846  RESTRAINT  =        0.0000


   NSTEP       ENERGY          RMS            GMAX         NAME    NUMBER
   9500      -4.1735E+05     1.1511E-01     8.3628E+00     P31     29789

 BOND    =    27987.1541  ANGLE   =     3793.5338  DIHED      =    12977.0586
 VDWAALS =    54218.9988  EEL     =  -523477.8822  HBOND      =        0.0000
 1-4 VDW =     4663.7150  1-4 EEL =     2489.1527  RESTRAINT  =        0.0000


   NSTEP       ENERGY          RMS            GMAX         NAME    NUMBER
   9550      -4.1739E+05     1.3858E-01     1.1929E+01     P31     29789

 BOND    =    27994.6663  ANGLE   =     3791.9824  DIHED      =    12973.6578
 VDWAALS =    54233.9410  EEL     =  -523539.2359  HBOND      =        0.0000
 1-4 VDW =     4663.0274  1-4 EEL =     2488.3488  RESTRAINT  =        0.0000


   NSTEP       ENERGY          RMS            GMAX         NAME    NUMBER
   9600      -4.1745E+05     1.4698E-01     1.1782E+01     P31     29789

 BOND    =    28002.6301  ANGLE   =     3790.1742  DIHED      =    12970.1815
 VDWAALS =    54251.3312  EEL     =  -523609.9987  HBOND      =        0.0000
 1-4 VDW =     4662.4024  1-4 EEL =     2487.8745  RESTRAINT  =        0.0000


   NSTEP       ENERGY          RMS            GMAX         NAME    NUMBER
   9650      -4.1750E+05     1.4066E-01     1.4729E+01     P31     29789

 BOND    =    28003.2893  ANGLE   =     3787.8430  DIHED      =    12966.3945
 VDWAALS =    54272.5339  EEL     =  -523676.2089  HBOND      =        0.0000
 1-4 VDW =     4661.6424  1-4 EEL =     2487.2355  RESTRAINT  =        0.0000


   NSTEP       ENERGY          RMS            GMAX         NAME    NUMBER
   9700      -4.1755E+05     1.5000E-01     8.6259E+00     C14     14742

 BOND    =    28009.9476  ANGLE   =     3787.5410  DIHED      =    12962.5495
 VDWAALS =    54291.4824  EEL     =  -523745.1672  HBOND      =        0.0000
 1-4 VDW =     4661.0960  1-4 EEL =     2486.6365  RESTRAINT  =        0.0000


   NSTEP       ENERGY          RMS            GMAX         NAME    NUMBER
   9750      -4.1764E+05     1.2935E-01     1.1222E+01     O       56736

 BOND    =    28015.6794  ANGLE   =     3785.7005  DIHED      =    12954.7696
 VDWAALS =    54340.4335  EEL     =  -523877.5515  HBOND      =        0.0000
 1-4 VDW =     4659.5760  1-4 EEL =     2485.4185  RESTRAINT  =        0.0000


   NSTEP       ENERGY          RMS            GMAX         NAME    NUMBER
   9800      -4.1771E+05     2.8801E-01     3.5100E+01     CG       1601

 BOND    =    28030.4179  ANGLE   =     3786.6362  DIHED      =    12950.3025
 VDWAALS =    54390.9712  EEL     =  -524010.4095  HBOND      =        0.0000
 1-4 VDW =     4658.2848  1-4 EEL =     2482.3406  RESTRAINT  =        0.0000


   NSTEP       ENERGY          RMS            GMAX         NAME    NUMBER
   9850      -4.1777E+05     1.2123E-01     1.3458E+01     C        4876

 BOND    =    28030.4144  ANGLE   =     3780.7960  DIHED      =    12946.6235
 VDWAALS =    54400.4113  EEL     =  -524070.1443  HBOND      =        0.0000
 1-4 VDW =     4657.6570  1-4 EEL =     2481.4568  RESTRAINT  =        0.0000


   NSTEP       ENERGY          RMS            GMAX         NAME    NUMBER
   9900      -4.1781E+05     1.1710E-01     9.5265E+00     CD       2699

 BOND    =    28034.4324  ANGLE   =     3779.8397  DIHED      =    12943.8453
 VDWAALS =    54411.5764  EEL     =  -524118.3837  HBOND      =        0.0000
 1-4 VDW =     4657.0825  1-4 EEL =     2481.8565  RESTRAINT  =        0.0000


   NSTEP       ENERGY          RMS            GMAX         NAME    NUMBER
   9950      -4.1784E+05     1.0355E-01     6.8124E+00     OE1      2700

 BOND    =    28037.3273  ANGLE   =     3778.7390  DIHED      =    12941.3049
 VDWAALS =    54423.7332  EEL     =  -524158.3583  HBOND      =        0.0000
 1-4 VDW =     4656.4711  1-4 EEL =     2481.7106  RESTRAINT  =        0.0000


   NSTEP       ENERGY          RMS            GMAX         NAME    NUMBER
  10000      -4.1787E+05     1.2312E-01     1.7272E+01     C        4876

 BOND    =    28040.6095  ANGLE   =     3778.4420  DIHED      =    12938.6410
 VDWAALS =    54435.7673  EEL     =  -524199.1655  HBOND      =        0.0000
 1-4 VDW =     4655.9119  1-4 EEL =     2481.2706  RESTRAINT  =        0.0000


  Maximum number of minimization cycles reached.


                    FINAL RESULTS


   NSTEP       ENERGY          RMS            GMAX         NAME    NUMBER
  10000      -4.1787E+05     1.2312E-01     1.7272E+01     C        4876

 BOND    =    28040.6095  ANGLE   =     3778.4420  DIHED      =    12938.6410
 VDWAALS =    54435.7673  EEL     =  -524199.1655  HBOND      =        0.0000
 1-4 VDW =     4655.9119  1-4 EEL =     2481.2706  RESTRAINT  =        0.0000
--------------------------------------------------------------------------------
   5.  TIMINGS
--------------------------------------------------------------------------------

|  NonSetup CPU Time in Major Routines:
|
|     Routine           Sec        %
|     ------------------------------
|     Nonbond          51.36   43.94
|     Bond              0.00    0.00
|     Angle             0.00    0.00
|     Dihedral          0.00    0.00
|     Shake             0.00    0.00
|     Other            65.53   56.06
|     ------------------------------
|     Total           116.89

|  PME Nonbond Pairlist CPU Time:
|
|     Routine              Sec        %
|     ---------------------------------
|     Set Up Cit           0.00    0.00
|     Build List           0.00    0.00
|     ---------------------------------
|     Total                0.00    0.00

|  PME Direct Force CPU Time:
|
|     Routine              Sec        %
|     ---------------------------------
|     NonBonded Calc       0.00    0.00
|     Exclude Masked       0.00    0.00
|     Other                0.03    0.02
|     ---------------------------------
|     Total                0.03    0.02

|  PME Reciprocal Force CPU Time:
|
|     Routine              Sec        %
|     ---------------------------------
|     1D bspline           0.00    0.00
|     Grid Charges         0.00    0.00
|     Scalar Sum           0.00    0.00
|     Gradient Sum         0.00    0.00
|     FFT                  0.00    0.00
|     ---------------------------------
|     Total                0.00    0.00

|  Setup CPU time:            1.33 seconds
|  NonSetup CPU time:       116.89 seconds
|  Total CPU time:          118.22 seconds     0.03 hours

|  Setup wall time:           1    seconds
|  NonSetup wall time:      118    seconds
|  Total wall time:         119    seconds     0.03 hours
