# Supplementary material for: Intermolecular Interactions in G Protein-Coupled Receptor Allosteric Sites at the Membrane Interface from Molecular Dynamics Simulations and Quantum Chemical Calculations
Source: J Chem Inf Model. 2022 Sep 30;62(19):4736–47. doi: 10.1021/acs.jcim.2c00788 (PMC9554917; doi:10.1021/acs.jcim.2c00788)
Supplement: Supplementary file 2 — ci2c00788_si_002.zip [file ci2c00788_si_002.zip › MD_simulations_inputs/C5aR1_MD_simulations_inputs/5o9h_popc/c5ar1-lig-last.pdb]

CRYST1  106.088  106.350  115.274  90.00  90.00  90.00 P 1           1
ATOM      1  N   THR X   1      45.568  72.662  32.735  0.00  0.00            
ATOM      2  H1  THR X   1      45.554  73.650  32.524  0.00  0.00            
ATOM      3  H2  THR X   1      46.469  72.238  32.563  0.00  0.00            
ATOM      4  H3  THR X   1      44.938  72.181  32.110  0.00  0.00            
ATOM      5  CA  THR X   1      45.279  72.378  34.158  0.00  0.00            
ATOM      6  HA  THR X   1      46.176  72.600  34.735  0.00  0.00            
ATOM      7  CB  THR X   1      44.009  73.202  34.726  0.00  0.00            
ATOM      8  HB  THR X   1      44.194  74.275  34.758  0.00  0.00            
ATOM      9  CG2 THR X   1      42.736  72.777  33.989  0.00  0.00            
ATOM     10 HG21 THR X   1      42.503  71.727  34.162  0.00  0.00            
ATOM     11 HG22 THR X   1      41.848  73.378  34.184  0.00  0.00            
ATOM     12 HG23 THR X   1      42.922  72.889  32.921  0.00  0.00            
ATOM     13  OG1 THR X   1      43.748  72.941  36.064  0.00  0.00            
ATOM     14  HG1 THR X   1      44.452  73.413  36.515  0.00  0.00            
ATOM     15  C   THR X   1      45.173  70.937  34.310  0.00  0.00            
ATOM     16  O   THR X   1      44.782  70.274  33.364  0.00  0.00            
ATOM     17  N   LEU X   2      45.522  70.467  35.547  0.00  0.00            
ATOM     18  H   LEU X   2      45.698  71.094  36.319  0.00  0.00            
ATOM     19  CA  LEU X   2      45.446  69.077  35.990  0.00  0.00            
ATOM     20  HA  LEU X   2      45.940  68.450  35.247  0.00  0.00            
ATOM     21  CB  LEU X   2      46.117  68.923  37.370  0.00  0.00            
ATOM     22  HB2 LEU X   2      45.455  69.445  38.060  0.00  0.00            
ATOM     23  HB3 LEU X   2      46.195  67.865  37.622  0.00  0.00            
ATOM     24  CG  LEU X   2      47.496  69.602  37.453  0.00  0.00            
ATOM     25  HG  LEU X   2      47.471  70.688  37.353  0.00  0.00            
ATOM     26  CD1 LEU X   2      48.115  69.216  38.802  0.00  0.00            
ATOM     27 HD11 LEU X   2      48.143  68.144  39.000  0.00  0.00            
ATOM     28 HD12 LEU X   2      49.094  69.693  38.777  0.00  0.00            
ATOM     29 HD13 LEU X   2      47.597  69.639  39.663  0.00  0.00            
ATOM     30  CD2 LEU X   2      48.489  69.105  36.362  0.00  0.00            
ATOM     31 HD21 LEU X   2      49.484  69.540  36.453  0.00  0.00            
ATOM     32 HD22 LEU X   2      48.560  68.019  36.422  0.00  0.00            
ATOM     33 HD23 LEU X   2      48.173  69.447  35.377  0.00  0.00            
ATOM     34  C   LEU X   2      44.051  68.578  36.012  0.00  0.00            
ATOM     35  O   LEU X   2      43.044  69.345  35.874  0.00  0.00            
ATOM     36  N   ARG X   3      43.860  67.272  36.139  0.00  0.00            
ATOM     37  H   ARG X   3      44.699  66.735  35.975  0.00  0.00            
ATOM     38  CA  ARG X   3      42.600  66.534  36.586  0.00  0.00            
ATOM     39  HA  ARG X   3      41.879  66.754  35.798  0.00  0.00            
ATOM     40  CB  ARG X   3      42.879  65.031  36.644  0.00  0.00            
ATOM     41  HB2 ARG X   3      43.610  64.642  37.354  0.00  0.00            
ATOM     42  HB3 ARG X   3      41.915  64.685  37.017  0.00  0.00            
ATOM     43  CG  ARG X   3      43.118  64.367  35.279  0.00  0.00            
ATOM     44  HG2 ARG X   3      42.325  64.718  34.618  0.00  0.00            
ATOM     45  HG3 ARG X   3      44.078  64.716  34.900  0.00  0.00            
ATOM     46  CD  ARG X   3      43.099  62.922  35.326  0.00  0.00            
ATOM     47  HD2 ARG X   3      42.088  62.587  35.555  0.00  0.00            
ATOM     48  HD3 ARG X   3      43.477  62.563  34.369  0.00  0.00            
ATOM     49  NE  ARG X   3      44.002  62.339  36.309  0.00  0.00            
ATOM     50  HE  ARG X   3      44.479  63.080  36.802  0.00  0.00            
ATOM     51  CZ  ARG X   3      44.629  61.182  36.403  0.00  0.00            
ATOM     52  NH1 ARG X   3      44.279  60.189  35.651  0.00  0.00            
ATOM     53 HH11 ARG X   3      43.481  60.290  35.039  0.00  0.00            
ATOM     54 HH12 ARG X   3      44.806  59.328  35.676  0.00  0.00            
ATOM     55  NH2 ARG X   3      45.454  60.945  37.374  0.00  0.00            
ATOM     56 HH21 ARG X   3      45.725  61.678  38.014  0.00  0.00            
ATOM     57 HH22 ARG X   3      45.800  60.007  37.522  0.00  0.00            
ATOM     58  C   ARG X   3      42.147  67.102  37.969  0.00  0.00            
ATOM     59  O   ARG X   3      43.027  67.353  38.808  0.00  0.00            
ATOM     60  N   VAL X   4      40.852  67.105  38.201  0.00  0.00            
ATOM     61  H   VAL X   4      40.222  66.854  37.453  0.00  0.00            
ATOM     62  CA  VAL X   4      40.237  67.374  39.471  0.00  0.00            
ATOM     63  HA  VAL X   4      40.608  68.347  39.795  0.00  0.00            
ATOM     64  CB  VAL X   4      38.692  67.480  39.454  0.00  0.00            
ATOM     65  HB  VAL X   4      38.262  66.590  38.995  0.00  0.00            
ATOM     66  CG1 VAL X   4      38.024  67.667  40.830  0.00  0.00            
ATOM     67 HG11 VAL X   4      38.436  68.574  41.273  0.00  0.00            
ATOM     68 HG12 VAL X   4      36.945  67.805  40.765  0.00  0.00            
ATOM     69 HG13 VAL X   4      38.102  66.723  41.368  0.00  0.00            
ATOM     70  CG2 VAL X   4      38.074  68.636  38.583  0.00  0.00            
ATOM     71 HG21 VAL X   4      38.550  68.474  37.616  0.00  0.00            
ATOM     72 HG22 VAL X   4      36.994  68.754  38.502  0.00  0.00            
ATOM     73 HG23 VAL X   4      38.508  69.520  39.050  0.00  0.00            
ATOM     74  C   VAL X   4      40.750  66.595  40.711  0.00  0.00            
ATOM     75  O   VAL X   4      41.071  67.227  41.670  0.00  0.00            
ATOM     76  N   PRO X   5      40.972  65.256  40.633  0.00  0.00            
ATOM     77  CD  PRO X   5      40.243  64.358  39.732  0.00  0.00            
ATOM     78  HD2 PRO X   5      40.450  64.590  38.688  0.00  0.00            
ATOM     79  HD3 PRO X   5      39.191  64.493  39.983  0.00  0.00            
ATOM     80  CG  PRO X   5      40.776  63.012  40.049  0.00  0.00            
ATOM     81  HG2 PRO X   5      41.608  62.815  39.373  0.00  0.00            
ATOM     82  HG3 PRO X   5      39.957  62.301  39.938  0.00  0.00            
ATOM     83  CB  PRO X   5      41.269  63.063  41.446  0.00  0.00            
ATOM     84  HB2 PRO X   5      42.140  62.409  41.455  0.00  0.00            
ATOM     85  HB3 PRO X   5      40.413  62.719  42.026  0.00  0.00            
ATOM     86  CA  PRO X   5      41.570  64.541  41.723  0.00  0.00            
ATOM     87  HA  PRO X   5      41.034  64.854  42.620  0.00  0.00            
ATOM     88  C   PRO X   5      43.081  64.785  41.862  0.00  0.00            
ATOM     89  O   PRO X   5      43.550  64.541  42.952  0.00  0.00            
ATOM     90  N   ASP X   6      43.821  65.115  40.741  0.00  0.00            
ATOM     91  H   ASP X   6      43.322  65.108  39.862  0.00  0.00            
ATOM     92  CA  ASP X   6      45.203  65.593  40.790  0.00  0.00            
ATOM     93  HA  ASP X   6      45.814  64.859  41.315  0.00  0.00            
ATOM     94  CB  ASP X   6      45.754  65.571  39.320  0.00  0.00            
ATOM     95  HB2 ASP X   6      45.136  66.222  38.702  0.00  0.00            
ATOM     96  HB3 ASP X   6      46.723  66.068  39.340  0.00  0.00            
ATOM     97  CG  ASP X   6      45.893  64.158  38.687  0.00  0.00            
ATOM     98  OD1 ASP X   6      45.699  63.146  39.340  0.00  0.00            
ATOM     99  OD2 ASP X   6      46.122  64.077  37.476  0.00  0.00            
ATOM    100  C   ASP X   6      45.370  66.921  41.551  0.00  0.00            
ATOM    101  O   ASP X   6      46.250  67.045  42.376  0.00  0.00            
ATOM    102  N   ILE X   7      44.477  67.903  41.314  0.00  0.00            
ATOM    103  H   ILE X   7      43.744  67.765  40.633  0.00  0.00            
ATOM    104  CA  ILE X   7      44.420  69.204  42.010  0.00  0.00            
ATOM    105  HA  ILE X   7      45.422  69.632  41.975  0.00  0.00            
ATOM    106  CB  ILE X   7      43.397  70.168  41.408  0.00  0.00            
ATOM    107  HB  ILE X   7      42.423  69.700  41.544  0.00  0.00            
ATOM    108  CG2 ILE X   7      43.422  71.485  42.168  0.00  0.00            
ATOM    109 HG21 ILE X   7      43.542  71.358  43.244  0.00  0.00            
ATOM    110 HG22 ILE X   7      44.253  72.096  41.816  0.00  0.00            
ATOM    111 HG23 ILE X   7      42.538  72.072  41.921  0.00  0.00            
ATOM    112  CG1 ILE X   7      43.682  70.404  39.964  0.00  0.00            
ATOM    113 HG12 ILE X   7      44.602  70.987  39.999  0.00  0.00            
ATOM    114 HG13 ILE X   7      43.909  69.429  39.531  0.00  0.00            
ATOM    115  CD1 ILE X   7      42.717  71.108  39.012  0.00  0.00            
ATOM    116 HD11 ILE X   7      43.247  71.411  38.110  0.00  0.00            
ATOM    117 HD12 ILE X   7      41.869  70.488  38.719  0.00  0.00            
ATOM    118 HD13 ILE X   7      42.411  72.063  39.441  0.00  0.00            
ATOM    119  C   ILE X   7      44.033  68.897  43.519  0.00  0.00            
ATOM    120  O   ILE X   7      44.695  69.356  44.430  0.00  0.00            
ATOM    121  N   LEU X   8      43.028  68.087  43.770  0.00  0.00            
ATOM    122  H   LEU X   8      42.524  67.689  42.991  0.00  0.00            
ATOM    123  CA  LEU X   8      42.689  67.607  45.123  0.00  0.00            
ATOM    124  HA  LEU X   8      42.483  68.512  45.694  0.00  0.00            
ATOM    125  CB  LEU X   8      41.431  66.746  45.148  0.00  0.00            
ATOM    126  HB2 LEU X   8      41.531  65.985  44.375  0.00  0.00            
ATOM    127  HB3 LEU X   8      41.319  66.171  46.068  0.00  0.00            
ATOM    128  CG  LEU X   8      40.110  67.555  44.888  0.00  0.00            
ATOM    129  HG  LEU X   8      40.399  68.315  44.162  0.00  0.00            
ATOM    130  CD1 LEU X   8      39.007  66.569  44.459  0.00  0.00            
ATOM    131 HD11 LEU X   8      38.056  67.098  44.388  0.00  0.00            
ATOM    132 HD12 LEU X   8      39.148  66.138  43.468  0.00  0.00            
ATOM    133 HD13 LEU X   8      38.938  65.767  45.194  0.00  0.00            
ATOM    134  CD2 LEU X   8      39.624  68.378  46.077  0.00  0.00            
ATOM    135 HD21 LEU X   8      39.111  67.766  46.819  0.00  0.00            
ATOM    136 HD22 LEU X   8      40.493  68.824  46.560  0.00  0.00            
ATOM    137 HD23 LEU X   8      38.881  69.090  45.719  0.00  0.00            
ATOM    138  C   LEU X   8      43.795  66.979  45.892  0.00  0.00            
ATOM    139  O   LEU X   8      44.024  67.372  47.043  0.00  0.00            
ATOM    140  N   ALA X   9      44.497  66.069  45.263  0.00  0.00            
ATOM    141  H   ALA X   9      44.179  65.703  44.377  0.00  0.00            
ATOM    142  CA  ALA X   9      45.795  65.523  45.752  0.00  0.00            
ATOM    143  HA  ALA X   9      45.693  64.993  46.698  0.00  0.00            
ATOM    144  CB  ALA X   9      46.238  64.419  44.772  0.00  0.00            
ATOM    145  HB1 ALA X   9      45.410  63.723  44.909  0.00  0.00            
ATOM    146  HB2 ALA X   9      46.373  64.809  43.763  0.00  0.00            
ATOM    147  HB3 ALA X   9      47.164  64.020  45.185  0.00  0.00            
ATOM    148  C   ALA X   9      46.937  66.551  46.006  0.00  0.00            
ATOM    149  O   ALA X   9      47.454  66.548  47.067  0.00  0.00            
ATOM    150  N   LEU X  10      47.333  67.399  45.015  0.00  0.00            
ATOM    151  H   LEU X  10      46.837  67.439  44.136  0.00  0.00            
ATOM    152  CA  LEU X  10      48.297  68.473  45.284  0.00  0.00            
ATOM    153  HA  LEU X  10      49.253  67.978  45.453  0.00  0.00            
ATOM    154  CB  LEU X  10      48.470  69.265  43.988  0.00  0.00            
ATOM    155  HB2 LEU X  10      47.588  69.826  43.681  0.00  0.00            
ATOM    156  HB3 LEU X  10      49.237  69.993  44.254  0.00  0.00            
ATOM    157  CG  LEU X  10      49.154  68.600  42.776  0.00  0.00            
ATOM    158  HG  LEU X  10      48.519  67.800  42.394  0.00  0.00            
ATOM    159  CD1 LEU X  10      49.316  69.700  41.743  0.00  0.00            
ATOM    160 HD11 LEU X  10      48.372  70.186  41.496  0.00  0.00            
ATOM    161 HD12 LEU X  10      50.068  70.438  42.022  0.00  0.00            
ATOM    162 HD13 LEU X  10      49.731  69.278  40.828  0.00  0.00            
ATOM    163  CD2 LEU X  10      50.470  67.901  43.182  0.00  0.00            
ATOM    164 HD21 LEU X  10      50.235  66.939  43.638  0.00  0.00            
ATOM    165 HD22 LEU X  10      51.035  67.608  42.298  0.00  0.00            
ATOM    166 HD23 LEU X  10      51.092  68.529  43.820  0.00  0.00            
ATOM    167  C   LEU X  10      47.926  69.337  46.532  0.00  0.00            
ATOM    168  O   LEU X  10      48.865  69.729  47.203  0.00  0.00            
ATOM    169  N   VAL X  11      46.641  69.485  46.902  0.00  0.00            
ATOM    170  H   VAL X  11      45.949  69.195  46.227  0.00  0.00            
ATOM    171  CA  VAL X  11      46.237  70.235  48.119  0.00  0.00            
ATOM    172  HA  VAL X  11      46.958  71.047  48.215  0.00  0.00            
ATOM    173  CB  VAL X  11      44.840  70.852  47.862  0.00  0.00            
ATOM    174  HB  VAL X  11      44.072  70.112  47.638  0.00  0.00            
ATOM    175  CG1 VAL X  11      44.286  71.698  49.029  0.00  0.00            
ATOM    176 HG11 VAL X  11      43.382  72.222  48.719  0.00  0.00            
ATOM    177 HG12 VAL X  11      43.934  70.900  49.683  0.00  0.00            
ATOM    178 HG13 VAL X  11      45.009  72.348  49.522  0.00  0.00            
ATOM    179  CG2 VAL X  11      44.896  71.873  46.691  0.00  0.00            
ATOM    180 HG21 VAL X  11      45.658  72.615  46.931  0.00  0.00            
ATOM    181 HG22 VAL X  11      45.198  71.254  45.846  0.00  0.00            
ATOM    182 HG23 VAL X  11      44.000  72.372  46.322  0.00  0.00            
ATOM    183  C   VAL X  11      46.144  69.391  49.440  0.00  0.00            
ATOM    184  O   VAL X  11      46.520  69.969  50.424  0.00  0.00            
ATOM    185  N   ILE X  12      45.778  68.202  49.371  0.00  0.00            
ATOM    186  H   ILE X  12      45.344  67.800  48.552  0.00  0.00            
ATOM    187  CA  ILE X  12      46.078  67.233  50.419  0.00  0.00            
ATOM    188  HA  ILE X  12      45.672  67.640  51.345  0.00  0.00            
ATOM    189  CB  ILE X  12      45.462  65.855  50.018  0.00  0.00            
ATOM    190  HB  ILE X  12      45.733  65.647  48.983  0.00  0.00            
ATOM    191  CG2 ILE X  12      46.054  64.711  50.838  0.00  0.00            
ATOM    192 HG21 ILE X  12      47.132  64.770  50.683  0.00  0.00            
ATOM    193 HG22 ILE X  12      45.744  64.759  51.881  0.00  0.00            
ATOM    194 HG23 ILE X  12      45.875  63.737  50.382  0.00  0.00            
ATOM    195  CG1 ILE X  12      43.889  65.845  50.090  0.00  0.00            
ATOM    196 HG12 ILE X  12      43.641  65.720  51.144  0.00  0.00            
ATOM    197 HG13 ILE X  12      43.494  66.804  49.755  0.00  0.00            
ATOM    198  CD1 ILE X  12      43.350  64.713  49.238  0.00  0.00            
ATOM    199 HD11 ILE X  12      43.742  63.773  49.627  0.00  0.00            
ATOM    200 HD12 ILE X  12      42.272  64.864  49.282  0.00  0.00            
ATOM    201 HD13 ILE X  12      43.511  64.878  48.173  0.00  0.00            
ATOM    202  C   ILE X  12      47.622  67.164  50.654  0.00  0.00            
ATOM    203  O   ILE X  12      48.043  67.083  51.758  0.00  0.00            
ATOM    204  N   PHE X  13      48.393  67.224  49.599  0.00  0.00            
ATOM    205  H   PHE X  13      47.970  67.321  48.687  0.00  0.00            
ATOM    206  CA  PHE X  13      49.726  67.174  49.706  0.00  0.00            
ATOM    207  HA  PHE X  13      49.958  66.281  50.287  0.00  0.00            
ATOM    208  CB  PHE X  13      50.388  66.831  48.292  0.00  0.00            
ATOM    209  HB2 PHE X  13      50.079  67.620  47.606  0.00  0.00            
ATOM    210  HB3 PHE X  13      51.467  66.947  48.391  0.00  0.00            
ATOM    211  CG  PHE X  13      50.059  65.507  47.556  0.00  0.00            
ATOM    212  CD1 PHE X  13      50.573  65.323  46.285  0.00  0.00            
ATOM    213  HD1 PHE X  13      51.007  66.160  45.760  0.00  0.00            
ATOM    214  CE1 PHE X  13      50.332  64.240  45.486  0.00  0.00            
ATOM    215  HE1 PHE X  13      50.850  64.230  44.539  0.00  0.00            
ATOM    216  CZ  PHE X  13      49.570  63.185  46.042  0.00  0.00            
ATOM    217  HZ  PHE X  13      49.345  62.337  45.411  0.00  0.00            
ATOM    218  CE2 PHE X  13      49.125  63.296  47.369  0.00  0.00            
ATOM    219  HE2 PHE X  13      48.542  62.511  47.827  0.00  0.00            
ATOM    220  CD2 PHE X  13      49.374  64.437  48.157  0.00  0.00            
ATOM    221  HD2 PHE X  13      48.938  64.515  49.142  0.00  0.00            
ATOM    222  C   PHE X  13      50.430  68.447  50.300  0.00  0.00            
ATOM    223  O   PHE X  13      51.397  68.231  51.060  0.00  0.00            
ATOM    224  N   ALA X  14      49.887  69.652  50.084  0.00  0.00            
ATOM    225  H   ALA X  14      49.254  69.723  49.300  0.00  0.00            
ATOM    226  CA  ALA X  14      50.086  70.797  50.919  0.00  0.00            
ATOM    227  HA  ALA X  14      51.168  70.908  50.987  0.00  0.00            
ATOM    228  CB  ALA X  14      49.396  72.056  50.293  0.00  0.00            
ATOM    229  HB1 ALA X  14      49.662  72.863  50.976  0.00  0.00            
ATOM    230  HB2 ALA X  14      49.968  72.252  49.386  0.00  0.00            
ATOM    231  HB3 ALA X  14      48.333  71.934  50.084  0.00  0.00            
ATOM    232  C   ALA X  14      49.611  70.694  52.322  0.00  0.00            
ATOM    233  O   ALA X  14      50.386  71.066  53.175  0.00  0.00            
ATOM    234  N   VAL X  15      48.435  70.163  52.576  0.00  0.00            
ATOM    235  H   VAL X  15      47.854  69.855  51.809  0.00  0.00            
ATOM    236  CA  VAL X  15      47.944  69.855  53.933  0.00  0.00            
ATOM    237  HA  VAL X  15      48.027  70.833  54.408  0.00  0.00            
ATOM    238  CB  VAL X  15      46.467  69.322  53.904  0.00  0.00            
ATOM    239  HB  VAL X  15      46.345  68.723  53.001  0.00  0.00            
ATOM    240  CG1 VAL X  15      45.923  68.643  55.198  0.00  0.00            
ATOM    241 HG11 VAL X  15      46.406  67.734  55.558  0.00  0.00            
ATOM    242 HG12 VAL X  15      46.122  69.303  56.042  0.00  0.00            
ATOM    243 HG13 VAL X  15      44.834  68.624  55.164  0.00  0.00            
ATOM    244  CG2 VAL X  15      45.670  70.545  53.670  0.00  0.00            
ATOM    245 HG21 VAL X  15      45.967  71.328  54.369  0.00  0.00            
ATOM    246 HG22 VAL X  15      45.823  70.914  52.656  0.00  0.00            
ATOM    247 HG23 VAL X  15      44.585  70.446  53.703  0.00  0.00            
ATOM    248  C   VAL X  15      48.818  68.778  54.734  0.00  0.00            
ATOM    249  O   VAL X  15      49.063  68.995  55.923  0.00  0.00            
ATOM    250  N   VAL X  16      49.459  67.788  54.089  0.00  0.00            
ATOM    251  H   VAL X  16      49.007  67.590  53.208  0.00  0.00            
ATOM    252  CA  VAL X  16      50.428  66.916  54.756  0.00  0.00            
ATOM    253  HA  VAL X  16      49.940  66.538  55.655  0.00  0.00            
ATOM    254  CB  VAL X  16      50.663  65.667  53.853  0.00  0.00            
ATOM    255  HB  VAL X  16      50.876  66.037  52.850  0.00  0.00            
ATOM    256  CG1 VAL X  16      51.796  64.717  54.084  0.00  0.00            
ATOM    257 HG11 VAL X  16      51.475  63.967  54.807  0.00  0.00            
ATOM    258 HG12 VAL X  16      51.877  64.070  53.210  0.00  0.00            
ATOM    259 HG13 VAL X  16      52.760  65.203  54.235  0.00  0.00            
ATOM    260  CG2 VAL X  16      49.342  64.940  53.749  0.00  0.00            
ATOM    261 HG21 VAL X  16      48.530  65.666  53.724  0.00  0.00            
ATOM    262 HG22 VAL X  16      49.449  64.360  52.832  0.00  0.00            
ATOM    263 HG23 VAL X  16      49.185  64.276  54.599  0.00  0.00            
ATOM    264  C   VAL X  16      51.693  67.656  55.127  0.00  0.00            
ATOM    265  O   VAL X  16      52.280  67.339  56.162  0.00  0.00            
ATOM    266  N   PHE X  17      52.163  68.602  54.266  0.00  0.00            
ATOM    267  H   PHE X  17      51.670  68.687  53.389  0.00  0.00            
ATOM    268  CA  PHE X  17      53.274  69.522  54.628  0.00  0.00            
ATOM    269  HA  PHE X  17      54.024  68.874  55.082  0.00  0.00            
ATOM    270  CB  PHE X  17      53.734  70.227  53.336  0.00  0.00            
ATOM    271  HB2 PHE X  17      52.820  70.724  53.008  0.00  0.00            
ATOM    272  HB3 PHE X  17      54.348  71.096  53.572  0.00  0.00            
ATOM    273  CG  PHE X  17      54.487  69.508  52.280  0.00  0.00            
ATOM    274  CD1 PHE X  17      55.650  68.778  52.630  0.00  0.00            
ATOM    275  HD1 PHE X  17      55.939  68.800  53.670  0.00  0.00            
ATOM    276  CE1 PHE X  17      56.261  67.975  51.720  0.00  0.00            
ATOM    277  HE1 PHE X  17      57.189  67.474  51.956  0.00  0.00            
ATOM    278  CZ  PHE X  17      55.943  68.046  50.360  0.00  0.00            
ATOM    279  HZ  PHE X  17      56.587  67.528  49.665  0.00  0.00            
ATOM    280  CE2 PHE X  17      54.942  68.990  49.946  0.00  0.00            
ATOM    281  HE2 PHE X  17      54.675  69.177  48.917  0.00  0.00            
ATOM    282  CD2 PHE X  17      54.178  69.724  50.905  0.00  0.00            
ATOM    283  HD2 PHE X  17      53.285  70.252  50.602  0.00  0.00            
ATOM    284  C   PHE X  17      52.915  70.515  55.779  0.00  0.00            
ATOM    285  O   PHE X  17      53.750  70.672  56.685  0.00  0.00            
ATOM    286  N   LEU X  18      51.656  71.098  55.944  0.00  0.00            
ATOM    287  H   LEU X  18      50.976  70.990  55.205  0.00  0.00            
ATOM    288  CA  LEU X  18      51.339  72.034  57.036  0.00  0.00            
ATOM    289  HA  LEU X  18      52.274  72.537  57.283  0.00  0.00            
ATOM    290  CB  LEU X  18      50.322  73.095  56.498  0.00  0.00            
ATOM    291  HB2 LEU X  18      49.471  72.599  56.030  0.00  0.00            
ATOM    292  HB3 LEU X  18      49.950  73.720  57.310  0.00  0.00            
ATOM    293  CG  LEU X  18      51.115  74.012  55.579  0.00  0.00            
ATOM    294  HG  LEU X  18      51.825  73.489  54.938  0.00  0.00            
ATOM    295  CD1 LEU X  18      50.083  74.495  54.553  0.00  0.00            
ATOM    296 HD11 LEU X  18      49.852  73.611  53.958  0.00  0.00            
ATOM    297 HD12 LEU X  18      49.201  74.879  55.064  0.00  0.00            
ATOM    298 HD13 LEU X  18      50.515  75.321  53.987  0.00  0.00            
ATOM    299  CD2 LEU X  18      51.663  75.209  56.224  0.00  0.00            
ATOM    300 HD21 LEU X  18      52.346  74.963  57.037  0.00  0.00            
ATOM    301 HD22 LEU X  18      52.207  75.947  55.634  0.00  0.00            
ATOM    302 HD23 LEU X  18      50.920  75.780  56.781  0.00  0.00            
ATOM    303  C   LEU X  18      50.808  71.443  58.360  0.00  0.00            
ATOM    304  O   LEU X  18      50.881  72.115  59.377  0.00  0.00            
ATOM    305  N   VAL X  19      50.356  70.151  58.370  0.00  0.00            
ATOM    306  H   VAL X  19      50.510  69.633  57.517  0.00  0.00            
ATOM    307  CA  VAL X  19      49.864  69.462  59.583  0.00  0.00            
ATOM    308  HA  VAL X  19      50.007  70.010  60.514  0.00  0.00            
ATOM    309  CB  VAL X  19      48.311  69.208  59.388  0.00  0.00            
ATOM    310  HB  VAL X  19      48.177  68.388  58.681  0.00  0.00            
ATOM    311  CG1 VAL X  19      47.565  68.672  60.564  0.00  0.00            
ATOM    312 HG11 VAL X  19      47.988  67.705  60.839  0.00  0.00            
ATOM    313 HG12 VAL X  19      47.640  69.407  61.365  0.00  0.00            
ATOM    314 HG13 VAL X  19      46.542  68.447  60.263  0.00  0.00            
ATOM    315  CG2 VAL X  19      47.536  70.571  59.058  0.00  0.00            
ATOM    316 HG21 VAL X  19      46.579  70.275  58.626  0.00  0.00            
ATOM    317 HG22 VAL X  19      47.405  71.092  60.006  0.00  0.00            
ATOM    318 HG23 VAL X  19      48.140  71.194  58.398  0.00  0.00            
ATOM    319  C   VAL X  19      50.582  68.163  59.964  0.00  0.00            
ATOM    320  O   VAL X  19      50.818  67.888  61.111  0.00  0.00            
ATOM    321  N   GLY X  20      50.777  67.276  59.019  0.00  0.00            
ATOM    322  H   GLY X  20      50.470  67.440  58.071  0.00  0.00            
ATOM    323  CA  GLY X  20      51.369  65.981  59.226  0.00  0.00            
ATOM    324  HA2 GLY X  20      51.057  65.517  60.162  0.00  0.00            
ATOM    325  HA3 GLY X  20      51.140  65.395  58.336  0.00  0.00            
ATOM    326  C   GLY X  20      52.921  65.905  59.405  0.00  0.00            
ATOM    327  O   GLY X  20      53.369  65.584  60.530  0.00  0.00            
ATOM    328  N   VAL X  21      53.699  66.231  58.353  0.00  0.00            
ATOM    329  H   VAL X  21      53.174  66.598  57.572  0.00  0.00            
ATOM    330  CA  VAL X  21      55.127  66.321  58.355  0.00  0.00            
ATOM    331  HA  VAL X  21      55.489  65.344  58.674  0.00  0.00            
ATOM    332  CB  VAL X  21      55.687  66.686  56.947  0.00  0.00            
ATOM    333  HB  VAL X  21      55.512  67.732  56.693  0.00  0.00            
ATOM    334  CG1 VAL X  21      57.175  66.577  56.829  0.00  0.00            
ATOM    335 HG11 VAL X  21      57.480  65.556  57.062  0.00  0.00            
ATOM    336 HG12 VAL X  21      57.521  66.843  55.830  0.00  0.00            
ATOM    337 HG13 VAL X  21      57.613  67.246  57.570  0.00  0.00            
ATOM    338  CG2 VAL X  21      55.122  65.853  55.867  0.00  0.00            
ATOM    339 HG21 VAL X  21      55.603  64.886  55.722  0.00  0.00            
ATOM    340 HG22 VAL X  21      54.060  65.664  56.021  0.00  0.00            
ATOM    341 HG23 VAL X  21      55.159  66.415  54.934  0.00  0.00            
ATOM    342  C   VAL X  21      55.601  67.289  59.456  0.00  0.00            
ATOM    343  O   VAL X  21      56.576  66.924  60.108  0.00  0.00            
ATOM    344  N   LEU X  22      55.096  68.538  59.485  0.00  0.00            
ATOM    345  H   LEU X  22      54.323  68.748  58.869  0.00  0.00            
ATOM    346  CA  LEU X  22      55.357  69.555  60.398  0.00  0.00            
ATOM    347  HA  LEU X  22      56.437  69.699  60.443  0.00  0.00            
ATOM    348  CB  LEU X  22      54.696  70.863  59.907  0.00  0.00            
ATOM    349  HB2 LEU X  22      54.976  71.014  58.864  0.00  0.00            
ATOM    350  HB3 LEU X  22      53.620  70.707  59.976  0.00  0.00            
ATOM    351  CG  LEU X  22      54.949  72.101  60.755  0.00  0.00            
ATOM    352  HG  LEU X  22      54.724  71.963  61.812  0.00  0.00            
ATOM    353  CD1 LEU X  22      56.405  72.489  60.489  0.00  0.00            
ATOM    354 HD11 LEU X  22      57.077  71.681  60.779  0.00  0.00            
ATOM    355 HD12 LEU X  22      56.465  72.750  59.432  0.00  0.00            
ATOM    356 HD13 LEU X  22      56.597  73.455  60.956  0.00  0.00            
ATOM    357  CD2 LEU X  22      54.018  73.235  60.282  0.00  0.00            
ATOM    358 HD21 LEU X  22      54.233  73.668  59.305  0.00  0.00            
ATOM    359 HD22 LEU X  22      52.959  72.976  60.307  0.00  0.00            
ATOM    360 HD23 LEU X  22      54.114  74.037  61.014  0.00  0.00            
ATOM    361  C   LEU X  22      54.980  69.220  61.855  0.00  0.00            
ATOM    362  O   LEU X  22      55.637  69.627  62.809  0.00  0.00            
ATOM    363  N   GLY X  23      53.920  68.407  62.098  0.00  0.00            
ATOM    364  H   GLY X  23      53.274  68.126  61.375  0.00  0.00            
ATOM    365  CA  GLY X  23      53.774  67.716  63.424  0.00  0.00            
ATOM    366  HA2 GLY X  23      53.742  68.421  64.255  0.00  0.00            
ATOM    367  HA3 GLY X  23      52.819  67.191  63.449  0.00  0.00            
ATOM    368  C   GLY X  23      54.922  66.720  63.732  0.00  0.00            
ATOM    369  O   GLY X  23      55.565  66.779  64.771  0.00  0.00            
ATOM    370  N   ASN X  24      55.118  65.782  62.800  0.00  0.00            
ATOM    371  H   ASN X  24      54.435  65.689  62.062  0.00  0.00            
ATOM    372  CA  ASN X  24      56.068  64.601  62.937  0.00  0.00            
ATOM    373  HA  ASN X  24      55.725  64.015  63.789  0.00  0.00            
ATOM    374  CB  ASN X  24      55.960  63.713  61.685  0.00  0.00            
ATOM    375  HB2 ASN X  24      54.904  63.456  61.594  0.00  0.00            
ATOM    376  HB3 ASN X  24      56.338  64.223  60.799  0.00  0.00            
ATOM    377  CG  ASN X  24      56.709  62.372  61.756  0.00  0.00            
ATOM    378  OD1 ASN X  24      56.935  61.682  62.728  0.00  0.00            
ATOM    379  ND2 ASN X  24      57.032  61.915  60.543  0.00  0.00            
ATOM    380 HD21 ASN X  24      57.621  61.111  60.381  0.00  0.00            
ATOM    381 HD22 ASN X  24      56.696  62.481  59.776  0.00  0.00            
ATOM    382  C   ASN X  24      57.486  65.182  63.184  0.00  0.00            
ATOM    383  O   ASN X  24      58.238  64.494  63.852  0.00  0.00            
ATOM    384  N   ALA X  25      57.786  66.446  62.836  0.00  0.00            
ATOM    385  H   ALA X  25      57.126  66.939  62.251  0.00  0.00            
ATOM    386  CA  ALA X  25      59.000  67.142  63.220  0.00  0.00            
ATOM    387  HA  ALA X  25      59.895  66.661  62.825  0.00  0.00            
ATOM    388  CB  ALA X  25      58.807  68.610  62.596  0.00  0.00            
ATOM    389  HB1 ALA X  25      58.046  68.590  61.816  0.00  0.00            
ATOM    390  HB2 ALA X  25      58.470  69.296  63.373  0.00  0.00            
ATOM    391  HB3 ALA X  25      59.838  68.890  62.381  0.00  0.00            
ATOM    392  C   ALA X  25      59.202  67.189  64.718  0.00  0.00            
ATOM    393  O   ALA X  25      60.210  66.988  65.297  0.00  0.00            
ATOM    394  N   LEU X  26      58.154  67.432  65.574  0.00  0.00            
ATOM    395  H   LEU X  26      57.230  67.542  65.182  0.00  0.00            
ATOM    396  CA  LEU X  26      58.184  67.387  67.045  0.00  0.00            
ATOM    397  HA  LEU X  26      58.948  68.033  67.477  0.00  0.00            
ATOM    398  CB  LEU X  26      56.814  67.883  67.614  0.00  0.00            
ATOM    399  HB2 LEU X  26      56.058  67.133  67.379  0.00  0.00            
ATOM    400  HB3 LEU X  26      56.805  67.895  68.704  0.00  0.00            
ATOM    401  CG  LEU X  26      56.304  69.359  67.155  0.00  0.00            
ATOM    402  HG  LEU X  26      56.083  69.332  66.089  0.00  0.00            
ATOM    403  CD1 LEU X  26      55.047  69.682  67.933  0.00  0.00            
ATOM    404 HD11 LEU X  26      54.272  68.963  67.667  0.00  0.00            
ATOM    405 HD12 LEU X  26      55.221  69.590  69.006  0.00  0.00            
ATOM    406 HD13 LEU X  26      54.644  70.652  67.641  0.00  0.00            
ATOM    407  CD2 LEU X  26      57.321  70.535  67.439  0.00  0.00            
ATOM    408 HD21 LEU X  26      56.847  71.472  67.144  0.00  0.00            
ATOM    409 HD22 LEU X  26      57.595  70.590  68.492  0.00  0.00            
ATOM    410 HD23 LEU X  26      58.253  70.447  66.881  0.00  0.00            
ATOM    411  C   LEU X  26      58.431  66.020  67.568  0.00  0.00            
ATOM    412  O   LEU X  26      59.167  65.775  68.538  0.00  0.00            
ATOM    413  N   VAL X  27      57.901  65.027  66.809  0.00  0.00            
ATOM    414  H   VAL X  27      57.583  65.310  65.894  0.00  0.00            
ATOM    415  CA  VAL X  27      58.120  63.647  67.178  0.00  0.00            
ATOM    416  HA  VAL X  27      57.877  63.583  68.238  0.00  0.00            
ATOM    417  CB  VAL X  27      57.124  62.696  66.473  0.00  0.00            
ATOM    418  HB  VAL X  27      57.439  62.538  65.441  0.00  0.00            
ATOM    419  CG1 VAL X  27      57.128  61.278  67.071  0.00  0.00            
ATOM    420 HG11 VAL X  27      56.428  60.667  66.502  0.00  0.00            
ATOM    421 HG12 VAL X  27      58.113  60.810  67.049  0.00  0.00            
ATOM    422 HG13 VAL X  27      56.742  61.272  68.090  0.00  0.00            
ATOM    423  CG2 VAL X  27      55.637  63.165  66.596  0.00  0.00            
ATOM    424 HG21 VAL X  27      55.301  63.316  67.622  0.00  0.00            
ATOM    425 HG22 VAL X  27      55.499  64.106  66.064  0.00  0.00            
ATOM    426 HG23 VAL X  27      54.919  62.450  66.192  0.00  0.00            
ATOM    427  C   VAL X  27      59.502  63.116  67.085  0.00  0.00            
ATOM    428  O   VAL X  27      60.014  62.357  67.902  0.00  0.00            
ATOM    429  N   VAL X  28      60.247  63.527  66.045  0.00  0.00            
ATOM    430  H   VAL X  28      59.904  64.186  65.360  0.00  0.00            
ATOM    431  CA  VAL X  28      61.733  63.213  65.880  0.00  0.00            
ATOM    432  HA  VAL X  28      61.967  62.237  66.307  0.00  0.00            
ATOM    433  CB  VAL X  28      62.224  63.231  64.411  0.00  0.00            
ATOM    434  HB  VAL X  28      61.556  62.586  63.839  0.00  0.00            
ATOM    435  CG1 VAL X  28      62.182  64.614  63.725  0.00  0.00            
ATOM    436 HG11 VAL X  28      62.926  65.298  64.132  0.00  0.00            
ATOM    437 HG12 VAL X  28      62.161  64.569  62.636  0.00  0.00            
ATOM    438 HG13 VAL X  28      61.182  65.005  63.913  0.00  0.00            
ATOM    439  CG2 VAL X  28      63.675  62.825  64.186  0.00  0.00            
ATOM    440 HG21 VAL X  28      63.903  62.785  63.121  0.00  0.00            
ATOM    441 HG22 VAL X  28      64.354  63.478  64.734  0.00  0.00            
ATOM    442 HG23 VAL X  28      63.831  61.809  64.550  0.00  0.00            
ATOM    443  C   VAL X  28      62.619  64.149  66.776  0.00  0.00            
ATOM    444  O   VAL X  28      63.593  63.660  67.311  0.00  0.00            
ATOM    445  N   TRP X  29      62.214  65.402  67.047  0.00  0.00            
ATOM    446  H   TRP X  29      61.586  65.859  66.402  0.00  0.00            
ATOM    447  CA  TRP X  29      62.880  66.160  68.122  0.00  0.00            
ATOM    448  HA  TRP X  29      63.948  66.318  67.972  0.00  0.00            
ATOM    449  CB  TRP X  29      62.228  67.533  68.134  0.00  0.00            
ATOM    450  HB2 TRP X  29      62.392  67.993  67.159  0.00  0.00            
ATOM    451  HB3 TRP X  29      61.161  67.400  68.312  0.00  0.00            
ATOM    452  CG  TRP X  29      62.678  68.468  69.186  0.00  0.00            
ATOM    453  CD1 TRP X  29      61.877  68.902  70.197  0.00  0.00            
ATOM    454  HD1 TRP X  29      60.863  68.610  70.427  0.00  0.00            
ATOM    455  NE1 TRP X  29      62.570  69.753  70.966  0.00  0.00            
ATOM    456  HE1 TRP X  29      62.174  70.071  71.839  0.00  0.00            
ATOM    457  CE2 TRP X  29      63.827  69.999  70.549  0.00  0.00            
ATOM    458  CZ2 TRP X  29      64.811  70.895  70.984  0.00  0.00            
ATOM    459  HZ2 TRP X  29      64.712  71.505  71.870  0.00  0.00            
ATOM    460  CH2 TRP X  29      66.058  70.843  70.259  0.00  0.00            
ATOM    461  HH2 TRP X  29      66.888  71.495  70.490  0.00  0.00            
ATOM    462  CZ3 TRP X  29      66.306  69.993  69.139  0.00  0.00            
ATOM    463  HZ3 TRP X  29      67.204  69.929  68.543  0.00  0.00            
ATOM    464  CE3 TRP X  29      65.200  69.200  68.732  0.00  0.00            
ATOM    465  HE3 TRP X  29      65.299  68.600  67.839  0.00  0.00            
ATOM    466  CD2 TRP X  29      63.970  69.155  69.402  0.00  0.00            
ATOM    467  C   TRP X  29      62.892  65.528  69.527  0.00  0.00            
ATOM    468  O   TRP X  29      63.917  65.301  70.142  0.00  0.00            
ATOM    469  N   VAL X  30      61.652  65.224  69.969  0.00  0.00            
ATOM    470  H   VAL X  30      60.867  65.214  69.334  0.00  0.00            
ATOM    471  CA  VAL X  30      61.530  64.696  71.298  0.00  0.00            
ATOM    472  HA  VAL X  30      62.079  65.442  71.872  0.00  0.00            
ATOM    473  CB  VAL X  30      60.092  64.860  71.716  0.00  0.00            
ATOM    474  HB  VAL X  30      59.488  64.286  71.013  0.00  0.00            
ATOM    475  CG1 VAL X  30      59.747  64.230  73.064  0.00  0.00            
ATOM    476 HG11 VAL X  30      59.955  63.163  73.150  0.00  0.00            
ATOM    477 HG12 VAL X  30      60.024  64.855  73.913  0.00  0.00            
ATOM    478 HG13 VAL X  30      58.661  64.233  73.151  0.00  0.00            
ATOM    479  CG2 VAL X  30      59.554  66.276  71.899  0.00  0.00            
ATOM    480 HG21 VAL X  30      59.489  66.776  70.933  0.00  0.00            
ATOM    481 HG22 VAL X  30      58.527  66.341  72.258  0.00  0.00            
ATOM    482 HG23 VAL X  30      60.246  66.877  72.489  0.00  0.00            
ATOM    483  C   VAL X  30      62.063  63.278  71.504  0.00  0.00            
ATOM    484  O   VAL X  30      62.862  63.064  72.432  0.00  0.00            
ATOM    485  N   THR X  31      61.784  62.339  70.597  0.00  0.00            
ATOM    486  H   THR X  31      61.166  62.588  69.837  0.00  0.00            
ATOM    487  CA  THR X  31      62.225  60.957  70.701  0.00  0.00            
ATOM    488  HA  THR X  31      61.897  60.710  71.711  0.00  0.00            
ATOM    489  CB  THR X  31      61.552  60.060  69.648  0.00  0.00            
ATOM    490  HB  THR X  31      61.876  59.026  69.767  0.00  0.00            
ATOM    491  CG2 THR X  31      59.982  59.968  69.698  0.00  0.00            
ATOM    492 HG21 THR X  31      59.516  60.945  69.823  0.00  0.00            
ATOM    493 HG22 THR X  31      59.609  59.440  68.820  0.00  0.00            
ATOM    494 HG23 THR X  31      59.697  59.370  70.564  0.00  0.00            
ATOM    495  OG1 THR X  31      61.909  60.485  68.368  0.00  0.00            
ATOM    496  HG1 THR X  31      61.167  61.031  68.098  0.00  0.00            
ATOM    497  C   THR X  31      63.725  60.974  70.590  0.00  0.00            
ATOM    498  O   THR X  31      64.263  59.965  71.126  0.00  0.00            
ATOM    499  N   ALA X  32      64.520  61.886  69.913  0.00  0.00            
ATOM    500  H   ALA X  32      64.090  62.627  69.378  0.00  0.00            
ATOM    501  CA  ALA X  32      65.994  61.817  69.855  0.00  0.00            
ATOM    502  HA  ALA X  32      66.303  60.789  69.667  0.00  0.00            
ATOM    503  CB  ALA X  32      66.514  62.706  68.845  0.00  0.00            
ATOM    504  HB1 ALA X  32      66.245  63.699  69.204  0.00  0.00            
ATOM    505  HB2 ALA X  32      67.599  62.610  68.886  0.00  0.00            
ATOM    506  HB3 ALA X  32      66.170  62.433  67.848  0.00  0.00            
ATOM    507  C   ALA X  32      66.576  62.101  71.247  0.00  0.00            
ATOM    508  O   ALA X  32      67.613  61.536  71.642  0.00  0.00            
ATOM    509  N   PHE X  33      65.975  62.969  72.119  0.00  0.00            
ATOM    510  H   PHE X  33      65.130  63.497  71.956  0.00  0.00            
ATOM    511  CA  PHE X  33      66.366  62.984  73.500  0.00  0.00            
ATOM    512  HA  PHE X  33      67.440  62.837  73.607  0.00  0.00            
ATOM    513  CB  PHE X  33      65.895  64.279  74.093  0.00  0.00            
ATOM    514  HB2 PHE X  33      64.816  64.371  73.968  0.00  0.00            
ATOM    515  HB3 PHE X  33      65.899  64.389  75.177  0.00  0.00            
ATOM    516  CG  PHE X  33      66.554  65.530  73.552  0.00  0.00            
ATOM    517  CD1 PHE X  33      65.907  66.290  72.546  0.00  0.00            
ATOM    518  HD1 PHE X  33      64.919  65.985  72.233  0.00  0.00            
ATOM    519  CE1 PHE X  33      66.583  67.413  72.013  0.00  0.00            
ATOM    520  HE1 PHE X  33      66.030  68.064  71.352  0.00  0.00            
ATOM    521  CZ  PHE X  33      67.944  67.697  72.292  0.00  0.00            
ATOM    522  HZ  PHE X  33      68.431  68.543  71.830  0.00  0.00            
ATOM    523  CE2 PHE X  33      68.500  66.963  73.326  0.00  0.00            
ATOM    524  HE2 PHE X  33      69.508  67.156  73.662  0.00  0.00            
ATOM    525  CD2 PHE X  33      67.885  65.878  73.934  0.00  0.00            
ATOM    526  HD2 PHE X  33      68.338  65.284  74.714  0.00  0.00            
ATOM    527  C   PHE X  33      65.828  61.855  74.307  0.00  0.00            
ATOM    528  O   PHE X  33      66.532  61.266  75.057  0.00  0.00            
ATOM    529  N   GLU X  34      64.568  61.540  74.219  0.00  0.00            
ATOM    530  H   GLU X  34      63.936  62.094  73.659  0.00  0.00            
ATOM    531  CA  GLU X  34      63.937  60.480  75.124  0.00  0.00            
ATOM    532  HA  GLU X  34      64.297  60.766  76.112  0.00  0.00            
ATOM    533  CB  GLU X  34      62.381  60.522  75.121  0.00  0.00            
ATOM    534  HB2 GLU X  34      62.066  60.466  74.079  0.00  0.00            
ATOM    535  HB3 GLU X  34      61.995  59.607  75.571  0.00  0.00            
ATOM    536  CG  GLU X  34      61.718  61.777  75.629  0.00  0.00            
ATOM    537  HG2 GLU X  34      61.628  62.465  74.789  0.00  0.00            
ATOM    538  HG3 GLU X  34      60.753  61.463  76.028  0.00  0.00            
ATOM    539  CD  GLU X  34      62.634  62.489  76.661  0.00  0.00            
ATOM    540  OE1 GLU X  34      63.288  63.550  76.428  0.00  0.00            
ATOM    541  OE2 GLU X  34      62.732  61.962  77.791  0.00  0.00            
ATOM    542  C   GLU X  34      64.519  59.108  74.915  0.00  0.00            
ATOM    543  O   GLU X  34      64.384  58.284  75.788  0.00  0.00            
ATOM    544  N   ALA X  35      65.202  58.803  73.764  0.00  0.00            
ATOM    545  H   ALA X  35      65.024  59.295  72.900  0.00  0.00            
ATOM    546  CA  ALA X  35      66.013  57.579  73.646  0.00  0.00            
ATOM    547  HA  ALA X  35      65.309  56.793  73.921  0.00  0.00            
ATOM    548  CB  ALA X  35      66.573  57.314  72.236  0.00  0.00            
ATOM    549  HB1 ALA X  35      65.756  56.974  71.600  0.00  0.00            
ATOM    550  HB2 ALA X  35      67.222  58.121  71.897  0.00  0.00            
ATOM    551  HB3 ALA X  35      67.287  56.491  72.198  0.00  0.00            
ATOM    552  C   ALA X  35      67.227  57.490  74.610  0.00  0.00            
ATOM    553  O   ALA X  35      67.904  56.463  74.707  0.00  0.00            
ATOM    554  N   LYS X  36      67.510  58.564  75.324  0.00  0.00            
ATOM    555  H   LYS X  36      67.040  59.440  75.145  0.00  0.00            
ATOM    556  CA  LYS X  36      68.505  58.529  76.413  0.00  0.00            
ATOM    557  HA  LYS X  36      69.307  57.835  76.164  0.00  0.00            
ATOM    558  CB  LYS X  36      69.223  59.920  76.560  0.00  0.00            
ATOM    559  HB2 LYS X  36      69.444  60.307  75.565  0.00  0.00            
ATOM    560  HB3 LYS X  36      68.481  60.636  76.913  0.00  0.00            
ATOM    561  CG  LYS X  36      70.467  59.912  77.463  0.00  0.00            
ATOM    562  HG2 LYS X  36      70.244  59.653  78.498  0.00  0.00            
ATOM    563  HG3 LYS X  36      71.139  59.123  77.125  0.00  0.00            
ATOM    564  CD  LYS X  36      71.204  61.231  77.513  0.00  0.00            
ATOM    565  HD2 LYS X  36      71.739  61.335  76.569  0.00  0.00            
ATOM    566  HD3 LYS X  36      70.444  62.009  77.574  0.00  0.00            
ATOM    567  CE  LYS X  36      72.160  61.384  78.654  0.00  0.00            
ATOM    568  HE2 LYS X  36      71.676  61.214  79.616  0.00  0.00            
ATOM    569  HE3 LYS X  36      72.962  60.653  78.558  0.00  0.00            
ATOM    570  NZ  LYS X  36      72.803  62.724  78.606  0.00  0.00            
ATOM    571  HZ1 LYS X  36      73.472  62.904  79.341  0.00  0.00            
ATOM    572  HZ2 LYS X  36      73.347  62.700  77.756  0.00  0.00            
ATOM    573  HZ3 LYS X  36      72.139  63.477  78.499  0.00  0.00            
ATOM    574  C   LYS X  36      67.912  58.025  77.693  0.00  0.00            
ATOM    575  O   LYS X  36      68.668  57.656  78.632  0.00  0.00            
ATOM    576  N   ARG X  37      66.554  58.011  77.821  0.00  0.00            
ATOM    577  H   ARG X  37      65.952  58.342  77.081  0.00  0.00            
ATOM    578  CA  ARG X  37      65.908  57.948  79.079  0.00  0.00            
ATOM    579  HA  ARG X  37      66.565  57.743  79.924  0.00  0.00            
ATOM    580  CB  ARG X  37      65.116  59.240  79.368  0.00  0.00            
ATOM    581  HB2 ARG X  37      64.867  59.733  78.428  0.00  0.00            
ATOM    582  HB3 ARG X  37      64.213  58.998  79.928  0.00  0.00            
ATOM    583  CG  ARG X  37      66.147  60.066  80.188  0.00  0.00            
ATOM    584  HG2 ARG X  37      66.551  59.619  81.096  0.00  0.00            
ATOM    585  HG3 ARG X  37      67.055  60.267  79.618  0.00  0.00            
ATOM    586  CD  ARG X  37      65.560  61.373  80.671  0.00  0.00            
ATOM    587  HD2 ARG X  37      64.573  61.245  81.116  0.00  0.00            
ATOM    588  HD3 ARG X  37      66.266  61.782  81.393  0.00  0.00            
ATOM    589  NE  ARG X  37      65.217  62.153  79.491  0.00  0.00            
ATOM    590  HE  ARG X  37      64.316  61.984  79.067  0.00  0.00            
ATOM    591  CZ  ARG X  37      65.938  63.083  78.906  0.00  0.00            
ATOM    592  NH1 ARG X  37      67.171  63.341  79.162  0.00  0.00            
ATOM    593 HH11 ARG X  37      67.678  62.693  79.747  0.00  0.00            
ATOM    594 HH12 ARG X  37      67.659  64.059  78.646  0.00  0.00            
ATOM    595  NH2 ARG X  37      65.368  63.881  78.114  0.00  0.00            
ATOM    596 HH21 ARG X  37      64.629  63.583  77.493  0.00  0.00            
ATOM    597 HH22 ARG X  37      65.914  64.672  77.803  0.00  0.00            
ATOM    598  C   ARG X  37      64.844  56.846  79.192  0.00  0.00            
ATOM    599  O   ARG X  37      64.437  56.639  80.308  0.00  0.00            
ATOM    600  N   THR X  38      64.407  56.192  78.114  0.00  0.00            
ATOM    601  H   THR X  38      64.700  56.487  77.194  0.00  0.00            
ATOM    602  CA  THR X  38      63.379  55.139  77.993  0.00  0.00            
ATOM    603  HA  THR X  38      63.522  54.396  78.777  0.00  0.00            
ATOM    604  CB  THR X  38      61.934  55.673  78.084  0.00  0.00            
ATOM    605  HB  THR X  38      61.749  56.074  79.081  0.00  0.00            
ATOM    606  CG2 THR X  38      61.664  56.782  77.087  0.00  0.00            
ATOM    607 HG21 THR X  38      62.209  57.685  77.365  0.00  0.00            
ATOM    608 HG22 THR X  38      61.948  56.501  76.073  0.00  0.00            
ATOM    609 HG23 THR X  38      60.595  56.989  77.051  0.00  0.00            
ATOM    610  OG1 THR X  38      61.079  54.610  77.670  0.00  0.00            
ATOM    611  HG1 THR X  38      61.236  53.938  78.337  0.00  0.00            
ATOM    612  C   THR X  38      63.612  54.340  76.590  0.00  0.00            
ATOM    613  O   THR X  38      64.025  54.868  75.539  0.00  0.00            
ATOM    614  N   ILE X  39      63.385  53.058  76.598  0.00  0.00            
ATOM    615  H   ILE X  39      63.038  52.568  77.411  0.00  0.00            
ATOM    616  CA  ILE X  39      63.605  52.157  75.439  0.00  0.00            
ATOM    617  HA  ILE X  39      64.599  52.265  75.003  0.00  0.00            
ATOM    618  CB  ILE X  39      63.680  50.679  76.021  0.00  0.00            
ATOM    619  HB  ILE X  39      62.729  50.487  76.518  0.00  0.00            
ATOM    620  CG2 ILE X  39      63.736  49.719  74.765  0.00  0.00            
ATOM    621 HG21 ILE X  39      62.778  49.670  74.248  0.00  0.00            
ATOM    622 HG22 ILE X  39      64.488  50.021  74.036  0.00  0.00            
ATOM    623 HG23 ILE X  39      63.995  48.724  75.126  0.00  0.00            
ATOM    624  CG1 ILE X  39      64.868  50.329  77.004  0.00  0.00            
ATOM    625 HG12 ILE X  39      65.773  50.061  76.459  0.00  0.00            
ATOM    626 HG13 ILE X  39      65.166  51.221  77.556  0.00  0.00            
ATOM    627  CD1 ILE X  39      64.447  49.298  78.088  0.00  0.00            
ATOM    628 HD11 ILE X  39      63.926  48.467  77.613  0.00  0.00            
ATOM    629 HD12 ILE X  39      65.365  48.949  78.562  0.00  0.00            
ATOM    630 HD13 ILE X  39      63.636  49.818  78.598  0.00  0.00            
ATOM    631  C   ILE X  39      62.493  52.417  74.416  0.00  0.00            
ATOM    632  O   ILE X  39      62.709  52.377  73.216  0.00  0.00            
ATOM    633  N   ASN X  40      61.328  52.701  74.927  0.00  0.00            
ATOM    634  H   ASN X  40      61.254  52.958  75.900  0.00  0.00            
ATOM    635  CA  ASN X  40      60.096  52.858  74.083  0.00  0.00            
ATOM    636  HA  ASN X  40      59.878  51.887  73.638  0.00  0.00            
ATOM    637  CB  ASN X  40      58.959  53.228  75.000  0.00  0.00            
ATOM    638  HB2 ASN X  40      59.190  54.155  75.525  0.00  0.00            
ATOM    639  HB3 ASN X  40      58.098  53.388  74.351  0.00  0.00            
ATOM    640  CG  ASN X  40      58.543  52.148  75.998  0.00  0.00            
ATOM    641  OD1 ASN X  40      58.405  50.986  75.740  0.00  0.00            
ATOM    642  ND2 ASN X  40      58.404  52.486  77.315  0.00  0.00            
ATOM    643 HD21 ASN X  40      58.205  51.763  77.991  0.00  0.00            
ATOM    644 HD22 ASN X  40      58.628  53.458  77.476  0.00  0.00            
ATOM    645  C   ASN X  40      60.187  53.996  73.033  0.00  0.00            
ATOM    646  O   ASN X  40      59.710  53.864  71.866  0.00  0.00            
ATOM    647  N   ALA X  41      60.896  55.010  73.423  0.00  0.00            
ATOM    648  H   ALA X  41      61.415  54.987  74.289  0.00  0.00            
ATOM    649  CA  ALA X  41      61.234  56.156  72.609  0.00  0.00            
ATOM    650  HA  ALA X  41      60.352  56.713  72.291  0.00  0.00            
ATOM    651  CB  ALA X  41      62.195  57.110  73.402  0.00  0.00            
ATOM    652  HB1 ALA X  41      62.669  57.806  72.711  0.00  0.00            
ATOM    653  HB2 ALA X  41      61.560  57.760  74.004  0.00  0.00            
ATOM    654  HB3 ALA X  41      62.906  56.496  73.955  0.00  0.00            
ATOM    655  C   ALA X  41      61.972  55.726  71.235  0.00  0.00            
ATOM    656  O   ALA X  41      61.756  56.412  70.255  0.00  0.00            
ATOM    657  N   ILE X  42      62.844  54.683  71.234  0.00  0.00            
ATOM    658  H   ILE X  42      63.144  54.236  72.088  0.00  0.00            
ATOM    659  CA  ILE X  42      63.576  54.321  69.969  0.00  0.00            
ATOM    660  HA  ILE X  42      64.149  55.123  69.504  0.00  0.00            
ATOM    661  CB  ILE X  42      64.603  53.262  70.408  0.00  0.00            
ATOM    662  HB  ILE X  42      64.048  52.597  71.070  0.00  0.00            
ATOM    663  CG2 ILE X  42      65.173  52.485  69.236  0.00  0.00            
ATOM    664 HG21 ILE X  42      65.713  53.206  68.624  0.00  0.00            
ATOM    665 HG22 ILE X  42      65.767  51.664  69.638  0.00  0.00            
ATOM    666 HG23 ILE X  42      64.340  52.022  68.706  0.00  0.00            
ATOM    667  CG1 ILE X  42      65.738  53.724  71.330  0.00  0.00            
ATOM    668 HG12 ILE X  42      66.560  53.945  70.649  0.00  0.00            
ATOM    669 HG13 ILE X  42      65.535  54.668  71.837  0.00  0.00            
ATOM    670  CD1 ILE X  42      66.178  52.661  72.268  0.00  0.00            
ATOM    671 HD11 ILE X  42      66.426  51.733  71.752  0.00  0.00            
ATOM    672 HD12 ILE X  42      67.073  53.095  72.714  0.00  0.00            
ATOM    673 HD13 ILE X  42      65.464  52.548  73.084  0.00  0.00            
ATOM    674  C   ILE X  42      62.601  53.775  68.906  0.00  0.00            
ATOM    675  O   ILE X  42      62.835  53.892  67.671  0.00  0.00            
ATOM    676  N   TRP X  43      61.533  53.065  69.264  0.00  0.00            
ATOM    677  H   TRP X  43      61.432  52.852  70.246  0.00  0.00            
ATOM    678  CA  TRP X  43      60.591  52.557  68.317  0.00  0.00            
ATOM    679  HA  TRP X  43      61.161  52.019  67.560  0.00  0.00            
ATOM    680  CB  TRP X  43      59.586  51.576  68.997  0.00  0.00            
ATOM    681  HB2 TRP X  43      58.762  52.089  69.492  0.00  0.00            
ATOM    682  HB3 TRP X  43      59.000  51.009  68.274  0.00  0.00            
ATOM    683  CG  TRP X  43      60.126  50.564  69.964  0.00  0.00            
ATOM    684  CD1 TRP X  43      59.863  50.497  71.256  0.00  0.00            
ATOM    685  HD1 TRP X  43      59.229  51.199  71.777  0.00  0.00            
ATOM    686  NE1 TRP X  43      60.505  49.459  71.812  0.00  0.00            
ATOM    687  HE1 TRP X  43      60.237  49.161  72.739  0.00  0.00            
ATOM    688  CE2 TRP X  43      61.312  48.741  70.890  0.00  0.00            
ATOM    689  CZ2 TRP X  43      62.065  47.595  70.967  0.00  0.00            
ATOM    690  HZ2 TRP X  43      62.161  47.007  71.868  0.00  0.00            
ATOM    691  CH2 TRP X  43      62.744  47.183  69.822  0.00  0.00            
ATOM    692  HH2 TRP X  43      63.199  46.204  69.798  0.00  0.00            
ATOM    693  CZ3 TRP X  43      62.589  47.807  68.573  0.00  0.00            
ATOM    694  HZ3 TRP X  43      63.145  47.540  67.686  0.00  0.00            
ATOM    695  CE3 TRP X  43      61.845  49.024  68.505  0.00  0.00            
ATOM    696  HE3 TRP X  43      61.868  49.675  67.644  0.00  0.00            
ATOM    697  CD2 TRP X  43      61.107  49.452  69.673  0.00  0.00            
ATOM    698  C   TRP X  43      59.810  53.594  67.599  0.00  0.00            
ATOM    699  O   TRP X  43      59.580  53.621  66.434  0.00  0.00            
ATOM    700  N   PHE X  44      59.351  54.564  68.357  0.00  0.00            
ATOM    701  H   PHE X  44      59.449  54.470  69.358  0.00  0.00            
ATOM    702  CA  PHE X  44      58.808  55.865  67.759  0.00  0.00            
ATOM    703  HA  PHE X  44      57.997  55.628  67.071  0.00  0.00            
ATOM    704  CB  PHE X  44      58.119  56.666  68.931  0.00  0.00            
ATOM    705  HB2 PHE X  44      58.954  56.842  69.610  0.00  0.00            
ATOM    706  HB3 PHE X  44      57.577  57.548  68.592  0.00  0.00            
ATOM    707  CG  PHE X  44      57.140  55.736  69.701  0.00  0.00            
ATOM    708  CD1 PHE X  44      57.330  55.463  71.075  0.00  0.00            
ATOM    709  HD1 PHE X  44      58.182  55.858  71.609  0.00  0.00            
ATOM    710  CE1 PHE X  44      56.370  54.641  71.702  0.00  0.00            
ATOM    711  HE1 PHE X  44      56.460  54.302  72.723  0.00  0.00            
ATOM    712  CZ  PHE X  44      55.158  54.261  71.079  0.00  0.00            
ATOM    713  HZ  PHE X  44      54.528  53.547  71.589  0.00  0.00            
ATOM    714  CE2 PHE X  44      54.960  54.610  69.749  0.00  0.00            
ATOM    715  HE2 PHE X  44      54.146  54.206  69.166  0.00  0.00            
ATOM    716  CD2 PHE X  44      55.974  55.234  69.050  0.00  0.00            
ATOM    717  HD2 PHE X  44      55.691  55.617  68.081  0.00  0.00            
ATOM    718  C   PHE X  44      59.761  56.777  67.041  0.00  0.00            
ATOM    719  O   PHE X  44      59.295  57.322  66.079  0.00  0.00            
ATOM    720  N   LEU X  45      61.104  56.783  67.355  0.00  0.00            
ATOM    721  H   LEU X  45      61.377  56.352  68.227  0.00  0.00            
ATOM    722  CA  LEU X  45      62.143  57.408  66.571  0.00  0.00            
ATOM    723  HA  LEU X  45      61.914  58.440  66.306  0.00  0.00            
ATOM    724  CB  LEU X  45      63.386  57.381  67.445  0.00  0.00            
ATOM    725  HB2 LEU X  45      63.239  57.983  68.342  0.00  0.00            
ATOM    726  HB3 LEU X  45      63.617  56.350  67.713  0.00  0.00            
ATOM    727  CG  LEU X  45      64.602  57.943  66.764  0.00  0.00            
ATOM    728  HG  LEU X  45      64.978  57.311  65.959  0.00  0.00            
ATOM    729  CD1 LEU X  45      64.292  59.424  66.261  0.00  0.00            
ATOM    730 HD11 LEU X  45      63.839  59.975  67.086  0.00  0.00            
ATOM    731 HD12 LEU X  45      65.177  59.944  65.896  0.00  0.00            
ATOM    732 HD13 LEU X  45      63.692  59.336  65.355  0.00  0.00            
ATOM    733  CD2 LEU X  45      65.757  57.978  67.791  0.00  0.00            
ATOM    734 HD21 LEU X  45      66.628  58.501  67.395  0.00  0.00            
ATOM    735 HD22 LEU X  45      65.489  58.501  68.709  0.00  0.00            
ATOM    736 HD23 LEU X  45      66.056  56.953  68.009  0.00  0.00            
ATOM    737  C   LEU X  45      62.289  56.717  65.223  0.00  0.00            
ATOM    738  O   LEU X  45      62.418  57.404  64.202  0.00  0.00            
ATOM    739  N   ASN X  46      62.270  55.379  65.224  0.00  0.00            
ATOM    740  H   ASN X  46      62.193  54.944  66.132  0.00  0.00            
ATOM    741  CA  ASN X  46      62.205  54.639  64.009  0.00  0.00            
ATOM    742  HA  ASN X  46      62.939  55.100  63.348  0.00  0.00            
ATOM    743  CB  ASN X  46      62.642  53.152  64.136  0.00  0.00            
ATOM    744  HB2 ASN X  46      61.945  52.662  64.816  0.00  0.00            
ATOM    745  HB3 ASN X  46      62.518  52.826  63.104  0.00  0.00            
ATOM    746  CG  ASN X  46      64.112  52.944  64.455  0.00  0.00            
ATOM    747  OD1 ASN X  46      64.920  52.588  63.611  0.00  0.00            
ATOM    748  ND2 ASN X  46      64.534  53.248  65.616  0.00  0.00            
ATOM    749 HD21 ASN X  46      65.520  53.037  65.672  0.00  0.00            
ATOM    750 HD22 ASN X  46      63.945  53.644  66.335  0.00  0.00            
ATOM    751  C   ASN X  46      60.886  54.794  63.209  0.00  0.00            
ATOM    752  O   ASN X  46      60.988  55.041  61.981  0.00  0.00            
ATOM    753  N   LEU X  47      59.749  54.940  63.859  0.00  0.00            
ATOM    754  H   LEU X  47      59.603  54.659  64.818  0.00  0.00            
ATOM    755  CA  LEU X  47      58.458  55.223  63.135  0.00  0.00            
ATOM    756  HA  LEU X  47      58.483  54.636  62.217  0.00  0.00            
ATOM    757  CB  LEU X  47      57.238  54.915  64.054  0.00  0.00            
ATOM    758  HB2 LEU X  47      57.534  55.452  64.955  0.00  0.00            
ATOM    759  HB3 LEU X  47      56.336  55.318  63.594  0.00  0.00            
ATOM    760  CG  LEU X  47      56.872  53.452  64.279  0.00  0.00            
ATOM    761  HG  LEU X  47      57.866  53.014  64.372  0.00  0.00            
ATOM    762  CD1 LEU X  47      56.178  53.240  65.614  0.00  0.00            
ATOM    763 HD11 LEU X  47      56.850  53.619  66.384  0.00  0.00            
ATOM    764 HD12 LEU X  47      55.160  53.628  65.652  0.00  0.00            
ATOM    765 HD13 LEU X  47      56.089  52.173  65.818  0.00  0.00            
ATOM    766  CD2 LEU X  47      56.128  52.856  63.098  0.00  0.00            
ATOM    767 HD21 LEU X  47      56.193  51.771  63.169  0.00  0.00            
ATOM    768 HD22 LEU X  47      55.057  53.006  63.233  0.00  0.00            
ATOM    769 HD23 LEU X  47      56.473  53.228  62.133  0.00  0.00            
ATOM    770  C   LEU X  47      58.393  56.681  62.682  0.00  0.00            
ATOM    771  O   LEU X  47      57.914  56.979  61.571  0.00  0.00            
ATOM    772  N   ALA X  48      59.000  57.655  63.412  0.00  0.00            
ATOM    773  H   ALA X  48      59.578  57.347  64.180  0.00  0.00            
ATOM    774  CA  ALA X  48      59.097  59.013  62.920  0.00  0.00            
ATOM    775  HA  ALA X  48      58.106  59.416  62.713  0.00  0.00            
ATOM    776  CB  ALA X  48      59.713  59.918  63.988  0.00  0.00            
ATOM    777  HB1 ALA X  48      58.960  60.197  64.725  0.00  0.00            
ATOM    778  HB2 ALA X  48      60.618  59.483  64.412  0.00  0.00            
ATOM    779  HB3 ALA X  48      60.065  60.820  63.488  0.00  0.00            
ATOM    780  C   ALA X  48      59.863  58.993  61.540  0.00  0.00            
ATOM    781  O   ALA X  48      59.244  59.565  60.587  0.00  0.00            
ATOM    782  N   VAL X  49      60.903  58.172  61.378  0.00  0.00            
ATOM    783  H   VAL X  49      61.170  57.640  62.194  0.00  0.00            
ATOM    784  CA  VAL X  49      61.572  58.026  60.136  0.00  0.00            
ATOM    785  HA  VAL X  49      61.644  59.036  59.732  0.00  0.00            
ATOM    786  CB  VAL X  49      63.015  57.362  60.292  0.00  0.00            
ATOM    787  HB  VAL X  49      62.982  56.450  60.888  0.00  0.00            
ATOM    788  CG1 VAL X  49      63.632  56.904  59.003  0.00  0.00            
ATOM    789 HG11 VAL X  49      63.479  57.588  58.168  0.00  0.00            
ATOM    790 HG12 VAL X  49      64.685  56.650  59.127  0.00  0.00            
ATOM    791 HG13 VAL X  49      63.119  56.021  58.623  0.00  0.00            
ATOM    792  CG2 VAL X  49      63.951  58.377  60.878  0.00  0.00            
ATOM    793 HG21 VAL X  49      63.476  58.809  61.759  0.00  0.00            
ATOM    794 HG22 VAL X  49      64.940  58.025  61.172  0.00  0.00            
ATOM    795 HG23 VAL X  49      64.199  59.132  60.132  0.00  0.00            
ATOM    796  C   VAL X  49      60.730  57.249  59.114  0.00  0.00            
ATOM    797  O   VAL X  49      60.730  57.564  57.928  0.00  0.00            
ATOM    798  N   ALA X  50      59.963  56.213  59.506  0.00  0.00            
ATOM    799  H   ALA X  50      60.000  55.920  60.472  0.00  0.00            
ATOM    800  CA  ALA X  50      59.186  55.446  58.571  0.00  0.00            
ATOM    801  HA  ALA X  50      59.861  54.926  57.891  0.00  0.00            
ATOM    802  CB  ALA X  50      58.516  54.296  59.235  0.00  0.00            
ATOM    803  HB1 ALA X  50      58.158  53.625  58.454  0.00  0.00            
ATOM    804  HB2 ALA X  50      59.237  53.788  59.875  0.00  0.00            
ATOM    805  HB3 ALA X  50      57.619  54.574  59.789  0.00  0.00            
ATOM    806  C   ALA X  50      58.265  56.339  57.811  0.00  0.00            
ATOM    807  O   ALA X  50      58.001  56.110  56.637  0.00  0.00            
ATOM    808  N   ASP X  51      57.707  57.386  58.475  0.00  0.00            
ATOM    809  H   ASP X  51      57.962  57.469  59.449  0.00  0.00            
ATOM    810  CA  ASP X  51      56.865  58.408  57.961  0.00  0.00            
ATOM    811  HA  ASP X  51      56.252  57.877  57.233  0.00  0.00            
ATOM    812  CB  ASP X  51      55.926  58.933  59.118  0.00  0.00            
ATOM    813  HB2 ASP X  51      56.591  59.190  59.942  0.00  0.00            
ATOM    814  HB3 ASP X  51      55.289  59.761  58.806  0.00  0.00            
ATOM    815  CG  ASP X  51      54.886  57.908  59.660  0.00  0.00            
ATOM    816  OD1 ASP X  51      54.060  58.267  60.566  0.00  0.00            
ATOM    817  OD2 ASP X  51      54.547  57.014  58.887  0.00  0.00            
ATOM    818  C   ASP X  51      57.712  59.480  57.216  0.00  0.00            
ATOM    819  O   ASP X  51      57.354  59.828  56.098  0.00  0.00            
ATOM    820  N   PHE X  52      58.909  59.924  57.641  0.00  0.00            
ATOM    821  H   PHE X  52      59.265  59.636  58.542  0.00  0.00            
ATOM    822  CA  PHE X  52      59.702  60.811  56.821  0.00  0.00            
ATOM    823  HA  PHE X  52      59.159  61.688  56.466  0.00  0.00            
ATOM    824  CB  PHE X  52      60.957  61.236  57.618  0.00  0.00            
ATOM    825  HB2 PHE X  52      61.500  60.403  58.065  0.00  0.00            
ATOM    826  HB3 PHE X  52      61.697  61.606  56.909  0.00  0.00            
ATOM    827  CG  PHE X  52      60.555  62.336  58.573  0.00  0.00            
ATOM    828  CD1 PHE X  52      60.667  62.119  59.999  0.00  0.00            
ATOM    829  HD1 PHE X  52      61.007  61.168  60.382  0.00  0.00            
ATOM    830  CE1 PHE X  52      60.353  63.181  60.886  0.00  0.00            
ATOM    831  HE1 PHE X  52      60.362  63.023  61.954  0.00  0.00            
ATOM    832  CZ  PHE X  52      59.864  64.411  60.353  0.00  0.00            
ATOM    833  HZ  PHE X  52      59.718  65.283  60.975  0.00  0.00            
ATOM    834  CE2 PHE X  52      59.723  64.519  58.970  0.00  0.00            
ATOM    835  HE2 PHE X  52      59.466  65.485  58.560  0.00  0.00            
ATOM    836  CD2 PHE X  52      60.100  63.541  58.061  0.00  0.00            
ATOM    837  HD2 PHE X  52      60.145  63.657  56.988  0.00  0.00            
ATOM    838  C   PHE X  52      60.149  60.229  55.471  0.00  0.00            
ATOM    839  O   PHE X  52      60.168  60.964  54.493  0.00  0.00            
ATOM    840  N   LEU X  53      60.377  58.883  55.330  0.00  0.00            
ATOM    841  H   LEU X  53      60.089  58.279  56.087  0.00  0.00            
ATOM    842  CA  LEU X  53      60.675  58.238  53.970  0.00  0.00            
ATOM    843  HA  LEU X  53      61.521  58.783  53.552  0.00  0.00            
ATOM    844  CB  LEU X  53      61.082  56.791  54.089  0.00  0.00            
ATOM    845  HB2 LEU X  53      60.311  56.239  54.627  0.00  0.00            
ATOM    846  HB3 LEU X  53      61.121  56.228  53.156  0.00  0.00            
ATOM    847  CG  LEU X  53      62.419  56.586  54.796  0.00  0.00            
ATOM    848  HG  LEU X  53      62.246  57.099  55.742  0.00  0.00            
ATOM    849  CD1 LEU X  53      62.660  55.103  55.016  0.00  0.00            
ATOM    850 HD11 LEU X  53      63.492  54.964  55.706  0.00  0.00            
ATOM    851 HD12 LEU X  53      61.759  54.626  55.401  0.00  0.00            
ATOM    852 HD13 LEU X  53      62.790  54.580  54.069  0.00  0.00            
ATOM    853  CD2 LEU X  53      63.666  57.180  54.228  0.00  0.00            
ATOM    854 HD21 LEU X  53      64.522  57.131  54.901  0.00  0.00            
ATOM    855 HD22 LEU X  53      63.967  56.789  53.256  0.00  0.00            
ATOM    856 HD23 LEU X  53      63.589  58.249  54.031  0.00  0.00            
ATOM    857  C   LEU X  53      59.467  58.420  53.089  0.00  0.00            
ATOM    858  O   LEU X  53      59.645  58.757  51.901  0.00  0.00            
ATOM    859  N   SER X  54      58.195  58.270  53.573  0.00  0.00            
ATOM    860  H   SER X  54      58.123  57.907  54.512  0.00  0.00            
ATOM    861  CA  SER X  54      56.942  58.442  52.822  0.00  0.00            
ATOM    862  HA  SER X  54      57.170  57.753  52.008  0.00  0.00            
ATOM    863  CB  SER X  54      55.756  57.906  53.697  0.00  0.00            
ATOM    864  HB2 SER X  54      55.848  56.824  53.798  0.00  0.00            
ATOM    865  HB3 SER X  54      55.818  58.497  54.611  0.00  0.00            
ATOM    866  OG  SER X  54      54.531  58.198  52.975  0.00  0.00            
ATOM    867  HG  SER X  54      53.869  57.522  53.137  0.00  0.00            
ATOM    868  C   SER X  54      56.758  59.861  52.292  0.00  0.00            
ATOM    869  O   SER X  54      56.639  60.072  51.106  0.00  0.00            
ATOM    870  N   CYS X  55      56.883  60.806  53.179  0.00  0.00            
ATOM    871  H   CYS X  55      56.980  60.509  54.140  0.00  0.00            
ATOM    872  CA  CYS X  55      56.812  62.217  52.787  0.00  0.00            
ATOM    873  HA  CYS X  55      55.966  62.413  52.128  0.00  0.00            
ATOM    874  CB  CYS X  55      56.418  63.005  54.090  0.00  0.00            
ATOM    875  HB2 CYS X  55      57.224  62.915  54.818  0.00  0.00            
ATOM    876  HB3 CYS X  55      56.267  64.051  53.821  0.00  0.00            
ATOM    877  SG  CYS X  55      54.792  62.588  54.687  0.00  0.00            
ATOM    878  HG  CYS X  55      54.710  61.277  54.441  0.00  0.00            
ATOM    879  C   CYS X  55      57.995  62.722  51.927  0.00  0.00            
ATOM    880  O   CYS X  55      57.953  63.887  51.530  0.00  0.00            
ATOM    881  N   LEU X  56      58.968  61.864  51.631  0.00  0.00            
ATOM    882  H   LEU X  56      58.933  60.960  52.081  0.00  0.00            
ATOM    883  CA  LEU X  56      60.081  62.154  50.730  0.00  0.00            
ATOM    884  HA  LEU X  56      60.280  63.225  50.688  0.00  0.00            
ATOM    885  CB  LEU X  56      61.377  61.496  51.295  0.00  0.00            
ATOM    886  HB2 LEU X  56      61.373  61.523  52.385  0.00  0.00            
ATOM    887  HB3 LEU X  56      61.360  60.416  51.150  0.00  0.00            
ATOM    888  CG  LEU X  56      62.650  61.911  50.639  0.00  0.00            
ATOM    889  HG  LEU X  56      62.691  61.433  49.660  0.00  0.00            
ATOM    890  CD1 LEU X  56      62.822  63.455  50.529  0.00  0.00            
ATOM    891 HD11 LEU X  56      62.662  63.940  51.492  0.00  0.00            
ATOM    892 HD12 LEU X  56      63.842  63.705  50.238  0.00  0.00            
ATOM    893 HD13 LEU X  56      62.081  63.850  49.834  0.00  0.00            
ATOM    894  CD2 LEU X  56      63.859  61.305  51.350  0.00  0.00            
ATOM    895 HD21 LEU X  56      64.646  60.862  50.740  0.00  0.00            
ATOM    896 HD22 LEU X  56      64.310  62.000  52.059  0.00  0.00            
ATOM    897 HD23 LEU X  56      63.452  60.490  51.948  0.00  0.00            
ATOM    898  C   LEU X  56      59.814  61.589  49.324  0.00  0.00            
ATOM    899  O   LEU X  56      60.314  62.207  48.391  0.00  0.00            
ATOM    900  N   ALA X  57      58.904  60.734  49.180  0.00  0.00            
ATOM    901  H   ALA X  57      58.695  60.174  49.994  0.00  0.00            
ATOM    902  CA  ALA X  57      58.164  60.532  47.917  0.00  0.00            
ATOM    903  HA  ALA X  57      58.915  60.464  47.130  0.00  0.00            
ATOM    904  CB  ALA X  57      57.456  59.204  47.972  0.00  0.00            
ATOM    905  HB1 ALA X  57      57.901  58.349  48.479  0.00  0.00            
ATOM    906  HB2 ALA X  57      56.556  59.403  48.555  0.00  0.00            
ATOM    907  HB3 ALA X  57      57.014  59.030  46.991  0.00  0.00            
ATOM    908  C   ALA X  57      57.183  61.618  47.504  0.00  0.00            
ATOM    909  O   ALA X  57      56.924  61.816  46.328  0.00  0.00            
ATOM    910  N   LEU X  58      56.713  62.387  48.460  0.00  0.00            
ATOM    911  H   LEU X  58      57.001  62.094  49.382  0.00  0.00            
ATOM    912  CA  LEU X  58      55.866  63.621  48.303  0.00  0.00            
ATOM    913  HA  LEU X  58      55.016  63.242  47.734  0.00  0.00            
ATOM    914  CB  LEU X  58      55.387  64.171  49.688  0.00  0.00            
ATOM    915  HB2 LEU X  58      55.276  63.284  50.311  0.00  0.00            
ATOM    916  HB3 LEU X  58      56.128  64.816  50.161  0.00  0.00            
ATOM    917  CG  LEU X  58      54.097  64.866  49.789  0.00  0.00            
ATOM    918  HG  LEU X  58      54.147  65.803  49.235  0.00  0.00            
ATOM    919  CD1 LEU X  58      52.876  64.063  49.421  0.00  0.00            
ATOM    920 HD11 LEU X  58      52.821  63.815  48.361  0.00  0.00            
ATOM    921 HD12 LEU X  58      52.797  63.172  50.044  0.00  0.00            
ATOM    922 HD13 LEU X  58      52.042  64.637  49.825  0.00  0.00            
ATOM    923  CD2 LEU X  58      53.961  65.193  51.281  0.00  0.00            
ATOM    924 HD21 LEU X  58      53.791  64.274  51.842  0.00  0.00            
ATOM    925 HD22 LEU X  58      54.834  65.745  51.630  0.00  0.00            
ATOM    926 HD23 LEU X  58      53.136  65.887  51.441  0.00  0.00            
ATOM    927  C   LEU X  58      56.385  64.778  47.508  0.00  0.00            
ATOM    928  O   LEU X  58      55.663  65.277  46.615  0.00  0.00            
ATOM    929  N   PRO X  59      57.602  65.366  47.638  0.00  0.00            
ATOM    930  CD  PRO X  59      58.548  65.151  48.728  0.00  0.00            
ATOM    931  HD2 PRO X  59      58.851  64.105  48.789  0.00  0.00            
ATOM    932  HD3 PRO X  59      58.155  65.388  49.716  0.00  0.00            
ATOM    933  CG  PRO X  59      59.864  65.874  48.299  0.00  0.00            
ATOM    934  HG2 PRO X  59      60.593  65.164  47.908  0.00  0.00            
ATOM    935  HG3 PRO X  59      60.338  66.441  49.100  0.00  0.00            
ATOM    936  CB  PRO X  59      59.426  66.847  47.249  0.00  0.00            
ATOM    937  HB2 PRO X  59      60.201  66.902  46.485  0.00  0.00            
ATOM    938  HB3 PRO X  59      59.339  67.839  47.692  0.00  0.00            
ATOM    939  CA  PRO X  59      58.009  66.423  46.748  0.00  0.00            
ATOM    940  HA  PRO X  59      57.311  67.242  46.920  0.00  0.00            
ATOM    941  C   PRO X  59      58.079  66.034  45.208  0.00  0.00            
ATOM    942  O   PRO X  59      57.946  66.826  44.335  0.00  0.00            
ATOM    943  N   ILE X  60      58.509  64.778  45.059  0.00  0.00            
ATOM    944  H   ILE X  60      58.978  64.296  45.812  0.00  0.00            
ATOM    945  CA  ILE X  60      58.774  64.048  43.807  0.00  0.00            
ATOM    946  HA  ILE X  60      59.409  64.616  43.127  0.00  0.00            
ATOM    947  CB  ILE X  60      59.449  62.724  44.256  0.00  0.00            
ATOM    948  HB  ILE X  60      58.729  62.107  44.794  0.00  0.00            
ATOM    949  CG2 ILE X  60      59.808  61.906  42.943  0.00  0.00            
ATOM    950 HG21 ILE X  60      58.953  61.652  42.317  0.00  0.00            
ATOM    951 HG22 ILE X  60      60.510  62.524  42.383  0.00  0.00            
ATOM    952 HG23 ILE X  60      60.306  60.947  43.090  0.00  0.00            
ATOM    953  CG1 ILE X  60      60.726  62.865  45.153  0.00  0.00            
ATOM    954 HG12 ILE X  60      60.460  63.288  46.122  0.00  0.00            
ATOM    955 HG13 ILE X  60      61.146  61.864  45.249  0.00  0.00            
ATOM    956  CD1 ILE X  60      61.800  63.790  44.519  0.00  0.00            
ATOM    957 HD11 ILE X  60      62.495  64.163  45.272  0.00  0.00            
ATOM    958 HD12 ILE X  60      62.456  63.329  43.782  0.00  0.00            
ATOM    959 HD13 ILE X  60      61.357  64.690  44.092  0.00  0.00            
ATOM    960  C   ILE X  60      57.396  63.826  43.082  0.00  0.00            
ATOM    961  O   ILE X  60      57.210  64.348  41.979  0.00  0.00            
ATOM    962  N   LEU X  61      56.369  63.276  43.768  0.00  0.00            
ATOM    963  H   LEU X  61      56.601  62.901  44.677  0.00  0.00            
ATOM    964  CA  LEU X  61      55.043  63.045  43.173  0.00  0.00            
ATOM    965  HA  LEU X  61      55.183  62.551  42.212  0.00  0.00            
ATOM    966  CB  LEU X  61      54.241  62.109  44.097  0.00  0.00            
ATOM    967  HB2 LEU X  61      54.289  62.409  45.144  0.00  0.00            
ATOM    968  HB3 LEU X  61      53.196  62.174  43.792  0.00  0.00            
ATOM    969  CG  LEU X  61      54.614  60.575  43.972  0.00  0.00            
ATOM    970  HG  LEU X  61      55.691  60.412  44.004  0.00  0.00            
ATOM    971  CD1 LEU X  61      53.939  59.770  45.124  0.00  0.00            
ATOM    972 HD11 LEU X  61      52.904  60.110  45.129  0.00  0.00            
ATOM    973 HD12 LEU X  61      54.019  58.721  44.839  0.00  0.00            
ATOM    974 HD13 LEU X  61      54.507  60.076  46.002  0.00  0.00            
ATOM    975  CD2 LEU X  61      54.017  59.854  42.752  0.00  0.00            
ATOM    976 HD21 LEU X  61      54.378  60.421  41.894  0.00  0.00            
ATOM    977 HD22 LEU X  61      54.447  58.857  42.650  0.00  0.00            
ATOM    978 HD23 LEU X  61      52.931  59.768  42.757  0.00  0.00            
ATOM    979  C   LEU X  61      54.270  64.358  42.859  0.00  0.00            
ATOM    980  O   LEU X  61      53.694  64.517  41.804  0.00  0.00            
ATOM    981  N   PHE X  62      54.483  65.392  43.705  0.00  0.00            
ATOM    982  H   PHE X  62      55.071  65.225  44.508  0.00  0.00            
ATOM    983  CA  PHE X  62      54.169  66.801  43.441  0.00  0.00            
ATOM    984  HA  PHE X  62      53.080  66.825  43.396  0.00  0.00            
ATOM    985  CB  PHE X  62      54.522  67.774  44.674  0.00  0.00            
ATOM    986  HB2 PHE X  62      54.384  67.182  45.579  0.00  0.00            
ATOM    987  HB3 PHE X  62      55.567  68.081  44.636  0.00  0.00            
ATOM    988  CG  PHE X  62      53.581  68.970  44.865  0.00  0.00            
ATOM    989  CD1 PHE X  62      52.753  68.945  46.029  0.00  0.00            
ATOM    990  HD1 PHE X  62      52.808  68.158  46.766  0.00  0.00            
ATOM    991  CE1 PHE X  62      51.904  70.096  46.293  0.00  0.00            
ATOM    992  HE1 PHE X  62      51.493  70.125  47.291  0.00  0.00            
ATOM    993  CZ  PHE X  62      51.851  71.138  45.356  0.00  0.00            
ATOM    994  HZ  PHE X  62      51.142  71.938  45.510  0.00  0.00            
ATOM    995  CE2 PHE X  62      52.593  71.079  44.152  0.00  0.00            
ATOM    996  HE2 PHE X  62      52.514  71.935  43.498  0.00  0.00            
ATOM    997  CD2 PHE X  62      53.472  70.018  43.897  0.00  0.00            
ATOM    998  HD2 PHE X  62      54.073  70.004  43.000  0.00  0.00            
ATOM    999  C   PHE X  62      54.656  67.387  42.067  0.00  0.00            
ATOM   1000  O   PHE X  62      53.862  67.725  41.196  0.00  0.00            
ATOM   1001  N   THR X  63      55.961  67.480  41.949  0.00  0.00            
ATOM   1002  H   THR X  63      56.435  67.338  42.829  0.00  0.00            
ATOM   1003  CA  THR X  63      56.786  67.868  40.844  0.00  0.00            
ATOM   1004  HA  THR X  63      56.656  68.933  40.648  0.00  0.00            
ATOM   1005  CB  THR X  63      58.286  67.519  41.089  0.00  0.00            
ATOM   1006  HB  THR X  63      58.425  66.444  41.203  0.00  0.00            
ATOM   1007  CG2 THR X  63      59.167  67.997  39.905  0.00  0.00            
ATOM   1008 HG21 THR X  63      60.174  68.246  40.240  0.00  0.00            
ATOM   1009 HG22 THR X  63      59.010  67.215  39.162  0.00  0.00            
ATOM   1010 HG23 THR X  63      58.741  68.930  39.537  0.00  0.00            
ATOM   1011  OG1 THR X  63      58.773  68.206  42.206  0.00  0.00            
ATOM   1012  HG1 THR X  63      58.516  67.713  42.988  0.00  0.00            
ATOM   1013  C   THR X  63      56.257  67.058  39.594  0.00  0.00            
ATOM   1014  O   THR X  63      55.861  67.671  38.592  0.00  0.00            
ATOM   1015  N   SER X  64      56.076  65.724  39.693  0.00  0.00            
ATOM   1016  H   SER X  64      56.194  65.321  40.612  0.00  0.00            
ATOM   1017  CA  SER X  64      55.704  64.972  38.538  0.00  0.00            
ATOM   1018  HA  SER X  64      56.388  65.247  37.735  0.00  0.00            
ATOM   1019  CB  SER X  64      55.827  63.479  38.985  0.00  0.00            
ATOM   1020  HB2 SER X  64      56.808  63.214  39.378  0.00  0.00            
ATOM   1021  HB3 SER X  64      55.107  63.223  39.762  0.00  0.00            
ATOM   1022  OG  SER X  64      55.602  62.690  37.881  0.00  0.00            
ATOM   1023  HG  SER X  64      56.227  62.999  37.221  0.00  0.00            
ATOM   1024  C   SER X  64      54.309  65.265  38.051  0.00  0.00            
ATOM   1025  O   SER X  64      54.116  65.535  36.845  0.00  0.00            
ATOM   1026  N   ILE X  65      53.374  65.318  39.039  0.00  0.00            
ATOM   1027  H   ILE X  65      53.683  65.222  39.996  0.00  0.00            
ATOM   1028  CA  ILE X  65      51.979  65.724  38.741  0.00  0.00            
ATOM   1029  HA  ILE X  65      51.669  65.097  37.904  0.00  0.00            
ATOM   1030  CB  ILE X  65      51.152  65.366  39.995  0.00  0.00            
ATOM   1031  HB  ILE X  65      51.624  65.844  40.853  0.00  0.00            
ATOM   1032  CG2 ILE X  65      49.768  66.023  40.081  0.00  0.00            
ATOM   1033 HG21 ILE X  65      49.978  67.093  40.098  0.00  0.00            
ATOM   1034 HG22 ILE X  65      49.157  65.704  39.236  0.00  0.00            
ATOM   1035 HG23 ILE X  65      49.274  65.666  40.984  0.00  0.00            
ATOM   1036  CG1 ILE X  65      50.986  63.866  40.097  0.00  0.00            
ATOM   1037 HG12 ILE X  65      50.090  63.620  39.526  0.00  0.00            
ATOM   1038 HG13 ILE X  65      51.819  63.266  39.731  0.00  0.00            
ATOM   1039  CD1 ILE X  65      50.684  63.435  41.591  0.00  0.00            
ATOM   1040 HD11 ILE X  65      50.977  64.206  42.304  0.00  0.00            
ATOM   1041 HD12 ILE X  65      49.617  63.258  41.722  0.00  0.00            
ATOM   1042 HD13 ILE X  65      51.173  62.520  41.926  0.00  0.00            
ATOM   1043  C   ILE X  65      51.848  67.192  38.245  0.00  0.00            
ATOM   1044  O   ILE X  65      51.061  67.382  37.366  0.00  0.00            
ATOM   1045  N   VAL X  66      52.572  68.164  38.778  0.00  0.00            
ATOM   1046  H   VAL X  66      53.370  67.953  39.360  0.00  0.00            
ATOM   1047  CA  VAL X  66      52.493  69.506  38.264  0.00  0.00            
ATOM   1048  HA  VAL X  66      51.465  69.848  38.385  0.00  0.00            
ATOM   1049  CB  VAL X  66      53.312  70.535  39.127  0.00  0.00            
ATOM   1050  HB  VAL X  66      54.230  70.046  39.454  0.00  0.00            
ATOM   1051  CG1 VAL X  66      53.663  71.865  38.524  0.00  0.00            
ATOM   1052 HG11 VAL X  66      52.719  72.341  38.259  0.00  0.00            
ATOM   1053 HG12 VAL X  66      54.137  72.567  39.210  0.00  0.00            
ATOM   1054 HG13 VAL X  66      54.198  71.742  37.583  0.00  0.00            
ATOM   1055  CG2 VAL X  66      52.558  70.908  40.406  0.00  0.00            
ATOM   1056 HG21 VAL X  66      51.656  71.436  40.097  0.00  0.00            
ATOM   1057 HG22 VAL X  66      52.246  69.989  40.902  0.00  0.00            
ATOM   1058 HG23 VAL X  66      53.087  71.440  41.197  0.00  0.00            
ATOM   1059  C   VAL X  66      53.080  69.560  36.891  0.00  0.00            
ATOM   1060  O   VAL X  66      52.551  70.266  36.023  0.00  0.00            
ATOM   1061  N   GLN X  67      54.071  68.777  36.526  0.00  0.00            
ATOM   1062  H   GLN X  67      54.453  68.291  37.325  0.00  0.00            
ATOM   1063  CA  GLN X  67      54.621  68.494  35.175  0.00  0.00            
ATOM   1064  HA  GLN X  67      54.569  69.418  34.599  0.00  0.00            
ATOM   1065  CB  GLN X  67      56.081  68.077  35.331  0.00  0.00            
ATOM   1066  HB2 GLN X  67      56.139  67.220  36.003  0.00  0.00            
ATOM   1067  HB3 GLN X  67      56.386  67.793  34.324  0.00  0.00            
ATOM   1068  CG  GLN X  67      56.929  69.244  35.949  0.00  0.00            
ATOM   1069  HG2 GLN X  67      56.371  69.871  36.645  0.00  0.00            
ATOM   1070  HG3 GLN X  67      57.672  68.684  36.517  0.00  0.00            
ATOM   1071  CD  GLN X  67      57.496  70.096  34.839  0.00  0.00            
ATOM   1072  OE1 GLN X  67      56.784  70.441  33.870  0.00  0.00            
ATOM   1073  NE2 GLN X  67      58.711  70.652  34.946  0.00  0.00            
ATOM   1074 HE21 GLN X  67      59.299  70.143  35.590  0.00  0.00            
ATOM   1075 HE22 GLN X  67      58.939  71.267  34.178  0.00  0.00            
ATOM   1076  C   GLN X  67      53.769  67.610  34.252  0.00  0.00            
ATOM   1077  O   GLN X  67      54.191  66.990  33.281  0.00  0.00            
ATOM   1078  N   HIE X  68      52.517  67.413  34.677  0.00  0.00            
ATOM   1079  H   HIE X  68      52.298  67.975  35.487  0.00  0.00            
ATOM   1080  CA  HIE X  68      51.459  66.464  34.248  0.00  0.00            
ATOM   1081  HA  HIE X  68      50.588  66.514  34.902  0.00  0.00            
ATOM   1082  CB  HIE X  68      51.129  67.019  32.817  0.00  0.00            
ATOM   1083  HB2 HIE X  68      51.103  68.100  32.674  0.00  0.00            
ATOM   1084  HB3 HIE X  68      51.821  66.649  32.061  0.00  0.00            
ATOM   1085  CG  HIE X  68      49.841  66.456  32.338  0.00  0.00            
ATOM   1086  ND1 HIE X  68      49.590  66.078  31.012  0.00  0.00            
ATOM   1087  CE1 HIE X  68      48.294  65.586  31.140  0.00  0.00            
ATOM   1088  HE1 HIE X  68      47.698  65.302  30.285  0.00  0.00            
ATOM   1089  NE2 HIE X  68      47.786  65.637  32.378  0.00  0.00            
ATOM   1090  HE2 HIE X  68      46.953  65.263  32.810  0.00  0.00            
ATOM   1091  CD2 HIE X  68      48.701  66.357  33.095  0.00  0.00            
ATOM   1092  HD2 HIE X  68      48.640  66.506  34.163  0.00  0.00            
ATOM   1093  C   HIE X  68      52.011  64.994  34.192  0.00  0.00            
ATOM   1094  O   HIE X  68      52.185  64.474  33.114  0.00  0.00            
ATOM   1095  N   HIE X  69      52.180  64.335  35.324  0.00  0.00            
ATOM   1096  H   HIE X  69      51.795  64.787  36.142  0.00  0.00            
ATOM   1097  CA  HIE X  69      52.709  62.943  35.475  0.00  0.00            
ATOM   1098  HA  HIE X  69      52.886  62.863  36.547  0.00  0.00            
ATOM   1099  CB  HIE X  69      51.550  62.033  35.019  0.00  0.00            
ATOM   1100  HB2 HIE X  69      51.290  62.221  33.978  0.00  0.00            
ATOM   1101  HB3 HIE X  69      51.827  60.987  35.152  0.00  0.00            
ATOM   1102  CG  HIE X  69      50.327  62.247  35.934  0.00  0.00            
ATOM   1103  ND1 HIE X  69      50.185  61.702  37.232  0.00  0.00            
ATOM   1104  CE1 HIE X  69      48.989  62.194  37.619  0.00  0.00            
ATOM   1105  HE1 HIE X  69      48.506  61.936  38.550  0.00  0.00            
ATOM   1106  NE2 HIE X  69      48.360  62.937  36.632  0.00  0.00            
ATOM   1107  HE2 HIE X  69      47.420  63.306  36.645  0.00  0.00            
ATOM   1108  CD2 HIE X  69      49.181  62.890  35.503  0.00  0.00            
ATOM   1109  HD2 HIE X  69      49.008  63.395  34.564  0.00  0.00            
ATOM   1110  C   HIE X  69      54.054  62.627  34.871  0.00  0.00            
ATOM   1111  O   HIE X  69      54.517  61.500  35.060  0.00  0.00            
ATOM   1112  N   HIE X  70      54.675  63.568  34.187  0.00  0.00            
ATOM   1113  H   HIE X  70      54.338  64.518  34.248  0.00  0.00            
ATOM   1114  CA  HIE X  70      56.013  63.447  33.579  0.00  0.00            
ATOM   1115  HA  HIE X  70      55.995  62.566  32.939  0.00  0.00            
ATOM   1116  CB  HIE X  70      56.464  64.710  32.880  0.00  0.00            
ATOM   1117  HB2 HIE X  70      55.743  64.909  32.086  0.00  0.00            
ATOM   1118  HB3 HIE X  70      56.332  65.594  33.504  0.00  0.00            
ATOM   1119  CG  HIE X  70      57.787  64.562  32.241  0.00  0.00            
ATOM   1120  ND1 HIE X  70      58.005  63.684  31.149  0.00  0.00            
ATOM   1121  CE1 HIE X  70      59.350  63.696  30.936  0.00  0.00            
ATOM   1122  HE1 HIE X  70      59.804  63.072  30.181  0.00  0.00            
ATOM   1123  NE2 HIE X  70      59.943  64.446  31.837  0.00  0.00            
ATOM   1124  HE2 HIE X  70      60.940  64.604  31.825  0.00  0.00            
ATOM   1125  CD2 HIE X  70      59.008  64.999  32.681  0.00  0.00            
ATOM   1126  HD2 HIE X  70      59.088  65.719  33.482  0.00  0.00            
ATOM   1127  C   HIE X  70      57.016  63.118  34.684  0.00  0.00            
ATOM   1128  O   HIE X  70      57.100  63.641  35.787  0.00  0.00            
ATOM   1129  N   TRP X  71      57.946  62.190  34.319  0.00  0.00            
ATOM   1130  H   TRP X  71      57.995  61.791  33.393  0.00  0.00            
ATOM   1131  CA  TRP X  71      59.077  61.757  35.261  0.00  0.00            
ATOM   1132  HA  TRP X  71      58.847  62.196  36.232  0.00  0.00            
ATOM   1133  CB  TRP X  71      59.047  60.215  35.271  0.00  0.00            
ATOM   1134  HB2 TRP X  71      58.043  59.838  35.465  0.00  0.00            
ATOM   1135  HB3 TRP X  71      59.387  59.852  34.301  0.00  0.00            
ATOM   1136  CG  TRP X  71      59.907  59.737  36.349  0.00  0.00            
ATOM   1137  CD1 TRP X  71      61.122  59.194  36.236  0.00  0.00            
ATOM   1138  HD1 TRP X  71      61.562  58.942  35.283  0.00  0.00            
ATOM   1139  NE1 TRP X  71      61.610  58.764  37.423  0.00  0.00            
ATOM   1140  HE1 TRP X  71      62.431  58.177  37.420  0.00  0.00            
ATOM   1141  CE2 TRP X  71      60.746  59.196  38.443  0.00  0.00            
ATOM   1142  CZ2 TRP X  71      60.655  58.944  39.805  0.00  0.00            
ATOM   1143  HZ2 TRP X  71      61.498  58.458  40.272  0.00  0.00            
ATOM   1144  CH2 TRP X  71      59.590  59.333  40.609  0.00  0.00            
ATOM   1145  HH2 TRP X  71      59.578  59.149  41.673  0.00  0.00            
ATOM   1146  CZ3 TRP X  71      58.432  59.954  39.954  0.00  0.00            
ATOM   1147  HZ3 TRP X  71      57.590  60.263  40.556  0.00  0.00            
ATOM   1148  CE3 TRP X  71      58.479  60.223  38.540  0.00  0.00            
ATOM   1149  HE3 TRP X  71      57.662  60.692  38.013  0.00  0.00            
ATOM   1150  CD2 TRP X  71      59.614  59.840  37.772  0.00  0.00            
ATOM   1151  C   TRP X  71      60.408  62.232  34.679  0.00  0.00            
ATOM   1152  O   TRP X  71      60.975  61.634  33.773  0.00  0.00            
ATOM   1153  N   PRO X  72      61.076  63.282  35.250  0.00  0.00            
ATOM   1154  CD  PRO X  72      60.493  64.302  36.093  0.00  0.00            
ATOM   1155  HD2 PRO X  72      60.260  63.746  37.001  0.00  0.00            
ATOM   1156  HD3 PRO X  72      59.601  64.687  35.599  0.00  0.00            
ATOM   1157  CG  PRO X  72      61.614  65.332  36.338  0.00  0.00            
ATOM   1158  HG2 PRO X  72      62.207  65.154  37.235  0.00  0.00            
ATOM   1159  HG3 PRO X  72      61.193  66.326  36.485  0.00  0.00            
ATOM   1160  CB  PRO X  72      62.529  65.273  35.151  0.00  0.00            
ATOM   1161  HB2 PRO X  72      63.512  65.683  35.387  0.00  0.00            
ATOM   1162  HB3 PRO X  72      62.124  65.960  34.408  0.00  0.00            
ATOM   1163  CA  PRO X  72      62.468  63.766  34.882  0.00  0.00            
ATOM   1164  HA  PRO X  72      62.669  63.776  33.810  0.00  0.00            
ATOM   1165  C   PRO X  72      63.550  62.939  35.544  0.00  0.00            
ATOM   1166  O   PRO X  72      64.678  62.823  35.029  0.00  0.00            
ATOM   1167  N   PHE X  73      63.273  62.408  36.747  0.00  0.00            
ATOM   1168  H   PHE X  73      62.406  62.613  37.222  0.00  0.00            
ATOM   1169  CA  PHE X  73      64.207  61.862  37.676  0.00  0.00            
ATOM   1170  HA  PHE X  73      65.001  62.583  37.869  0.00  0.00            
ATOM   1171  CB  PHE X  73      63.535  61.548  39.005  0.00  0.00            
ATOM   1172  HB2 PHE X  73      62.961  60.628  38.889  0.00  0.00            
ATOM   1173  HB3 PHE X  73      64.328  61.407  39.739  0.00  0.00            
ATOM   1174  CG  PHE X  73      62.651  62.644  39.603  0.00  0.00            
ATOM   1175  CD1 PHE X  73      63.357  63.735  40.184  0.00  0.00            
ATOM   1176  HD1 PHE X  73      64.433  63.808  40.131  0.00  0.00            
ATOM   1177  CE1 PHE X  73      62.661  64.810  40.707  0.00  0.00            
ATOM   1178  HE1 PHE X  73      63.282  65.612  41.078  0.00  0.00            
ATOM   1179  CZ  PHE X  73      61.277  64.930  40.598  0.00  0.00            
ATOM   1180  HZ  PHE X  73      60.821  65.745  41.140  0.00  0.00            
ATOM   1181  CE2 PHE X  73      60.523  63.870  39.997  0.00  0.00            
ATOM   1182  HE2 PHE X  73      59.446  63.796  40.000  0.00  0.00            
ATOM   1183  CD2 PHE X  73      61.252  62.739  39.476  0.00  0.00            
ATOM   1184  HD2 PHE X  73      60.678  61.877  39.171  0.00  0.00            
ATOM   1185  C   PHE X  73      64.976  60.589  37.138  0.00  0.00            
ATOM   1186  O   PHE X  73      65.911  60.145  37.809  0.00  0.00            
ATOM   1187  N   GLY X  74      64.676  60.007  35.909  0.00  0.00            
ATOM   1188  H   GLY X  74      63.876  60.356  35.401  0.00  0.00            
ATOM   1189  CA  GLY X  74      65.319  58.873  35.312  0.00  0.00            
ATOM   1190  HA2 GLY X  74      65.239  58.960  34.229  0.00  0.00            
ATOM   1191  HA3 GLY X  74      66.394  58.924  35.488  0.00  0.00            
ATOM   1192  C   GLY X  74      64.890  57.462  35.776  0.00  0.00            
ATOM   1193  O   GLY X  74      63.880  57.226  36.509  0.00  0.00            
ATOM   1194  N   GLY X  75      65.561  56.449  35.154  0.00  0.00            
ATOM   1195  H   GLY X  75      66.207  56.540  34.383  0.00  0.00            
ATOM   1196  CA  GLY X  75      65.250  55.034  35.418  0.00  0.00            
ATOM   1197  HA2 GLY X  75      64.214  54.903  35.106  0.00  0.00            
ATOM   1198  HA3 GLY X  75      65.837  54.432  34.725  0.00  0.00            
ATOM   1199  C   GLY X  75      65.401  54.629  36.865  0.00  0.00            
ATOM   1200  O   GLY X  75      64.439  53.988  37.421  0.00  0.00            
ATOM   1201  N   ALA X  76      66.524  54.900  37.513  0.00  0.00            
ATOM   1202  H   ALA X  76      67.226  55.423  37.008  0.00  0.00            
ATOM   1203  CA  ALA X  76      66.801  54.359  38.843  0.00  0.00            
ATOM   1204  HA  ALA X  76      66.577  53.293  38.796  0.00  0.00            
ATOM   1205  CB  ALA X  76      68.273  54.508  39.193  0.00  0.00            
ATOM   1206  HB1 ALA X  76      68.820  54.129  38.330  0.00  0.00            
ATOM   1207  HB2 ALA X  76      68.437  55.585  39.165  0.00  0.00            
ATOM   1208  HB3 ALA X  76      68.576  54.062  40.140  0.00  0.00            
ATOM   1209  C   ALA X  76      65.844  54.995  39.821  0.00  0.00            
ATOM   1210  O   ALA X  76      65.314  54.270  40.671  0.00  0.00            
ATOM   1211  N   ALA X  77      65.567  56.251  39.684  0.00  0.00            
ATOM   1212  H   ALA X  77      65.915  56.779  38.897  0.00  0.00            
ATOM   1213  CA  ALA X  77      64.573  56.907  40.495  0.00  0.00            
ATOM   1214  HA  ALA X  77      64.881  56.861  41.540  0.00  0.00            
ATOM   1215  CB  ALA X  77      64.525  58.346  39.995  0.00  0.00            
ATOM   1216  HB1 ALA X  77      64.331  58.299  38.924  0.00  0.00            
ATOM   1217  HB2 ALA X  77      63.802  58.923  40.573  0.00  0.00            
ATOM   1218  HB3 ALA X  77      65.508  58.780  40.177  0.00  0.00            
ATOM   1219  C   ALA X  77      63.122  56.309  40.490  0.00  0.00            
ATOM   1220  O   ALA X  77      62.454  56.320  41.551  0.00  0.00            
ATOM   1221  N   CYX X  78      62.663  55.911  39.319  0.00  0.00            
ATOM   1222  H   CYX X  78      63.235  55.953  38.488  0.00  0.00            
ATOM   1223  CA  CYX X  78      61.361  55.378  39.180  0.00  0.00            
ATOM   1224  HA  CYX X  78      60.617  56.152  39.368  0.00  0.00            
ATOM   1225  CB  CYX X  78      61.021  55.129  37.698  0.00  0.00            
ATOM   1226  HB2 CYX X  78      60.925  56.132  37.284  0.00  0.00            
ATOM   1227  HB3 CYX X  78      61.834  54.538  37.276  0.00  0.00            
ATOM   1228  SG  CYX X  78      59.412  54.321  37.336  0.00  0.00            
ATOM   1229  C   CYX X  78      61.164  54.150  39.992  0.00  0.00            
ATOM   1230  O   CYX X  78      60.145  54.016  40.546  0.00  0.00            
ATOM   1231  N   SER X  79      62.152  53.238  40.032  0.00  0.00            
ATOM   1232  H   SER X  79      63.004  53.492  39.553  0.00  0.00            
ATOM   1233  CA  SER X  79      61.992  51.976  40.746  0.00  0.00            
ATOM   1234  HA  SER X  79      60.997  51.592  40.520  0.00  0.00            
ATOM   1235  CB  SER X  79      63.112  50.960  40.545  0.00  0.00            
ATOM   1236  HB2 SER X  79      64.062  51.305  40.954  0.00  0.00            
ATOM   1237  HB3 SER X  79      62.861  50.010  41.016  0.00  0.00            
ATOM   1238  OG  SER X  79      63.156  50.712  39.194  0.00  0.00            
ATOM   1239  HG  SER X  79      62.268  50.471  38.922  0.00  0.00            
ATOM   1240  C   SER X  79      61.969  52.254  42.187  0.00  0.00            
ATOM   1241  O   SER X  79      61.165  51.621  42.947  0.00  0.00            
ATOM   1242  N   ILE X  80      62.747  53.125  42.681  0.00  0.00            
ATOM   1243  H   ILE X  80      63.264  53.500  41.898  0.00  0.00            
ATOM   1244  CA  ILE X  80      62.979  53.506  44.082  0.00  0.00            
ATOM   1245  HA  ILE X  80      62.865  52.621  44.709  0.00  0.00            
ATOM   1246  CB  ILE X  80      64.362  54.165  44.309  0.00  0.00            
ATOM   1247  HB  ILE X  80      64.302  55.151  43.848  0.00  0.00            
ATOM   1248  CG2 ILE X  80      64.578  54.452  45.823  0.00  0.00            
ATOM   1249 HG21 ILE X  80      65.186  55.341  45.992  0.00  0.00            
ATOM   1250 HG22 ILE X  80      63.654  54.689  46.349  0.00  0.00            
ATOM   1251 HG23 ILE X  80      64.903  53.558  46.356  0.00  0.00            
ATOM   1252  CG1 ILE X  80      65.550  53.282  43.802  0.00  0.00            
ATOM   1253 HG12 ILE X  80      65.627  52.386  44.417  0.00  0.00            
ATOM   1254 HG13 ILE X  80      65.373  52.876  42.806  0.00  0.00            
ATOM   1255  CD1 ILE X  80      67.003  53.910  43.705  0.00  0.00            
ATOM   1256 HD11 ILE X  80      67.705  53.291  43.146  0.00  0.00            
ATOM   1257 HD12 ILE X  80      66.915  54.787  43.064  0.00  0.00            
ATOM   1258 HD13 ILE X  80      67.358  54.239  44.682  0.00  0.00            
ATOM   1259  C   ILE X  80      61.789  54.418  44.690  0.00  0.00            
ATOM   1260  O   ILE X  80      61.110  53.959  45.562  0.00  0.00            
ATOM   1261  N   LEU X  81      61.761  55.738  44.301  0.00  0.00            
ATOM   1262  H   LEU X  81      62.221  55.990  43.438  0.00  0.00            
ATOM   1263  CA  LEU X  81      61.067  56.855  44.935  0.00  0.00            
ATOM   1264  HA  LEU X  81      61.564  56.891  45.905  0.00  0.00            
ATOM   1265  CB  LEU X  81      61.299  58.275  44.272  0.00  0.00            
ATOM   1266  HB2 LEU X  81      60.940  58.330  43.244  0.00  0.00            
ATOM   1267  HB3 LEU X  81      60.759  59.067  44.791  0.00  0.00            
ATOM   1268  CG  LEU X  81      62.790  58.560  44.169  0.00  0.00            
ATOM   1269  HG  LEU X  81      63.275  57.684  43.739  0.00  0.00            
ATOM   1270  CD1 LEU X  81      63.033  59.798  43.313  0.00  0.00            
ATOM   1271 HD11 LEU X  81      64.112  59.823  43.156  0.00  0.00            
ATOM   1272 HD12 LEU X  81      62.501  59.508  42.407  0.00  0.00            
ATOM   1273 HD13 LEU X  81      62.491  60.669  43.682  0.00  0.00            
ATOM   1274  CD2 LEU X  81      63.479  58.924  45.483  0.00  0.00            
ATOM   1275 HD21 LEU X  81      63.470  58.082  46.175  0.00  0.00            
ATOM   1276 HD22 LEU X  81      64.479  59.317  45.299  0.00  0.00            
ATOM   1277 HD23 LEU X  81      62.946  59.756  45.942  0.00  0.00            
ATOM   1278  C   LEU X  81      59.599  56.634  45.240  0.00  0.00            
ATOM   1279  O   LEU X  81      59.187  56.887  46.343  0.00  0.00            
ATOM   1280  N   PRO X  82      58.778  56.034  44.291  0.00  0.00            
ATOM   1281  CD  PRO X  82      59.077  55.857  42.857  0.00  0.00            
ATOM   1282  HD2 PRO X  82      59.614  54.918  42.720  0.00  0.00            
ATOM   1283  HD3 PRO X  82      59.782  56.610  42.505  0.00  0.00            
ATOM   1284  CG  PRO X  82      57.714  55.764  42.171  0.00  0.00            
ATOM   1285  HG2 PRO X  82      57.851  55.214  41.240  0.00  0.00            
ATOM   1286  HG3 PRO X  82      57.292  56.761  42.050  0.00  0.00            
ATOM   1287  CB  PRO X  82      56.931  54.938  43.235  0.00  0.00            
ATOM   1288  HB2 PRO X  82      57.242  53.896  43.156  0.00  0.00            
ATOM   1289  HB3 PRO X  82      55.848  54.980  43.127  0.00  0.00            
ATOM   1290  CA  PRO X  82      57.415  55.525  44.541  0.00  0.00            
ATOM   1291  HA  PRO X  82      56.633  56.202  44.885  0.00  0.00            
ATOM   1292  C   PRO X  82      57.413  54.366  45.562  0.00  0.00            
ATOM   1293  O   PRO X  82      56.499  54.287  46.378  0.00  0.00            
ATOM   1294  N   SER X  83      58.413  53.519  45.556  0.00  0.00            
ATOM   1295  H   SER X  83      59.223  53.714  44.987  0.00  0.00            
ATOM   1296  CA  SER X  83      58.601  52.469  46.546  0.00  0.00            
ATOM   1297  HA  SER X  83      57.715  51.837  46.603  0.00  0.00            
ATOM   1298  CB  SER X  83      59.717  51.485  46.210  0.00  0.00            
ATOM   1299  HB2 SER X  83      60.701  51.952  46.178  0.00  0.00            
ATOM   1300  HB3 SER X  83      59.721  50.572  46.806  0.00  0.00            
ATOM   1301  OG  SER X  83      59.553  50.989  44.944  0.00  0.00            
ATOM   1302  HG  SER X  83      60.326  51.287  44.458  0.00  0.00            
ATOM   1303  C   SER X  83      58.828  52.948  48.011  0.00  0.00            
ATOM   1304  O   SER X  83      58.881  52.029  48.804  0.00  0.00            
ATOM   1305  N   LEU X  84      58.971  54.205  48.432  0.00  0.00            
ATOM   1306  H   LEU X  84      59.160  54.882  47.707  0.00  0.00            
ATOM   1307  CA  LEU X  84      58.959  54.627  49.809  0.00  0.00            
ATOM   1308  HA  LEU X  84      59.687  53.921  50.209  0.00  0.00            
ATOM   1309  CB  LEU X  84      59.572  56.040  49.864  0.00  0.00            
ATOM   1310  HB2 LEU X  84      58.891  56.670  49.292  0.00  0.00            
ATOM   1311  HB3 LEU X  84      59.540  56.338  50.912  0.00  0.00            
ATOM   1312  CG  LEU X  84      61.065  56.196  49.306  0.00  0.00            
ATOM   1313  HG  LEU X  84      61.145  55.639  48.373  0.00  0.00            
ATOM   1314  CD1 LEU X  84      61.500  57.679  49.064  0.00  0.00            
ATOM   1315 HD11 LEU X  84      62.326  57.670  48.353  0.00  0.00            
ATOM   1316 HD12 LEU X  84      60.633  58.239  48.714  0.00  0.00            
ATOM   1317 HD13 LEU X  84      61.827  58.116  50.007  0.00  0.00            
ATOM   1318  CD2 LEU X  84      61.999  55.608  50.298  0.00  0.00            
ATOM   1319 HD21 LEU X  84      61.811  56.138  51.232  0.00  0.00            
ATOM   1320 HD22 LEU X  84      61.981  54.521  50.364  0.00  0.00            
ATOM   1321 HD23 LEU X  84      62.984  55.772  49.861  0.00  0.00            
ATOM   1322  C   LEU X  84      57.639  54.505  50.499  0.00  0.00            
ATOM   1323  O   LEU X  84      57.545  54.457  51.707  0.00  0.00            
ATOM   1324  N   ILE X  85      56.559  54.431  49.735  0.00  0.00            
ATOM   1325  H   ILE X  85      56.773  54.452  48.748  0.00  0.00            
ATOM   1326  CA  ILE X  85      55.213  54.235  50.220  0.00  0.00            
ATOM   1327  HA  ILE X  85      55.135  54.866  51.105  0.00  0.00            
ATOM   1328  CB  ILE X  85      54.141  54.796  49.201  0.00  0.00            
ATOM   1329  HB  ILE X  85      54.355  54.207  48.309  0.00  0.00            
ATOM   1330  CG2 ILE X  85      52.710  54.450  49.699  0.00  0.00            
ATOM   1331 HG21 ILE X  85      52.374  53.450  49.423  0.00  0.00            
ATOM   1332 HG22 ILE X  85      52.620  54.662  50.765  0.00  0.00            
ATOM   1333 HG23 ILE X  85      52.028  55.230  49.361  0.00  0.00            
ATOM   1334  CG1 ILE X  85      54.282  56.292  48.994  0.00  0.00            
ATOM   1335 HG12 ILE X  85      53.656  56.881  49.665  0.00  0.00            
ATOM   1336 HG13 ILE X  85      55.271  56.643  49.290  0.00  0.00            
ATOM   1337  CD1 ILE X  85      53.987  56.708  47.552  0.00  0.00            
ATOM   1338 HD11 ILE X  85      54.832  56.449  46.915  0.00  0.00            
ATOM   1339 HD12 ILE X  85      53.072  56.241  47.186  0.00  0.00            
ATOM   1340 HD13 ILE X  85      53.871  57.792  47.576  0.00  0.00            
ATOM   1341  C   ILE X  85      54.859  52.748  50.606  0.00  0.00            
ATOM   1342  O   ILE X  85      54.225  52.460  51.580  0.00  0.00            
ATOM   1343  N   LEU X  86      55.219  51.810  49.677  0.00  0.00            
ATOM   1344  H   LEU X  86      55.671  52.069  48.812  0.00  0.00            
ATOM   1345  CA  LEU X  86      55.172  50.409  50.073  0.00  0.00            
ATOM   1346  HA  LEU X  86      54.172  50.189  50.447  0.00  0.00            
ATOM   1347  CB  LEU X  86      55.511  49.491  48.813  0.00  0.00            
ATOM   1348  HB2 LEU X  86      54.773  49.764  48.059  0.00  0.00            
ATOM   1349  HB3 LEU X  86      56.517  49.671  48.433  0.00  0.00            
ATOM   1350  CG  LEU X  86      55.452  48.000  49.014  0.00  0.00            
ATOM   1351  HG  LEU X  86      56.259  47.697  49.683  0.00  0.00            
ATOM   1352  CD1 LEU X  86      54.141  47.550  49.513  0.00  0.00            
ATOM   1353 HD11 LEU X  86      53.298  48.068  49.057  0.00  0.00            
ATOM   1354 HD12 LEU X  86      54.051  46.476  49.349  0.00  0.00            
ATOM   1355 HD13 LEU X  86      54.124  47.562  50.603  0.00  0.00            
ATOM   1356  CD2 LEU X  86      55.643  47.286  47.648  0.00  0.00            
ATOM   1357 HD21 LEU X  86      56.235  47.837  46.917  0.00  0.00            
ATOM   1358 HD22 LEU X  86      56.055  46.288  47.802  0.00  0.00            
ATOM   1359 HD23 LEU X  86      54.686  47.078  47.169  0.00  0.00            
ATOM   1360  C   LEU X  86      56.166  50.092  51.221  0.00  0.00            
ATOM   1361  O   LEU X  86      55.755  49.373  52.156  0.00  0.00            
ATOM   1362  N   LEU X  87      57.386  50.675  51.201  0.00  0.00            
ATOM   1363  H   LEU X  87      57.664  51.078  50.318  0.00  0.00            
ATOM   1364  CA  LEU X  87      58.376  50.553  52.296  0.00  0.00            
ATOM   1365  HA  LEU X  87      58.591  49.486  52.338  0.00  0.00            
ATOM   1366  CB  LEU X  87      59.588  51.382  51.924  0.00  0.00            
ATOM   1367  HB2 LEU X  87      59.960  50.909  51.015  0.00  0.00            
ATOM   1368  HB3 LEU X  87      59.169  52.362  51.696  0.00  0.00            
ATOM   1369  CG  LEU X  87      60.664  51.556  52.995  0.00  0.00            
ATOM   1370  HG  LEU X  87      60.202  52.132  53.797  0.00  0.00            
ATOM   1371  CD1 LEU X  87      61.231  50.261  53.589  0.00  0.00            
ATOM   1372 HD11 LEU X  87      61.802  50.535  54.476  0.00  0.00            
ATOM   1373 HD12 LEU X  87      60.423  49.607  53.918  0.00  0.00            
ATOM   1374 HD13 LEU X  87      61.903  49.693  52.946  0.00  0.00            
ATOM   1375  CD2 LEU X  87      61.704  52.279  52.277  0.00  0.00            
ATOM   1376 HD21 LEU X  87      62.117  51.637  51.498  0.00  0.00            
ATOM   1377 HD22 LEU X  87      61.254  53.185  51.872  0.00  0.00            
ATOM   1378 HD23 LEU X  87      62.537  52.560  52.921  0.00  0.00            
ATOM   1379  C   LEU X  87      57.684  50.916  53.694  0.00  0.00            
ATOM   1380  O   LEU X  87      57.597  50.083  54.616  0.00  0.00            
ATOM   1381  N   ASN X  88      57.156  52.183  53.767  0.00  0.00            
ATOM   1382  H   ASN X  88      57.349  52.798  52.989  0.00  0.00            
ATOM   1383  CA  ASN X  88      56.446  52.759  54.981  0.00  0.00            
ATOM   1384  HA  ASN X  88      57.118  52.812  55.837  0.00  0.00            
ATOM   1385  CB  ASN X  88      56.028  54.214  54.623  0.00  0.00            
ATOM   1386  HB2 ASN X  88      56.951  54.782  54.744  0.00  0.00            
ATOM   1387  HB3 ASN X  88      55.732  54.160  53.576  0.00  0.00            
ATOM   1388  CG  ASN X  88      54.941  54.785  55.507  0.00  0.00            
ATOM   1389  OD1 ASN X  88      53.807  54.398  55.432  0.00  0.00            
ATOM   1390  ND2 ASN X  88      55.279  55.647  56.425  0.00  0.00            
ATOM   1391 HD21 ASN X  88      54.730  55.926  57.225  0.00  0.00            
ATOM   1392 HD22 ASN X  88      56.283  55.699  56.519  0.00  0.00            
ATOM   1393  C   ASN X  88      55.243  51.890  55.472  0.00  0.00            
ATOM   1394  O   ASN X  88      54.930  51.724  56.661  0.00  0.00            
ATOM   1395  N   MET X  89      54.514  51.293  54.520  0.00  0.00            
ATOM   1396  H   MET X  89      54.645  51.536  53.548  0.00  0.00            
ATOM   1397  CA  MET X  89      53.466  50.374  54.794  0.00  0.00            
ATOM   1398  HA  MET X  89      52.784  50.801  55.529  0.00  0.00            
ATOM   1399  CB  MET X  89      52.830  49.864  53.515  0.00  0.00            
ATOM   1400  HB2 MET X  89      52.684  50.694  52.824  0.00  0.00            
ATOM   1401  HB3 MET X  89      53.379  49.180  52.868  0.00  0.00            
ATOM   1402  CG  MET X  89      51.509  49.199  53.806  0.00  0.00            
ATOM   1403  HG2 MET X  89      51.635  48.531  54.659  0.00  0.00            
ATOM   1404  HG3 MET X  89      50.710  49.931  53.920  0.00  0.00            
ATOM   1405  SD  MET X  89      50.896  48.144  52.533  0.00  0.00            
ATOM   1406  CE  MET X  89      52.071  46.785  52.619  0.00  0.00            
ATOM   1407  HE1 MET X  89      53.115  47.076  52.501  0.00  0.00            
ATOM   1408  HE2 MET X  89      51.992  46.252  53.567  0.00  0.00            
ATOM   1409  HE3 MET X  89      51.804  46.123  51.795  0.00  0.00            
ATOM   1410  C   MET X  89      54.135  49.152  55.644  0.00  0.00            
ATOM   1411  O   MET X  89      53.650  48.845  56.699  0.00  0.00            
ATOM   1412  N   TYR X  90      55.036  48.395  54.978  0.00  0.00            
ATOM   1413  H   TYR X  90      55.514  48.653  54.126  0.00  0.00            
ATOM   1414  CA  TYR X  90      55.664  47.275  55.645  0.00  0.00            
ATOM   1415  HA  TYR X  90      54.899  46.599  56.026  0.00  0.00            
ATOM   1416  CB  TYR X  90      56.421  46.446  54.701  0.00  0.00            
ATOM   1417  HB2 TYR X  90      57.194  46.996  54.165  0.00  0.00            
ATOM   1418  HB3 TYR X  90      56.955  45.789  55.388  0.00  0.00            
ATOM   1419  CG  TYR X  90      55.623  45.728  53.664  0.00  0.00            
ATOM   1420  CD1 TYR X  90      54.743  44.710  54.043  0.00  0.00            
ATOM   1421  HD1 TYR X  90      54.666  44.529  55.105  0.00  0.00            
ATOM   1422  CE1 TYR X  90      54.108  43.913  53.017  0.00  0.00            
ATOM   1423  HE1 TYR X  90      53.371  43.166  53.272  0.00  0.00            
ATOM   1424  CZ  TYR X  90      54.405  44.071  51.677  0.00  0.00            
ATOM   1425  OH  TYR X  90      53.823  43.316  50.752  0.00  0.00            
ATOM   1426  HH  TYR X  90      54.264  43.505  49.920  0.00  0.00            
ATOM   1427  CE2 TYR X  90      55.447  44.946  51.306  0.00  0.00            
ATOM   1428  HE2 TYR X  90      55.725  44.896  50.264  0.00  0.00            
ATOM   1429  CD2 TYR X  90      55.939  45.785  52.344  0.00  0.00            
ATOM   1430  HD2 TYR X  90      56.629  46.570  52.072  0.00  0.00            
ATOM   1431  C   TYR X  90      56.414  47.733  56.887  0.00  0.00            
ATOM   1432  O   TYR X  90      56.179  47.129  57.911  0.00  0.00            
ATOM   1433  N   ALA X  91      57.302  48.792  56.928  0.00  0.00            
ATOM   1434  H   ALA X  91      57.308  49.443  56.156  0.00  0.00            
ATOM   1435  CA  ALA X  91      58.009  49.272  58.134  0.00  0.00            
ATOM   1436  HA  ALA X  91      58.569  48.411  58.501  0.00  0.00            
ATOM   1437  CB  ALA X  91      59.008  50.483  57.808  0.00  0.00            
ATOM   1438  HB1 ALA X  91      59.580  50.791  58.683  0.00  0.00            
ATOM   1439  HB2 ALA X  91      59.829  50.222  57.140  0.00  0.00            
ATOM   1440  HB3 ALA X  91      58.558  51.302  57.247  0.00  0.00            
ATOM   1441  C   ALA X  91      57.031  49.624  59.254  0.00  0.00            
ATOM   1442  O   ALA X  91      57.317  49.238  60.359  0.00  0.00            
ATOM   1443  N   SER X  92      55.944  50.275  58.927  0.00  0.00            
ATOM   1444  H   SER X  92      55.713  50.490  57.967  0.00  0.00            
ATOM   1445  CA  SER X  92      55.036  50.678  60.029  0.00  0.00            
ATOM   1446  HA  SER X  92      55.669  51.251  60.706  0.00  0.00            
ATOM   1447  CB  SER X  92      53.983  51.735  59.600  0.00  0.00            
ATOM   1448  HB2 SER X  92      53.399  51.223  58.835  0.00  0.00            
ATOM   1449  HB3 SER X  92      53.503  52.030  60.533  0.00  0.00            
ATOM   1450  OG  SER X  92      54.686  52.795  59.018  0.00  0.00            
ATOM   1451  HG  SER X  92      54.876  52.471  58.135  0.00  0.00            
ATOM   1452  C   SER X  92      54.549  49.549  60.850  0.00  0.00            
ATOM   1453  O   SER X  92      54.830  49.505  62.030  0.00  0.00            
ATOM   1454  N   ILE X  93      53.845  48.564  60.275  0.00  0.00            
ATOM   1455  H   ILE X  93      53.596  48.711  59.307  0.00  0.00            
ATOM   1456  CA  ILE X  93      53.358  47.386  60.921  0.00  0.00            
ATOM   1457  HA  ILE X  93      52.851  47.863  61.759  0.00  0.00            
ATOM   1458  CB  ILE X  93      52.249  46.770  60.125  0.00  0.00            
ATOM   1459  HB  ILE X  93      51.547  47.540  59.806  0.00  0.00            
ATOM   1460  CG2 ILE X  93      52.741  45.943  58.880  0.00  0.00            
ATOM   1461 HG21 ILE X  93      53.411  46.631  58.365  0.00  0.00            
ATOM   1462 HG22 ILE X  93      53.411  45.100  59.050  0.00  0.00            
ATOM   1463 HG23 ILE X  93      51.923  45.683  58.208  0.00  0.00            
ATOM   1464  CG1 ILE X  93      51.403  45.778  60.946  0.00  0.00            
ATOM   1465 HG12 ILE X  93      50.615  45.512  60.242  0.00  0.00            
ATOM   1466 HG13 ILE X  93      51.930  44.852  61.176  0.00  0.00            
ATOM   1467  CD1 ILE X  93      50.765  46.374  62.270  0.00  0.00            
ATOM   1468 HD11 ILE X  93      49.974  45.678  62.550  0.00  0.00            
ATOM   1469 HD12 ILE X  93      51.474  46.488  63.090  0.00  0.00            
ATOM   1470 HD13 ILE X  93      50.238  47.276  61.957  0.00  0.00            
ATOM   1471  C   ILE X  93      54.380  46.361  61.427  0.00  0.00            
ATOM   1472  O   ILE X  93      54.085  45.687  62.416  0.00  0.00            
ATOM   1473  N   LEU X  94      55.583  46.263  60.872  0.00  0.00            
ATOM   1474  H   LEU X  94      55.763  46.784  60.025  0.00  0.00            
ATOM   1475  CA  LEU X  94      56.765  45.610  61.567  0.00  0.00            
ATOM   1476  HA  LEU X  94      56.558  44.575  61.841  0.00  0.00            
ATOM   1477  CB  LEU X  94      57.932  45.508  60.569  0.00  0.00            
ATOM   1478  HB2 LEU X  94      58.024  46.444  60.017  0.00  0.00            
ATOM   1479  HB3 LEU X  94      58.870  45.399  61.113  0.00  0.00            
ATOM   1480  CG  LEU X  94      57.977  44.456  59.553  0.00  0.00            
ATOM   1481  HG  LEU X  94      57.092  44.309  58.934  0.00  0.00            
ATOM   1482  CD1 LEU X  94      58.978  44.838  58.505  0.00  0.00            
ATOM   1483 HD11 LEU X  94      60.013  44.784  58.840  0.00  0.00            
ATOM   1484 HD12 LEU X  94      58.807  44.150  57.676  0.00  0.00            
ATOM   1485 HD13 LEU X  94      58.762  45.856  58.179  0.00  0.00            
ATOM   1486  CD2 LEU X  94      58.408  43.095  60.177  0.00  0.00            
ATOM   1487 HD21 LEU X  94      57.605  42.812  60.857  0.00  0.00            
ATOM   1488 HD22 LEU X  94      58.516  42.428  59.321  0.00  0.00            
ATOM   1489 HD23 LEU X  94      59.391  43.112  60.648  0.00  0.00            
ATOM   1490  C   LEU X  94      57.243  46.385  62.847  0.00  0.00            
ATOM   1491  O   LEU X  94      57.657  45.825  63.847  0.00  0.00            
ATOM   1492  N   LEU X  95      57.067  47.750  62.897  0.00  0.00            
ATOM   1493  H   LEU X  95      56.738  48.212  62.061  0.00  0.00            
ATOM   1494  CA  LEU X  95      57.550  48.535  64.118  0.00  0.00            
ATOM   1495  HA  LEU X  95      58.438  48.069  64.544  0.00  0.00            
ATOM   1496  CB  LEU X  95      57.945  49.945  63.709  0.00  0.00            
ATOM   1497  HB2 LEU X  95      57.310  50.292  62.893  0.00  0.00            
ATOM   1498  HB3 LEU X  95      57.786  50.617  64.551  0.00  0.00            
ATOM   1499  CG  LEU X  95      59.476  49.892  63.243  0.00  0.00            
ATOM   1500  HG  LEU X  95      59.676  49.222  62.407  0.00  0.00            
ATOM   1501  CD1 LEU X  95      59.790  51.337  62.788  0.00  0.00            
ATOM   1502 HD11 LEU X  95      60.798  51.594  62.461  0.00  0.00            
ATOM   1503 HD12 LEU X  95      59.323  51.409  61.806  0.00  0.00            
ATOM   1504 HD13 LEU X  95      59.484  52.081  63.523  0.00  0.00            
ATOM   1505  CD2 LEU X  95      60.454  49.538  64.343  0.00  0.00            
ATOM   1506 HD21 LEU X  95      60.335  48.525  64.727  0.00  0.00            
ATOM   1507 HD22 LEU X  95      61.468  49.571  63.945  0.00  0.00            
ATOM   1508 HD23 LEU X  95      60.367  50.218  65.191  0.00  0.00            
ATOM   1509  C   LEU X  95      56.528  48.458  65.209  0.00  0.00            
ATOM   1510  O   LEU X  95      56.801  48.093  66.370  0.00  0.00            
ATOM   1511  N   LEU X  96      55.253  48.707  64.809  0.00  0.00            
ATOM   1512  H   LEU X  96      55.153  49.146  63.905  0.00  0.00            
ATOM   1513  CA  LEU X  96      54.019  48.645  65.636  0.00  0.00            
ATOM   1514  HA  LEU X  96      54.172  49.297  66.497  0.00  0.00            
ATOM   1515  CB  LEU X  96      52.793  49.097  64.786  0.00  0.00            
ATOM   1516  HB2 LEU X  96      52.659  48.505  63.881  0.00  0.00            
ATOM   1517  HB3 LEU X  96      51.906  48.941  65.399  0.00  0.00            
ATOM   1518  CG  LEU X  96      52.780  50.556  64.315  0.00  0.00            
ATOM   1519  HG  LEU X  96      53.651  50.827  63.718  0.00  0.00            
ATOM   1520  CD1 LEU X  96      51.641  50.758  63.328  0.00  0.00            
ATOM   1521 HD11 LEU X  96      51.630  51.809  63.040  0.00  0.00            
ATOM   1522 HD12 LEU X  96      51.637  50.024  62.522  0.00  0.00            
ATOM   1523 HD13 LEU X  96      50.735  50.583  63.909  0.00  0.00            
ATOM   1524  CD2 LEU X  96      52.724  51.565  65.461  0.00  0.00            
ATOM   1525 HD21 LEU X  96      53.657  51.517  66.024  0.00  0.00            
ATOM   1526 HD22 LEU X  96      52.732  52.547  64.988  0.00  0.00            
ATOM   1527 HD23 LEU X  96      51.844  51.526  66.102  0.00  0.00            
ATOM   1528  C   LEU X  96      53.869  47.196  66.180  0.00  0.00            
ATOM   1529  O   LEU X  96      53.365  46.968  67.299  0.00  0.00            
ATOM   1530  N   ALA X  97      54.337  46.206  65.398  0.00  0.00            
ATOM   1531  H   ALA X  97      54.661  46.423  64.466  0.00  0.00            
ATOM   1532  CA  ALA X  97      54.472  44.793  65.874  0.00  0.00            
ATOM   1533  HA  ALA X  97      53.594  44.369  66.360  0.00  0.00            
ATOM   1534  CB  ALA X  97      54.671  43.876  64.609  0.00  0.00            
ATOM   1535  HB1 ALA X  97      53.794  44.077  63.994  0.00  0.00            
ATOM   1536  HB2 ALA X  97      55.632  44.209  64.218  0.00  0.00            
ATOM   1537  HB3 ALA X  97      54.664  42.809  64.835  0.00  0.00            
ATOM   1538  C   ALA X  97      55.578  44.546  66.869  0.00  0.00            
ATOM   1539  O   ALA X  97      55.291  43.891  67.856  0.00  0.00            
ATOM   1540  N   THR X  98      56.777  45.060  66.607  0.00  0.00            
ATOM   1541  H   THR X  98      56.926  45.378  65.660  0.00  0.00            
ATOM   1542  CA  THR X  98      57.853  44.979  67.647  0.00  0.00            
ATOM   1543  HA  THR X  98      58.104  43.948  67.895  0.00  0.00            
ATOM   1544  CB  THR X  98      59.183  45.675  67.152  0.00  0.00            
ATOM   1545  HB  THR X  98      58.968  46.742  67.091  0.00  0.00            
ATOM   1546  CG2 THR X  98      60.325  45.320  68.126  0.00  0.00            
ATOM   1547 HG21 THR X  98      61.218  45.736  67.660  0.00  0.00            
ATOM   1548 HG22 THR X  98      60.154  45.877  69.047  0.00  0.00            
ATOM   1549 HG23 THR X  98      60.399  44.268  68.398  0.00  0.00            
ATOM   1550  OG1 THR X  98      59.467  45.249  65.811  0.00  0.00            
ATOM   1551  HG1 THR X  98      58.719  45.342  65.216  0.00  0.00            
ATOM   1552  C   THR X  98      57.428  45.663  68.919  0.00  0.00            
ATOM   1553  O   THR X  98      57.709  45.061  69.964  0.00  0.00            
ATOM   1554  N   ILE X  99      56.662  46.717  68.893  0.00  0.00            
ATOM   1555  H   ILE X  99      56.694  47.270  68.049  0.00  0.00            
ATOM   1556  CA  ILE X  99      56.094  47.321  70.107  0.00  0.00            
ATOM   1557  HA  ILE X  99      56.929  47.515  70.780  0.00  0.00            
ATOM   1558  CB  ILE X  99      55.424  48.705  69.827  0.00  0.00            
ATOM   1559  HB  ILE X  99      54.593  48.645  69.125  0.00  0.00            
ATOM   1560  CG2 ILE X  99      54.790  49.319  71.060  0.00  0.00            
ATOM   1561 HG21 ILE X  99      54.175  50.195  70.856  0.00  0.00            
ATOM   1562 HG22 ILE X  99      54.085  48.600  71.477  0.00  0.00            
ATOM   1563 HG23 ILE X  99      55.445  49.635  71.871  0.00  0.00            
ATOM   1564  CG1 ILE X  99      56.467  49.757  69.185  0.00  0.00            
ATOM   1565 HG12 ILE X  99      57.091  50.248  69.932  0.00  0.00            
ATOM   1566 HG13 ILE X  99      57.071  49.272  68.418  0.00  0.00            
ATOM   1567  CD1 ILE X  99      55.781  50.942  68.462  0.00  0.00            
ATOM   1568 HD11 ILE X  99      55.058  50.666  67.695  0.00  0.00            
ATOM   1569 HD12 ILE X  99      55.321  51.658  69.143  0.00  0.00            
ATOM   1570 HD13 ILE X  99      56.600  51.420  67.925  0.00  0.00            
ATOM   1571  C   ILE X  99      55.126  46.365  70.713  0.00  0.00            
ATOM   1572  O   ILE X  99      55.154  46.242  71.950  0.00  0.00            
ATOM   1573  N   SER X 100      54.365  45.635  69.981  0.00  0.00            
ATOM   1574  H   SER X 100      54.444  45.762  68.982  0.00  0.00            
ATOM   1575  CA  SER X 100      53.295  44.784  70.448  0.00  0.00            
ATOM   1576  HA  SER X 100      52.792  45.255  71.292  0.00  0.00            
ATOM   1577  CB  SER X 100      52.331  44.450  69.316  0.00  0.00            
ATOM   1578  HB2 SER X 100      52.683  44.023  68.377  0.00  0.00            
ATOM   1579  HB3 SER X 100      51.589  43.752  69.703  0.00  0.00            
ATOM   1580  OG  SER X 100      51.752  45.698  68.988  0.00  0.00            
ATOM   1581  HG  SER X 100      52.370  46.338  68.626  0.00  0.00            
ATOM   1582  C   SER X 100      53.864  43.457  70.982  0.00  0.00            
ATOM   1583  O   SER X 100      53.307  42.960  71.925  0.00  0.00            
ATOM   1584  N   ALA X 101      55.032  43.012  70.519  0.00  0.00            
ATOM   1585  H   ALA X 101      55.392  43.333  69.631  0.00  0.00            
ATOM   1586  CA  ALA X 101      55.764  41.830  71.063  0.00  0.00            
ATOM   1587  HA  ALA X 101      55.138  40.945  71.179  0.00  0.00            
ATOM   1588  CB  ALA X 101      57.017  41.409  70.178  0.00  0.00            
ATOM   1589  HB1 ALA X 101      57.735  42.203  70.381  0.00  0.00            
ATOM   1590  HB2 ALA X 101      57.428  40.443  70.472  0.00  0.00            
ATOM   1591  HB3 ALA X 101      56.639  41.238  69.170  0.00  0.00            
ATOM   1592  C   ALA X 101      56.345  42.289  72.421  0.00  0.00            
ATOM   1593  O   ALA X 101      56.425  41.495  73.332  0.00  0.00            
ATOM   1594  N   ASP X 102      56.766  43.601  72.589  0.00  0.00            
ATOM   1595  H   ASP X 102      56.561  44.284  71.874  0.00  0.00            
ATOM   1596  CA  ASP X 102      57.335  44.113  73.809  0.00  0.00            
ATOM   1597  HA  ASP X 102      58.176  43.505  74.144  0.00  0.00            
ATOM   1598  CB  ASP X 102      57.943  45.512  73.551  0.00  0.00            
ATOM   1599  HB2 ASP X 102      58.763  45.461  72.834  0.00  0.00            
ATOM   1600  HB3 ASP X 102      57.191  46.228  73.218  0.00  0.00            
ATOM   1601  CG  ASP X 102      58.470  46.166  74.789  0.00  0.00            
ATOM   1602  OD1 ASP X 102      57.783  47.094  75.278  0.00  0.00            
ATOM   1603  OD2 ASP X 102      59.487  45.820  75.359  0.00  0.00            
ATOM   1604  C   ASP X 102      56.287  44.182  74.891  0.00  0.00            
ATOM   1605  O   ASP X 102      56.455  43.933  76.096  0.00  0.00            
ATOM   1606  N   ARG X 103      55.098  44.543  74.543  0.00  0.00            
ATOM   1607  H   ARG X 103      54.892  44.659  73.561  0.00  0.00            
ATOM   1608  CA  ARG X 103      54.058  44.689  75.514  0.00  0.00            
ATOM   1609  HA  ARG X 103      54.410  45.098  76.461  0.00  0.00            
ATOM   1610  CB  ARG X 103      52.934  45.620  74.946  0.00  0.00            
ATOM   1611  HB2 ARG X 103      52.511  45.142  74.063  0.00  0.00            
ATOM   1612  HB3 ARG X 103      52.074  45.503  75.605  0.00  0.00            
ATOM   1613  CG  ARG X 103      53.251  47.049  74.655  0.00  0.00            
ATOM   1614  HG2 ARG X 103      54.070  47.072  73.936  0.00  0.00            
ATOM   1615  HG3 ARG X 103      52.449  47.568  74.131  0.00  0.00            
ATOM   1616  CD  ARG X 103      53.617  47.634  75.969  0.00  0.00            
ATOM   1617  HD2 ARG X 103      53.050  48.564  76.014  0.00  0.00            
ATOM   1618  HD3 ARG X 103      53.233  47.012  76.777  0.00  0.00            
ATOM   1619  NE  ARG X 103      55.054  47.847  76.227  0.00  0.00            
ATOM   1620  HE  ARG X 103      55.675  47.388  75.576  0.00  0.00            
ATOM   1621  CZ  ARG X 103      55.582  48.499  77.250  0.00  0.00            
ATOM   1622  NH1 ARG X 103      54.945  49.260  78.102  0.00  0.00            
ATOM   1623 HH11 ARG X 103      53.950  49.176  78.252  0.00  0.00            
ATOM   1624 HH12 ARG X 103      55.422  49.943  78.674  0.00  0.00            
ATOM   1625  NH2 ARG X 103      56.847  48.378  77.425  0.00  0.00            
ATOM   1626 HH21 ARG X 103      57.249  47.680  76.817  0.00  0.00            
ATOM   1627 HH22 ARG X 103      57.328  48.877  78.160  0.00  0.00            
ATOM   1628  C   ARG X 103      53.516  43.307  75.935  0.00  0.00            
ATOM   1629  O   ARG X 103      53.268  43.072  77.136  0.00  0.00            
ATOM   1630  N   PHE X 104      53.421  42.354  74.985  0.00  0.00            
ATOM   1631  H   PHE X 104      53.605  42.586  74.020  0.00  0.00            
ATOM   1632  CA  PHE X 104      52.987  41.013  75.336  0.00  0.00            
ATOM   1633  HA  PHE X 104      51.984  41.085  75.755  0.00  0.00            
ATOM   1634  CB  PHE X 104      52.884  40.171  74.040  0.00  0.00            
ATOM   1635  HB2 PHE X 104      52.177  40.739  73.435  0.00  0.00            
ATOM   1636  HB3 PHE X 104      53.885  40.246  73.614  0.00  0.00            
ATOM   1637  CG  PHE X 104      52.536  38.707  74.150  0.00  0.00            
ATOM   1638  CD1 PHE X 104      53.398  37.670  74.502  0.00  0.00            
ATOM   1639  HD1 PHE X 104      54.440  37.884  74.693  0.00  0.00            
ATOM   1640  CE1 PHE X 104      52.955  36.348  74.586  0.00  0.00            
ATOM   1641  HE1 PHE X 104      53.582  35.556  74.969  0.00  0.00            
ATOM   1642  CZ  PHE X 104      51.619  36.072  74.348  0.00  0.00            
ATOM   1643  HZ  PHE X 104      51.269  35.062  74.498  0.00  0.00            
ATOM   1644  CE2 PHE X 104      50.696  37.112  74.031  0.00  0.00            
ATOM   1645  HE2 PHE X 104      49.649  36.880  73.909  0.00  0.00            
ATOM   1646  CD2 PHE X 104      51.162  38.391  73.847  0.00  0.00            
ATOM   1647  HD2 PHE X 104      50.456  39.138  73.514  0.00  0.00            
ATOM   1648  C   PHE X 104      53.807  40.249  76.312  0.00  0.00            
ATOM   1649  O   PHE X 104      53.354  39.693  77.291  0.00  0.00            
ATOM   1650  N   LEU X 105      55.112  40.191  75.958  0.00  0.00            
ATOM   1651  H   LEU X 105      55.416  40.764  75.184  0.00  0.00            
ATOM   1652  CA  LEU X 105      56.066  39.597  76.771  0.00  0.00            
ATOM   1653  HA  LEU X 105      55.844  38.539  76.910  0.00  0.00            
ATOM   1654  CB  LEU X 105      57.379  39.770  76.088  0.00  0.00            
ATOM   1655  HB2 LEU X 105      57.318  39.237  75.140  0.00  0.00            
ATOM   1656  HB3 LEU X 105      57.493  40.830  75.862  0.00  0.00            
ATOM   1657  CG  LEU X 105      58.566  39.221  76.929  0.00  0.00            
ATOM   1658  HG  LEU X 105      58.603  39.707  77.904  0.00  0.00            
ATOM   1659  CD1 LEU X 105      58.460  37.720  77.046  0.00  0.00            
ATOM   1660 HD11 LEU X 105      58.818  37.197  76.159  0.00  0.00            
ATOM   1661 HD12 LEU X 105      59.052  37.336  77.877  0.00  0.00            
ATOM   1662 HD13 LEU X 105      57.407  37.467  77.166  0.00  0.00            
ATOM   1663  CD2 LEU X 105      59.807  39.640  76.181  0.00  0.00            
ATOM   1664 HD21 LEU X 105      59.920  39.129  75.225  0.00  0.00            
ATOM   1665 HD22 LEU X 105      59.814  40.728  76.126  0.00  0.00            
ATOM   1666 HD23 LEU X 105      60.656  39.309  76.779  0.00  0.00            
ATOM   1667  C   LEU X 105      56.130  40.128  78.186  0.00  0.00            
ATOM   1668  O   LEU X 105      56.207  39.369  79.168  0.00  0.00            
ATOM   1669  N   LEU X 106      56.079  41.493  78.355  0.00  0.00            
ATOM   1670  H   LEU X 106      56.073  42.064  77.522  0.00  0.00            
ATOM   1671  CA  LEU X 106      55.881  42.190  79.643  0.00  0.00            
ATOM   1672  HA  LEU X 106      56.692  41.857  80.290  0.00  0.00            
ATOM   1673  CB  LEU X 106      55.985  43.716  79.384  0.00  0.00            
ATOM   1674  HB2 LEU X 106      56.900  43.988  78.859  0.00  0.00            
ATOM   1675  HB3 LEU X 106      55.209  44.010  78.677  0.00  0.00            
ATOM   1676  CG  LEU X 106      55.863  44.641  80.577  0.00  0.00            
ATOM   1677  HG  LEU X 106      54.894  44.563  81.069  0.00  0.00            
ATOM   1678  CD1 LEU X 106      57.123  44.415  81.441  0.00  0.00            
ATOM   1679 HD11 LEU X 106      56.977  43.442  81.908  0.00  0.00            
ATOM   1680 HD12 LEU X 106      58.026  44.503  80.837  0.00  0.00            
ATOM   1681 HD13 LEU X 106      57.111  45.131  82.263  0.00  0.00            
ATOM   1682  CD2 LEU X 106      55.840  46.056  80.101  0.00  0.00            
ATOM   1683 HD21 LEU X 106      54.955  46.278  79.504  0.00  0.00            
ATOM   1684 HD22 LEU X 106      55.776  46.733  80.953  0.00  0.00            
ATOM   1685 HD23 LEU X 106      56.742  46.240  79.516  0.00  0.00            
ATOM   1686  C   LEU X 106      54.591  41.823  80.480  0.00  0.00            
ATOM   1687  O   LEU X 106      54.667  42.047  81.663  0.00  0.00            
ATOM   1688  N   VAL X 107      53.532  41.161  79.869  0.00  0.00            
ATOM   1689  H   VAL X 107      53.574  41.183  78.860  0.00  0.00            
ATOM   1690  CA  VAL X 107      52.401  40.546  80.591  0.00  0.00            
ATOM   1691  HA  VAL X 107      52.458  40.959  81.598  0.00  0.00            
ATOM   1692  CB  VAL X 107      51.078  40.902  79.874  0.00  0.00            
ATOM   1693  HB  VAL X 107      51.104  40.609  78.824  0.00  0.00            
ATOM   1694  CG1 VAL X 107      49.784  40.369  80.594  0.00  0.00            
ATOM   1695 HG11 VAL X 107      49.756  39.279  80.610  0.00  0.00            
ATOM   1696 HG12 VAL X 107      49.748  40.721  81.625  0.00  0.00            
ATOM   1697 HG13 VAL X 107      48.891  40.699  80.062  0.00  0.00            
ATOM   1698  CG2 VAL X 107      50.876  42.415  79.888  0.00  0.00            
ATOM   1699 HG21 VAL X 107      51.075  42.772  80.898  0.00  0.00            
ATOM   1700 HG22 VAL X 107      51.603  42.778  79.162  0.00  0.00            
ATOM   1701 HG23 VAL X 107      49.892  42.762  79.570  0.00  0.00            
ATOM   1702  C   VAL X 107      52.698  38.994  80.640  0.00  0.00            
ATOM   1703  O   VAL X 107      52.348  38.402  81.683  0.00  0.00            
ATOM   1704  N   PHE X 108      53.383  38.344  79.692  0.00  0.00            
ATOM   1705  H   PHE X 108      53.620  38.967  78.934  0.00  0.00            
ATOM   1706  CA  PHE X 108      53.540  36.850  79.636  0.00  0.00            
ATOM   1707  HA  PHE X 108      52.616  36.343  79.916  0.00  0.00            
ATOM   1708  CB  PHE X 108      53.951  36.449  78.176  0.00  0.00            
ATOM   1709  HB2 PHE X 108      53.419  37.016  77.413  0.00  0.00            
ATOM   1710  HB3 PHE X 108      55.004  36.704  78.051  0.00  0.00            
ATOM   1711  CG  PHE X 108      53.686  34.990  77.748  0.00  0.00            
ATOM   1712  CD1 PHE X 108      54.778  34.161  77.368  0.00  0.00            
ATOM   1713  HD1 PHE X 108      55.728  34.660  77.246  0.00  0.00            
ATOM   1714  CE1 PHE X 108      54.526  32.834  76.968  0.00  0.00            
ATOM   1715  HE1 PHE X 108      55.412  32.291  76.675  0.00  0.00            
ATOM   1716  CZ  PHE X 108      53.283  32.319  76.872  0.00  0.00            
ATOM   1717  HZ  PHE X 108      53.072  31.284  76.648  0.00  0.00            
ATOM   1718  CE2 PHE X 108      52.199  33.106  77.223  0.00  0.00            
ATOM   1719  HE2 PHE X 108      51.192  32.718  77.182  0.00  0.00            
ATOM   1720  CD2 PHE X 108      52.422  34.454  77.731  0.00  0.00            
ATOM   1721  HD2 PHE X 108      51.593  35.017  78.134  0.00  0.00            
ATOM   1722  C   PHE X 108      54.603  36.388  80.658  0.00  0.00            
ATOM   1723  O   PHE X 108      54.519  35.334  81.339  0.00  0.00            
ATOM   1724  N   LYS X 109      55.666  37.220  80.849  0.00  0.00            
ATOM   1725  H   LYS X 109      55.606  37.985  80.192  0.00  0.00            
ATOM   1726  CA  LYS X 109      56.973  36.894  81.515  0.00  0.00            
ATOM   1727  HA  LYS X 109      56.875  36.280  82.410  0.00  0.00            
ATOM   1728  CB  LYS X 109      57.946  35.980  80.637  0.00  0.00            
ATOM   1729  HB2 LYS X 109      58.241  36.478  79.713  0.00  0.00            
ATOM   1730  HB3 LYS X 109      58.796  35.681  81.249  0.00  0.00            
ATOM   1731  CG  LYS X 109      57.328  34.700  80.086  0.00  0.00            
ATOM   1732  HG2 LYS X 109      56.961  34.142  80.947  0.00  0.00            
ATOM   1733  HG3 LYS X 109      56.461  35.030  79.513  0.00  0.00            
ATOM   1734  CD  LYS X 109      58.301  33.920  79.216  0.00  0.00            
ATOM   1735  HD2 LYS X 109      57.732  33.154  78.689  0.00  0.00            
ATOM   1736  HD3 LYS X 109      58.782  34.481  78.414  0.00  0.00            
ATOM   1737  CE  LYS X 109      59.372  33.285  80.076  0.00  0.00            
ATOM   1738  HE2 LYS X 109      60.083  33.998  80.494  0.00  0.00            
ATOM   1739  HE3 LYS X 109      58.833  32.799  80.890  0.00  0.00            
ATOM   1740  NZ  LYS X 109      59.980  32.118  79.468  0.00  0.00            
ATOM   1741  HZ1 LYS X 109      59.366  31.538  78.913  0.00  0.00            
ATOM   1742  HZ2 LYS X 109      60.637  32.354  78.738  0.00  0.00            
ATOM   1743  HZ3 LYS X 109      60.421  31.469  80.104  0.00  0.00            
ATOM   1744  C   LYS X 109      57.528  38.198  82.024  0.00  0.00            
ATOM   1745  O   LYS X 109      58.459  38.798  81.412  0.00  0.00            
ATOM   1746  N   PRO X 110      56.992  38.796  83.103  0.00  0.00            
ATOM   1747  CD  PRO X 110      55.820  38.400  83.918  0.00  0.00            
ATOM   1748  HD2 PRO X 110      56.085  37.646  84.660  0.00  0.00            
ATOM   1749  HD3 PRO X 110      55.060  38.056  83.216  0.00  0.00            
ATOM   1750  CG  PRO X 110      55.249  39.587  84.615  0.00  0.00            
ATOM   1751  HG2 PRO X 110      54.768  39.350  85.565  0.00  0.00            
ATOM   1752  HG3 PRO X 110      54.533  40.100  83.973  0.00  0.00            
ATOM   1753  CB  PRO X 110      56.532  40.386  84.810  0.00  0.00            
ATOM   1754  HB2 PRO X 110      57.039  40.032  85.708  0.00  0.00            
ATOM   1755  HB3 PRO X 110      56.226  41.430  84.747  0.00  0.00            
ATOM   1756  CA  PRO X 110      57.386  40.143  83.597  0.00  0.00            
ATOM   1757  HA  PRO X 110      57.030  40.797  82.801  0.00  0.00            
ATOM   1758  C   PRO X 110      58.923  40.380  83.871  0.00  0.00            
ATOM   1759  O   PRO X 110      59.598  41.126  83.204  0.00  0.00            
ATOM   1760  N   ILE X 111      59.420  39.692  84.833  0.00  0.00            
ATOM   1761  H   ILE X 111      58.895  38.901  85.179  0.00  0.00            
ATOM   1762  CA  ILE X 111      60.843  39.888  85.279  0.00  0.00            
ATOM   1763  HA  ILE X 111      61.223  40.905  85.376  0.00  0.00            
ATOM   1764  CB  ILE X 111      61.145  39.218  86.647  0.00  0.00            
ATOM   1765  HB  ILE X 111      60.717  38.216  86.608  0.00  0.00            
ATOM   1766  CG2 ILE X 111      62.684  38.967  87.051  0.00  0.00            
ATOM   1767 HG21 ILE X 111      63.110  39.950  87.255  0.00  0.00            
ATOM   1768 HG22 ILE X 111      62.687  38.354  87.952  0.00  0.00            
ATOM   1769 HG23 ILE X 111      63.163  38.422  86.237  0.00  0.00            
ATOM   1770  CG1 ILE X 111      60.369  40.059  87.675  0.00  0.00            
ATOM   1771 HG12 ILE X 111      60.789  41.065  87.709  0.00  0.00            
ATOM   1772 HG13 ILE X 111      59.311  40.034  87.411  0.00  0.00            
ATOM   1773  CD1 ILE X 111      60.629  39.536  89.103  0.00  0.00            
ATOM   1774 HD11 ILE X 111      59.872  40.049  89.696  0.00  0.00            
ATOM   1775 HD12 ILE X 111      60.455  38.463  89.179  0.00  0.00            
ATOM   1776 HD13 ILE X 111      61.639  39.671  89.490  0.00  0.00            
ATOM   1777  C   ILE X 111      61.748  39.325  84.168  0.00  0.00            
ATOM   1778  O   ILE X 111      62.744  39.960  83.821  0.00  0.00            
ATOM   1779  N   TRP X 112      61.334  38.245  83.503  0.00  0.00            
ATOM   1780  H   TRP X 112      60.661  37.659  83.977  0.00  0.00            
ATOM   1781  CA  TRP X 112      62.055  37.940  82.204  0.00  0.00            
ATOM   1782  HA  TRP X 112      63.046  37.591  82.496  0.00  0.00            
ATOM   1783  CB  TRP X 112      61.358  36.752  81.497  0.00  0.00            
ATOM   1784  HB2 TRP X 112      61.125  36.130  82.362  0.00  0.00            
ATOM   1785  HB3 TRP X 112      60.413  37.050  81.043  0.00  0.00            
ATOM   1786  CG  TRP X 112      62.159  35.967  80.469  0.00  0.00            
ATOM   1787  CD1 TRP X 112      62.903  34.881  80.768  0.00  0.00            
ATOM   1788  HD1 TRP X 112      63.034  34.467  81.757  0.00  0.00            
ATOM   1789  NE1 TRP X 112      63.497  34.370  79.600  0.00  0.00            
ATOM   1790  HE1 TRP X 112      64.065  33.538  79.531  0.00  0.00            
ATOM   1791  CE2 TRP X 112      63.143  35.124  78.493  0.00  0.00            
ATOM   1792  CZ2 TRP X 112      63.627  35.208  77.146  0.00  0.00            
ATOM   1793  HZ2 TRP X 112      64.285  34.438  76.773  0.00  0.00            
ATOM   1794  CH2 TRP X 112      63.228  36.207  76.330  0.00  0.00            
ATOM   1795  HH2 TRP X 112      63.626  36.197  75.327  0.00  0.00            
ATOM   1796  CZ3 TRP X 112      62.319  37.161  76.794  0.00  0.00            
ATOM   1797  HZ3 TRP X 112      61.868  37.842  76.087  0.00  0.00            
ATOM   1798  CE3 TRP X 112      62.041  37.320  78.176  0.00  0.00            
ATOM   1799  HE3 TRP X 112      61.395  38.139  78.457  0.00  0.00            
ATOM   1800  CD2 TRP X 112      62.386  36.224  79.030  0.00  0.00            
ATOM   1801  C   TRP X 112      62.184  39.197  81.228  0.00  0.00            
ATOM   1802  O   TRP X 112      63.314  39.495  80.838  0.00  0.00            
ATOM   1803  N   CYS X 113      61.070  39.892  80.903  0.00  0.00            
ATOM   1804  H   CYS X 113      60.208  39.704  81.394  0.00  0.00            
ATOM   1805  CA  CYS X 113      61.113  40.938  79.906  0.00  0.00            
ATOM   1806  HA  CYS X 113      61.309  40.539  78.910  0.00  0.00            
ATOM   1807  CB  CYS X 113      59.727  41.653  79.776  0.00  0.00            
ATOM   1808  HB2 CYS X 113      59.041  40.811  79.688  0.00  0.00            
ATOM   1809  HB3 CYS X 113      59.473  42.270  80.638  0.00  0.00            
ATOM   1810  SG  CYS X 113      59.473  42.705  78.352  0.00  0.00            
ATOM   1811  HG  CYS X 113      60.798  42.816  78.219  0.00  0.00            
ATOM   1812  C   CYS X 113      62.067  42.109  80.262  0.00  0.00            
ATOM   1813  O   CYS X 113      62.786  42.580  79.405  0.00  0.00            
ATOM   1814  N   GLN X 114      61.967  42.506  81.520  0.00  0.00            
ATOM   1815  H   GLN X 114      61.263  42.094  82.115  0.00  0.00            
ATOM   1816  CA  GLN X 114      62.806  43.503  82.205  0.00  0.00            
ATOM   1817  HA  GLN X 114      62.666  44.507  81.806  0.00  0.00            
ATOM   1818  CB  GLN X 114      62.331  43.664  83.697  0.00  0.00            
ATOM   1819  HB2 GLN X 114      62.426  42.654  84.097  0.00  0.00            
ATOM   1820  HB3 GLN X 114      63.089  44.203  84.265  0.00  0.00            
ATOM   1821  CG  GLN X 114      60.981  44.250  83.843  0.00  0.00            
ATOM   1822  HG2 GLN X 114      60.927  45.119  83.186  0.00  0.00            
ATOM   1823  HG3 GLN X 114      60.293  43.555  83.362  0.00  0.00            
ATOM   1824  CD  GLN X 114      60.561  44.611  85.254  0.00  0.00            
ATOM   1825  OE1 GLN X 114      61.343  44.446  86.201  0.00  0.00            
ATOM   1826  NE2 GLN X 114      59.302  44.914  85.476  0.00  0.00            
ATOM   1827 HE21 GLN X 114      58.595  45.126  84.786  0.00  0.00            
ATOM   1828 HE22 GLN X 114      58.975  45.203  86.386  0.00  0.00            
ATOM   1829  C   GLN X 114      64.312  43.170  82.221  0.00  0.00            
ATOM   1830  O   GLN X 114      65.059  44.080  81.945  0.00  0.00            
ATOM   1831  N   ASN X 115      64.717  41.930  82.483  0.00  0.00            
ATOM   1832  H   ASN X 115      64.053  41.168  82.472  0.00  0.00            
ATOM   1833  CA  ASN X 115      66.066  41.408  82.363  0.00  0.00            
ATOM   1834  HA  ASN X 115      66.754  42.053  82.909  0.00  0.00            
ATOM   1835  CB  ASN X 115      66.196  40.020  83.023  0.00  0.00            
ATOM   1836  HB2 ASN X 115      65.304  39.455  82.751  0.00  0.00            
ATOM   1837  HB3 ASN X 115      67.080  39.482  82.682  0.00  0.00            
ATOM   1838  CG  ASN X 115      66.339  40.115  84.556  0.00  0.00            
ATOM   1839  OD1 ASN X 115      67.470  39.895  85.054  0.00  0.00            
ATOM   1840  ND2 ASN X 115      65.221  40.127  85.231  0.00  0.00            
ATOM   1841 HD21 ASN X 115      65.160  40.140  86.239  0.00  0.00            
ATOM   1842 HD22 ASN X 115      64.406  40.294  84.659  0.00  0.00            
ATOM   1843  C   ASN X 115      66.542  41.496  80.898  0.00  0.00            
ATOM   1844  O   ASN X 115      67.754  41.662  80.671  0.00  0.00            
ATOM   1845  N   PHE X 116      65.696  41.114  79.884  0.00  0.00            
ATOM   1846  H   PHE X 116      64.749  40.909  80.169  0.00  0.00            
ATOM   1847  CA  PHE X 116      65.950  40.949  78.420  0.00  0.00            
ATOM   1848  HA  PHE X 116      66.891  40.404  78.342  0.00  0.00            
ATOM   1849  CB  PHE X 116      64.793  40.095  77.937  0.00  0.00            
ATOM   1850  HB2 PHE X 116      64.824  39.178  78.525  0.00  0.00            
ATOM   1851  HB3 PHE X 116      63.824  40.539  78.165  0.00  0.00            
ATOM   1852  CG  PHE X 116      64.823  39.810  76.419  0.00  0.00            
ATOM   1853  CD1 PHE X 116      63.647  40.105  75.702  0.00  0.00            
ATOM   1854  HD1 PHE X 116      62.752  40.346  76.257  0.00  0.00            
ATOM   1855  CE1 PHE X 116      63.663  39.870  74.258  0.00  0.00            
ATOM   1856  HE1 PHE X 116      62.740  40.053  73.729  0.00  0.00            
ATOM   1857  CZ  PHE X 116      64.777  39.381  73.615  0.00  0.00            
ATOM   1858  HZ  PHE X 116      64.828  39.165  72.558  0.00  0.00            
ATOM   1859  CE2 PHE X 116      65.945  39.163  74.358  0.00  0.00            
ATOM   1860  HE2 PHE X 116      66.908  38.763  74.074  0.00  0.00            
ATOM   1861  CD2 PHE X 116      65.971  39.361  75.729  0.00  0.00            
ATOM   1862  HD2 PHE X 116      66.850  39.122  76.309  0.00  0.00            
ATOM   1863  C   PHE X 116      66.131  42.208  77.627  0.00  0.00            
ATOM   1864  O   PHE X 116      66.982  42.382  76.797  0.00  0.00            
ATOM   1865  N   ARG X 117      65.207  43.219  77.883  0.00  0.00            
ATOM   1866  H   ARG X 117      64.529  43.075  78.618  0.00  0.00            
ATOM   1867  CA  ARG X 117      65.055  44.420  76.974  0.00  0.00            
ATOM   1868  HA  ARG X 117      65.147  44.143  75.924  0.00  0.00            
ATOM   1869  CB  ARG X 117      63.703  45.102  77.326  0.00  0.00            
ATOM   1870  HB2 ARG X 117      63.571  45.894  76.589  0.00  0.00            
ATOM   1871  HB3 ARG X 117      62.861  44.415  77.238  0.00  0.00            
ATOM   1872  CG  ARG X 117      63.669  45.746  78.714  0.00  0.00            
ATOM   1873  HG2 ARG X 117      63.732  45.089  79.582  0.00  0.00            
ATOM   1874  HG3 ARG X 117      64.389  46.563  78.750  0.00  0.00            
ATOM   1875  CD  ARG X 117      62.276  46.450  78.914  0.00  0.00            
ATOM   1876  HD2 ARG X 117      62.266  47.205  78.128  0.00  0.00            
ATOM   1877  HD3 ARG X 117      61.514  45.680  78.799  0.00  0.00            
ATOM   1878  NE  ARG X 117      62.236  47.084  80.205  0.00  0.00            
ATOM   1879  HE  ARG X 117      63.111  47.124  80.707  0.00  0.00            
ATOM   1880  CZ  ARG X 117      61.113  47.311  80.922  0.00  0.00            
ATOM   1881  NH1 ARG X 117      59.920  47.122  80.436  0.00  0.00            
ATOM   1882 HH11 ARG X 117      59.726  46.739  79.522  0.00  0.00            
ATOM   1883 HH12 ARG X 117      59.133  47.330  81.034  0.00  0.00            
ATOM   1884  NH2 ARG X 117      61.128  47.626  82.168  0.00  0.00            
ATOM   1885 HH21 ARG X 117      61.965  48.092  82.489  0.00  0.00            
ATOM   1886 HH22 ARG X 117      60.214  47.770  82.571  0.00  0.00            
ATOM   1887  C   ARG X 117      66.181  45.386  77.192  0.00  0.00            
ATOM   1888  O   ARG X 117      66.643  45.540  78.294  0.00  0.00            
ATOM   1889  N   GLY X 118      66.532  46.076  76.132  0.00  0.00            
ATOM   1890  H   GLY X 118      66.033  45.853  75.283  0.00  0.00            
ATOM   1891  CA  GLY X 118      67.528  47.106  76.168  0.00  0.00            
ATOM   1892  HA2 GLY X 118      67.402  47.710  77.066  0.00  0.00            
ATOM   1893  HA3 GLY X 118      68.548  46.754  76.320  0.00  0.00            
ATOM   1894  C   GLY X 118      67.422  48.185  75.016  0.00  0.00            
ATOM   1895  O   GLY X 118      66.747  48.003  74.015  0.00  0.00            
ATOM   1896  N   ALA X 119      68.157  49.234  75.137  0.00  0.00            
ATOM   1897  H   ALA X 119      68.644  49.485  75.985  0.00  0.00            
ATOM   1898  CA  ALA X 119      68.242  50.158  74.000  0.00  0.00            
ATOM   1899  HA  ALA X 119      67.212  50.345  73.696  0.00  0.00            
ATOM   1900  CB  ALA X 119      68.887  51.423  74.476  0.00  0.00            
ATOM   1901  HB1 ALA X 119      69.693  51.172  75.165  0.00  0.00            
ATOM   1902  HB2 ALA X 119      69.151  52.099  73.662  0.00  0.00            
ATOM   1903  HB3 ALA X 119      68.182  51.933  75.133  0.00  0.00            
ATOM   1904  C   ALA X 119      69.031  49.661  72.757  0.00  0.00            
ATOM   1905  O   ALA X 119      68.666  49.850  71.571  0.00  0.00            
ATOM   1906  N   GLY X 120      70.241  49.097  73.093  0.00  0.00            
ATOM   1907  H   GLY X 120      70.437  48.815  74.043  0.00  0.00            
ATOM   1908  CA  GLY X 120      71.136  48.372  72.139  0.00  0.00            
ATOM   1909  HA2 GLY X 120      71.308  49.006  71.269  0.00  0.00            
ATOM   1910  HA3 GLY X 120      72.095  48.124  72.593  0.00  0.00            
ATOM   1911  C   GLY X 120      70.427  47.192  71.554  0.00  0.00            
ATOM   1912  O   GLY X 120      70.396  46.956  70.335  0.00  0.00            
ATOM   1913  N   LEU X 121      69.771  46.380  72.354  0.00  0.00            
ATOM   1914  H   LEU X 121      69.835  46.478  73.358  0.00  0.00            
ATOM   1915  CA  LEU X 121      68.847  45.339  71.939  0.00  0.00            
ATOM   1916  HA  LEU X 121      69.512  44.747  71.310  0.00  0.00            
ATOM   1917  CB  LEU X 121      68.499  44.426  73.102  0.00  0.00            
ATOM   1918  HB2 LEU X 121      69.392  44.291  73.712  0.00  0.00            
ATOM   1919  HB3 LEU X 121      67.807  44.876  73.814  0.00  0.00            
ATOM   1920  CG  LEU X 121      68.014  43.033  72.693  0.00  0.00            
ATOM   1921  HG  LEU X 121      68.472  42.702  71.761  0.00  0.00            
ATOM   1922  CD1 LEU X 121      68.285  42.110  73.897  0.00  0.00            
ATOM   1923 HD11 LEU X 121      69.293  42.146  74.311  0.00  0.00            
ATOM   1924 HD12 LEU X 121      67.577  42.376  74.682  0.00  0.00            
ATOM   1925 HD13 LEU X 121      68.139  41.054  73.670  0.00  0.00            
ATOM   1926  CD2 LEU X 121      66.515  43.014  72.236  0.00  0.00            
ATOM   1927 HD21 LEU X 121      65.913  43.335  73.086  0.00  0.00            
ATOM   1928 HD22 LEU X 121      66.270  43.649  71.385  0.00  0.00            
ATOM   1929 HD23 LEU X 121      66.258  41.986  71.983  0.00  0.00            
ATOM   1930  C   LEU X 121      67.694  45.942  71.061  0.00  0.00            
ATOM   1931  O   LEU X 121      67.373  45.322  70.031  0.00  0.00            
ATOM   1932  N   ALA X 122      67.067  47.108  71.292  0.00  0.00            
ATOM   1933  H   ALA X 122      67.270  47.651  72.118  0.00  0.00            
ATOM   1934  CA  ALA X 122      66.127  47.756  70.328  0.00  0.00            
ATOM   1935  HA  ALA X 122      65.404  46.987  70.057  0.00  0.00            
ATOM   1936  CB  ALA X 122      65.550  48.961  71.069  0.00  0.00            
ATOM   1937  HB1 ALA X 122      65.062  48.561  71.958  0.00  0.00            
ATOM   1938  HB2 ALA X 122      66.215  49.682  71.543  0.00  0.00            
ATOM   1939  HB3 ALA X 122      64.871  49.381  70.327  0.00  0.00            
ATOM   1940  C   ALA X 122      66.773  48.183  69.057  0.00  0.00            
ATOM   1941  O   ALA X 122      66.071  48.217  68.100  0.00  0.00            
ATOM   1942  N   TRP X 123      68.040  48.519  68.989  0.00  0.00            
ATOM   1943  H   TRP X 123      68.541  48.499  69.865  0.00  0.00            
ATOM   1944  CA  TRP X 123      68.627  48.981  67.713  0.00  0.00            
ATOM   1945  HA  TRP X 123      67.858  49.536  67.177  0.00  0.00            
ATOM   1946  CB  TRP X 123      69.804  49.995  67.871  0.00  0.00            
ATOM   1947  HB2 TRP X 123      70.470  49.460  68.548  0.00  0.00            
ATOM   1948  HB3 TRP X 123      70.281  50.043  66.892  0.00  0.00            
ATOM   1949  CG  TRP X 123      69.497  51.306  68.334  0.00  0.00            
ATOM   1950  CD1 TRP X 123      69.779  51.852  69.546  0.00  0.00            
ATOM   1951  HD1 TRP X 123      70.213  51.372  70.411  0.00  0.00            
ATOM   1952  NE1 TRP X 123      69.448  53.187  69.574  0.00  0.00            
ATOM   1953  HE1 TRP X 123      69.762  53.779  70.329  0.00  0.00            
ATOM   1954  CE2 TRP X 123      68.725  53.554  68.476  0.00  0.00            
ATOM   1955  CZ2 TRP X 123      67.994  54.732  68.104  0.00  0.00            
ATOM   1956  HZ2 TRP X 123      67.926  55.533  68.825  0.00  0.00            
ATOM   1957  CH2 TRP X 123      67.499  54.854  66.777  0.00  0.00            
ATOM   1958  HH2 TRP X 123      67.117  55.802  66.427  0.00  0.00            
ATOM   1959  CZ3 TRP X 123      67.872  53.834  65.876  0.00  0.00            
ATOM   1960  HZ3 TRP X 123      67.526  53.942  64.858  0.00  0.00            
ATOM   1961  CE3 TRP X 123      68.363  52.625  66.321  0.00  0.00            
ATOM   1962  HE3 TRP X 123      68.507  51.754  65.700  0.00  0.00            
ATOM   1963  CD2 TRP X 123      68.865  52.442  67.652  0.00  0.00            
ATOM   1964  C   TRP X 123      69.001  47.811  66.759  0.00  0.00            
ATOM   1965  O   TRP X 123      68.661  47.759  65.625  0.00  0.00            
ATOM   1966  N   ILE X 124      69.391  46.697  67.379  0.00  0.00            
ATOM   1967  H   ILE X 124      69.407  46.676  68.389  0.00  0.00            
ATOM   1968  CA  ILE X 124      69.353  45.356  66.663  0.00  0.00            
ATOM   1969  HA  ILE X 124      69.947  45.424  65.752  0.00  0.00            
ATOM   1970  CB  ILE X 124      69.877  44.197  67.625  0.00  0.00            
ATOM   1971  HB  ILE X 124      69.195  44.192  68.476  0.00  0.00            
ATOM   1972  CG2 ILE X 124      69.881  42.809  67.037  0.00  0.00            
ATOM   1973 HG21 ILE X 124      68.874  42.516  66.742  0.00  0.00            
ATOM   1974 HG22 ILE X 124      70.418  42.770  66.089  0.00  0.00            
ATOM   1975 HG23 ILE X 124      70.423  42.189  67.751  0.00  0.00            
ATOM   1976  CG1 ILE X 124      71.357  44.558  68.038  0.00  0.00            
ATOM   1977 HG12 ILE X 124      71.442  45.610  68.306  0.00  0.00            
ATOM   1978 HG13 ILE X 124      71.532  44.049  68.986  0.00  0.00            
ATOM   1979  CD1 ILE X 124      72.442  44.179  67.070  0.00  0.00            
ATOM   1980 HD11 ILE X 124      72.324  44.677  66.107  0.00  0.00            
ATOM   1981 HD12 ILE X 124      73.364  44.554  67.513  0.00  0.00            
ATOM   1982 HD13 ILE X 124      72.608  43.126  66.841  0.00  0.00            
ATOM   1983  C   ILE X 124      67.956  44.993  66.148  0.00  0.00            
ATOM   1984  O   ILE X 124      67.864  44.790  64.960  0.00  0.00            
ATOM   1985  N   ALA X 125      66.889  45.093  67.027  0.00  0.00            
ATOM   1986  H   ALA X 125      67.016  45.361  67.992  0.00  0.00            
ATOM   1987  CA  ALA X 125      65.518  44.800  66.637  0.00  0.00            
ATOM   1988  HA  ALA X 125      65.483  43.770  66.280  0.00  0.00            
ATOM   1989  CB  ALA X 125      64.633  44.869  67.851  0.00  0.00            
ATOM   1990  HB1 ALA X 125      63.603  44.656  67.562  0.00  0.00            
ATOM   1991  HB2 ALA X 125      64.991  44.155  68.593  0.00  0.00            
ATOM   1992  HB3 ALA X 125      64.736  45.895  68.203  0.00  0.00            
ATOM   1993  C   ALA X 125      65.064  45.757  65.522  0.00  0.00            
ATOM   1994  O   ALA X 125      64.438  45.257  64.590  0.00  0.00            
ATOM   1995  N   CYS X 126      65.473  47.079  65.509  0.00  0.00            
ATOM   1996  H   CYS X 126      65.821  47.517  66.350  0.00  0.00            
ATOM   1997  CA  CYS X 126      65.224  47.895  64.348  0.00  0.00            
ATOM   1998  HA  CYS X 126      64.209  47.674  64.017  0.00  0.00            
ATOM   1999  CB  CYS X 126      65.291  49.422  64.733  0.00  0.00            
ATOM   2000  HB2 CYS X 126      66.269  49.732  65.100  0.00  0.00            
ATOM   2001  HB3 CYS X 126      64.946  49.939  63.838  0.00  0.00            
ATOM   2002  SG  CYS X 126      64.082  49.939  66.018  0.00  0.00            
ATOM   2003  HG  CYS X 126      64.486  49.041  66.920  0.00  0.00            
ATOM   2004  C   CYS X 126      66.006  47.523  63.043  0.00  0.00            
ATOM   2005  O   CYS X 126      65.427  47.550  61.920  0.00  0.00            
ATOM   2006  N   ALA X 127      67.268  47.096  63.086  0.00  0.00            
ATOM   2007  H   ALA X 127      67.732  46.952  63.971  0.00  0.00            
ATOM   2008  CA  ALA X 127      68.028  46.901  61.923  0.00  0.00            
ATOM   2009  HA  ALA X 127      67.895  47.682  61.175  0.00  0.00            
ATOM   2010  CB  ALA X 127      69.490  46.837  62.376  0.00  0.00            
ATOM   2011  HB1 ALA X 127      70.100  46.555  61.519  0.00  0.00            
ATOM   2012  HB2 ALA X 127      69.837  47.743  62.873  0.00  0.00            
ATOM   2013  HB3 ALA X 127      69.643  46.085  63.150  0.00  0.00            
ATOM   2014  C   ALA X 127      67.526  45.633  61.189  0.00  0.00            
ATOM   2015  O   ALA X 127      67.555  45.643  59.949  0.00  0.00            
ATOM   2016  N   VAL X 128      66.975  44.625  61.863  0.00  0.00            
ATOM   2017  H   VAL X 128      66.980  44.694  62.871  0.00  0.00            
ATOM   2018  CA  VAL X 128      66.284  43.436  61.322  0.00  0.00            
ATOM   2019  HA  VAL X 128      66.847  42.943  60.529  0.00  0.00            
ATOM   2020  CB  VAL X 128      65.807  42.472  62.480  0.00  0.00            
ATOM   2021  HB  VAL X 128      65.293  43.094  63.213  0.00  0.00            
ATOM   2022  CG1 VAL X 128      64.873  41.388  61.927  0.00  0.00            
ATOM   2023 HG11 VAL X 128      63.932  41.754  61.518  0.00  0.00            
ATOM   2024 HG12 VAL X 128      65.355  40.837  61.120  0.00  0.00            
ATOM   2025 HG13 VAL X 128      64.658  40.619  62.670  0.00  0.00            
ATOM   2026  CG2 VAL X 128      66.989  41.654  62.996  0.00  0.00            
ATOM   2027 HG21 VAL X 128      67.734  42.190  63.584  0.00  0.00            
ATOM   2028 HG22 VAL X 128      66.679  40.873  63.692  0.00  0.00            
ATOM   2029 HG23 VAL X 128      67.516  41.182  62.167  0.00  0.00            
ATOM   2030  C   VAL X 128      65.023  44.012  60.670  0.00  0.00            
ATOM   2031  O   VAL X 128      64.735  43.615  59.529  0.00  0.00            
ATOM   2032  N   ALA X 129      64.229  44.884  61.297  0.00  0.00            
ATOM   2033  H   ALA X 129      64.330  45.085  62.282  0.00  0.00            
ATOM   2034  CA  ALA X 129      62.953  45.342  60.788  0.00  0.00            
ATOM   2035  HA  ALA X 129      62.332  44.481  60.542  0.00  0.00            
ATOM   2036  CB  ALA X 129      62.315  46.117  61.915  0.00  0.00            
ATOM   2037  HB1 ALA X 129      61.403  46.585  61.545  0.00  0.00            
ATOM   2038  HB2 ALA X 129      62.042  45.440  62.725  0.00  0.00            
ATOM   2039  HB3 ALA X 129      62.924  46.846  62.450  0.00  0.00            
ATOM   2040  C   ALA X 129      63.198  46.145  59.443  0.00  0.00            
ATOM   2041  O   ALA X 129      62.523  45.840  58.441  0.00  0.00            
ATOM   2042  N   TRP X 130      64.160  47.086  59.435  0.00  0.00            
ATOM   2043  H   TRP X 130      64.656  47.291  60.291  0.00  0.00            
ATOM   2044  CA  TRP X 130      64.556  47.764  58.174  0.00  0.00            
ATOM   2045  HA  TRP X 130      63.647  48.186  57.744  0.00  0.00            
ATOM   2046  CB  TRP X 130      65.512  48.888  58.487  0.00  0.00            
ATOM   2047  HB2 TRP X 130      66.457  48.448  58.805  0.00  0.00            
ATOM   2048  HB3 TRP X 130      65.703  49.358  57.522  0.00  0.00            
ATOM   2049  CG  TRP X 130      65.033  49.974  59.413  0.00  0.00            
ATOM   2050  CD1 TRP X 130      65.398  50.271  60.703  0.00  0.00            
ATOM   2051  HD1 TRP X 130      66.177  49.796  61.282  0.00  0.00            
ATOM   2052  NE1 TRP X 130      64.846  51.422  61.112  0.00  0.00            
ATOM   2053  HE1 TRP X 130      65.102  51.922  61.951  0.00  0.00            
ATOM   2054  CE2 TRP X 130      63.907  51.875  60.202  0.00  0.00            
ATOM   2055  CZ2 TRP X 130      63.069  52.983  60.240  0.00  0.00            
ATOM   2056  HZ2 TRP X 130      63.008  53.725  61.022  0.00  0.00            
ATOM   2057  CH2 TRP X 130      62.243  53.182  59.135  0.00  0.00            
ATOM   2058  HH2 TRP X 130      61.578  54.030  59.064  0.00  0.00            
ATOM   2059  CZ3 TRP X 130      62.444  52.434  57.962  0.00  0.00            
ATOM   2060  HZ3 TRP X 130      61.844  52.569  57.074  0.00  0.00            
ATOM   2061  CE3 TRP X 130      63.341  51.375  57.931  0.00  0.00            
ATOM   2062  HE3 TRP X 130      63.368  50.660  57.123  0.00  0.00            
ATOM   2063  CD2 TRP X 130      64.157  51.074  59.036  0.00  0.00            
ATOM   2064  C   TRP X 130      64.959  46.812  57.019  0.00  0.00            
ATOM   2065  O   TRP X 130      64.419  47.004  55.929  0.00  0.00            
ATOM   2066  N   GLY X 131      65.593  45.691  57.260  0.00  0.00            
ATOM   2067  H   GLY X 131      65.936  45.474  58.185  0.00  0.00            
ATOM   2068  CA  GLY X 131      65.890  44.659  56.211  0.00  0.00            
ATOM   2069  HA2 GLY X 131      66.525  45.053  55.418  0.00  0.00            
ATOM   2070  HA3 GLY X 131      66.489  43.837  56.602  0.00  0.00            
ATOM   2071  C   GLY X 131      64.649  43.972  55.563  0.00  0.00            
ATOM   2072  O   GLY X 131      64.700  43.708  54.341  0.00  0.00            
ATOM   2073  N   LEU X 132      63.578  43.745  56.344  0.00  0.00            
ATOM   2074  H   LEU X 132      63.574  43.989  57.324  0.00  0.00            
ATOM   2075  CA  LEU X 132      62.423  43.036  55.831  0.00  0.00            
ATOM   2076  HA  LEU X 132      62.816  42.440  55.008  0.00  0.00            
ATOM   2077  CB  LEU X 132      61.821  42.218  56.954  0.00  0.00            
ATOM   2078  HB2 LEU X 132      61.561  42.938  57.730  0.00  0.00            
ATOM   2079  HB3 LEU X 132      60.953  41.628  56.662  0.00  0.00            
ATOM   2080  CG  LEU X 132      62.813  41.255  57.677  0.00  0.00            
ATOM   2081  HG  LEU X 132      63.761  41.765  57.845  0.00  0.00            
ATOM   2082  CD1 LEU X 132      62.187  40.733  58.941  0.00  0.00            
ATOM   2083 HD11 LEU X 132      62.860  39.993  59.374  0.00  0.00            
ATOM   2084 HD12 LEU X 132      62.166  41.449  59.763  0.00  0.00            
ATOM   2085 HD13 LEU X 132      61.178  40.395  58.707  0.00  0.00            
ATOM   2086  CD2 LEU X 132      63.069  40.013  56.828  0.00  0.00            
ATOM   2087 HD21 LEU X 132      63.668  39.244  57.315  0.00  0.00            
ATOM   2088 HD22 LEU X 132      62.169  39.487  56.511  0.00  0.00            
ATOM   2089 HD23 LEU X 132      63.447  40.263  55.837  0.00  0.00            
ATOM   2090  C   LEU X 132      61.427  43.945  55.234  0.00  0.00            
ATOM   2091  O   LEU X 132      60.850  43.641  54.187  0.00  0.00            
ATOM   2092  N   ALA X 133      61.331  45.165  55.729  0.00  0.00            
ATOM   2093  H   ALA X 133      61.899  45.362  56.540  0.00  0.00            
ATOM   2094  CA  ALA X 133      60.580  46.246  55.112  0.00  0.00            
ATOM   2095  HA  ALA X 133      59.536  45.951  55.011  0.00  0.00            
ATOM   2096  CB  ALA X 133      60.852  47.452  55.958  0.00  0.00            
ATOM   2097  HB1 ALA X 133      60.030  48.148  55.789  0.00  0.00            
ATOM   2098  HB2 ALA X 133      60.810  47.199  57.017  0.00  0.00            
ATOM   2099  HB3 ALA X 133      61.787  47.986  55.790  0.00  0.00            
ATOM   2100  C   ALA X 133      61.034  46.517  53.699  0.00  0.00            
ATOM   2101  O   ALA X 133      60.187  46.774  52.832  0.00  0.00            
ATOM   2102  N   LEU X 134      62.325  46.347  53.414  0.00  0.00            
ATOM   2103  H   LEU X 134      62.808  45.901  54.181  0.00  0.00            
ATOM   2104  CA  LEU X 134      62.837  46.471  52.037  0.00  0.00            
ATOM   2105  HA  LEU X 134      62.321  47.255  51.482  0.00  0.00            
ATOM   2106  CB  LEU X 134      64.302  46.804  52.019  0.00  0.00            
ATOM   2107  HB2 LEU X 134      64.764  46.163  52.771  0.00  0.00            
ATOM   2108  HB3 LEU X 134      64.754  46.631  51.042  0.00  0.00            
ATOM   2109  CG  LEU X 134      64.770  48.193  52.502  0.00  0.00            
ATOM   2110  HG  LEU X 134      64.397  48.454  53.492  0.00  0.00            
ATOM   2111  CD1 LEU X 134      66.255  48.185  52.675  0.00  0.00            
ATOM   2112 HD11 LEU X 134      66.685  49.123  53.026  0.00  0.00            
ATOM   2113 HD12 LEU X 134      66.420  47.353  53.359  0.00  0.00            
ATOM   2114 HD13 LEU X 134      66.675  47.942  51.699  0.00  0.00            
ATOM   2115  CD2 LEU X 134      64.464  49.326  51.455  0.00  0.00            
ATOM   2116 HD21 LEU X 134      63.384  49.386  51.320  0.00  0.00            
ATOM   2117 HD22 LEU X 134      64.779  50.276  51.885  0.00  0.00            
ATOM   2118 HD23 LEU X 134      65.021  49.320  50.518  0.00  0.00            
ATOM   2119  C   LEU X 134      62.701  45.129  51.309  0.00  0.00            
ATOM   2120  O   LEU X 134      62.362  45.139  50.164  0.00  0.00            
ATOM   2121  N   LEU X 135      62.853  44.028  51.964  0.00  0.00            
ATOM   2122  H   LEU X 135      63.228  44.026  52.902  0.00  0.00            
ATOM   2123  CA  LEU X 135      62.752  42.786  51.213  0.00  0.00            
ATOM   2124  HA  LEU X 135      63.460  42.940  50.398  0.00  0.00            
ATOM   2125  CB  LEU X 135      63.222  41.600  52.110  0.00  0.00            
ATOM   2126  HB2 LEU X 135      64.194  41.830  52.548  0.00  0.00            
ATOM   2127  HB3 LEU X 135      62.458  41.433  52.869  0.00  0.00            
ATOM   2128  CG  LEU X 135      63.192  40.324  51.274  0.00  0.00            
ATOM   2129  HG  LEU X 135      62.224  40.140  50.809  0.00  0.00            
ATOM   2130  CD1 LEU X 135      64.242  40.365  50.122  0.00  0.00            
ATOM   2131 HD11 LEU X 135      64.356  39.343  49.761  0.00  0.00            
ATOM   2132 HD12 LEU X 135      63.903  40.987  49.294  0.00  0.00            
ATOM   2133 HD13 LEU X 135      65.194  40.529  50.626  0.00  0.00            
ATOM   2134  CD2 LEU X 135      63.471  39.089  52.153  0.00  0.00            
ATOM   2135 HD21 LEU X 135      63.263  38.152  51.637  0.00  0.00            
ATOM   2136 HD22 LEU X 135      64.530  39.170  52.399  0.00  0.00            
ATOM   2137 HD23 LEU X 135      62.875  39.167  53.062  0.00  0.00            
ATOM   2138  C   LEU X 135      61.348  42.568  50.670  0.00  0.00            
ATOM   2139  O   LEU X 135      61.132  42.275  49.508  0.00  0.00            
ATOM   2140  N   LEU X 136      60.329  42.785  51.508  0.00  0.00            
ATOM   2141  H   LEU X 136      60.585  43.158  52.411  0.00  0.00            
ATOM   2142  CA  LEU X 136      58.961  42.951  51.136  0.00  0.00            
ATOM   2143  HA  LEU X 136      58.668  41.966  50.773  0.00  0.00            
ATOM   2144  CB  LEU X 136      58.223  43.170  52.483  0.00  0.00            
ATOM   2145  HB2 LEU X 136      58.748  43.980  52.990  0.00  0.00            
ATOM   2146  HB3 LEU X 136      57.216  43.576  52.389  0.00  0.00            
ATOM   2147  CG  LEU X 136      58.107  42.027  53.503  0.00  0.00            
ATOM   2148  HG  LEU X 136      59.117  41.727  53.780  0.00  0.00            
ATOM   2149  CD1 LEU X 136      57.415  42.350  54.899  0.00  0.00            
ATOM   2150 HD11 LEU X 136      57.777  43.324  55.229  0.00  0.00            
ATOM   2151 HD12 LEU X 136      56.375  42.414  54.579  0.00  0.00            
ATOM   2152 HD13 LEU X 136      57.491  41.496  55.572  0.00  0.00            
ATOM   2153  CD2 LEU X 136      57.433  40.793  52.895  0.00  0.00            
ATOM   2154 HD21 LEU X 136      56.394  40.695  53.209  0.00  0.00            
ATOM   2155 HD22 LEU X 136      57.345  40.852  51.811  0.00  0.00            
ATOM   2156 HD23 LEU X 136      57.874  39.848  53.211  0.00  0.00            
ATOM   2157  C   LEU X 136      58.666  44.047  50.044  0.00  0.00            
ATOM   2158  O   LEU X 136      57.738  43.943  49.258  0.00  0.00            
ATOM   2159  N   THR X 137      59.501  45.030  49.869  0.00  0.00            
ATOM   2160  H   THR X 137      60.337  44.961  50.432  0.00  0.00            
ATOM   2161  CA  THR X 137      59.521  45.978  48.736  0.00  0.00            
ATOM   2162  HA  THR X 137      58.492  46.151  48.420  0.00  0.00            
ATOM   2163  CB  THR X 137      59.973  47.354  49.310  0.00  0.00            
ATOM   2164  HB  THR X 137      61.001  47.199  49.638  0.00  0.00            
ATOM   2165  CG2 THR X 137      60.052  48.476  48.420  0.00  0.00            
ATOM   2166 HG21 THR X 137      60.962  48.450  47.820  0.00  0.00            
ATOM   2167 HG22 THR X 137      59.181  48.524  47.767  0.00  0.00            
ATOM   2168 HG23 THR X 137      60.045  49.404  48.991  0.00  0.00            
ATOM   2169  OG1 THR X 137      59.223  47.795  50.419  0.00  0.00            
ATOM   2170  HG1 THR X 137      59.654  47.468  51.212  0.00  0.00            
ATOM   2171  C   THR X 137      60.141  45.506  47.327  0.00  0.00            
ATOM   2172  O   THR X 137      59.546  45.837  46.290  0.00  0.00            
ATOM   2173  N   ILE X 138      61.079  44.544  47.348  0.00  0.00            
ATOM   2174  H   ILE X 138      61.311  44.211  48.273  0.00  0.00            
ATOM   2175  CA  ILE X 138      61.804  44.040  46.219  0.00  0.00            
ATOM   2176  HA  ILE X 138      62.253  44.911  45.743  0.00  0.00            
ATOM   2177  CB  ILE X 138      63.040  43.218  46.670  0.00  0.00            
ATOM   2178  HB  ILE X 138      62.721  42.623  47.526  0.00  0.00            
ATOM   2179  CG2 ILE X 138      63.653  42.322  45.568  0.00  0.00            
ATOM   2180 HG21 ILE X 138      63.968  43.003  44.778  0.00  0.00            
ATOM   2181 HG22 ILE X 138      64.489  41.692  45.872  0.00  0.00            
ATOM   2182 HG23 ILE X 138      62.880  41.761  45.044  0.00  0.00            
ATOM   2183  CG1 ILE X 138      64.162  44.194  47.132  0.00  0.00            
ATOM   2184 HG12 ILE X 138      64.739  44.497  46.258  0.00  0.00            
ATOM   2185 HG13 ILE X 138      63.771  45.073  47.645  0.00  0.00            
ATOM   2186  CD1 ILE X 138      65.206  43.533  48.037  0.00  0.00            
ATOM   2187 HD11 ILE X 138      65.985  44.280  48.186  0.00  0.00            
ATOM   2188 HD12 ILE X 138      64.840  43.106  48.971  0.00  0.00            
ATOM   2189 HD13 ILE X 138      65.727  42.775  47.453  0.00  0.00            
ATOM   2190  C   ILE X 138      60.890  43.408  45.145  0.00  0.00            
ATOM   2191  O   ILE X 138      61.138  43.734  43.998  0.00  0.00            
ATOM   2192  N   PRO X 139      59.838  42.699  45.490  0.00  0.00            
ATOM   2193  CD  PRO X 139      59.272  42.369  46.772  0.00  0.00            
ATOM   2194  HD2 PRO X 139      58.508  43.101  47.035  0.00  0.00            
ATOM   2195  HD3 PRO X 139      60.000  42.428  47.582  0.00  0.00            
ATOM   2196  CG  PRO X 139      58.607  40.950  46.656  0.00  0.00            
ATOM   2197  HG2 PRO X 139      57.761  40.931  47.343  0.00  0.00            
ATOM   2198  HG3 PRO X 139      59.291  40.103  46.716  0.00  0.00            
ATOM   2199  CB  PRO X 139      58.127  41.017  45.176  0.00  0.00            
ATOM   2200  HB2 PRO X 139      57.089  41.335  45.079  0.00  0.00            
ATOM   2201  HB3 PRO X 139      58.195  39.974  44.867  0.00  0.00            
ATOM   2202  CA  PRO X 139      59.007  41.969  44.449  0.00  0.00            
ATOM   2203  HA  PRO X 139      59.643  41.431  43.746  0.00  0.00            
ATOM   2204  C   PRO X 139      58.264  42.968  43.513  0.00  0.00            
ATOM   2205  O   PRO X 139      57.848  42.701  42.359  0.00  0.00            
ATOM   2206  N   SER X 140      57.961  44.150  43.988  0.00  0.00            
ATOM   2207  H   SER X 140      58.375  44.415  44.870  0.00  0.00            
ATOM   2208  CA  SER X 140      57.309  45.206  43.137  0.00  0.00            
ATOM   2209  HA  SER X 140      56.747  44.728  42.334  0.00  0.00            
ATOM   2210  CB  SER X 140      56.237  45.976  43.902  0.00  0.00            
ATOM   2211  HB2 SER X 140      56.645  46.617  44.684  0.00  0.00            
ATOM   2212  HB3 SER X 140      55.671  46.697  43.313  0.00  0.00            
ATOM   2213  OG  SER X 140      55.211  45.129  44.379  0.00  0.00            
ATOM   2214  HG  SER X 140      54.441  45.703  44.358  0.00  0.00            
ATOM   2215  C   SER X 140      58.337  46.193  42.477  0.00  0.00            
ATOM   2216  O   SER X 140      58.016  46.826  41.502  0.00  0.00            
ATOM   2217  N   PHE X 141      59.414  46.460  43.209  0.00  0.00            
ATOM   2218  H   PHE X 141      59.511  45.966  44.084  0.00  0.00            
ATOM   2219  CA  PHE X 141      60.476  47.287  42.786  0.00  0.00            
ATOM   2220  HA  PHE X 141      60.155  48.308  42.579  0.00  0.00            
ATOM   2221  CB  PHE X 141      61.425  47.372  44.004  0.00  0.00            
ATOM   2222  HB2 PHE X 141      60.976  48.032  44.746  0.00  0.00            
ATOM   2223  HB3 PHE X 141      61.484  46.393  44.479  0.00  0.00            
ATOM   2224  CG  PHE X 141      62.798  47.782  43.600  0.00  0.00            
ATOM   2225  CD1 PHE X 141      63.277  49.127  43.673  0.00  0.00            
ATOM   2226  HD1 PHE X 141      62.605  49.860  44.095  0.00  0.00            
ATOM   2227  CE1 PHE X 141      64.573  49.498  43.280  0.00  0.00            
ATOM   2228  HE1 PHE X 141      64.825  50.547  43.337  0.00  0.00            
ATOM   2229  CZ  PHE X 141      65.501  48.478  42.895  0.00  0.00            
ATOM   2230  HZ  PHE X 141      66.541  48.706  42.715  0.00  0.00            
ATOM   2231  CE2 PHE X 141      65.020  47.099  42.797  0.00  0.00            
ATOM   2232  HE2 PHE X 141      65.713  46.301  42.574  0.00  0.00            
ATOM   2233  CD2 PHE X 141      63.683  46.745  43.140  0.00  0.00            
ATOM   2234  HD2 PHE X 141      63.406  45.701  43.146  0.00  0.00            
ATOM   2235  C   PHE X 141      61.137  46.680  41.552  0.00  0.00            
ATOM   2236  O   PHE X 141      61.474  47.403  40.644  0.00  0.00            
ATOM   2237  N   LEU X 142      61.331  45.348  41.430  0.00  0.00            
ATOM   2238  H   LEU X 142      61.119  44.766  42.228  0.00  0.00            
ATOM   2239  CA  LEU X 142      62.125  44.718  40.287  0.00  0.00            
ATOM   2240  HA  LEU X 142      63.138  45.116  40.341  0.00  0.00            
ATOM   2241  CB  LEU X 142      62.440  43.191  40.406  0.00  0.00            
ATOM   2242  HB2 LEU X 142      61.443  42.869  40.707  0.00  0.00            
ATOM   2243  HB3 LEU X 142      62.762  42.858  39.419  0.00  0.00            
ATOM   2244  CG  LEU X 142      63.368  42.827  41.496  0.00  0.00            
ATOM   2245  HG  LEU X 142      63.322  43.574  42.289  0.00  0.00            
ATOM   2246  CD1 LEU X 142      62.984  41.406  42.038  0.00  0.00            
ATOM   2247 HD11 LEU X 142      63.506  41.143  42.958  0.00  0.00            
ATOM   2248 HD12 LEU X 142      61.927  41.231  42.240  0.00  0.00            
ATOM   2249 HD13 LEU X 142      63.425  40.630  41.411  0.00  0.00            
ATOM   2250  CD2 LEU X 142      64.837  42.836  41.077  0.00  0.00            
ATOM   2251 HD21 LEU X 142      65.462  42.455  41.885  0.00  0.00            
ATOM   2252 HD22 LEU X 142      64.989  42.128  40.262  0.00  0.00            
ATOM   2253 HD23 LEU X 142      65.077  43.883  40.892  0.00  0.00            
ATOM   2254  C   LEU X 142      61.505  44.960  38.858  0.00  0.00            
ATOM   2255  O   LEU X 142      62.190  44.789  37.829  0.00  0.00            
ATOM   2256  N   TYR X 143      60.205  45.313  38.810  0.00  0.00            
ATOM   2257  H   TYR X 143      59.764  45.322  39.719  0.00  0.00            
ATOM   2258  CA  TYR X 143      59.365  45.543  37.588  0.00  0.00            
ATOM   2259  HA  TYR X 143      59.995  45.404  36.709  0.00  0.00            
ATOM   2260  CB  TYR X 143      58.358  44.389  37.447  0.00  0.00            
ATOM   2261  HB2 TYR X 143      57.624  44.333  38.252  0.00  0.00            
ATOM   2262  HB3 TYR X 143      57.818  44.514  36.509  0.00  0.00            
ATOM   2263  CG  TYR X 143      58.881  42.953  37.254  0.00  0.00            
ATOM   2264  CD1 TYR X 143      59.470  42.559  36.035  0.00  0.00            
ATOM   2265  HD1 TYR X 143      59.548  43.247  35.206  0.00  0.00            
ATOM   2266  CE1 TYR X 143      60.001  41.239  35.951  0.00  0.00            
ATOM   2267  HE1 TYR X 143      60.650  40.908  35.154  0.00  0.00            
ATOM   2268  CZ  TYR X 143      59.866  40.339  37.049  0.00  0.00            
ATOM   2269  OH  TYR X 143      60.199  39.054  36.837  0.00  0.00            
ATOM   2270  HH  TYR X 143      60.150  38.539  37.646  0.00  0.00            
ATOM   2271  CE2 TYR X 143      59.342  40.791  38.272  0.00  0.00            
ATOM   2272  HE2 TYR X 143      59.315  40.156  39.145  0.00  0.00            
ATOM   2273  CD2 TYR X 143      58.911  42.137  38.435  0.00  0.00            
ATOM   2274  HD2 TYR X 143      58.481  42.607  39.308  0.00  0.00            
ATOM   2275  C   TYR X 143      58.723  46.955  37.486  0.00  0.00            
ATOM   2276  O   TYR X 143      58.039  47.264  36.605  0.00  0.00            
ATOM   2277  N   ARG X 144      58.940  47.807  38.529  0.00  0.00            
ATOM   2278  H   ARG X 144      59.349  47.418  39.366  0.00  0.00            
ATOM   2279  CA  ARG X 144      58.718  49.244  38.467  0.00  0.00            
ATOM   2280  HA  ARG X 144      57.734  49.338  38.008  0.00  0.00            
ATOM   2281  CB  ARG X 144      58.699  49.745  39.983  0.00  0.00            
ATOM   2282  HB2 ARG X 144      57.983  49.149  40.550  0.00  0.00            
ATOM   2283  HB3 ARG X 144      59.633  49.599  40.525  0.00  0.00            
ATOM   2284  CG  ARG X 144      58.336  51.258  39.977  0.00  0.00            
ATOM   2285  HG2 ARG X 144      59.091  51.910  39.539  0.00  0.00            
ATOM   2286  HG3 ARG X 144      57.420  51.539  39.457  0.00  0.00            
ATOM   2287  CD  ARG X 144      58.155  51.893  41.392  0.00  0.00            
ATOM   2288  HD2 ARG X 144      59.007  51.666  42.033  0.00  0.00            
ATOM   2289  HD3 ARG X 144      57.997  52.941  41.135  0.00  0.00            
ATOM   2290  NE  ARG X 144      57.000  51.249  42.078  0.00  0.00            
ATOM   2291  HE  ARG X 144      57.299  50.633  42.820  0.00  0.00            
ATOM   2292  CZ  ARG X 144      55.726  51.268  41.756  0.00  0.00            
ATOM   2293  NH1 ARG X 144      55.171  52.170  40.994  0.00  0.00            
ATOM   2294 HH11 ARG X 144      55.694  52.928  40.580  0.00  0.00            
ATOM   2295 HH12 ARG X 144      54.179  52.144  40.802  0.00  0.00            
ATOM   2296  NH2 ARG X 144      54.955  50.479  42.420  0.00  0.00            
ATOM   2297 HH21 ARG X 144      55.360  49.829  43.078  0.00  0.00            
ATOM   2298 HH22 ARG X 144      53.970  50.689  42.496  0.00  0.00            
ATOM   2299  C   ARG X 144      59.648  49.990  37.552  0.00  0.00            
ATOM   2300  O   ARG X 144      60.814  50.240  37.934  0.00  0.00            
ATOM   2301  N   VAL X 145      59.167  50.464  36.415  0.00  0.00            
ATOM   2302  H   VAL X 145      58.165  50.563  36.334  0.00  0.00            
ATOM   2303  CA  VAL X 145      60.011  51.030  35.365  0.00  0.00            
ATOM   2304  HA  VAL X 145      60.807  51.485  35.954  0.00  0.00            
ATOM   2305  CB  VAL X 145      60.498  49.905  34.431  0.00  0.00            
ATOM   2306  HB  VAL X 145      61.007  50.417  33.615  0.00  0.00            
ATOM   2307  CG1 VAL X 145      61.542  48.962  35.128  0.00  0.00            
ATOM   2308 HG11 VAL X 145      60.975  48.238  35.714  0.00  0.00            
ATOM   2309 HG12 VAL X 145      62.074  48.351  34.399  0.00  0.00            
ATOM   2310 HG13 VAL X 145      62.213  49.458  35.830  0.00  0.00            
ATOM   2311  CG2 VAL X 145      59.398  49.134  33.768  0.00  0.00            
ATOM   2312 HG21 VAL X 145      58.579  48.967  34.467  0.00  0.00            
ATOM   2313 HG22 VAL X 145      59.088  49.806  32.967  0.00  0.00            
ATOM   2314 HG23 VAL X 145      59.617  48.143  33.370  0.00  0.00            
ATOM   2315  C   VAL X 145      59.361  52.148  34.557  0.00  0.00            
ATOM   2316  O   VAL X 145      58.117  52.236  34.476  0.00  0.00            
ATOM   2317  N   VAL X 146      60.185  53.026  33.967  0.00  0.00            
ATOM   2318  H   VAL X 146      61.181  52.906  34.081  0.00  0.00            
ATOM   2319  CA  VAL X 146      59.671  54.032  32.999  0.00  0.00            
ATOM   2320  HA  VAL X 146      58.767  54.485  33.406  0.00  0.00            
ATOM   2321  CB  VAL X 146      60.713  55.103  32.688  0.00  0.00            
ATOM   2322  HB  VAL X 146      60.194  55.861  32.101  0.00  0.00            
ATOM   2323  CG1 VAL X 146      61.322  55.727  33.998  0.00  0.00            
ATOM   2324 HG11 VAL X 146      62.096  55.062  34.381  0.00  0.00            
ATOM   2325 HG12 VAL X 146      61.788  56.693  33.802  0.00  0.00            
ATOM   2326 HG13 VAL X 146      60.517  55.922  34.707  0.00  0.00            
ATOM   2327  CG2 VAL X 146      61.923  54.701  31.763  0.00  0.00            
ATOM   2328 HG21 VAL X 146      62.434  55.631  31.515  0.00  0.00            
ATOM   2329 HG22 VAL X 146      62.540  53.998  32.323  0.00  0.00            
ATOM   2330 HG23 VAL X 146      61.490  54.193  30.901  0.00  0.00            
ATOM   2331  C   VAL X 146      59.021  53.440  31.754  0.00  0.00            
ATOM   2332  O   VAL X 146      59.292  52.266  31.366  0.00  0.00            
ATOM   2333  N   ARG X 147      58.243  54.270  31.037  0.00  0.00            
ATOM   2334  H   ARG X 147      57.927  55.156  31.406  0.00  0.00            
ATOM   2335  CA  ARG X 147      57.824  54.101  29.626  0.00  0.00            
ATOM   2336  HA  ARG X 147      58.760  53.747  29.194  0.00  0.00            
ATOM   2337  CB  ARG X 147      56.671  53.014  29.505  0.00  0.00            
ATOM   2338  HB2 ARG X 147      57.059  52.094  29.943  0.00  0.00            
ATOM   2339  HB3 ARG X 147      55.783  53.398  30.008  0.00  0.00            
ATOM   2340  CG  ARG X 147      56.253  52.864  28.055  0.00  0.00            
ATOM   2341  HG2 ARG X 147      55.794  53.806  27.757  0.00  0.00            
ATOM   2342  HG3 ARG X 147      57.020  52.592  27.330  0.00  0.00            
ATOM   2343  CD  ARG X 147      55.272  51.741  27.779  0.00  0.00            
ATOM   2344  HD2 ARG X 147      54.921  51.632  26.753  0.00  0.00            
ATOM   2345  HD3 ARG X 147      55.737  50.810  28.103  0.00  0.00            
ATOM   2346  NE  ARG X 147      54.042  51.919  28.613  0.00  0.00            
ATOM   2347  HE  ARG X 147      53.891  52.818  29.047  0.00  0.00            
ATOM   2348  CZ  ARG X 147      52.918  51.299  28.449  0.00  0.00            
ATOM   2349  NH1 ARG X 147      52.851  50.287  27.626  0.00  0.00            
ATOM   2350 HH11 ARG X 147      53.670  50.000  27.108  0.00  0.00            
ATOM   2351 HH12 ARG X 147      51.996  49.775  27.463  0.00  0.00            
ATOM   2352  NH2 ARG X 147      51.817  51.534  29.178  0.00  0.00            
ATOM   2353 HH21 ARG X 147      51.997  52.091  30.001  0.00  0.00            
ATOM   2354 HH22 ARG X 147      50.921  51.090  29.038  0.00  0.00            
ATOM   2355  C   ARG X 147      57.544  55.470  28.969  0.00  0.00            
ATOM   2356  O   ARG X 147      56.822  56.273  29.546  0.00  0.00            
ATOM   2357  N   GLU X 148      58.156  55.798  27.837  0.00  0.00            
ATOM   2358  H   GLU X 148      58.679  55.076  27.362  0.00  0.00            
ATOM   2359  CA  GLU X 148      58.188  57.088  27.186  0.00  0.00            
ATOM   2360  HA  GLU X 148      58.204  57.896  27.917  0.00  0.00            
ATOM   2361  CB  GLU X 148      59.595  57.214  26.601  0.00  0.00            
ATOM   2362  HB2 GLU X 148      60.315  57.070  27.406  0.00  0.00            
ATOM   2363  HB3 GLU X 148      59.755  56.488  25.803  0.00  0.00            
ATOM   2364  CG  GLU X 148      59.922  58.553  26.030  0.00  0.00            
ATOM   2365  HG2 GLU X 148      59.438  58.865  25.105  0.00  0.00            
ATOM   2366  HG3 GLU X 148      59.669  59.256  26.825  0.00  0.00            
ATOM   2367  CD  GLU X 148      61.442  58.820  25.770  0.00  0.00            
ATOM   2368  OE1 GLU X 148      62.166  57.833  25.452  0.00  0.00            
ATOM   2369  OE2 GLU X 148      62.023  59.949  25.998  0.00  0.00            
ATOM   2370  C   GLU X 148      57.020  57.183  26.162  0.00  0.00            
ATOM   2371  O   GLU X 148      56.597  56.237  25.514  0.00  0.00            
ATOM   2372  N   GLU X 149      56.553  58.391  25.928  0.00  0.00            
ATOM   2373  H   GLU X 149      56.911  59.099  26.552  0.00  0.00            
ATOM   2374  CA  GLU X 149      55.520  58.831  25.018  0.00  0.00            
ATOM   2375  HA  GLU X 149      55.214  58.092  24.278  0.00  0.00            
ATOM   2376  CB  GLU X 149      54.195  59.332  25.692  0.00  0.00            
ATOM   2377  HB2 GLU X 149      54.377  60.161  26.376  0.00  0.00            
ATOM   2378  HB3 GLU X 149      53.515  59.767  24.959  0.00  0.00            
ATOM   2379  CG  GLU X 149      53.476  58.194  26.419  0.00  0.00            
ATOM   2380  HG2 GLU X 149      54.201  57.758  27.107  0.00  0.00            
ATOM   2381  HG3 GLU X 149      52.748  58.606  27.118  0.00  0.00            
ATOM   2382  CD  GLU X 149      52.768  57.173  25.518  0.00  0.00            
ATOM   2383  OE1 GLU X 149      52.577  57.443  24.290  0.00  0.00            
ATOM   2384  OE2 GLU X 149      52.489  56.089  26.003  0.00  0.00            
ATOM   2385  C   GLU X 149      56.061  60.009  24.178  0.00  0.00            
ATOM   2386  O   GLU X 149      56.938  60.679  24.689  0.00  0.00            
ATOM   2387  N   TYR X 150      55.672  60.269  22.891  0.00  0.00            
ATOM   2388  H   TYR X 150      54.950  59.638  22.576  0.00  0.00            
ATOM   2389  CA  TYR X 150      56.287  61.163  21.884  0.00  0.00            
ATOM   2390  HA  TYR X 150      57.182  61.574  22.350  0.00  0.00            
ATOM   2391  CB  TYR X 150      56.701  60.205  20.756  0.00  0.00            
ATOM   2392  HB2 TYR X 150      57.301  59.390  21.162  0.00  0.00            
ATOM   2393  HB3 TYR X 150      55.861  59.639  20.356  0.00  0.00            
ATOM   2394  CG  TYR X 150      57.552  60.768  19.571  0.00  0.00            
ATOM   2395  CD1 TYR X 150      57.395  60.106  18.347  0.00  0.00            
ATOM   2396  HD1 TYR X 150      56.903  59.147  18.287  0.00  0.00            
ATOM   2397  CE1 TYR X 150      57.895  60.639  17.149  0.00  0.00            
ATOM   2398  HE1 TYR X 150      57.789  60.067  16.239  0.00  0.00            
ATOM   2399  CZ  TYR X 150      58.694  61.766  17.178  0.00  0.00            
ATOM   2400  OH  TYR X 150      59.148  62.262  15.994  0.00  0.00            
ATOM   2401  HH  TYR X 150      59.278  63.212  15.966  0.00  0.00            
ATOM   2402  CE2 TYR X 150      58.870  62.539  18.372  0.00  0.00            
ATOM   2403  HE2 TYR X 150      59.393  63.483  18.367  0.00  0.00            
ATOM   2404  CD2 TYR X 150      58.302  61.965  19.541  0.00  0.00            
ATOM   2405  HD2 TYR X 150      58.338  62.481  20.489  0.00  0.00            
ATOM   2406  C   TYR X 150      55.340  62.242  21.383  0.00  0.00            
ATOM   2407  O   TYR X 150      55.797  63.251  20.851  0.00  0.00            
ATOM   2408  N   PHE X 151      54.027  62.023  21.566  0.00  0.00            
ATOM   2409  H   PHE X 151      53.657  61.159  21.936  0.00  0.00            
ATOM   2410  CA  PHE X 151      52.978  62.892  21.046  0.00  0.00            
ATOM   2411  HA  PHE X 151      53.459  63.788  20.654  0.00  0.00            
ATOM   2412  CB  PHE X 151      52.300  62.214  19.894  0.00  0.00            
ATOM   2413  HB2 PHE X 151      51.874  61.273  20.243  0.00  0.00            
ATOM   2414  HB3 PHE X 151      51.471  62.840  19.566  0.00  0.00            
ATOM   2415  CG  PHE X 151      53.131  61.861  18.613  0.00  0.00            
ATOM   2416  CD1 PHE X 151      53.100  60.576  18.018  0.00  0.00            
ATOM   2417  HD1 PHE X 151      52.472  59.755  18.334  0.00  0.00            
ATOM   2418  CE1 PHE X 151      53.976  60.293  16.969  0.00  0.00            
ATOM   2419  HE1 PHE X 151      53.975  59.313  16.515  0.00  0.00            
ATOM   2420  CZ  PHE X 151      54.882  61.273  16.517  0.00  0.00            
ATOM   2421  HZ  PHE X 151      55.650  61.072  15.785  0.00  0.00            
ATOM   2422  CE2 PHE X 151      54.817  62.575  17.071  0.00  0.00            
ATOM   2423  HE2 PHE X 151      55.457  63.404  16.810  0.00  0.00            
ATOM   2424  CD2 PHE X 151      53.971  62.872  18.101  0.00  0.00            
ATOM   2425  HD2 PHE X 151      53.907  63.872  18.502  0.00  0.00            
ATOM   2426  C   PHE X 151      51.949  63.386  22.136  0.00  0.00            
ATOM   2427  O   PHE X 151      50.913  62.712  22.260  0.00  0.00            
ATOM   2428  N   PRO X 152      52.182  64.466  22.899  0.00  0.00            
ATOM   2429  CD  PRO X 152      51.181  64.893  23.906  0.00  0.00            
ATOM   2430  HD2 PRO X 152      50.820  64.020  24.449  0.00  0.00            
ATOM   2431  HD3 PRO X 152      50.380  65.325  23.306  0.00  0.00            
ATOM   2432  CG  PRO X 152      51.876  65.987  24.727  0.00  0.00            
ATOM   2433  HG2 PRO X 152      52.212  65.610  25.693  0.00  0.00            
ATOM   2434  HG3 PRO X 152      51.284  66.878  24.938  0.00  0.00            
ATOM   2435  CB  PRO X 152      53.070  66.421  23.842  0.00  0.00            
ATOM   2436  HB2 PRO X 152      53.893  66.821  24.436  0.00  0.00            
ATOM   2437  HB3 PRO X 152      52.712  67.176  23.143  0.00  0.00            
ATOM   2438  CA  PRO X 152      53.486  65.138  23.055  0.00  0.00            
ATOM   2439  HA  PRO X 152      53.786  65.403  22.041  0.00  0.00            
ATOM   2440  C   PRO X 152      54.525  64.314  23.818  0.00  0.00            
ATOM   2441  O   PRO X 152      54.054  63.354  24.473  0.00  0.00            
ATOM   2442  N   PRO X 153      55.849  64.616  23.675  0.00  0.00            
ATOM   2443  CD  PRO X 153      56.374  65.649  22.849  0.00  0.00            
ATOM   2444  HD2 PRO X 153      56.235  66.614  23.337  0.00  0.00            
ATOM   2445  HD3 PRO X 153      56.092  65.697  21.797  0.00  0.00            
ATOM   2446  CG  PRO X 153      57.833  65.288  22.850  0.00  0.00            
ATOM   2447  HG2 PRO X 153      58.502  66.068  22.485  0.00  0.00            
ATOM   2448  HG3 PRO X 153      58.006  64.427  22.204  0.00  0.00            
ATOM   2449  CB  PRO X 153      58.113  64.777  24.266  0.00  0.00            
ATOM   2450  HB2 PRO X 153      58.041  65.638  24.931  0.00  0.00            
ATOM   2451  HB3 PRO X 153      59.049  64.221  24.314  0.00  0.00            
ATOM   2452  CA  PRO X 153      56.825  63.985  24.509  0.00  0.00            
ATOM   2453  HA  PRO X 153      56.954  62.953  24.185  0.00  0.00            
ATOM   2454  C   PRO X 153      56.385  63.950  25.989  0.00  0.00            
ATOM   2455  O   PRO X 153      55.929  64.982  26.492  0.00  0.00            
ATOM   2456  N   LYS X 154      56.577  62.806  26.678  0.00  0.00            
ATOM   2457  H   LYS X 154      56.806  62.008  26.104  0.00  0.00            
ATOM   2458  CA  LYS X 154      56.529  62.631  28.146  0.00  0.00            
ATOM   2459  HA  LYS X 154      57.106  63.385  28.682  0.00  0.00            
ATOM   2460  CB  LYS X 154      55.038  62.719  28.563  0.00  0.00            
ATOM   2461  HB2 LYS X 154      54.741  63.735  28.302  0.00  0.00            
ATOM   2462  HB3 LYS X 154      54.433  61.984  28.033  0.00  0.00            
ATOM   2463  CG  LYS X 154      54.676  62.573  30.087  0.00  0.00            
ATOM   2464  HG2 LYS X 154      55.194  61.703  30.492  0.00  0.00            
ATOM   2465  HG3 LYS X 154      55.160  63.353  30.675  0.00  0.00            
ATOM   2466  CD  LYS X 154      53.146  62.434  30.324  0.00  0.00            
ATOM   2467  HD2 LYS X 154      52.792  61.435  30.069  0.00  0.00            
ATOM   2468  HD3 LYS X 154      53.119  62.596  31.402  0.00  0.00            
ATOM   2469  CE  LYS X 154      52.509  63.576  29.610  0.00  0.00            
ATOM   2470  HE2 LYS X 154      53.047  64.473  29.918  0.00  0.00            
ATOM   2471  HE3 LYS X 154      52.541  63.454  28.527  0.00  0.00            
ATOM   2472  NZ  LYS X 154      51.066  63.784  29.970  0.00  0.00            
ATOM   2473  HZ1 LYS X 154      50.541  62.922  30.004  0.00  0.00            
ATOM   2474  HZ2 LYS X 154      50.908  64.352  30.790  0.00  0.00            
ATOM   2475  HZ3 LYS X 154      50.716  64.346  29.208  0.00  0.00            
ATOM   2476  C   LYS X 154      57.148  61.292  28.574  0.00  0.00            
ATOM   2477  O   LYS X 154      57.195  60.329  27.755  0.00  0.00            
ATOM   2478  N   VAL X 155      57.722  61.181  29.785  0.00  0.00            
ATOM   2479  H   VAL X 155      57.538  61.976  30.380  0.00  0.00            
ATOM   2480  CA  VAL X 155      57.996  59.834  30.373  0.00  0.00            
ATOM   2481  HA  VAL X 155      57.741  59.019  29.695  0.00  0.00            
ATOM   2482  CB  VAL X 155      59.487  59.814  30.789  0.00  0.00            
ATOM   2483  HB  VAL X 155      59.614  60.704  31.406  0.00  0.00            
ATOM   2484  CG1 VAL X 155      59.799  58.524  31.594  0.00  0.00            
ATOM   2485 HG11 VAL X 155      59.648  57.702  30.894  0.00  0.00            
ATOM   2486 HG12 VAL X 155      60.770  58.572  32.087  0.00  0.00            
ATOM   2487 HG13 VAL X 155      59.123  58.576  32.447  0.00  0.00            
ATOM   2488  CG2 VAL X 155      60.307  59.909  29.461  0.00  0.00            
ATOM   2489 HG21 VAL X 155      61.375  60.050  29.627  0.00  0.00            
ATOM   2490 HG22 VAL X 155      60.219  58.914  29.026  0.00  0.00            
ATOM   2491 HG23 VAL X 155      59.970  60.632  28.718  0.00  0.00            
ATOM   2492  C   VAL X 155      57.000  59.553  31.566  0.00  0.00            
ATOM   2493  O   VAL X 155      57.015  60.275  32.528  0.00  0.00            
ATOM   2494  N   LEU X 156      56.398  58.374  31.504  0.00  0.00            
ATOM   2495  H   LEU X 156      56.649  57.762  30.740  0.00  0.00            
ATOM   2496  CA  LEU X 156      55.675  57.801  32.619  0.00  0.00            
ATOM   2497  HA  LEU X 156      55.472  58.566  33.369  0.00  0.00            
ATOM   2498  CB  LEU X 156      54.351  57.245  32.171  0.00  0.00            
ATOM   2499  HB2 LEU X 156      54.642  56.427  31.512  0.00  0.00            
ATOM   2500  HB3 LEU X 156      53.798  56.642  32.891  0.00  0.00            
ATOM   2501  CG  LEU X 156      53.517  58.303  31.455  0.00  0.00            
ATOM   2502  HG  LEU X 156      54.066  58.957  30.777  0.00  0.00            
ATOM   2503  CD1 LEU X 156      52.300  57.716  30.624  0.00  0.00            
ATOM   2504 HD11 LEU X 156      52.698  57.411  29.656  0.00  0.00            
ATOM   2505 HD12 LEU X 156      51.912  56.847  31.153  0.00  0.00            
ATOM   2506 HD13 LEU X 156      51.645  58.523  30.295  0.00  0.00            
ATOM   2507  CD2 LEU X 156      52.995  59.290  32.461  0.00  0.00            
ATOM   2508 HD21 LEU X 156      52.184  59.719  31.871  0.00  0.00            
ATOM   2509 HD22 LEU X 156      52.614  58.780  33.345  0.00  0.00            
ATOM   2510 HD23 LEU X 156      53.726  60.052  32.730  0.00  0.00            
ATOM   2511  C   LEU X 156      56.635  56.813  33.335  0.00  0.00            
ATOM   2512  O   LEU X 156      57.617  56.281  32.828  0.00  0.00            
ATOM   2513  N   CYX X 157      56.263  56.539  34.572  0.00  0.00            
ATOM   2514  H   CYX X 157      55.550  57.151  34.944  0.00  0.00            
ATOM   2515  CA  CYX X 157      56.926  55.702  35.501  0.00  0.00            
ATOM   2516  HA  CYX X 157      57.668  55.076  35.006  0.00  0.00            
ATOM   2517  CB  CYX X 157      57.775  56.635  36.389  0.00  0.00            
ATOM   2518  HB2 CYX X 157      58.682  56.968  35.883  0.00  0.00            
ATOM   2519  HB3 CYX X 157      57.138  57.481  36.648  0.00  0.00            
ATOM   2520  SG  CYX X 157      58.255  55.850  37.963  0.00  0.00            
ATOM   2521  C   CYX X 157      55.919  54.838  36.289  0.00  0.00            
ATOM   2522  O   CYX X 157      54.986  55.381  36.859  0.00  0.00            
ATOM   2523  N   GLY X 158      55.888  53.492  36.191  0.00  0.00            
ATOM   2524  H   GLY X 158      56.614  53.020  35.670  0.00  0.00            
ATOM   2525  CA  GLY X 158      54.835  52.648  36.634  0.00  0.00            
ATOM   2526  HA2 GLY X 158      54.573  52.922  37.656  0.00  0.00            
ATOM   2527  HA3 GLY X 158      53.955  52.680  35.991  0.00  0.00            
ATOM   2528  C   GLY X 158      55.222  51.209  36.625  0.00  0.00            
ATOM   2529  O   GLY X 158      56.410  50.898  36.806  0.00  0.00            
ATOM   2530  N   VAL X 159      54.228  50.296  36.475  0.00  0.00            
ATOM   2531  H   VAL X 159      53.320  50.677  36.250  0.00  0.00            
ATOM   2532  CA  VAL X 159      54.410  48.860  36.725  0.00  0.00            
ATOM   2533  HA  VAL X 159      55.271  48.428  36.213  0.00  0.00            
ATOM   2534  CB  VAL X 159      54.616  48.671  38.255  0.00  0.00            
ATOM   2535  HB  VAL X 159      55.417  49.346  38.553  0.00  0.00            
ATOM   2536  CG1 VAL X 159      53.412  48.936  39.176  0.00  0.00            
ATOM   2537 HG11 VAL X 159      52.571  48.285  38.935  0.00  0.00            
ATOM   2538 HG12 VAL X 159      53.712  48.834  40.219  0.00  0.00            
ATOM   2539 HG13 VAL X 159      53.168  49.981  38.985  0.00  0.00            
ATOM   2540  CG2 VAL X 159      55.009  47.282  38.602  0.00  0.00            
ATOM   2541 HG21 VAL X 159      54.191  46.568  38.706  0.00  0.00            
ATOM   2542 HG22 VAL X 159      55.684  46.861  37.857  0.00  0.00            
ATOM   2543 HG23 VAL X 159      55.398  47.230  39.619  0.00  0.00            
ATOM   2544  C   VAL X 159      53.332  47.946  36.083  0.00  0.00            
ATOM   2545  O   VAL X 159      53.606  46.739  35.842  0.00  0.00            
ATOM   2546  N   ASP X 160      52.198  48.445  35.690  0.00  0.00            
ATOM   2547  H   ASP X 160      51.897  49.395  35.850  0.00  0.00            
ATOM   2548  CA  ASP X 160      51.132  47.623  35.129  0.00  0.00            
ATOM   2549  HA  ASP X 160      50.913  46.825  35.838  0.00  0.00            
ATOM   2550  CB  ASP X 160      49.771  48.446  35.037  0.00  0.00            
ATOM   2551  HB2 ASP X 160      50.015  49.496  34.873  0.00  0.00            
ATOM   2552  HB3 ASP X 160      49.199  48.094  34.178  0.00  0.00            
ATOM   2553  CG  ASP X 160      48.932  48.405  36.254  0.00  0.00            
ATOM   2554  OD1 ASP X 160      49.057  47.459  37.077  0.00  0.00            
ATOM   2555  OD2 ASP X 160      48.074  49.288  36.448  0.00  0.00            
ATOM   2556  C   ASP X 160      51.622  47.012  33.762  0.00  0.00            
ATOM   2557  O   ASP X 160      51.290  45.873  33.386  0.00  0.00            
ATOM   2558  N   TYR X 161      52.245  47.812  32.905  0.00  0.00            
ATOM   2559  H   TYR X 161      52.272  48.782  33.187  0.00  0.00            
ATOM   2560  CA  TYR X 161      52.759  47.431  31.541  0.00  0.00            
ATOM   2561  HA  TYR X 161      52.028  46.778  31.065  0.00  0.00            
ATOM   2562  CB  TYR X 161      52.922  48.647  30.739  0.00  0.00            
ATOM   2563  HB2 TYR X 161      53.472  48.494  29.810  0.00  0.00            
ATOM   2564  HB3 TYR X 161      51.970  49.139  30.539  0.00  0.00            
ATOM   2565  CG  TYR X 161      53.637  49.818  31.421  0.00  0.00            
ATOM   2566  CD1 TYR X 161      55.046  49.898  31.237  0.00  0.00            
ATOM   2567  HD1 TYR X 161      55.631  49.256  30.596  0.00  0.00            
ATOM   2568  CE1 TYR X 161      55.863  50.872  31.914  0.00  0.00            
ATOM   2569  HE1 TYR X 161      56.939  50.893  31.821  0.00  0.00            
ATOM   2570  CZ  TYR X 161      55.172  51.786  32.718  0.00  0.00            
ATOM   2571  OH  TYR X 161      55.835  52.847  33.244  0.00  0.00            
ATOM   2572  HH  TYR X 161      56.703  52.550  33.525  0.00  0.00            
ATOM   2573  CE2 TYR X 161      53.755  51.747  32.856  0.00  0.00            
ATOM   2574  HE2 TYR X 161      53.248  52.487  33.458  0.00  0.00            
ATOM   2575  CD2 TYR X 161      52.928  50.744  32.227  0.00  0.00            
ATOM   2576  HD2 TYR X 161      51.851  50.779  32.300  0.00  0.00            
ATOM   2577  C   TYR X 161      54.097  46.614  31.598  0.00  0.00            
ATOM   2578  O   TYR X 161      54.760  46.325  30.575  0.00  0.00            
ATOM   2579  N   SER X 162      54.466  46.104  32.786  0.00  0.00            
ATOM   2580  H   SER X 162      53.825  46.272  33.548  0.00  0.00            
ATOM   2581  CA  SER X 162      55.791  45.485  33.054  0.00  0.00            
ATOM   2582  HA  SER X 162      56.134  45.018  32.131  0.00  0.00            
ATOM   2583  CB  SER X 162      56.796  46.540  33.569  0.00  0.00            
ATOM   2584  HB2 SER X 162      57.268  47.044  32.725  0.00  0.00            
ATOM   2585  HB3 SER X 162      56.220  47.220  34.197  0.00  0.00            
ATOM   2586  OG  SER X 162      57.887  45.897  34.269  0.00  0.00            
ATOM   2587  HG  SER X 162      57.972  46.408  35.077  0.00  0.00            
ATOM   2588  C   SER X 162      55.677  44.307  34.046  0.00  0.00            
ATOM   2589  O   SER X 162      56.332  43.271  33.830  0.00  0.00            
ATOM   2590  N   HID X 163      54.709  44.320  34.953  0.00  0.00            
ATOM   2591  H   HID X 163      54.174  45.169  35.064  0.00  0.00            
ATOM   2592  CA  HID X 163      54.639  43.333  35.984  0.00  0.00            
ATOM   2593  HA  HID X 163      55.535  42.713  36.032  0.00  0.00            
ATOM   2594  CB  HID X 163      54.411  44.009  37.294  0.00  0.00            
ATOM   2595  HB2 HID X 163      55.168  44.791  37.341  0.00  0.00            
ATOM   2596  HB3 HID X 163      53.490  44.574  37.440  0.00  0.00            
ATOM   2597  CG  HID X 163      54.397  43.102  38.515  0.00  0.00            
ATOM   2598  ND1 HID X 163      54.502  43.507  39.866  0.00  0.00            
ATOM   2599  HD1 HID X 163      54.222  44.386  40.277  0.00  0.00            
ATOM   2600  CE1 HID X 163      54.895  42.439  40.604  0.00  0.00            
ATOM   2601  HE1 HID X 163      55.046  42.472  41.673  0.00  0.00            
ATOM   2602  NE2 HID X 163      55.092  41.402  39.832  0.00  0.00            
ATOM   2603  CD2 HID X 163      54.816  41.791  38.536  0.00  0.00            
ATOM   2604  HD2 HID X 163      54.959  41.211  37.637  0.00  0.00            
ATOM   2605  C   HID X 163      53.599  42.313  35.539  0.00  0.00            
ATOM   2606  O   HID X 163      52.449  42.593  35.336  0.00  0.00            
ATOM   2607  N   ASP X 164      54.071  41.125  35.225  0.00  0.00            
ATOM   2608  H   ASP X 164      54.997  40.876  35.542  0.00  0.00            
ATOM   2609  CA  ASP X 164      53.284  40.085  34.607  0.00  0.00            
ATOM   2610  HA  ASP X 164      52.986  40.447  33.623  0.00  0.00            
ATOM   2611  CB  ASP X 164      54.173  38.837  34.156  0.00  0.00            
ATOM   2612  HB2 ASP X 164      54.522  38.253  35.008  0.00  0.00            
ATOM   2613  HB3 ASP X 164      53.587  38.213  33.482  0.00  0.00            
ATOM   2614  CG  ASP X 164      55.370  39.194  33.300  0.00  0.00            
ATOM   2615  OD1 ASP X 164      55.332  39.874  32.229  0.00  0.00            
ATOM   2616  OD2 ASP X 164      56.480  38.821  33.800  0.00  0.00            
ATOM   2617  C   ASP X 164      52.107  39.674  35.442  0.00  0.00            
ATOM   2618  O   ASP X 164      52.175  39.162  36.509  0.00  0.00            
ATOM   2619  N   LYS X 165      50.880  39.872  34.888  0.00  0.00            
ATOM   2620  H   LYS X 165      50.917  40.053  33.895  0.00  0.00            
ATOM   2621  CA  LYS X 165      49.647  39.974  35.525  0.00  0.00            
ATOM   2622  HA  LYS X 165      49.741  40.851  36.166  0.00  0.00            
ATOM   2623  CB  LYS X 165      48.602  40.195  34.376  0.00  0.00            
ATOM   2624  HB2 LYS X 165      48.900  41.147  33.938  0.00  0.00            
ATOM   2625  HB3 LYS X 165      48.771  39.445  33.603  0.00  0.00            
ATOM   2626  CG  LYS X 165      47.135  40.334  34.635  0.00  0.00            
ATOM   2627  HG2 LYS X 165      46.522  40.599  33.774  0.00  0.00            
ATOM   2628  HG3 LYS X 165      46.861  39.327  34.949  0.00  0.00            
ATOM   2629  CD  LYS X 165      46.564  41.223  35.728  0.00  0.00            
ATOM   2630  HD2 LYS X 165      45.486  41.331  35.603  0.00  0.00            
ATOM   2631  HD3 LYS X 165      46.886  40.669  36.610  0.00  0.00            
ATOM   2632  CE  LYS X 165      47.269  42.548  35.613  0.00  0.00            
ATOM   2633  HE2 LYS X 165      48.308  42.274  35.792  0.00  0.00            
ATOM   2634  HE3 LYS X 165      47.169  42.895  34.584  0.00  0.00            
ATOM   2635  NZ  LYS X 165      46.784  43.632  36.593  0.00  0.00            
ATOM   2636  HZ1 LYS X 165      47.176  43.687  37.522  0.00  0.00            
ATOM   2637  HZ2 LYS X 165      47.088  44.544  36.281  0.00  0.00            
ATOM   2638  HZ3 LYS X 165      45.806  43.833  36.744  0.00  0.00            
ATOM   2639  C   LYS X 165      49.217  38.924  36.634  0.00  0.00            
ATOM   2640  O   LYS X 165      48.731  39.378  37.694  0.00  0.00            
ATOM   2641  N   ARG X 166      49.624  37.683  36.469  0.00  0.00            
ATOM   2642  H   ARG X 166      50.149  37.471  35.633  0.00  0.00            
ATOM   2643  CA  ARG X 166      49.572  36.638  37.500  0.00  0.00            
ATOM   2644  HA  ARG X 166      48.648  36.569  38.074  0.00  0.00            
ATOM   2645  CB  ARG X 166      49.811  35.236  36.922  0.00  0.00            
ATOM   2646  HB2 ARG X 166      50.688  35.253  36.275  0.00  0.00            
ATOM   2647  HB3 ARG X 166      49.883  34.581  37.791  0.00  0.00            
ATOM   2648  CG  ARG X 166      48.807  34.571  35.961  0.00  0.00            
ATOM   2649  HG2 ARG X 166      47.885  34.495  36.537  0.00  0.00            
ATOM   2650  HG3 ARG X 166      48.615  35.285  35.160  0.00  0.00            
ATOM   2651  CD  ARG X 166      49.184  33.111  35.398  0.00  0.00            
ATOM   2652  HD2 ARG X 166      48.347  32.751  34.801  0.00  0.00            
ATOM   2653  HD3 ARG X 166      50.037  33.145  34.719  0.00  0.00            
ATOM   2654  NE  ARG X 166      49.518  32.171  36.527  0.00  0.00            
ATOM   2655  HE  ARG X 166      49.151  32.395  37.442  0.00  0.00            
ATOM   2656  CZ  ARG X 166      49.944  30.925  36.558  0.00  0.00            
ATOM   2657  NH1 ARG X 166      50.547  30.453  35.539  0.00  0.00            
ATOM   2658 HH11 ARG X 166      50.586  30.952  34.662  0.00  0.00            
ATOM   2659 HH12 ARG X 166      50.716  29.458  35.552  0.00  0.00            
ATOM   2660  NH2 ARG X 166      49.851  30.222  37.654  0.00  0.00            
ATOM   2661 HH21 ARG X 166      49.295  30.551  38.430  0.00  0.00            
ATOM   2662 HH22 ARG X 166      50.209  29.282  37.741  0.00  0.00            
ATOM   2663  C   ARG X 166      50.478  36.971  38.693  0.00  0.00            
ATOM   2664  O   ARG X 166      50.059  36.873  39.836  0.00  0.00            
ATOM   2665  N   ARG X 167      51.777  37.286  38.453  0.00  0.00            
ATOM   2666  H   ARG X 167      52.084  37.335  37.492  0.00  0.00            
ATOM   2667  CA  ARG X 167      52.700  37.699  39.446  0.00  0.00            
ATOM   2668  HA  ARG X 167      52.755  36.837  40.112  0.00  0.00            
ATOM   2669  CB  ARG X 167      54.093  37.734  38.854  0.00  0.00            
ATOM   2670  HB2 ARG X 167      54.398  36.768  38.450  0.00  0.00            
ATOM   2671  HB3 ARG X 167      54.125  38.450  38.033  0.00  0.00            
ATOM   2672  CG  ARG X 167      55.218  38.148  39.841  0.00  0.00            
ATOM   2673  HG2 ARG X 167      56.145  38.346  39.303  0.00  0.00            
ATOM   2674  HG3 ARG X 167      54.971  39.012  40.459  0.00  0.00            
ATOM   2675  CD  ARG X 167      55.612  37.105  40.851  0.00  0.00            
ATOM   2676  HD2 ARG X 167      55.988  37.627  41.731  0.00  0.00            
ATOM   2677  HD3 ARG X 167      54.706  36.586  41.164  0.00  0.00            
ATOM   2678  NE  ARG X 167      56.549  36.183  40.312  0.00  0.00            
ATOM   2679  HE  ARG X 167      56.294  35.222  40.131  0.00  0.00            
ATOM   2680  CZ  ARG X 167      57.807  36.448  40.137  0.00  0.00            
ATOM   2681  NH1 ARG X 167      58.339  37.548  40.511  0.00  0.00            
ATOM   2682 HH11 ARG X 167      57.735  38.267  40.882  0.00  0.00            
ATOM   2683 HH12 ARG X 167      59.217  37.770  40.064  0.00  0.00            
ATOM   2684  NH2 ARG X 167      58.561  35.633  39.502  0.00  0.00            
ATOM   2685 HH21 ARG X 167      58.333  34.730  39.110  0.00  0.00            
ATOM   2686 HH22 ARG X 167      59.433  35.996  39.143  0.00  0.00            
ATOM   2687  C   ARG X 167      52.327  39.050  40.084  0.00  0.00            
ATOM   2688  O   ARG X 167      52.239  39.186  41.309  0.00  0.00            
ATOM   2689  N   GLU X 168      51.825  39.998  39.308  0.00  0.00            
ATOM   2690  H   GLU X 168      51.891  39.759  38.329  0.00  0.00            
ATOM   2691  CA  GLU X 168      51.153  41.191  39.828  0.00  0.00            
ATOM   2692  HA  GLU X 168      51.918  41.757  40.360  0.00  0.00            
ATOM   2693  CB  GLU X 168      50.799  42.110  38.652  0.00  0.00            
ATOM   2694  HB2 GLU X 168      51.602  42.123  37.915  0.00  0.00            
ATOM   2695  HB3 GLU X 168      49.936  41.600  38.226  0.00  0.00            
ATOM   2696  CG  GLU X 168      50.394  43.530  38.943  0.00  0.00            
ATOM   2697  HG2 GLU X 168      51.117  44.010  39.602  0.00  0.00            
ATOM   2698  HG3 GLU X 168      50.305  43.963  37.947  0.00  0.00            
ATOM   2699  CD  GLU X 168      49.041  43.812  39.642  0.00  0.00            
ATOM   2700  OE1 GLU X 168      47.999  43.372  39.146  0.00  0.00            
ATOM   2701  OE2 GLU X 168      48.977  44.540  40.688  0.00  0.00            
ATOM   2702  C   GLU X 168      49.964  40.834  40.789  0.00  0.00            
ATOM   2703  O   GLU X 168      49.988  41.337  41.938  0.00  0.00            
ATOM   2704  N   ARG X 169      48.999  39.946  40.443  0.00  0.00            
ATOM   2705  H   ARG X 169      48.911  39.730  39.460  0.00  0.00            
ATOM   2706  CA  ARG X 169      47.959  39.396  41.323  0.00  0.00            
ATOM   2707  HA  ARG X 169      47.357  40.177  41.788  0.00  0.00            
ATOM   2708  CB  ARG X 169      47.033  38.461  40.463  0.00  0.00            
ATOM   2709  HB2 ARG X 169      47.478  37.879  39.656  0.00  0.00            
ATOM   2710  HB3 ARG X 169      46.573  37.717  41.113  0.00  0.00            
ATOM   2711  CG  ARG X 169      45.961  39.190  39.663  0.00  0.00            
ATOM   2712  HG2 ARG X 169      45.449  39.837  40.376  0.00  0.00            
ATOM   2713  HG3 ARG X 169      46.543  39.803  38.975  0.00  0.00            
ATOM   2714  CD  ARG X 169      44.937  38.310  38.901  0.00  0.00            
ATOM   2715  HD2 ARG X 169      45.618  37.754  38.257  0.00  0.00            
ATOM   2716  HD3 ARG X 169      44.431  37.604  39.559  0.00  0.00            
ATOM   2717  NE  ARG X 169      44.071  39.023  38.024  0.00  0.00            
ATOM   2718  HE  ARG X 169      44.185  40.017  37.885  0.00  0.00            
ATOM   2719  CZ  ARG X 169      43.241  38.342  37.183  0.00  0.00            
ATOM   2720  NH1 ARG X 169      43.155  37.059  37.149  0.00  0.00            
ATOM   2721 HH11 ARG X 169      43.958  36.557  37.500  0.00  0.00            
ATOM   2722 HH12 ARG X 169      42.658  36.549  36.433  0.00  0.00            
ATOM   2723  NH2 ARG X 169      42.449  38.932  36.380  0.00  0.00            
ATOM   2724 HH21 ARG X 169      42.473  39.940  36.318  0.00  0.00            
ATOM   2725 HH22 ARG X 169      41.854  38.320  35.841  0.00  0.00            
ATOM   2726  C   ARG X 169      48.573  38.729  42.564  0.00  0.00            
ATOM   2727  O   ARG X 169      48.143  38.977  43.671  0.00  0.00            
ATOM   2728  N   ALA X 170      49.632  37.963  42.372  0.00  0.00            
ATOM   2729  H   ALA X 170      49.826  37.734  41.408  0.00  0.00            
ATOM   2730  CA  ALA X 170      50.316  37.261  43.433  0.00  0.00            
ATOM   2731  HA  ALA X 170      49.654  36.574  43.961  0.00  0.00            
ATOM   2732  CB  ALA X 170      51.363  36.330  42.725  0.00  0.00            
ATOM   2733  HB1 ALA X 170      52.177  36.915  42.297  0.00  0.00            
ATOM   2734  HB2 ALA X 170      51.689  35.579  43.445  0.00  0.00            
ATOM   2735  HB3 ALA X 170      50.907  35.821  41.876  0.00  0.00            
ATOM   2736  C   ALA X 170      50.970  38.208  44.421  0.00  0.00            
ATOM   2737  O   ALA X 170      50.954  37.995  45.600  0.00  0.00            
ATOM   2738  N   VAL X 171      51.582  39.284  43.909  0.00  0.00            
ATOM   2739  H   VAL X 171      51.642  39.249  42.902  0.00  0.00            
ATOM   2740  CA  VAL X 171      52.110  40.398  44.797  0.00  0.00            
ATOM   2741  HA  VAL X 171      52.515  39.799  45.613  0.00  0.00            
ATOM   2742  CB  VAL X 171      53.300  41.072  44.093  0.00  0.00            
ATOM   2743  HB  VAL X 171      52.932  41.590  43.208  0.00  0.00            
ATOM   2744  CG1 VAL X 171      54.034  42.002  45.107  0.00  0.00            
ATOM   2745 HG11 VAL X 171      54.973  42.368  44.692  0.00  0.00            
ATOM   2746 HG12 VAL X 171      53.377  42.863  45.230  0.00  0.00            
ATOM   2747 HG13 VAL X 171      54.267  41.546  46.069  0.00  0.00            
ATOM   2748  CG2 VAL X 171      54.426  40.093  43.759  0.00  0.00            
ATOM   2749 HG21 VAL X 171      54.756  39.495  44.609  0.00  0.00            
ATOM   2750 HG22 VAL X 171      54.023  39.378  43.042  0.00  0.00            
ATOM   2751 HG23 VAL X 171      55.267  40.520  43.213  0.00  0.00            
ATOM   2752  C   VAL X 171      51.063  41.421  45.385  0.00  0.00            
ATOM   2753  O   VAL X 171      51.176  41.751  46.551  0.00  0.00            
ATOM   2754  N   ALA X 172      49.865  41.525  44.788  0.00  0.00            
ATOM   2755  H   ALA X 172      49.781  41.169  43.847  0.00  0.00            
ATOM   2756  CA  ALA X 172      48.685  42.247  45.375  0.00  0.00            
ATOM   2757  HA  ALA X 172      49.003  43.230  45.724  0.00  0.00            
ATOM   2758  CB  ALA X 172      47.684  42.489  44.250  0.00  0.00            
ATOM   2759  HB1 ALA X 172      47.278  41.493  44.071  0.00  0.00            
ATOM   2760  HB2 ALA X 172      47.026  43.294  44.578  0.00  0.00            
ATOM   2761  HB3 ALA X 172      48.128  42.614  43.262  0.00  0.00            
ATOM   2762  C   ALA X 172      48.004  41.444  46.554  0.00  0.00            
ATOM   2763  O   ALA X 172      47.785  42.060  47.626  0.00  0.00            
ATOM   2764  N   ILE X 173      47.816  40.122  46.308  0.00  0.00            
ATOM   2765  H   ILE X 173      48.050  39.796  45.381  0.00  0.00            
ATOM   2766  CA  ILE X 173      47.436  39.151  47.361  0.00  0.00            
ATOM   2767  HA  ILE X 173      46.545  39.469  47.902  0.00  0.00            
ATOM   2768  CB  ILE X 173      47.028  37.716  46.789  0.00  0.00            
ATOM   2769  HB  ILE X 173      47.957  37.364  46.341  0.00  0.00            
ATOM   2770  CG2 ILE X 173      46.676  36.862  48.000  0.00  0.00            
ATOM   2771 HG21 ILE X 173      45.842  37.323  48.529  0.00  0.00            
ATOM   2772 HG22 ILE X 173      46.301  35.906  47.636  0.00  0.00            
ATOM   2773 HG23 ILE X 173      47.484  36.759  48.725  0.00  0.00            
ATOM   2774  CG1 ILE X 173      45.983  37.736  45.729  0.00  0.00            
ATOM   2775 HG12 ILE X 173      46.280  38.418  44.933  0.00  0.00            
ATOM   2776 HG13 ILE X 173      45.808  36.747  45.305  0.00  0.00            
ATOM   2777  CD1 ILE X 173      44.527  38.228  46.119  0.00  0.00            
ATOM   2778 HD11 ILE X 173      44.594  39.314  46.189  0.00  0.00            
ATOM   2779 HD12 ILE X 173      43.788  38.028  45.344  0.00  0.00            
ATOM   2780 HD13 ILE X 173      44.183  37.756  47.040  0.00  0.00            
ATOM   2781  C   ILE X 173      48.500  39.100  48.526  0.00  0.00            
ATOM   2782  O   ILE X 173      48.112  39.287  49.689  0.00  0.00            
ATOM   2783  N   VAL X 174      49.766  38.806  48.192  0.00  0.00            
ATOM   2784  H   VAL X 174      50.038  38.716  47.224  0.00  0.00            
ATOM   2785  CA  VAL X 174      50.731  38.672  49.312  0.00  0.00            
ATOM   2786  HA  VAL X 174      50.492  37.950  50.093  0.00  0.00            
ATOM   2787  CB  VAL X 174      52.107  38.173  48.729  0.00  0.00            
ATOM   2788  HB  VAL X 174      51.875  37.567  47.854  0.00  0.00            
ATOM   2789  CG1 VAL X 174      53.058  39.261  48.222  0.00  0.00            
ATOM   2790 HG11 VAL X 174      53.862  38.844  47.615  0.00  0.00            
ATOM   2791 HG12 VAL X 174      52.388  39.980  47.751  0.00  0.00            
ATOM   2792 HG13 VAL X 174      53.510  39.809  49.049  0.00  0.00            
ATOM   2793  CG2 VAL X 174      52.942  37.373  49.780  0.00  0.00            
ATOM   2794 HG21 VAL X 174      52.815  37.858  50.748  0.00  0.00            
ATOM   2795 HG22 VAL X 174      52.486  36.386  49.847  0.00  0.00            
ATOM   2796 HG23 VAL X 174      54.008  37.412  49.556  0.00  0.00            
ATOM   2797  C   VAL X 174      50.874  39.961  50.062  0.00  0.00            
ATOM   2798  O   VAL X 174      51.172  39.922  51.269  0.00  0.00            
ATOM   2799  N   ARG X 175      50.784  41.154  49.421  0.00  0.00            
ATOM   2800  H   ARG X 175      50.733  41.033  48.419  0.00  0.00            
ATOM   2801  CA  ARG X 175      50.738  42.523  49.961  0.00  0.00            
ATOM   2802  HA  ARG X 175      51.616  42.425  50.599  0.00  0.00            
ATOM   2803  CB  ARG X 175      50.939  43.569  48.824  0.00  0.00            
ATOM   2804  HB2 ARG X 175      51.844  43.213  48.331  0.00  0.00            
ATOM   2805  HB3 ARG X 175      50.138  43.451  48.095  0.00  0.00            
ATOM   2806  CG  ARG X 175      51.048  45.061  49.236  0.00  0.00            
ATOM   2807  HG2 ARG X 175      50.411  45.392  50.056  0.00  0.00            
ATOM   2808  HG3 ARG X 175      52.065  45.161  49.616  0.00  0.00            
ATOM   2809  CD  ARG X 175      51.008  46.089  48.117  0.00  0.00            
ATOM   2810  HD2 ARG X 175      50.974  47.067  48.599  0.00  0.00            
ATOM   2811  HD3 ARG X 175      51.902  45.920  47.517  0.00  0.00            
ATOM   2812  NE  ARG X 175      49.817  45.933  47.250  0.00  0.00            
ATOM   2813  HE  ARG X 175      48.930  45.881  47.730  0.00  0.00            
ATOM   2814  CZ  ARG X 175      49.698  45.754  45.953  0.00  0.00            
ATOM   2815  NH1 ARG X 175      50.679  45.579  45.144  0.00  0.00            
ATOM   2816 HH11 ARG X 175      51.617  45.726  45.487  0.00  0.00            
ATOM   2817 HH12 ARG X 175      50.608  44.935  44.369  0.00  0.00            
ATOM   2818  NH2 ARG X 175      48.482  45.625  45.507  0.00  0.00            
ATOM   2819 HH21 ARG X 175      47.764  45.955  46.136  0.00  0.00            
ATOM   2820 HH22 ARG X 175      48.270  45.604  44.519  0.00  0.00            
ATOM   2821  C   ARG X 175      49.561  42.739  50.920  0.00  0.00            
ATOM   2822  O   ARG X 175      49.795  43.170  51.991  0.00  0.00            
ATOM   2823  N   LEU X 176      48.367  42.277  50.584  0.00  0.00            
ATOM   2824  H   LEU X 176      48.239  41.907  49.653  0.00  0.00            
ATOM   2825  CA  LEU X 176      47.275  41.994  51.550  0.00  0.00            
ATOM   2826  HA  LEU X 176      46.947  42.957  51.941  0.00  0.00            
ATOM   2827  CB  LEU X 176      45.955  41.537  50.855  0.00  0.00            
ATOM   2828  HB2 LEU X 176      45.811  42.104  49.935  0.00  0.00            
ATOM   2829  HB3 LEU X 176      46.140  40.499  50.578  0.00  0.00            
ATOM   2830  CG  LEU X 176      44.675  41.743  51.668  0.00  0.00            
ATOM   2831  HG  LEU X 176      44.884  41.346  52.661  0.00  0.00            
ATOM   2832  CD1 LEU X 176      44.199  43.185  51.938  0.00  0.00            
ATOM   2833 HD11 LEU X 176      44.052  43.634  50.956  0.00  0.00            
ATOM   2834 HD12 LEU X 176      43.223  43.136  52.420  0.00  0.00            
ATOM   2835 HD13 LEU X 176      44.830  43.811  52.570  0.00  0.00            
ATOM   2836  CD2 LEU X 176      43.607  40.858  51.044  0.00  0.00            
ATOM   2837 HD21 LEU X 176      42.692  40.816  51.636  0.00  0.00            
ATOM   2838 HD22 LEU X 176      43.436  41.160  50.011  0.00  0.00            
ATOM   2839 HD23 LEU X 176      43.987  39.838  51.099  0.00  0.00            
ATOM   2840  C   LEU X 176      47.609  41.043  52.727  0.00  0.00            
ATOM   2841  O   LEU X 176      47.112  41.249  53.821  0.00  0.00            
ATOM   2842  N   VAL X 177      48.206  39.848  52.522  0.00  0.00            
ATOM   2843  H   VAL X 177      48.412  39.518  51.590  0.00  0.00            
ATOM   2844  CA  VAL X 177      48.563  38.951  53.625  0.00  0.00            
ATOM   2845  HA  VAL X 177      47.583  38.747  54.057  0.00  0.00            
ATOM   2846  CB  VAL X 177      49.085  37.553  53.151  0.00  0.00            
ATOM   2847  HB  VAL X 177      50.108  37.700  52.807  0.00  0.00            
ATOM   2848  CG1 VAL X 177      49.072  36.550  54.309  0.00  0.00            
ATOM   2849 HG11 VAL X 177      49.835  36.845  55.029  0.00  0.00            
ATOM   2850 HG12 VAL X 177      48.036  36.434  54.627  0.00  0.00            
ATOM   2851 HG13 VAL X 177      49.279  35.586  53.842  0.00  0.00            
ATOM   2852  CG2 VAL X 177      48.246  36.991  51.942  0.00  0.00            
ATOM   2853 HG21 VAL X 177      48.656  37.388  51.014  0.00  0.00            
ATOM   2854 HG22 VAL X 177      48.358  35.914  51.816  0.00  0.00            
ATOM   2855 HG23 VAL X 177      47.180  37.209  52.017  0.00  0.00            
ATOM   2856  C   VAL X 177      49.557  39.461  54.625  0.00  0.00            
ATOM   2857  O   VAL X 177      49.146  39.692  55.749  0.00  0.00            
ATOM   2858  N   LEU X 178      50.819  39.773  54.187  0.00  0.00            
ATOM   2859  H   LEU X 178      51.015  39.780  53.197  0.00  0.00            
ATOM   2860  CA  LEU X 178      52.004  40.180  55.080  0.00  0.00            
ATOM   2861  HA  LEU X 178      51.920  39.541  55.959  0.00  0.00            
ATOM   2862  CB  LEU X 178      53.308  39.794  54.358  0.00  0.00            
ATOM   2863  HB2 LEU X 178      53.207  40.353  53.428  0.00  0.00            
ATOM   2864  HB3 LEU X 178      54.137  40.193  54.942  0.00  0.00            
ATOM   2865  CG  LEU X 178      53.419  38.259  54.100  0.00  0.00            
ATOM   2866  HG  LEU X 178      52.461  37.829  53.805  0.00  0.00            
ATOM   2867  CD1 LEU X 178      54.322  37.853  52.950  0.00  0.00            
ATOM   2868 HD11 LEU X 178      54.109  38.525  52.119  0.00  0.00            
ATOM   2869 HD12 LEU X 178      55.350  38.104  53.211  0.00  0.00            
ATOM   2870 HD13 LEU X 178      54.201  36.782  52.788  0.00  0.00            
ATOM   2871  CD2 LEU X 178      53.924  37.646  55.455  0.00  0.00            
ATOM   2872 HD21 LEU X 178      54.416  36.688  55.292  0.00  0.00            
ATOM   2873 HD22 LEU X 178      54.785  38.207  55.822  0.00  0.00            
ATOM   2874 HD23 LEU X 178      53.151  37.733  56.219  0.00  0.00            
ATOM   2875  C   LEU X 178      51.873  41.661  55.480  0.00  0.00            
ATOM   2876  O   LEU X 178      52.583  42.150  56.350  0.00  0.00            
ATOM   2877  N   GLY X 179      50.919  42.344  54.882  0.00  0.00            
ATOM   2878  H   GLY X 179      50.348  41.915  54.168  0.00  0.00            
ATOM   2879  CA  GLY X 179      50.643  43.755  55.170  0.00  0.00            
ATOM   2880  HA2 GLY X 179      51.426  44.172  55.802  0.00  0.00            
ATOM   2881  HA3 GLY X 179      50.510  44.201  54.184  0.00  0.00            
ATOM   2882  C   GLY X 179      49.336  44.095  55.861  0.00  0.00            
ATOM   2883  O   GLY X 179      49.156  45.251  56.202  0.00  0.00            
ATOM   2884  N   PHE X 180      48.427  43.096  56.009  0.00  0.00            
ATOM   2885  H   PHE X 180      48.631  42.173  55.653  0.00  0.00            
ATOM   2886  CA  PHE X 180      47.023  43.384  56.499  0.00  0.00            
ATOM   2887  HA  PHE X 180      47.108  44.287  57.103  0.00  0.00            
ATOM   2888  CB  PHE X 180      46.084  43.794  55.451  0.00  0.00            
ATOM   2889  HB2 PHE X 180      46.667  44.436  54.791  0.00  0.00            
ATOM   2890  HB3 PHE X 180      45.816  42.929  54.845  0.00  0.00            
ATOM   2891  CG  PHE X 180      44.849  44.584  55.926  0.00  0.00            
ATOM   2892  CD1 PHE X 180      44.759  45.987  55.813  0.00  0.00            
ATOM   2893  HD1 PHE X 180      45.672  46.519  55.592  0.00  0.00            
ATOM   2894  CE1 PHE X 180      43.685  46.719  56.271  0.00  0.00            
ATOM   2895  HE1 PHE X 180      43.736  47.793  56.365  0.00  0.00            
ATOM   2896  CZ  PHE X 180      42.603  45.966  56.857  0.00  0.00            
ATOM   2897  HZ  PHE X 180      41.868  46.530  57.412  0.00  0.00            
ATOM   2898  CE2 PHE X 180      42.604  44.580  56.946  0.00  0.00            
ATOM   2899  HE2 PHE X 180      41.827  44.060  57.485  0.00  0.00            
ATOM   2900  CD2 PHE X 180      43.709  43.889  56.491  0.00  0.00            
ATOM   2901  HD2 PHE X 180      43.721  42.809  56.489  0.00  0.00            
ATOM   2902  C   PHE X 180      46.606  42.140  57.277  0.00  0.00            
ATOM   2903  O   PHE X 180      46.764  42.223  58.511  0.00  0.00            
ATOM   2904  N   LEU X 181      46.358  41.011  56.685  0.00  0.00            
ATOM   2905  H   LEU X 181      46.526  41.087  55.692  0.00  0.00            
ATOM   2906  CA  LEU X 181      45.701  39.802  57.234  0.00  0.00            
ATOM   2907  HA  LEU X 181      44.776  40.201  57.649  0.00  0.00            
ATOM   2908  CB  LEU X 181      45.200  38.776  56.133  0.00  0.00            
ATOM   2909  HB2 LEU X 181      46.081  38.279  55.727  0.00  0.00            
ATOM   2910  HB3 LEU X 181      44.655  37.927  56.544  0.00  0.00            
ATOM   2911  CG  LEU X 181      44.211  39.202  54.933  0.00  0.00            
ATOM   2912  HG  LEU X 181      44.672  39.941  54.277  0.00  0.00            
ATOM   2913  CD1 LEU X 181      43.904  37.886  54.171  0.00  0.00            
ATOM   2914 HD11 LEU X 181      43.252  38.156  53.340  0.00  0.00            
ATOM   2915 HD12 LEU X 181      44.831  37.444  53.807  0.00  0.00            
ATOM   2916 HD13 LEU X 181      43.461  37.192  54.885  0.00  0.00            
ATOM   2917  CD2 LEU X 181      42.945  39.843  55.499  0.00  0.00            
ATOM   2918 HD21 LEU X 181      42.201  39.874  54.703  0.00  0.00            
ATOM   2919 HD22 LEU X 181      42.594  39.187  56.295  0.00  0.00            
ATOM   2920 HD23 LEU X 181      43.101  40.835  55.924  0.00  0.00            
ATOM   2921  C   LEU X 181      46.494  39.022  58.265  0.00  0.00            
ATOM   2922  O   LEU X 181      45.967  38.698  59.334  0.00  0.00            
ATOM   2923  N   TRP X 182      47.799  38.637  57.967  0.00  0.00            
ATOM   2924  H   TRP X 182      48.248  39.044  57.159  0.00  0.00            
ATOM   2925  CA  TRP X 182      48.671  38.026  58.981  0.00  0.00            
ATOM   2926  HA  TRP X 182      48.142  37.164  59.386  0.00  0.00            
ATOM   2927  CB  TRP X 182      49.910  37.477  58.200  0.00  0.00            
ATOM   2928  HB2 TRP X 182      49.515  36.742  57.500  0.00  0.00            
ATOM   2929  HB3 TRP X 182      50.358  38.310  57.657  0.00  0.00            
ATOM   2930  CG  TRP X 182      50.848  36.872  59.142  0.00  0.00            
ATOM   2931  CD1 TRP X 182      51.968  37.499  59.526  0.00  0.00            
ATOM   2932  HD1 TRP X 182      52.403  38.397  59.113  0.00  0.00            
ATOM   2933  NE1 TRP X 182      52.589  36.710  60.499  0.00  0.00            
ATOM   2934  HE1 TRP X 182      53.441  36.980  60.971  0.00  0.00            
ATOM   2935  CE2 TRP X 182      51.836  35.522  60.803  0.00  0.00            
ATOM   2936  CZ2 TRP X 182      52.039  34.444  61.712  0.00  0.00            
ATOM   2937  HZ2 TRP X 182      52.782  34.502  62.494  0.00  0.00            
ATOM   2938  CH2 TRP X 182      51.127  33.373  61.633  0.00  0.00            
ATOM   2939  HH2 TRP X 182      51.328  32.517  62.259  0.00  0.00            
ATOM   2940  CZ3 TRP X 182      50.077  33.390  60.708  0.00  0.00            
ATOM   2941  HZ3 TRP X 182      49.411  32.541  60.663  0.00  0.00            
ATOM   2942  CE3 TRP X 182      49.833  34.518  59.918  0.00  0.00            
ATOM   2943  HE3 TRP X 182      49.039  34.377  59.200  0.00  0.00            
ATOM   2944  CD2 TRP X 182      50.740  35.602  59.829  0.00  0.00            
ATOM   2945  C   TRP X 182      49.013  38.938  60.146  0.00  0.00            
ATOM   2946  O   TRP X 182      48.765  38.406  61.281  0.00  0.00            
ATOM   2947  N   PRO X 183      49.452  40.196  60.004  0.00  0.00            
ATOM   2948  CD  PRO X 183      50.116  40.792  58.882  0.00  0.00            
ATOM   2949  HD2 PRO X 183      49.372  40.911  58.095  0.00  0.00            
ATOM   2950  HD3 PRO X 183      50.882  40.213  58.367  0.00  0.00            
ATOM   2951  CG  PRO X 183      50.657  42.079  59.344  0.00  0.00            
ATOM   2952  HG2 PRO X 183      50.711  42.847  58.572  0.00  0.00            
ATOM   2953  HG3 PRO X 183      51.634  41.921  59.801  0.00  0.00            
ATOM   2954  CB  PRO X 183      49.641  42.553  60.343  0.00  0.00            
ATOM   2955  HB2 PRO X 183      48.723  42.941  59.902  0.00  0.00            
ATOM   2956  HB3 PRO X 183      49.926  43.384  60.988  0.00  0.00            
ATOM   2957  CA  PRO X 183      49.368  41.257  61.051  0.00  0.00            
ATOM   2958  HA  PRO X 183      50.274  41.013  61.605  0.00  0.00            
ATOM   2959  C   PRO X 183      48.026  41.223  61.822  0.00  0.00            
ATOM   2960  O   PRO X 183      48.048  41.112  63.043  0.00  0.00            
ATOM   2961  N   LEU X 184      46.850  41.345  61.207  0.00  0.00            
ATOM   2962  H   LEU X 184      46.983  41.525  60.222  0.00  0.00            
ATOM   2963  CA  LEU X 184      45.559  41.357  61.882  0.00  0.00            
ATOM   2964  HA  LEU X 184      45.623  42.164  62.612  0.00  0.00            
ATOM   2965  CB  LEU X 184      44.527  41.757  60.850  0.00  0.00            
ATOM   2966  HB2 LEU X 184      44.877  42.725  60.492  0.00  0.00            
ATOM   2967  HB3 LEU X 184      44.506  41.052  60.019  0.00  0.00            
ATOM   2968  CG  LEU X 184      43.091  41.925  61.338  0.00  0.00            
ATOM   2969  HG  LEU X 184      42.623  41.060  61.808  0.00  0.00            
ATOM   2970  CD1 LEU X 184      43.039  43.091  62.340  0.00  0.00            
ATOM   2971 HD11 LEU X 184      43.361  42.756  63.326  0.00  0.00            
ATOM   2972 HD12 LEU X 184      43.608  43.918  61.916  0.00  0.00            
ATOM   2973 HD13 LEU X 184      42.052  43.475  62.598  0.00  0.00            
ATOM   2974  CD2 LEU X 184      42.203  42.365  60.186  0.00  0.00            
ATOM   2975 HD21 LEU X 184      42.275  41.647  59.369  0.00  0.00            
ATOM   2976 HD22 LEU X 184      41.168  42.274  60.515  0.00  0.00            
ATOM   2977 HD23 LEU X 184      42.440  43.353  59.792  0.00  0.00            
ATOM   2978  C   LEU X 184      45.195  40.143  62.700  0.00  0.00            
ATOM   2979  O   LEU X 184      44.712  40.227  63.813  0.00  0.00            
ATOM   2980  N   LEU X 185      45.528  38.919  62.154  0.00  0.00            
ATOM   2981  H   LEU X 185      45.653  38.806  61.158  0.00  0.00            
ATOM   2982  CA  LEU X 185      45.360  37.681  62.992  0.00  0.00            
ATOM   2983  HA  LEU X 185      44.314  37.604  63.288  0.00  0.00            
ATOM   2984  CB  LEU X 185      45.719  36.615  61.947  0.00  0.00            
ATOM   2985  HB2 LEU X 185      44.931  36.677  61.197  0.00  0.00            
ATOM   2986  HB3 LEU X 185      46.761  36.793  61.680  0.00  0.00            
ATOM   2987  CG  LEU X 185      45.713  35.127  62.466  0.00  0.00            
ATOM   2988  HG  LEU X 185      46.256  35.033  63.407  0.00  0.00            
ATOM   2989  CD1 LEU X 185      44.392  34.510  62.500  0.00  0.00            
ATOM   2990 HD11 LEU X 185      43.910  34.639  61.531  0.00  0.00            
ATOM   2991 HD12 LEU X 185      44.514  33.487  62.856  0.00  0.00            
ATOM   2992 HD13 LEU X 185      43.728  35.032  63.190  0.00  0.00            
ATOM   2993  CD2 LEU X 185      46.400  34.230  61.375  0.00  0.00            
ATOM   2994 HD21 LEU X 185      45.709  33.997  60.564  0.00  0.00            
ATOM   2995 HD22 LEU X 185      47.345  34.616  60.994  0.00  0.00            
ATOM   2996 HD23 LEU X 185      46.720  33.324  61.889  0.00  0.00            
ATOM   2997  C   LEU X 185      46.213  37.588  64.185  0.00  0.00            
ATOM   2998  O   LEU X 185      45.725  37.354  65.316  0.00  0.00            
ATOM   2999  N   THR X 186      47.500  37.867  64.007  0.00  0.00            
ATOM   3000  H   THR X 186      47.842  38.279  63.151  0.00  0.00            
ATOM   3001  CA  THR X 186      48.480  37.703  65.044  0.00  0.00            
ATOM   3002  HA  THR X 186      48.167  36.755  65.482  0.00  0.00            
ATOM   3003  CB  THR X 186      49.938  37.508  64.592  0.00  0.00            
ATOM   3004  HB  THR X 186      50.559  37.384  65.479  0.00  0.00            
ATOM   3005  CG2 THR X 186      50.141  36.267  63.700  0.00  0.00            
ATOM   3006 HG21 THR X 186      49.516  36.393  62.816  0.00  0.00            
ATOM   3007 HG22 THR X 186      51.158  36.177  63.319  0.00  0.00            
ATOM   3008 HG23 THR X 186      49.808  35.361  64.207  0.00  0.00            
ATOM   3009  OG1 THR X 186      50.336  38.592  63.746  0.00  0.00            
ATOM   3010  HG1 THR X 186      50.159  38.426  62.817  0.00  0.00            
ATOM   3011  C   THR X 186      48.398  38.826  66.168  0.00  0.00            
ATOM   3012  O   THR X 186      48.485  38.486  67.316  0.00  0.00            
ATOM   3013  N   LEU X 187      48.171  40.080  65.858  0.00  0.00            
ATOM   3014  H   LEU X 187      47.969  40.285  64.890  0.00  0.00            
ATOM   3015  CA  LEU X 187      47.837  41.122  66.845  0.00  0.00            
ATOM   3016  HA  LEU X 187      48.609  41.021  67.608  0.00  0.00            
ATOM   3017  CB  LEU X 187      47.960  42.619  66.312  0.00  0.00            
ATOM   3018  HB2 LEU X 187      47.193  42.964  65.619  0.00  0.00            
ATOM   3019  HB3 LEU X 187      47.929  43.210  67.227  0.00  0.00            
ATOM   3020  CG  LEU X 187      49.339  42.809  65.635  0.00  0.00            
ATOM   3021  HG  LEU X 187      49.345  42.157  64.761  0.00  0.00            
ATOM   3022  CD1 LEU X 187      49.508  44.288  65.339  0.00  0.00            
ATOM   3023 HD11 LEU X 187      50.473  44.493  64.875  0.00  0.00            
ATOM   3024 HD12 LEU X 187      48.619  44.599  64.790  0.00  0.00            
ATOM   3025 HD13 LEU X 187      49.422  44.882  66.248  0.00  0.00            
ATOM   3026  CD2 LEU X 187      50.487  42.536  66.586  0.00  0.00            
ATOM   3027 HD21 LEU X 187      51.410  42.948  66.178  0.00  0.00            
ATOM   3028 HD22 LEU X 187      50.277  42.885  67.597  0.00  0.00            
ATOM   3029 HD23 LEU X 187      50.703  41.469  66.635  0.00  0.00            
ATOM   3030  C   LEU X 187      46.509  40.733  67.503  0.00  0.00            
ATOM   3031  O   LEU X 187      46.506  40.790  68.728  0.00  0.00            
ATOM   3032  N   THR X 188      45.436  40.325  66.862  0.00  0.00            
ATOM   3033  H   THR X 188      45.525  40.315  65.856  0.00  0.00            
ATOM   3034  CA  THR X 188      44.171  39.901  67.462  0.00  0.00            
ATOM   3035  HA  THR X 188      43.792  40.815  67.920  0.00  0.00            
ATOM   3036  CB  THR X 188      43.233  39.372  66.370  0.00  0.00            
ATOM   3037  HB  THR X 188      43.822  38.764  65.683  0.00  0.00            
ATOM   3038  CG2 THR X 188      42.072  38.572  67.010  0.00  0.00            
ATOM   3039 HG21 THR X 188      42.348  37.540  67.228  0.00  0.00            
ATOM   3040 HG22 THR X 188      41.482  39.023  67.807  0.00  0.00            
ATOM   3041 HG23 THR X 188      41.278  38.517  66.265  0.00  0.00            
ATOM   3042  OG1 THR X 188      42.736  40.465  65.563  0.00  0.00            
ATOM   3043  HG1 THR X 188      43.282  40.403  64.776  0.00  0.00            
ATOM   3044  C   THR X 188      44.429  38.797  68.453  0.00  0.00            
ATOM   3045  O   THR X 188      43.988  38.993  69.570  0.00  0.00            
ATOM   3046  N   ILE X 189      45.137  37.669  68.195  0.00  0.00            
ATOM   3047  H   ILE X 189      45.726  37.625  67.376  0.00  0.00            
ATOM   3048  CA  ILE X 189      45.569  36.725  69.172  0.00  0.00            
ATOM   3049  HA  ILE X 189      44.668  36.281  69.594  0.00  0.00            
ATOM   3050  CB  ILE X 189      46.325  35.555  68.454  0.00  0.00            
ATOM   3051  HB  ILE X 189      47.236  35.862  67.939  0.00  0.00            
ATOM   3052  CG2 ILE X 189      46.748  34.510  69.501  0.00  0.00            
ATOM   3053 HG21 ILE X 189      45.867  34.243  70.085  0.00  0.00            
ATOM   3054 HG22 ILE X 189      47.156  33.581  69.101  0.00  0.00            
ATOM   3055 HG23 ILE X 189      47.455  34.957  70.201  0.00  0.00            
ATOM   3056  CG1 ILE X 189      45.526  34.875  67.377  0.00  0.00            
ATOM   3057 HG12 ILE X 189      44.946  34.064  67.817  0.00  0.00            
ATOM   3058 HG13 ILE X 189      44.794  35.563  66.955  0.00  0.00            
ATOM   3059  CD1 ILE X 189      46.339  34.258  66.223  0.00  0.00            
ATOM   3060 HD11 ILE X 189      46.941  35.007  65.710  0.00  0.00            
ATOM   3061 HD12 ILE X 189      46.984  33.461  66.595  0.00  0.00            
ATOM   3062 HD13 ILE X 189      45.593  33.911  65.508  0.00  0.00            
ATOM   3063  C   ILE X 189      46.491  37.465  70.273  0.00  0.00            
ATOM   3064  O   ILE X 189      46.183  37.478  71.508  0.00  0.00            
ATOM   3065  N   CYS X 190      47.493  38.240  69.943  0.00  0.00            
ATOM   3066  H   CYS X 190      47.752  38.090  68.978  0.00  0.00            
ATOM   3067  CA  CYS X 190      48.345  38.942  70.909  0.00  0.00            
ATOM   3068  HA  CYS X 190      48.738  38.129  71.519  0.00  0.00            
ATOM   3069  CB  CYS X 190      49.470  39.725  70.126  0.00  0.00            
ATOM   3070  HB2 CYS X 190      50.268  39.033  69.857  0.00  0.00            
ATOM   3071  HB3 CYS X 190      48.934  40.187  69.297  0.00  0.00            
ATOM   3072  SG  CYS X 190      50.155  41.124  71.137  0.00  0.00            
ATOM   3073  HG  CYS X 190      51.337  40.592  71.460  0.00  0.00            
ATOM   3074  C   CYS X 190      47.609  39.859  71.950  0.00  0.00            
ATOM   3075  O   CYS X 190      47.737  39.748  73.163  0.00  0.00            
ATOM   3076  N   TYR X 191      46.748  40.712  71.466  0.00  0.00            
ATOM   3077  H   TYR X 191      46.590  40.718  70.468  0.00  0.00            
ATOM   3078  CA  TYR X 191      45.922  41.659  72.256  0.00  0.00            
ATOM   3079  HA  TYR X 191      46.569  42.103  73.012  0.00  0.00            
ATOM   3080  CB  TYR X 191      45.345  42.832  71.444  0.00  0.00            
ATOM   3081  HB2 TYR X 191      44.606  42.568  70.688  0.00  0.00            
ATOM   3082  HB3 TYR X 191      44.789  43.529  72.071  0.00  0.00            
ATOM   3083  CG  TYR X 191      46.336  43.767  70.782  0.00  0.00            
ATOM   3084  CD1 TYR X 191      45.935  44.704  69.865  0.00  0.00            
ATOM   3085  HD1 TYR X 191      44.896  44.774  69.577  0.00  0.00            
ATOM   3086  CE1 TYR X 191      46.870  45.623  69.300  0.00  0.00            
ATOM   3087  HE1 TYR X 191      46.506  46.521  68.824  0.00  0.00            
ATOM   3088  CZ  TYR X 191      48.221  45.530  69.706  0.00  0.00            
ATOM   3089  OH  TYR X 191      49.202  46.428  69.230  0.00  0.00            
ATOM   3090  HH  TYR X 191      50.062  46.002  69.205  0.00  0.00            
ATOM   3091  CE2 TYR X 191      48.622  44.642  70.723  0.00  0.00            
ATOM   3092  HE2 TYR X 191      49.637  44.658  71.092  0.00  0.00            
ATOM   3093  CD2 TYR X 191      47.664  43.680  71.151  0.00  0.00            
ATOM   3094  HD2 TYR X 191      47.997  42.920  71.842  0.00  0.00            
ATOM   3095  C   TYR X 191      44.849  41.013  73.052  0.00  0.00            
ATOM   3096  O   TYR X 191      44.706  41.286  74.264  0.00  0.00            
ATOM   3097  N   THR X 192      44.125  40.011  72.494  0.00  0.00            
ATOM   3098  H   THR X 192      44.212  39.895  71.494  0.00  0.00            
ATOM   3099  CA  THR X 192      43.103  39.222  73.137  0.00  0.00            
ATOM   3100  HA  THR X 192      42.343  39.916  73.498  0.00  0.00            
ATOM   3101  CB  THR X 192      42.407  38.255  72.165  0.00  0.00            
ATOM   3102  HB  THR X 192      43.127  37.482  71.893  0.00  0.00            
ATOM   3103  CG2 THR X 192      41.175  37.496  72.691  0.00  0.00            
ATOM   3104 HG21 THR X 192      41.601  36.821  73.434  0.00  0.00            
ATOM   3105 HG22 THR X 192      40.437  38.178  73.115  0.00  0.00            
ATOM   3106 HG23 THR X 192      40.775  36.966  71.827  0.00  0.00            
ATOM   3107  OG1 THR X 192      41.898  38.976  71.053  0.00  0.00            
ATOM   3108  HG1 THR X 192      42.630  39.323  70.538  0.00  0.00            
ATOM   3109  C   THR X 192      43.692  38.375  74.332  0.00  0.00            
ATOM   3110  O   THR X 192      43.014  38.165  75.324  0.00  0.00            
ATOM   3111  N   PHE X 193      45.025  38.116  74.354  0.00  0.00            
ATOM   3112  H   PHE X 193      45.599  38.286  73.541  0.00  0.00            
ATOM   3113  CA  PHE X 193      45.702  37.635  75.525  0.00  0.00            
ATOM   3114  HA  PHE X 193      45.060  36.844  75.914  0.00  0.00            
ATOM   3115  CB  PHE X 193      47.100  37.010  75.321  0.00  0.00            
ATOM   3116  HB2 PHE X 193      47.030  36.068  74.777  0.00  0.00            
ATOM   3117  HB3 PHE X 193      47.719  37.742  74.804  0.00  0.00            
ATOM   3118  CG  PHE X 193      47.874  36.794  76.612  0.00  0.00            
ATOM   3119  CD1 PHE X 193      48.964  37.581  76.863  0.00  0.00            
ATOM   3120  HD1 PHE X 193      49.319  38.209  76.059  0.00  0.00            
ATOM   3121  CE1 PHE X 193      49.728  37.504  78.066  0.00  0.00            
ATOM   3122  HE1 PHE X 193      50.555  38.173  78.254  0.00  0.00            
ATOM   3123  CZ  PHE X 193      49.477  36.536  79.061  0.00  0.00            
ATOM   3124  HZ  PHE X 193      50.111  36.400  79.924  0.00  0.00            
ATOM   3125  CE2 PHE X 193      48.316  35.757  78.836  0.00  0.00            
ATOM   3126  HE2 PHE X 193      48.052  34.936  79.485  0.00  0.00            
ATOM   3127  CD2 PHE X 193      47.569  35.834  77.617  0.00  0.00            
ATOM   3128  HD2 PHE X 193      46.702  35.206  77.474  0.00  0.00            
ATOM   3129  C   PHE X 193      45.780  38.661  76.604  0.00  0.00            
ATOM   3130  O   PHE X 193      45.400  38.338  77.726  0.00  0.00            
ATOM   3131  N   ILE X 194      46.311  39.857  76.354  0.00  0.00            
ATOM   3132  H   ILE X 194      46.354  40.140  75.386  0.00  0.00            
ATOM   3133  CA  ILE X 194      46.431  40.944  77.356  0.00  0.00            
ATOM   3134  HA  ILE X 194      46.975  40.594  78.234  0.00  0.00            
ATOM   3135  CB  ILE X 194      47.280  42.076  76.651  0.00  0.00            
ATOM   3136  HB  ILE X 194      46.694  42.430  75.802  0.00  0.00            
ATOM   3137  CG2 ILE X 194      47.364  43.297  77.585  0.00  0.00            
ATOM   3138 HG21 ILE X 194      46.405  43.786  77.413  0.00  0.00            
ATOM   3139 HG22 ILE X 194      47.654  43.022  78.599  0.00  0.00            
ATOM   3140 HG23 ILE X 194      48.109  44.002  77.217  0.00  0.00            
ATOM   3141  CG1 ILE X 194      48.696  41.654  76.202  0.00  0.00            
ATOM   3142 HG12 ILE X 194      49.320  41.469  77.076  0.00  0.00            
ATOM   3143 HG13 ILE X 194      48.578  40.679  75.729  0.00  0.00            
ATOM   3144  CD1 ILE X 194      49.514  42.709  75.360  0.00  0.00            
ATOM   3145 HD11 ILE X 194      49.922  43.486  76.006  0.00  0.00            
ATOM   3146 HD12 ILE X 194      50.293  42.239  74.759  0.00  0.00            
ATOM   3147 HD13 ILE X 194      48.981  43.146  74.515  0.00  0.00            
ATOM   3148  C   ILE X 194      45.079  41.340  77.909  0.00  0.00            
ATOM   3149  O   ILE X 194      44.844  41.405  79.103  0.00  0.00            
ATOM   3150  N   LEU X 195      44.096  41.410  76.980  0.00  0.00            
ATOM   3151  H   LEU X 195      44.270  41.209  76.006  0.00  0.00            
ATOM   3152  CA  LEU X 195      42.621  41.503  77.386  0.00  0.00            
ATOM   3153  HA  LEU X 195      42.433  42.463  77.866  0.00  0.00            
ATOM   3154  CB  LEU X 195      41.755  41.501  76.104  0.00  0.00            
ATOM   3155  HB2 LEU X 195      42.079  42.284  75.418  0.00  0.00            
ATOM   3156  HB3 LEU X 195      41.995  40.652  75.465  0.00  0.00            
ATOM   3157  CG  LEU X 195      40.208  41.631  76.268  0.00  0.00            
ATOM   3158  HG  LEU X 195      39.775  40.796  76.819  0.00  0.00            
ATOM   3159  CD1 LEU X 195      39.868  42.766  77.176  0.00  0.00            
ATOM   3160 HD11 LEU X 195      40.313  43.696  76.822  0.00  0.00            
ATOM   3161 HD12 LEU X 195      38.780  42.832  77.211  0.00  0.00            
ATOM   3162 HD13 LEU X 195      40.186  42.428  78.163  0.00  0.00            
ATOM   3163  CD2 LEU X 195      39.467  41.532  74.951  0.00  0.00            
ATOM   3164 HD21 LEU X 195      39.808  42.255  74.209  0.00  0.00            
ATOM   3165 HD22 LEU X 195      39.643  40.547  74.520  0.00  0.00            
ATOM   3166 HD23 LEU X 195      38.383  41.634  75.000  0.00  0.00            
ATOM   3167  C   LEU X 195      42.171  40.368  78.337  0.00  0.00            
ATOM   3168  O   LEU X 195      41.745  40.674  79.485  0.00  0.00            
ATOM   3169  N   LEU X 196      42.206  39.100  77.940  0.00  0.00            
ATOM   3170  H   LEU X 196      42.526  38.887  77.005  0.00  0.00            
ATOM   3171  CA  LEU X 196      41.695  38.048  78.800  0.00  0.00            
ATOM   3172  HA  LEU X 196      40.673  38.359  79.018  0.00  0.00            
ATOM   3173  CB  LEU X 196      41.600  36.711  78.048  0.00  0.00            
ATOM   3174  HB2 LEU X 196      42.539  36.700  77.495  0.00  0.00            
ATOM   3175  HB3 LEU X 196      41.508  35.885  78.754  0.00  0.00            
ATOM   3176  CG  LEU X 196      40.480  36.732  76.965  0.00  0.00            
ATOM   3177  HG  LEU X 196      40.298  37.757  76.642  0.00  0.00            
ATOM   3178  CD1 LEU X 196      40.846  35.857  75.754  0.00  0.00            
ATOM   3179 HD11 LEU X 196      40.103  36.084  74.990  0.00  0.00            
ATOM   3180 HD12 LEU X 196      41.882  36.077  75.495  0.00  0.00            
ATOM   3181 HD13 LEU X 196      40.717  34.806  76.011  0.00  0.00            
ATOM   3182  CD2 LEU X 196      39.200  36.137  77.533  0.00  0.00            
ATOM   3183 HD21 LEU X 196      38.424  36.391  76.810  0.00  0.00            
ATOM   3184 HD22 LEU X 196      39.098  35.075  77.760  0.00  0.00            
ATOM   3185 HD23 LEU X 196      38.872  36.694  78.410  0.00  0.00            
ATOM   3186  C   LEU X 196      42.416  37.845  80.127  0.00  0.00            
ATOM   3187  O   LEU X 196      41.747  37.549  81.117  0.00  0.00            
ATOM   3188  N   ARG X 197      43.743  38.020  80.122  0.00  0.00            
ATOM   3189  H   ARG X 197      44.256  38.077  79.254  0.00  0.00            
ATOM   3190  CA  ARG X 197      44.561  37.966  81.338  0.00  0.00            
ATOM   3191  HA  ARG X 197      44.432  37.050  81.914  0.00  0.00            
ATOM   3192  CB  ARG X 197      46.014  37.819  80.846  0.00  0.00            
ATOM   3193  HB2 ARG X 197      46.029  36.917  80.233  0.00  0.00            
ATOM   3194  HB3 ARG X 197      46.312  38.632  80.184  0.00  0.00            
ATOM   3195  CG  ARG X 197      46.973  37.536  82.053  0.00  0.00            
ATOM   3196  HG2 ARG X 197      48.025  37.528  81.768  0.00  0.00            
ATOM   3197  HG3 ARG X 197      46.912  38.369  82.753  0.00  0.00            
ATOM   3198  CD  ARG X 197      46.760  36.182  82.779  0.00  0.00            
ATOM   3199  HD2 ARG X 197      45.963  36.392  83.492  0.00  0.00            
ATOM   3200  HD3 ARG X 197      46.320  35.459  82.093  0.00  0.00            
ATOM   3201  NE  ARG X 197      48.041  35.627  83.373  0.00  0.00            
ATOM   3202  HE  ARG X 197      48.834  36.199  83.628  0.00  0.00            
ATOM   3203  CZ  ARG X 197      48.262  34.322  83.518  0.00  0.00            
ATOM   3204  NH1 ARG X 197      47.369  33.443  83.287  0.00  0.00            
ATOM   3205 HH11 ARG X 197      46.390  33.693  83.291  0.00  0.00            
ATOM   3206 HH12 ARG X 197      47.666  32.478  83.327  0.00  0.00            
ATOM   3207  NH2 ARG X 197      49.500  33.922  83.772  0.00  0.00            
ATOM   3208 HH21 ARG X 197      50.166  34.671  83.892  0.00  0.00            
ATOM   3209 HH22 ARG X 197      49.644  32.999  84.156  0.00  0.00            
ATOM   3210  C   ARG X 197      44.252  39.101  82.238  0.00  0.00            
ATOM   3211  O   ARG X 197      44.246  38.957  83.509  0.00  0.00            
ATOM   3212  N   THR X 198      43.944  40.243  81.673  0.00  0.00            
ATOM   3213  H   THR X 198      43.856  40.297  80.669  0.00  0.00            
ATOM   3214  CA  THR X 198      43.451  41.324  82.546  0.00  0.00            
ATOM   3215  HA  THR X 198      44.188  41.340  83.349  0.00  0.00            
ATOM   3216  CB  THR X 198      43.422  42.749  81.996  0.00  0.00            
ATOM   3217  HB  THR X 198      42.617  42.847  81.267  0.00  0.00            
ATOM   3218  CG2 THR X 198      43.037  43.915  83.008  0.00  0.00            
ATOM   3219 HG21 THR X 198      42.796  44.802  82.422  0.00  0.00            
ATOM   3220 HG22 THR X 198      42.163  43.591  83.572  0.00  0.00            
ATOM   3221 HG23 THR X 198      43.849  44.103  83.711  0.00  0.00            
ATOM   3222  OG1 THR X 198      44.595  43.163  81.340  0.00  0.00            
ATOM   3223  HG1 THR X 198      44.701  42.612  80.562  0.00  0.00            
ATOM   3224  C   THR X 198      42.069  40.995  83.139  0.00  0.00            
ATOM   3225  O   THR X 198      41.780  41.162  84.331  0.00  0.00            
ATOM   3226  N   TRP X 199      41.147  40.435  82.408  0.00  0.00            
ATOM   3227  H   TRP X 199      41.387  40.100  81.486  0.00  0.00            
ATOM   3228  CA  TRP X 199      39.774  40.154  82.868  0.00  0.00            
ATOM   3229  HA  TRP X 199      39.394  41.102  83.248  0.00  0.00            
ATOM   3230  CB  TRP X 199      38.964  39.791  81.566  0.00  0.00            
ATOM   3231  HB2 TRP X 199      38.928  40.731  81.016  0.00  0.00            
ATOM   3232  HB3 TRP X 199      39.463  39.048  80.943  0.00  0.00            
ATOM   3233  CG  TRP X 199      37.519  39.510  81.759  0.00  0.00            
ATOM   3234  CD1 TRP X 199      36.769  39.556  82.869  0.00  0.00            
ATOM   3235  HD1 TRP X 199      37.083  39.715  83.890  0.00  0.00            
ATOM   3236  NE1 TRP X 199      35.515  39.149  82.563  0.00  0.00            
ATOM   3237  HE1 TRP X 199      34.848  38.889  83.276  0.00  0.00            
ATOM   3238  CE2 TRP X 199      35.341  38.988  81.224  0.00  0.00            
ATOM   3239  CZ2 TRP X 199      34.139  38.789  80.447  0.00  0.00            
ATOM   3240  HZ2 TRP X 199      33.153  38.786  80.888  0.00  0.00            
ATOM   3241  CH2 TRP X 199      34.266  38.676  79.068  0.00  0.00            
ATOM   3242  HH2 TRP X 199      33.379  38.648  78.452  0.00  0.00            
ATOM   3243  CZ3 TRP X 199      35.555  38.702  78.485  0.00  0.00            
ATOM   3244  HZ3 TRP X 199      35.613  38.686  77.407  0.00  0.00            
ATOM   3245  CE3 TRP X 199      36.719  39.035  79.249  0.00  0.00            
ATOM   3246  HE3 TRP X 199      37.631  39.272  78.721  0.00  0.00            
ATOM   3247  CD2 TRP X 199      36.612  39.155  80.650  0.00  0.00            
ATOM   3248  C   TRP X 199      39.868  39.048  83.934  0.00  0.00            
ATOM   3249  O   TRP X 199      39.173  39.150  84.937  0.00  0.00            
ATOM   3250  N   SER X 200      40.578  37.937  83.750  0.00  0.00            
ATOM   3251  H   SER X 200      40.852  37.680  82.812  0.00  0.00            
ATOM   3252  CA  SER X 200      40.917  36.948  84.829  0.00  0.00            
ATOM   3253  HA  SER X 200      39.886  36.756  85.128  0.00  0.00            
ATOM   3254  CB  SER X 200      41.665  35.662  84.317  0.00  0.00            
ATOM   3255  HB2 SER X 200      41.949  35.041  85.167  0.00  0.00            
ATOM   3256  HB3 SER X 200      41.053  35.113  83.600  0.00  0.00            
ATOM   3257  OG  SER X 200      42.912  36.024  83.621  0.00  0.00            
ATOM   3258  HG  SER X 200      43.685  35.542  83.923  0.00  0.00            
ATOM   3259  C   SER X 200      41.632  37.542  86.058  0.00  0.00            
ATOM   3260  O   SER X 200      41.354  37.015  87.119  0.00  0.00            
ATOM   3261  N   ARG X 201      42.473  38.511  85.948  0.00  0.00            
ATOM   3262  H   ARG X 201      42.739  38.724  84.998  0.00  0.00            
ATOM   3263  CA  ARG X 201      43.376  38.982  87.003  0.00  0.00            
ATOM   3264  HA  ARG X 201      43.038  38.633  87.979  0.00  0.00            
ATOM   3265  CB  ARG X 201      44.786  38.322  86.840  0.00  0.00            
ATOM   3266  HB2 ARG X 201      45.241  38.647  85.904  0.00  0.00            
ATOM   3267  HB3 ARG X 201      45.453  38.631  87.645  0.00  0.00            
ATOM   3268  CG  ARG X 201      44.841  36.785  86.833  0.00  0.00            
ATOM   3269  HG2 ARG X 201      44.386  36.362  87.730  0.00  0.00            
ATOM   3270  HG3 ARG X 201      44.408  36.432  85.897  0.00  0.00            
ATOM   3271  CD  ARG X 201      46.219  36.238  86.823  0.00  0.00            
ATOM   3272  HD2 ARG X 201      46.899  36.763  86.152  0.00  0.00            
ATOM   3273  HD3 ARG X 201      46.515  36.422  87.855  0.00  0.00            
ATOM   3274  NE  ARG X 201      46.249  34.787  86.433  0.00  0.00            
ATOM   3275  HE  ARG X 201      45.601  34.432  85.744  0.00  0.00            
ATOM   3276  CZ  ARG X 201      47.076  33.862  86.866  0.00  0.00            
ATOM   3277  NH1 ARG X 201      47.977  34.078  87.763  0.00  0.00            
ATOM   3278 HH11 ARG X 201      48.074  34.968  88.231  0.00  0.00            
ATOM   3279 HH12 ARG X 201      48.772  33.481  87.945  0.00  0.00            
ATOM   3280  NH2 ARG X 201      46.993  32.649  86.370  0.00  0.00            
ATOM   3281 HH21 ARG X 201      46.405  32.523  85.558  0.00  0.00            
ATOM   3282 HH22 ARG X 201      47.681  31.949  86.609  0.00  0.00            
ATOM   3283  C   ARG X 201      43.474  40.469  86.840  0.00  0.00            
ATOM   3284  O   ARG X 201      44.286  41.007  86.077  0.00  0.00            
ATOM   3285  N   ARG X 202      42.592  41.231  87.449  0.00  0.00            
ATOM   3286  H   ARG X 202      42.073  40.697  88.131  0.00  0.00            
ATOM   3287  CA  ARG X 202      42.196  42.578  87.321  0.00  0.00            
ATOM   3288  HA  ARG X 202      41.994  42.818  86.277  0.00  0.00            
ATOM   3289  CB  ARG X 202      40.872  42.873  87.988  0.00  0.00            
ATOM   3290  HB2 ARG X 202      40.989  42.563  89.026  0.00  0.00            
ATOM   3291  HB3 ARG X 202      40.605  43.930  87.970  0.00  0.00            
ATOM   3292  CG  ARG X 202      39.659  42.048  87.307  0.00  0.00            
ATOM   3293  HG2 ARG X 202      39.830  40.976  87.204  0.00  0.00            
ATOM   3294  HG3 ARG X 202      38.803  42.219  87.960  0.00  0.00            
ATOM   3295  CD  ARG X 202      39.193  42.641  85.998  0.00  0.00            
ATOM   3296  HD2 ARG X 202      39.039  43.690  86.252  0.00  0.00            
ATOM   3297  HD3 ARG X 202      39.955  42.389  85.261  0.00  0.00            
ATOM   3298  NE  ARG X 202      37.882  42.123  85.585  0.00  0.00            
ATOM   3299  HE  ARG X 202      37.496  41.321  86.061  0.00  0.00            
ATOM   3300  CZ  ARG X 202      37.033  42.785  84.841  0.00  0.00            
ATOM   3301  NH1 ARG X 202      37.231  43.855  84.131  0.00  0.00            
ATOM   3302 HH11 ARG X 202      38.180  44.182  84.251  0.00  0.00            
ATOM   3303 HH12 ARG X 202      36.479  44.469  83.852  0.00  0.00            
ATOM   3304  NH2 ARG X 202      35.845  42.385  84.713  0.00  0.00            
ATOM   3305 HH21 ARG X 202      35.486  41.589  85.221  0.00  0.00            
ATOM   3306 HH22 ARG X 202      35.186  42.995  84.251  0.00  0.00            
ATOM   3307  C   ARG X 202      43.294  43.588  87.631  0.00  0.00            
ATOM   3308  O   ARG X 202      43.352  44.590  86.966  0.00  0.00            
ATOM   3309  N   ALA X 203      44.258  43.282  88.507  0.00  0.00            
ATOM   3310  H   ALA X 203      44.329  42.324  88.819  0.00  0.00            
ATOM   3311  CA  ALA X 203      45.441  43.990  88.786  0.00  0.00            
ATOM   3312  HA  ALA X 203      45.084  44.970  89.103  0.00  0.00            
ATOM   3313  CB  ALA X 203      46.024  43.403  90.095  0.00  0.00            
ATOM   3314  HB1 ALA X 203      46.792  44.117  90.393  0.00  0.00            
ATOM   3315  HB2 ALA X 203      45.310  43.464  90.917  0.00  0.00            
ATOM   3316  HB3 ALA X 203      46.478  42.427  89.923  0.00  0.00            
ATOM   3317  C   ALA X 203      46.502  44.052  87.666  0.00  0.00            
ATOM   3318  O   ALA X 203      47.425  44.841  87.782  0.00  0.00            
ATOM   3319  N   THR X 204      46.439  43.227  86.653  0.00  0.00            
ATOM   3320  H   THR X 204      45.610  42.670  86.505  0.00  0.00            
ATOM   3321  CA  THR X 204      47.417  43.207  85.554  0.00  0.00            
ATOM   3322  HA  THR X 204      48.447  43.026  85.863  0.00  0.00            
ATOM   3323  CB  THR X 204      46.950  42.023  84.638  0.00  0.00            
ATOM   3324  HB  THR X 204      45.986  42.327  84.230  0.00  0.00            
ATOM   3325  CG2 THR X 204      47.879  41.733  83.437  0.00  0.00            
ATOM   3326 HG21 THR X 204      48.933  41.904  83.653  0.00  0.00            
ATOM   3327 HG22 THR X 204      47.764  40.773  82.935  0.00  0.00            
ATOM   3328 HG23 THR X 204      47.533  42.467  82.710  0.00  0.00            
ATOM   3329  OG1 THR X 204      46.869  40.824  85.258  0.00  0.00            
ATOM   3330  HG1 THR X 204      45.941  40.787  85.501  0.00  0.00            
ATOM   3331  C   THR X 204      47.465  44.605  84.828  0.00  0.00            
ATOM   3332  O   THR X 204      46.443  45.101  84.367  0.00  0.00            
ATOM   3333  N   ARG X 205      48.633  45.233  84.813  0.00  0.00            
ATOM   3334  H   ARG X 205      49.486  44.883  85.224  0.00  0.00            
ATOM   3335  CA  ARG X 205      48.639  46.683  84.386  0.00  0.00            
ATOM   3336  HA  ARG X 205      47.694  47.175  84.616  0.00  0.00            
ATOM   3337  CB  ARG X 205      49.834  47.291  85.094  0.00  0.00            
ATOM   3338  HB2 ARG X 205      50.736  46.697  84.943  0.00  0.00            
ATOM   3339  HB3 ARG X 205      50.039  48.268  84.656  0.00  0.00            
ATOM   3340  CG  ARG X 205      49.682  47.510  86.619  0.00  0.00            
ATOM   3341  HG2 ARG X 205      49.928  46.667  87.264  0.00  0.00            
ATOM   3342  HG3 ARG X 205      50.533  48.172  86.780  0.00  0.00            
ATOM   3343  CD  ARG X 205      48.317  48.189  86.993  0.00  0.00            
ATOM   3344  HD2 ARG X 205      47.518  47.507  86.703  0.00  0.00            
ATOM   3345  HD3 ARG X 205      48.199  48.289  88.072  0.00  0.00            
ATOM   3346  NE  ARG X 205      48.022  49.391  86.152  0.00  0.00            
ATOM   3347  HE  ARG X 205      47.419  49.254  85.354  0.00  0.00            
ATOM   3348  CZ  ARG X 205      48.639  50.545  86.232  0.00  0.00            
ATOM   3349  NH1 ARG X 205      49.586  50.870  87.047  0.00  0.00            
ATOM   3350 HH11 ARG X 205      49.869  50.267  87.806  0.00  0.00            
ATOM   3351 HH12 ARG X 205      49.912  51.815  86.901  0.00  0.00            
ATOM   3352  NH2 ARG X 205      48.289  51.441  85.350  0.00  0.00            
ATOM   3353 HH21 ARG X 205      47.742  51.149  84.552  0.00  0.00            
ATOM   3354 HH22 ARG X 205      48.656  52.381  85.384  0.00  0.00            
ATOM   3355  C   ARG X 205      48.816  46.894  82.902  0.00  0.00            
ATOM   3356  O   ARG X 205      49.726  46.327  82.267  0.00  0.00            
ATOM   3357  N   SER X 206      47.993  47.749  82.280  0.00  0.00            
ATOM   3358  H   SER X 206      47.282  48.109  82.902  0.00  0.00            
ATOM   3359  CA  SER X 206      48.230  48.527  81.054  0.00  0.00            
ATOM   3360  HA  SER X 206      48.677  47.845  80.332  0.00  0.00            
ATOM   3361  CB  SER X 206      46.914  48.940  80.429  0.00  0.00            
ATOM   3362  HB2 SER X 206      46.234  48.088  80.420  0.00  0.00            
ATOM   3363  HB3 SER X 206      46.517  49.835  80.906  0.00  0.00            
ATOM   3364  OG  SER X 206      47.277  49.279  79.106  0.00  0.00            
ATOM   3365  HG  SER X 206      46.454  49.456  78.645  0.00  0.00            
ATOM   3366  C   SER X 206      49.301  49.696  81.302  0.00  0.00            
ATOM   3367  O   SER X 206      49.720  50.086  82.414  0.00  0.00            
ATOM   3368  N   THR X 207      49.815  50.226  80.203  0.00  0.00            
ATOM   3369  H   THR X 207      49.438  49.878  79.333  0.00  0.00            
ATOM   3370  CA  THR X 207      50.909  51.211  80.090  0.00  0.00            
ATOM   3371  HA  THR X 207      51.031  51.793  81.003  0.00  0.00            
ATOM   3372  CB  THR X 207      52.256  50.475  79.755  0.00  0.00            
ATOM   3373  HB  THR X 207      53.074  51.193  79.816  0.00  0.00            
ATOM   3374  CG2 THR X 207      52.635  49.407  80.805  0.00  0.00            
ATOM   3375 HG21 THR X 207      53.661  49.110  80.589  0.00  0.00            
ATOM   3376 HG22 THR X 207      52.656  49.846  81.802  0.00  0.00            
ATOM   3377 HG23 THR X 207      51.922  48.582  80.801  0.00  0.00            
ATOM   3378  OG1 THR X 207      52.175  49.852  78.547  0.00  0.00            
ATOM   3379  HG1 THR X 207      51.558  49.130  78.687  0.00  0.00            
ATOM   3380  C   THR X 207      50.703  52.129  78.938  0.00  0.00            
ATOM   3381  O   THR X 207      49.750  51.950  78.142  0.00  0.00            
ATOM   3382  N   LYS X 208      51.427  53.250  78.902  0.00  0.00            
ATOM   3383  H   LYS X 208      52.035  53.279  79.708  0.00  0.00            
ATOM   3384  CA  LYS X 208      51.259  54.417  77.965  0.00  0.00            
ATOM   3385  HA  LYS X 208      50.200  54.676  77.961  0.00  0.00            
ATOM   3386  CB  LYS X 208      51.973  55.631  78.537  0.00  0.00            
ATOM   3387  HB2 LYS X 208      53.054  55.497  78.581  0.00  0.00            
ATOM   3388  HB3 LYS X 208      51.775  56.475  77.876  0.00  0.00            
ATOM   3389  CG  LYS X 208      51.587  56.158  79.934  0.00  0.00            
ATOM   3390  HG2 LYS X 208      50.530  56.377  80.084  0.00  0.00            
ATOM   3391  HG3 LYS X 208      51.812  55.482  80.759  0.00  0.00            
ATOM   3392  CD  LYS X 208      52.327  57.497  80.267  0.00  0.00            
ATOM   3393  HD2 LYS X 208      53.356  57.312  79.959  0.00  0.00            
ATOM   3394  HD3 LYS X 208      51.967  58.355  79.700  0.00  0.00            
ATOM   3395  CE  LYS X 208      52.259  57.812  81.772  0.00  0.00            
ATOM   3396  HE2 LYS X 208      51.221  57.936  82.079  0.00  0.00            
ATOM   3397  HE3 LYS X 208      52.807  57.060  82.339  0.00  0.00            
ATOM   3398  NZ  LYS X 208      52.957  59.014  82.124  0.00  0.00            
ATOM   3399  HZ1 LYS X 208      53.941  58.794  82.057  0.00  0.00            
ATOM   3400  HZ2 LYS X 208      52.693  59.804  81.553  0.00  0.00            
ATOM   3401  HZ3 LYS X 208      52.830  59.361  83.063  0.00  0.00            
ATOM   3402  C   LYS X 208      51.608  53.966  76.535  0.00  0.00            
ATOM   3403  O   LYS X 208      50.888  54.312  75.585  0.00  0.00            
ATOM   3404  N   THR X 209      52.688  53.222  76.450  0.00  0.00            
ATOM   3405  H   THR X 209      53.201  53.141  77.316  0.00  0.00            
ATOM   3406  CA  THR X 209      53.127  52.617  75.204  0.00  0.00            
ATOM   3407  HA  THR X 209      53.250  53.488  74.559  0.00  0.00            
ATOM   3408  CB  THR X 209      54.462  51.962  75.393  0.00  0.00            
ATOM   3409  HB  THR X 209      54.332  51.106  76.055  0.00  0.00            
ATOM   3410  CG2 THR X 209      55.017  51.422  74.073  0.00  0.00            
ATOM   3411 HG21 THR X 209      56.103  51.363  74.149  0.00  0.00            
ATOM   3412 HG22 THR X 209      54.682  50.408  73.852  0.00  0.00            
ATOM   3413 HG23 THR X 209      54.713  51.947  73.167  0.00  0.00            
ATOM   3414  OG1 THR X 209      55.345  52.895  76.021  0.00  0.00            
ATOM   3415  HG1 THR X 209      55.215  52.743  76.960  0.00  0.00            
ATOM   3416  C   THR X 209      52.063  51.650  74.612  0.00  0.00            
ATOM   3417  O   THR X 209      51.817  51.643  73.417  0.00  0.00            
ATOM   3418  N   LEU X 210      51.330  50.878  75.463  0.00  0.00            
ATOM   3419  H   LEU X 210      51.724  50.782  76.388  0.00  0.00            
ATOM   3420  CA  LEU X 210      50.250  50.101  74.897  0.00  0.00            
ATOM   3421  HA  LEU X 210      50.634  49.490  74.080  0.00  0.00            
ATOM   3422  CB  LEU X 210      49.845  48.993  75.879  0.00  0.00            
ATOM   3423  HB2 LEU X 210      50.737  48.403  76.086  0.00  0.00            
ATOM   3424  HB3 LEU X 210      49.466  49.604  76.699  0.00  0.00            
ATOM   3425  CG  LEU X 210      48.691  48.068  75.538  0.00  0.00            
ATOM   3426  HG  LEU X 210      47.781  48.630  75.749  0.00  0.00            
ATOM   3427  CD1 LEU X 210      48.925  47.611  74.039  0.00  0.00            
ATOM   3428 HD11 LEU X 210      48.946  48.395  73.282  0.00  0.00            
ATOM   3429 HD12 LEU X 210      49.865  47.059  74.014  0.00  0.00            
ATOM   3430 HD13 LEU X 210      48.088  47.000  73.702  0.00  0.00            
ATOM   3431  CD2 LEU X 210      48.553  46.759  76.293  0.00  0.00            
ATOM   3432 HD21 LEU X 210      48.174  46.970  77.293  0.00  0.00            
ATOM   3433 HD22 LEU X 210      47.857  46.088  75.790  0.00  0.00            
ATOM   3434 HD23 LEU X 210      49.475  46.206  76.475  0.00  0.00            
ATOM   3435  C   LEU X 210      49.042  51.014  74.461  0.00  0.00            
ATOM   3436  O   LEU X 210      48.640  50.884  73.306  0.00  0.00            
ATOM   3437  N   LYS X 211      48.459  51.884  75.340  0.00  0.00            
ATOM   3438  H   LYS X 211      48.838  51.817  76.274  0.00  0.00            
ATOM   3439  CA  LYS X 211      47.292  52.762  75.117  0.00  0.00            
ATOM   3440  HA  LYS X 211      46.500  52.102  74.762  0.00  0.00            
ATOM   3441  CB  LYS X 211      46.949  53.471  76.454  0.00  0.00            
ATOM   3442  HB2 LYS X 211      47.804  54.106  76.689  0.00  0.00            
ATOM   3443  HB3 LYS X 211      46.119  54.174  76.383  0.00  0.00            
ATOM   3444  CG  LYS X 211      46.668  52.531  77.615  0.00  0.00            
ATOM   3445  HG2 LYS X 211      45.642  52.170  77.532  0.00  0.00            
ATOM   3446  HG3 LYS X 211      47.376  51.704  77.665  0.00  0.00            
ATOM   3447  CD  LYS X 211      46.670  53.259  78.941  0.00  0.00            
ATOM   3448  HD2 LYS X 211      47.640  53.739  79.073  0.00  0.00            
ATOM   3449  HD3 LYS X 211      45.873  53.995  79.051  0.00  0.00            
ATOM   3450  CE  LYS X 211      46.473  52.262  80.141  0.00  0.00            
ATOM   3451  HE2 LYS X 211      45.503  51.781  80.015  0.00  0.00            
ATOM   3452  HE3 LYS X 211      47.275  51.529  80.055  0.00  0.00            
ATOM   3453  NZ  LYS X 211      46.513  52.937  81.496  0.00  0.00            
ATOM   3454  HZ1 LYS X 211      46.450  52.253  82.236  0.00  0.00            
ATOM   3455  HZ2 LYS X 211      47.294  53.565  81.625  0.00  0.00            
ATOM   3456  HZ3 LYS X 211      45.707  53.545  81.468  0.00  0.00            
ATOM   3457  C   LYS X 211      47.445  53.871  74.053  0.00  0.00            
ATOM   3458  O   LYS X 211      46.438  54.540  73.756  0.00  0.00            
ATOM   3459  N   VAL X 212      48.674  53.996  73.502  0.00  0.00            
ATOM   3460  H   VAL X 212      49.369  53.291  73.702  0.00  0.00            
ATOM   3461  CA  VAL X 212      48.721  54.704  72.211  0.00  0.00            
ATOM   3462  HA  VAL X 212      47.741  55.124  71.985  0.00  0.00            
ATOM   3463  CB  VAL X 212      49.826  55.788  72.291  0.00  0.00            
ATOM   3464  HB  VAL X 212      49.749  56.238  73.281  0.00  0.00            
ATOM   3465  CG1 VAL X 212      51.281  55.334  72.054  0.00  0.00            
ATOM   3466 HG11 VAL X 212      51.474  54.686  71.199  0.00  0.00            
ATOM   3467 HG12 VAL X 212      51.948  56.196  72.044  0.00  0.00            
ATOM   3468 HG13 VAL X 212      51.559  54.720  72.910  0.00  0.00            
ATOM   3469  CG2 VAL X 212      49.570  56.937  71.307  0.00  0.00            
ATOM   3470 HG21 VAL X 212      50.329  57.706  71.447  0.00  0.00            
ATOM   3471 HG22 VAL X 212      49.673  56.580  70.282  0.00  0.00            
ATOM   3472 HG23 VAL X 212      48.567  57.328  71.477  0.00  0.00            
ATOM   3473  C   VAL X 212      48.920  53.799  71.040  0.00  0.00            
ATOM   3474  O   VAL X 212      48.291  53.992  69.988  0.00  0.00            
ATOM   3475  N   VAL X 213      49.730  52.700  71.144  0.00  0.00            
ATOM   3476  H   VAL X 213      50.011  52.378  72.059  0.00  0.00            
ATOM   3477  CA  VAL X 213      50.129  51.910  69.937  0.00  0.00            
ATOM   3478  HA  VAL X 213      50.507  52.602  69.185  0.00  0.00            
ATOM   3479  CB  VAL X 213      51.355  51.050  70.068  0.00  0.00            
ATOM   3480  HB  VAL X 213      52.076  51.706  70.556  0.00  0.00            
ATOM   3481  CG1 VAL X 213      51.144  49.722  70.790  0.00  0.00            
ATOM   3482 HG11 VAL X 213      50.650  49.905  71.744  0.00  0.00            
ATOM   3483 HG12 VAL X 213      50.448  49.120  70.206  0.00  0.00            
ATOM   3484 HG13 VAL X 213      52.057  49.130  70.857  0.00  0.00            
ATOM   3485  CG2 VAL X 213      52.041  50.799  68.737  0.00  0.00            
ATOM   3486 HG21 VAL X 213      52.397  51.699  68.236  0.00  0.00            
ATOM   3487 HG22 VAL X 213      52.883  50.145  68.967  0.00  0.00            
ATOM   3488 HG23 VAL X 213      51.370  50.235  68.090  0.00  0.00            
ATOM   3489  C   VAL X 213      48.990  51.155  69.407  0.00  0.00            
ATOM   3490  O   VAL X 213      48.817  50.999  68.181  0.00  0.00            
ATOM   3491  N   VAL X 214      48.023  50.781  70.284  0.00  0.00            
ATOM   3492  H   VAL X 214      48.049  50.941  71.281  0.00  0.00            
ATOM   3493  CA  VAL X 214      46.775  50.029  69.968  0.00  0.00            
ATOM   3494  HA  VAL X 214      47.054  49.063  69.545  0.00  0.00            
ATOM   3495  CB  VAL X 214      45.960  49.831  71.232  0.00  0.00            
ATOM   3496  HB  VAL X 214      46.586  49.064  71.689  0.00  0.00            
ATOM   3497  CG1 VAL X 214      45.753  51.007  72.102  0.00  0.00            
ATOM   3498 HG11 VAL X 214      45.402  50.686  73.082  0.00  0.00            
ATOM   3499 HG12 VAL X 214      46.649  51.622  72.179  0.00  0.00            
ATOM   3500 HG13 VAL X 214      44.954  51.604  71.663  0.00  0.00            
ATOM   3501  CG2 VAL X 214      44.668  49.021  70.974  0.00  0.00            
ATOM   3502 HG21 VAL X 214      43.857  49.575  70.501  0.00  0.00            
ATOM   3503 HG22 VAL X 214      44.883  48.125  70.393  0.00  0.00            
ATOM   3504 HG23 VAL X 214      44.322  48.558  71.898  0.00  0.00            
ATOM   3505  C   VAL X 214      45.830  50.861  69.054  0.00  0.00            
ATOM   3506  O   VAL X 214      45.173  50.280  68.218  0.00  0.00            
ATOM   3507  N   ALA X 215      45.781  52.161  69.269  0.00  0.00            
ATOM   3508  H   ALA X 215      46.362  52.489  70.027  0.00  0.00            
ATOM   3509  CA  ALA X 215      45.005  53.092  68.520  0.00  0.00            
ATOM   3510  HA  ALA X 215      44.027  52.651  68.326  0.00  0.00            
ATOM   3511  CB  ALA X 215      44.818  54.330  69.479  0.00  0.00            
ATOM   3512  HB1 ALA X 215      44.220  54.134  70.369  0.00  0.00            
ATOM   3513  HB2 ALA X 215      45.748  54.836  69.741  0.00  0.00            
ATOM   3514  HB3 ALA X 215      44.344  55.104  68.876  0.00  0.00            
ATOM   3515  C   ALA X 215      45.684  53.462  67.225  0.00  0.00            
ATOM   3516  O   ALA X 215      45.051  53.673  66.214  0.00  0.00            
ATOM   3517  N   VAL X 216      47.001  53.619  67.239  0.00  0.00            
ATOM   3518  H   VAL X 216      47.490  53.398  68.094  0.00  0.00            
ATOM   3519  CA  VAL X 216      47.840  53.827  66.023  0.00  0.00            
ATOM   3520  HA  VAL X 216      47.362  54.624  65.453  0.00  0.00            
ATOM   3521  CB  VAL X 216      49.258  54.227  66.492  0.00  0.00            
ATOM   3522  HB  VAL X 216      49.711  53.390  67.023  0.00  0.00            
ATOM   3523  CG1 VAL X 216      50.237  54.415  65.374  0.00  0.00            
ATOM   3524 HG11 VAL X 216      49.825  55.154  64.687  0.00  0.00            
ATOM   3525 HG12 VAL X 216      51.210  54.692  65.778  0.00  0.00            
ATOM   3526 HG13 VAL X 216      50.318  53.495  64.795  0.00  0.00            
ATOM   3527  CG2 VAL X 216      49.193  55.654  67.165  0.00  0.00            
ATOM   3528 HG21 VAL X 216      48.807  55.584  68.181  0.00  0.00            
ATOM   3529 HG22 VAL X 216      50.156  56.155  67.267  0.00  0.00            
ATOM   3530 HG23 VAL X 216      48.579  56.335  66.575  0.00  0.00            
ATOM   3531  C   VAL X 216      47.820  52.539  65.108  0.00  0.00            
ATOM   3532  O   VAL X 216      47.720  52.703  63.893  0.00  0.00            
ATOM   3533  N   VAL X 217      47.840  51.289  65.568  0.00  0.00            
ATOM   3534  H   VAL X 217      48.300  51.176  66.460  0.00  0.00            
ATOM   3535  CA  VAL X 217      47.438  50.047  64.773  0.00  0.00            
ATOM   3536  HA  VAL X 217      48.140  50.100  63.940  0.00  0.00            
ATOM   3537  CB  VAL X 217      47.722  48.850  65.673  0.00  0.00            
ATOM   3538  HB  VAL X 217      47.147  49.008  66.586  0.00  0.00            
ATOM   3539  CG1 VAL X 217      47.160  47.519  65.015  0.00  0.00            
ATOM   3540 HG11 VAL X 217      47.486  46.585  65.474  0.00  0.00            
ATOM   3541 HG12 VAL X 217      46.074  47.557  65.091  0.00  0.00            
ATOM   3542 HG13 VAL X 217      47.643  47.641  64.045  0.00  0.00            
ATOM   3543  CG2 VAL X 217      49.193  48.740  65.946  0.00  0.00            
ATOM   3544 HG21 VAL X 217      49.353  47.876  66.591  0.00  0.00            
ATOM   3545 HG22 VAL X 217      49.794  48.576  65.051  0.00  0.00            
ATOM   3546 HG23 VAL X 217      49.612  49.543  66.551  0.00  0.00            
ATOM   3547  C   VAL X 217      46.017  50.089  64.210  0.00  0.00            
ATOM   3548  O   VAL X 217      45.821  49.746  63.058  0.00  0.00            
ATOM   3549  N   ALA X 218      45.007  50.474  64.960  0.00  0.00            
ATOM   3550  H   ALA X 218      45.227  50.592  65.938  0.00  0.00            
ATOM   3551  CA  ALA X 218      43.622  50.573  64.412  0.00  0.00            
ATOM   3552  HA  ALA X 218      43.372  49.625  63.937  0.00  0.00            
ATOM   3553  CB  ALA X 218      42.703  50.847  65.600  0.00  0.00            
ATOM   3554  HB1 ALA X 218      42.663  51.916  65.811  0.00  0.00            
ATOM   3555  HB2 ALA X 218      41.712  50.524  65.281  0.00  0.00            
ATOM   3556  HB3 ALA X 218      43.035  50.244  66.445  0.00  0.00            
ATOM   3557  C   ALA X 218      43.570  51.634  63.356  0.00  0.00            
ATOM   3558  O   ALA X 218      42.934  51.483  62.329  0.00  0.00            
ATOM   3559  N   SER X 219      44.077  52.823  63.695  0.00  0.00            
ATOM   3560  H   SER X 219      44.399  53.099  64.612  0.00  0.00            
ATOM   3561  CA  SER X 219      44.126  53.888  62.695  0.00  0.00            
ATOM   3562  HA  SER X 219      43.106  54.080  62.365  0.00  0.00            
ATOM   3563  CB  SER X 219      44.818  55.104  63.268  0.00  0.00            
ATOM   3564  HB2 SER X 219      44.472  55.288  64.285  0.00  0.00            
ATOM   3565  HB3 SER X 219      45.895  54.935  63.292  0.00  0.00            
ATOM   3566  OG  SER X 219      44.573  56.309  62.541  0.00  0.00            
ATOM   3567  HG  SER X 219      45.464  56.572  62.296  0.00  0.00            
ATOM   3568  C   SER X 219      44.892  53.423  61.414  0.00  0.00            
ATOM   3569  O   SER X 219      44.367  53.693  60.324  0.00  0.00            
ATOM   3570  N   PHE X 220      45.971  52.707  61.532  0.00  0.00            
ATOM   3571  H   PHE X 220      46.405  52.493  62.419  0.00  0.00            
ATOM   3572  CA  PHE X 220      46.621  52.036  60.403  0.00  0.00            
ATOM   3573  HA  PHE X 220      47.011  52.794  59.724  0.00  0.00            
ATOM   3574  CB  PHE X 220      47.910  51.256  60.863  0.00  0.00            
ATOM   3575  HB2 PHE X 220      48.686  51.917  61.250  0.00  0.00            
ATOM   3576  HB3 PHE X 220      47.653  50.487  61.592  0.00  0.00            
ATOM   3577  CG  PHE X 220      48.732  50.486  59.764  0.00  0.00            
ATOM   3578  CD1 PHE X 220      49.981  50.964  59.274  0.00  0.00            
ATOM   3579  HD1 PHE X 220      50.231  51.995  59.476  0.00  0.00            
ATOM   3580  CE1 PHE X 220      50.707  50.185  58.360  0.00  0.00            
ATOM   3581  HE1 PHE X 220      51.637  50.562  57.962  0.00  0.00            
ATOM   3582  CZ  PHE X 220      50.248  48.906  57.886  0.00  0.00            
ATOM   3583  HZ  PHE X 220      50.822  48.487  57.072  0.00  0.00            
ATOM   3584  CE2 PHE X 220      48.976  48.471  58.309  0.00  0.00            
ATOM   3585  HE2 PHE X 220      48.498  47.569  57.957  0.00  0.00            
ATOM   3586  CD2 PHE X 220      48.320  49.192  59.363  0.00  0.00            
ATOM   3587  HD2 PHE X 220      47.463  48.710  59.809  0.00  0.00            
ATOM   3588  C   PHE X 220      45.703  51.017  59.652  0.00  0.00            
ATOM   3589  O   PHE X 220      45.452  51.141  58.414  0.00  0.00            
ATOM   3590  N   PHE X 221      44.974  50.133  60.359  0.00  0.00            
ATOM   3591  H   PHE X 221      45.172  50.010  61.342  0.00  0.00            
ATOM   3592  CA  PHE X 221      44.178  49.123  59.667  0.00  0.00            
ATOM   3593  HA  PHE X 221      44.686  48.656  58.823  0.00  0.00            
ATOM   3594  CB  PHE X 221      43.747  48.052  60.627  0.00  0.00            
ATOM   3595  HB2 PHE X 221      43.325  48.378  61.578  0.00  0.00            
ATOM   3596  HB3 PHE X 221      43.014  47.395  60.159  0.00  0.00            
ATOM   3597  CG  PHE X 221      44.970  47.206  61.019  0.00  0.00            
ATOM   3598  CD1 PHE X 221      45.667  46.535  59.976  0.00  0.00            
ATOM   3599  HD1 PHE X 221      45.521  46.730  58.924  0.00  0.00            
ATOM   3600  CE1 PHE X 221      46.659  45.535  60.199  0.00  0.00            
ATOM   3601  HE1 PHE X 221      47.034  44.981  59.350  0.00  0.00            
ATOM   3602  CZ  PHE X 221      46.884  45.161  61.530  0.00  0.00            
ATOM   3603  HZ  PHE X 221      47.559  44.333  61.689  0.00  0.00            
ATOM   3604  CE2 PHE X 221      46.183  45.747  62.635  0.00  0.00            
ATOM   3605  HE2 PHE X 221      46.291  45.359  63.638  0.00  0.00            
ATOM   3606  CD2 PHE X 221      45.232  46.801  62.394  0.00  0.00            
ATOM   3607  HD2 PHE X 221      44.784  47.364  63.199  0.00  0.00            
ATOM   3608  C   PHE X 221      42.898  49.715  59.018  0.00  0.00            
ATOM   3609  O   PHE X 221      42.486  49.231  57.936  0.00  0.00            
ATOM   3610  N   ILE X 222      42.377  50.883  59.460  0.00  0.00            
ATOM   3611  H   ILE X 222      42.877  51.334  60.214  0.00  0.00            
ATOM   3612  CA  ILE X 222      41.266  51.640  58.814  0.00  0.00            
ATOM   3613  HA  ILE X 222      40.388  51.010  58.669  0.00  0.00            
ATOM   3614  CB  ILE X 222      40.844  52.802  59.811  0.00  0.00            
ATOM   3615  HB  ILE X 222      41.694  53.261  60.316  0.00  0.00            
ATOM   3616  CG2 ILE X 222      39.993  53.947  59.273  0.00  0.00            
ATOM   3617 HG21 ILE X 222      39.077  53.510  58.876  0.00  0.00            
ATOM   3618 HG22 ILE X 222      39.862  54.732  60.018  0.00  0.00            
ATOM   3619 HG23 ILE X 222      40.449  54.472  58.434  0.00  0.00            
ATOM   3620  CG1 ILE X 222      39.978  52.167  60.959  0.00  0.00            
ATOM   3621 HG12 ILE X 222      38.975  51.969  60.582  0.00  0.00            
ATOM   3622 HG13 ILE X 222      40.427  51.245  61.329  0.00  0.00            
ATOM   3623  CD1 ILE X 222      39.943  53.061  62.218  0.00  0.00            
ATOM   3624 HD11 ILE X 222      39.384  52.597  63.031  0.00  0.00            
ATOM   3625 HD12 ILE X 222      40.945  53.158  62.636  0.00  0.00            
ATOM   3626 HD13 ILE X 222      39.568  54.073  62.068  0.00  0.00            
ATOM   3627  C   ILE X 222      41.711  52.351  57.508  0.00  0.00            
ATOM   3628  O   ILE X 222      41.193  52.113  56.431  0.00  0.00            
ATOM   3629  N   PHE X 223      42.722  53.213  57.661  0.00  0.00            
ATOM   3630  H   PHE X 223      43.171  53.228  58.565  0.00  0.00            
ATOM   3631  CA  PHE X 223      43.176  54.146  56.594  0.00  0.00            
ATOM   3632  HA  PHE X 223      42.339  54.612  56.074  0.00  0.00            
ATOM   3633  CB  PHE X 223      43.923  55.403  57.252  0.00  0.00            
ATOM   3634  HB2 PHE X 223      44.704  55.122  57.960  0.00  0.00            
ATOM   3635  HB3 PHE X 223      44.368  55.852  56.365  0.00  0.00            
ATOM   3636  CG  PHE X 223      42.951  56.402  57.905  0.00  0.00            
ATOM   3637  CD1 PHE X 223      41.995  57.117  57.121  0.00  0.00            
ATOM   3638  HD1 PHE X 223      41.867  56.976  56.058  0.00  0.00            
ATOM   3639  CE1 PHE X 223      41.172  58.117  57.771  0.00  0.00            
ATOM   3640  HE1 PHE X 223      40.644  58.770  57.092  0.00  0.00            
ATOM   3641  CZ  PHE X 223      41.166  58.253  59.172  0.00  0.00            
ATOM   3642  HZ  PHE X 223      40.685  59.154  59.524  0.00  0.00            
ATOM   3643  CE2 PHE X 223      42.117  57.540  59.939  0.00  0.00            
ATOM   3644  HE2 PHE X 223      42.279  57.816  60.971  0.00  0.00            
ATOM   3645  CD2 PHE X 223      42.938  56.537  59.298  0.00  0.00            
ATOM   3646  HD2 PHE X 223      43.572  55.938  59.935  0.00  0.00            
ATOM   3647  C   PHE X 223      44.037  53.479  55.473  0.00  0.00            
ATOM   3648  O   PHE X 223      44.039  54.024  54.401  0.00  0.00            
ATOM   3649  N   TRP X 224      44.545  52.267  55.652  0.00  0.00            
ATOM   3650  H   TRP X 224      44.525  51.879  56.584  0.00  0.00            
ATOM   3651  CA  TRP X 224      45.303  51.429  54.684  0.00  0.00            
ATOM   3652  HA  TRP X 224      45.648  52.067  53.870  0.00  0.00            
ATOM   3653  CB  TRP X 224      46.479  50.740  55.379  0.00  0.00            
ATOM   3654  HB2 TRP X 224      46.113  50.408  56.350  0.00  0.00            
ATOM   3655  HB3 TRP X 224      46.725  49.817  54.853  0.00  0.00            
ATOM   3656  CG  TRP X 224      47.794  51.435  55.502  0.00  0.00            
ATOM   3657  CD1 TRP X 224      48.403  51.894  56.646  0.00  0.00            
ATOM   3658  HD1 TRP X 224      47.980  51.815  57.636  0.00  0.00            
ATOM   3659  NE1 TRP X 224      49.612  52.542  56.345  0.00  0.00            
ATOM   3660  HE1 TRP X 224      50.195  52.975  57.047  0.00  0.00            
ATOM   3661  CE2 TRP X 224      49.880  52.469  54.987  0.00  0.00            
ATOM   3662  CZ2 TRP X 224      51.014  52.813  54.197  0.00  0.00            
ATOM   3663  HZ2 TRP X 224      51.887  53.233  54.673  0.00  0.00            
ATOM   3664  CH2 TRP X 224      51.020  52.563  52.821  0.00  0.00            
ATOM   3665  HH2 TRP X 224      51.833  52.867  52.179  0.00  0.00            
ATOM   3666  CZ3 TRP X 224      49.841  52.051  52.207  0.00  0.00            
ATOM   3667  HZ3 TRP X 224      49.834  51.964  51.131  0.00  0.00            
ATOM   3668  CE3 TRP X 224      48.690  51.604  52.970  0.00  0.00            
ATOM   3669  HE3 TRP X 224      47.917  51.017  52.497  0.00  0.00            
ATOM   3670  CD2 TRP X 224      48.735  51.763  54.444  0.00  0.00            
ATOM   3671  C   TRP X 224      44.438  50.312  53.982  0.00  0.00            
ATOM   3672  O   TRP X 224      44.757  49.944  52.838  0.00  0.00            
ATOM   3673  N   LEU X 225      43.301  49.935  54.591  0.00  0.00            
ATOM   3674  H   LEU X 225      43.036  50.408  55.443  0.00  0.00            
ATOM   3675  CA  LEU X 225      42.308  49.119  53.884  0.00  0.00            
ATOM   3676  HA  LEU X 225      42.823  48.165  53.767  0.00  0.00            
ATOM   3677  CB  LEU X 225      41.086  48.885  54.835  0.00  0.00            
ATOM   3678  HB2 LEU X 225      41.415  48.543  55.816  0.00  0.00            
ATOM   3679  HB3 LEU X 225      40.580  49.839  54.980  0.00  0.00            
ATOM   3680  CG  LEU X 225      40.033  47.944  54.264  0.00  0.00            
ATOM   3681  HG  LEU X 225      39.682  48.429  53.353  0.00  0.00            
ATOM   3682  CD1 LEU X 225      40.484  46.531  54.046  0.00  0.00            
ATOM   3683 HD11 LEU X 225      41.308  46.479  53.333  0.00  0.00            
ATOM   3684 HD12 LEU X 225      40.764  46.090  55.002  0.00  0.00            
ATOM   3685 HD13 LEU X 225      39.637  45.910  53.757  0.00  0.00            
ATOM   3686  CD2 LEU X 225      38.786  47.696  55.194  0.00  0.00            
ATOM   3687 HD21 LEU X 225      39.053  47.132  56.087  0.00  0.00            
ATOM   3688 HD22 LEU X 225      38.479  48.668  55.579  0.00  0.00            
ATOM   3689 HD23 LEU X 225      38.017  47.082  54.726  0.00  0.00            
ATOM   3690  C   LEU X 225      41.934  49.775  52.534  0.00  0.00            
ATOM   3691  O   LEU X 225      41.932  49.044  51.582  0.00  0.00            
ATOM   3692  N   PRO X 226      41.541  50.991  52.386  0.00  0.00            
ATOM   3693  CD  PRO X 226      41.536  52.001  53.371  0.00  0.00            
ATOM   3694  HD2 PRO X 226      42.520  52.036  53.839  0.00  0.00            
ATOM   3695  HD3 PRO X 226      40.807  51.814  54.160  0.00  0.00            
ATOM   3696  CG  PRO X 226      41.177  53.387  52.797  0.00  0.00            
ATOM   3697  HG2 PRO X 226      42.020  54.078  52.795  0.00  0.00            
ATOM   3698  HG3 PRO X 226      40.382  53.890  53.347  0.00  0.00            
ATOM   3699  CB  PRO X 226      40.672  52.967  51.418  0.00  0.00            
ATOM   3700  HB2 PRO X 226      40.941  53.715  50.673  0.00  0.00            
ATOM   3701  HB3 PRO X 226      39.589  52.891  51.517  0.00  0.00            
ATOM   3702  CA  PRO X 226      41.200  51.587  51.095  0.00  0.00            
ATOM   3703  HA  PRO X 226      40.377  51.071  50.602  0.00  0.00            
ATOM   3704  C   PRO X 226      42.315  51.630  50.097  0.00  0.00            
ATOM   3705  O   PRO X 226      42.056  51.600  48.879  0.00  0.00            
ATOM   3706  N   TYR X 227      43.585  51.783  50.430  0.00  0.00            
ATOM   3707  H   TYR X 227      43.685  51.961  51.419  0.00  0.00            
ATOM   3708  CA  TYR X 227      44.722  51.567  49.615  0.00  0.00            
ATOM   3709  HA  TYR X 227      44.651  52.202  48.732  0.00  0.00            
ATOM   3710  CB  TYR X 227      45.989  51.809  50.462  0.00  0.00            
ATOM   3711  HB2 TYR X 227      45.908  52.768  50.973  0.00  0.00            
ATOM   3712  HB3 TYR X 227      46.131  51.131  51.305  0.00  0.00            
ATOM   3713  CG  TYR X 227      47.325  51.740  49.663  0.00  0.00            
ATOM   3714  CD1 TYR X 227      47.900  50.503  49.464  0.00  0.00            
ATOM   3715  HD1 TYR X 227      47.428  49.712  50.030  0.00  0.00            
ATOM   3716  CE1 TYR X 227      49.111  50.345  48.741  0.00  0.00            
ATOM   3717  HE1 TYR X 227      49.527  49.350  48.702  0.00  0.00            
ATOM   3718  CZ  TYR X 227      49.758  51.427  48.209  0.00  0.00            
ATOM   3719  OH  TYR X 227      51.045  51.249  47.772  0.00  0.00            
ATOM   3720  HH  TYR X 227      51.432  51.937  47.226  0.00  0.00            
ATOM   3721  CE2 TYR X 227      49.209  52.704  48.366  0.00  0.00            
ATOM   3722  HE2 TYR X 227      49.652  53.577  47.911  0.00  0.00            
ATOM   3723  CD2 TYR X 227      48.046  52.899  49.145  0.00  0.00            
ATOM   3724  HD2 TYR X 227      47.720  53.926  49.210  0.00  0.00            
ATOM   3725  C   TYR X 227      44.746  50.132  49.140  0.00  0.00            
ATOM   3726  O   TYR X 227      44.794  49.754  47.986  0.00  0.00            
ATOM   3727  N   GLN X 228      44.654  49.216  50.155  0.00  0.00            
ATOM   3728  H   GLN X 228      44.816  49.495  51.113  0.00  0.00            
ATOM   3729  CA  GLN X 228      44.662  47.781  49.904  0.00  0.00            
ATOM   3730  HA  GLN X 228      45.629  47.576  49.444  0.00  0.00            
ATOM   3731  CB  GLN X 228      44.699  47.035  51.244  0.00  0.00            
ATOM   3732  HB2 GLN X 228      43.918  47.453  51.880  0.00  0.00            
ATOM   3733  HB3 GLN X 228      44.376  45.996  51.170  0.00  0.00            
ATOM   3734  CG  GLN X 228      46.040  47.072  51.903  0.00  0.00            
ATOM   3735  HG2 GLN X 228      46.645  47.978  51.856  0.00  0.00            
ATOM   3736  HG3 GLN X 228      45.821  46.978  52.967  0.00  0.00            
ATOM   3737  CD  GLN X 228      46.961  45.973  51.551  0.00  0.00            
ATOM   3738  OE1 GLN X 228      46.940  45.328  50.511  0.00  0.00            
ATOM   3739  NE2 GLN X 228      47.949  45.600  52.426  0.00  0.00            
ATOM   3740 HE21 GLN X 228      48.149  46.211  53.205  0.00  0.00            
ATOM   3741 HE22 GLN X 228      48.442  44.746  52.209  0.00  0.00            
ATOM   3742  C   GLN X 228      43.564  47.191  49.000  0.00  0.00            
ATOM   3743  O   GLN X 228      43.807  46.326  48.133  0.00  0.00            
ATOM   3744  N   VAL X 229      42.352  47.750  49.180  0.00  0.00            
ATOM   3745  H   VAL X 229      42.159  48.526  49.797  0.00  0.00            
ATOM   3746  CA  VAL X 229      41.072  47.350  48.427  0.00  0.00            
ATOM   3747  HA  VAL X 229      40.968  46.265  48.448  0.00  0.00            
ATOM   3748  CB  VAL X 229      39.817  48.006  49.076  0.00  0.00            
ATOM   3749  HB  VAL X 229      40.045  49.064  49.206  0.00  0.00            
ATOM   3750  CG1 VAL X 229      38.613  48.125  48.096  0.00  0.00            
ATOM   3751 HG11 VAL X 229      38.445  47.195  47.553  0.00  0.00            
ATOM   3752 HG12 VAL X 229      37.692  48.427  48.595  0.00  0.00            
ATOM   3753 HG13 VAL X 229      38.761  49.077  47.587  0.00  0.00            
ATOM   3754  CG2 VAL X 229      39.290  47.291  50.276  0.00  0.00            
ATOM   3755 HG21 VAL X 229      38.929  46.346  49.871  0.00  0.00            
ATOM   3756 HG22 VAL X 229      40.169  47.249  50.918  0.00  0.00            
ATOM   3757 HG23 VAL X 229      38.504  47.889  50.737  0.00  0.00            
ATOM   3758  C   VAL X 229      41.324  47.816  46.973  0.00  0.00            
ATOM   3759  O   VAL X 229      41.167  47.013  46.017  0.00  0.00            
ATOM   3760  N   THR X 230      41.697  49.092  46.808  0.00  0.00            
ATOM   3761  H   THR X 230      41.925  49.670  47.605  0.00  0.00            
ATOM   3762  CA  THR X 230      41.627  49.666  45.524  0.00  0.00            
ATOM   3763  HA  THR X 230      40.669  49.317  45.139  0.00  0.00            
ATOM   3764  CB  THR X 230      41.702  51.197  45.505  0.00  0.00            
ATOM   3765  HB  THR X 230      41.823  51.498  44.464  0.00  0.00            
ATOM   3766  CG2 THR X 230      40.444  51.776  46.104  0.00  0.00            
ATOM   3767 HG21 THR X 230      40.415  51.516  47.162  0.00  0.00            
ATOM   3768 HG22 THR X 230      40.415  52.864  46.032  0.00  0.00            
ATOM   3769 HG23 THR X 230      39.555  51.380  45.612  0.00  0.00            
ATOM   3770  OG1 THR X 230      42.784  51.797  46.181  0.00  0.00            
ATOM   3771  HG1 THR X 230      42.536  51.838  47.107  0.00  0.00            
ATOM   3772  C   THR X 230      42.715  49.028  44.596  0.00  0.00            
ATOM   3773  O   THR X 230      42.422  48.822  43.406  0.00  0.00            
ATOM   3774  N   GLY X 231      43.854  48.573  45.150  0.00  0.00            
ATOM   3775  H   GLY X 231      44.126  48.881  46.073  0.00  0.00            
ATOM   3776  CA  GLY X 231      44.837  47.879  44.263  0.00  0.00            
ATOM   3777  HA2 GLY X 231      44.954  48.476  43.359  0.00  0.00            
ATOM   3778  HA3 GLY X 231      45.833  47.961  44.698  0.00  0.00            
ATOM   3779  C   GLY X 231      44.531  46.462  43.948  0.00  0.00            
ATOM   3780  O   GLY X 231      44.845  45.973  42.837  0.00  0.00            
ATOM   3781  N   ILE X 232      43.676  45.765  44.757  0.00  0.00            
ATOM   3782  H   ILE X 232      43.335  46.283  45.554  0.00  0.00            
ATOM   3783  CA  ILE X 232      43.111  44.421  44.436  0.00  0.00            
ATOM   3784  HA  ILE X 232      43.924  43.909  43.920  0.00  0.00            
ATOM   3785  CB  ILE X 232      42.655  43.669  45.667  0.00  0.00            
ATOM   3786  HB  ILE X 232      42.367  44.316  46.496  0.00  0.00            
ATOM   3787  CG2 ILE X 232      41.587  42.565  45.454  0.00  0.00            
ATOM   3788 HG21 ILE X 232      41.707  41.926  44.580  0.00  0.00            
ATOM   3789 HG22 ILE X 232      41.554  41.869  46.293  0.00  0.00            
ATOM   3790 HG23 ILE X 232      40.617  43.014  45.240  0.00  0.00            
ATOM   3791  CG1 ILE X 232      43.939  42.977  46.243  0.00  0.00            
ATOM   3792 HG12 ILE X 232      43.966  41.959  45.853  0.00  0.00            
ATOM   3793 HG13 ILE X 232      44.896  43.398  45.936  0.00  0.00            
ATOM   3794  CD1 ILE X 232      43.977  42.825  47.685  0.00  0.00            
ATOM   3795 HD11 ILE X 232      43.806  43.808  48.123  0.00  0.00            
ATOM   3796 HD12 ILE X 232      43.225  42.113  48.023  0.00  0.00            
ATOM   3797 HD13 ILE X 232      44.991  42.476  47.882  0.00  0.00            
ATOM   3798  C   ILE X 232      42.081  44.508  43.350  0.00  0.00            
ATOM   3799  O   ILE X 232      41.958  43.615  42.494  0.00  0.00            
ATOM   3800  N   MET X 233      41.237  45.591  43.451  0.00  0.00            
ATOM   3801  H   MET X 233      41.377  46.264  44.191  0.00  0.00            
ATOM   3802  CA  MET X 233      40.179  45.816  42.419  0.00  0.00            
ATOM   3803  HA  MET X 233      39.578  44.907  42.389  0.00  0.00            
ATOM   3804  CB  MET X 233      39.144  46.948  42.795  0.00  0.00            
ATOM   3805  HB2 MET X 233      39.641  47.907  42.946  0.00  0.00            
ATOM   3806  HB3 MET X 233      38.469  47.179  41.971  0.00  0.00            
ATOM   3807  CG  MET X 233      38.381  46.618  44.088  0.00  0.00            
ATOM   3808  HG2 MET X 233      38.058  45.592  43.911  0.00  0.00            
ATOM   3809  HG3 MET X 233      39.056  46.702  44.939  0.00  0.00            
ATOM   3810  SD  MET X 233      36.899  47.490  44.484  0.00  0.00            
ATOM   3811  CE  MET X 233      35.750  47.004  43.063  0.00  0.00            
ATOM   3812  HE1 MET X 233      35.671  47.621  42.168  0.00  0.00            
ATOM   3813  HE2 MET X 233      35.946  45.959  42.820  0.00  0.00            
ATOM   3814  HE3 MET X 233      34.827  46.842  43.619  0.00  0.00            
ATOM   3815  C   MET X 233      40.925  46.148  41.091  0.00  0.00            
ATOM   3816  O   MET X 233      40.648  45.475  40.078  0.00  0.00            
ATOM   3817  N   MET X 234      41.930  47.084  41.158  0.00  0.00            
ATOM   3818  H   MET X 234      42.029  47.662  41.980  0.00  0.00            
ATOM   3819  CA  MET X 234      42.636  47.451  39.932  0.00  0.00            
ATOM   3820  HA  MET X 234      41.963  47.765  39.133  0.00  0.00            
ATOM   3821  CB  MET X 234      43.520  48.689  40.154  0.00  0.00            
ATOM   3822  HB2 MET X 234      44.130  48.651  41.056  0.00  0.00            
ATOM   3823  HB3 MET X 234      44.169  48.854  39.294  0.00  0.00            
ATOM   3824  CG  MET X 234      42.661  49.934  40.139  0.00  0.00            
ATOM   3825  HG2 MET X 234      41.897  49.822  39.370  0.00  0.00            
ATOM   3826  HG3 MET X 234      42.173  49.874  41.112  0.00  0.00            
ATOM   3827  SD  MET X 234      43.591  51.401  39.889  0.00  0.00            
ATOM   3828  CE  MET X 234      43.587  51.241  38.034  0.00  0.00            
ATOM   3829  HE1 MET X 234      42.601  51.079  37.599  0.00  0.00            
ATOM   3830  HE2 MET X 234      44.142  52.060  37.576  0.00  0.00            
ATOM   3831  HE3 MET X 234      44.106  50.315  37.788  0.00  0.00            
ATOM   3832  C   MET X 234      43.342  46.263  39.349  0.00  0.00            
ATOM   3833  O   MET X 234      43.688  46.301  38.172  0.00  0.00            
ATOM   3834  N   SER X 235      43.723  45.153  40.080  0.00  0.00            
ATOM   3835  H   SER X 235      43.329  45.206  41.008  0.00  0.00            
ATOM   3836  CA  SER X 235      44.521  43.954  39.657  0.00  0.00            
ATOM   3837  HA  SER X 235      45.121  44.288  38.811  0.00  0.00            
ATOM   3838  CB  SER X 235      45.328  43.488  40.787  0.00  0.00            
ATOM   3839  HB2 SER X 235      45.930  44.299  41.197  0.00  0.00            
ATOM   3840  HB3 SER X 235      44.622  43.197  41.564  0.00  0.00            
ATOM   3841  OG  SER X 235      46.160  42.358  40.381  0.00  0.00            
ATOM   3842  HG  SER X 235      46.851  42.685  39.801  0.00  0.00            
ATOM   3843  C   SER X 235      43.610  42.754  39.217  0.00  0.00            
ATOM   3844  O   SER X 235      44.006  41.971  38.328  0.00  0.00            
ATOM   3845  N   PHE X 236      42.401  42.596  39.799  0.00  0.00            
ATOM   3846  H   PHE X 236      42.056  43.332  40.399  0.00  0.00            
ATOM   3847  CA  PHE X 236      41.466  41.526  39.382  0.00  0.00            
ATOM   3848  HA  PHE X 236      42.095  40.804  38.862  0.00  0.00            
ATOM   3849  CB  PHE X 236      41.032  40.729  40.610  0.00  0.00            
ATOM   3850  HB2 PHE X 236      40.804  41.387  41.449  0.00  0.00            
ATOM   3851  HB3 PHE X 236      40.135  40.150  40.394  0.00  0.00            
ATOM   3852  CG  PHE X 236      42.103  39.748  41.137  0.00  0.00            
ATOM   3853  CD1 PHE X 236      43.238  40.241  41.894  0.00  0.00            
ATOM   3854  HD1 PHE X 236      43.342  41.303  42.060  0.00  0.00            
ATOM   3855  CE1 PHE X 236      44.158  39.311  42.434  0.00  0.00            
ATOM   3856  HE1 PHE X 236      44.953  39.668  43.073  0.00  0.00            
ATOM   3857  CZ  PHE X 236      44.014  37.896  42.221  0.00  0.00            
ATOM   3858  HZ  PHE X 236      44.757  37.247  42.659  0.00  0.00            
ATOM   3859  CE2 PHE X 236      42.778  37.447  41.700  0.00  0.00            
ATOM   3860  HE2 PHE X 236      42.663  36.380  41.824  0.00  0.00            
ATOM   3861  CD2 PHE X 236      41.817  38.369  41.143  0.00  0.00            
ATOM   3862  HD2 PHE X 236      40.889  37.962  40.769  0.00  0.00            
ATOM   3863  C   PHE X 236      40.430  41.988  38.345  0.00  0.00            
ATOM   3864  O   PHE X 236      39.998  41.154  37.571  0.00  0.00            
ATOM   3865  N   LEU X 237      40.155  43.312  38.190  0.00  0.00            
ATOM   3866  H   LEU X 237      40.564  44.036  38.763  0.00  0.00            
ATOM   3867  CA  LEU X 237      39.493  43.775  37.041  0.00  0.00            
ATOM   3868  HA  LEU X 237      38.721  43.062  36.750  0.00  0.00            
ATOM   3869  CB  LEU X 237      38.862  45.154  37.254  0.00  0.00            
ATOM   3870  HB2 LEU X 237      39.508  46.026  37.354  0.00  0.00            
ATOM   3871  HB3 LEU X 237      38.362  45.391  36.315  0.00  0.00            
ATOM   3872  CG  LEU X 237      37.722  45.332  38.293  0.00  0.00            
ATOM   3873  HG  LEU X 237      37.974  44.893  39.258  0.00  0.00            
ATOM   3874  CD1 LEU X 237      37.503  46.777  38.538  0.00  0.00            
ATOM   3875 HD11 LEU X 237      38.430  47.213  38.910  0.00  0.00            
ATOM   3876 HD12 LEU X 237      37.079  47.360  37.720  0.00  0.00            
ATOM   3877 HD13 LEU X 237      36.824  46.857  39.387  0.00  0.00            
ATOM   3878  CD2 LEU X 237      36.386  44.795  37.703  0.00  0.00            
ATOM   3879 HD21 LEU X 237      35.564  44.935  38.405  0.00  0.00            
ATOM   3880 HD22 LEU X 237      36.214  45.313  36.759  0.00  0.00            
ATOM   3881 HD23 LEU X 237      36.558  43.743  37.477  0.00  0.00            
ATOM   3882  C   LEU X 237      40.364  43.785  35.797  0.00  0.00            
ATOM   3883  O   LEU X 237      41.562  43.887  35.861  0.00  0.00            
ATOM   3884  N   GLU X 238      39.717  43.655  34.670  0.00  0.00            
ATOM   3885  H   GLU X 238      38.723  43.475  34.684  0.00  0.00            
ATOM   3886  CA  GLU X 238      40.368  43.906  33.411  0.00  0.00            
ATOM   3887  HA  GLU X 238      41.308  43.354  33.412  0.00  0.00            
ATOM   3888  CB  GLU X 238      39.486  43.276  32.262  0.00  0.00            
ATOM   3889  HB2 GLU X 238      38.448  43.369  32.582  0.00  0.00            
ATOM   3890  HB3 GLU X 238      39.705  43.741  31.300  0.00  0.00            
ATOM   3891  CG  GLU X 238      39.629  41.790  32.050  0.00  0.00            
ATOM   3892  HG2 GLU X 238      39.411  41.301  32.999  0.00  0.00            
ATOM   3893  HG3 GLU X 238      38.893  41.362  31.369  0.00  0.00            
ATOM   3894  CD  GLU X 238      41.064  41.281  31.660  0.00  0.00            
ATOM   3895  OE1 GLU X 238      42.002  41.456  32.463  0.00  0.00            
ATOM   3896  OE2 GLU X 238      41.149  40.646  30.569  0.00  0.00            
ATOM   3897  C   GLU X 238      40.574  45.383  33.167  0.00  0.00            
ATOM   3898  O   GLU X 238      39.835  46.204  33.652  0.00  0.00            
ATOM   3899  N   PRO X 239      41.601  45.753  32.372  0.00  0.00            
ATOM   3900  CD  PRO X 239      42.293  44.906  31.408  0.00  0.00            
ATOM   3901  HD2 PRO X 239      41.577  44.285  30.870  0.00  0.00            
ATOM   3902  HD3 PRO X 239      43.045  44.338  31.958  0.00  0.00            
ATOM   3903  CG  PRO X 239      42.949  45.850  30.363  0.00  0.00            
ATOM   3904  HG2 PRO X 239      42.234  46.129  29.589  0.00  0.00            
ATOM   3905  HG3 PRO X 239      43.907  45.513  29.966  0.00  0.00            
ATOM   3906  CB  PRO X 239      43.218  47.095  31.183  0.00  0.00            
ATOM   3907  HB2 PRO X 239      43.444  47.995  30.613  0.00  0.00            
ATOM   3908  HB3 PRO X 239      44.105  46.889  31.783  0.00  0.00            
ATOM   3909  CA  PRO X 239      41.955  47.156  32.110  0.00  0.00            
ATOM   3910  HA  PRO X 239      42.206  47.680  33.032  0.00  0.00            
ATOM   3911  C   PRO X 239      40.806  47.925  31.327  0.00  0.00            
ATOM   3912  O   PRO X 239      40.764  49.120  31.241  0.00  0.00            
ATOM   3913  N   SER X 240      39.853  47.125  30.769  0.00  0.00            
ATOM   3914  H   SER X 240      39.969  46.147  30.996  0.00  0.00            
ATOM   3915  CA  SER X 240      38.666  47.495  29.984  0.00  0.00            
ATOM   3916  HA  SER X 240      38.801  48.532  29.675  0.00  0.00            
ATOM   3917  CB  SER X 240      38.653  46.638  28.686  0.00  0.00            
ATOM   3918  HB2 SER X 240      37.728  46.794  28.131  0.00  0.00            
ATOM   3919  HB3 SER X 240      39.425  47.072  28.050  0.00  0.00            
ATOM   3920  OG  SER X 240      38.885  45.266  28.931  0.00  0.00            
ATOM   3921  HG  SER X 240      39.137  44.786  28.139  0.00  0.00            
ATOM   3922  C   SER X 240      37.323  47.479  30.802  0.00  0.00            
ATOM   3923  O   SER X 240      36.274  47.603  30.183  0.00  0.00            
ATOM   3924  N   SER X 241      37.381  47.408  32.069  0.00  0.00            
ATOM   3925  H   SER X 241      38.288  47.240  32.480  0.00  0.00            
ATOM   3926  CA  SER X 241      36.380  47.722  33.083  0.00  0.00            
ATOM   3927  HA  SER X 241      35.455  47.375  32.623  0.00  0.00            
ATOM   3928  CB  SER X 241      36.756  47.056  34.406  0.00  0.00            
ATOM   3929  HB2 SER X 241      36.548  45.988  34.347  0.00  0.00            
ATOM   3930  HB3 SER X 241      37.811  47.297  34.539  0.00  0.00            
ATOM   3931  OG  SER X 241      35.973  47.586  35.442  0.00  0.00            
ATOM   3932  HG  SER X 241      35.224  47.054  35.719  0.00  0.00            
ATOM   3933  C   SER X 241      36.427  49.241  33.210  0.00  0.00            
ATOM   3934  O   SER X 241      37.525  49.851  33.310  0.00  0.00            
ATOM   3935  N   PRO X 242      35.247  49.874  33.254  0.00  0.00            
ATOM   3936  CD  PRO X 242      33.944  49.301  32.857  0.00  0.00            
ATOM   3937  HD2 PRO X 242      33.510  48.654  33.620  0.00  0.00            
ATOM   3938  HD3 PRO X 242      34.135  48.785  31.916  0.00  0.00            
ATOM   3939  CG  PRO X 242      33.145  50.532  32.468  0.00  0.00            
ATOM   3940  HG2 PRO X 242      32.091  50.389  32.707  0.00  0.00            
ATOM   3941  HG3 PRO X 242      33.281  50.844  31.433  0.00  0.00            
ATOM   3942  CB  PRO X 242      33.692  51.522  33.469  0.00  0.00            
ATOM   3943  HB2 PRO X 242      33.155  51.420  34.412  0.00  0.00            
ATOM   3944  HB3 PRO X 242      33.463  52.546  33.175  0.00  0.00            
ATOM   3945  CA  PRO X 242      35.180  51.263  33.641  0.00  0.00            
ATOM   3946  HA  PRO X 242      35.693  51.826  32.862  0.00  0.00            
ATOM   3947  C   PRO X 242      35.562  51.626  34.997  0.00  0.00            
ATOM   3948  O   PRO X 242      36.161  52.683  35.079  0.00  0.00            
ATOM   3949  N   THR X 243      35.359  50.687  35.948  0.00  0.00            
ATOM   3950  H   THR X 243      34.840  49.849  35.727  0.00  0.00            
ATOM   3951  CA  THR X 243      35.900  50.737  37.308  0.00  0.00            
ATOM   3952  HA  THR X 243      35.755  51.749  37.688  0.00  0.00            
ATOM   3953  CB  THR X 243      35.237  49.743  38.179  0.00  0.00            
ATOM   3954  HB  THR X 243      35.457  48.769  37.744  0.00  0.00            
ATOM   3955  CG2 THR X 243      35.783  49.587  39.656  0.00  0.00            
ATOM   3956 HG21 THR X 243      35.612  50.503  40.221  0.00  0.00            
ATOM   3957 HG22 THR X 243      35.173  48.834  40.154  0.00  0.00            
ATOM   3958 HG23 THR X 243      36.819  49.251  39.708  0.00  0.00            
ATOM   3959  OG1 THR X 243      33.837  50.013  38.310  0.00  0.00            
ATOM   3960  HG1 THR X 243      33.480  49.483  37.594  0.00  0.00            
ATOM   3961  C   THR X 243      37.417  50.627  37.390  0.00  0.00            
ATOM   3962  O   THR X 243      37.920  51.171  38.309  0.00  0.00            
ATOM   3963  N   PHE X 244      38.099  49.930  36.475  0.00  0.00            
ATOM   3964  H   PHE X 244      37.571  49.420  35.782  0.00  0.00            
ATOM   3965  CA  PHE X 244      39.547  50.167  36.278  0.00  0.00            
ATOM   3966  HA  PHE X 244      40.067  50.114  37.235  0.00  0.00            
ATOM   3967  CB  PHE X 244      40.116  49.111  35.269  0.00  0.00            
ATOM   3968  HB2 PHE X 244      39.920  48.181  35.803  0.00  0.00            
ATOM   3969  HB3 PHE X 244      39.625  49.046  34.298  0.00  0.00            
ATOM   3970  CG  PHE X 244      41.621  49.230  34.994  0.00  0.00            
ATOM   3971  CD1 PHE X 244      42.248  50.342  34.439  0.00  0.00            
ATOM   3972  HD1 PHE X 244      41.638  51.174  34.119  0.00  0.00            
ATOM   3973  CE1 PHE X 244      43.630  50.360  34.181  0.00  0.00            
ATOM   3974  HE1 PHE X 244      43.984  51.239  33.661  0.00  0.00            
ATOM   3975  CZ  PHE X 244      44.445  49.368  34.641  0.00  0.00            
ATOM   3976  HZ  PHE X 244      45.496  49.565  34.492  0.00  0.00            
ATOM   3977  CE2 PHE X 244      43.866  48.213  35.229  0.00  0.00            
ATOM   3978  HE2 PHE X 244      44.471  47.399  35.598  0.00  0.00            
ATOM   3979  CD2 PHE X 244      42.479  48.135  35.333  0.00  0.00            
ATOM   3980  HD2 PHE X 244      42.187  47.272  35.913  0.00  0.00            
ATOM   3981  C   PHE X 244      39.815  51.602  35.762  0.00  0.00            
ATOM   3982  O   PHE X 244      40.606  52.311  36.435  0.00  0.00            
ATOM   3983  N   LEU X 245      39.030  52.020  34.726  0.00  0.00            
ATOM   3984  H   LEU X 245      38.383  51.328  34.377  0.00  0.00            
ATOM   3985  CA  LEU X 245      39.267  53.400  34.258  0.00  0.00            
ATOM   3986  HA  LEU X 245      40.316  53.694  34.223  0.00  0.00            
ATOM   3987  CB  LEU X 245      38.669  53.385  32.868  0.00  0.00            
ATOM   3988  HB2 LEU X 245      37.658  52.978  32.886  0.00  0.00            
ATOM   3989  HB3 LEU X 245      38.587  54.405  32.493  0.00  0.00            
ATOM   3990  CG  LEU X 245      39.498  52.564  31.849  0.00  0.00            
ATOM   3991  HG  LEU X 245      39.716  51.610  32.328  0.00  0.00            
ATOM   3992  CD1 LEU X 245      38.753  52.381  30.518  0.00  0.00            
ATOM   3993 HD11 LEU X 245      38.316  53.317  30.171  0.00  0.00            
ATOM   3994 HD12 LEU X 245      39.426  51.859  29.838  0.00  0.00            
ATOM   3995 HD13 LEU X 245      37.915  51.737  30.788  0.00  0.00            
ATOM   3996  CD2 LEU X 245      40.823  53.240  31.608  0.00  0.00            
ATOM   3997 HD21 LEU X 245      41.531  52.625  31.052  0.00  0.00            
ATOM   3998 HD22 LEU X 245      40.782  54.163  31.029  0.00  0.00            
ATOM   3999 HD23 LEU X 245      41.371  53.455  32.525  0.00  0.00            
ATOM   4000  C   LEU X 245      38.732  54.496  35.244  0.00  0.00            
ATOM   4001  O   LEU X 245      39.000  55.675  35.042  0.00  0.00            
ATOM   4002  N   LEU X 246      38.044  54.110  36.309  0.00  0.00            
ATOM   4003  H   LEU X 246      37.964  53.108  36.399  0.00  0.00            
ATOM   4004  CA  LEU X 246      37.726  55.014  37.434  0.00  0.00            
ATOM   4005  HA  LEU X 246      37.442  55.999  37.064  0.00  0.00            
ATOM   4006  CB  LEU X 246      36.508  54.441  38.221  0.00  0.00            
ATOM   4007  HB2 LEU X 246      35.789  54.083  37.485  0.00  0.00            
ATOM   4008  HB3 LEU X 246      36.733  53.458  38.634  0.00  0.00            
ATOM   4009  CG  LEU X 246      35.695  55.407  39.047  0.00  0.00            
ATOM   4010  HG  LEU X 246      36.344  55.898  39.773  0.00  0.00            
ATOM   4011  CD1 LEU X 246      35.111  56.562  38.267  0.00  0.00            
ATOM   4012 HD11 LEU X 246      35.943  57.074  37.783  0.00  0.00            
ATOM   4013 HD12 LEU X 246      34.326  56.307  37.556  0.00  0.00            
ATOM   4014 HD13 LEU X 246      34.716  57.245  39.019  0.00  0.00            
ATOM   4015  CD2 LEU X 246      34.574  54.616  39.776  0.00  0.00            
ATOM   4016 HD21 LEU X 246      33.759  54.331  39.111  0.00  0.00            
ATOM   4017 HD22 LEU X 246      34.895  53.758  40.367  0.00  0.00            
ATOM   4018 HD23 LEU X 246      34.132  55.348  40.452  0.00  0.00            
ATOM   4019  C   LEU X 246      38.861  55.142  38.445  0.00  0.00            
ATOM   4020  O   LEU X 246      39.328  56.247  38.720  0.00  0.00            
ATOM   4021  N   LEU X 247      39.331  54.020  39.036  0.00  0.00            
ATOM   4022  H   LEU X 247      38.819  53.233  38.663  0.00  0.00            
ATOM   4023  CA  LEU X 247      40.388  53.941  40.046  0.00  0.00            
ATOM   4024  HA  LEU X 247      40.111  54.531  40.920  0.00  0.00            
ATOM   4025  CB  LEU X 247      40.492  52.515  40.564  0.00  0.00            
ATOM   4026  HB2 LEU X 247      40.779  51.891  39.719  0.00  0.00            
ATOM   4027  HB3 LEU X 247      41.277  52.551  41.319  0.00  0.00            
ATOM   4028  CG  LEU X 247      39.313  51.955  41.355  0.00  0.00            
ATOM   4029  HG  LEU X 247      38.371  51.909  40.808  0.00  0.00            
ATOM   4030  CD1 LEU X 247      39.576  50.470  41.795  0.00  0.00            
ATOM   4031 HD11 LEU X 247      40.493  50.445  42.383  0.00  0.00            
ATOM   4032 HD12 LEU X 247      38.730  50.153  42.405  0.00  0.00            
ATOM   4033 HD13 LEU X 247      39.648  49.790  40.946  0.00  0.00            
ATOM   4034  CD2 LEU X 247      39.159  52.802  42.637  0.00  0.00            
ATOM   4035 HD21 LEU X 247      38.379  52.375  43.268  0.00  0.00            
ATOM   4036 HD22 LEU X 247      40.111  52.712  43.160  0.00  0.00            
ATOM   4037 HD23 LEU X 247      38.862  53.823  42.398  0.00  0.00            
ATOM   4038  C   LEU X 247      41.669  54.603  39.509  0.00  0.00            
ATOM   4039  O   LEU X 247      42.364  55.256  40.284  0.00  0.00            
ATOM   4040  N   LYS X 248      41.933  54.407  38.181  0.00  0.00            
ATOM   4041  H   LYS X 248      41.500  53.642  37.684  0.00  0.00            
ATOM   4042  CA  LYS X 248      43.008  55.024  37.408  0.00  0.00            
ATOM   4043  HA  LYS X 248      43.965  54.838  37.895  0.00  0.00            
ATOM   4044  CB  LYS X 248      43.020  54.273  36.024  0.00  0.00            
ATOM   4045  HB2 LYS X 248      43.332  53.230  36.073  0.00  0.00            
ATOM   4046  HB3 LYS X 248      42.055  54.459  35.553  0.00  0.00            
ATOM   4047  CG  LYS X 248      44.058  54.844  35.024  0.00  0.00            
ATOM   4048  HG2 LYS X 248      43.755  54.324  34.115  0.00  0.00            
ATOM   4049  HG3 LYS X 248      43.908  55.917  34.908  0.00  0.00            
ATOM   4050  CD  LYS X 248      45.558  54.549  35.349  0.00  0.00            
ATOM   4051  HD2 LYS X 248      45.902  55.103  36.222  0.00  0.00            
ATOM   4052  HD3 LYS X 248      45.587  53.491  35.611  0.00  0.00            
ATOM   4053  CE  LYS X 248      46.393  54.917  34.133  0.00  0.00            
ATOM   4054  HE2 LYS X 248      45.994  54.392  33.265  0.00  0.00            
ATOM   4055  HE3 LYS X 248      46.455  55.988  33.940  0.00  0.00            
ATOM   4056  NZ  LYS X 248      47.757  54.419  34.332  0.00  0.00            
ATOM   4057  HZ1 LYS X 248      47.695  53.467  34.664  0.00  0.00            
ATOM   4058  HZ2 LYS X 248      48.317  54.348  33.494  0.00  0.00            
ATOM   4059  HZ3 LYS X 248      48.233  54.932  35.060  0.00  0.00            
ATOM   4060  C   LYS X 248      42.850  56.539  37.329  0.00  0.00            
ATOM   4061  O   LYS X 248      43.807  57.231  37.571  0.00  0.00            
ATOM   4062  N   LYS X 249      41.690  57.028  36.970  0.00  0.00            
ATOM   4063  H   LYS X 249      40.931  56.430  36.676  0.00  0.00            
ATOM   4064  CA  LYS X 249      41.417  58.479  37.042  0.00  0.00            
ATOM   4065  HA  LYS X 249      42.062  59.080  36.401  0.00  0.00            
ATOM   4066  CB  LYS X 249      39.965  58.683  36.587  0.00  0.00            
ATOM   4067  HB2 LYS X 249      39.724  58.203  35.638  0.00  0.00            
ATOM   4068  HB3 LYS X 249      39.340  58.163  37.313  0.00  0.00            
ATOM   4069  CG  LYS X 249      39.494  60.178  36.438  0.00  0.00            
ATOM   4070  HG2 LYS X 249      39.270  60.516  37.450  0.00  0.00            
ATOM   4071  HG3 LYS X 249      40.262  60.745  35.912  0.00  0.00            
ATOM   4072  CD  LYS X 249      38.248  60.376  35.563  0.00  0.00            
ATOM   4073  HD2 LYS X 249      37.623  59.496  35.718  0.00  0.00            
ATOM   4074  HD3 LYS X 249      37.607  61.215  35.836  0.00  0.00            
ATOM   4075  CE  LYS X 249      38.488  60.527  34.065  0.00  0.00            
ATOM   4076  HE2 LYS X 249      38.750  61.558  33.828  0.00  0.00            
ATOM   4077  HE3 LYS X 249      39.321  59.894  33.759  0.00  0.00            
ATOM   4078  NZ  LYS X 249      37.273  60.103  33.368  0.00  0.00            
ATOM   4079  HZ1 LYS X 249      36.946  59.178  33.609  0.00  0.00            
ATOM   4080  HZ2 LYS X 249      36.544  60.796  33.448  0.00  0.00            
ATOM   4081  HZ3 LYS X 249      37.465  60.087  32.376  0.00  0.00            
ATOM   4082  C   LYS X 249      41.551  59.035  38.462  0.00  0.00            
ATOM   4083  O   LYS X 249      41.793  60.198  38.649  0.00  0.00            
ATOM   4084  N   LEU X 250      41.327  58.202  39.467  0.00  0.00            
ATOM   4085  H   LEU X 250      41.231  57.212  39.294  0.00  0.00            
ATOM   4086  CA  LEU X 250      41.439  58.609  40.889  0.00  0.00            
ATOM   4087  HA  LEU X 250      41.331  59.690  40.982  0.00  0.00            
ATOM   4088  CB  LEU X 250      40.312  57.947  41.699  0.00  0.00            
ATOM   4089  HB2 LEU X 250      40.353  56.879  41.483  0.00  0.00            
ATOM   4090  HB3 LEU X 250      40.307  58.218  42.755  0.00  0.00            
ATOM   4091  CG  LEU X 250      38.893  58.428  41.189  0.00  0.00            
ATOM   4092  HG  LEU X 250      38.803  58.411  40.103  0.00  0.00            
ATOM   4093  CD1 LEU X 250      37.824  57.506  41.768  0.00  0.00            
ATOM   4094 HD11 LEU X 250      37.974  57.293  42.827  0.00  0.00            
ATOM   4095 HD12 LEU X 250      36.837  57.969  41.762  0.00  0.00            
ATOM   4096 HD13 LEU X 250      37.917  56.537  41.279  0.00  0.00            
ATOM   4097  CD2 LEU X 250      38.579  59.827  41.733  0.00  0.00            
ATOM   4098 HD21 LEU X 250      37.670  60.231  41.287  0.00  0.00            
ATOM   4099 HD22 LEU X 250      38.436  59.763  42.812  0.00  0.00            
ATOM   4100 HD23 LEU X 250      39.409  60.459  41.418  0.00  0.00            
ATOM   4101  C   LEU X 250      42.785  58.158  41.498  0.00  0.00            
ATOM   4102  O   LEU X 250      42.905  58.122  42.715  0.00  0.00            
ATOM   4103  N   ASP X 251      43.824  57.769  40.687  0.00  0.00            
ATOM   4104  H   ASP X 251      43.689  57.762  39.686  0.00  0.00            
ATOM   4105  CA  ASP X 251      45.033  57.178  41.272  0.00  0.00            
ATOM   4106  HA  ASP X 251      44.672  56.262  41.738  0.00  0.00            
ATOM   4107  CB  ASP X 251      45.937  56.662  40.184  0.00  0.00            
ATOM   4108  HB2 ASP X 251      46.775  56.170  40.678  0.00  0.00            
ATOM   4109  HB3 ASP X 251      45.450  55.804  39.720  0.00  0.00            
ATOM   4110  CG  ASP X 251      46.547  57.567  39.160  0.00  0.00            
ATOM   4111  OD1 ASP X 251      47.584  57.121  38.572  0.00  0.00            
ATOM   4112  OD2 ASP X 251      46.251  58.801  39.041  0.00  0.00            
ATOM   4113  C   ASP X 251      45.843  58.071  42.172  0.00  0.00            
ATOM   4114  O   ASP X 251      46.439  57.565  43.125  0.00  0.00            
ATOM   4115  N   SER X 252      45.695  59.428  42.100  0.00  0.00            
ATOM   4116  H   SER X 252      45.316  59.789  41.236  0.00  0.00            
ATOM   4117  CA  SER X 252      46.373  60.356  43.033  0.00  0.00            
ATOM   4118  HA  SER X 252      47.344  59.894  43.210  0.00  0.00            
ATOM   4119  CB  SER X 252      46.555  61.754  42.501  0.00  0.00            
ATOM   4120  HB2 SER X 252      45.591  62.259  42.567  0.00  0.00            
ATOM   4121  HB3 SER X 252      47.101  62.342  43.238  0.00  0.00            
ATOM   4122  OG  SER X 252      47.260  61.856  41.241  0.00  0.00            
ATOM   4123  HG  SER X 252      46.666  62.157  40.549  0.00  0.00            
ATOM   4124  C   SER X 252      45.630  60.483  44.379  0.00  0.00            
ATOM   4125  O   SER X 252      46.195  60.718  45.434  0.00  0.00            
ATOM   4126  N   LEU X 253      44.392  60.033  44.464  0.00  0.00            
ATOM   4127  H   LEU X 253      43.936  59.674  43.637  0.00  0.00            
ATOM   4128  CA  LEU X 253      43.628  59.850  45.754  0.00  0.00            
ATOM   4129  HA  LEU X 253      44.033  60.591  46.443  0.00  0.00            
ATOM   4130  CB  LEU X 253      42.106  60.069  45.548  0.00  0.00            
ATOM   4131  HB2 LEU X 253      41.824  59.430  44.711  0.00  0.00            
ATOM   4132  HB3 LEU X 253      41.648  59.697  46.464  0.00  0.00            
ATOM   4133  CG  LEU X 253      41.611  61.588  45.394  0.00  0.00            
ATOM   4134  HG  LEU X 253      42.090  61.951  44.485  0.00  0.00            
ATOM   4135  CD1 LEU X 253      40.094  61.676  45.149  0.00  0.00            
ATOM   4136 HD11 LEU X 253      39.581  61.248  46.011  0.00  0.00            
ATOM   4137 HD12 LEU X 253      39.855  62.664  44.758  0.00  0.00            
ATOM   4138 HD13 LEU X 253      39.854  61.015  44.317  0.00  0.00            
ATOM   4139  CD2 LEU X 253      41.957  62.505  46.613  0.00  0.00            
ATOM   4140 HD21 LEU X 253      42.750  63.207  46.352  0.00  0.00            
ATOM   4141 HD22 LEU X 253      41.078  63.059  46.941  0.00  0.00            
ATOM   4142 HD23 LEU X 253      42.276  61.840  47.415  0.00  0.00            
ATOM   4143  C   LEU X 253      43.916  58.456  46.282  0.00  0.00            
ATOM   4144  O   LEU X 253      43.886  58.252  47.512  0.00  0.00            
ATOM   4145  N   CYS X 254      44.131  57.460  45.410  0.00  0.00            
ATOM   4146  H   CYS X 254      44.080  57.662  44.422  0.00  0.00            
ATOM   4147  CA  CYS X 254      44.403  56.053  45.693  0.00  0.00            
ATOM   4148  HA  CYS X 254      43.558  55.702  46.285  0.00  0.00            
ATOM   4149  CB  CYS X 254      44.437  55.251  44.347  0.00  0.00            
ATOM   4150  HB2 CYS X 254      45.251  55.549  43.685  0.00  0.00            
ATOM   4151  HB3 CYS X 254      44.792  54.246  44.571  0.00  0.00            
ATOM   4152  SG  CYS X 254      42.822  54.934  43.637  0.00  0.00            
ATOM   4153  HG  CYS X 254      42.799  56.037  42.884  0.00  0.00            
ATOM   4154  C   CYS X 254      45.655  55.977  46.499  0.00  0.00            
ATOM   4155  O   CYS X 254      45.792  55.201  47.463  0.00  0.00            
ATOM   4156  N   VAL X 255      46.593  56.885  46.214  0.00  0.00            
ATOM   4157  H   VAL X 255      46.374  57.412  45.380  0.00  0.00            
ATOM   4158  CA  VAL X 255      47.848  57.164  46.815  0.00  0.00            
ATOM   4159  HA  VAL X 255      48.448  56.301  47.103  0.00  0.00            
ATOM   4160  CB  VAL X 255      48.718  57.953  45.797  0.00  0.00            
ATOM   4161  HB  VAL X 255      48.119  58.766  45.385  0.00  0.00            
ATOM   4162  CG1 VAL X 255      49.902  58.684  46.351  0.00  0.00            
ATOM   4163 HG11 VAL X 255      49.625  59.432  47.093  0.00  0.00            
ATOM   4164 HG12 VAL X 255      50.697  58.120  46.839  0.00  0.00            
ATOM   4165 HG13 VAL X 255      50.376  59.213  45.524  0.00  0.00            
ATOM   4166  CG2 VAL X 255      49.161  57.035  44.728  0.00  0.00            
ATOM   4167 HG21 VAL X 255      49.478  57.655  43.889  0.00  0.00            
ATOM   4168 HG22 VAL X 255      49.982  56.395  45.052  0.00  0.00            
ATOM   4169 HG23 VAL X 255      48.313  56.515  44.283  0.00  0.00            
ATOM   4170  C   VAL X 255      47.687  57.942  48.077  0.00  0.00            
ATOM   4171  O   VAL X 255      48.258  57.581  49.115  0.00  0.00            
ATOM   4172  N   SER X 256      46.893  59.012  48.042  0.00  0.00            
ATOM   4173  H   SER X 256      46.434  59.250  47.174  0.00  0.00            
ATOM   4174  CA  SER X 256      46.642  59.822  49.192  0.00  0.00            
ATOM   4175  HA  SER X 256      47.606  60.199  49.532  0.00  0.00            
ATOM   4176  CB  SER X 256      45.621  60.968  48.875  0.00  0.00            
ATOM   4177  HB2 SER X 256      44.685  60.511  48.555  0.00  0.00            
ATOM   4178  HB3 SER X 256      45.315  61.539  49.752  0.00  0.00            
ATOM   4179  OG  SER X 256      45.929  61.919  47.936  0.00  0.00            
ATOM   4180  HG  SER X 256      46.035  61.593  47.039  0.00  0.00            
ATOM   4181  C   SER X 256      46.172  59.031  50.494  0.00  0.00            
ATOM   4182  O   SER X 256      46.468  59.505  51.600  0.00  0.00            
ATOM   4183  N   PHE X 257      45.450  57.908  50.385  0.00  0.00            
ATOM   4184  H   PHE X 257      45.262  57.529  49.468  0.00  0.00            
ATOM   4185  CA  PHE X 257      45.025  57.057  51.525  0.00  0.00            
ATOM   4186  HA  PHE X 257      44.278  57.590  52.113  0.00  0.00            
ATOM   4187  CB  PHE X 257      44.376  55.786  51.075  0.00  0.00            
ATOM   4188  HB2 PHE X 257      45.122  55.147  50.603  0.00  0.00            
ATOM   4189  HB3 PHE X 257      44.049  55.216  51.945  0.00  0.00            
ATOM   4190  CG  PHE X 257      43.150  55.977  50.161  0.00  0.00            
ATOM   4191  CD1 PHE X 257      42.988  55.091  49.095  0.00  0.00            
ATOM   4192  HD1 PHE X 257      43.779  54.413  48.811  0.00  0.00            
ATOM   4193  CE1 PHE X 257      41.770  55.066  48.472  0.00  0.00            
ATOM   4194  HE1 PHE X 257      41.593  54.517  47.558  0.00  0.00            
ATOM   4195  CZ  PHE X 257      40.719  55.902  48.848  0.00  0.00            
ATOM   4196  HZ  PHE X 257      39.770  55.858  48.335  0.00  0.00            
ATOM   4197  CE2 PHE X 257      40.934  56.922  49.753  0.00  0.00            
ATOM   4198  HE2 PHE X 257      40.067  57.460  50.107  0.00  0.00            
ATOM   4199  CD2 PHE X 257      42.092  56.878  50.529  0.00  0.00            
ATOM   4200  HD2 PHE X 257      42.187  57.406  51.467  0.00  0.00            
ATOM   4201  C   PHE X 257      46.257  56.796  52.375  0.00  0.00            
ATOM   4202  O   PHE X 257      46.042  56.876  53.609  0.00  0.00            
ATOM   4203  N   ALA X 258      47.468  56.502  51.849  0.00  0.00            
ATOM   4204  H   ALA X 258      47.511  56.553  50.841  0.00  0.00            
ATOM   4205  CA  ALA X 258      48.646  56.322  52.582  0.00  0.00            
ATOM   4206  HA  ALA X 258      48.446  55.505  53.275  0.00  0.00            
ATOM   4207  CB  ALA X 258      49.743  55.945  51.555  0.00  0.00            
ATOM   4208  HB1 ALA X 258      49.389  55.207  50.835  0.00  0.00            
ATOM   4209  HB2 ALA X 258      50.140  56.788  50.989  0.00  0.00            
ATOM   4210  HB3 ALA X 258      50.593  55.522  52.090  0.00  0.00            
ATOM   4211  C   ALA X 258      49.123  57.520  53.468  0.00  0.00            
ATOM   4212  O   ALA X 258      49.650  57.340  54.529  0.00  0.00            
ATOM   4213  N   TYR X 259      48.991  58.699  52.847  0.00  0.00            
ATOM   4214  H   TYR X 259      48.729  58.732  51.872  0.00  0.00            
ATOM   4215  CA  TYR X 259      49.477  60.019  53.412  0.00  0.00            
ATOM   4216  HA  TYR X 259      50.469  59.844  53.829  0.00  0.00            
ATOM   4217  CB  TYR X 259      49.560  61.018  52.304  0.00  0.00            
ATOM   4218  HB2 TYR X 259      48.589  61.026  51.809  0.00  0.00            
ATOM   4219  HB3 TYR X 259      49.737  61.951  52.840  0.00  0.00            
ATOM   4220  CG  TYR X 259      50.828  60.888  51.478  0.00  0.00            
ATOM   4221  CD1 TYR X 259      52.059  60.888  52.112  0.00  0.00            
ATOM   4222  HD1 TYR X 259      52.207  61.211  53.132  0.00  0.00            
ATOM   4223  CE1 TYR X 259      53.242  60.470  51.385  0.00  0.00            
ATOM   4224  HE1 TYR X 259      54.256  60.474  51.757  0.00  0.00            
ATOM   4225  CZ  TYR X 259      53.129  60.141  50.033  0.00  0.00            
ATOM   4226  OH  TYR X 259      54.217  60.116  49.243  0.00  0.00            
ATOM   4227  HH  TYR X 259      54.995  60.394  49.731  0.00  0.00            
ATOM   4228  CE2 TYR X 259      51.888  60.146  49.422  0.00  0.00            
ATOM   4229  HE2 TYR X 259      51.865  59.912  48.367  0.00  0.00            
ATOM   4230  CD2 TYR X 259      50.752  60.474  50.155  0.00  0.00            
ATOM   4231  HD2 TYR X 259      49.788  60.365  49.680  0.00  0.00            
ATOM   4232  C   TYR X 259      48.617  60.453  54.508  0.00  0.00            
ATOM   4233  O   TYR X 259      49.009  61.080  55.486  0.00  0.00            
ATOM   4234  N   ILE X 260      47.305  60.166  54.393  0.00  0.00            
ATOM   4235  H   ILE X 260      47.043  59.635  53.575  0.00  0.00            
ATOM   4236  CA  ILE X 260      46.347  60.424  55.502  0.00  0.00            
ATOM   4237  HA  ILE X 260      46.324  61.468  55.817  0.00  0.00            
ATOM   4238  CB  ILE X 260      44.866  60.217  54.989  0.00  0.00            
ATOM   4239  HB  ILE X 260      44.841  59.233  54.522  0.00  0.00            
ATOM   4240  CG2 ILE X 260      43.874  60.340  56.189  0.00  0.00            
ATOM   4241 HG21 ILE X 260      44.142  61.179  56.831  0.00  0.00            
ATOM   4242 HG22 ILE X 260      42.825  60.393  55.900  0.00  0.00            
ATOM   4243 HG23 ILE X 260      44.000  59.408  56.740  0.00  0.00            
ATOM   4244  CG1 ILE X 260      44.608  61.282  53.858  0.00  0.00            
ATOM   4245 HG12 ILE X 260      45.375  61.288  53.083  0.00  0.00            
ATOM   4246 HG13 ILE X 260      43.724  61.009  53.282  0.00  0.00            
ATOM   4247  CD1 ILE X 260      44.226  62.651  54.479  0.00  0.00            
ATOM   4248 HD11 ILE X 260      43.848  63.216  53.627  0.00  0.00            
ATOM   4249 HD12 ILE X 260      43.346  62.622  55.122  0.00  0.00            
ATOM   4250 HD13 ILE X 260      45.074  63.133  54.965  0.00  0.00            
ATOM   4251  C   ILE X 260      46.709  59.613  56.756  0.00  0.00            
ATOM   4252  O   ILE X 260      46.707  60.196  57.879  0.00  0.00            
ATOM   4253  N   ASN X 261      46.977  58.299  56.701  0.00  0.00            
ATOM   4254  H   ASN X 261      46.938  57.760  55.848  0.00  0.00            
ATOM   4255  CA  ASN X 261      47.543  57.532  57.764  0.00  0.00            
ATOM   4256  HA  ASN X 261      46.783  57.445  58.540  0.00  0.00            
ATOM   4257  CB  ASN X 261      47.773  56.119  57.290  0.00  0.00            
ATOM   4258  HB2 ASN X 261      46.921  55.795  56.692  0.00  0.00            
ATOM   4259  HB3 ASN X 261      48.724  55.982  56.775  0.00  0.00            
ATOM   4260  CG  ASN X 261      47.817  55.270  58.580  0.00  0.00            
ATOM   4261  OD1 ASN X 261      46.944  55.239  59.366  0.00  0.00            
ATOM   4262  ND2 ASN X 261      48.940  54.642  58.941  0.00  0.00            
ATOM   4263 HD21 ASN X 261      48.944  54.256  59.874  0.00  0.00            
ATOM   4264 HD22 ASN X 261      49.767  54.859  58.403  0.00  0.00            
ATOM   4265  C   ASN X 261      48.776  58.248  58.437  0.00  0.00            
ATOM   4266  O   ASN X 261      48.611  58.631  59.595  0.00  0.00            
ATOM   4267  N   CYS X 262      49.884  58.573  57.746  0.00  0.00            
ATOM   4268  H   CYS X 262      50.036  58.301  56.785  0.00  0.00            
ATOM   4269  CA  CYS X 262      50.992  59.186  58.401  0.00  0.00            
ATOM   4270  HA  CYS X 262      51.233  58.640  59.313  0.00  0.00            
ATOM   4271  CB  CYS X 262      52.234  59.099  57.404  0.00  0.00            
ATOM   4272  HB2 CYS X 262      53.136  59.279  57.988  0.00  0.00            
ATOM   4273  HB3 CYS X 262      52.346  58.128  56.922  0.00  0.00            
ATOM   4274  SG  CYS X 262      52.215  60.193  56.015  0.00  0.00            
ATOM   4275  HG  CYS X 262      52.791  59.389  55.116  0.00  0.00            
ATOM   4276  C   CYS X 262      50.736  60.668  58.862  0.00  0.00            
ATOM   4277  O   CYS X 262      51.193  61.032  59.930  0.00  0.00            
ATOM   4278  N   CYS X 263      49.882  61.417  58.122  0.00  0.00            
ATOM   4279  H   CYS X 263      49.391  60.990  57.349  0.00  0.00            
ATOM   4280  CA  CYS X 263      49.549  62.777  58.483  0.00  0.00            
ATOM   4281  HA  CYS X 263      50.450  63.373  58.625  0.00  0.00            
ATOM   4282  CB  CYS X 263      48.920  63.332  57.223  0.00  0.00            
ATOM   4283  HB2 CYS X 263      49.661  63.306  56.424  0.00  0.00            
ATOM   4284  HB3 CYS X 263      48.005  62.796  56.975  0.00  0.00            
ATOM   4285  SG  CYS X 263      48.411  65.053  57.354  0.00  0.00            
ATOM   4286  HG  CYS X 263      47.319  64.953  58.117  0.00  0.00            
ATOM   4287  C   CYS X 263      48.573  62.780  59.675  0.00  0.00            
ATOM   4288  O   CYS X 263      48.497  63.745  60.401  0.00  0.00            
ATOM   4289  N   ILE X 264      47.783  61.736  59.980  0.00  0.00            
ATOM   4290  H   ILE X 264      47.835  60.992  59.299  0.00  0.00            
ATOM   4291  CA  ILE X 264      46.971  61.583  61.191  0.00  0.00            
ATOM   4292  HA  ILE X 264      46.646  62.581  61.486  0.00  0.00            
ATOM   4293  CB  ILE X 264      45.631  60.706  60.948  0.00  0.00            
ATOM   4294  HB  ILE X 264      46.039  59.952  60.274  0.00  0.00            
ATOM   4295  CG2 ILE X 264      44.916  60.051  62.139  0.00  0.00            
ATOM   4296 HG21 ILE X 264      45.546  59.327  62.655  0.00  0.00            
ATOM   4297 HG22 ILE X 264      44.763  60.764  62.950  0.00  0.00            
ATOM   4298 HG23 ILE X 264      43.998  59.607  61.755  0.00  0.00            
ATOM   4299  CG1 ILE X 264      44.583  61.614  60.214  0.00  0.00            
ATOM   4300 HG12 ILE X 264      44.264  62.448  60.840  0.00  0.00            
ATOM   4301 HG13 ILE X 264      45.122  62.057  59.377  0.00  0.00            
ATOM   4302  CD1 ILE X 264      43.343  60.841  59.744  0.00  0.00            
ATOM   4303 HD11 ILE X 264      43.598  59.819  59.466  0.00  0.00            
ATOM   4304 HD12 ILE X 264      42.712  60.710  60.623  0.00  0.00            
ATOM   4305 HD13 ILE X 264      42.900  61.483  58.983  0.00  0.00            
ATOM   4306  C   ILE X 264      47.835  61.140  62.380  0.00  0.00            
ATOM   4307  O   ILE X 264      47.410  61.424  63.503  0.00  0.00            
ATOM   4308  N   ASN X 265      48.974  60.435  62.183  0.00  0.00            
ATOM   4309  H   ASN X 265      49.302  60.206  61.255  0.00  0.00            
ATOM   4310  CA  ASN X 265      49.856  60.016  63.299  0.00  0.00            
ATOM   4311  HA  ASN X 265      49.240  59.231  63.738  0.00  0.00            
ATOM   4312  CB  ASN X 265      51.015  59.171  62.857  0.00  0.00            
ATOM   4313  HB2 ASN X 265      51.584  59.829  62.200  0.00  0.00            
ATOM   4314  HB3 ASN X 265      51.633  58.916  63.718  0.00  0.00            
ATOM   4315  CG  ASN X 265      50.649  57.781  62.221  0.00  0.00            
ATOM   4316  OD1 ASN X 265      49.538  57.275  62.284  0.00  0.00            
ATOM   4317  ND2 ASN X 265      51.554  57.232  61.495  0.00  0.00            
ATOM   4318 HD21 ASN X 265      51.473  56.229  61.409  0.00  0.00            
ATOM   4319 HD22 ASN X 265      52.493  57.602  61.485  0.00  0.00            
ATOM   4320  C   ASN X 265      50.232  61.046  64.355  0.00  0.00            
ATOM   4321  O   ASN X 265      49.889  60.855  65.490  0.00  0.00            
ATOM   4322  N   PRO X 266      50.715  62.332  64.059  0.00  0.00            
ATOM   4323  CD  PRO X 266      51.127  62.878  62.764  0.00  0.00            
ATOM   4324  HD2 PRO X 266      50.526  62.595  61.900  0.00  0.00            
ATOM   4325  HD3 PRO X 266      52.177  62.665  62.563  0.00  0.00            
ATOM   4326  CG  PRO X 266      51.054  64.330  62.909  0.00  0.00            
ATOM   4327  HG2 PRO X 266      50.012  64.590  62.721  0.00  0.00            
ATOM   4328  HG3 PRO X 266      51.689  64.785  62.149  0.00  0.00            
ATOM   4329  CB  PRO X 266      51.589  64.469  64.367  0.00  0.00            
ATOM   4330  HB2 PRO X 266      51.320  65.435  64.794  0.00  0.00            
ATOM   4331  HB3 PRO X 266      52.664  64.291  64.358  0.00  0.00            
ATOM   4332  CA  PRO X 266      50.995  63.306  65.118  0.00  0.00            
ATOM   4333  HA  PRO X 266      51.682  62.880  65.849  0.00  0.00            
ATOM   4334  C   PRO X 266      49.657  63.710  65.852  0.00  0.00            
ATOM   4335  O   PRO X 266      49.834  64.145  67.006  0.00  0.00            
ATOM   4336  N   ILE X 267      48.427  63.611  65.251  0.00  0.00            
ATOM   4337  H   ILE X 267      48.388  63.289  64.295  0.00  0.00            
ATOM   4338  CA  ILE X 267      47.194  64.044  65.949  0.00  0.00            
ATOM   4339  HA  ILE X 267      47.386  65.019  66.397  0.00  0.00            
ATOM   4340  CB  ILE X 267      46.042  64.064  65.005  0.00  0.00            
ATOM   4341  HB  ILE X 267      45.786  63.020  64.829  0.00  0.00            
ATOM   4342  CG2 ILE X 267      44.888  64.770  65.740  0.00  0.00            
ATOM   4343 HG21 ILE X 267      45.209  65.718  66.171  0.00  0.00            
ATOM   4344 HG22 ILE X 267      44.070  65.025  65.066  0.00  0.00            
ATOM   4345 HG23 ILE X 267      44.465  64.070  66.460  0.00  0.00            
ATOM   4346  CG1 ILE X 267      46.200  64.677  63.655  0.00  0.00            
ATOM   4347 HG12 ILE X 267      46.995  64.198  63.083  0.00  0.00            
ATOM   4348 HG13 ILE X 267      45.257  64.504  63.137  0.00  0.00            
ATOM   4349  CD1 ILE X 267      46.590  66.185  63.585  0.00  0.00            
ATOM   4350 HD11 ILE X 267      46.763  66.420  62.535  0.00  0.00            
ATOM   4351 HD12 ILE X 267      45.788  66.798  63.996  0.00  0.00            
ATOM   4352 HD13 ILE X 267      47.563  66.306  64.062  0.00  0.00            
ATOM   4353  C   ILE X 267      46.793  62.971  67.005  0.00  0.00            
ATOM   4354  O   ILE X 267      46.399  63.272  68.142  0.00  0.00            
ATOM   4355  N   ILE X 268      47.071  61.675  66.765  0.00  0.00            
ATOM   4356  H   ILE X 268      47.561  61.362  65.939  0.00  0.00            
ATOM   4357  CA  ILE X 268      46.969  60.655  67.781  0.00  0.00            
ATOM   4358  HA  ILE X 268      46.010  60.755  68.289  0.00  0.00            
ATOM   4359  CB  ILE X 268      47.134  59.247  67.206  0.00  0.00            
ATOM   4360  HB  ILE X 268      48.122  59.185  66.750  0.00  0.00            
ATOM   4361  CG2 ILE X 268      46.998  58.190  68.287  0.00  0.00            
ATOM   4362 HG21 ILE X 268      45.968  58.302  68.623  0.00  0.00            
ATOM   4363 HG22 ILE X 268      47.121  57.175  67.909  0.00  0.00            
ATOM   4364 HG23 ILE X 268      47.711  58.441  69.072  0.00  0.00            
ATOM   4365  CG1 ILE X 268      46.203  59.037  66.023  0.00  0.00            
ATOM   4366 HG12 ILE X 268      45.170  59.107  66.363  0.00  0.00            
ATOM   4367 HG13 ILE X 268      46.336  59.757  65.216  0.00  0.00            
ATOM   4368  CD1 ILE X 268      46.400  57.704  65.306  0.00  0.00            
ATOM   4369 HD11 ILE X 268      45.826  57.742  64.380  0.00  0.00            
ATOM   4370 HD12 ILE X 268      47.443  57.581  65.015  0.00  0.00            
ATOM   4371 HD13 ILE X 268      46.135  56.919  66.014  0.00  0.00            
ATOM   4372  C   ILE X 268      47.944  60.835  68.955  0.00  0.00            
ATOM   4373  O   ILE X 268      47.492  60.692  70.092  0.00  0.00            
ATOM   4374  N   TYR X 269      49.265  60.918  68.719  0.00  0.00            
ATOM   4375  H   TYR X 269      49.582  61.059  67.770  0.00  0.00            
ATOM   4376  CA  TYR X 269      50.244  60.771  69.798  0.00  0.00            
ATOM   4377  HA  TYR X 269      50.065  59.836  70.328  0.00  0.00            
ATOM   4378  CB  TYR X 269      51.652  60.651  69.300  0.00  0.00            
ATOM   4379  HB2 TYR X 269      51.836  61.471  68.606  0.00  0.00            
ATOM   4380  HB3 TYR X 269      52.326  60.654  70.157  0.00  0.00            
ATOM   4381  CG  TYR X 269      52.025  59.335  68.630  0.00  0.00            
ATOM   4382  CD1 TYR X 269      52.058  59.172  67.246  0.00  0.00            
ATOM   4383  HD1 TYR X 269      51.702  59.993  66.641  0.00  0.00            
ATOM   4384  CE1 TYR X 269      52.419  57.875  66.701  0.00  0.00            
ATOM   4385  HE1 TYR X 269      52.360  57.738  65.631  0.00  0.00            
ATOM   4386  CZ  TYR X 269      52.822  56.861  67.565  0.00  0.00            
ATOM   4387  OH  TYR X 269      53.208  55.704  67.030  0.00  0.00            
ATOM   4388  HH  TYR X 269      53.458  55.718  66.103  0.00  0.00            
ATOM   4389  CE2 TYR X 269      52.865  57.030  68.949  0.00  0.00            
ATOM   4390  HE2 TYR X 269      53.161  56.213  69.591  0.00  0.00            
ATOM   4391  CD2 TYR X 269      52.448  58.272  69.451  0.00  0.00            
ATOM   4392  HD2 TYR X 269      52.556  58.462  70.508  0.00  0.00            
ATOM   4393  C   TYR X 269      50.268  61.919  70.813  0.00  0.00            
ATOM   4394  O   TYR X 269      50.422  61.618  72.047  0.00  0.00            
ATOM   4395  N   VAL X 270      49.857  63.126  70.332  0.00  0.00            
ATOM   4396  H   VAL X 270      49.643  63.273  69.356  0.00  0.00            
ATOM   4397  CA  VAL X 270      49.934  64.359  71.168  0.00  0.00            
ATOM   4398  HA  VAL X 270      50.866  64.390  71.733  0.00  0.00            
ATOM   4399  CB  VAL X 270      50.040  65.610  70.265  0.00  0.00            
ATOM   4400  HB  VAL X 270      50.759  65.434  69.465  0.00  0.00            
ATOM   4401  CG1 VAL X 270      48.656  66.017  69.637  0.00  0.00            
ATOM   4402 HG11 VAL X 270      48.801  66.774  68.866  0.00  0.00            
ATOM   4403 HG12 VAL X 270      48.309  65.170  69.044  0.00  0.00            
ATOM   4404 HG13 VAL X 270      48.024  66.378  70.448  0.00  0.00            
ATOM   4405  CG2 VAL X 270      50.559  66.803  70.935  0.00  0.00            
ATOM   4406 HG21 VAL X 270      49.871  67.206  71.678  0.00  0.00            
ATOM   4407 HG22 VAL X 270      51.466  66.565  71.490  0.00  0.00            
ATOM   4408 HG23 VAL X 270      50.750  67.587  70.202  0.00  0.00            
ATOM   4409  C   VAL X 270      48.762  64.473  72.122  0.00  0.00            
ATOM   4410  O   VAL X 270      48.873  64.900  73.227  0.00  0.00            
ATOM   4411  N   VAL X 271      47.635  63.940  71.706  0.00  0.00            
ATOM   4412  H   VAL X 271      47.576  63.774  70.712  0.00  0.00            
ATOM   4413  CA  VAL X 271      46.423  63.921  72.462  0.00  0.00            
ATOM   4414  HA  VAL X 271      46.285  64.834  73.042  0.00  0.00            
ATOM   4415  CB  VAL X 271      45.184  63.599  71.551  0.00  0.00            
ATOM   4416  HB  VAL X 271      45.234  62.635  71.045  0.00  0.00            
ATOM   4417  CG1 VAL X 271      43.939  63.579  72.463  0.00  0.00            
ATOM   4418 HG11 VAL X 271      43.036  63.743  71.876  0.00  0.00            
ATOM   4419 HG12 VAL X 271      43.904  62.638  73.013  0.00  0.00            
ATOM   4420 HG13 VAL X 271      44.031  64.455  73.105  0.00  0.00            
ATOM   4421  CG2 VAL X 271      44.939  64.814  70.507  0.00  0.00            
ATOM   4422 HG21 VAL X 271      45.629  64.804  69.663  0.00  0.00            
ATOM   4423 HG22 VAL X 271      44.116  64.339  69.973  0.00  0.00            
ATOM   4424 HG23 VAL X 271      44.810  65.785  70.984  0.00  0.00            
ATOM   4425  C   VAL X 271      46.501  62.865  73.572  0.00  0.00            
ATOM   4426  O   VAL X 271      46.115  63.077  74.671  0.00  0.00            
ATOM   4427  N   ALA X 272      47.055  61.745  73.219  0.00  0.00            
ATOM   4428  H   ALA X 272      47.251  61.548  72.248  0.00  0.00            
ATOM   4429  CA  ALA X 272      47.248  60.559  74.125  0.00  0.00            
ATOM   4430  HA  ALA X 272      46.264  60.312  74.523  0.00  0.00            
ATOM   4431  CB  ALA X 272      47.906  59.418  73.247  0.00  0.00            
ATOM   4432  HB1 ALA X 272      47.913  58.480  73.803  0.00  0.00            
ATOM   4433  HB2 ALA X 272      47.390  59.454  72.287  0.00  0.00            
ATOM   4434  HB3 ALA X 272      48.954  59.606  73.015  0.00  0.00            
ATOM   4435  C   ALA X 272      48.193  61.010  75.293  0.00  0.00            
ATOM   4436  O   ALA X 272      47.807  60.709  76.431  0.00  0.00            
ATOM   4437  N   GLY X 273      49.167  61.835  75.025  0.00  0.00            
ATOM   4438  H   GLY X 273      49.346  62.276  74.134  0.00  0.00            
ATOM   4439  CA  GLY X 273      50.005  62.376  76.067  0.00  0.00            
ATOM   4440  HA2 GLY X 273      50.584  61.572  76.521  0.00  0.00            
ATOM   4441  HA3 GLY X 273      50.669  63.055  75.531  0.00  0.00            
ATOM   4442  C   GLY X 273      49.297  63.200  77.135  0.00  0.00            
ATOM   4443  O   GLY X 273      49.760  63.198  78.258  0.00  0.00            
ATOM   4444  N   GLN X 274      48.135  63.783  76.797  0.00  0.00            
ATOM   4445  H   GLN X 274      47.798  63.523  75.882  0.00  0.00            
ATOM   4446  CA  GLN X 274      47.211  64.464  77.690  0.00  0.00            
ATOM   4447  HA  GLN X 274      47.790  64.864  78.522  0.00  0.00            
ATOM   4448  CB  GLN X 274      46.547  65.611  76.998  0.00  0.00            
ATOM   4449  HB2 GLN X 274      47.353  66.156  76.508  0.00  0.00            
ATOM   4450  HB3 GLN X 274      45.846  65.299  76.224  0.00  0.00            
ATOM   4451  CG  GLN X 274      45.649  66.549  77.870  0.00  0.00            
ATOM   4452  HG2 GLN X 274      45.998  66.549  78.903  0.00  0.00            
ATOM   4453  HG3 GLN X 274      45.633  67.544  77.425  0.00  0.00            
ATOM   4454  CD  GLN X 274      44.175  66.177  77.913  0.00  0.00            
ATOM   4455  OE1 GLN X 274      43.680  65.168  77.496  0.00  0.00            
ATOM   4456  NE2 GLN X 274      43.394  67.108  78.475  0.00  0.00            
ATOM   4457 HE21 GLN X 274      43.773  67.874  79.014  0.00  0.00            
ATOM   4458 HE22 GLN X 274      42.386  67.079  78.428  0.00  0.00            
ATOM   4459  C   GLN X 274      46.173  63.516  78.275  0.00  0.00            
ATOM   4460  O   GLN X 274      45.758  63.730  79.401  0.00  0.00            
ATOM   4461  N   GLY X 275      45.814  62.461  77.610  0.00  0.00            
ATOM   4462  H   GLY X 275      46.164  62.206  76.698  0.00  0.00            
ATOM   4463  CA  GLY X 275      45.038  61.373  78.277  0.00  0.00            
ATOM   4464  HA2 GLY X 275      44.073  61.793  78.562  0.00  0.00            
ATOM   4465  HA3 GLY X 275      45.011  60.533  77.583  0.00  0.00            
ATOM   4466  C   GLY X 275      45.917  60.853  79.482  0.00  0.00            
ATOM   4467  O   GLY X 275      45.318  60.529  80.486  0.00  0.00            
ATOM   4468  N   PHE X 276      47.228  60.628  79.351  0.00  0.00            
ATOM   4469  H   PHE X 276      47.719  60.903  78.512  0.00  0.00            
ATOM   4470  CA  PHE X 276      47.989  59.981  80.415  0.00  0.00            
ATOM   4471  HA  PHE X 276      47.401  59.144  80.793  0.00  0.00            
ATOM   4472  CB  PHE X 276      49.274  59.414  79.831  0.00  0.00            
ATOM   4473  HB2 PHE X 276      49.922  60.284  79.729  0.00  0.00            
ATOM   4474  HB3 PHE X 276      49.722  58.808  80.618  0.00  0.00            
ATOM   4475  CG  PHE X 276      49.136  58.612  78.539  0.00  0.00            
ATOM   4476  CD1 PHE X 276      48.079  57.704  78.448  0.00  0.00            
ATOM   4477  HD1 PHE X 276      47.337  57.709  79.233  0.00  0.00            
ATOM   4478  CE1 PHE X 276      47.945  56.822  77.395  0.00  0.00            
ATOM   4479  HE1 PHE X 276      47.178  56.063  77.363  0.00  0.00            
ATOM   4480  CZ  PHE X 276      48.900  56.839  76.324  0.00  0.00            
ATOM   4481  HZ  PHE X 276      48.791  56.216  75.449  0.00  0.00            
ATOM   4482  CE2 PHE X 276      49.962  57.743  76.405  0.00  0.00            
ATOM   4483  HE2 PHE X 276      50.654  57.765  75.576  0.00  0.00            
ATOM   4484  CD2 PHE X 276      50.085  58.668  77.497  0.00  0.00            
ATOM   4485  HD2 PHE X 276      50.938  59.326  77.571  0.00  0.00            
ATOM   4486  C   PHE X 276      48.175  60.899  81.661  0.00  0.00            
ATOM   4487  O   PHE X 276      48.455  62.103  81.440  0.00  0.00            
ATOM   4488  N   GLN X 277      48.230  60.358  82.903  0.00  0.00            
ATOM   4489  H   GLN X 277      48.132  59.360  83.026  0.00  0.00            
ATOM   4490  CA  GLN X 277      48.788  60.963  84.067  0.00  0.00            
ATOM   4491  HA  GLN X 277      48.240  61.863  84.347  0.00  0.00            
ATOM   4492  CB  GLN X 277      48.617  59.914  85.151  0.00  0.00            
ATOM   4493  HB2 GLN X 277      47.558  59.669  85.064  0.00  0.00            
ATOM   4494  HB3 GLN X 277      49.179  59.036  84.832  0.00  0.00            
ATOM   4495  CG  GLN X 277      48.989  60.252  86.582  0.00  0.00            
ATOM   4496  HG2 GLN X 277      50.051  60.451  86.730  0.00  0.00            
ATOM   4497  HG3 GLN X 277      48.576  61.194  86.942  0.00  0.00            
ATOM   4498  CD  GLN X 277      48.657  59.177  87.565  0.00  0.00            
ATOM   4499  OE1 GLN X 277      47.599  58.532  87.512  0.00  0.00            
ATOM   4500  NE2 GLN X 277      49.503  59.016  88.543  0.00  0.00            
ATOM   4501 HE21 GLN X 277      50.165  59.702  88.876  0.00  0.00            
ATOM   4502 HE22 GLN X 277      49.272  58.480  89.367  0.00  0.00            
ATOM   4503  C   GLN X 277      50.257  61.499  83.922  0.00  0.00            
ATOM   4504  O   GLN X 277      50.999  61.019  83.076  0.00  0.00            
ATOM   4505  N   GLY X 278      50.639  62.495  84.742  0.00  0.00            
ATOM   4506  H   GLY X 278      50.119  62.753  85.568  0.00  0.00            
ATOM   4507  CA  GLY X 278      52.030  63.062  84.724  0.00  0.00            
ATOM   4508  HA2 GLY X 278      52.653  62.635  85.511  0.00  0.00            
ATOM   4509  HA3 GLY X 278      52.399  62.718  83.758  0.00  0.00            
ATOM   4510  C   GLY X 278      51.956  64.561  84.636  0.00  0.00            
ATOM   4511  O   GLY X 278      51.021  65.100  84.007  0.00  0.00            
ATOM   4512  N   ARG X 279      52.879  65.191  85.350  0.00  0.00            
ATOM   4513  H   ARG X 279      53.570  64.619  85.814  0.00  0.00            
ATOM   4514  CA  ARG X 279      52.895  66.634  85.481  0.00  0.00            
ATOM   4515  HA  ARG X 279      51.899  66.912  85.827  0.00  0.00            
ATOM   4516  CB  ARG X 279      53.764  66.949  86.751  0.00  0.00            
ATOM   4517  HB2 ARG X 279      53.918  68.028  86.757  0.00  0.00            
ATOM   4518  HB3 ARG X 279      53.258  66.711  87.687  0.00  0.00            
ATOM   4519  CG  ARG X 279      55.235  66.393  86.608  0.00  0.00            
ATOM   4520  HG2 ARG X 279      55.232  65.349  86.923  0.00  0.00            
ATOM   4521  HG3 ARG X 279      55.544  66.521  85.571  0.00  0.00            
ATOM   4522  CD  ARG X 279      56.169  67.077  87.564  0.00  0.00            
ATOM   4523  HD2 ARG X 279      55.671  67.054  88.534  0.00  0.00            
ATOM   4524  HD3 ARG X 279      57.088  66.496  87.485  0.00  0.00            
ATOM   4525  NE  ARG X 279      56.485  68.430  87.159  0.00  0.00            
ATOM   4526  HE  ARG X 279      56.031  68.677  86.291  0.00  0.00            
ATOM   4527  CZ  ARG X 279      56.970  69.439  87.919  0.00  0.00            
ATOM   4528  NH1 ARG X 279      57.585  69.255  89.007  0.00  0.00            
ATOM   4529 HH11 ARG X 279      57.670  68.304  89.335  0.00  0.00            
ATOM   4530 HH12 ARG X 279      58.098  69.998  89.460  0.00  0.00            
ATOM   4531  NH2 ARG X 279      56.801  70.664  87.505  0.00  0.00            
ATOM   4532 HH21 ARG X 279      56.672  70.796  86.512  0.00  0.00            
ATOM   4533 HH22 ARG X 279      57.116  71.429  88.084  0.00  0.00            
ATOM   4534  C   ARG X 279      53.211  67.414  84.224  0.00  0.00            
ATOM   4535  O   ARG X 279      52.792  68.585  84.113  0.00  0.00            
ATOM   4536  N   LEU X 280      53.837  66.703  83.246  0.00  0.00            
ATOM   4537  H   LEU X 280      53.887  65.713  83.443  0.00  0.00            
ATOM   4538  CA  LEU X 280      54.182  67.106  81.832  0.00  0.00            
ATOM   4539  HA  LEU X 280      55.022  67.799  81.868  0.00  0.00            
ATOM   4540  CB  LEU X 280      54.802  65.878  81.113  0.00  0.00            
ATOM   4541  HB2 LEU X 280      54.198  64.995  81.321  0.00  0.00            
ATOM   4542  HB3 LEU X 280      54.631  65.989  80.042  0.00  0.00            
ATOM   4543  CG  LEU X 280      56.283  65.578  81.451  0.00  0.00            
ATOM   4544  HG  LEU X 280      56.396  65.758  82.520  0.00  0.00            
ATOM   4545  CD1 LEU X 280      56.605  64.072  81.139  0.00  0.00            
ATOM   4546 HD11 LEU X 280      55.872  63.317  81.420  0.00  0.00            
ATOM   4547 HD12 LEU X 280      56.709  63.917  80.065  0.00  0.00            
ATOM   4548 HD13 LEU X 280      57.573  63.816  81.571  0.00  0.00            
ATOM   4549  CD2 LEU X 280      57.333  66.406  80.645  0.00  0.00            
ATOM   4550 HD21 LEU X 280      57.174  66.452  79.568  0.00  0.00            
ATOM   4551 HD22 LEU X 280      57.253  67.406  81.070  0.00  0.00            
ATOM   4552 HD23 LEU X 280      58.363  66.090  80.807  0.00  0.00            
ATOM   4553  C   LEU X 280      52.949  67.643  81.067  0.00  0.00            
ATOM   4554  O   LEU X 280      52.104  66.859  80.688  0.00  0.00            
ATOM   4555  N   ARG X 281      52.890  68.986  80.787  0.00  0.00            
ATOM   4556  H   ARG X 281      53.747  69.511  80.884  0.00  0.00            
ATOM   4557  CA  ARG X 281      51.725  69.853  80.470  0.00  0.00            
ATOM   4558  HA  ARG X 281      51.302  69.394  79.576  0.00  0.00            
ATOM   4559  CB  ARG X 281      50.875  69.993  81.755  0.00  0.00            
ATOM   4560  HB2 ARG X 281      51.389  70.542  82.543  0.00  0.00            
ATOM   4561  HB3 ARG X 281      50.082  70.639  81.379  0.00  0.00            
ATOM   4562  CG  ARG X 281      50.098  68.680  82.175  0.00  0.00            
ATOM   4563  HG2 ARG X 281      50.696  67.796  82.400  0.00  0.00            
ATOM   4564  HG3 ARG X 281      49.383  68.968  82.945  0.00  0.00            
ATOM   4565  CD  ARG X 281      49.280  68.135  81.001  0.00  0.00            
ATOM   4566  HD2 ARG X 281      48.673  68.946  80.600  0.00  0.00            
ATOM   4567  HD3 ARG X 281      49.882  67.946  80.112  0.00  0.00            
ATOM   4568  NE  ARG X 281      48.427  67.030  81.407  0.00  0.00            
ATOM   4569  HE  ARG X 281      47.583  67.185  81.940  0.00  0.00            
ATOM   4570  CZ  ARG X 281      48.661  65.742  81.181  0.00  0.00            
ATOM   4571  NH1 ARG X 281      49.804  65.290  80.649  0.00  0.00            
ATOM   4572 HH11 ARG X 281      50.558  65.937  80.467  0.00  0.00            
ATOM   4573 HH12 ARG X 281      49.892  64.285  80.682  0.00  0.00            
ATOM   4574  NH2 ARG X 281      47.763  64.878  81.513  0.00  0.00            
ATOM   4575 HH21 ARG X 281      46.851  65.304  81.594  0.00  0.00            
ATOM   4576 HH22 ARG X 281      47.795  63.873  81.426  0.00  0.00            
ATOM   4577  C   ARG X 281      52.057  71.222  79.884  0.00  0.00            
ATOM   4578  O   ARG X 281      51.092  71.943  79.540  0.00  0.00            
ATOM   4579  N   LYS X 282      53.315  71.678  79.746  0.00  0.00            
ATOM   4580  H   LYS X 282      54.092  71.104  80.038  0.00  0.00            
ATOM   4581  CA  LYS X 282      53.754  72.898  79.076  0.00  0.00            
ATOM   4582  HA  LYS X 282      52.894  73.557  78.960  0.00  0.00            
ATOM   4583  CB  LYS X 282      54.756  73.736  79.894  0.00  0.00            
ATOM   4584  HB2 LYS X 282      55.535  73.025  80.168  0.00  0.00            
ATOM   4585  HB3 LYS X 282      55.112  74.552  79.264  0.00  0.00            
ATOM   4586  CG  LYS X 282      54.267  74.317  81.161  0.00  0.00            
ATOM   4587  HG2 LYS X 282      54.077  73.379  81.683  0.00  0.00            
ATOM   4588  HG3 LYS X 282      54.977  75.016  81.603  0.00  0.00            
ATOM   4589  CD  LYS X 282      52.983  75.192  81.007  0.00  0.00            
ATOM   4590  HD2 LYS X 282      53.150  75.912  80.205  0.00  0.00            
ATOM   4591  HD3 LYS X 282      52.204  74.496  80.696  0.00  0.00            
ATOM   4592  CE  LYS X 282      52.477  75.943  82.211  0.00  0.00            
ATOM   4593  HE2 LYS X 282      52.500  75.180  82.990  0.00  0.00            
ATOM   4594  HE3 LYS X 282      53.233  76.717  82.344  0.00  0.00            
ATOM   4595  NZ  LYS X 282      51.161  76.570  82.029  0.00  0.00            
ATOM   4596  HZ1 LYS X 282      50.358  75.958  82.079  0.00  0.00            
ATOM   4597  HZ2 LYS X 282      51.074  77.217  82.800  0.00  0.00            
ATOM   4598  HZ3 LYS X 282      51.005  77.026  81.142  0.00  0.00            
ATOM   4599  C   LYS X 282      54.215  72.704  77.560  0.00  0.00            
ATOM   4600  O   LYS X 282      55.247  72.072  77.247  0.00  0.00            
ATOM   4601  N   SER X 283      53.345  73.245  76.686  0.00  0.00            
ATOM   4602  H   SER X 283      52.597  73.802  77.073  0.00  0.00            
ATOM   4603  CA  SER X 283      53.416  73.055  75.218  0.00  0.00            
ATOM   4604  HA  SER X 283      52.610  73.665  74.812  0.00  0.00            
ATOM   4605  CB  SER X 283      54.679  73.830  74.731  0.00  0.00            
ATOM   4606  HB2 SER X 283      54.471  74.860  75.024  0.00  0.00            
ATOM   4607  HB3 SER X 283      55.643  73.546  75.153  0.00  0.00            
ATOM   4608  OG  SER X 283      54.762  73.777  73.302  0.00  0.00            
ATOM   4609  HG  SER X 283      55.526  74.266  72.989  0.00  0.00            
ATOM   4610  C   SER X 283      53.302  71.641  74.757  0.00  0.00            
ATOM   4611  O   SER X 283      53.288  70.676  75.608  0.00  0.00            
ATOM   4612  N   LEU X 284      53.164  71.414  73.451  0.00  0.00            
ATOM   4613  H   LEU X 284      53.187  72.181  72.795  0.00  0.00            
ATOM   4614  CA  LEU X 284      52.829  70.048  72.921  0.00  0.00            
ATOM   4615  HA  LEU X 284      51.983  69.746  73.539  0.00  0.00            
ATOM   4616  CB  LEU X 284      52.279  70.201  71.499  0.00  0.00            
ATOM   4617  HB2 LEU X 284      53.066  70.331  70.757  0.00  0.00            
ATOM   4618  HB3 LEU X 284      51.772  69.268  71.253  0.00  0.00            
ATOM   4619  CG  LEU X 284      51.210  71.233  71.310  0.00  0.00            
ATOM   4620  HG  LEU X 284      51.734  72.186  71.393  0.00  0.00            
ATOM   4621  CD1 LEU X 284      50.676  71.252  69.906  0.00  0.00            
ATOM   4622 HD11 LEU X 284      50.248  70.310  69.564  0.00  0.00            
ATOM   4623 HD12 LEU X 284      49.811  71.905  69.797  0.00  0.00            
ATOM   4624 HD13 LEU X 284      51.521  71.456  69.248  0.00  0.00            
ATOM   4625  CD2 LEU X 284      50.164  71.092  72.317  0.00  0.00            
ATOM   4626 HD21 LEU X 284      50.432  71.188  73.369  0.00  0.00            
ATOM   4627 HD22 LEU X 284      49.362  71.797  72.095  0.00  0.00            
ATOM   4628 HD23 LEU X 284      49.709  70.103  72.269  0.00  0.00            
ATOM   4629  C   LEU X 284      53.999  69.031  73.067  0.00  0.00            
ATOM   4630  O   LEU X 284      53.649  67.899  73.367  0.00  0.00            
ATOM   4631  N   PRO X 285      55.280  69.456  72.936  0.00  0.00            
ATOM   4632  CD  PRO X 285      55.658  70.650  72.203  0.00  0.00            
ATOM   4633  HD2 PRO X 285      55.587  71.528  72.846  0.00  0.00            
ATOM   4634  HD3 PRO X 285      54.981  70.785  71.360  0.00  0.00            
ATOM   4635  CG  PRO X 285      57.141  70.488  71.854  0.00  0.00            
ATOM   4636  HG2 PRO X 285      57.617  71.469  71.827  0.00  0.00            
ATOM   4637  HG3 PRO X 285      57.205  69.938  70.916  0.00  0.00            
ATOM   4638  CB  PRO X 285      57.613  69.564  73.019  0.00  0.00            
ATOM   4639  HB2 PRO X 285      57.868  70.141  73.908  0.00  0.00            
ATOM   4640  HB3 PRO X 285      58.579  69.081  72.872  0.00  0.00            
ATOM   4641  CA  PRO X 285      56.456  68.623  73.214  0.00  0.00            
ATOM   4642  HA  PRO X 285      56.644  67.856  72.462  0.00  0.00            
ATOM   4643  C   PRO X 285      56.394  67.948  74.572  0.00  0.00            
ATOM   4644  O   PRO X 285      56.639  66.793  74.622  0.00  0.00            
ATOM   4645  N   SER X 286      55.911  68.665  75.628  0.00  0.00            
ATOM   4646  H   SER X 286      55.885  69.673  75.682  0.00  0.00            
ATOM   4647  CA  SER X 286      55.789  68.017  76.939  0.00  0.00            
ATOM   4648  HA  SER X 286      56.744  67.608  77.267  0.00  0.00            
ATOM   4649  CB  SER X 286      55.435  69.121  78.071  0.00  0.00            
ATOM   4650  HB2 SER X 286      55.681  68.645  79.020  0.00  0.00            
ATOM   4651  HB3 SER X 286      56.047  70.003  77.882  0.00  0.00            
ATOM   4652  OG  SER X 286      54.049  69.506  77.967  0.00  0.00            
ATOM   4653  HG  SER X 286      53.924  69.795  77.060  0.00  0.00            
ATOM   4654  C   SER X 286      54.757  66.853  77.010  0.00  0.00            
ATOM   4655  O   SER X 286      55.044  65.896  77.724  0.00  0.00            
ATOM   4656  N   LEU X 287      53.751  66.935  76.202  0.00  0.00            
ATOM   4657  H   LEU X 287      53.790  67.763  75.625  0.00  0.00            
ATOM   4658  CA  LEU X 287      52.753  65.815  76.118  0.00  0.00            
ATOM   4659  HA  LEU X 287      52.568  65.363  77.093  0.00  0.00            
ATOM   4660  CB  LEU X 287      51.452  66.305  75.462  0.00  0.00            
ATOM   4661  HB2 LEU X 287      51.459  66.546  74.398  0.00  0.00            
ATOM   4662  HB3 LEU X 287      50.660  65.556  75.459  0.00  0.00            
ATOM   4663  CG  LEU X 287      50.897  67.582  76.174  0.00  0.00            
ATOM   4664  HG  LEU X 287      51.704  68.309  76.267  0.00  0.00            
ATOM   4665  CD1 LEU X 287      49.762  68.114  75.307  0.00  0.00            
ATOM   4666 HD11 LEU X 287      49.311  68.960  75.824  0.00  0.00            
ATOM   4667 HD12 LEU X 287      50.054  68.356  74.286  0.00  0.00            
ATOM   4668 HD13 LEU X 287      49.039  67.310  75.167  0.00  0.00            
ATOM   4669  CD2 LEU X 287      50.344  67.384  77.570  0.00  0.00            
ATOM   4670 HD21 LEU X 287      49.687  66.529  77.731  0.00  0.00            
ATOM   4671 HD22 LEU X 287      51.210  67.327  78.230  0.00  0.00            
ATOM   4672 HD23 LEU X 287      49.824  68.276  77.920  0.00  0.00            
ATOM   4673  C   LEU X 287      53.338  64.599  75.335  0.00  0.00            
ATOM   4674  O   LEU X 287      53.155  63.460  75.778  0.00  0.00            
ATOM   4675  N   LEU X 288      54.045  64.804  74.252  0.00  0.00            
ATOM   4676  H   LEU X 288      54.140  65.743  73.894  0.00  0.00            
ATOM   4677  CA  LEU X 288      54.739  63.733  73.503  0.00  0.00            
ATOM   4678  HA  LEU X 288      54.090  62.895  73.250  0.00  0.00            
ATOM   4679  CB  LEU X 288      55.356  64.266  72.233  0.00  0.00            
ATOM   4680  HB2 LEU X 288      55.975  65.140  72.436  0.00  0.00            
ATOM   4681  HB3 LEU X 288      55.912  63.406  71.859  0.00  0.00            
ATOM   4682  CG  LEU X 288      54.412  64.778  71.184  0.00  0.00            
ATOM   4683  HG  LEU X 288      53.801  65.569  71.618  0.00  0.00            
ATOM   4684  CD1 LEU X 288      55.383  65.257  70.035  0.00  0.00            
ATOM   4685 HD11 LEU X 288      56.115  66.006  70.339  0.00  0.00            
ATOM   4686 HD12 LEU X 288      55.849  64.380  69.585  0.00  0.00            
ATOM   4687 HD13 LEU X 288      54.783  65.701  69.241  0.00  0.00            
ATOM   4688  CD2 LEU X 288      53.612  63.617  70.562  0.00  0.00            
ATOM   4689 HD21 LEU X 288      54.307  62.855  70.209  0.00  0.00            
ATOM   4690 HD22 LEU X 288      53.018  63.165  71.356  0.00  0.00            
ATOM   4691 HD23 LEU X 288      52.839  63.940  69.863  0.00  0.00            
ATOM   4692  C   LEU X 288      55.764  63.177  74.538  0.00  0.00            
ATOM   4693  O   LEU X 288      55.725  62.020  74.818  0.00  0.00            
ATOM   4694  N   ARG X 289      56.411  64.102  75.225  0.00  0.00            
ATOM   4695  H   ARG X 289      56.282  65.091  75.065  0.00  0.00            
ATOM   4696  CA  ARG X 289      57.323  63.655  76.329  0.00  0.00            
ATOM   4697  HA  ARG X 289      57.961  62.937  75.814  0.00  0.00            
ATOM   4698  CB  ARG X 289      58.095  64.899  76.797  0.00  0.00            
ATOM   4699  HB2 ARG X 289      58.586  65.442  75.990  0.00  0.00            
ATOM   4700  HB3 ARG X 289      57.388  65.572  77.283  0.00  0.00            
ATOM   4701  CG  ARG X 289      59.294  64.509  77.780  0.00  0.00            
ATOM   4702  HG2 ARG X 289      58.907  64.404  78.794  0.00  0.00            
ATOM   4703  HG3 ARG X 289      59.688  63.517  77.558  0.00  0.00            
ATOM   4704  CD  ARG X 289      60.280  65.643  77.836  0.00  0.00            
ATOM   4705  HD2 ARG X 289      59.779  66.607  77.747  0.00  0.00            
ATOM   4706  HD3 ARG X 289      60.805  65.618  78.791  0.00  0.00            
ATOM   4707  NE  ARG X 289      61.418  65.484  76.926  0.00  0.00            
ATOM   4708  HE  ARG X 289      62.080  64.752  77.138  0.00  0.00            
ATOM   4709  CZ  ARG X 289      61.689  66.179  75.823  0.00  0.00            
ATOM   4710  NH1 ARG X 289      60.996  67.188  75.417  0.00  0.00            
ATOM   4711 HH11 ARG X 289      60.228  67.515  75.985  0.00  0.00            
ATOM   4712 HH12 ARG X 289      61.395  67.876  74.795  0.00  0.00            
ATOM   4713  NH2 ARG X 289      62.720  65.939  75.108  0.00  0.00            
ATOM   4714 HH21 ARG X 289      63.112  65.055  75.399  0.00  0.00            
ATOM   4715 HH22 ARG X 289      62.667  66.332  74.180  0.00  0.00            
ATOM   4716  C   ARG X 289      56.587  62.860  77.412  0.00  0.00            
ATOM   4717  O   ARG X 289      57.132  61.931  77.992  0.00  0.00            
ATOM   4718  N   ASN X 290      55.271  63.090  77.691  0.00  0.00            
ATOM   4719  H   ASN X 290      54.824  63.818  77.153  0.00  0.00            
ATOM   4720  CA  ASN X 290      54.510  62.203  78.618  0.00  0.00            
ATOM   4721  HA  ASN X 290      55.178  62.075  79.470  0.00  0.00            
ATOM   4722  CB  ASN X 290      53.333  62.919  79.177  0.00  0.00            
ATOM   4723  HB2 ASN X 290      53.601  63.966  79.321  0.00  0.00            
ATOM   4724  HB3 ASN X 290      52.548  62.988  78.424  0.00  0.00            
ATOM   4725  CG  ASN X 290      52.712  62.270  80.410  0.00  0.00            
ATOM   4726  OD1 ASN X 290      53.441  61.634  81.184  0.00  0.00            
ATOM   4727  ND2 ASN X 290      51.432  62.298  80.642  0.00  0.00            
ATOM   4728 HD21 ASN X 290      51.051  61.679  81.343  0.00  0.00            
ATOM   4729 HD22 ASN X 290      50.862  62.680  79.901  0.00  0.00            
ATOM   4730  C   ASN X 290      54.031  60.778  78.086  0.00  0.00            
ATOM   4731  O   ASN X 290      54.197  59.724  78.746  0.00  0.00            
ATOM   4732  N   VAL X 291      53.680  60.638  76.749  0.00  0.00            
ATOM   4733  H   VAL X 291      53.695  61.408  76.095  0.00  0.00            
ATOM   4734  CA  VAL X 291      53.729  59.311  76.013  0.00  0.00            
ATOM   4735  HA  VAL X 291      52.891  58.708  76.363  0.00  0.00            
ATOM   4736  CB  VAL X 291      53.492  59.412  74.527  0.00  0.00            
ATOM   4737  HB  VAL X 291      54.338  59.940  74.086  0.00  0.00            
ATOM   4738  CG1 VAL X 291      53.409  58.051  73.802  0.00  0.00            
ATOM   4739 HG11 VAL X 291      53.075  58.188  72.773  0.00  0.00            
ATOM   4740 HG12 VAL X 291      54.338  57.488  73.894  0.00  0.00            
ATOM   4741 HG13 VAL X 291      52.631  57.446  74.268  0.00  0.00            
ATOM   4742  CG2 VAL X 291      52.331  60.321  74.115  0.00  0.00            
ATOM   4743 HG21 VAL X 291      51.442  59.806  74.479  0.00  0.00            
ATOM   4744 HG22 VAL X 291      52.408  61.334  74.511  0.00  0.00            
ATOM   4745 HG23 VAL X 291      52.314  60.373  73.026  0.00  0.00            
ATOM   4746  C   VAL X 291      55.141  58.682  76.163  0.00  0.00            
ATOM   4747  O   VAL X 291      55.255  57.457  76.167  0.00  0.00            
ATOM   4748  N   LEU X 292      56.189  59.506  76.271  0.00  0.00            
ATOM   4749  H   LEU X 292      56.063  60.507  76.229  0.00  0.00            
ATOM   4750  CA  LEU X 292      57.567  59.012  76.305  0.00  0.00            
ATOM   4751  HA  LEU X 292      57.624  57.993  75.920  0.00  0.00            
ATOM   4752  CB  LEU X 292      58.417  59.940  75.364  0.00  0.00            
ATOM   4753  HB2 LEU X 292      58.285  60.990  75.625  0.00  0.00            
ATOM   4754  HB3 LEU X 292      59.446  59.582  75.330  0.00  0.00            
ATOM   4755  CG  LEU X 292      58.003  59.810  73.835  0.00  0.00            
ATOM   4756  HG  LEU X 292      56.959  60.042  73.624  0.00  0.00            
ATOM   4757  CD1 LEU X 292      58.723  60.821  72.944  0.00  0.00            
ATOM   4758 HD11 LEU X 292      59.802  60.684  73.012  0.00  0.00            
ATOM   4759 HD12 LEU X 292      58.320  60.736  71.934  0.00  0.00            
ATOM   4760 HD13 LEU X 292      58.427  61.776  73.377  0.00  0.00            
ATOM   4761  CD2 LEU X 292      58.283  58.445  73.254  0.00  0.00            
ATOM   4762 HD21 LEU X 292      57.498  57.765  73.584  0.00  0.00            
ATOM   4763 HD22 LEU X 292      58.229  58.484  72.166  0.00  0.00            
ATOM   4764 HD23 LEU X 292      59.240  58.087  73.634  0.00  0.00            
ATOM   4765  C   LEU X 292      58.181  58.926  77.782  0.00  0.00            
ATOM   4766  O   LEU X 292      59.390  58.702  77.888  0.00  0.00            
ATOM   4767  N   THR X 293      57.402  59.024  78.829  0.00  0.00            
ATOM   4768  H   THR X 293      56.458  59.244  78.545  0.00  0.00            
ATOM   4769  CA  THR X 293      57.670  58.986  80.343  0.00  0.00            
ATOM   4770  HA  THR X 293      58.702  58.736  80.588  0.00  0.00            
ATOM   4771  CB  THR X 293      57.485  60.341  80.983  0.00  0.00            
ATOM   4772  HB  THR X 293      56.485  60.750  80.835  0.00  0.00            
ATOM   4773  CG2 THR X 293      57.794  60.326  82.530  0.00  0.00            
ATOM   4774 HG21 THR X 293      57.617  61.336  82.899  0.00  0.00            
ATOM   4775 HG22 THR X 293      57.204  59.658  83.158  0.00  0.00            
ATOM   4776 HG23 THR X 293      58.847  60.149  82.746  0.00  0.00            
ATOM   4777  OG1 THR X 293      58.350  61.247  80.346  0.00  0.00            
ATOM   4778  HG1 THR X 293      57.886  61.299  79.508  0.00  0.00            
ATOM   4779  C   THR X 293      56.633  57.982  81.003  0.00  0.00            
ATOM   4780  O   THR X 293      55.594  58.404  81.428  0.00  0.00            
ATOM   4781  N   GLU X 294      57.094  56.755  81.209  0.00  0.00            
ATOM   4782  H   GLU X 294      57.899  56.441  80.686  0.00  0.00            
ATOM   4783  CA  GLU X 294      56.579  55.826  82.218  0.00  0.00            
ATOM   4784  HA  GLU X 294      56.216  56.399  83.071  0.00  0.00            
ATOM   4785  CB  GLU X 294      55.284  55.112  81.677  0.00  0.00            
ATOM   4786  HB2 GLU X 294      54.506  55.860  81.529  0.00  0.00            
ATOM   4787  HB3 GLU X 294      55.521  54.453  80.842  0.00  0.00            
ATOM   4788  CG  GLU X 294      54.783  54.036  82.716  0.00  0.00            
ATOM   4789  HG2 GLU X 294      55.536  53.248  82.740  0.00  0.00            
ATOM   4790  HG3 GLU X 294      54.715  54.460  83.718  0.00  0.00            
ATOM   4791  CD  GLU X 294      53.593  53.243  82.278  0.00  0.00            
ATOM   4792  OE1 GLU X 294      52.953  52.672  83.229  0.00  0.00            
ATOM   4793  OE2 GLU X 294      53.121  53.434  81.149  0.00  0.00            
ATOM   4794  C   GLU X 294      57.624  54.831  82.673  0.00  0.00            
ATOM   4795  O   GLU X 294      57.709  54.538  83.832  0.00  0.00            
ATOM   4796  N   GLU X 295      58.525  54.400  81.790  0.00  0.00            
ATOM   4797  H   GLU X 295      58.570  54.868  80.897  0.00  0.00            
ATOM   4798  CA  GLU X 295      59.478  53.363  81.980  0.00  0.00            
ATOM   4799  HA  GLU X 295      59.518  53.096  83.036  0.00  0.00            
ATOM   4800  CB  GLU X 295      59.269  52.182  81.056  0.00  0.00            
ATOM   4801  HB2 GLU X 295      59.258  52.502  80.014  0.00  0.00            
ATOM   4802  HB3 GLU X 295      60.084  51.465  81.153  0.00  0.00            
ATOM   4803  CG  GLU X 295      58.012  51.434  81.297  0.00  0.00            
ATOM   4804  HG2 GLU X 295      58.053  50.669  82.073  0.00  0.00            
ATOM   4805  HG3 GLU X 295      57.218  52.108  81.620  0.00  0.00            
ATOM   4806  CD  GLU X 295      57.374  50.840  80.006  0.00  0.00            
ATOM   4807  OE1 GLU X 295      56.132  50.815  79.871  0.00  0.00            
ATOM   4808  OE2 GLU X 295      58.016  50.418  79.027  0.00  0.00            
ATOM   4809  C   GLU X 295      60.877  53.911  81.670  0.00  0.00            
ATOM   4810  O   GLU X 295      61.065  54.846  80.877  0.00  0.00            
ATOM   4811  N   SER X 296      61.949  53.219  82.155  0.00  0.00            
ATOM   4812  H   SER X 296      61.840  52.538  82.893  0.00  0.00            
ATOM   4813  CA  SER X 296      63.314  53.717  81.986  0.00  0.00            
ATOM   4814  HA  SER X 296      63.392  54.556  81.295  0.00  0.00            
ATOM   4815  CB  SER X 296      63.835  54.139  83.397  0.00  0.00            
ATOM   4816  HB2 SER X 296      63.108  54.791  83.881  0.00  0.00            
ATOM   4817  HB3 SER X 296      63.917  53.252  84.026  0.00  0.00            
ATOM   4818  OG  SER X 296      65.137  54.707  83.418  0.00  0.00            
ATOM   4819  HG  SER X 296      65.238  55.444  84.025  0.00  0.00            
ATOM   4820  C   SER X 296      64.354  52.642  81.447  0.00  0.00            
ATOM   4821  O   SER X 296      63.993  51.464  81.185  0.00  0.00            
ATOM   4822  N   VAL X 297      65.594  52.970  81.098  0.00  0.00            
ATOM   4823  H   VAL X 297      65.890  53.907  81.331  0.00  0.00            
ATOM   4824  CA  VAL X 297      66.457  52.275  80.051  0.00  0.00            
ATOM   4825  HA  VAL X 297      65.853  51.771  79.296  0.00  0.00            
ATOM   4826  CB  VAL X 297      67.037  53.425  79.201  0.00  0.00            
ATOM   4827  HB  VAL X 297      66.180  53.859  78.686  0.00  0.00            
ATOM   4828  CG1 VAL X 297      67.890  54.396  80.058  0.00  0.00            
ATOM   4829 HG11 VAL X 297      67.239  55.019  80.672  0.00  0.00            
ATOM   4830 HG12 VAL X 297      68.714  53.889  80.560  0.00  0.00            
ATOM   4831 HG13 VAL X 297      68.443  55.008  79.346  0.00  0.00            
ATOM   4832  CG2 VAL X 297      67.789  52.845  78.030  0.00  0.00            
ATOM   4833 HG21 VAL X 297      67.746  53.661  77.308  0.00  0.00            
ATOM   4834 HG22 VAL X 297      68.811  52.693  78.375  0.00  0.00            
ATOM   4835 HG23 VAL X 297      67.461  51.908  77.581  0.00  0.00            
ATOM   4836  C   VAL X 297      67.488  51.311  80.719  0.00  0.00            
ATOM   4837  O   VAL X 297      68.386  50.710  80.065  0.00  0.00            
ATOM   4838  N   VAL X 298      67.344  51.053  82.000  0.00  0.00            
ATOM   4839  H   VAL X 298      66.519  51.497  82.377  0.00  0.00            
ATOM   4840  CA  VAL X 298      68.169  50.264  82.943  0.00  0.00            
ATOM   4841  HA  VAL X 298      68.531  49.346  82.480  0.00  0.00            
ATOM   4842  CB  VAL X 298      69.343  51.174  83.450  0.00  0.00            
ATOM   4843  HB  VAL X 298      69.957  51.401  82.578  0.00  0.00            
ATOM   4844  CG1 VAL X 298      68.828  52.458  84.056  0.00  0.00            
ATOM   4845 HG11 VAL X 298      68.784  53.180  83.241  0.00  0.00            
ATOM   4846 HG12 VAL X 298      67.876  52.408  84.585  0.00  0.00            
ATOM   4847 HG13 VAL X 298      69.523  52.852  84.798  0.00  0.00            
ATOM   4848  CG2 VAL X 298      70.328  50.639  84.508  0.00  0.00            
ATOM   4849 HG21 VAL X 298      71.253  51.179  84.302  0.00  0.00            
ATOM   4850 HG22 VAL X 298      70.022  50.798  85.542  0.00  0.00            
ATOM   4851 HG23 VAL X 298      70.466  49.566  84.380  0.00  0.00            
ATOM   4852  C   VAL X 298      67.282  49.889  84.193  0.00  0.00            
ATOM   4853  O   VAL X 298      66.423  50.648  84.586  0.00  0.00            
ATOM   4854  N   ARG X 299      67.383  48.672  84.647  0.00  0.00            
ATOM   4855  H   ARG X 299      68.184  48.146  84.328  0.00  0.00            
ATOM   4856  CA  ARG X 299      66.439  48.028  85.638  0.00  0.00            
ATOM   4857  HA  ARG X 299      66.137  48.779  86.367  0.00  0.00            
ATOM   4858  CB  ARG X 299      65.180  47.507  84.899  0.00  0.00            
ATOM   4859  HB2 ARG X 299      64.666  48.399  84.540  0.00  0.00            
ATOM   4860  HB3 ARG X 299      65.565  46.968  84.033  0.00  0.00            
ATOM   4861  CG  ARG X 299      64.263  46.632  85.789  0.00  0.00            
ATOM   4862  HG2 ARG X 299      63.390  46.374  85.190  0.00  0.00            
ATOM   4863  HG3 ARG X 299      64.822  45.729  86.035  0.00  0.00            
ATOM   4864  CD  ARG X 299      63.837  47.375  87.051  0.00  0.00            
ATOM   4865  HD2 ARG X 299      64.690  47.740  87.623  0.00  0.00            
ATOM   4866  HD3 ARG X 299      63.241  48.244  86.773  0.00  0.00            
ATOM   4867  NE  ARG X 299      63.032  46.465  87.887  0.00  0.00            
ATOM   4868  HE  ARG X 299      62.047  46.686  87.904  0.00  0.00            
ATOM   4869  CZ  ARG X 299      63.460  45.569  88.798  0.00  0.00            
ATOM   4870  NH1 ARG X 299      64.792  45.496  89.026  0.00  0.00            
ATOM   4871 HH11 ARG X 299      65.413  46.094  88.500  0.00  0.00            
ATOM   4872 HH12 ARG X 299      65.254  44.886  89.687  0.00  0.00            
ATOM   4873  NH2 ARG X 299      62.638  44.765  89.482  0.00  0.00            
ATOM   4874 HH21 ARG X 299      61.670  44.801  89.195  0.00  0.00            
ATOM   4875 HH22 ARG X 299      62.929  44.028  90.108  0.00  0.00            
ATOM   4876  C   ARG X 299      67.202  47.098  86.518  0.00  0.00            
ATOM   4877  O   ARG X 299      68.279  46.534  86.107  0.00  0.00            
ATOM   4878  OXT ARG X 299      66.876  46.813  87.677  0.00  0.00            
ATOM   4879  C15 9P2 X 300      55.604  37.683  58.474  0.00  0.00            
ATOM   4880  C16 9P2 X 300      55.557  39.020  58.051  0.00  0.00            
ATOM   4881  C17 9P2 X 300      56.577  39.865  58.267  0.00  0.00            
ATOM   4882  C18 9P2 X 300      57.790  39.439  58.918  0.00  0.00            
ATOM   4883  C20 9P2 X 300      54.937  41.139  57.511  0.00  0.00            
ATOM   4884  C01 9P2 X 300      55.309  38.966  62.390  0.00  0.00            
ATOM   4885  N02 9P2 X 300      54.964  37.690  62.160  0.00  0.00            
ATOM   4886  C03 9P2 X 300      56.136  36.995  62.395  0.00  0.00            
ATOM   4887  C04 9P2 X 300      57.235  37.870  62.347  0.00  0.00            
ATOM   4888  N05 9P2 X 300      56.693  39.118  62.449  0.00  0.00            
ATOM   4889  C06 9P2 X 300      57.441  40.388  62.677  0.00  0.00            
ATOM   4890  C07 9P2 X 300      57.174  41.099  64.067  0.00  0.00            
ATOM   4891  C08 9P2 X 300      58.122  40.721  65.255  0.00  0.00            
ATOM   4892  C09 9P2 X 300      57.988  39.333  65.857  0.00  0.00            
ATOM   4893  C10 9P2 X 300      58.710  37.563  62.362  0.00  0.00            
ATOM   4894  N11 9P2 X 300      59.469  38.134  61.225  0.00  0.00            
ATOM   4895  C12 9P2 X 300      59.228  37.595  59.877  0.00  0.00            
ATOM   4896  C13 9P2 X 300      57.910  38.081  59.200  0.00  0.00            
ATOM   4897  C14 9P2 X 300      56.817  37.237  58.974  0.00  0.00            
ATOM   4898  O19 9P2 X 300      56.246  41.128  57.999  0.00  0.00            
ATOM   4899  O21 9P2 X 300      54.470  39.766  57.644  0.00  0.00            
ATOM   4900  C22 9P2 X 300      60.911  38.244  61.464  0.00  0.00            
ATOM   4901  C23 9P2 X 300      61.279  39.052  62.691  0.00  0.00            
ATOM   4902  C24 9P2 X 300      61.389  40.465  62.602  0.00  0.00            
ATOM   4903  C25 9P2 X 300      61.861  41.214  63.705  0.00  0.00            
ATOM   4904  O26 9P2 X 300      61.670  42.581  63.846  0.00  0.00            
ATOM   4905  C27 9P2 X 300      61.601  42.788  65.245  0.00  0.00            
ATOM   4906  O28 9P2 X 300      62.060  41.539  65.915  0.00  0.00            
ATOM   4907  C29 9P2 X 300      62.036  40.581  64.937  0.00  0.00            
ATOM   4908  C30 9P2 X 300      62.047  39.203  65.044  0.00  0.00            
ATOM   4909  C31 9P2 X 300      61.672  38.465  63.909  0.00  0.00            
ATOM   4910  C32 9P2 X 300      56.258  35.553  62.437  0.00  0.00            
ATOM   4911  C33 9P2 X 300      55.441  34.771  61.544  0.00  0.00            
ATOM   4912  C34 9P2 X 300      55.443  33.361  61.532  0.00  0.00            
ATOM   4913  C35 9P2 X 300      56.216  32.670  62.539  0.00  0.00            
ATOM   4914  C36 9P2 X 300      56.973  33.380  63.523  0.00  0.00            
ATOM   4915  C37 9P2 X 300      56.962  34.805  63.427  0.00  0.00            
ATOM   4916  C38 9P2 X 300      54.346  40.030  62.481  0.00  0.00            
ATOM   4917  C39 9P2 X 300      54.469  41.232  61.647  0.00  0.00            
ATOM   4918  C40 9P2 X 300      53.568  42.221  61.845  0.00  0.00            
ATOM   4919  C41 9P2 X 300      52.432  42.137  62.700  0.00  0.00            
ATOM   4920  C42 9P2 X 300      52.360  40.933  63.494  0.00  0.00            
ATOM   4921  C43 9P2 X 300      53.290  39.906  63.351  0.00  0.00            
ATOM   4922  H15 9P2 X 300      54.790  36.975  58.349  0.00  0.00            
ATOM   4923  H18 9P2 X 300      58.535  40.147  59.267  0.00  0.00            
ATOM   4924 H202 9P2 X 300      54.291  41.818  58.080  0.00  0.00            
ATOM   4925 H203 9P2 X 300      55.027  41.411  56.453  0.00  0.00            
ATOM   4926 H062 9P2 X 300      58.519  40.186  62.663  0.00  0.00            
ATOM   4927 H063 9P2 X 300      57.203  41.066  61.848  0.00  0.00            
ATOM   4928 H072 9P2 X 300      56.113  41.142  64.340  0.00  0.00            
ATOM   4929 H073 9P2 X 300      57.377  42.160  63.878  0.00  0.00            
ATOM   4930 H082 9P2 X 300      59.186  40.733  64.988  0.00  0.00            
ATOM   4931 H083 9P2 X 300      57.892  41.409  66.078  0.00  0.00            
ATOM   4932 H091 9P2 X 300      56.941  39.117  66.101  0.00  0.00            
ATOM   4933 H092 9P2 X 300      58.281  38.647  65.052  0.00  0.00            
ATOM   4934 H093 9P2 X 300      58.654  39.073  66.689  0.00  0.00            
ATOM   4935 H102 9P2 X 300      58.804  36.470  62.341  0.00  0.00            
ATOM   4936 H103 9P2 X 300      59.154  37.918  63.301  0.00  0.00            
ATOM   4937 H122 9P2 X 300      60.131  37.853  59.309  0.00  0.00            
ATOM   4938 H123 9P2 X 300      59.155  36.505  59.975  0.00  0.00            
ATOM   4939  H14 9P2 X 300      56.986  36.187  59.192  0.00  0.00            
ATOM   4940 H222 9P2 X 300      61.406  38.607  60.555  0.00  0.00            
ATOM   4941 H223 9P2 X 300      61.289  37.217  61.537  0.00  0.00            
ATOM   4942  H24 9P2 X 300      61.147  40.967  61.670  0.00  0.00            
ATOM   4943 H272 9P2 X 300      62.309  43.612  65.386  0.00  0.00            
ATOM   4944 H273 9P2 X 300      60.593  42.974  65.633  0.00  0.00            
ATOM   4945  H30 9P2 X 300      62.236  38.760  66.017  0.00  0.00            
ATOM   4946  H31 9P2 X 300      61.665  37.394  64.088  0.00  0.00            
ATOM   4947  H33 9P2 X 300      54.810  35.363  60.888  0.00  0.00            
ATOM   4948  H34 9P2 X 300      54.823  32.912  60.762  0.00  0.00            
ATOM   4949  H35 9P2 X 300      56.127  31.588  62.501  0.00  0.00            
ATOM   4950  H36 9P2 X 300      57.516  32.829  64.285  0.00  0.00            
ATOM   4951  H37 9P2 X 300      57.500  35.380  64.175  0.00  0.00            
ATOM   4952  H39 9P2 X 300      55.300  41.401  60.968  0.00  0.00            
ATOM   4953  H40 9P2 X 300      53.710  43.055  61.164  0.00  0.00            
ATOM   4954  H41 9P2 X 300      51.713  42.948  62.771  0.00  0.00            
ATOM   4955  H42 9P2 X 300      51.546  40.879  64.211  0.00  0.00            
ATOM   4956  H43 9P2 X 300      53.268  39.112  64.092  0.00  0.00            
ATOM   4957 C116 PA  X 301      66.439  -2.253  63.697  0.00  0.00            
ATOM   4958 H16R PA  X 301      65.482  -2.559  63.269  0.00  0.00            
ATOM   4959 H16S PA  X 301      66.511  -1.166  63.776  0.00  0.00            
ATOM   4960 H16T PA  X 301      66.540  -2.653  64.708  0.00  0.00            
ATOM   4961 C115 PA  X 301      67.625  -2.714  62.759  0.00  0.00            
ATOM   4962 H15R PA  X 301      67.656  -3.806  62.740  0.00  0.00            
ATOM   4963 H15S PA  X 301      67.520  -2.428  61.710  0.00  0.00            
ATOM   4964 C114 PA  X 301      69.002  -2.104  63.153  0.00  0.00            
ATOM   4965 H14R PA  X 301      69.738  -2.256  62.361  0.00  0.00            
ATOM   4966 H14S PA  X 301      68.835  -1.080  63.494  0.00  0.00            
ATOM   4967 C113 PA  X 301      69.549  -2.785  64.410  0.00  0.00            
ATOM   4968 H13R PA  X 301      68.792  -2.970  65.175  0.00  0.00            
ATOM   4969 H13S PA  X 301      69.961  -3.733  64.055  0.00  0.00            
ATOM   4970 C112 PA  X 301      70.678  -1.981  65.099  0.00  0.00            
ATOM   4971 H12R PA  X 301      71.073  -2.542  65.949  0.00  0.00            
ATOM   4972 H12S PA  X 301      71.542  -1.861  64.442  0.00  0.00            
ATOM   4973 C111 PA  X 301      70.197  -0.573  65.601  0.00  0.00            
ATOM   4974 H11R PA  X 301      69.950   0.124  64.798  0.00  0.00            
ATOM   4975 H11S PA  X 301      69.273  -0.668  66.175  0.00  0.00            
ATOM   4976 C110 PA  X 301      71.253   0.064  66.582  0.00  0.00            
ATOM   4977 H10R PA  X 301      72.163   0.101  65.979  0.00  0.00            
ATOM   4978 H10S PA  X 301      70.842   1.005  66.953  0.00  0.00            
ATOM   4979  C19 PA  X 301      71.711  -0.794  67.868  0.00  0.00            
ATOM   4980  H9R PA  X 301      70.829  -1.045  68.460  0.00  0.00            
ATOM   4981  H9S PA  X 301      72.287  -1.687  67.618  0.00  0.00            
ATOM   4982  C18 PA  X 301      72.533   0.017  68.784  0.00  0.00            
ATOM   4983  H8R PA  X 301      73.569  -0.168  68.491  0.00  0.00            
ATOM   4984  H8S PA  X 301      72.444   1.072  68.517  0.00  0.00            
ATOM   4985  C17 PA  X 301      72.138  -0.153  70.260  0.00  0.00            
ATOM   4986  H7R PA  X 301      71.173   0.352  70.346  0.00  0.00            
ATOM   4987  H7S PA  X 301      71.976  -1.218  70.439  0.00  0.00            
ATOM   4988  C16 PA  X 301      73.169   0.466  71.128  0.00  0.00            
ATOM   4989  H6R PA  X 301      74.105  -0.088  71.030  0.00  0.00            
ATOM   4990  H6S PA  X 301      73.389   1.451  70.713  0.00  0.00            
ATOM   4991  C15 PA  X 301      72.829   0.682  72.568  0.00  0.00            
ATOM   4992  H5R PA  X 301      71.993   1.385  72.556  0.00  0.00            
ATOM   4993  H5S PA  X 301      72.352  -0.200  73.001  0.00  0.00            
ATOM   4994  C14 PA  X 301      73.902   1.235  73.525  0.00  0.00            
ATOM   4995  H4R PA  X 301      74.733   0.535  73.631  0.00  0.00            
ATOM   4996  H4S PA  X 301      74.329   2.177  73.176  0.00  0.00            
ATOM   4997  C13 PA  X 301      73.394   1.483  74.957  0.00  0.00            
ATOM   4998  H3R PA  X 301      72.930   0.598  75.397  0.00  0.00            
ATOM   4999  H3S PA  X 301      74.158   1.798  75.670  0.00  0.00            
ATOM   5000  C12 PA  X 301      72.433   2.634  75.168  0.00  0.00            
ATOM   5001  H2R PA  X 301      72.945   3.536  74.829  0.00  0.00            
ATOM   5002  H2S PA  X 301      71.538   2.549  74.548  0.00  0.00            
ATOM   5003  C11 PC  X 302      71.943   2.884  76.543  0.00  0.00            
ATOM   5004  O12 PC  X 302      71.803   1.984  77.396  0.00  0.00            
ATOM   5005  O11 PC  X 302      71.565   4.186  76.735  0.00  0.00            
ATOM   5006  C1  PC  X 302      70.844   4.551  77.987  0.00  0.00            
ATOM   5007  HR  PC  X 302      69.760   4.478  77.867  0.00  0.00            
ATOM   5008  HS  PC  X 302      71.160   3.920  78.821  0.00  0.00            
ATOM   5009  C2  PC  X 302      71.310   5.939  78.351  0.00  0.00            
ATOM   5010  HX  PC  X 302      72.401   5.985  78.298  0.00  0.00            
ATOM   5011  C3  PC  X 302      70.775   6.254  79.790  0.00  0.00            
ATOM   5012  HA  PC  X 302      71.583   6.083  80.506  0.00  0.00            
ATOM   5013  HB  PC  X 302      70.353   7.262  79.760  0.00  0.00            
ATOM   5014  O31 PC  X 302      69.735   5.371  80.217  0.00  0.00            
ATOM   5015  P31 PC  X 302      68.854   5.671  81.543  0.00  0.00            
ATOM   5016  O32 PC  X 302      68.830   4.211  82.036  0.00  0.00            
ATOM   5017  C31 PC  X 302      68.526   3.832  83.384  0.00  0.00            
ATOM   5018  H1A PC  X 302      69.034   4.487  84.095  0.00  0.00            
ATOM   5019  H1B PC  X 302      67.437   3.824  83.477  0.00  0.00            
ATOM   5020  C32 PC  X 302      69.022   2.417  83.528  0.00  0.00            
ATOM   5021  H2A PC  X 302      68.400   1.810  84.188  0.00  0.00            
ATOM   5022  H2B PC  X 302      68.862   1.872  82.596  0.00  0.00            
ATOM   5023  N31 PC  X 302      70.445   2.126  83.814  0.00  0.00            
ATOM   5024  C33 PC  X 302      70.915   2.728  85.119  0.00  0.00            
ATOM   5025  H3A PC  X 302      70.432   2.083  85.855  0.00  0.00            
ATOM   5026  H3B PC  X 302      72.005   2.695  85.083  0.00  0.00            
ATOM   5027  H3C PC  X 302      70.457   3.718  85.138  0.00  0.00            
ATOM   5028  C34 PC  X 302      70.665   0.635  83.872  0.00  0.00            
ATOM   5029  H4A PC  X 302      70.800   0.234  82.867  0.00  0.00            
ATOM   5030  H4B PC  X 302      71.577   0.461  84.446  0.00  0.00            
ATOM   5031  H4C PC  X 302      69.858   0.102  84.377  0.00  0.00            
ATOM   5032  C35 PC  X 302      71.265   2.738  82.700  0.00  0.00            
ATOM   5033  H5A PC  X 302      72.342   2.598  82.799  0.00  0.00            
ATOM   5034  H5B PC  X 302      71.084   3.811  82.615  0.00  0.00            
ATOM   5035  H5C PC  X 302      70.921   2.217  81.806  0.00  0.00            
ATOM   5036  O33 PC  X 302      69.497   6.452  82.636  0.00  0.00            
ATOM   5037  O34 PC  X 302      67.502   6.141  81.165  0.00  0.00            
ATOM   5038  O21 PC  X 302      70.679   6.745  77.402  0.00  0.00            
ATOM   5039  C21 PC  X 302      71.120   7.994  77.263  0.00  0.00            
ATOM   5040  O22 PC  X 302      72.089   8.442  77.882  0.00  0.00            
ATOM   5041  C12 OL  X 303      70.380   8.702  76.230  0.00  0.00            
ATOM   5042  H2R OL  X 303      71.059   9.303  75.621  0.00  0.00            
ATOM   5043  H2S OL  X 303      69.720   9.395  76.756  0.00  0.00            
ATOM   5044  C13 OL  X 303      69.421   7.830  75.311  0.00  0.00            
ATOM   5045  H3R OL  X 303      68.623   7.408  75.925  0.00  0.00            
ATOM   5046  H3S OL  X 303      70.088   7.113  74.828  0.00  0.00            
ATOM   5047  C14 OL  X 303      68.746   8.678  74.214  0.00  0.00            
ATOM   5048  H4R OL  X 303      69.504   9.117  73.563  0.00  0.00            
ATOM   5049  H4S OL  X 303      68.207   9.505  74.680  0.00  0.00            
ATOM   5050  C15 OL  X 303      67.654   7.924  73.373  0.00  0.00            
ATOM   5051  H5R OL  X 303      66.854   7.709  74.084  0.00  0.00            
ATOM   5052  H5S OL  X 303      67.844   6.977  72.864  0.00  0.00            
ATOM   5053  C16 OL  X 303      67.053   8.967  72.361  0.00  0.00            
ATOM   5054  H6R OL  X 303      67.726   9.293  71.566  0.00  0.00            
ATOM   5055  H6S OL  X 303      66.787   9.849  72.947  0.00  0.00            
ATOM   5056  C17 OL  X 303      65.749   8.221  71.734  0.00  0.00            
ATOM   5057  H7R OL  X 303      64.917   8.233  72.441  0.00  0.00            
ATOM   5058  H7S OL  X 303      65.978   7.195  71.437  0.00  0.00            
ATOM   5059  C18 OL  X 303      65.311   8.910  70.354  0.00  0.00            
ATOM   5060  H8R OL  X 303      64.947   7.982  69.907  0.00  0.00            
ATOM   5061  H8S OL  X 303      66.205   9.352  69.910  0.00  0.00            
ATOM   5062  C19 OL  X 303      64.277   9.963  70.730  0.00  0.00
[truncated: 10,112,400 more chars]
