# Supplementary material for: Intermolecular Interactions in G Protein-Coupled Receptor Allosteric Sites at the Membrane Interface from Molecular Dynamics Simulations and Quantum Chemical Calculations
Source: J Chem Inf Model. 2022 Sep 30;62(19):4736–47. doi: 10.1021/acs.jcim.2c00788 (PMC9554917; doi:10.1021/acs.jcim.2c00788)
Supplement: Supplementary file 2 — ci2c00788_si_002.zip [file ci2c00788_si_002.zip › MD_simulations_inputs/C5aR1_MD_simulations_inputs/5o9h_popc/eq01.out]

          -------------------------------------------------------
          Amber 16 PMEMD                              2016
          -------------------------------------------------------

| PMEMD implementation of SANDER, Release 16

| Run on 01/25/2019 at 13:13:03

|   Executable path: /usr/local/amber16/bin/pmemd.cuda
| Working directory: /data/almudena/C5aR1-9P2-popc/1_equilibration
|          Hostname: c104343

  [-O]verwriting output

File Assignments:
|   MDIN: eq01.in                                                               
|  MDOUT: eq01.out                                                              
| INPCRD: c5ar1-9p2-popc.heat.rst                                               
|   PARM: c5ar1-9p2-popc.top                                                    
| RESTRT: c5ar1-9p2-popc.eq01.rst                                               
|   REFC: c5ar1-9p2-popc.heat.rst                                               
|  MDVEL: mdvel                                                                 
|   MDEN: mden                                                                  
|  MDCRD: eq01.nc                                                               
| MDINFO: mdinfo                                                                
|  MDFRC: mdfrc                                                                 


 Here is the input file:

&cntrl                                                                         
    imin=0,        ! No minimization                                           
    irest=1,       ! This IS a restart of an old MD simulation                 
    ntx=5,         ! So our inpcrd file has velocities                         
                                                                               
! Temperature control                                                          
    ntt=3,         ! Langevin dynamics                                         
    gamma_ln=1.0,  ! Friction coefficient (ps^-1)                              
    temp0=310,  ! Target temperature                                           
                                                                               
! Potential energy control                                                     
    cut=10.0,      ! Nonbonded cutoff, in Angstroms                            
                                                                               
! MD settings                                                                  
    nstlim=25000,  ! 25K steps, 25 ps total                                    
    dt=0.001,      ! time step (ps)                                            
                                                                               
! SHAKE                                                                        
    ntc=2,         ! Constrain bonds containing hydrogen                       
    ntf=2,         ! Do not calculate forces of bonds containing hydrogen      
                                                                               
! Control how often information is printed                                     
    ntpr=1000,     ! Print energies every 1000 steps                           
    ntwx=100,      ! Print coordinates every 1000 steps to the trajectory      
    ntwr=10000,    ! Print a restart file every 10K steps (can be less frequent
!   ntwv=-1,       ! Uncomment to also print velocities to trajectory          
!   ntwf=-1,       ! Uncomment to also print forces to trajectory              
    ntxo=2,        ! Write NetCDF format                                       
                                                                               
! Wrap coordinates when printing them to the same unit cell                    
    iwrap=1,                                                                   
                                                                               
! Restraint options                                                            
    ntr=1,         ! Positional restraints                                     
    nmropt=1,      ! Dihedral restraints for sugars and lipids                 
    /                                                                          
&wt                                                                            
    type='END'                                                                 
   /                                                                           
Hold protein fixed                                                             
5.0                                                                            
RES 1 299                                                                      
END                                                                            
Hold lipids fixed                                                              
1.0                                                                            
FIND                                                                           
P * * PC                                                                       
SEARCH                                                                         
ATOM 4957 50516                                                                
END                                                                            
Hold ligand fixed                                                              
5.0                                                                            
RES 300                                                                        
END                                                                            
Hold ions fixed                                                                
1.0                                                                            
RES 1321 1482                                                                  
END                                                                            
Hold waters fixed                                                              
1.0                                                                            
FIND                                                                           
* * * WAT                                                                      
SEARCH                                                                         
RES 1483 27463                                                                 
END                                                                            
END                                                                            
                                                                               


Note: ig = -1. Setting random seed to   151623 based on wallclock time in 
      microseconds.
 
|--------------------- INFORMATION ----------------------
| GPU (CUDA) Version of PMEMD in use: NVIDIA GPU IN USE.
|                    Version 16.0.0
| 
|                      02/25/2016
| 
| Implementation by:
|                    Ross C. Walker     (SDSC)
|                    Scott Le Grand     (nVIDIA)
| 
| Precision model in use:
|      [SPFP] - Single Precision Forces, 64-bit Fixed Point
|               Accumulation. (Default)
| 
|--------------------------------------------------------
 
|----------------- CITATION INFORMATION -----------------
|
|    When publishing work that utilized the CUDA version
|    of AMBER, please cite the following in addition to
|    the regular AMBER citations:
|
|  - Romelia Salomon-Ferrer; Andreas W. Goetz; Duncan
|    Poole; Scott Le Grand; Ross C. Walker "Routine
|    microsecond molecular dynamics simulations with
|    AMBER - Part II: Particle Mesh Ewald", J. Chem.
|    Theory Comput., 2013, 9 (9), pp3878-3888,
|    DOI: 10.1021/ct400314y.
|
|  - Andreas W. Goetz; Mark J. Williamson; Dong Xu;
|    Duncan Poole; Scott Le Grand; Ross C. Walker
|    "Routine microsecond molecular dynamics simulations
|    with AMBER - Part I: Generalized Born", J. Chem.
|    Theory Comput., 2012, 8 (5), pp1542-1555.
|
|  - Scott Le Grand; Andreas W. Goetz; Ross C. Walker
|    "SPFP: Speed without compromise - a mixed precision
|    model for GPU accelerated molecular dynamics
|    simulations.", Comp. Phys. Comm., 2013, 184
|    pp374-380, DOI: 10.1016/j.cpc.2012.09.022
|
|--------------------------------------------------------
 
|------------------- GPU DEVICE INFO --------------------
|
|            CUDA_VISIBLE_DEVICES: 1
|   CUDA Capable Devices Detected:      1
|           CUDA Device ID in use:      0
|                CUDA Device Name: GeForce GTX 1080 Ti
|     CUDA Device Global Mem Size:  11178 MB
| CUDA Device Num Multiprocessors:     28
|           CUDA Device Core Freq:   1.58 GHz
|
|--------------------------------------------------------
 
 
| Conditional Compilation Defines Used:
| PUBFFT
| BINTRAJ
| CUDA
| EMIL

| Largest sphere to fit in unit cell has radius =    56.715

| New format PARM file being parsed.
| Version =    1.000 Date = 01/25/19 Time = 10:59:25

| Note: 1-4 EEL scale factors are being read from the topology file.

| Note: 1-4 VDW scale factors are being read from the topology file.
| Duplicated    0 dihedrals

| Duplicated    0 dihedrals

--------------------------------------------------------------------------------
   1.  RESOURCE   USE: 
--------------------------------------------------------------------------------

 getting box info from netcdf restart file
 NATOM  =  133067 NTYPES =      26 NBONH =  112808 MBONA  =   19828
 NTHETH =   72702 MTHETA =   23462 NPHIH =  119124 MPHIA  =   73986
 NHPARM =       0 NPARM  =       0 NNB   =  391858 NRES   =   28945
 NBONA  =   19828 NTHETA =   23462 NPHIA =   73986 NUMBND =     106
 NUMANG =     228 NPTRA  =     274 NATYP =      64 NPHB   =       1
 IFBOX  =       1 NMXRS  =      78 IFCAP =       0 NEXTRA =       0
 NCOPY  =       0

| Coordinate Index Table dimensions:    20   20   20
| Direct force subcell size =     5.6715    5.6855    5.6866

     BOX TYPE: RECTILINEAR

--------------------------------------------------------------------------------
   2.  CONTROL  DATA  FOR  THE  RUN
--------------------------------------------------------------------------------

default_name                                                                    

General flags:
     imin    =       0, nmropt  =       1

Nature and format of input:
     ntx     =       5, irest   =       1, ntrx    =       1

Nature and format of output:
     ntxo    =       2, ntpr    =    1000, ntrx    =       1, ntwr    =   10000
     iwrap   =       1, ntwx    =     100, ntwv    =       0, ntwe    =       0
     ioutfm  =       1, ntwprt  =       0, idecomp =       0, rbornstat=      0

Potential function:
     ntf     =       2, ntb     =       1, igb     =       0, nsnb    =      25
     ipol    =       0, gbsa    =       0, iesp    =       0
     dielc   =   1.00000, cut     =  10.00000, intdiel =   1.00000

Frozen or restrained atoms:
     ibelly  =       0, ntr     =       1
     restraint_wt =   0.00000

Molecular dynamics:
     nstlim  =     25000, nscm    =         0, nrespa  =         1
     t       =   0.00000, dt      =   0.00100, vlimit  =  -1.00000

Langevin dynamics temperature regulation:
     ig      =  151623
     temp0   = 310.00000, tempi   =   0.00000, gamma_ln=   1.00000

SHAKE:
     ntc     =       2, jfastw  =       0
     tol     =   0.00001

NMR refinement options:
     iscale  =       0, noeskp  =       1, ipnlty  =       1, mxsub   =       1
     scalm   = 100.00000, pencut  =   0.10000, tausw   =   0.10000

| Intermolecular bonds treatment:
|     no_intermolecular_bonds =       1

| Energy averages sample interval:
|     ene_avg_sampling =    1000

Ewald parameters:
     verbose =       0, ew_type =       0, nbflag  =       1, use_pme =       1
     vdwmeth =       1, eedmeth =       1, netfrc  =       1
     Box X =  113.431   Box Y =  113.711   Box Z =  113.732
     Alpha =   90.000   Beta  =   90.000   Gamma =   90.000
     NFFT1 =  120       NFFT2 =  120       NFFT3 =  120
     Cutoff=   10.000   Tol   =0.100E-04
     Ewald Coefficient =  0.27511
     Interpolation order =    4

    LOADING THE CONSTRAINED ATOMS AS GROUPS


   5.  REFERENCE ATOM COORDINATES

  default_name                                                                    
    ----- READING GROUP     1; TITLE:
 Hold protein fixed                                                          

     GROUP    1 HAS HARMONIC CONSTRAINTS     5.00000
 GRP    1 RES    1 TO   299
      Number of atoms in this group  =  4878
    ----- READING GROUP     2; TITLE:
 Hold lipids fixed                                                           

     GROUP    2 HAS HARMONIC CONSTRAINTS     1.00000
      ALL ATOMS THAT MEET 1 OF THE FOLLOWING SPECIFICATIONS WILL BE INCLUDED IN GROUP BELOW

      GRAPH NAME  = P     SYMBOL  = *     TREE SYMBOL  = *     RESIDUE TYPE  = PC  

      GROUP    2   CONSISTS OF ATOMS -

                                    4957  TO50516
      Number of atoms in this group  =     0
    ----- READING GROUP     3; TITLE:
 Hold ligand fixed                                                           

     GROUP    3 HAS HARMONIC CONSTRAINTS     5.00000
 GRP    3 RES  300 TO   300
      Number of atoms in this group  =    78
    ----- READING GROUP     4; TITLE:
 Hold ions fixed                                                             

     GROUP    4 HAS HARMONIC CONSTRAINTS     1.00000
 GRP    4 RES 1321 TO  1482
      Number of atoms in this group  =   162
    ----- READING GROUP     5; TITLE:
 Hold waters fixed                                                           

     GROUP    5 HAS HARMONIC CONSTRAINTS     1.00000
      ALL ATOMS THAT MEET 1 OF THE FOLLOWING SPECIFICATIONS WILL BE INCLUDED IN GROUP BELOW

      GRAPH NAME  = *     SYMBOL  = *     TREE SYMBOL  = *     RESIDUE TYPE  = WAT 

 GRP    5 RES 1483 TO 27463
      Number of atoms in this group  = 77943
    ----- END OF GROUP READ -----

--------------------------------------------------------------------------------
   3.  ATOMIC COORDINATES AND VELOCITIES
--------------------------------------------------------------------------------

default_name                                                                    
 begin time read from input coords =    25.000 ps


           Begin reading energy term weight changes/NMR restraints
 WEIGHT CHANGES:
                         ** No weight changes given **

 RESTRAINTS:
  No valid redirection requests found
                          ** No restraint defined **

                  Done reading weight changes/NMR restraints


 
 Number of triangulated 3-point waters found:    27463

     Sum of charges from parm topology file =  -0.00206457
     Forcing neutrality...

| Dynamic Memory, Types Used:
| Reals             4036905
| Integers          7830292

| Nonbonded Pairs Initial Allocation:    40249440

| GPU memory information (estimate):
| KB of GPU memory in use:    648578
| KB of CPU memory in use:    186446

--------------------------------------------------------------------------------
   4.  RESULTS
--------------------------------------------------------------------------------

 ---------------------------------------------------
 APPROXIMATING switch and d/dx switch using CUBIC SPLINE INTERPOLATION
 using   5000.0 points per unit in tabled values
 TESTING RELATIVE ERROR over r ranging from 0.0 to cutoff
| CHECK switch(x): max rel err =   0.2738E-14   at   2.422500
| CHECK d/dx switch(x): max rel err =   0.8314E-11   at   2.736960
 ---------------------------------------------------
|---------------------------------------------------
| APPROXIMATING direct energy using CUBIC SPLINE INTERPOLATION
|  with   50.0 points per unit in tabled values
| Relative Error Limit not exceeded for r .gt.   2.33
| APPROXIMATING direct force using CUBIC SPLINE INTERPOLATION
|  with   50.0 points per unit in tabled values
| Relative Error Limit not exceeded for r .gt.   2.80
|---------------------------------------------------

 NSTEP =     1000   TIME(PS) =      26.000  TEMP(K) =   294.20  PRESS =     0.0
 Etot   =   -224360.3588  EKtot   =     83717.3281  EPtot      =   -308077.6869
 BOND   =      6667.8364  ANGLE   =     25975.5964  DIHED      =     18747.6602
 1-4 NB =      6233.4566  1-4 EEL =      4178.2327  VDWAALS    =     38710.9453
 EELEC  =   -422630.6440  EHBOND  =         0.0000  RESTRAINT  =     14039.2295
 EAMBER (non-restraint)  =   -322116.9164
 ------------------------------------------------------------------------------

 NMR restraints: Bond =    0.000   Angle =     0.000   Torsion =     0.000
===============================================================================

 NSTEP =     2000   TIME(PS) =      27.000  TEMP(K) =   303.81  PRESS =     0.0
 Etot   =   -218671.1921  EKtot   =     86451.2891  EPtot      =   -305122.4812
 BOND   =      6590.8715  ANGLE   =     26199.2268  DIHED      =     18719.3613
 1-4 NB =      6192.8186  1-4 EEL =      4111.6843  VDWAALS    =     38120.2863
 EELEC  =   -420036.7976  EHBOND  =         0.0000  RESTRAINT  =     14980.0676
 EAMBER (non-restraint)  =   -320102.5488
 ------------------------------------------------------------------------------

 NMR restraints: Bond =    0.000   Angle =     0.000   Torsion =     0.000
===============================================================================

 NSTEP =     3000   TIME(PS) =      28.000  TEMP(K) =   308.21  PRESS =     0.0
 Etot   =   -215874.0919  EKtot   =     87704.8906  EPtot      =   -303578.9826
 BOND   =      6691.7404  ANGLE   =     26195.8695  DIHED      =     18868.1299
 1-4 NB =      6165.2363  1-4 EEL =      4218.4400  VDWAALS    =     37929.9855
 EELEC  =   -419169.1066  EHBOND  =         0.0000  RESTRAINT  =     15520.7224
 EAMBER (non-restraint)  =   -319099.7050
 ------------------------------------------------------------------------------

 NMR restraints: Bond =    0.000   Angle =     0.000   Torsion =     0.000
===============================================================================

 NSTEP =     4000   TIME(PS) =      29.000  TEMP(K) =   308.47  PRESS =     0.0
 Etot   =   -215318.4058  EKtot   =     87777.8906  EPtot      =   -303096.2964
 BOND   =      6616.4862  ANGLE   =     26289.1013  DIHED      =     18700.6492
 1-4 NB =      6212.2047  1-4 EEL =      4145.1214  VDWAALS    =     38226.4820
 EELEC  =   -418868.4197  EHBOND  =         0.0000  RESTRAINT  =     15582.0784
 EAMBER (non-restraint)  =   -318678.3748
 ------------------------------------------------------------------------------

 NMR restraints: Bond =    0.000   Angle =     0.000   Torsion =     0.000
===============================================================================

 NSTEP =     5000   TIME(PS) =      30.000  TEMP(K) =   309.14  PRESS =     0.0
 Etot   =   -214649.6054  EKtot   =     87968.2812  EPtot      =   -302617.8867
 BOND   =      6720.8350  ANGLE   =     26447.6948  DIHED      =     18745.0748
 1-4 NB =      6229.3127  1-4 EEL =      4116.1132  VDWAALS    =     38024.4904
 EELEC  =   -418534.8807  EHBOND  =         0.0000  RESTRAINT  =     15633.4732
 EAMBER (non-restraint)  =   -318251.3598
 ------------------------------------------------------------------------------

 NMR restraints: Bond =    0.000   Angle =     0.000   Torsion =     0.000
===============================================================================

 NSTEP =     6000   TIME(PS) =      31.000  TEMP(K) =   310.13  PRESS =     0.0
 Etot   =   -214349.4301  EKtot   =     88251.2500  EPtot      =   -302600.6801
 BOND   =      6660.8837  ANGLE   =     26551.8301  DIHED      =     18751.3278
 1-4 NB =      6185.0543  1-4 EEL =      4018.1601  VDWAALS    =     38364.4486
 EELEC  =   -418878.1428  EHBOND  =         0.0000  RESTRAINT  =     15745.7582
 EAMBER (non-restraint)  =   -318346.4383
 ------------------------------------------------------------------------------

 NMR restraints: Bond =    0.000   Angle =     0.000   Torsion =     0.000
===============================================================================

 NSTEP =     7000   TIME(PS) =      32.000  TEMP(K) =   309.55  PRESS =     0.0
 Etot   =   -214015.9707  EKtot   =     88084.0391  EPtot      =   -302100.0098
 BOND   =      6729.8879  ANGLE   =     26365.6516  DIHED      =     18708.1905
 1-4 NB =      6251.2135  1-4 EEL =      4093.6244  VDWAALS    =     37752.1016
 EELEC  =   -417857.8960  EHBOND  =         0.0000  RESTRAINT  =     15857.2168
 EAMBER (non-restraint)  =   -317957.2266
 ------------------------------------------------------------------------------

 NMR restraints: Bond =    0.000   Angle =     0.000   Torsion =     0.000
===============================================================================

 NSTEP =     8000   TIME(PS) =      33.000  TEMP(K) =   309.83  PRESS =     0.0
 Etot   =   -214553.8761  EKtot   =     88164.4453  EPtot      =   -302718.3214
 BOND   =      6826.6322  ANGLE   =     26302.3334  DIHED      =     18800.2520
 1-4 NB =      6227.9447  1-4 EEL =      4136.4224  VDWAALS    =     38198.4921
 EELEC  =   -418965.9644  EHBOND  =         0.0000  RESTRAINT  =     15755.5662
 EAMBER (non-restraint)  =   -318473.8876
 ------------------------------------------------------------------------------

 NMR restraints: Bond =    0.000   Angle =     0.000   Torsion =     0.000
===============================================================================

 NSTEP =     9000   TIME(PS) =      34.000  TEMP(K) =   311.43  PRESS =     0.0
 Etot   =   -214187.6587  EKtot   =     88620.0625  EPtot      =   -302807.7212
 BOND   =      6809.5101  ANGLE   =     26558.4014  DIHED      =     18817.7553
 1-4 NB =      6165.7604  1-4 EEL =      4122.6874  VDWAALS    =     37647.8264
 EELEC  =   -418728.2810  EHBOND  =         0.0000  RESTRAINT  =     15798.6189
 EAMBER (non-restraint)  =   -318606.3401
 ------------------------------------------------------------------------------

 NMR restraints: Bond =    0.000   Angle =     0.000   Torsion =     0.000
===============================================================================

 NSTEP =    10000   TIME(PS) =      35.000  TEMP(K) =   310.59  PRESS =     0.0
 Etot   =   -214258.3395  EKtot   =     88380.8906  EPtot      =   -302639.2302
 BOND   =      6626.8001  ANGLE   =     26391.1755  DIHED      =     18760.7625
 1-4 NB =      6217.7696  1-4 EEL =      4034.5250  VDWAALS    =     37753.1367
 EELEC  =   -418234.1518  EHBOND  =         0.0000  RESTRAINT  =     15810.7524
 EAMBER (non-restraint)  =   -318449.9825
 ------------------------------------------------------------------------------

 NMR restraints: Bond =    0.000   Angle =     0.000   Torsion =     0.000
===============================================================================

 NSTEP =    11000   TIME(PS) =      36.000  TEMP(K) =   310.81  PRESS =     0.0
 Etot   =   -214215.1125  EKtot   =     88443.2422  EPtot      =   -302658.3546
 BOND   =      6665.3539  ANGLE   =     26269.3632  DIHED      =     18711.1932
 1-4 NB =      6188.1086  1-4 EEL =      4045.0011  VDWAALS    =     37886.0247
 EELEC  =   -418302.1469  EHBOND  =         0.0000  RESTRAINT  =     15878.7476
 EAMBER (non-restraint)  =   -318537.1022
 ------------------------------------------------------------------------------

 NMR restraints: Bond =    0.000   Angle =     0.000   Torsion =     0.000
===============================================================================

 NSTEP =    12000   TIME(PS) =      37.000  TEMP(K) =   310.11  PRESS =     0.0
 Etot   =   -214538.6998  EKtot   =     88244.0000  EPtot      =   -302782.6998
 BOND   =      6709.5168  ANGLE   =     26361.8579  DIHED      =     18771.7773
 1-4 NB =      6244.5118  1-4 EEL =      4023.9353  VDWAALS    =     37708.8006
 EELEC  =   -418408.0542  EHBOND  =         0.0000  RESTRAINT  =     15804.9547
 EAMBER (non-restraint)  =   -318587.6545
 ------------------------------------------------------------------------------

 NMR restraints: Bond =    0.000   Angle =     0.000   Torsion =     0.000
===============================================================================

 NSTEP =    13000   TIME(PS) =      38.000  TEMP(K) =   309.11  PRESS =     0.0
 Etot   =   -214811.1673  EKtot   =     87959.7969  EPtot      =   -302770.9641
 BOND   =      6712.5445  ANGLE   =     26423.5601  DIHED      =     18778.3062
 1-4 NB =      6195.6639  1-4 EEL =      4054.7693  VDWAALS    =     38065.1247
 EELEC  =   -418837.8346  EHBOND  =         0.0000  RESTRAINT  =     15836.9019
 EAMBER (non-restraint)  =   -318607.8660
 ------------------------------------------------------------------------------

 NMR restraints: Bond =    0.000   Angle =     0.000   Torsion =     0.000
===============================================================================

 NSTEP =    14000   TIME(PS) =      39.000  TEMP(K) =   310.59  PRESS =     0.0
 Etot   =   -214547.0491  EKtot   =     88380.7969  EPtot      =   -302927.8460
 BOND   =      6731.2877  ANGLE   =     26505.1528  DIHED      =     18823.8449
 1-4 NB =      6230.2447  1-4 EEL =      4030.7639  VDWAALS    =     37615.7760
 EELEC  =   -418641.5882  EHBOND  =         0.0000  RESTRAINT  =     15776.6722
 EAMBER (non-restraint)  =   -318704.5182
 ------------------------------------------------------------------------------

 NMR restraints: Bond =    0.000   Angle =     0.000   Torsion =     0.000
===============================================================================

 NSTEP =    15000   TIME(PS) =      40.000  TEMP(K) =   310.60  PRESS =     0.0
 Etot   =   -214500.4847  EKtot   =     88382.7266  EPtot      =   -302883.2112
 BOND   =      6644.2852  ANGLE   =     26239.3547  DIHED      =     18822.4369
 1-4 NB =      6202.6142  1-4 EEL =      4147.6510  VDWAALS    =     37814.7392
 EELEC  =   -418710.8156  EHBOND  =         0.0000  RESTRAINT  =     15956.5232
 EAMBER (non-restraint)  =   -318839.7344
 ------------------------------------------------------------------------------

 NMR restraints: Bond =    0.000   Angle =     0.000   Torsion =     0.000
===============================================================================

 NSTEP =    16000   TIME(PS) =      41.000  TEMP(K) =   310.69  PRESS =     0.0
 Etot   =   -214368.8405  EKtot   =     88408.2891  EPtot      =   -302777.1296
 BOND   =      6751.4098  ANGLE   =     26365.7429  DIHED      =     18832.0051
 1-4 NB =      6218.9622  1-4 EEL =      4064.7782  VDWAALS    =     37540.5659
 EELEC  =   -418351.0931  EHBOND  =         0.0000  RESTRAINT  =     15800.4994
 EAMBER (non-restraint)  =   -318577.6290
 ------------------------------------------------------------------------------

 NMR restraints: Bond =    0.000   Angle =     0.000   Torsion =     0.000
===============================================================================

 NSTEP =    17000   TIME(PS) =      42.000  TEMP(K) =   309.59  PRESS =     0.0
 Etot   =   -215250.8617  EKtot   =     88097.7109  EPtot      =   -303348.5727
 BOND   =      6631.7526  ANGLE   =     26042.8132  DIHED      =     18793.4604
 1-4 NB =      6183.5528  1-4 EEL =      4091.3787  VDWAALS    =     37803.7348
 EELEC  =   -418895.2939  EHBOND  =         0.0000  RESTRAINT  =     16000.0288
 EAMBER (non-restraint)  =   -319348.6015
 ------------------------------------------------------------------------------

 NMR restraints: Bond =    0.000   Angle =     0.000   Torsion =     0.000
===============================================================================

 NSTEP =    18000   TIME(PS) =      43.000  TEMP(K) =   309.96  PRESS =     0.0
 Etot   =   -214702.3179  EKtot   =     88203.1094  EPtot      =   -302905.4272
 BOND   =      6739.5297  ANGLE   =     26271.3084  DIHED      =     18794.4088
 1-4 NB =      6207.5587  1-4 EEL =      4015.8962  VDWAALS    =     37914.9519
 EELEC  =   -418765.4820  EHBOND  =         0.0000  RESTRAINT  =     15916.4010
 EAMBER (non-restraint)  =   -318821.8282
 ------------------------------------------------------------------------------

 NMR restraints: Bond =    0.000   Angle =     0.000   Torsion =     0.000
===============================================================================

 NSTEP =    19000   TIME(PS) =      44.000  TEMP(K) =   309.76  PRESS =     0.0
 Etot   =   -214837.3363  EKtot   =     88143.7734  EPtot      =   -302981.1097
 BOND   =      6723.5290  ANGLE   =     26219.9592  DIHED      =     18738.7162
 1-4 NB =      6238.3515  1-4 EEL =      4022.1335  VDWAALS    =     38207.5254
 EELEC  =   -419006.0460  EHBOND  =         0.0000  RESTRAINT  =     15874.7216
 EAMBER (non-restraint)  =   -318855.8313
 ------------------------------------------------------------------------------

 NMR restraints: Bond =    0.000   Angle =     0.000   Torsion =     0.000
===============================================================================

 NSTEP =    20000   TIME(PS) =      45.000  TEMP(K) =   309.34  PRESS =     0.0
 Etot   =   -214986.8557  EKtot   =     88025.5469  EPtot      =   -303012.4025
 BOND   =      6676.5950  ANGLE   =     26347.2559  DIHED      =     18831.0677
 1-4 NB =      6210.9908  1-4 EEL =      4039.5383  VDWAALS    =     37408.1394
 EELEC  =   -418464.8269  EHBOND  =         0.0000  RESTRAINT  =     15938.8371
 EAMBER (non-restraint)  =   -318951.2397
 ------------------------------------------------------------------------------

 NMR restraints: Bond =    0.000   Angle =     0.000   Torsion =     0.000
===============================================================================

 NSTEP =    21000   TIME(PS) =      46.000  TEMP(K) =   310.96  PRESS =     0.0
 Etot   =   -214171.3184  EKtot   =     88487.5000  EPtot      =   -302658.8184
 BOND   =      6699.2104  ANGLE   =     26170.7018  DIHED      =     18720.9130
 1-4 NB =      6177.5956  1-4 EEL =      4046.7220  VDWAALS    =     37758.8612
 EELEC  =   -418158.8870  EHBOND  =         0.0000  RESTRAINT  =     15926.0646
 EAMBER (non-restraint)  =   -318584.8830
 ------------------------------------------------------------------------------

 NMR restraints: Bond =    0.000   Angle =     0.000   Torsion =     0.000
===============================================================================

 NSTEP =    22000   TIME(PS) =      47.000  TEMP(K) =   309.62  PRESS =     0.0
 Etot   =   -214960.2159  EKtot   =     88105.9688  EPtot      =   -303066.1847
 BOND   =      6635.9779  ANGLE   =     26261.6341  DIHED      =     18833.7212
 1-4 NB =      6243.4597  1-4 EEL =      4068.3439  VDWAALS    =     37657.4051
 EELEC  =   -418658.8363  EHBOND  =         0.0000  RESTRAINT  =     15892.1098
 EAMBER (non-restraint)  =   -318958.2945
 ------------------------------------------------------------------------------

 NMR restraints: Bond =    0.000   Angle =     0.000   Torsion =     0.000
===============================================================================

 NSTEP =    23000   TIME(PS) =      48.000  TEMP(K) =   307.98  PRESS =     0.0
 Etot   =   -215731.7680  EKtot   =     87638.1641  EPtot      =   -303369.9321
 BOND   =      6678.8712  ANGLE   =     26267.4943  DIHED      =     18669.4153
 1-4 NB =      6188.5854  1-4 EEL =      4016.8595  VDWAALS    =     37809.5629
 EELEC  =   -418844.4066  EHBOND  =         0.0000  RESTRAINT  =     15843.6860
 EAMBER (non-restraint)  =   -319213.6180
 ------------------------------------------------------------------------------

 NMR restraints: Bond =    0.000   Angle =     0.000   Torsion =     0.000
===============================================================================

 NSTEP =    24000   TIME(PS) =      49.000  TEMP(K) =   308.49  PRESS =     0.0
 Etot   =   -215523.9317  EKtot   =     87783.1484  EPtot      =   -303307.0802
 BOND   =      6599.2964  ANGLE   =     26290.6775  DIHED      =     18721.9244
 1-4 NB =      6165.7214  1-4 EEL =      3988.4535  VDWAALS    =     37818.7392
 EELEC  =   -418692.5724  EHBOND  =         0.0000  RESTRAINT  =     15800.6798
 EAMBER (non-restraint)  =   -319107.7600
 ------------------------------------------------------------------------------

 NMR restraints: Bond =    0.000   Angle =     0.000   Torsion =     0.000
===============================================================================

 NSTEP =    25000   TIME(PS) =      50.000  TEMP(K) =   310.06  PRESS =     0.0
 Etot   =   -214955.4981  EKtot   =     88230.4453  EPtot      =   -303185.9434
 BOND   =      6793.9385  ANGLE   =     26261.7041  DIHED      =     18711.1373
 1-4 NB =      6181.4455  1-4 EEL =      4052.4635  VDWAALS    =     37675.3570
 EELEC  =   -418879.5872  EHBOND  =         0.0000  RESTRAINT  =     16017.5978
 EAMBER (non-restraint)  =   -319203.5412
 ------------------------------------------------------------------------------

 NMR restraints: Bond =    0.000   Angle =     0.000   Torsion =     0.000
===============================================================================

      A V E R A G E S   O V E R      25 S T E P S


 NSTEP =    25000   TIME(PS) =      50.000  TEMP(K) =   308.92  PRESS =     0.0
 Etot   =   -215293.6155  EKtot   =     87906.1834  EPtot      =   -303199.7989
 BOND   =      6693.3833  ANGLE   =     26303.0184  DIHED      =     18766.9397
 1-4 NB =      6206.3255  1-4 EEL =      4075.3479  VDWAALS    =     37896.5401
 EELEC  =   -418860.8702  EHBOND  =         0.0000  RESTRAINT  =     15719.5164
 EAMBER (non-restraint)  =   -318919.3153
 ------------------------------------------------------------------------------

 NMR restraints: Bond =    0.000   Angle =     0.000   Torsion =     0.000
===============================================================================

      R M S  F L U C T U A T I O N S


 NSTEP =    25000   TIME(PS) =      50.000  TEMP(K) =     3.34  PRESS =     0.0
 Etot   =      2060.3247  EKtot   =       949.7753  EPtot      =      1127.8055
 BOND   =        61.3655  ANGLE   =       135.2460  DIHED      =        51.6066
 1-4 NB =        25.9883  1-4 EEL =        57.1795  VDWAALS    =       283.6874
 EELEC  =       867.6857  EHBOND  =         0.0000  RESTRAINT  =       397.8377
 EAMBER (non-restraint)  =       729.9678
 ------------------------------------------------------------------------------


 NMR restraints on final step:

--------------------------------------------------------------------------------
   5.  TIMINGS
--------------------------------------------------------------------------------

|  NonSetup CPU Time in Major Routines:
|
|     Routine           Sec        %
|     ------------------------------
|     Nonbond           5.94    6.58
|     Bond              0.00    0.00
|     Angle             0.00    0.00
|     Dihedral          0.00    0.00
|     Shake             0.13    0.14
|     RunMD            84.10   93.21
|     Other             0.06    0.07
|     ------------------------------
|     Total            90.22

|  PME Nonbond Pairlist CPU Time:
|
|     Routine              Sec        %
|     ---------------------------------
|     Set Up Cit           0.00    0.00
|     Build List           0.00    0.00
|     ---------------------------------
|     Total                0.00    0.00

|  PME Direct Force CPU Time:
|
|     Routine              Sec        %
|     ---------------------------------
|     NonBonded Calc       0.00    0.00
|     Exclude Masked       0.00    0.00
|     Other                0.04    0.04
|     ---------------------------------
|     Total                0.04    0.04

|  PME Reciprocal Force CPU Time:
|
|     Routine              Sec        %
|     ---------------------------------
|     1D bspline           0.00    0.00
|     Grid Charges         0.00    0.00
|     Scalar Sum           0.00    0.00
|     Gradient Sum         0.00    0.00
|     FFT                  0.00    0.00
|     ---------------------------------
|     Total                0.00    0.00

|  Final Performance Info:
|     -----------------------------------------------------
|     Average timings for last    7000 steps:
|     Elapsed(s) =      27.29 Per Step(ms) =       3.90
|         ns/day =      22.16   seconds/ns =    3898.13
|
|     Average timings for all steps:
|     Elapsed(s) =      91.04 Per Step(ms) =       3.64
|         ns/day =      23.73   seconds/ns =    3641.43
|     -----------------------------------------------------

|  Setup CPU time:            1.38 seconds
|  NonSetup CPU time:        90.22 seconds
|  Total CPU time:           91.61 seconds     0.03 hours

|  Setup wall time:           2    seconds
|  NonSetup wall time:       91    seconds
|  Total wall time:          93    seconds     0.03 hours
