# Supplementary material for: Intermolecular Interactions in G Protein-Coupled Receptor Allosteric Sites at the Membrane Interface from Molecular Dynamics Simulations and Quantum Chemical Calculations
Source: J Chem Inf Model. 2022 Sep 30;62(19):4736–47. doi: 10.1021/acs.jcim.2c00788 (PMC9554917; doi:10.1021/acs.jcim.2c00788)
Supplement: Supplementary file 2 — ci2c00788_si_002.zip [file ci2c00788_si_002.zip › MD_simulations_inputs/C5aR1_MD_simulations_inputs/5o9h_popc/eq02.out]

          -------------------------------------------------------
          Amber 16 PMEMD                              2016
          -------------------------------------------------------

| PMEMD implementation of SANDER, Release 16

| Run on 01/25/2019 at 13:16:38

|   Executable path: /usr/local/amber16/bin/pmemd.cuda
| Working directory: /data/almudena/C5aR1-9P2-popc/1_equilibration
|          Hostname: c104343

  [-O]verwriting output

File Assignments:
|   MDIN: eq02.in                                                               
|  MDOUT: eq02.out                                                              
| INPCRD: c5ar1-9p2-popc.eq01.rst                                               
|   PARM: c5ar1-9p2-popc.top                                                    
| RESTRT: c5ar1-9p2-popc.eq02.rst                                               
|   REFC: c5ar1-9p2-popc.eq01.rst                                               
|  MDVEL: mdvel                                                                 
|   MDEN: mden                                                                  
|  MDCRD: eq02.nc                                                               
| MDINFO: mdinfo                                                                
|  MDFRC: mdfrc                                                                 


 Here is the input file:

&cntrl                                                                         
    imin=0,        ! No minimization                                           
    irest=1,       ! This IS a restart of an old MD simulation                 
    ntx=5,         ! So our inpcrd file has velocities                         
                                                                               
! Temperature control                                                          
    ntt=3,         ! Langevin dynamics                                         
    gamma_ln=1.0,  ! Friction coefficient (ps^-1)                              
    temp0=310,   ! Target temperature                                          
                                                                               
! Potential energy control                                                     
    cut=10.0,      ! Nonbonded cutoff, in Angstroms                            
                                                                               
! MD settings                                                                  
    nstlim=100000,  ! 100K steps, 100 ps total                                 
    dt=0.001,      ! time step (ps)                                            
                                                                               
! SHAKE                                                                        
    ntc=2,         ! Constrain bonds containing hydrogen                       
    ntf=2,         ! Do not calculate forces of bonds containing hydrogen      
                                                                               
! Control how often information is printed                                     
    ntpr=1000,     ! Print energies every 1000 steps                           
    ntwx=100,     ! Print coordinates every 1000 steps to the trajectory       
    ntwr=10000,    ! Print a restart file every 10K steps (can be less frequent
!   ntwv=-1,       ! Uncomment to also print velocities to trajectory          
!   ntwf=-1,       ! Uncomment to also print forces to trajectory              
    ntxo=2,        ! Write NetCDF format                                       
                                                                               
! Wrap coordinates when printing them to the same unit cell                    
    iwrap=1,                                                                   
                                                                               
! Constant pressure control.                                                   
    barostat=2,    ! MC barostat                                               
    ntp=3,         ! 1=isotropic, 2=anisotropic, 3=semi-isotropic w/ surften   
    pres0=1.0,     ! Target external pressure, in bar                          
                                                                               
! Constant surface tension (needed for semi-isotropic scaling). Uncomment      
    ! for this feature. csurften must be nonzero if ntp=3 above                
    csurften=3,    ! Interfaces in 1=yz plane, 2=xz plane, 3=xy plane          
    gamma_ten=0.0, ! Surface tension (dyne/cm). 0 gives pure semi-iso scaling  
    ninterface=2,  ! Number of interfaces (2 for bilayer)                      
                                                                               
! Restraint options                                                            
    ntr=1,         ! Positional restraints                                     
    nmropt=1,      ! Dihedral restraints for sugars and lipids                 
/                                                                              
                                                                               
 &wt                                                                           
    type='END'                                                                 
 /                                                                             
Hold protein fixed                                                             
5.0                                                                            
RES 1 299                                                                      
END                                                                            
Hold ligand fixed                                                              
5.0                                                                            
RES 300                                                                        
END                                                                            
Hold ions fixed                                                                
1.0                                                                            
RES 1321 1482                                                                  
END                                                                            
Hold waters fixed                                                              
1.0                                                                            
FIND                                                                           
* * * WAT                                                                      
SEARCH                                                                         
RES 1483 27463                                                                 
END                                                                            
END                                                                            


Note: ig = -1. Setting random seed to   864634 based on wallclock time in 
      microseconds.
 
|--------------------- INFORMATION ----------------------
| GPU (CUDA) Version of PMEMD in use: NVIDIA GPU IN USE.
|                    Version 16.0.0
| 
|                      02/25/2016
| 
| Implementation by:
|                    Ross C. Walker     (SDSC)
|                    Scott Le Grand     (nVIDIA)
| 
| Precision model in use:
|      [SPFP] - Single Precision Forces, 64-bit Fixed Point
|               Accumulation. (Default)
| 
|--------------------------------------------------------
 
|----------------- CITATION INFORMATION -----------------
|
|    When publishing work that utilized the CUDA version
|    of AMBER, please cite the following in addition to
|    the regular AMBER citations:
|
|  - Romelia Salomon-Ferrer; Andreas W. Goetz; Duncan
|    Poole; Scott Le Grand; Ross C. Walker "Routine
|    microsecond molecular dynamics simulations with
|    AMBER - Part II: Particle Mesh Ewald", J. Chem.
|    Theory Comput., 2013, 9 (9), pp3878-3888,
|    DOI: 10.1021/ct400314y.
|
|  - Andreas W. Goetz; Mark J. Williamson; Dong Xu;
|    Duncan Poole; Scott Le Grand; Ross C. Walker
|    "Routine microsecond molecular dynamics simulations
|    with AMBER - Part I: Generalized Born", J. Chem.
|    Theory Comput., 2012, 8 (5), pp1542-1555.
|
|  - Scott Le Grand; Andreas W. Goetz; Ross C. Walker
|    "SPFP: Speed without compromise - a mixed precision
|    model for GPU accelerated molecular dynamics
|    simulations.", Comp. Phys. Comm., 2013, 184
|    pp374-380, DOI: 10.1016/j.cpc.2012.09.022
|
|--------------------------------------------------------
 
|------------------- GPU DEVICE INFO --------------------
|
|            CUDA_VISIBLE_DEVICES: 1
|   CUDA Capable Devices Detected:      1
|           CUDA Device ID in use:      0
|                CUDA Device Name: GeForce GTX 1080 Ti
|     CUDA Device Global Mem Size:  11178 MB
| CUDA Device Num Multiprocessors:     28
|           CUDA Device Core Freq:   1.58 GHz
|
|--------------------------------------------------------
 
 
| Conditional Compilation Defines Used:
| PUBFFT
| BINTRAJ
| CUDA
| EMIL

| Largest sphere to fit in unit cell has radius =    56.715

| New format PARM file being parsed.
| Version =    1.000 Date = 01/25/19 Time = 10:59:25

| Note: 1-4 EEL scale factors are being read from the topology file.

| Note: 1-4 VDW scale factors are being read from the topology file.
| Duplicated    0 dihedrals

| Duplicated    0 dihedrals

--------------------------------------------------------------------------------
   1.  RESOURCE   USE: 
--------------------------------------------------------------------------------

 getting box info from netcdf restart file
 NATOM  =  133067 NTYPES =      26 NBONH =  112808 MBONA  =   19828
 NTHETH =   72702 MTHETA =   23462 NPHIH =  119124 MPHIA  =   73986
 NHPARM =       0 NPARM  =       0 NNB   =  391858 NRES   =   28945
 NBONA  =   19828 NTHETA =   23462 NPHIA =   73986 NUMBND =     106
 NUMANG =     228 NPTRA  =     274 NATYP =      64 NPHB   =       1
 IFBOX  =       1 NMXRS  =      78 IFCAP =       0 NEXTRA =       0
 NCOPY  =       0

| Coordinate Index Table dimensions:    20   20   20
| Direct force subcell size =     5.6715    5.6855    5.6866

     BOX TYPE: RECTILINEAR

--------------------------------------------------------------------------------
   2.  CONTROL  DATA  FOR  THE  RUN
--------------------------------------------------------------------------------

default_name                                                                    

General flags:
     imin    =       0, nmropt  =       1

Nature and format of input:
     ntx     =       5, irest   =       1, ntrx    =       1

Nature and format of output:
     ntxo    =       2, ntpr    =    1000, ntrx    =       1, ntwr    =   10000
     iwrap   =       1, ntwx    =     100, ntwv    =       0, ntwe    =       0
     ioutfm  =       1, ntwprt  =       0, idecomp =       0, rbornstat=      0

Potential function:
     ntf     =       2, ntb     =       2, igb     =       0, nsnb    =      25
     ipol    =       0, gbsa    =       0, iesp    =       0
     dielc   =   1.00000, cut     =  10.00000, intdiel =   1.00000

Frozen or restrained atoms:
     ibelly  =       0, ntr     =       1
     restraint_wt =   0.00000

Molecular dynamics:
     nstlim  =    100000, nscm    =         0, nrespa  =         1
     t       =   0.00000, dt      =   0.00100, vlimit  =  -1.00000

Langevin dynamics temperature regulation:
     ig      =  864634
     temp0   = 310.00000, tempi   =   0.00000, gamma_ln=   1.00000

Pressure regulation:
     ntp     =       3
     pres0   =   1.00000, comp    =  44.60000, taup    =   1.00000
     Monte-Carlo Barostat:
     mcbarint  =     100

Constant surface tension:
     csurften  =       3
     gamma_ten =   0.00000 ninterface =       2

SHAKE:
     ntc     =       2, jfastw  =       0
     tol     =   0.00001

NMR refinement options:
     iscale  =       0, noeskp  =       1, ipnlty  =       1, mxsub   =       1
     scalm   = 100.00000, pencut  =   0.10000, tausw   =   0.10000

| Intermolecular bonds treatment:
|     no_intermolecular_bonds =       1

| Energy averages sample interval:
|     ene_avg_sampling =    1000

Ewald parameters:
     verbose =       0, ew_type =       0, nbflag  =       1, use_pme =       1
     vdwmeth =       1, eedmeth =       1, netfrc  =       1
     Box X =  113.431   Box Y =  113.711   Box Z =  113.732
     Alpha =   90.000   Beta  =   90.000   Gamma =   90.000
     NFFT1 =  120       NFFT2 =  120       NFFT3 =  120
     Cutoff=   10.000   Tol   =0.100E-04
     Ewald Coefficient =  0.27511
     Interpolation order =    4

    LOADING THE CONSTRAINED ATOMS AS GROUPS


   5.  REFERENCE ATOM COORDINATES

  default_name                                                                    
    ----- READING GROUP     1; TITLE:
 Hold protein fixed                                                          

     GROUP    1 HAS HARMONIC CONSTRAINTS     5.00000
 GRP    1 RES    1 TO   299
      Number of atoms in this group  =  4878
    ----- READING GROUP     2; TITLE:
 Hold ligand fixed                                                           

     GROUP    2 HAS HARMONIC CONSTRAINTS     5.00000
 GRP    2 RES  300 TO   300
      Number of atoms in this group  =    78
    ----- READING GROUP     3; TITLE:
 Hold ions fixed                                                             

     GROUP    3 HAS HARMONIC CONSTRAINTS     1.00000
 GRP    3 RES 1321 TO  1482
      Number of atoms in this group  =   162
    ----- READING GROUP     4; TITLE:
 Hold waters fixed                                                           

     GROUP    4 HAS HARMONIC CONSTRAINTS     1.00000
      ALL ATOMS THAT MEET 1 OF THE FOLLOWING SPECIFICATIONS WILL BE INCLUDED IN GROUP BELOW

      GRAPH NAME  = *     SYMBOL  = *     TREE SYMBOL  = *     RESIDUE TYPE  = WAT 

 GRP    4 RES 1483 TO 27463
      Number of atoms in this group  = 77943
    ----- END OF GROUP READ -----
| MONTE CARLO BAROSTAT IMPORTANT NOTE:
|   The Monte-Carlo barostat does not require the virial to adjust the system volume.
|   Since it is an expensive calculation, it is skipped for efficiency. A side-effect
|   is that the reported pressure is always 0 because it is not calculated.

--------------------------------------------------------------------------------
   3.  ATOMIC COORDINATES AND VELOCITIES
--------------------------------------------------------------------------------

default_name                                                                    
 begin time read from input coords =    50.000 ps


           Begin reading energy term weight changes/NMR restraints
 WEIGHT CHANGES:
                         ** No weight changes given **

 RESTRAINTS:
  No valid redirection requests found
                          ** No restraint defined **

                  Done reading weight changes/NMR restraints


 
 Number of triangulated 3-point waters found:    27463

     Sum of charges from parm topology file =  -0.00206457
     Forcing neutrality...

| Dynamic Memory, Types Used:
| Reals             5654013
| Integers          7830292

| Nonbonded Pairs Initial Allocation:    40249440

| GPU memory information (estimate):
| KB of GPU memory in use:    648578
| KB of CPU memory in use:    186446

--------------------------------------------------------------------------------
   4.  RESULTS
--------------------------------------------------------------------------------

 ---------------------------------------------------
 APPROXIMATING switch and d/dx switch using CUBIC SPLINE INTERPOLATION
 using   5000.0 points per unit in tabled values
 TESTING RELATIVE ERROR over r ranging from 0.0 to cutoff
| CHECK switch(x): max rel err =   0.2738E-14   at   2.422500
| CHECK d/dx switch(x): max rel err =   0.8314E-11   at   2.736960
 ---------------------------------------------------
|---------------------------------------------------
| APPROXIMATING direct energy using CUBIC SPLINE INTERPOLATION
|  with   50.0 points per unit in tabled values
| Relative Error Limit not exceeded for r .gt.   2.33
| APPROXIMATING direct force using CUBIC SPLINE INTERPOLATION
|  with   50.0 points per unit in tabled values
| Relative Error Limit not exceeded for r .gt.   2.80
|---------------------------------------------------
| MC Barostat: Decreasing size of volume moves

 NSTEP =     1000   TIME(PS) =      51.000  TEMP(K) =   300.49  PRESS =     0.0
 Etot   =   -220769.4450  EKtot   =     85506.7500  EPtot      =   -306276.1950
 BOND   =      6616.8208  ANGLE   =     26217.4224  DIHED      =     18609.5564
 1-4 NB =      6205.2666  1-4 EEL =      3972.1469  VDWAALS    =     34361.7199
 EELEC  =   -417469.2016  EHBOND  =         0.0000  RESTRAINT  =     15210.0737
 EAMBER (non-restraint)  =   -321486.2687
 EKCMT  =         0.0000  VIRIAL  =         0.0000  VOLUME     =   1467242.2503
                                                    SURFTEN    =         0.0000
                                                    Density    =         0.8965
 ------------------------------------------------------------------------------

 NMR restraints: Bond =    0.000   Angle =     0.000   Torsion =     0.000
===============================================================================
| MC Barostat: Decreasing size of volume moves

 NSTEP =     2000   TIME(PS) =      52.000  TEMP(K) =   306.37  PRESS =     0.0
 Etot   =   -216288.7380  EKtot   =     87181.4062  EPtot      =   -303470.1442
 BOND   =      6711.6914  ANGLE   =     26384.7903  DIHED      =     18800.0461
 1-4 NB =      6122.5066  1-4 EEL =      3957.3827  VDWAALS    =     34142.9846
 EELEC  =   -415723.7037  EHBOND  =         0.0000  RESTRAINT  =     16134.1577
 EAMBER (non-restraint)  =   -319604.3019
 EKCMT  =         0.0000  VIRIAL  =         0.0000  VOLUME     =   1468065.4310
                                                    SURFTEN    =         0.0000
                                                    Density    =         0.8960
 ------------------------------------------------------------------------------

 NMR restraints: Bond =    0.000   Angle =     0.000   Torsion =     0.000
===============================================================================

 NSTEP =     3000   TIME(PS) =      53.000  TEMP(K) =   308.92  PRESS =     0.0
 Etot   =   -215139.0457  EKtot   =     87907.1484  EPtot      =   -303046.1941
 BOND   =      6655.8773  ANGLE   =     26162.2010  DIHED      =     18695.8364
 1-4 NB =      6180.3953  1-4 EEL =      4025.7100  VDWAALS    =     33864.6180
 EELEC  =   -414796.4844  EHBOND  =         0.0000  RESTRAINT  =     16165.6524
 EAMBER (non-restraint)  =   -319211.8465
 EKCMT  =         0.0000  VIRIAL  =         0.0000  VOLUME     =   1470331.8222
                                                    SURFTEN    =         0.0000
                                                    Density    =         0.8947
 ------------------------------------------------------------------------------

 NMR restraints: Bond =    0.000   Angle =     0.000   Torsion =     0.000
===============================================================================
| MC Barostat: Decreasing size of volume moves

 NSTEP =     4000   TIME(PS) =      54.000  TEMP(K) =   311.00  PRESS =     0.0
 Etot   =   -214180.1246  EKtot   =     88498.3281  EPtot      =   -302678.4527
 BOND   =      6630.6302  ANGLE   =     26293.4112  DIHED      =     18755.3569
 1-4 NB =      6188.5692  1-4 EEL =      3999.9881  VDWAALS    =     33852.6861
 EELEC  =   -414618.7942  EHBOND  =         0.0000  RESTRAINT  =     16219.6998
 EAMBER (non-restraint)  =   -318898.1525
 EKCMT  =         0.0000  VIRIAL  =         0.0000  VOLUME     =   1470331.8222
                                                    SURFTEN    =         0.0000
                                                    Density    =         0.8947
 ------------------------------------------------------------------------------

 NMR restraints: Bond =    0.000   Angle =     0.000   Torsion =     0.000
===============================================================================
| MC Barostat: Decreasing size of volume moves

 NSTEP =     5000   TIME(PS) =      55.000  TEMP(K) =   310.06  PRESS =     0.0
 Etot   =   -214114.1708  EKtot   =     88229.9375  EPtot      =   -302344.1083
 BOND   =      6806.3174  ANGLE   =     26341.9312  DIHED      =     18768.2537
 1-4 NB =      6210.0513  1-4 EEL =      4042.8054  VDWAALS    =     33576.0665
 EELEC  =   -414505.2140  EHBOND  =         0.0000  RESTRAINT  =     16415.6802
 EAMBER (non-restraint)  =   -318759.7885
 EKCMT  =         0.0000  VIRIAL  =         0.0000  VOLUME     =   1470056.3615
                                                    SURFTEN    =         0.0000
                                                    Density    =         0.8948
 ------------------------------------------------------------------------------

 NMR restraints: Bond =    0.000   Angle =     0.000   Torsion =     0.000
===============================================================================
| MC Barostat: Decreasing size of volume moves

 NSTEP =     6000   TIME(PS) =      56.000  TEMP(K) =   309.24  PRESS =     0.0
 Etot   =   -214063.8916  EKtot   =     87998.1328  EPtot      =   -302062.0244
 BOND   =      6813.2792  ANGLE   =     26407.1523  DIHED      =     18763.6482
 1-4 NB =      6213.7688  1-4 EEL =      3988.7581  VDWAALS    =     33720.3506
 EELEC  =   -414403.8984  EHBOND  =         0.0000  RESTRAINT  =     16434.9169
 EAMBER (non-restraint)  =   -318496.9413
 EKCMT  =         0.0000  VIRIAL  =         0.0000  VOLUME     =   1469482.7657
                                                    SURFTEN    =         0.0000
                                                    Density    =         0.8952
 ------------------------------------------------------------------------------

 NMR restraints: Bond =    0.000   Angle =     0.000   Torsion =     0.000
===============================================================================

 NSTEP =     7000   TIME(PS) =      57.000  TEMP(K) =   310.16  PRESS =     0.0
 Etot   =   -214026.1422  EKtot   =     88257.7578  EPtot      =   -302283.9000
 BOND   =      6483.6445  ANGLE   =     26219.6179  DIHED      =     18626.1426
 1-4 NB =      6182.3715  1-4 EEL =      3936.0050  VDWAALS    =     33664.7414
 EELEC  =   -413752.7194  EHBOND  =         0.0000  RESTRAINT  =     16356.2966
 EAMBER (non-restraint)  =   -318640.1966
 EKCMT  =         0.0000  VIRIAL  =         0.0000  VOLUME     =   1471087.9463
                                                    SURFTEN    =         0.0000
                                                    Density    =         0.8942
 ------------------------------------------------------------------------------

 NMR restraints: Bond =    0.000   Angle =     0.000   Torsion =     0.000
===============================================================================

 NSTEP =     8000   TIME(PS) =      58.000  TEMP(K) =   309.15  PRESS =     0.0
 Etot   =   -214030.0860  EKtot   =     87971.9219  EPtot      =   -302002.0079
 BOND   =      6617.5385  ANGLE   =     26139.6931  DIHED      =     18662.6217
 1-4 NB =      6234.7412  1-4 EEL =      4070.1142  VDWAALS    =     33999.3257
 EELEC  =   -414153.3658  EHBOND  =         0.0000  RESTRAINT  =     16427.3236
 EAMBER (non-restraint)  =   -318429.3315
 EKCMT  =         0.0000  VIRIAL  =         0.0000  VOLUME     =   1471289.3076
                                                    SURFTEN    =         0.0000
                                                    Density    =         0.8941
 ------------------------------------------------------------------------------

 NMR restraints: Bond =    0.000   Angle =     0.000   Torsion =     0.000
===============================================================================

 NSTEP =     9000   TIME(PS) =      59.000  TEMP(K) =   308.77  PRESS =     0.0
 Etot   =   -213758.4909  EKtot   =     87864.4062  EPtot      =   -301622.8972
 BOND   =      6637.3396  ANGLE   =     26606.0077  DIHED      =     18766.7957
 1-4 NB =      6170.0566  1-4 EEL =      3978.9014  VDWAALS    =     33886.1264
 EELEC  =   -414117.0044  EHBOND  =         0.0000  RESTRAINT  =     16448.8798
 EAMBER (non-restraint)  =   -318071.7770
 EKCMT  =         0.0000  VIRIAL  =         0.0000  VOLUME     =   1469981.9806
                                                    SURFTEN    =         0.0000
                                                    Density    =         0.8949
 ------------------------------------------------------------------------------

 NMR restraints: Bond =    0.000   Angle =     0.000   Torsion =     0.000
===============================================================================

 NSTEP =    10000   TIME(PS) =      60.000  TEMP(K) =   309.08  PRESS =     0.0
 Etot   =   -213927.1535  EKtot   =     87952.2422  EPtot      =   -301879.3957
 BOND   =      6689.9032  ANGLE   =     26261.6121  DIHED      =     18708.2983
 1-4 NB =      6115.5323  1-4 EEL =      3975.8089  VDWAALS    =     33768.9600
 EELEC  =   -413998.7783  EHBOND  =         0.0000  RESTRAINT  =     16599.2680
 EAMBER (non-restraint)  =   -318478.6636
 EKCMT  =         0.0000  VIRIAL  =         0.0000  VOLUME     =   1470777.9401
                                                    SURFTEN    =         0.0000
                                                    Density    =         0.8944
 ------------------------------------------------------------------------------

 NMR restraints: Bond =    0.000   Angle =     0.000   Torsion =     0.000
===============================================================================

 NSTEP =    11000   TIME(PS) =      61.000  TEMP(K) =   309.90  PRESS =     0.0
 Etot   =   -214217.2490  EKtot   =     88186.2188  EPtot      =   -302403.4678
 BOND   =      6579.8676  ANGLE   =     26182.7566  DIHED      =     18676.6740
 1-4 NB =      6151.0115  1-4 EEL =      4067.2304  VDWAALS    =     33351.5200
 EELEC  =   -414028.4889  EHBOND  =         0.0000  RESTRAINT  =     16615.9610
 EAMBER (non-restraint)  =   -319019.4288
 EKCMT  =         0.0000  VIRIAL  =         0.0000  VOLUME     =   1470931.3076
                                                    SURFTEN    =         0.0000
                                                    Density    =         0.8943
 ------------------------------------------------------------------------------

 NMR restraints: Bond =    0.000   Angle =     0.000   Torsion =     0.000
===============================================================================

 NSTEP =    12000   TIME(PS) =      62.000  TEMP(K) =   308.88  PRESS =     0.0
 Etot   =   -213886.0515  EKtot   =     87895.8359  EPtot      =   -301781.8875
 BOND   =      6660.1549  ANGLE   =     26292.0553  DIHED      =     18872.1174
 1-4 NB =      6200.6729  1-4 EEL =      3917.7314  VDWAALS    =     33276.1564
 EELEC  =   -413594.5577  EHBOND  =         0.0000  RESTRAINT  =     16593.7820
 EAMBER (non-restraint)  =   -318375.6694
 EKCMT  =         0.0000  VIRIAL  =         0.0000  VOLUME     =   1470356.9562
                                                    SURFTEN    =         0.0000
                                                    Density    =         0.8946
 ------------------------------------------------------------------------------

 NMR restraints: Bond =    0.000   Angle =     0.000   Torsion =     0.000
===============================================================================

 NSTEP =    13000   TIME(PS) =      63.000  TEMP(K) =   309.28  PRESS =     0.0
 Etot   =   -213906.7116  EKtot   =     88008.8750  EPtot      =   -301915.5866
 BOND   =      6699.0238  ANGLE   =     26203.9846  DIHED      =     18692.0937
 1-4 NB =      6168.5404  1-4 EEL =      3985.2370  VDWAALS    =     33856.1393
 EELEC  =   -414221.9151  EHBOND  =         0.0000  RESTRAINT  =     16701.3096
 EAMBER (non-restraint)  =   -318616.8962
 EKCMT  =         0.0000  VIRIAL  =         0.0000  VOLUME     =   1469886.8962
                                                    SURFTEN    =         0.0000
                                                    Density    =         0.8949
 ------------------------------------------------------------------------------

 NMR restraints: Bond =    0.000   Angle =     0.000   Torsion =     0.000
===============================================================================

 NSTEP =    14000   TIME(PS) =      64.000  TEMP(K) =   309.08  PRESS =     0.0
 Etot   =   -214452.5941  EKtot   =     87951.8203  EPtot      =   -302404.4144
 BOND   =      6661.6219  ANGLE   =     26221.0785  DIHED      =     18749.7406
 1-4 NB =      6181.5504  1-4 EEL =      4048.6865  VDWAALS    =     33315.6682
 EELEC  =   -414014.1075  EHBOND  =         0.0000  RESTRAINT  =     16431.3470
 EAMBER (non-restraint)  =   -318835.7614
 EKCMT  =         0.0000  VIRIAL  =         0.0000  VOLUME     =   1471341.8779
                                                    SURFTEN    =         0.0000
                                                    Density    =         0.8941
 ------------------------------------------------------------------------------

 NMR restraints: Bond =    0.000   Angle =     0.000   Torsion =     0.000
===============================================================================

 NSTEP =    15000   TIME(PS) =      65.000  TEMP(K) =   308.61  PRESS =     0.0
 Etot   =   -214323.1474  EKtot   =     87818.0000  EPtot      =   -302141.1474
 BOND   =      6592.0627  ANGLE   =     26354.0181  DIHED      =     18769.0475
 1-4 NB =      6186.6994  1-4 EEL =      4052.6885  VDWAALS    =     33744.2261
 EELEC  =   -414446.7173  EHBOND  =         0.0000  RESTRAINT  =     16606.8276
 EAMBER (non-restraint)  =   -318747.9750
 EKCMT  =         0.0000  VIRIAL  =         0.0000  VOLUME     =   1471279.2420
                                                    SURFTEN    =         0.0000
                                                    Density    =         0.8941
 ------------------------------------------------------------------------------

 NMR restraints: Bond =    0.000   Angle =     0.000   Torsion =     0.000
===============================================================================

 NSTEP =    16000   TIME(PS) =      66.000  TEMP(K) =   308.89  PRESS =     0.0
 Etot   =   -214248.7157  EKtot   =     87898.5781  EPtot      =   -302147.2938
 BOND   =      6751.2385  ANGLE   =     26227.4530  DIHED      =     18708.6439
 1-4 NB =      6219.6558  1-4 EEL =      3913.8190  VDWAALS    =     33357.7133
 EELEC  =   -413980.8511  EHBOND  =         0.0000  RESTRAINT  =     16655.0338
 EAMBER (non-restraint)  =   -318802.3276
 EKCMT  =         0.0000  VIRIAL  =         0.0000  VOLUME     =   1471897.4857
                                                    SURFTEN    =         0.0000
                                                    Density    =         0.8937
 ------------------------------------------------------------------------------

 NMR restraints: Bond =    0.000   Angle =     0.000   Torsion =     0.000
===============================================================================

 NSTEP =    17000   TIME(PS) =      67.000  TEMP(K) =   308.60  PRESS =     0.0
 Etot   =   -214334.1429  EKtot   =     87814.7031  EPtot      =   -302148.8460
 BOND   =      6688.2634  ANGLE   =     26198.4689  DIHED      =     18735.2447
 1-4 NB =      6168.5581  1-4 EEL =      4018.8534  VDWAALS    =     33576.4597
 EELEC  =   -414054.7614  EHBOND  =         0.0000  RESTRAINT  =     16520.0671
 EAMBER (non-restraint)  =   -318668.9131
 EKCMT  =         0.0000  VIRIAL  =         0.0000  VOLUME     =   1471732.4273
                                                    SURFTEN    =         0.0000
                                                    Density    =         0.8938
 ------------------------------------------------------------------------------

 NMR restraints: Bond =    0.000   Angle =     0.000   Torsion =     0.000
===============================================================================

 NSTEP =    18000   TIME(PS) =      68.000  TEMP(K) =   310.83  PRESS =     0.0
 Etot   =   -213749.5136  EKtot   =     88449.8750  EPtot      =   -302199.3886
 BOND   =      6636.1813  ANGLE   =     26305.8239  DIHED      =     18780.5998
 1-4 NB =      6146.0640  1-4 EEL =      4033.0787  VDWAALS    =     33308.4696
 EELEC  =   -413949.2269  EHBOND  =         0.0000  RESTRAINT  =     16539.6209
 EAMBER (non-restraint)  =   -318739.0096
 EKCMT  =         0.0000  VIRIAL  =         0.0000  VOLUME     =   1472132.7861
                                                    SURFTEN    =         0.0000
                                                    Density    =         0.8936
 ------------------------------------------------------------------------------

 NMR restraints: Bond =    0.000   Angle =     0.000   Torsion =     0.000
===============================================================================
| MC Barostat: Decreasing size of volume moves

 NSTEP =    19000   TIME(PS) =      69.000  TEMP(K) =   308.86  PRESS =     0.0
 Etot   =   -214150.5386  EKtot   =     87887.6719  EPtot      =   -302038.2104
 BOND   =      6713.1300  ANGLE   =     26261.2923  DIHED      =     18633.1370
 1-4 NB =      6145.3090  1-4 EEL =      4033.0484  VDWAALS    =     33452.0794
 EELEC  =   -413802.2929  EHBOND  =         0.0000  RESTRAINT  =     16526.0863
 EAMBER (non-restraint)  =   -318564.2967
 EKCMT  =         0.0000  VIRIAL  =         0.0000  VOLUME     =   1471951.6308
                                                    SURFTEN    =         0.0000
                                                    Density    =         0.8937
 ------------------------------------------------------------------------------

 NMR restraints: Bond =    0.000   Angle =     0.000   Torsion =     0.000
===============================================================================

 NSTEP =    20000   TIME(PS) =      70.000  TEMP(K) =   310.85  PRESS =     0.0
 Etot   =   -213931.1590  EKtot   =     88456.4062  EPtot      =   -302387.5652
 BOND   =      6559.2069  ANGLE   =     26224.2590  DIHED      =     18711.8902
 1-4 NB =      6237.9185  1-4 EEL =      4021.8242  VDWAALS    =     33462.8686
 EELEC  =   -414064.5480  EHBOND  =         0.0000  RESTRAINT  =     16459.0153
 EAMBER (non-restraint)  =   -318846.5805
 EKCMT  =         0.0000  VIRIAL  =         0.0000  VOLUME     =   1471853.6479
                                                    SURFTEN    =         0.0000
                                                    Density    =         0.8937
 ------------------------------------------------------------------------------

 NMR restraints: Bond =    0.000   Angle =     0.000   Torsion =     0.000
===============================================================================

 NSTEP =    21000   TIME(PS) =      71.000  TEMP(K) =   310.51  PRESS =     0.0
 Etot   =   -213422.5101  EKtot   =     88359.6328  EPtot      =   -301782.1429
 BOND   =      6678.2558  ANGLE   =     26154.2557  DIHED      =     18697.8258
 1-4 NB =      6207.5086  1-4 EEL =      3980.5484  VDWAALS    =     33131.3415
 EELEC  =   -413287.5275  EHBOND  =         0.0000  RESTRAINT  =     16655.6487
 EAMBER (non-restraint)  =   -318437.7916
 EKCMT  =         0.0000  VIRIAL  =         0.0000  VOLUME     =   1472879.6110
                                                    SURFTEN    =         0.0000
                                                    Density    =         0.8931
 ------------------------------------------------------------------------------

 NMR restraints: Bond =    0.000   Angle =     0.000   Torsion =     0.000
===============================================================================

 NSTEP =    22000   TIME(PS) =      72.000  TEMP(K) =   309.31  PRESS =     0.0
 Etot   =   -213981.0308  EKtot   =     88017.8672  EPtot      =   -301998.8980
 BOND   =      6640.2661  ANGLE   =     26239.8173  DIHED      =     18694.9295
 1-4 NB =      6221.2195  1-4 EEL =      4007.5247  VDWAALS    =     33182.1041
 EELEC  =   -413532.1772  EHBOND  =         0.0000  RESTRAINT  =     16547.4180
 EAMBER (non-restraint)  =   -318546.3160
 EKCMT  =         0.0000  VIRIAL  =         0.0000  VOLUME     =   1474202.3751
                                                    SURFTEN    =         0.0000
                                                    Density    =         0.8923
 ------------------------------------------------------------------------------

 NMR restraints: Bond =    0.000   Angle =     0.000   Torsion =     0.000
===============================================================================
| MC Barostat: Decreasing size of volume moves

 NSTEP =    23000   TIME(PS) =      73.000  TEMP(K) =   309.47  PRESS =     0.0
 Etot   =   -213894.5078  EKtot   =     88062.6094  EPtot      =   -301957.1171
 BOND   =      6685.5743  ANGLE   =     26327.9665  DIHED      =     18801.2293
 1-4 NB =      6201.1632  1-4 EEL =      3993.0990  VDWAALS    =     33336.9140
 EELEC  =   -413900.6217  EHBOND  =         0.0000  RESTRAINT  =     16597.5583
 EAMBER (non-restraint)  =   -318554.6755
 EKCMT  =         0.0000  VIRIAL  =         0.0000  VOLUME     =   1472314.5403
                                                    SURFTEN    =         0.0000
                                                    Density    =         0.8935
 ------------------------------------------------------------------------------

 NMR restraints: Bond =    0.000   Angle =     0.000   Torsion =     0.000
===============================================================================
| MC Barostat: Decreasing size of volume moves

 NSTEP =    24000   TIME(PS) =      74.000  TEMP(K) =   309.40  PRESS =     0.0
 Etot   =   -214429.6467  EKtot   =     88043.8594  EPtot      =   -302473.5061
 BOND   =      6737.0981  ANGLE   =     26291.6940  DIHED      =     18718.0202
 1-4 NB =      6272.5478  1-4 EEL =      4011.3031  VDWAALS    =     33503.6581
 EELEC  =   -414414.3527  EHBOND  =         0.0000  RESTRAINT  =     16406.5252
 EAMBER (non-restraint)  =   -318880.0314
 EKCMT  =         0.0000  VIRIAL  =         0.0000  VOLUME     =   1471443.3843
                                                    SURFTEN    =         0.0000
                                                    Density    =         0.8940
 ------------------------------------------------------------------------------

 NMR restraints: Bond =    0.000   Angle =     0.000   Torsion =     0.000
===============================================================================

 NSTEP =    25000   TIME(PS) =      75.000  TEMP(K) =   309.96  PRESS =     0.0
 Etot   =   -213900.8158  EKtot   =     88200.6406  EPtot      =   -302101.4565
 BOND   =      6605.1631  ANGLE   =     26411.1618  DIHED      =     18757.9237
 1-4 NB =      6169.5595  1-4 EEL =      4013.5457  VDWAALS    =     33168.5783
 EELEC  =   -413802.8508  EHBOND  =         0.0000  RESTRAINT  =     16575.4621
 EAMBER (non-restraint)  =   -318676.9186
 EKCMT  =         0.0000  VIRIAL  =         0.0000  VOLUME     =   1472780.6635
                                                    SURFTEN    =         0.0000
                                                    Density    =         0.8932
 ------------------------------------------------------------------------------

 NMR restraints: Bond =    0.000   Angle =     0.000   Torsion =     0.000
===============================================================================

 NSTEP =    26000   TIME(PS) =      76.000  TEMP(K) =   309.44  PRESS =     0.0
 Etot   =   -214579.9070  EKtot   =     88054.1172  EPtot      =   -302634.0242
 BOND   =      6618.2784  ANGLE   =     26127.3491  DIHED      =     18758.4576
 1-4 NB =      6247.3483  1-4 EEL =      4017.0829  VDWAALS    =     33572.8906
 EELEC  =   -414630.3825  EHBOND  =         0.0000  RESTRAINT  =     16654.9513
 EAMBER (non-restraint)  =   -319288.9756
 EKCMT  =         0.0000  VIRIAL  =         0.0000  VOLUME     =   1471964.5636
                                                    SURFTEN    =         0.0000
                                                    Density    =         0.8937
 ------------------------------------------------------------------------------

 NMR restraints: Bond =    0.000   Angle =     0.000   Torsion =     0.000
===============================================================================

 NSTEP =    27000   TIME(PS) =      77.000  TEMP(K) =   311.05  PRESS =     0.0
 Etot   =   -214005.9428  EKtot   =     88513.1953  EPtot      =   -302519.1381
 BOND   =      6696.1757  ANGLE   =     26153.0575  DIHED      =     18742.1044
 1-4 NB =      6180.4468  1-4 EEL =      3980.7961  VDWAALS    =     33168.4760
 EELEC  =   -414023.9760  EHBOND  =         0.0000  RESTRAINT  =     16583.7814
 EAMBER (non-restraint)  =   -319102.9195
 EKCMT  =         0.0000  VIRIAL  =         0.0000  VOLUME     =   1471839.9237
                                                    SURFTEN    =         0.0000
                                                    Density    =         0.8937
 ------------------------------------------------------------------------------

 NMR restraints: Bond =    0.000   Angle =     0.000   Torsion =     0.000
===============================================================================

 NSTEP =    28000   TIME(PS) =      78.000  TEMP(K) =   310.36  PRESS =     0.0
 Etot   =   -214312.7156  EKtot   =     88314.8750  EPtot      =   -302627.5906
 BOND   =      6667.6251  ANGLE   =     26210.6477  DIHED      =     18721.5187
 1-4 NB =      6202.7163  1-4 EEL =      3992.2211  VDWAALS    =     33475.2814
 EELEC  =   -414549.1862  EHBOND  =         0.0000  RESTRAINT  =     16651.5854
 EAMBER (non-restraint)  =   -319279.1760
 EKCMT  =         0.0000  VIRIAL  =         0.0000  VOLUME     =   1473440.7918
                                                    SURFTEN    =         0.0000
                                                    Density    =         0.8928
 ------------------------------------------------------------------------------

 NMR restraints: Bond =    0.000   Angle =     0.000   Torsion =     0.000
===============================================================================

 NSTEP =    29000   TIME(PS) =      79.000  TEMP(K) =   310.09  PRESS =     0.0
 Etot   =   -214127.1009  EKtot   =     88237.9375  EPtot      =   -302365.0384
 BOND   =      6767.1294  ANGLE   =     26146.4234  DIHED      =     18663.3587
 1-4 NB =      6163.8665  1-4 EEL =      3976.1502  VDWAALS    =     33117.7874
 EELEC  =   -413854.6075  EHBOND  =         0.0000  RESTRAINT  =     16654.8534
 EAMBER (non-restraint)  =   -319019.8919
 EKCMT  =         0.0000  VIRIAL  =         0.0000  VOLUME     =   1472576.3734
                                                    SURFTEN    =         0.0000
                                                    Density    =         0.8933
 ------------------------------------------------------------------------------

 NMR restraints: Bond =    0.000   Angle =     0.000   Torsion =     0.000
===============================================================================

 NSTEP =    30000   TIME(PS) =      80.000  TEMP(K) =   308.90  PRESS =     0.0
 Etot   =   -214305.3049  EKtot   =     87900.8906  EPtot      =   -302206.1955
 BOND   =      6680.4152  ANGLE   =     26089.7292  DIHED      =     18746.1186
 1-4 NB =      6163.8939  1-4 EEL =      3968.5821  VDWAALS    =     32757.4008
 EELEC  =   -413276.5413  EHBOND  =         0.0000  RESTRAINT  =     16664.2060
 EAMBER (non-restraint)  =   -318870.4015
 EKCMT  =         0.0000  VIRIAL  =         0.0000  VOLUME     =   1475992.2688
                                                    SURFTEN    =         0.0000
                                                    Density    =         0.8912
 ------------------------------------------------------------------------------

 NMR restraints: Bond =    0.000   Angle =     0.000   Torsion =     0.000
===============================================================================

 NSTEP =    31000   TIME(PS) =      81.000  TEMP(K) =   310.40  PRESS =     0.0
 Etot   =   -214051.2509  EKtot   =     88327.6484  EPtot      =   -302378.8994
 BOND   =      6641.3557  ANGLE   =     26150.3771  DIHED      =     18731.2089
 1-4 NB =      6214.2556  1-4 EEL =      3968.5920  VDWAALS    =     32735.1078
 EELEC  =   -413438.5375  EHBOND  =         0.0000  RESTRAINT  =     16618.7410
 EAMBER (non-restraint)  =   -318997.6404
 EKCMT  =         0.0000  VIRIAL  =         0.0000  VOLUME     =   1475992.2688
                                                    SURFTEN    =         0.0000
                                                    Density    =         0.8912
 ------------------------------------------------------------------------------

 NMR restraints: Bond =    0.000   Angle =     0.000   Torsion =     0.000
===============================================================================

 NSTEP =    32000   TIME(PS) =      82.000  TEMP(K) =   310.60  PRESS =     0.0
 Etot   =   -213446.5808  EKtot   =     88382.6250  EPtot      =   -301829.2058
 BOND   =      6615.4074  ANGLE   =     26371.9186  DIHED      =     18740.3244
 1-4 NB =      6225.2380  1-4 EEL =      3914.7609  VDWAALS    =     33935.6529
 EELEC  =   -414279.7333  EHBOND  =         0.0000  RESTRAINT  =     16647.2252
 EAMBER (non-restraint)  =   -318476.4311
 EKCMT  =         0.0000  VIRIAL  =         0.0000  VOLUME     =   1472792.3353
                                                    SURFTEN    =         0.0000
                                                    Density    =         0.8932
 ------------------------------------------------------------------------------

 NMR restraints: Bond =    0.000   Angle =     0.000   Torsion =     0.000
===============================================================================

 NSTEP =    33000   TIME(PS) =      83.000  TEMP(K) =   310.29  PRESS =     0.0
 Etot   =   -213748.4586  EKtot   =     88294.5312  EPtot      =   -302042.9899
 BOND   =      6639.2567  ANGLE   =     26232.0066  DIHED      =     18764.9246
 1-4 NB =      6127.7195  1-4 EEL =      3957.7879  VDWAALS    =     33365.6683
 EELEC  =   -413794.5962  EHBOND  =         0.0000  RESTRAINT  =     16664.2425
 EAMBER (non-restraint)  =   -318707.2324
 EKCMT  =         0.0000  VIRIAL  =         0.0000  VOLUME     =   1471990.8117
                                                    SURFTEN    =         0.0000
                                                    Density    =         0.8937
 ------------------------------------------------------------------------------

 NMR restraints: Bond =    0.000   Angle =     0.000   Torsion =     0.000
===============================================================================

 NSTEP =    34000   TIME(PS) =      84.000  TEMP(K) =   309.39  PRESS =     0.0
 Etot   =   -214290.2716  EKtot   =     88040.4062  EPtot      =   -302330.6779
 BOND   =      6625.5220  ANGLE   =     26149.3497  DIHED      =     18710.5078
 1-4 NB =      6173.5587  1-4 EEL =      3950.4957  VDWAALS    =     33136.8926
 EELEC  =   -413806.4578  EHBOND  =         0.0000  RESTRAINT  =     16729.4534
 EAMBER (non-restraint)  =   -319060.1313
 EKCMT  =         0.0000  VIRIAL  =         0.0000  VOLUME     =   1472843.7013
                                                    SURFTEN    =         0.0000
                                                    Density    =         0.8931
 ------------------------------------------------------------------------------

 NMR restraints: Bond =    0.000   Angle =     0.000   Torsion =     0.000
===============================================================================

 NSTEP =    35000   TIME(PS) =      85.000  TEMP(K) =   310.63  PRESS =     0.0
 Etot   =   -214284.2757  EKtot   =     88392.4922  EPtot      =   -302676.7679
 BOND   =      6587.9937  ANGLE   =     26166.4188  DIHED      =     18715.1099
 1-4 NB =      6165.2615  1-4 EEL =      3969.7501  VDWAALS    =     33080.5083
 EELEC  =   -413946.3881  EHBOND  =         0.0000  RESTRAINT  =     16584.5780
 EAMBER (non-restraint)  =   -319261.3459
 EKCMT  =         0.0000  VIRIAL  =         0.0000  VOLUME     =   1472077.2284
                                                    SURFTEN    =         0.0000
                                                    Density    =         0.8936
 ------------------------------------------------------------------------------

 NMR restraints: Bond =    0.000   Angle =     0.000   Torsion =     0.000
===============================================================================

 NSTEP =    36000   TIME(PS) =      86.000  TEMP(K) =   310.70  PRESS =     0.0
 Etot   =   -213737.1464  EKtot   =     88411.6719  EPtot      =   -302148.8183
 BOND   =      6491.0781  ANGLE   =     26323.4163  DIHED      =     18794.3092
 1-4 NB =      6276.4894  1-4 EEL =      3935.6502  VDWAALS    =     32999.7108
 EELEC  =   -413784.3383  EHBOND  =         0.0000  RESTRAINT  =     16814.8661
 EAMBER (non-restraint)  =   -318963.6844
 EKCMT  =         0.0000  VIRIAL  =         0.0000  VOLUME     =   1470752.7557
                                                    SURFTEN    =         0.0000
                                                    Density    =         0.8944
 ------------------------------------------------------------------------------

 NMR restraints: Bond =    0.000   Angle =     0.000   Torsion =     0.000
===============================================================================

 NSTEP =    37000   TIME(PS) =      87.000  TEMP(K) =   309.85  PRESS =     0.0
 Etot   =   -214485.0008  EKtot   =     88170.5312  EPtot      =   -302655.5320
 BOND   =      6723.7452  ANGLE   =     26229.4975  DIHED      =     18686.4619
 1-4 NB =      6206.5130  1-4 EEL =      3974.4120  VDWAALS    =     33069.7340
 EELEC  =   -414229.1952  EHBOND  =         0.0000  RESTRAINT  =     16683.2997
 EAMBER (non-restraint)  =   -319338.8317
 EKCMT  =         0.0000  VIRIAL  =         0.0000  VOLUME     =   1469798.0878
                                                    SURFTEN    =         0.0000
                                                    Density    =         0.8950
 ------------------------------------------------------------------------------

 NMR restraints: Bond =    0.000   Angle =     0.000   Torsion =     0.000
===============================================================================

 NSTEP =    38000   TIME(PS) =      88.000  TEMP(K) =   307.68  PRESS =     0.0
 Etot   =   -215590.6295  EKtot   =     87552.0859  EPtot      =   -303142.7154
 BOND   =      6577.5766  ANGLE   =     26210.9275  DIHED      =     18710.9305
 1-4 NB =      6203.4217  1-4 EEL =      4003.1351  VDWAALS    =     33627.1225
 EELEC  =   -415119.6882  EHBOND  =         0.0000  RESTRAINT  =     16643.8588
 EAMBER (non-restraint)  =   -319786.5743
 EKCMT  =         0.0000  VIRIAL  =         0.0000  VOLUME     =   1471336.9314
                                                    SURFTEN    =         0.0000
                                                    Density    =         0.8941
 ------------------------------------------------------------------------------

 NMR restraints: Bond =    0.000   Angle =     0.000   Torsion =     0.000
===============================================================================

 NSTEP =    39000   TIME(PS) =      89.000  TEMP(K) =   308.72  PRESS =     0.0
 Etot   =   -214684.8806  EKtot   =     87848.3047  EPtot      =   -302533.1853
 BOND   =      6633.2534  ANGLE   =     26210.7465  DIHED      =     18684.1334
 1-4 NB =      6178.6293  1-4 EEL =      3982.1514  VDWAALS    =     33700.3848
 EELEC  =   -414638.5859  EHBOND  =         0.0000  RESTRAINT  =     16716.1018
 EAMBER (non-restraint)  =   -319249.2871
 EKCMT  =         0.0000  VIRIAL  =         0.0000  VOLUME     =   1470858.8353
                                                    SURFTEN    =         0.0000
                                                    Density    =         0.8943
 ------------------------------------------------------------------------------

 NMR restraints: Bond =    0.000   Angle =     0.000   Torsion =     0.000
===============================================================================

 NSTEP =    40000   TIME(PS) =      90.000  TEMP(K) =   311.01  PRESS =     0.0
 Etot   =   -214668.7619  EKtot   =     88500.0938  EPtot      =   -303168.8556
 BOND   =      6608.7559  ANGLE   =     26103.0240  DIHED      =     18626.0457
 1-4 NB =      6196.4738  1-4 EEL =      4045.2700  VDWAALS    =     33108.3557
 EELEC  =   -414414.0562  EHBOND  =         0.0000  RESTRAINT  =     16557.2754
 EAMBER (non-restraint)  =   -319726.1311
 EKCMT  =         0.0000  VIRIAL  =         0.0000  VOLUME     =   1470553.5055
                                                    SURFTEN    =         0.0000
                                                    Density    =         0.8945
 ------------------------------------------------------------------------------

 NMR restraints: Bond =    0.000   Angle =     0.000   Torsion =     0.000
===============================================================================

 NSTEP =    41000   TIME(PS) =      91.000  TEMP(K) =   309.40  PRESS =     0.0
 Etot   =   -214815.1544  EKtot   =     88042.6094  EPtot      =   -302857.7638
 BOND   =      6606.0244  ANGLE   =     26072.2643  DIHED      =     18749.0737
 1-4 NB =      6223.8566  1-4 EEL =      4009.3817  VDWAALS    =     33276.3218
 EELEC  =   -414544.0683  EHBOND  =         0.0000  RESTRAINT  =     16749.3820
 EAMBER (non-restraint)  =   -319607.1457
 EKCMT  =         0.0000  VIRIAL  =         0.0000  VOLUME     =   1471243.5366
                                                    SURFTEN    =         0.0000
                                                    Density    =         0.8941
 ------------------------------------------------------------------------------

 NMR restraints: Bond =    0.000   Angle =     0.000   Torsion =     0.000
===============================================================================

 NSTEP =    42000   TIME(PS) =      92.000  TEMP(K) =   310.48  PRESS =     0.0
 Etot   =   -214628.5806  EKtot   =     88348.8672  EPtot      =   -302977.4478
 BOND   =      6634.2255  ANGLE   =     26313.9251  DIHED      =     18630.4002
 1-4 NB =      6165.9947  1-4 EEL =      4046.8815  VDWAALS    =     33209.3959
 EELEC  =   -414489.8607  EHBOND  =         0.0000  RESTRAINT  =     16511.5899
 EAMBER (non-restraint)  =   -319489.0377
 EKCMT  =         0.0000  VIRIAL  =         0.0000  VOLUME     =   1472429.1714
                                                    SURFTEN    =         0.0000
                                                    Density    =         0.8934
 ------------------------------------------------------------------------------

 NMR restraints: Bond =    0.000   Angle =     0.000   Torsion =     0.000
===============================================================================

 NSTEP =    43000   TIME(PS) =      93.000  TEMP(K) =   310.65  PRESS =     0.0
 Etot   =   -214153.3373  EKtot   =     88397.4766  EPtot      =   -302550.8138
 BOND   =      6662.6678  ANGLE   =     26215.0432  DIHED      =     18647.8620
 1-4 NB =      6218.5462  1-4 EEL =      4041.2080  VDWAALS    =     32683.7430
 EELEC  =   -413752.7867  EHBOND  =         0.0000  RESTRAINT  =     16732.9027
 EAMBER (non-restraint)  =   -319283.7165
 EKCMT  =         0.0000  VIRIAL  =         0.0000  VOLUME     =   1472826.7144
                                                    SURFTEN    =         0.0000
                                                    Density    =         0.8931
 ------------------------------------------------------------------------------

 NMR restraints: Bond =    0.000   Angle =     0.000   Torsion =     0.000
===============================================================================

 NSTEP =    44000   TIME(PS) =      94.000  TEMP(K) =   311.21  PRESS =     0.0
 Etot   =   -214064.6773  EKtot   =     88556.3750  EPtot      =   -302621.0523
 BOND   =      6712.2195  ANGLE   =     26071.9578  DIHED      =     18564.5355
 1-4 NB =      6220.6336  1-4 EEL =      3984.2170  VDWAALS    =     33449.3238
 EELEC  =   -414342.0407  EHBOND  =         0.0000  RESTRAINT  =     16718.1013
 EAMBER (non-restraint)  =   -319339.1536
 EKCMT  =         0.0000  VIRIAL  =         0.0000  VOLUME     =   1472611.0655
                                                    SURFTEN    =         0.0000
                                                    Density    =         0.8933
 ------------------------------------------------------------------------------

 NMR restraints: Bond =    0.000   Angle =     0.000   Torsion =     0.000
===============================================================================

 NSTEP =    45000   TIME(PS) =      95.000  TEMP(K) =   312.25  PRESS =     0.0
 Etot   =   -213317.0194  EKtot   =     88853.5625  EPtot      =   -302170.5819
 BOND   =      6600.4672  ANGLE   =     26349.2309  DIHED      =     18730.7766
 1-4 NB =      6195.2390  1-4 EEL =      4088.5411  VDWAALS    =     33006.4410
 EELEC  =   -413884.8848  EHBOND  =         0.0000  RESTRAINT  =     16743.6071
 EAMBER (non-restraint)  =   -318914.1890
 EKCMT  =         0.0000  VIRIAL  =         0.0000  VOLUME     =   1473833.5502
                                                    SURFTEN    =         0.0000
                                                    Density    =         0.8925
 ------------------------------------------------------------------------------

 NMR restraints: Bond =    0.000   Angle =     0.000   Torsion =     0.000
===============================================================================

 NSTEP =    46000   TIME(PS) =      96.000  TEMP(K) =   310.68  PRESS =     0.0
 Etot   =   -214236.7456  EKtot   =     88406.0469  EPtot      =   -302642.7925
 BOND   =      6673.7688  ANGLE   =     26257.5867  DIHED      =     18602.3609
 1-4 NB =      6202.5083  1-4 EEL =      4007.1804  VDWAALS    =     33174.6899
 EELEC  =   -414152.7146  EHBOND  =         0.0000  RESTRAINT  =     16591.8271
 EAMBER (non-restraint)  =   -319234.6195
 EKCMT  =         0.0000  VIRIAL  =         0.0000  VOLUME     =   1475119.1168
                                                    SURFTEN    =         0.0000
                                                    Density    =         0.8918
 ------------------------------------------------------------------------------

 NMR restraints: Bond =    0.000   Angle =     0.000   Torsion =     0.000
===============================================================================

 NSTEP =    47000   TIME(PS) =      97.000  TEMP(K) =   311.21  PRESS =     0.0
 Etot   =   -213979.5269  EKtot   =     88557.7109  EPtot      =   -302537.2378
 BOND   =      6564.9583  ANGLE   =     26194.3835  DIHED      =     18616.4363
 1-4 NB =      6203.8184  1-4 EEL =      4055.9901  VDWAALS    =     32914.6767
 EELEC  =   -413787.4863  EHBOND  =         0.0000  RESTRAINT  =     16699.9851
 EAMBER (non-restraint)  =   -319237.2229
 EKCMT  =         0.0000  VIRIAL  =         0.0000  VOLUME     =   1474129.8487
                                                    SURFTEN    =         0.0000
                                                    Density    =         0.8924
 ------------------------------------------------------------------------------

 NMR restraints: Bond =    0.000   Angle =     0.000   Torsion =     0.000
===============================================================================

 NSTEP =    48000   TIME(PS) =      98.000  TEMP(K) =   310.88  PRESS =     0.0
 Etot   =   -213972.1214  EKtot   =     88464.9375  EPtot      =   -302437.0589
 BOND   =      6616.1021  ANGLE   =     26219.7571  DIHED      =     18669.9151
 1-4 NB =      6242.7727  1-4 EEL =      3934.1978  VDWAALS    =     32987.4004
 EELEC  =   -413891.8186  EHBOND  =         0.0000  RESTRAINT  =     16784.6145
 EAMBER (non-restraint)  =   -319221.6734
 EKCMT  =         0.0000  VIRIAL  =         0.0000  VOLUME     =   1472750.0886
                                                    SURFTEN    =         0.0000
                                                    Density    =         0.8932
 ------------------------------------------------------------------------------

 NMR restraints: Bond =    0.000   Angle =     0.000   Torsion =     0.000
===============================================================================

 NSTEP =    49000   TIME(PS) =      99.000  TEMP(K) =   310.86  PRESS =     0.0
 Etot   =   -213908.8457  EKtot   =     88457.2266  EPtot      =   -302366.0723
 BOND   =      6612.0556  ANGLE   =     26325.9087  DIHED      =     18622.7792
 1-4 NB =      6201.2846  1-4 EEL =      3997.2152  VDWAALS    =     33378.8537
 EELEC  =   -414182.4738  EHBOND  =         0.0000  RESTRAINT  =     16678.3045
 EAMBER (non-restraint)  =   -319044.3768
 EKCMT  =         0.0000  VIRIAL  =         0.0000  VOLUME     =   1472665.2405
                                                    SURFTEN    =         0.0000
                                                    Density    =         0.8932
 ------------------------------------------------------------------------------

 NMR restraints: Bond =    0.000   Angle =     0.000   Torsion =     0.000
===============================================================================

 NSTEP =    50000   TIME(PS) =     100.000  TEMP(K) =   309.82  PRESS =     0.0
 Etot   =   -214668.9067  EKtot   =     88162.3594  EPtot      =   -302831.2661
 BOND   =      6678.7328  ANGLE   =     26011.1328  DIHED      =     18701.7153
 1-4 NB =      6216.4491  1-4 EEL =      4025.5064  VDWAALS    =     33350.9368
 EELEC  =   -414481.7674  EHBOND  =         0.0000  RESTRAINT  =     16666.0282
 EAMBER (non-restraint)  =   -319497.2943
 EKCMT  =         0.0000  VIRIAL  =         0.0000  VOLUME     =   1472092.6340
                                                    SURFTEN    =         0.0000
                                                    Density    =         0.8936
 ------------------------------------------------------------------------------

 NMR restraints: Bond =    0.000   Angle =     0.000   Torsion =     0.000
===============================================================================

 NSTEP =    51000   TIME(PS) =     101.000  TEMP(K) =   309.44  PRESS =     0.0
 Etot   =   -215078.7194  EKtot   =     88053.8594  EPtot      =   -303132.5788
 BOND   =      6690.7215  ANGLE   =     26125.5967  DIHED      =     18699.3671
 1-4 NB =      6183.1424  1-4 EEL =      4120.9711  VDWAALS    =     33118.6051
 EELEC  =   -414686.3621  EHBOND  =         0.0000  RESTRAINT  =     16615.3795
 EAMBER (non-restraint)  =   -319747.9583
 EKCMT  =         0.0000  VIRIAL  =         0.0000  VOLUME     =   1473138.7941
                                                    SURFTEN    =         0.0000
                                                    Density    =         0.8930
 ------------------------------------------------------------------------------

 NMR restraints: Bond =    0.000   Angle =     0.000   Torsion =     0.000
===============================================================================

 NSTEP =    52000   TIME(PS) =     102.000  TEMP(K) =   310.00  PRESS =     0.0
 Etot   =   -214669.7286  EKtot   =     88213.2031  EPtot      =   -302882.9317
 BOND   =      6695.0757  ANGLE   =     26098.6477  DIHED      =     18803.2000
 1-4 NB =      6207.1245  1-4 EEL =      4001.0019  VDWAALS    =     32799.3812
 EELEC  =   -414142.4588  EHBOND  =         0.0000  RESTRAINT  =     16655.0961
 EAMBER (non-restraint)  =   -319538.0278
 EKCMT  =         0.0000  VIRIAL  =         0.0000  VOLUME     =   1472743.0769
                                                    SURFTEN    =         0.0000
                                                    Density    =         0.8932
 ------------------------------------------------------------------------------

 NMR restraints: Bond =    0.000   Angle =     0.000   Torsion =     0.000
===============================================================================
| MC Barostat: Decreasing size of volume moves

 NSTEP =    53000   TIME(PS) =     103.000  TEMP(K) =   309.89  PRESS =     0.0
 Etot   =   -214388.4257  EKtot   =     88180.6641  EPtot      =   -302569.0897
 BOND   =      6643.5433  ANGLE   =     26232.9972  DIHED      =     18616.5706
 1-4 NB =      6191.2800  1-4 EEL =      4033.6189  VDWAALS    =     33299.9993
 EELEC  =   -414300.7930  EHBOND  =         0.0000  RESTRAINT  =     16713.6940
 EAMBER (non-restraint)  =   -319282.7837
 EKCMT  =         0.0000  VIRIAL  =         0.0000  VOLUME     =   1472743.0769
                                                    SURFTEN    =         0.0000
                                                    Density    =         0.8932
 ------------------------------------------------------------------------------

 NMR restraints: Bond =    0.000   Angle =     0.000   Torsion =     0.000
===============================================================================
| MC Barostat: Decreasing size of volume moves

 NSTEP =    54000   TIME(PS) =     104.000  TEMP(K) =   310.56  PRESS =     0.0
 Etot   =   -214486.9524  EKtot   =     88373.2344  EPtot      =   -302860.1867
 BOND   =      6675.5096  ANGLE   =     26098.0852  DIHED      =     18750.8623
 1-4 NB =      6146.8192  1-4 EEL =      3962.8263  VDWAALS    =     33233.5804
 EELEC  =   -414272.3651  EHBOND  =         0.0000  RESTRAINT  =     16544.4953
 EAMBER (non-restraint)  =   -319404.6821
 EKCMT  =         0.0000  VIRIAL  =         0.0000  VOLUME     =   1473456.9809
                                                    SURFTEN    =         0.0000
                                                    Density    =         0.8928
 ------------------------------------------------------------------------------

 NMR restraints: Bond =    0.000   Angle =     0.000   Torsion =     0.000
===============================================================================
| MC Barostat: Decreasing size of volume moves

 NSTEP =    55000   TIME(PS) =     105.000  TEMP(K) =   309.35  PRESS =     0.0
 Etot   =   -215463.8216  EKtot   =     88028.2188  EPtot      =   -303492.0403
 BOND   =      6569.6360  ANGLE   =     26115.6554  DIHED      =     18709.1746
 1-4 NB =      6140.0081  1-4 EEL =      3969.5008  VDWAALS    =     33072.6798
 EELEC  =   -414685.4356  EHBOND  =         0.0000  RESTRAINT  =     16616.7406
 EAMBER (non-restraint)  =   -320108.7809
 EKCMT  =         0.0000  VIRIAL  =         0.0000  VOLUME     =   1473544.9887
                                                    SURFTEN    =         0.0000
                                                    Density    =         0.8927
 ------------------------------------------------------------------------------

 NMR restraints: Bond =    0.000   Angle =     0.000   Torsion =     0.000
===============================================================================
| MC Barostat: Decreasing size of volume moves

 NSTEP =    56000   TIME(PS) =     106.000  TEMP(K) =   308.88  PRESS =     0.0
 Etot   =   -215491.2775  EKtot   =     87894.1641  EPtot      =   -303385.4416
 BOND   =      6633.2205  ANGLE   =     26256.4486  DIHED      =     18605.9961
 1-4 NB =      6185.5662  1-4 EEL =      3910.7676  VDWAALS    =     33062.0039
 EELEC  =   -414562.5705  EHBOND  =         0.0000  RESTRAINT  =     16523.1260
 EAMBER (non-restraint)  =   -319908.5676
 EKCMT  =         0.0000  VIRIAL  =         0.0000  VOLUME     =   1472630.2482
                                                    SURFTEN    =         0.0000
                                                    Density    =         0.8933
 ------------------------------------------------------------------------------

 NMR restraints: Bond =    0.000   Angle =     0.000   Torsion =     0.000
===============================================================================

 NSTEP =    57000   TIME(PS) =     107.000  TEMP(K) =   308.74  PRESS =     0.0
 Etot   =   -215252.4503  EKtot   =     87855.3906  EPtot      =   -303107.8409
 BOND   =      6713.1542  ANGLE   =     26165.0359  DIHED      =     18701.6841
 1-4 NB =      6147.1899  1-4 EEL =      4011.7926  VDWAALS    =     33409.0072
 EELEC  =   -414760.3518  EHBOND  =         0.0000  RESTRAINT  =     16504.6470
 EAMBER (non-restraint)  =   -319612.4880
 EKCMT  =         0.0000  VIRIAL  =         0.0000  VOLUME     =   1471680.1719
                                                    SURFTEN    =         0.0000
                                                    Density    =         0.8938
 ------------------------------------------------------------------------------

 NMR restraints: Bond =    0.000   Angle =     0.000   Torsion =     0.000
===============================================================================

 NSTEP =    58000   TIME(PS) =     108.000  TEMP(K) =   308.59  PRESS =     0.0
 Etot   =   -215024.3125  EKtot   =     87812.6406  EPtot      =   -302836.9532
 BOND   =      6594.9070  ANGLE   =     26146.1986  DIHED      =     18681.5190
 1-4 NB =      6146.9875  1-4 EEL =      3986.6418  VDWAALS    =     33279.4695
 EELEC  =   -414334.3734  EHBOND  =         0.0000  RESTRAINT  =     16661.6970
 EAMBER (non-restraint)  =   -319498.6501
 EKCMT  =         0.0000  VIRIAL  =         0.0000  VOLUME     =   1471433.9082
                                                    SURFTEN    =         0.0000
                                                    Density    =         0.8940
 ------------------------------------------------------------------------------

 NMR restraints: Bond =    0.000   Angle =     0.000   Torsion =     0.000
===============================================================================

 NSTEP =    59000   TIME(PS) =     109.000  TEMP(K) =   309.81  PRESS =     0.0
 Etot   =   -215315.0577  EKtot   =     88159.7422  EPtot      =   -303474.7999
 BOND   =      6597.3629  ANGLE   =     26120.7098  DIHED      =     18597.2650
 1-4 NB =      6189.9878  1-4 EEL =      4051.3430  VDWAALS    =     32916.8574
 EELEC  =   -414521.9353  EHBOND  =         0.0000  RESTRAINT  =     16573.6096
 EAMBER (non-restraint)  =   -320048.4095
 EKCMT  =         0.0000  VIRIAL  =         0.0000  VOLUME     =   1469863.2932
                                                    SURFTEN    =         0.0000
                                                    Density    =         0.8949
 ------------------------------------------------------------------------------

 NMR restraints: Bond =    0.000   Angle =     0.000   Torsion =     0.000
===============================================================================

 NSTEP =    60000   TIME(PS) =     110.000  TEMP(K) =   308.49  PRESS =     0.0
 Etot   =   -215145.5947  EKtot   =     87782.4688  EPtot      =   -302928.0634
 BOND   =      6593.4528  ANGLE   =     26052.2205  DIHED      =     18701.5826
 1-4 NB =      6228.2832  1-4 EEL =      3986.5020  VDWAALS    =     33202.2572
 EELEC  =   -414502.7709  EHBOND  =         0.0000  RESTRAINT  =     16810.4091
 EAMBER (non-restraint)  =   -319738.4725
 EKCMT  =         0.0000  VIRIAL  =         0.0000  VOLUME     =   1472303.8345
                                                    SURFTEN    =         0.0000
                                                    Density    =         0.8935
 ------------------------------------------------------------------------------

 NMR restraints: Bond =    0.000   Angle =     0.000   Torsion =     0.000
===============================================================================

 NSTEP =    61000   TIME(PS) =     111.000  TEMP(K) =   308.78  PRESS =     0.0
 Etot   =   -215109.2791  EKtot   =     87864.7344  EPtot      =   -302974.0135
 BOND   =      6656.4582  ANGLE   =     26294.3082  DIHED      =     18716.3668
 1-4 NB =      6167.6448  1-4 EEL =      3941.7811  VDWAALS    =     32868.6398
 EELEC  =   -414185.5888  EHBOND  =         0.0000  RESTRAINT  =     16566.3763
 EAMBER (non-restraint)  =   -319540.3898
 EKCMT  =         0.0000  VIRIAL  =         0.0000  VOLUME     =   1472479.1992
                                                    SURFTEN    =         0.0000
                                                    Density    =         0.8934
 ------------------------------------------------------------------------------

 NMR restraints: Bond =    0.000   Angle =     0.000   Torsion =     0.000
===============================================================================

 NSTEP =    62000   TIME(PS) =     112.000  TEMP(K) =   309.33  PRESS =     0.0
 Etot   =   -215084.3948  EKtot   =     88022.7656  EPtot      =   -303107.1604
 BOND   =      6657.0927  ANGLE   =     26046.4121  DIHED      =     18708.7730
 1-4 NB =      6186.8091  1-4 EEL =      3988.4504  VDWAALS    =     33357.6398
 EELEC  =   -414734.1406  EHBOND  =         0.0000  RESTRAINT  =     16681.8030
 EAMBER (non-restraint)  =   -319788.9634
 EKCMT  =         0.0000  VIRIAL  =         0.0000  VOLUME     =   1471941.4462
                                                    SURFTEN    =         0.0000
                                                    Density    =         0.8937
 ------------------------------------------------------------------------------

 NMR restraints: Bond =    0.000   Angle =     0.000   Torsion =     0.000
===============================================================================

 NSTEP =    63000   TIME(PS) =     113.000  TEMP(K) =   310.76  PRESS =     0.0
 Etot   =   -214498.1004  EKtot   =     88430.0938  EPtot      =   -302928.1941
 BOND   =      6724.9926  ANGLE   =     26125.0570  DIHED      =     18659.6556
 1-4 NB =      6169.9738  1-4 EEL =      4022.1842  VDWAALS    =     33453.1617
 EELEC  =   -414924.6217  EHBOND  =         0.0000  RESTRAINT  =     16841.4027
 EAMBER (non-restraint)  =   -319769.5968
 EKCMT  =         0.0000  VIRIAL  =         0.0000  VOLUME     =   1470460.9438
                                                    SURFTEN    =         0.0000
                                                    Density    =         0.8946
 ------------------------------------------------------------------------------

 NMR restraints: Bond =    0.000   Angle =     0.000   Torsion =     0.000
===============================================================================

 NSTEP =    64000   TIME(PS) =     114.000  TEMP(K) =   310.58  PRESS =     0.0
 Etot   =   -214356.9867  EKtot   =     88378.7969  EPtot      =   -302735.7836
 BOND   =      6709.7286  ANGLE   =     26395.4250  DIHED      =     18708.8320
 1-4 NB =      6176.0163  1-4 EEL =      3958.9214  VDWAALS    =     33513.9499
 EELEC  =   -414862.2711  EHBOND  =         0.0000  RESTRAINT  =     16663.6143
 EAMBER (non-restraint)  =   -319399.3979
 EKCMT  =         0.0000  VIRIAL  =         0.0000  VOLUME     =   1470757.1813
                                                    SURFTEN    =         0.0000
                                                    Density    =         0.8944
 ------------------------------------------------------------------------------

 NMR restraints: Bond =    0.000   Angle =     0.000   Torsion =     0.000
===============================================================================

 NSTEP =    65000   TIME(PS) =     115.000  TEMP(K) =   310.20  PRESS =     0.0
 Etot   =   -214590.9367  EKtot   =     88271.2109  EPtot      =   -302862.1477
 BOND   =      6717.0100  ANGLE   =     26063.8020  DIHED      =     18660.3603
 1-4 NB =      6188.6744  1-4 EEL =      3937.4614  VDWAALS    =     33330.6213
 EELEC  =   -414395.5441  EHBOND  =         0.0000  RESTRAINT  =     16635.4671
 EAMBER (non-restraint)  =   -319497.6147
 EKCMT  =         0.0000  VIRIAL  =         0.0000  VOLUME     =   1473598.6612
                                                    SURFTEN    =         0.0000
                                                    Density    =         0.8927
 ------------------------------------------------------------------------------

 NMR restraints: Bond =    0.000   Angle =     0.000   Torsion =     0.000
===============================================================================

 NSTEP =    66000   TIME(PS) =     116.000  TEMP(K) =   310.23  PRESS =     0.0
 Etot   =   -214691.5331  EKtot   =     88277.7266  EPtot      =   -302969.2597
 BOND   =      6674.5700  ANGLE   =     26158.7754  DIHED      =     18639.3485
 1-4 NB =      6150.6930  1-4 EEL =      4030.2135  VDWAALS    =     32833.2696
 EELEC  =   -414126.4540  EHBOND  =         0.0000  RESTRAINT  =     16670.3244
 EAMBER (non-restraint)  =   -319639.5840
 EKCMT  =         0.0000  VIRIAL  =         0.0000  VOLUME     =   1472388.3427
                                                    SURFTEN    =         0.0000
                                                    Density    =         0.8934
 ------------------------------------------------------------------------------

 NMR restraints: Bond =    0.000   Angle =     0.000   Torsion =     0.000
===============================================================================

 NSTEP =    67000   TIME(PS) =     117.000  TEMP(K) =   309.82  PRESS =     0.0
 Etot   =   -214366.0997  EKtot   =     88160.7266  EPtot      =   -302526.8263
 BOND   =      6717.5415  ANGLE   =     26386.5203  DIHED      =     18662.1585
 1-4 NB =      6215.5904  1-4 EEL =      3933.7437  VDWAALS    =     33229.4013
 EELEC  =   -414421.3924  EHBOND  =         0.0000  RESTRAINT  =     16749.6105
 EAMBER (non-restraint)  =   -319276.4368
 EKCMT  =         0.0000  VIRIAL  =         0.0000  VOLUME     =   1472115.1269
                                                    SURFTEN    =         0.0000
                                                    Density    =         0.8936
 ------------------------------------------------------------------------------

 NMR restraints: Bond =    0.000   Angle =     0.000   Torsion =     0.000
===============================================================================

 NSTEP =    68000   TIME(PS) =     118.000  TEMP(K) =   311.05  PRESS =     0.0
 Etot   =   -214270.3441  EKtot   =     88512.0859  EPtot      =   -302782.4301
 BOND   =      6734.5172  ANGLE   =     26394.9915  DIHED      =     18622.1738
 1-4 NB =      6181.4085  1-4 EEL =      4016.7398  VDWAALS    =     33148.0946
 EELEC  =   -414566.6885  EHBOND  =         0.0000  RESTRAINT  =     16686.3331
 EAMBER (non-restraint)  =   -319468.7631
 EKCMT  =         0.0000  VIRIAL  =         0.0000  VOLUME     =   1473274.2435
                                                    SURFTEN    =         0.0000
                                                    Density    =         0.8929
 ------------------------------------------------------------------------------

 NMR restraints: Bond =    0.000   Angle =     0.000   Torsion =     0.000
===============================================================================

 NSTEP =    69000   TIME(PS) =     119.000  TEMP(K) =   310.85  PRESS =     0.0
 Etot   =   -214128.2859  EKtot   =     88455.5625  EPtot      =   -302583.8484
 BOND   =      6723.3214  ANGLE   =     26421.3501  DIHED      =     18603.6581
 1-4 NB =      6207.2300  1-4 EEL =      3918.9406  VDWAALS    =     33048.9688
 EELEC  =   -414096.0260  EHBOND  =         0.0000  RESTRAINT  =     16588.7086
 EAMBER (non-restraint)  =   -319172.5570
 EKCMT  =         0.0000  VIRIAL  =         0.0000  VOLUME     =   1472738.8733
                                                    SURFTEN    =         0.0000
                                                    Density    =         0.8932
 ------------------------------------------------------------------------------

 NMR restraints: Bond =    0.000   Angle =     0.000   Torsion =     0.000
===============================================================================

 NSTEP =    70000   TIME(PS) =     120.000  TEMP(K) =   309.36  PRESS =     0.0
 Etot   =   -214865.3451  EKtot   =     88030.1797  EPtot      =   -302895.5248
 BOND   =      6526.9266  ANGLE   =     26229.6324  DIHED      =     18727.2573
 1-4 NB =      6182.1121  1-4 EEL =      4092.3117  VDWAALS    =     32750.8998
 EELEC  =   -414032.4288  EHBOND  =         0.0000  RESTRAINT  =     16627.7640
 EAMBER (non-restraint)  =   -319523.2888
 EKCMT  =         0.0000  VIRIAL  =         0.0000  VOLUME     =   1472113.5114
                                                    SURFTEN    =         0.0000
                                                    Density    =         0.8936
 ------------------------------------------------------------------------------

 NMR restraints: Bond =    0.000   Angle =     0.000   Torsion =     0.000
===============================================================================

 NSTEP =    71000   TIME(PS) =     121.000  TEMP(K) =   309.52  PRESS =     0.0
 Etot   =   -214824.9864  EKtot   =     88076.5703  EPtot      =   -302901.5568
 BOND   =      6542.2395  ANGLE   =     26142.9851  DIHED      =     18689.8356
 1-4 NB =      6204.4251  1-4 EEL =      3928.7333  VDWAALS    =     33171.1172
 EELEC  =   -414250.5473  EHBOND  =         0.0000  RESTRAINT  =     16669.6547
 EAMBER (non-restraint)  =   -319571.2115
 EKCMT  =         0.0000  VIRIAL  =         0.0000  VOLUME     =   1473557.5158
                                                    SURFTEN    =         0.0000
                                                    Density    =         0.8927
 ------------------------------------------------------------------------------

 NMR restraints: Bond =    0.000   Angle =     0.000   Torsion =     0.000
===============================================================================

 NSTEP =    72000   TIME(PS) =     122.000  TEMP(K) =   309.71  PRESS =     0.0
 Etot   =   -215078.4215  EKtot   =     88131.3750  EPtot      =   -303209.7965
 BOND   =      6538.1148  ANGLE   =     26133.3237  DIHED      =     18650.7544
 1-4 NB =      6198.2677  1-4 EEL =      3876.5632  VDWAALS    =     32823.0473
 EELEC  =   -414032.6967  EHBOND  =         0.0000  RESTRAINT  =     16602.8291
 EAMBER (non-restraint)  =   -319812.6256
 EKCMT  =         0.0000  VIRIAL  =         0.0000  VOLUME     =   1470761.1175
                                                    SURFTEN    =         0.0000
                                                    Density    =         0.8944
 ------------------------------------------------------------------------------

 NMR restraints: Bond =    0.000   Angle =     0.000   Torsion =     0.000
===============================================================================

 NSTEP =    73000   TIME(PS) =     123.000  TEMP(K) =   309.32  PRESS =     0.0
 Etot   =   -215156.7646  EKtot   =     88020.9531  EPtot      =   -303177.7177
 BOND   =      6664.7811  ANGLE   =     26045.0443  DIHED      =     18647.5069
 1-4 NB =      6217.4319  1-4 EEL =      3928.5861  VDWAALS    =     33086.4703
 EELEC  =   -414426.9809  EHBOND  =         0.0000  RESTRAINT  =     16659.4426
 EAMBER (non-restraint)  =   -319837.1603
 EKCMT  =         0.0000  VIRIAL  =         0.0000  VOLUME     =   1471327.3181
                                                    SURFTEN    =         0.0000
                                                    Density    =         0.8941
 ------------------------------------------------------------------------------

 NMR restraints: Bond =    0.000   Angle =     0.000   Torsion =     0.000
===============================================================================

 NSTEP =    74000   TIME(PS) =     124.000  TEMP(K) =   310.99  PRESS =     0.0
 Etot   =   -214551.0093  EKtot   =     88493.7812  EPtot      =   -303044.7905
 BOND   =      6693.5316  ANGLE   =     26142.5264  DIHED      =     18641.9812
 1-4 NB =      6209.8393  1-4 EEL =      3949.0501  VDWAALS    =     33028.2965
 EELEC  =   -414420.3400  EHBOND  =         0.0000  RESTRAINT  =     16710.3245
 EAMBER (non-restraint)  =   -319755.1150
 EKCMT  =         0.0000  VIRIAL  =         0.0000  VOLUME     =   1472680.9155
                                                    SURFTEN    =         0.0000
                                                    Density    =         0.8932
 ------------------------------------------------------------------------------

 NMR restraints: Bond =    0.000   Angle =     0.000   Torsion =     0.000
===============================================================================

 NSTEP =    75000   TIME(PS) =     125.000  TEMP(K) =   310.18  PRESS =     0.0
 Etot   =   -214932.0844  EKtot   =     88264.3984  EPtot      =   -303196.4828
 BOND   =      6656.7466  ANGLE   =     25888.6832  DIHED      =     18641.6399
 1-4 NB =      6161.7536  1-4 EEL =      3993.7868  VDWAALS    =     32700.4910
 EELEC  =   -413951.9862  EHBOND  =         0.0000  RESTRAINT  =     16712.4024
 EAMBER (non-restraint)  =   -319908.8852
 EKCMT  =         0.0000  VIRIAL  =         0.0000  VOLUME     =   1472085.0303
                                                    SURFTEN    =         0.0000
                                                    Density    =         0.8936
 ------------------------------------------------------------------------------

 NMR restraints: Bond =    0.000   Angle =     0.000   Torsion =     0.000
===============================================================================

 NSTEP =    76000   TIME(PS) =     126.000  TEMP(K) =   310.06  PRESS =     0.0
 Etot   =   -215161.9592  EKtot   =     88230.4531  EPtot      =   -303392.4123
 BOND   =      6740.7760  ANGLE   =     25989.2615  DIHED      =     18642.1086
 1-4 NB =      6171.7109  1-4 EEL =      3971.6975  VDWAALS    =     33150.3944
 EELEC  =   -414682.5630  EHBOND  =         0.0000  RESTRAINT  =     16624.2017
 EAMBER (non-restraint)  =   -320016.6140
 EKCMT  =         0.0000  VIRIAL  =         0.0000  VOLUME     =   1473529.8167
                                                    SURFTEN    =         0.0000
                                                    Density    =         0.8927
 ------------------------------------------------------------------------------

 NMR restraints: Bond =    0.000   Angle =     0.000   Torsion =     0.000
===============================================================================

 NSTEP =    77000   TIME(PS) =     127.000  TEMP(K) =   309.90  PRESS =     0.0
 Etot   =   -214556.0875  EKtot   =     88184.2734  EPtot      =   -302740.3609
 BOND   =      6627.7738  ANGLE   =     26268.1343  DIHED      =     18581.0489
 1-4 NB =      6260.0246  1-4 EEL =      3982.2554  VDWAALS    =     33115.0872
 EELEC  =   -414127.7925  EHBOND  =         0.0000  RESTRAINT  =     16553.1074
 EAMBER (non-restraint)  =   -319293.4683
 EKCMT  =         0.0000  VIRIAL  =         0.0000  VOLUME     =   1473446.7864
                                                    SURFTEN    =         0.0000
                                                    Density    =         0.8928
 ------------------------------------------------------------------------------

 NMR restraints: Bond =    0.000   Angle =     0.000   Torsion =     0.000
===============================================================================

 NSTEP =    78000   TIME(PS) =     128.000  TEMP(K) =   308.98  PRESS =     0.0
 Etot   =   -215003.8639  EKtot   =     87923.3281  EPtot      =   -302927.1920
 BOND   =      6653.8455  ANGLE   =     26212.9159  DIHED      =     18537.7536
 1-4 NB =      6186.5806  1-4 EEL =      3918.9179  VDWAALS    =     32500.4232
 EELEC  =   -413674.1659  EHBOND  =         0.0000  RESTRAINT  =     16736.5372
 EAMBER (non-restraint)  =   -319663.7291
 EKCMT  =         0.0000  VIRIAL  =         0.0000  VOLUME     =   1472946.2019
                                                    SURFTEN    =         0.0000
                                                    Density    =         0.8931
 ------------------------------------------------------------------------------

 NMR restraints: Bond =    0.000   Angle =     0.000   Torsion =     0.000
===============================================================================

 NSTEP =    79000   TIME(PS) =     129.000  TEMP(K) =   309.97  PRESS =     0.0
 Etot   =   -215081.7492  EKtot   =     88206.0312  EPtot      =   -303287.7805
 BOND   =      6705.4025  ANGLE   =     26082.2299  DIHED      =     18620.4097
 1-4 NB =      6175.4486  1-4 EEL =      3979.2413  VDWAALS    =     33233.3730
 EELEC  =   -414678.9023  EHBOND  =         0.0000  RESTRAINT  =     16595.0168
 EAMBER (non-restraint)  =   -319882.7973
 EKCMT  =         0.0000  VIRIAL  =         0.0000  VOLUME     =   1473485.8550
                                                    SURFTEN    =         0.0000
                                                    Density    =         0.8927
 ------------------------------------------------------------------------------

 NMR restraints: Bond =    0.000   Angle =     0.000   Torsion =     0.000
===============================================================================

 NSTEP =    80000   TIME(PS) =     130.000  TEMP(K) =   308.58  PRESS =     0.0
 Etot   =   -215259.3858  EKtot   =     87808.7031  EPtot      =   -303068.0889
 BOND   =      6684.3406  ANGLE   =     26211.8321  DIHED      =     18621.3217
 1-4 NB =      6188.0285  1-4 EEL =      4014.2393  VDWAALS    =     33159.0634
 EELEC  =   -414651.4090  EHBOND  =         0.0000  RESTRAINT  =     16704.4945
 EAMBER (non-restraint)  =   -319772.5834
 EKCMT  =         0.0000  VIRIAL  =         0.0000  VOLUME     =   1471532.7585
                                                    SURFTEN    =         0.0000
                                                    Density    =         0.8939
 ------------------------------------------------------------------------------

 NMR restraints: Bond =    0.000   Angle =     0.000   Torsion =     0.000
===============================================================================

 NSTEP =    81000   TIME(PS) =     131.000  TEMP(K) =   309.37  PRESS =     0.0
 Etot   =   -215186.1923  EKtot   =     88032.5859  EPtot      =   -303218.7782
 BOND   =      6732.5210  ANGLE   =     26106.6781  DIHED      =     18680.0803
 1-4 NB =      6160.2673  1-4 EEL =      4043.0040  VDWAALS    =     33801.1431
 EELEC  =   -415313.2476  EHBOND  =         0.0000  RESTRAINT  =     16570.7757
 EAMBER (non-restraint)  =   -319789.5539
 EKCMT  =         0.0000  VIRIAL  =         0.0000  VOLUME     =   1471590.3095
                                                    SURFTEN    =         0.0000
                                                    Density    =         0.8939
 ------------------------------------------------------------------------------

 NMR restraints: Bond =    0.000   Angle =     0.000   Torsion =     0.000
===============================================================================

 NSTEP =    82000   TIME(PS) =     132.000  TEMP(K) =   309.82  PRESS =     0.0
 Etot   =   -214977.6916  EKtot   =     88161.7109  EPtot      =   -303139.4025
 BOND   =      6777.2935  ANGLE   =     26099.4809  DIHED      =     18616.3667
 1-4 NB =      6164.5165  1-4 EEL =      3968.9661  VDWAALS    =     32954.0193
 EELEC  =   -414426.2583  EHBOND  =         0.0000  RESTRAINT  =     16706.2128
 EAMBER (non-restraint)  =   -319845.6153
 EKCMT  =         0.0000  VIRIAL  =         0.0000  VOLUME     =   1472591.3652
                                                    SURFTEN    =         0.0000
                                                    Density    =         0.8933
 ------------------------------------------------------------------------------

 NMR restraints: Bond =    0.000   Angle =     0.000   Torsion =     0.000
===============================================================================

 NSTEP =    83000   TIME(PS) =     133.000  TEMP(K) =   309.19  PRESS =     0.0
 Etot   =   -215001.8002  EKtot   =     87982.1250  EPtot      =   -302983.9252
 BOND   =      6704.7590  ANGLE   =     26195.1222  DIHED      =     18603.4251
 1-4 NB =      6156.2749  1-4 EEL =      3978.4440  VDWAALS    =     33028.1505
 EELEC  =   -414354.6685  EHBOND  =         0.0000  RESTRAINT  =     16704.5676
 EAMBER (non-restraint)  =   -319688.4928
 EKCMT  =         0.0000  VIRIAL  =         0.0000  VOLUME     =   1471881.1693
                                                    SURFTEN    =         0.0000
                                                    Density    =         0.8937
 ------------------------------------------------------------------------------

 NMR restraints: Bond =    0.000   Angle =     0.000   Torsion =     0.000
===============================================================================

 NSTEP =    84000   TIME(PS) =     134.000  TEMP(K) =   308.99  PRESS =     0.0
 Etot   =   -214183.8074  EKtot   =     87926.2031  EPtot      =   -302110.0106
 BOND   =      6760.3320  ANGLE   =     26292.2116  DIHED      =     18715.9052
 1-4 NB =      6235.4142  1-4 EEL =      3906.3569  VDWAALS    =     32818.4811
 EELEC  =   -413550.1425  EHBOND  =         0.0000  RESTRAINT  =     16711.4309
 EAMBER (non-restraint)  =   -318821.4415
 EKCMT  =         0.0000  VIRIAL  =         0.0000  VOLUME     =   1475220.2068
                                                    SURFTEN    =         0.0000
                                                    Density    =         0.8917
 ------------------------------------------------------------------------------

 NMR restraints: Bond =    0.000   Angle =     0.000   Torsion =     0.000
===============================================================================

 NSTEP =    85000   TIME(PS) =     135.000  TEMP(K) =   310.86  PRESS =     0.0
 Etot   =   -214464.0694  EKtot   =     88459.3359  EPtot      =   -302923.4054
 BOND   =      6705.9218  ANGLE   =     26003.6341  DIHED      =     18653.4298
 1-4 NB =      6178.3710  1-4 EEL =      3969.2501  VDWAALS    =     32737.8998
 EELEC  =   -413918.0200  EHBOND  =         0.0000  RESTRAINT  =     16746.1080
 EAMBER (non-restraint)  =   -319669.5134
 EKCMT  =         0.0000  VIRIAL  =         0.0000  VOLUME     =   1473504.3412
                                                    SURFTEN    =         0.0000
                                                    Density    =         0.8927
 ------------------------------------------------------------------------------

 NMR restraints: Bond =    0.000   Angle =     0.000   Torsion =     0.000
===============================================================================

 NSTEP =    86000   TIME(PS) =     136.000  TEMP(K) =   309.82  PRESS =     0.0
 Etot   =   -214380.2159  EKtot   =     88160.9219  EPtot      =   -302541.1378
 BOND   =      6695.6091  ANGLE   =     26283.3039  DIHED      =     18601.5238
 1-4 NB =      6221.2453  1-4 EEL =      3931.4078  VDWAALS    =     32683.1971
 EELEC  =   -413770.4733  EHBOND  =         0.0000  RESTRAINT  =     16813.0485
 EAMBER (non-restraint)  =   -319354.1863
 EKCMT  =         0.0000  VIRIAL  =         0.0000  VOLUME     =   1473649.2916
                                                    SURFTEN    =         0.0000
                                                    Density    =         0.8927
 ------------------------------------------------------------------------------

 NMR restraints: Bond =    0.000   Angle =     0.000   Torsion =     0.000
===============================================================================

 NSTEP =    87000   TIME(PS) =     137.000  TEMP(K) =   309.75  PRESS =     0.0
 Etot   =   -214863.3692  EKtot   =     88142.3125  EPtot      =   -303005.6817
 BOND   =      6730.8954  ANGLE   =     26053.3246  DIHED      =     18623.0828
 1-4 NB =      6157.6680  1-4 EEL =      3933.9911  VDWAALS    =     32822.5995
 EELEC  =   -413925.7990  EHBOND  =         0.0000  RESTRAINT  =     16598.5560
 EAMBER (non-restraint)  =   -319604.2376
 EKCMT  =         0.0000  VIRIAL  =         0.0000  VOLUME     =   1473930.5153
                                                    SURFTEN    =         0.0000
                                                    Density    =         0.8925
 ------------------------------------------------------------------------------

 NMR restraints: Bond =    0.000   Angle =     0.000   Torsion =     0.000
===============================================================================

 NSTEP =    88000   TIME(PS) =     138.000  TEMP(K) =   309.52  PRESS =     0.0
 Etot   =   -214653.6156  EKtot   =     88076.0156  EPtot      =   -302729.6313
 BOND   =      6761.4184  ANGLE   =     26195.7983  DIHED      =     18693.8224
 1-4 NB =      6161.6560  1-4 EEL =      4028.5927  VDWAALS    =     33328.0990
 EELEC  =   -414661.9751  EHBOND  =         0.0000  RESTRAINT  =     16762.9571
 EAMBER (non-restraint)  =   -319492.5883
 EKCMT  =         0.0000  VIRIAL  =         0.0000  VOLUME     =   1471310.2650
                                                    SURFTEN    =         0.0000
                                                    Density    =         0.8941
 ------------------------------------------------------------------------------

 NMR restraints: Bond =    0.000   Angle =     0.000   Torsion =     0.000
===============================================================================

 NSTEP =    89000   TIME(PS) =     139.000  TEMP(K) =   310.22  PRESS =     0.0
 Etot   =   -214033.1430  EKtot   =     88276.8672  EPtot      =   -302310.0102
 BOND   =      6742.6055  ANGLE   =     26294.1725  DIHED      =     18713.6859
 1-4 NB =      6205.4628  1-4 EEL =      3921.1972  VDWAALS    =     33000.7016
 EELEC  =   -414123.8787  EHBOND  =         0.0000  RESTRAINT  =     16936.0430
 EAMBER (non-restraint)  =   -319246.0532
 EKCMT  =         0.0000  VIRIAL  =         0.0000  VOLUME     =   1472891.6710
                                                    SURFTEN    =         0.0000
                                                    Density    =         0.8931
 ------------------------------------------------------------------------------

 NMR restraints: Bond =    0.000   Angle =     0.000   Torsion =     0.000
===============================================================================

 NSTEP =    90000   TIME(PS) =     140.000  TEMP(K) =   311.36  PRESS =     0.0
 Etot   =   -213933.6708  EKtot   =     88599.9141  EPtot      =   -302533.5849
 BOND   =      6690.7922  ANGLE   =     26198.6384  DIHED      =     18699.2222
 1-4 NB =      6186.1328  1-4 EEL =      4036.1882  VDWAALS    =     33103.7236
 EELEC  =   -414127.7725  EHBOND  =         0.0000  RESTRAINT  =     16679.4901
 EAMBER (non-restraint)  =   -319213.0750
 EKCMT  =         0.0000  VIRIAL  =         0.0000  VOLUME     =   1473927.9471
                                                    SURFTEN    =         0.0000
                                                    Density    =         0.8925
 ------------------------------------------------------------------------------

 NMR restraints: Bond =    0.000   Angle =     0.000   Torsion =     0.000
===============================================================================

 NSTEP =    91000   TIME(PS) =     141.000  TEMP(K) =   309.70  PRESS =     0.0
 Etot   =   -214414.4199  EKtot   =     88127.1562  EPtot      =   -302541.5762
 BOND   =      6677.3359  ANGLE   =     26145.1628  DIHED      =     18670.1751
 1-4 NB =      6138.3831  1-4 EEL =      3999.9386  VDWAALS    =     32528.7067
 EELEC  =   -413487.9522  EHBOND  =         0.0000  RESTRAINT  =     16786.6738
 EAMBER (non-restraint)  =   -319328.2500
 EKCMT  =         0.0000  VIRIAL  =         0.0000  VOLUME     =   1473229.5644
                                                    SURFTEN    =         0.0000
                                                    Density    =         0.8929
 ------------------------------------------------------------------------------

 NMR restraints: Bond =    0.000   Angle =     0.000   Torsion =     0.000
===============================================================================

 NSTEP =    92000   TIME(PS) =     142.000  TEMP(K) =   311.72  PRESS =     0.0
 Etot   =   -214510.8396  EKtot   =     88703.1172  EPtot      =   -303213.9568
 BOND   =      6601.0360  ANGLE   =     26129.5660  DIHED      =     18594.2855
 1-4 NB =      6143.1088  1-4 EEL =      3905.1157  VDWAALS    =     32953.2017
 EELEC  =   -414285.0196  EHBOND  =         0.0000  RESTRAINT  =     16744.7491
 EAMBER (non-restraint)  =   -319958.7059
 EKCMT  =         0.0000  VIRIAL  =         0.0000  VOLUME     =   1474513.2948
                                                    SURFTEN    =         0.0000
                                                    Density    =         0.8921
 ------------------------------------------------------------------------------

 NMR restraints: Bond =    0.000   Angle =     0.000   Torsion =     0.000
===============================================================================

 NSTEP =    93000   TIME(PS) =     143.000  TEMP(K) =   310.00  PRESS =     0.0
 Etot   =   -214764.0056  EKtot   =     88211.8359  EPtot      =   -302975.8415
 BOND   =      6593.2407  ANGLE   =     26085.1842  DIHED      =     18630.7395
 1-4 NB =      6198.1248  1-4 EEL =      3909.3154  VDWAALS    =     32456.5532
 EELEC  =   -413541.2065  EHBOND  =         0.0000  RESTRAINT  =     16692.2072
 EAMBER (non-restraint)  =   -319668.0488
 EKCMT  =         0.0000  VIRIAL  =         0.0000  VOLUME     =   1474039.0633
                                                    SURFTEN    =         0.0000
                                                    Density    =         0.8924
 ------------------------------------------------------------------------------

 NMR restraints: Bond =    0.000   Angle =     0.000   Torsion =     0.000
===============================================================================

 NSTEP =    94000   TIME(PS) =     144.000  TEMP(K) =   309.65  PRESS =     0.0
 Etot   =   -214836.0075  EKtot   =     88112.6406  EPtot      =   -302948.6482
 BOND   =      6697.3616  ANGLE   =     26129.3443  DIHED      =     18581.5644
 1-4 NB =      6167.6177  1-4 EEL =      4012.6042  VDWAALS    =     33169.1665
 EELEC  =   -414505.4566  EHBOND  =         0.0000  RESTRAINT  =     16799.1497
 EAMBER (non-restraint)  =   -319747.7978
 EKCMT  =         0.0000  VIRIAL  =         0.0000  VOLUME     =   1472163.8630
                                                    SURFTEN    =         0.0000
                                                    Density    =         0.8936
 ------------------------------------------------------------------------------

 NMR restraints: Bond =    0.000   Angle =     0.000   Torsion =     0.000
===============================================================================

 NSTEP =    95000   TIME(PS) =     145.000  TEMP(K) =   309.66  PRESS =     0.0
 Etot   =   -214426.5768  EKtot   =     88116.2109  EPtot      =   -302542.7877
 BOND   =      6736.4172  ANGLE   =     26105.4924  DIHED      =     18632.5430
 1-4 NB =      6164.9003  1-4 EEL =      3959.8596  VDWAALS    =     32571.5041
 EELEC  =   -413539.1228  EHBOND  =         0.0000  RESTRAINT  =     16825.6185
 EAMBER (non-restraint)  =   -319368.4062
 EKCMT  =         0.0000  VIRIAL  =         0.0000  VOLUME     =   1472273.2256
                                                    SURFTEN    =         0.0000
                                                    Density    =         0.8935
 ------------------------------------------------------------------------------

 NMR restraints: Bond =    0.000   Angle =     0.000   Torsion =     0.000
===============================================================================

 NSTEP =    96000   TIME(PS) =     146.000  TEMP(K) =   311.83  PRESS =     0.0
 Etot   =   -213807.1658  EKtot   =     88733.5703  EPtot      =   -302540.7361
 BOND   =      6686.5073  ANGLE   =     26319.6501  DIHED      =     18607.8369
 1-4 NB =      6203.9494  1-4 EEL =      3979.6133  VDWAALS    =     32798.6321
 EELEC  =   -413655.1353  EHBOND  =         0.0000  RESTRAINT  =     16518.2101
 EAMBER (non-restraint)  =   -319058.9462
 EKCMT  =         0.0000  VIRIAL  =         0.0000  VOLUME     =   1473074.2498
                                                    SURFTEN    =         0.0000
                                                    Density    =         0.8930
 ------------------------------------------------------------------------------

 NMR restraints: Bond =    0.000   Angle =     0.000   Torsion =     0.000
===============================================================================

 NSTEP =    97000   TIME(PS) =     147.000  TEMP(K) =   310.42  PRESS =     0.0
 Etot   =   -214459.8065  EKtot   =     88331.9688  EPtot      =   -302791.7752
 BOND   =      6644.5098  ANGLE   =     26083.5285  DIHED      =     18619.2595
 1-4 NB =      6180.4376  1-4 EEL =      4003.8438  VDWAALS    =     33019.9643
 EELEC  =   -414163.0017  EHBOND  =         0.0000  RESTRAINT  =     16819.6830
 EAMBER (non-restraint)  =   -319611.4582
 EKCMT  =         0.0000  VIRIAL  =         0.0000  VOLUME     =   1473308.5506
                                                    SURFTEN    =         0.0000
                                                    Density    =         0.8929
 ------------------------------------------------------------------------------

 NMR restraints: Bond =    0.000   Angle =     0.000   Torsion =     0.000
===============================================================================

 NSTEP =    98000   TIME(PS) =     148.000  TEMP(K) =   310.49  PRESS =     0.0
 Etot   =   -214535.1491  EKtot   =     88351.8984  EPtot      =   -302887.0475
 BOND   =      6632.4772  ANGLE   =     26168.9087  DIHED      =     18544.5171
 1-4 NB =      6128.7798  1-4 EEL =      3956.6443  VDWAALS    =     33074.9979
 EELEC  =   -414152.3070  EHBOND  =         0.0000  RESTRAINT  =     16758.9345
 EAMBER (non-restraint)  =   -319645.9820
 EKCMT  =         0.0000  VIRIAL  =         0.0000  VOLUME     =   1472480.3009
                                                    SURFTEN    =         0.0000
                                                    Density    =         0.8934
 ------------------------------------------------------------------------------

 NMR restraints: Bond =    0.000   Angle =     0.000   Torsion =     0.000
===============================================================================

 NSTEP =    99000   TIME(PS) =     149.000  TEMP(K) =   309.68  PRESS =     0.0
 Etot   =   -215085.4951  EKtot   =     88123.3672  EPtot      =   -303208.8622
 BOND   =      6679.3164  ANGLE   =     26229.8166  DIHED      =     18687.3429
 1-4 NB =      6111.3117  1-4 EEL =      4003.1425  VDWAALS    =     32935.1906
 EELEC  =   -414386.9055  EHBOND  =         0.0000  RESTRAINT  =     16531.9225
 EAMBER (non-restraint)  =   -319740.7847
 EKCMT  =         0.0000  VIRIAL  =         0.0000  VOLUME     =   1472886.4746
                                                    SURFTEN    =         0.0000
                                                    Density    =         0.8931
 ------------------------------------------------------------------------------

 NMR restraints: Bond =    0.000   Angle =     0.000   Torsion =     0.000
===============================================================================

 NSTEP =   100000   TIME(PS) =     150.000  TEMP(K) =   309.82  PRESS =     0.0
 Etot   =   -215250.0164  EKtot   =     88163.2734  EPtot      =   -303413.2898
 BOND   =      6673.7409  ANGLE   =     26060.9850  DIHED      =     18574.9110
 1-4 NB =      6143.5697  1-4 EEL =      4045.9738  VDWAALS    =     33411.0697
 EELEC  =   -414973.8311  EHBOND  =         0.0000  RESTRAINT  =     16650.2911
 EAMBER (non-restraint)  =   -320063.5809
 EKCMT  =         0.0000  VIRIAL  =         0.0000  VOLUME     =   1471452.7020
                                                    SURFTEN    =         0.0000
                                                    Density    =         0.8940
 ------------------------------------------------------------------------------

 NMR restraints: Bond =    0.000   Angle =     0.000   Torsion =     0.000
===============================================================================

      A V E R A G E S   O V E R     100 S T E P S


 NSTEP =   100000   TIME(PS) =     150.000  TEMP(K) =   309.76  PRESS =     0.0
 Etot   =   -214548.3978  EKtot   =     88144.9957  EPtot      =   -302693.3935
 BOND   =      6661.6533  ANGLE   =     26200.6081  DIHED      =     18680.8093
 1-4 NB =      6186.9142  1-4 EEL =      3987.8523  VDWAALS    =     33222.3749
 EELEC  =   -414248.0446  EHBOND  =         0.0000  RESTRAINT  =     16614.4391
 EAMBER (non-restraint)  =   -319307.8326
 EKCMT  =         0.0000  VIRIAL  =         0.0000  VOLUME     =   1472208.2140
                                                    SURFTEN    =         0.0000
                                                    Density    =         0.8935
 ------------------------------------------------------------------------------

 NMR restraints: Bond =    0.000   Angle =     0.000   Torsion =     0.000
===============================================================================

      R M S  F L U C T U A T I O N S


 NSTEP =   100000   TIME(PS) =     150.000  TEMP(K) =     1.30  PRESS =     0.0
 Etot   =       818.4038  EKtot   =       370.7690  EPtot      =       570.0381
 BOND   =        63.5303  ANGLE   =       113.2576  DIHED      =        64.1012
 1-4 NB =        32.5626  1-4 EEL =        47.0261  VDWAALS    =       368.9912
 EELEC  =       538.4291  EHBOND  =         0.0000  RESTRAINT  =       193.5546
 EAMBER (non-restraint)  =       376.4835
 EKCMT  =         0.0000  VIRIAL  =         0.0000  VOLUME     =      1461.7967
                                                    SURFTEN    =         0.0000
                                                    Density    =         0.0009
 ------------------------------------------------------------------------------


 NMR restraints on final step:

| MC Barostat:       1000 volume changes attempted.
| MC Barostat:        295 changes successful ( 29.50%)
 ------------------------------------------------------------------------------

--------------------------------------------------------------------------------
   5.  TIMINGS
--------------------------------------------------------------------------------

|  NonSetup CPU Time in Major Routines:
|
|     Routine           Sec        %
|     ------------------------------
|     Nonbond          30.57    8.10
|     Bond              0.00    0.00
|     Angle             0.00    0.00
|     Dihedral          0.00    0.00
|     Shake             0.53    0.14
|     RunMD           341.77   90.50
|     Other             4.77    1.26
|     ------------------------------
|     Total           377.64

|  PME Nonbond Pairlist CPU Time:
|
|     Routine              Sec        %
|     ---------------------------------
|     Set Up Cit           0.00    0.00
|     Build List           0.00    0.00
|     ---------------------------------
|     Total                0.00    0.00

|  PME Direct Force CPU Time:
|
|     Routine              Sec        %
|     ---------------------------------
|     NonBonded Calc       0.00    0.00
|     Exclude Masked       0.00    0.00
|     Other                0.16    0.04
|     ---------------------------------
|     Total                0.16    0.04

|  PME Reciprocal Force CPU Time:
|
|     Routine              Sec        %
|     ---------------------------------
|     1D bspline           0.00    0.00
|     Grid Charges         0.00    0.00
|     Scalar Sum           0.00    0.00
|     Gradient Sum         0.00    0.00
|     FFT                  0.00    0.00
|     ---------------------------------
|     Total                0.00    0.00

|  Final Performance Info:
|     -----------------------------------------------------
|     Average timings for last    2000 steps:
|     Elapsed(s) =       7.46 Per Step(ms) =       3.73
|         ns/day =      23.17   seconds/ns =    3728.76
|
|     Average timings for all steps:
|     Elapsed(s) =     378.49 Per Step(ms) =       3.78
|         ns/day =      22.83   seconds/ns =    3784.92
|     -----------------------------------------------------

|  Setup CPU time:            1.39 seconds
|  NonSetup CPU time:       377.64 seconds
|  Total CPU time:          379.03 seconds     0.11 hours

|  Setup wall time:           1    seconds
|  NonSetup wall time:      379    seconds
|  Total wall time:         380    seconds     0.11 hours
