# Supplementary material for: Intermolecular Interactions in G Protein-Coupled Receptor Allosteric Sites at the Membrane Interface from Molecular Dynamics Simulations and Quantum Chemical Calculations
Source: J Chem Inf Model. 2022 Sep 30;62(19):4736–47. doi: 10.1021/acs.jcim.2c00788 (PMC9554917; doi:10.1021/acs.jcim.2c00788)
Supplement: Supplementary file 2 — ci2c00788_si_002.zip [file ci2c00788_si_002.zip › MD_simulations_inputs/C5aR1_MD_simulations_inputs/5o9h_popc/eq03.out]

          -------------------------------------------------------
          Amber 16 PMEMD                              2016
          -------------------------------------------------------

| PMEMD implementation of SANDER, Release 16

| Run on 01/25/2019 at 13:23:37

|   Executable path: /usr/local/amber16/bin/pmemd.cuda
| Working directory: /data/almudena/C5aR1-9P2-popc/1_equilibration
|          Hostname: c104343

  [-O]verwriting output

File Assignments:
|   MDIN: eq03.in                                                               
|  MDOUT: eq03.out                                                              
| INPCRD: c5ar1-9p2-popc.eq02.rst                                               
|   PARM: c5ar1-9p2-popc.top                                                    
| RESTRT: c5ar1-9p2-popc.eq03.rst                                               
|   REFC: c5ar1-9p2-popc.eq02.rst                                               
|  MDVEL: mdvel                                                                 
|   MDEN: mden                                                                  
|  MDCRD: eq03.nc                                                               
| MDINFO: mdinfo                                                                
|  MDFRC: mdfrc                                                                 


 Here is the input file:

&cntrl                                                                         
    imin=0,        ! No minimization                                           
    irest=1,       ! This IS a restart of an old MD simulation                 
    ntx=5,         ! So our inpcrd file has velocities                         
                                                                               
! Temperature control                                                          
    ntt=3,         ! Langevin dynamics                                         
    gamma_ln=1.0,  ! Friction coefficient (ps^-1)                              
    temp0=310,   ! Target temperature                                          
                                                                               
! Potential energy control                                                     
    cut=10.0,      ! Nonbonded cutoff, in Angstroms                            
                                                                               
! MD settings                                                                  
    nstlim=100000,  ! 100K steps, 100 ps total                                 
    dt=0.001,      ! time step (ps)                                            
                                                                               
! SHAKE                                                                        
    ntc=2,         ! Constrain bonds containing hydrogen                       
    ntf=2,         ! Do not calculate forces of bonds containing hydrogen      
                                                                               
! Control how often information is printed                                     
    ntpr=1000,     ! Print energies every 1000 steps                           
    ntwx=100,     ! Print coordinates every 1000 steps to the trajectory       
    ntwr=10000,    ! Print a restart file every 10K steps (can be less frequent
!   ntwv=-1,       ! Uncomment to also print velocities to trajectory          
!   ntwf=-1,       ! Uncomment to also print forces to trajectory              
    ntxo=2,        ! Write NetCDF format                                       
                                                                               
! Wrap coordinates when printing them to the same unit cell                    
    iwrap=1,                                                                   
                                                                               
! Constant pressure control.                                                   
    barostat=2,    ! MC barostat                                               
    ntp=3,         ! 1=isotropic, 2=anisotropic, 3=semi-isotropic w/ surften   
    pres0=1.0,     ! Target external pressure, in bar                          
                                                                               
! Constant surface tension (needed for semi-isotropic scaling). Uncomment      
    ! for this feature. csurften must be nonzero if ntp=3 above                
    csurften=3,    ! Interfaces in 1=yz plane, 2=xz plane, 3=xy plane          
    gamma_ten=0.0, ! Surface tension (dyne/cm). 0 gives pure semi-iso scaling  
    ninterface=2,  ! Number of interfaces (2 for bilayer)                      
                                                                               
! Restraint options                                                            
    ntr=1,         ! Positional restraints                                     
    nmropt=1,      ! Dihedral restraints for sugars and lipids                 
/                                                                              
                                                                               
 &wt                                                                           
    type='END'                                                                 
 /                                                                             
Hold protein fixed                                                             
5.0                                                                            
RES 1 299                                                                      
END                                                                            
Hold ligand fixed                                                              
5.0                                                                            
RES 300                                                                        
END                                                                            
END                                                                            


Note: ig = -1. Setting random seed to   400907 based on wallclock time in 
      microseconds.
 
|--------------------- INFORMATION ----------------------
| GPU (CUDA) Version of PMEMD in use: NVIDIA GPU IN USE.
|                    Version 16.0.0
| 
|                      02/25/2016
| 
| Implementation by:
|                    Ross C. Walker     (SDSC)
|                    Scott Le Grand     (nVIDIA)
| 
| Precision model in use:
|      [SPFP] - Single Precision Forces, 64-bit Fixed Point
|               Accumulation. (Default)
| 
|--------------------------------------------------------
 
|----------------- CITATION INFORMATION -----------------
|
|    When publishing work that utilized the CUDA version
|    of AMBER, please cite the following in addition to
|    the regular AMBER citations:
|
|  - Romelia Salomon-Ferrer; Andreas W. Goetz; Duncan
|    Poole; Scott Le Grand; Ross C. Walker "Routine
|    microsecond molecular dynamics simulations with
|    AMBER - Part II: Particle Mesh Ewald", J. Chem.
|    Theory Comput., 2013, 9 (9), pp3878-3888,
|    DOI: 10.1021/ct400314y.
|
|  - Andreas W. Goetz; Mark J. Williamson; Dong Xu;
|    Duncan Poole; Scott Le Grand; Ross C. Walker
|    "Routine microsecond molecular dynamics simulations
|    with AMBER - Part I: Generalized Born", J. Chem.
|    Theory Comput., 2012, 8 (5), pp1542-1555.
|
|  - Scott Le Grand; Andreas W. Goetz; Ross C. Walker
|    "SPFP: Speed without compromise - a mixed precision
|    model for GPU accelerated molecular dynamics
|    simulations.", Comp. Phys. Comm., 2013, 184
|    pp374-380, DOI: 10.1016/j.cpc.2012.09.022
|
|--------------------------------------------------------
 
|------------------- GPU DEVICE INFO --------------------
|
|            CUDA_VISIBLE_DEVICES: 1
|   CUDA Capable Devices Detected:      1
|           CUDA Device ID in use:      0
|                CUDA Device Name: GeForce GTX 1080 Ti
|     CUDA Device Global Mem Size:  11178 MB
| CUDA Device Num Multiprocessors:     28
|           CUDA Device Core Freq:   1.58 GHz
|
|--------------------------------------------------------
 
 
| Conditional Compilation Defines Used:
| PUBFFT
| BINTRAJ
| CUDA
| EMIL

| Largest sphere to fit in unit cell has radius =    56.710

| New format PARM file being parsed.
| Version =    1.000 Date = 01/25/19 Time = 10:59:25

| Note: 1-4 EEL scale factors are being read from the topology file.

| Note: 1-4 VDW scale factors are being read from the topology file.
| Duplicated    0 dihedrals

| Duplicated    0 dihedrals

--------------------------------------------------------------------------------
   1.  RESOURCE   USE: 
--------------------------------------------------------------------------------

 getting box info from netcdf restart file
 NATOM  =  133067 NTYPES =      26 NBONH =  112808 MBONA  =   19828
 NTHETH =   72702 MTHETA =   23462 NPHIH =  119124 MPHIA  =   73986
 NHPARM =       0 NPARM  =       0 NNB   =  391858 NRES   =   28945
 NBONA  =   19828 NTHETA =   23462 NPHIA =   73986 NUMBND =     106
 NUMANG =     228 NPTRA  =     274 NATYP =      64 NPHB   =       1
 IFBOX  =       1 NMXRS  =      78 IFCAP =       0 NEXTRA =       0
 NCOPY  =       0

| Coordinate Index Table dimensions:    20   20   20
| Direct force subcell size =     5.6710    5.6850    5.7052

     BOX TYPE: RECTILINEAR

--------------------------------------------------------------------------------
   2.  CONTROL  DATA  FOR  THE  RUN
--------------------------------------------------------------------------------

default_name                                                                    

General flags:
     imin    =       0, nmropt  =       1

Nature and format of input:
     ntx     =       5, irest   =       1, ntrx    =       1

Nature and format of output:
     ntxo    =       2, ntpr    =    1000, ntrx    =       1, ntwr    =   10000
     iwrap   =       1, ntwx    =     100, ntwv    =       0, ntwe    =       0
     ioutfm  =       1, ntwprt  =       0, idecomp =       0, rbornstat=      0

Potential function:
     ntf     =       2, ntb     =       2, igb     =       0, nsnb    =      25
     ipol    =       0, gbsa    =       0, iesp    =       0
     dielc   =   1.00000, cut     =  10.00000, intdiel =   1.00000

Frozen or restrained atoms:
     ibelly  =       0, ntr     =       1
     restraint_wt =   0.00000

Molecular dynamics:
     nstlim  =    100000, nscm    =         0, nrespa  =         1
     t       =   0.00000, dt      =   0.00100, vlimit  =  -1.00000

Langevin dynamics temperature regulation:
     ig      =  400907
     temp0   = 310.00000, tempi   =   0.00000, gamma_ln=   1.00000

Pressure regulation:
     ntp     =       3
     pres0   =   1.00000, comp    =  44.60000, taup    =   1.00000
     Monte-Carlo Barostat:
     mcbarint  =     100

Constant surface tension:
     csurften  =       3
     gamma_ten =   0.00000 ninterface =       2

SHAKE:
     ntc     =       2, jfastw  =       0
     tol     =   0.00001

NMR refinement options:
     iscale  =       0, noeskp  =       1, ipnlty  =       1, mxsub   =       1
     scalm   = 100.00000, pencut  =   0.10000, tausw   =   0.10000

| Intermolecular bonds treatment:
|     no_intermolecular_bonds =       1

| Energy averages sample interval:
|     ene_avg_sampling =    1000

Ewald parameters:
     verbose =       0, ew_type =       0, nbflag  =       1, use_pme =       1
     vdwmeth =       1, eedmeth =       1, netfrc  =       1
     Box X =  113.419   Box Y =  113.699   Box Z =  114.104
     Alpha =   90.000   Beta  =   90.000   Gamma =   90.000
     NFFT1 =  120       NFFT2 =  120       NFFT3 =  120
     Cutoff=   10.000   Tol   =0.100E-04
     Ewald Coefficient =  0.27511
     Interpolation order =    4

    LOADING THE CONSTRAINED ATOMS AS GROUPS


   5.  REFERENCE ATOM COORDINATES

  default_name                                                                    
    ----- READING GROUP     1; TITLE:
 Hold protein fixed                                                          

     GROUP    1 HAS HARMONIC CONSTRAINTS     5.00000
 GRP    1 RES    1 TO   299
      Number of atoms in this group  =  4878
    ----- READING GROUP     2; TITLE:
 Hold ligand fixed                                                           

     GROUP    2 HAS HARMONIC CONSTRAINTS     5.00000
 GRP    2 RES  300 TO   300
      Number of atoms in this group  =    78
    ----- END OF GROUP READ -----
| MONTE CARLO BAROSTAT IMPORTANT NOTE:
|   The Monte-Carlo barostat does not require the virial to adjust the system volume.
|   Since it is an expensive calculation, it is skipped for efficiency. A side-effect
|   is that the reported pressure is always 0 because it is not calculated.

--------------------------------------------------------------------------------
   3.  ATOMIC COORDINATES AND VELOCITIES
--------------------------------------------------------------------------------

default_name                                                                    
 begin time read from input coords =   150.000 ps


           Begin reading energy term weight changes/NMR restraints
 WEIGHT CHANGES:
                         ** No weight changes given **

 RESTRAINTS:
  No valid redirection requests found
                          ** No restraint defined **

                  Done reading weight changes/NMR restraints


 
 Number of triangulated 3-point waters found:    27463

     Sum of charges from parm topology file =  -0.00206457
     Forcing neutrality...

| Dynamic Memory, Types Used:
| Reals             5654013
| Integers          7830292

| Nonbonded Pairs Initial Allocation:    40249440

| GPU memory information (estimate):
| KB of GPU memory in use:    641865
| KB of CPU memory in use:    179733

--------------------------------------------------------------------------------
   4.  RESULTS
--------------------------------------------------------------------------------

 ---------------------------------------------------
 APPROXIMATING switch and d/dx switch using CUBIC SPLINE INTERPOLATION
 using   5000.0 points per unit in tabled values
 TESTING RELATIVE ERROR over r ranging from 0.0 to cutoff
| CHECK switch(x): max rel err =   0.2738E-14   at   2.422500
| CHECK d/dx switch(x): max rel err =   0.8314E-11   at   2.736960
 ---------------------------------------------------
|---------------------------------------------------
| APPROXIMATING direct energy using CUBIC SPLINE INTERPOLATION
|  with   50.0 points per unit in tabled values
| Relative Error Limit not exceeded for r .gt.   2.33
| APPROXIMATING direct force using CUBIC SPLINE INTERPOLATION
|  with   50.0 points per unit in tabled values
| Relative Error Limit not exceeded for r .gt.   2.80
|---------------------------------------------------

 NSTEP =     1000   TIME(PS) =     151.000  TEMP(K) =   297.52  PRESS =     0.0
 Etot   =   -224192.3071  EKtot   =     84662.5391  EPtot      =   -308854.8462
 BOND   =      6659.7288  ANGLE   =     25963.5613  DIHED      =     18641.1744
 1-4 NB =      6155.3548  1-4 EEL =      4024.3105  VDWAALS    =     22854.9198
 EELEC  =   -393998.5467  EHBOND  =         0.0000  RESTRAINT  =       844.6510
 EAMBER (non-restraint)  =   -309699.4972
 EKCMT  =         0.0000  VIRIAL  =         0.0000  VOLUME     =   1447400.4031
                                                    SURFTEN    =         0.0000
                                                    Density    =         0.9088
 ------------------------------------------------------------------------------

 NMR restraints: Bond =    0.000   Angle =     0.000   Torsion =     0.000
===============================================================================

 NSTEP =     2000   TIME(PS) =     152.000  TEMP(K) =   305.20  PRESS =     0.0
 Etot   =   -219699.2484  EKtot   =     86847.7578  EPtot      =   -306547.0062
 BOND   =      6542.9581  ANGLE   =     26196.4173  DIHED      =     18645.0536
 1-4 NB =      6225.2940  1-4 EEL =      3976.6524  VDWAALS    =     19212.4570
 EELEC  =   -388184.6323  EHBOND  =         0.0000  RESTRAINT  =       838.7936
 EAMBER (non-restraint)  =   -307385.7999
 EKCMT  =         0.0000  VIRIAL  =         0.0000  VOLUME     =   1433194.9745
                                                    SURFTEN    =         0.0000
                                                    Density    =         0.9178
 ------------------------------------------------------------------------------

 NMR restraints: Bond =    0.000   Angle =     0.000   Torsion =     0.000
===============================================================================

 NSTEP =     3000   TIME(PS) =     153.000  TEMP(K) =   307.51  PRESS =     0.0
 Etot   =   -217481.8301  EKtot   =     87505.0000  EPtot      =   -304986.8301
 BOND   =      6808.1038  ANGLE   =     26020.4784  DIHED      =     18703.5058
 1-4 NB =      6227.7447  1-4 EEL =      3973.8369  VDWAALS    =     18917.3398
 EELEC  =   -386530.1181  EHBOND  =         0.0000  RESTRAINT  =       892.2786
 EAMBER (non-restraint)  =   -305879.1087
 EKCMT  =         0.0000  VIRIAL  =         0.0000  VOLUME     =   1426466.8296
                                                    SURFTEN    =         0.0000
                                                    Density    =         0.9222
 ------------------------------------------------------------------------------

 NMR restraints: Bond =    0.000   Angle =     0.000   Torsion =     0.000
===============================================================================

 NSTEP =     4000   TIME(PS) =     154.000  TEMP(K) =   310.34  PRESS =     0.0
 Etot   =   -216489.0172  EKtot   =     88309.1719  EPtot      =   -304798.1891
 BOND   =      6582.3194  ANGLE   =     26305.4650  DIHED      =     18702.1928
 1-4 NB =      6242.2157  1-4 EEL =      4028.1182  VDWAALS    =     18198.6960
 EELEC  =   -385730.8828  EHBOND  =         0.0000  RESTRAINT  =       873.6866
 EAMBER (non-restraint)  =   -305671.8757
 EKCMT  =         0.0000  VIRIAL  =         0.0000  VOLUME     =   1410117.2425
                                                    SURFTEN    =         0.0000
                                                    Density    =         0.9329
 ------------------------------------------------------------------------------

 NMR restraints: Bond =    0.000   Angle =     0.000   Torsion =     0.000
===============================================================================

 NSTEP =     5000   TIME(PS) =     155.000  TEMP(K) =   310.10  PRESS =     0.0
 Etot   =   -216425.5105  EKtot   =     88241.1016  EPtot      =   -304666.6121
 BOND   =      6790.3898  ANGLE   =     26354.7465  DIHED      =     18677.5645
 1-4 NB =      6217.5931  1-4 EEL =      3944.7339  VDWAALS    =     18162.5978
 EELEC  =   -385725.9588  EHBOND  =         0.0000  RESTRAINT  =       911.7211
 EAMBER (non-restraint)  =   -305578.3332
 EKCMT  =         0.0000  VIRIAL  =         0.0000  VOLUME     =   1404827.0896
                                                    SURFTEN    =         0.0000
                                                    Density    =         0.9364
 ------------------------------------------------------------------------------

 NMR restraints: Bond =    0.000   Angle =     0.000   Torsion =     0.000
===============================================================================

 NSTEP =     6000   TIME(PS) =     156.000  TEMP(K) =   310.32  PRESS =     0.0
 Etot   =   -216538.0077  EKtot   =     88304.9688  EPtot      =   -304842.9765
 BOND   =      6649.6615  ANGLE   =     26124.1847  DIHED      =     18704.0145
 1-4 NB =      6211.0203  1-4 EEL =      4018.2751  VDWAALS    =     17792.2280
 EELEC  =   -385239.8596  EHBOND  =         0.0000  RESTRAINT  =       897.4991
 EAMBER (non-restraint)  =   -305740.4756
 EKCMT  =         0.0000  VIRIAL  =         0.0000  VOLUME     =   1401648.2133
                                                    SURFTEN    =         0.0000
                                                    Density    =         0.9385
 ------------------------------------------------------------------------------

 NMR restraints: Bond =    0.000   Angle =     0.000   Torsion =     0.000
===============================================================================

 NSTEP =     7000   TIME(PS) =     157.000  TEMP(K) =   310.50  PRESS =     0.0
 Etot   =   -217030.4281  EKtot   =     88355.5391  EPtot      =   -305385.9671
 BOND   =      6624.4009  ANGLE   =     26325.3233  DIHED      =     18577.0871
 1-4 NB =      6198.3099  1-4 EEL =      3996.3949  VDWAALS    =     18180.1278
 EELEC  =   -386168.4261  EHBOND  =         0.0000  RESTRAINT  =       880.8151
 EAMBER (non-restraint)  =   -306266.7822
 EKCMT  =         0.0000  VIRIAL  =         0.0000  VOLUME     =   1400580.5818
                                                    SURFTEN    =         0.0000
                                                    Density    =         0.9392
 ------------------------------------------------------------------------------

 NMR restraints: Bond =    0.000   Angle =     0.000   Torsion =     0.000
===============================================================================

 NSTEP =     8000   TIME(PS) =     158.000  TEMP(K) =   312.07  PRESS =     0.0
 Etot   =   -216834.2473  EKtot   =     88802.2266  EPtot      =   -305636.4739
 BOND   =      6611.8545  ANGLE   =     26271.2680  DIHED      =     18681.9468
 1-4 NB =      6189.4710  1-4 EEL =      3977.2376  VDWAALS    =     18206.3458
 EELEC  =   -386484.0498  EHBOND  =         0.0000  RESTRAINT  =       909.4522
 EAMBER (non-restraint)  =   -306545.9261
 EKCMT  =         0.0000  VIRIAL  =         0.0000  VOLUME     =   1394349.7494
                                                    SURFTEN    =         0.0000
                                                    Density    =         0.9434
 ------------------------------------------------------------------------------

 NMR restraints: Bond =    0.000   Angle =     0.000   Torsion =     0.000
===============================================================================

 NSTEP =     9000   TIME(PS) =     159.000  TEMP(K) =   310.08  PRESS =     0.0
 Etot   =   -217707.8697  EKtot   =     88236.3906  EPtot      =   -305944.2603
 BOND   =      6659.5157  ANGLE   =     26263.5167  DIHED      =     18591.0135
 1-4 NB =      6198.4869  1-4 EEL =      3962.4653  VDWAALS    =     18164.7699
 EELEC  =   -386664.1068  EHBOND  =         0.0000  RESTRAINT  =       880.0785
 EAMBER (non-restraint)  =   -306824.3388
 EKCMT  =         0.0000  VIRIAL  =         0.0000  VOLUME     =   1386162.1320
                                                    SURFTEN    =         0.0000
                                                    Density    =         0.9490
 ------------------------------------------------------------------------------

 NMR restraints: Bond =    0.000   Angle =     0.000   Torsion =     0.000
===============================================================================

 NSTEP =    10000   TIME(PS) =     160.000  TEMP(K) =   308.82  PRESS =     0.0
 Etot   =   -217798.8556  EKtot   =     87878.8984  EPtot      =   -305677.7540
 BOND   =      6689.2574  ANGLE   =     26168.8008  DIHED      =     18762.3571
 1-4 NB =      6234.7511  1-4 EEL =      3977.4801  VDWAALS    =     18074.1438
 EELEC  =   -386509.7279  EHBOND  =         0.0000  RESTRAINT  =       925.1836
 EAMBER (non-restraint)  =   -306602.9377
 EKCMT  =         0.0000  VIRIAL  =         0.0000  VOLUME     =   1384979.4101
                                                    SURFTEN    =         0.0000
                                                    Density    =         0.9498
 ------------------------------------------------------------------------------

 NMR restraints: Bond =    0.000   Angle =     0.000   Torsion =     0.000
===============================================================================

 NSTEP =    11000   TIME(PS) =     161.000  TEMP(K) =   311.15  PRESS =     0.0
 Etot   =   -217215.7000  EKtot   =     88541.7266  EPtot      =   -305757.4266
 BOND   =      6596.3292  ANGLE   =     26217.0141  DIHED      =     18597.3896
 1-4 NB =      6158.6364  1-4 EEL =      3944.1806  VDWAALS    =     17936.5826
 EELEC  =   -386119.5865  EHBOND  =         0.0000  RESTRAINT  =       912.0274
 EAMBER (non-restraint)  =   -306669.4539
 EKCMT  =         0.0000  VIRIAL  =         0.0000  VOLUME     =   1384979.4101
                                                    SURFTEN    =         0.0000
                                                    Density    =         0.9498
 ------------------------------------------------------------------------------

 NMR restraints: Bond =    0.000   Angle =     0.000   Torsion =     0.000
===============================================================================

 NSTEP =    12000   TIME(PS) =     162.000  TEMP(K) =   309.61  PRESS =     0.0
 Etot   =   -218081.9997  EKtot   =     88101.6328  EPtot      =   -306183.6325
 BOND   =      6558.5923  ANGLE   =     25959.8076  DIHED      =     18601.8912
 1-4 NB =      6195.4079  1-4 EEL =      3993.7594  VDWAALS    =     17559.4414
 EELEC  =   -385927.9652  EHBOND  =         0.0000  RESTRAINT  =       875.4328
 EAMBER (non-restraint)  =   -307059.0654
 EKCMT  =         0.0000  VIRIAL  =         0.0000  VOLUME     =   1383924.6207
                                                    SURFTEN    =         0.0000
                                                    Density    =         0.9505
 ------------------------------------------------------------------------------

 NMR restraints: Bond =    0.000   Angle =     0.000   Torsion =     0.000
===============================================================================

 NSTEP =    13000   TIME(PS) =     163.000  TEMP(K) =   309.27  PRESS =     0.0
 Etot   =   -217994.4300  EKtot   =     88005.4141  EPtot      =   -305999.8440
 BOND   =      6656.5338  ANGLE   =     26205.7964  DIHED      =     18607.3461
 1-4 NB =      6170.5451  1-4 EEL =      3946.1533  VDWAALS    =     17748.6010
 EELEC  =   -386230.6135  EHBOND  =         0.0000  RESTRAINT  =       895.7938
 EAMBER (non-restraint)  =   -306895.6378
 EKCMT  =         0.0000  VIRIAL  =         0.0000  VOLUME     =   1376469.4372
                                                    SURFTEN    =         0.0000
                                                    Density    =         0.9557
 ------------------------------------------------------------------------------

 NMR restraints: Bond =    0.000   Angle =     0.000   Torsion =     0.000
===============================================================================

 NSTEP =    14000   TIME(PS) =     164.000  TEMP(K) =   309.12  PRESS =     0.0
 Etot   =   -217994.1740  EKtot   =     87964.1016  EPtot      =   -305958.2756
 BOND   =      6739.0421  ANGLE   =     26145.4350  DIHED      =     18650.7376
 1-4 NB =      6188.1009  1-4 EEL =      3987.4151  VDWAALS    =     18190.2978
 EELEC  =   -386751.6037  EHBOND  =         0.0000  RESTRAINT  =       892.2996
 EAMBER (non-restraint)  =   -306850.5752
 EKCMT  =         0.0000  VIRIAL  =         0.0000  VOLUME     =   1374582.2864
                                                    SURFTEN    =         0.0000
                                                    Density    =         0.9570
 ------------------------------------------------------------------------------

 NMR restraints: Bond =    0.000   Angle =     0.000   Torsion =     0.000
===============================================================================

 NSTEP =    15000   TIME(PS) =     165.000  TEMP(K) =   310.51  PRESS =     0.0
 Etot   =   -218086.7067  EKtot   =     88359.0078  EPtot      =   -306445.7145
 BOND   =      6722.4724  ANGLE   =     26162.0957  DIHED      =     18648.3937
 1-4 NB =      6195.1261  1-4 EEL =      3952.4951  VDWAALS    =     18141.2488
 EELEC  =   -387151.9780  EHBOND  =         0.0000  RESTRAINT  =       884.4317
 EAMBER (non-restraint)  =   -307330.1462
 EKCMT  =         0.0000  VIRIAL  =         0.0000  VOLUME     =   1372326.9851
                                                    SURFTEN    =         0.0000
                                                    Density    =         0.9586
 ------------------------------------------------------------------------------

 NMR restraints: Bond =    0.000   Angle =     0.000   Torsion =     0.000
===============================================================================

 NSTEP =    16000   TIME(PS) =     166.000  TEMP(K) =   309.16  PRESS =     0.0
 Etot   =   -218708.5052  EKtot   =     87975.1875  EPtot      =   -306683.6927
 BOND   =      6709.4181  ANGLE   =     26001.6680  DIHED      =     18670.2925
 1-4 NB =      6232.4625  1-4 EEL =      3969.9494  VDWAALS    =     18160.4096
 EELEC  =   -387324.9930  EHBOND  =         0.0000  RESTRAINT  =       897.1003
 EAMBER (non-restraint)  =   -307580.7930
 EKCMT  =         0.0000  VIRIAL  =         0.0000  VOLUME     =   1367433.1847
                                                    SURFTEN    =         0.0000
                                                    Density    =         0.9620
 ------------------------------------------------------------------------------

 NMR restraints: Bond =    0.000   Angle =     0.000   Torsion =     0.000
===============================================================================

 NSTEP =    17000   TIME(PS) =     167.000  TEMP(K) =   310.16  PRESS =     0.0
 Etot   =   -218615.3992  EKtot   =     88259.1953  EPtot      =   -306874.5945
 BOND   =      6551.1797  ANGLE   =     26091.6107  DIHED      =     18694.0248
 1-4 NB =      6259.8774  1-4 EEL =      3937.0798  VDWAALS    =     17894.0809
 EELEC  =   -387196.4092  EHBOND  =         0.0000  RESTRAINT  =       893.9614
 EAMBER (non-restraint)  =   -307768.5559
 EKCMT  =         0.0000  VIRIAL  =         0.0000  VOLUME     =   1364029.6399
                                                    SURFTEN    =         0.0000
                                                    Density    =         0.9644
 ------------------------------------------------------------------------------

 NMR restraints: Bond =    0.000   Angle =     0.000   Torsion =     0.000
===============================================================================

 NSTEP =    18000   TIME(PS) =     168.000  TEMP(K) =   309.64  PRESS =     0.0
 Etot   =   -218709.2158  EKtot   =     88111.0938  EPtot      =   -306820.3096
 BOND   =      6689.4159  ANGLE   =     25944.6524  DIHED      =     18661.7007
 1-4 NB =      6201.3366  1-4 EEL =      3953.7859  VDWAALS    =     17910.0136
 EELEC  =   -387060.0623  EHBOND  =         0.0000  RESTRAINT  =       878.8477
 EAMBER (non-restraint)  =   -307699.1573
 EKCMT  =         0.0000  VIRIAL  =         0.0000  VOLUME     =   1364029.6399
                                                    SURFTEN    =         0.0000
                                                    Density    =         0.9644
 ------------------------------------------------------------------------------

 NMR restraints: Bond =    0.000   Angle =     0.000   Torsion =     0.000
===============================================================================

 NSTEP =    19000   TIME(PS) =     169.000  TEMP(K) =   309.93  PRESS =     0.0
 Etot   =   -218743.3963  EKtot   =     88192.2500  EPtot      =   -306935.6463
 BOND   =      6646.9017  ANGLE   =     26049.7394  DIHED      =     18568.3286
 1-4 NB =      6208.0847  1-4 EEL =      3946.0712  VDWAALS    =     17477.6856
 EELEC  =   -386720.2354  EHBOND  =         0.0000  RESTRAINT  =       887.7779
 EAMBER (non-restraint)  =   -307823.4242
 EKCMT  =         0.0000  VIRIAL  =         0.0000  VOLUME     =   1363712.4680
                                                    SURFTEN    =         0.0000
                                                    Density    =         0.9646
 ------------------------------------------------------------------------------

 NMR restraints: Bond =    0.000   Angle =     0.000   Torsion =     0.000
===============================================================================

 NSTEP =    20000   TIME(PS) =     170.000  TEMP(K) =   310.36  PRESS =     0.0
 Etot   =   -218238.8005  EKtot   =     88316.7578  EPtot      =   -306555.5583
 BOND   =      6571.7237  ANGLE   =     26166.0631  DIHED      =     18637.5820
 1-4 NB =      6174.2933  1-4 EEL =      3932.8946  VDWAALS    =     17537.5928
 EELEC  =   -386464.8187  EHBOND  =         0.0000  RESTRAINT  =       889.1109
 EAMBER (non-restraint)  =   -307444.6692
 EKCMT  =         0.0000  VIRIAL  =         0.0000  VOLUME     =   1360768.4059
                                                    SURFTEN    =         0.0000
                                                    Density    =         0.9667
 ------------------------------------------------------------------------------

 NMR restraints: Bond =    0.000   Angle =     0.000   Torsion =     0.000
===============================================================================

 NSTEP =    21000   TIME(PS) =     171.000  TEMP(K) =   309.91  PRESS =     0.0
 Etot   =   -217873.7209  EKtot   =     88186.3281  EPtot      =   -306060.0490
 BOND   =      6721.4623  ANGLE   =     26270.4302  DIHED      =     18580.0314
 1-4 NB =      6227.8364  1-4 EEL =      3930.8156  VDWAALS    =     17415.5719
 EELEC  =   -386114.9441  EHBOND  =         0.0000  RESTRAINT  =       908.7472
 EAMBER (non-restraint)  =   -306968.7962
 EKCMT  =         0.0000  VIRIAL  =         0.0000  VOLUME     =   1360738.8619
                                                    SURFTEN    =         0.0000
                                                    Density    =         0.9667
 ------------------------------------------------------------------------------

 NMR restraints: Bond =    0.000   Angle =     0.000   Torsion =     0.000
===============================================================================
| MC Barostat: Decreasing size of volume moves

 NSTEP =    22000   TIME(PS) =     172.000  TEMP(K) =   309.22  PRESS =     0.0
 Etot   =   -218653.5028  EKtot   =     87991.2891  EPtot      =   -306644.7919
 BOND   =      6608.2896  ANGLE   =     26126.2895  DIHED      =     18672.9320
 1-4 NB =      6206.3602  1-4 EEL =      3946.3554  VDWAALS    =     17440.0923
 EELEC  =   -386554.7587  EHBOND  =         0.0000  RESTRAINT  =       909.6478
 EAMBER (non-restraint)  =   -307554.4397
 EKCMT  =         0.0000  VIRIAL  =         0.0000  VOLUME     =   1360738.8619
                                                    SURFTEN    =         0.0000
                                                    Density    =         0.9667
 ------------------------------------------------------------------------------

 NMR restraints: Bond =    0.000   Angle =     0.000   Torsion =     0.000
===============================================================================
| MC Barostat: Decreasing size of volume moves

 NSTEP =    23000   TIME(PS) =     173.000  TEMP(K) =   311.13  PRESS =     0.0
 Etot   =   -217898.0951  EKtot   =     88535.7656  EPtot      =   -306433.8607
 BOND   =      6631.7257  ANGLE   =     26326.3904  DIHED      =     18659.3213
 1-4 NB =      6179.3783  1-4 EEL =      3892.1164  VDWAALS    =     17959.2699
 EELEC  =   -387005.4753  EHBOND  =         0.0000  RESTRAINT  =       923.4127
 EAMBER (non-restraint)  =   -307357.2734
 EKCMT  =         0.0000  VIRIAL  =         0.0000  VOLUME     =   1359051.3107
                                                    SURFTEN    =         0.0000
                                                    Density    =         0.9679
 ------------------------------------------------------------------------------

 NMR restraints: Bond =    0.000   Angle =     0.000   Torsion =     0.000
===============================================================================
| MC Barostat: Decreasing size of volume moves

 NSTEP =    24000   TIME(PS) =     174.000  TEMP(K) =   310.00  PRESS =     0.0
 Etot   =   -219028.1461  EKtot   =     88213.0469  EPtot      =   -307241.1930
 BOND   =      6601.1453  ANGLE   =     26014.7367  DIHED      =     18627.7672
 1-4 NB =      6272.1003  1-4 EEL =      3916.3057  VDWAALS    =     17350.1970
 EELEC  =   -386939.7488  EHBOND  =         0.0000  RESTRAINT  =       916.3036
 EAMBER (non-restraint)  =   -308157.4966
 EKCMT  =         0.0000  VIRIAL  =         0.0000  VOLUME     =   1354142.9896
                                                    SURFTEN    =         0.0000
                                                    Density    =         0.9714
 ------------------------------------------------------------------------------

 NMR restraints: Bond =    0.000   Angle =     0.000   Torsion =     0.000
===============================================================================
| MC Barostat: Decreasing size of volume moves

 NSTEP =    25000   TIME(PS) =     175.000  TEMP(K) =   309.77  PRESS =     0.0
 Etot   =   -218467.9058  EKtot   =     88146.5625  EPtot      =   -306614.4683
 BOND   =      6772.2722  ANGLE   =     26021.8941  DIHED      =     18687.2932
 1-4 NB =      6214.4148  1-4 EEL =      3986.9019  VDWAALS    =     17362.8229
 EELEC  =   -386566.3754  EHBOND  =         0.0000  RESTRAINT  =       906.3080
 EAMBER (non-restraint)  =   -307520.7763
 EKCMT  =         0.0000  VIRIAL  =         0.0000  VOLUME     =   1353851.0974
                                                    SURFTEN    =         0.0000
                                                    Density    =         0.9716
 ------------------------------------------------------------------------------

 NMR restraints: Bond =    0.000   Angle =     0.000   Torsion =     0.000
===============================================================================

 NSTEP =    26000   TIME(PS) =     176.000  TEMP(K) =   309.78  PRESS =     0.0
 Etot   =   -218768.1534  EKtot   =     88152.0234  EPtot      =   -306920.1769
 BOND   =      6718.2382  ANGLE   =     26323.1827  DIHED      =     18608.6238
 1-4 NB =      6164.9912  1-4 EEL =      3911.9680  VDWAALS    =     16924.7072
 EELEC  =   -386458.2897  EHBOND  =         0.0000  RESTRAINT  =       886.4017
 EAMBER (non-restraint)  =   -307806.5786
 EKCMT  =         0.0000  VIRIAL  =         0.0000  VOLUME     =   1352417.1485
                                                    SURFTEN    =         0.0000
                                                    Density    =         0.9727
 ------------------------------------------------------------------------------

 NMR restraints: Bond =    0.000   Angle =     0.000   Torsion =     0.000
===============================================================================
| MC Barostat: Decreasing size of volume moves

 NSTEP =    27000   TIME(PS) =     177.000  TEMP(K) =   312.08  PRESS =     0.0
 Etot   =   -218286.6797  EKtot   =     88803.8281  EPtot      =   -307090.5078
 BOND   =      6730.5080  ANGLE   =     26227.0943  DIHED      =     18749.7598
 1-4 NB =      6205.2970  1-4 EEL =      3897.9936  VDWAALS    =     17825.1495
 EELEC  =   -387628.6074  EHBOND  =         0.0000  RESTRAINT  =       902.2974
 EAMBER (non-restraint)  =   -307992.8052
 EKCMT  =         0.0000  VIRIAL  =         0.0000  VOLUME     =   1351059.4888
                                                    SURFTEN    =         0.0000
                                                    Density    =         0.9736
 ------------------------------------------------------------------------------

 NMR restraints: Bond =    0.000   Angle =     0.000   Torsion =     0.000
===============================================================================
| MC Barostat: Decreasing size of volume moves

 NSTEP =    28000   TIME(PS) =     178.000  TEMP(K) =   310.36  PRESS =     0.0
 Etot   =   -218799.8016  EKtot   =     88316.2266  EPtot      =   -307116.0281
 BOND   =      6652.5445  ANGLE   =     26312.0482  DIHED      =     18700.4473
 1-4 NB =      6170.7858  1-4 EEL =      3910.0381  VDWAALS    =     17876.7182
 EELEC  =   -387635.2477  EHBOND  =         0.0000  RESTRAINT  =       896.6374
 EAMBER (non-restraint)  =   -308012.6655
 EKCMT  =         0.0000  VIRIAL  =         0.0000  VOLUME     =   1350520.2287
                                                    SURFTEN    =         0.0000
                                                    Density    =         0.9740
 ------------------------------------------------------------------------------

 NMR restraints: Bond =    0.000   Angle =     0.000   Torsion =     0.000
===============================================================================
| MC Barostat: Decreasing size of volume moves

 NSTEP =    29000   TIME(PS) =     179.000  TEMP(K) =   309.07  PRESS =     0.0
 Etot   =   -219175.7094  EKtot   =     87948.0312  EPtot      =   -307123.7407
 BOND   =      6570.5468  ANGLE   =     26203.9481  DIHED      =     18609.5204
 1-4 NB =      6206.1124  1-4 EEL =      3936.5599  VDWAALS    =     17928.1385
 EELEC  =   -387475.1710  EHBOND  =         0.0000  RESTRAINT  =       896.6043
 EAMBER (non-restraint)  =   -308020.3449
 EKCMT  =         0.0000  VIRIAL  =         0.0000  VOLUME     =   1349290.4507
                                                    SURFTEN    =         0.0000
                                                    Density    =         0.9749
 ------------------------------------------------------------------------------

 NMR restraints: Bond =    0.000   Angle =     0.000   Torsion =     0.000
===============================================================================

 NSTEP =    30000   TIME(PS) =     180.000  TEMP(K) =   310.35  PRESS =     0.0
 Etot   =   -218768.5419  EKtot   =     88312.7812  EPtot      =   -307081.3231
 BOND   =      6772.3404  ANGLE   =     26277.6655  DIHED      =     18581.6803
 1-4 NB =      6213.1220  1-4 EEL =      3907.0513  VDWAALS    =     17521.7291
 EELEC  =   -387271.3553  EHBOND  =         0.0000  RESTRAINT  =       916.4434
 EAMBER (non-restraint)  =   -307997.7665
 EKCMT  =         0.0000  VIRIAL  =         0.0000  VOLUME     =   1346630.2053
                                                    SURFTEN    =         0.0000
                                                    Density    =         0.9768
 ------------------------------------------------------------------------------

 NMR restraints: Bond =    0.000   Angle =     0.000   Torsion =     0.000
===============================================================================

 NSTEP =    31000   TIME(PS) =     181.000  TEMP(K) =   309.46  PRESS =     0.0
 Etot   =   -218731.1353  EKtot   =     88060.2188  EPtot      =   -306791.3540
 BOND   =      6570.3188  ANGLE   =     26502.9873  DIHED      =     18651.9320
 1-4 NB =      6224.5525  1-4 EEL =      3992.4415  VDWAALS    =     17523.3268
 EELEC  =   -387173.2735  EHBOND  =         0.0000  RESTRAINT  =       916.3605
 EAMBER (non-restraint)  =   -307707.7145
 EKCMT  =         0.0000  VIRIAL  =         0.0000  VOLUME     =   1345977.7077
                                                    SURFTEN    =         0.0000
                                                    Density    =         0.9773
 ------------------------------------------------------------------------------

 NMR restraints: Bond =    0.000   Angle =     0.000   Torsion =     0.000
===============================================================================

 NSTEP =    32000   TIME(PS) =     182.000  TEMP(K) =   308.98  PRESS =     0.0
 Etot   =   -219305.8512  EKtot   =     87924.1641  EPtot      =   -307230.0153
 BOND   =      6607.9416  ANGLE   =     26379.9890  DIHED      =     18614.9817
 1-4 NB =      6188.0890  1-4 EEL =      3917.1846  VDWAALS    =     17357.7710
 EELEC  =   -387196.8081  EHBOND  =         0.0000  RESTRAINT  =       900.8358
 EAMBER (non-restraint)  =   -308130.8511
 EKCMT  =         0.0000  VIRIAL  =         0.0000  VOLUME     =   1345966.3193
                                                    SURFTEN    =         0.0000
                                                    Density    =         0.9773
 ------------------------------------------------------------------------------

 NMR restraints: Bond =    0.000   Angle =     0.000   Torsion =     0.000
===============================================================================
| MC Barostat: Decreasing size of volume moves

 NSTEP =    33000   TIME(PS) =     183.000  TEMP(K) =   309.92  PRESS =     0.0
 Etot   =   -218765.9814  EKtot   =     88191.0000  EPtot      =   -306956.9814
 BOND   =      6639.9620  ANGLE   =     26303.0982  DIHED      =     18630.0753
 1-4 NB =      6246.0090  1-4 EEL =      3967.4744  VDWAALS    =     17093.7692
 EELEC  =   -386706.7102  EHBOND  =         0.0000  RESTRAINT  =       869.3409
 EAMBER (non-restraint)  =   -307826.3222
 EKCMT  =         0.0000  VIRIAL  =         0.0000  VOLUME     =   1345032.0408
                                                    SURFTEN    =         0.0000
                                                    Density    =         0.9780
 ------------------------------------------------------------------------------

 NMR restraints: Bond =    0.000   Angle =     0.000   Torsion =     0.000
===============================================================================

 NSTEP =    34000   TIME(PS) =     184.000  TEMP(K) =   311.19  PRESS =     0.0
 Etot   =   -218984.8049  EKtot   =     88550.7109  EPtot      =   -307535.5158
 BOND   =      6704.0346  ANGLE   =     26237.5071  DIHED      =     18598.1594
 1-4 NB =      6219.7863  1-4 EEL =      3900.6525  VDWAALS    =     17171.4308
 EELEC  =   -387271.1953  EHBOND  =         0.0000  RESTRAINT  =       904.1086
 EAMBER (non-restraint)  =   -308439.6245
 EKCMT  =         0.0000  VIRIAL  =         0.0000  VOLUME     =   1340107.1700
                                                    SURFTEN    =         0.0000
                                                    Density    =         0.9816
 ------------------------------------------------------------------------------

 NMR restraints: Bond =    0.000   Angle =     0.000   Torsion =     0.000
===============================================================================

 NSTEP =    35000   TIME(PS) =     185.000  TEMP(K) =   310.96  PRESS =     0.0
 Etot   =   -219309.9726  EKtot   =     88485.1719  EPtot      =   -307795.1445
 BOND   =      6678.4329  ANGLE   =     25963.2047  DIHED      =     18549.4398
 1-4 NB =      6252.6834  1-4 EEL =      3954.7334  VDWAALS    =     17223.5559
 EELEC  =   -387349.1025  EHBOND  =         0.0000  RESTRAINT  =       931.9079
 EAMBER (non-restraint)  =   -308727.0523
 EKCMT  =         0.0000  VIRIAL  =         0.0000  VOLUME     =   1337652.4385
                                                    SURFTEN    =         0.0000
                                                    Density    =         0.9834
 ------------------------------------------------------------------------------

 NMR restraints: Bond =    0.000   Angle =     0.000   Torsion =     0.000
===============================================================================

 NSTEP =    36000   TIME(PS) =     186.000  TEMP(K) =   309.45  PRESS =     0.0
 Etot   =   -219316.6168  EKtot   =     88055.8281  EPtot      =   -307372.4449
 BOND   =      6628.3272  ANGLE   =     26099.7750  DIHED      =     18691.9166
 1-4 NB =      6249.2997  1-4 EEL =      4018.3991  VDWAALS    =     17030.2206
 EELEC  =   -386986.1747  EHBOND  =         0.0000  RESTRAINT  =       895.7915
 EAMBER (non-restraint)  =   -308268.2365
 EKCMT  =         0.0000  VIRIAL  =         0.0000  VOLUME     =   1336953.1457
                                                    SURFTEN    =         0.0000
                                                    Density    =         0.9839
 ------------------------------------------------------------------------------

 NMR restraints: Bond =    0.000   Angle =     0.000   Torsion =     0.000
===============================================================================
| MC Barostat: Decreasing size of volume moves

 NSTEP =    37000   TIME(PS) =     187.000  TEMP(K) =   310.52  PRESS =     0.0
 Etot   =   -219496.1831  EKtot   =     88362.0234  EPtot      =   -307858.2065
 BOND   =      6621.4215  ANGLE   =     26431.5801  DIHED      =     18589.6820
 1-4 NB =      6171.8557  1-4 EEL =      3880.7608  VDWAALS    =     17511.3560
 EELEC  =   -387965.6506  EHBOND  =         0.0000  RESTRAINT  =       900.7880
 EAMBER (non-restraint)  =   -308758.9946
 EKCMT  =         0.0000  VIRIAL  =         0.0000  VOLUME     =   1335662.7069
                                                    SURFTEN    =         0.0000
                                                    Density    =         0.9849
 ------------------------------------------------------------------------------

 NMR restraints: Bond =    0.000   Angle =     0.000   Torsion =     0.000
===============================================================================

 NSTEP =    38000   TIME(PS) =     188.000  TEMP(K) =   310.16  PRESS =     0.0
 Etot   =   -219631.1807  EKtot   =     88259.8438  EPtot      =   -307891.0244
 BOND   =      6748.1855  ANGLE   =     26144.3595  DIHED      =     18639.7129
 1-4 NB =      6182.5848  1-4 EEL =      3870.0002  VDWAALS    =     17276.3800
 EELEC  =   -387684.5054  EHBOND  =         0.0000  RESTRAINT  =       932.2581
 EAMBER (non-restraint)  =   -308823.2826
 EKCMT  =         0.0000  VIRIAL  =         0.0000  VOLUME     =   1337401.0600
                                                    SURFTEN    =         0.0000
                                                    Density    =         0.9836
 ------------------------------------------------------------------------------

 NMR restraints: Bond =    0.000   Angle =     0.000   Torsion =     0.000
===============================================================================
| MC Barostat: Decreasing size of volume moves

 NSTEP =    39000   TIME(PS) =     189.000  TEMP(K) =   310.15  PRESS =     0.0
 Etot   =   -219733.6725  EKtot   =     88255.1562  EPtot      =   -307988.8287
 BOND   =      6525.3676  ANGLE   =     26232.4840  DIHED      =     18573.6057
 1-4 NB =      6162.1973  1-4 EEL =      3805.4409  VDWAALS    =     17116.0757
 EELEC  =   -387310.5222  EHBOND  =         0.0000  RESTRAINT  =       906.5223
 EAMBER (non-restraint)  =   -308895.3510
 EKCMT  =         0.0000  VIRIAL  =         0.0000  VOLUME     =   1336119.2447
                                                    SURFTEN    =         0.0000
                                                    Density    =         0.9845
 ------------------------------------------------------------------------------

 NMR restraints: Bond =    0.000   Angle =     0.000   Torsion =     0.000
===============================================================================
| MC Barostat: Decreasing size of volume moves

 NSTEP =    40000   TIME(PS) =     190.000  TEMP(K) =   309.14  PRESS =     0.0
 Etot   =   -219682.8862  EKtot   =     87969.6875  EPtot      =   -307652.5737
 BOND   =      6655.1515  ANGLE   =     26140.1260  DIHED      =     18630.4035
 1-4 NB =      6161.8513  1-4 EEL =      3983.9943  VDWAALS    =     17247.1953
 EELEC  =   -387343.8556  EHBOND  =         0.0000  RESTRAINT  =       872.5599
 EAMBER (non-restraint)  =   -308525.1336
 EKCMT  =         0.0000  VIRIAL  =         0.0000  VOLUME     =   1334550.1374
                                                    SURFTEN    =         0.0000
                                                    Density    =         0.9857
 ------------------------------------------------------------------------------

 NMR restraints: Bond =    0.000   Angle =     0.000   Torsion =     0.000
===============================================================================
| MC Barostat: Decreasing size of volume moves

 NSTEP =    41000   TIME(PS) =     191.000  TEMP(K) =   309.30  PRESS =     0.0
 Etot   =   -220094.1562  EKtot   =     88014.6641  EPtot      =   -308108.8203
 BOND   =      6684.1613  ANGLE   =     26216.4028  DIHED      =     18623.7629
 1-4 NB =      6153.5962  1-4 EEL =      3879.0286  VDWAALS    =     17055.0244
 EELEC  =   -387607.0043  EHBOND  =         0.0000  RESTRAINT  =       886.2079
 EAMBER (non-restraint)  =   -308995.0281
 EKCMT  =         0.0000  VIRIAL  =         0.0000  VOLUME     =   1334243.8907
                                                    SURFTEN    =         0.0000
                                                    Density    =         0.9859
 ------------------------------------------------------------------------------

 NMR restraints: Bond =    0.000   Angle =     0.000   Torsion =     0.000
===============================================================================

 NSTEP =    42000   TIME(PS) =     192.000  TEMP(K) =   310.94  PRESS =     0.0
 Etot   =   -220189.6620  EKtot   =     88481.6953  EPtot      =   -308671.3574
 BOND   =      6597.2789  ANGLE   =     26184.8729  DIHED      =     18509.6935
 1-4 NB =      6142.1847  1-4 EEL =      3885.7506  VDWAALS    =     17495.6549
 EELEC  =   -388403.2747  EHBOND  =         0.0000  RESTRAINT  =       916.4818
 EAMBER (non-restraint)  =   -309587.8391
 EKCMT  =         0.0000  VIRIAL  =         0.0000  VOLUME     =   1330833.7690
                                                    SURFTEN    =         0.0000
                                                    Density    =         0.9884
 ------------------------------------------------------------------------------

 NMR restraints: Bond =    0.000   Angle =     0.000   Torsion =     0.000
===============================================================================

 NSTEP =    43000   TIME(PS) =     193.000  TEMP(K) =   310.39  PRESS =     0.0
 Etot   =   -219651.3954  EKtot   =     88325.5469  EPtot      =   -307976.9423
 BOND   =      6549.8305  ANGLE   =     26216.0528  DIHED      =     18525.2896
 1-4 NB =      6228.4740  1-4 EEL =      3933.9091  VDWAALS    =     16499.2737
 EELEC  =   -386832.6589  EHBOND  =         0.0000  RESTRAINT  =       902.8869
 EAMBER (non-restraint)  =   -308879.8292
 EKCMT  =         0.0000  VIRIAL  =         0.0000  VOLUME     =   1330596.7228
                                                    SURFTEN    =         0.0000
                                                    Density    =         0.9886
 ------------------------------------------------------------------------------

 NMR restraints: Bond =    0.000   Angle =     0.000   Torsion =     0.000
===============================================================================

 NSTEP =    44000   TIME(PS) =     194.000  TEMP(K) =   311.13  PRESS =     0.0
 Etot   =   -219495.0526  EKtot   =     88534.3750  EPtot      =   -308029.4276
 BOND   =      6564.0829  ANGLE   =     26175.8719  DIHED      =     18648.1922
 1-4 NB =      6219.7169  1-4 EEL =      3859.9959  VDWAALS    =     17492.0349
 EELEC  =   -387866.3445  EHBOND  =         0.0000  RESTRAINT  =       877.0221
 EAMBER (non-restraint)  =   -308906.4497
 EKCMT  =         0.0000  VIRIAL  =         0.0000  VOLUME     =   1329343.3531
                                                    SURFTEN    =         0.0000
                                                    Density    =         0.9896
 ------------------------------------------------------------------------------

 NMR restraints: Bond =    0.000   Angle =     0.000   Torsion =     0.000
===============================================================================

 NSTEP =    45000   TIME(PS) =     195.000  TEMP(K) =   310.09  PRESS =     0.0
 Etot   =   -220119.9175  EKtot   =     88238.8516  EPtot      =   -308358.7690
 BOND   =      6683.9572  ANGLE   =     25918.3173  DIHED      =     18694.2858
 1-4 NB =      6201.1495  1-4 EEL =      3964.4604  VDWAALS    =     17524.2417
 EELEC  =   -388241.9331  EHBOND  =         0.0000  RESTRAINT  =       896.7521
 EAMBER (non-restraint)  =   -309255.5212
 EKCMT  =         0.0000  VIRIAL  =         0.0000  VOLUME     =   1328526.7627
                                                    SURFTEN    =         0.0000
                                                    Density    =         0.9902
 ------------------------------------------------------------------------------

 NMR restraints: Bond =    0.000   Angle =     0.000   Torsion =     0.000
===============================================================================

 NSTEP =    46000   TIME(PS) =     196.000  TEMP(K) =   310.89  PRESS =     0.0
 Etot   =   -220361.5230  EKtot   =     88467.6484  EPtot      =   -308829.1714
 BOND   =      6615.4749  ANGLE   =     26025.8460  DIHED      =     18583.9049
 1-4 NB =      6209.8508  1-4 EEL =      3936.2116  VDWAALS    =     17285.3831
 EELEC  =   -388380.4409  EHBOND  =         0.0000  RESTRAINT  =       894.5982
 EAMBER (non-restraint)  =   -309723.7696
 EKCMT  =         0.0000  VIRIAL  =         0.0000  VOLUME     =   1327375.2530
                                                    SURFTEN    =         0.0000
                                                    Density    =         0.9910
 ------------------------------------------------------------------------------

 NMR restraints: Bond =    0.000   Angle =     0.000   Torsion =     0.000
===============================================================================

 NSTEP =    47000   TIME(PS) =     197.000  TEMP(K) =   309.05  PRESS =     0.0
 Etot   =   -221070.7605  EKtot   =     87944.2734  EPtot      =   -309015.0339
 BOND   =      6517.5957  ANGLE   =     26040.0186  DIHED      =     18660.4346
 1-4 NB =      6183.1126  1-4 EEL =      3981.4876  VDWAALS    =     17539.9745
 EELEC  =   -388844.9864  EHBOND  =         0.0000  RESTRAINT  =       907.3288
 EAMBER (non-restraint)  =   -309922.3628
 EKCMT  =         0.0000  VIRIAL  =         0.0000  VOLUME     =   1327211.4450
                                                    SURFTEN    =         0.0000
                                                    Density    =         0.9911
 ------------------------------------------------------------------------------

 NMR restraints: Bond =    0.000   Angle =     0.000   Torsion =     0.000
===============================================================================

 NSTEP =    48000   TIME(PS) =     198.000  TEMP(K) =   309.65  PRESS =     0.0
 Etot   =   -220435.8587  EKtot   =     88114.9531  EPtot      =   -308550.8119
 BOND   =      6617.3161  ANGLE   =     26293.6836  DIHED      =     18419.7738
 1-4 NB =      6162.3910  1-4 EEL =      3944.7114  VDWAALS    =     16771.1507
 EELEC  =   -387667.4255  EHBOND  =         0.0000  RESTRAINT  =       907.5870
 EAMBER (non-restraint)  =   -309458.3989
 EKCMT  =         0.0000  VIRIAL  =         0.0000  VOLUME     =   1327248.7559
                                                    SURFTEN    =         0.0000
                                                    Density    =         0.9911
 ------------------------------------------------------------------------------

 NMR restraints: Bond =    0.000   Angle =     0.000   Torsion =     0.000
===============================================================================

 NSTEP =    49000   TIME(PS) =     199.000  TEMP(K) =   308.99  PRESS =     0.0
 Etot   =   -220600.2523  EKtot   =     87925.6172  EPtot      =   -308525.8695
 BOND   =      6633.4938  ANGLE   =     26194.4066  DIHED      =     18584.2861
 1-4 NB =      6249.3074  1-4 EEL =      3976.2646  VDWAALS    =     17201.6760
 EELEC  =   -388310.8100  EHBOND  =         0.0000  RESTRAINT  =       945.5060
 EAMBER (non-restraint)  =   -309471.3755
 EKCMT  =         0.0000  VIRIAL  =         0.0000  VOLUME     =   1325858.5275
                                                    SURFTEN    =         0.0000
                                                    Density    =         0.9922
 ------------------------------------------------------------------------------

 NMR restraints: Bond =    0.000   Angle =     0.000   Torsion =     0.000
===============================================================================

 NSTEP =    50000   TIME(PS) =     200.000  TEMP(K) =   308.65  PRESS =     0.0
 Etot   =   -220234.7340  EKtot   =     87828.6094  EPtot      =   -308063.3433
 BOND   =      6715.6743  ANGLE   =     26166.3191  DIHED      =     18625.1905
 1-4 NB =      6218.2208  1-4 EEL =      3967.1258  VDWAALS    =     17168.4501
 EELEC  =   -387833.5255  EHBOND  =         0.0000  RESTRAINT  =       909.2017
 EAMBER (non-restraint)  =   -308972.5450
 EKCMT  =         0.0000  VIRIAL  =         0.0000  VOLUME     =   1325218.2221
                                                    SURFTEN    =         0.0000
                                                    Density    =         0.9926
 ------------------------------------------------------------------------------

 NMR restraints: Bond =    0.000   Angle =     0.000   Torsion =     0.000
===============================================================================

 NSTEP =    51000   TIME(PS) =     201.000  TEMP(K) =   309.91  PRESS =     0.0
 Etot   =   -220403.0999  EKtot   =     88187.5000  EPtot      =   -308590.5999
 BOND   =      6564.0867  ANGLE   =     26036.8668  DIHED      =     18557.8279
 1-4 NB =      6244.6446  1-4 EEL =      3904.8694  VDWAALS    =     16808.2483
 EELEC  =   -387636.3396  EHBOND  =         0.0000  RESTRAINT  =       929.1960
 EAMBER (non-restraint)  =   -309519.7960
 EKCMT  =         0.0000  VIRIAL  =         0.0000  VOLUME     =   1324506.7695
                                                    SURFTEN    =         0.0000
                                                    Density    =         0.9932
 ------------------------------------------------------------------------------

 NMR restraints: Bond =    0.000   Angle =     0.000   Torsion =     0.000
===============================================================================

 NSTEP =    52000   TIME(PS) =     202.000  TEMP(K) =   310.14  PRESS =     0.0
 Etot   =   -220404.2004  EKtot   =     88252.9141  EPtot      =   -308657.1145
 BOND   =      6662.5599  ANGLE   =     26044.1162  DIHED      =     18524.0592
 1-4 NB =      6280.0194  1-4 EEL =      3928.4165  VDWAALS    =     16657.3574
 EELEC  =   -387660.4291  EHBOND  =         0.0000  RESTRAINT  =       906.7861
 EAMBER (non-restraint)  =   -309563.9005
 EKCMT  =         0.0000  VIRIAL  =         0.0000  VOLUME     =   1325831.5328
                                                    SURFTEN    =         0.0000
                                                    Density    =         0.9922
 ------------------------------------------------------------------------------

 NMR restraints: Bond =    0.000   Angle =     0.000   Torsion =     0.000
===============================================================================

 NSTEP =    53000   TIME(PS) =     203.000  TEMP(K) =   309.73  PRESS =     0.0
 Etot   =   -220906.9628  EKtot   =     88137.3125  EPtot      =   -309044.2753
 BOND   =      6605.8954  ANGLE   =     26023.0172  DIHED      =     18553.4396
 1-4 NB =      6200.0229  1-4 EEL =      3937.1310  VDWAALS    =     17002.0359
 EELEC  =   -388261.2153  EHBOND  =         0.0000  RESTRAINT  =       895.3980
 EAMBER (non-restraint)  =   -309939.6733
 EKCMT  =         0.0000  VIRIAL  =         0.0000  VOLUME     =   1321770.4164
                                                    SURFTEN    =         0.0000
                                                    Density    =         0.9952
 ------------------------------------------------------------------------------

 NMR restraints: Bond =    0.000   Angle =     0.000   Torsion =     0.000
===============================================================================

 NSTEP =    54000   TIME(PS) =     204.000  TEMP(K) =   310.18  PRESS =     0.0
 Etot   =   -220714.4451  EKtot   =     88264.8828  EPtot      =   -308979.3279
 BOND   =      6623.0663  ANGLE   =     26058.7381  DIHED      =     18573.3080
 1-4 NB =      6197.8061  1-4 EEL =      3968.8805  VDWAALS    =     17140.0211
 EELEC  =   -388441.4201  EHBOND  =         0.0000  RESTRAINT  =       900.2720
 EAMBER (non-restraint)  =   -309879.6000
 EKCMT  =         0.0000  VIRIAL  =         0.0000  VOLUME     =   1321079.6978
                                                    SURFTEN    =         0.0000
                                                    Density    =         0.9957
 ------------------------------------------------------------------------------

 NMR restraints: Bond =    0.000   Angle =     0.000   Torsion =     0.000
===============================================================================

 NSTEP =    55000   TIME(PS) =     205.000  TEMP(K) =   309.71  PRESS =     0.0
 Etot   =   -220687.4684  EKtot   =     88131.7578  EPtot      =   -308819.2262
 BOND   =      6597.8260  ANGLE   =     26055.9351  DIHED      =     18589.7613
 1-4 NB =      6233.2506  1-4 EEL =      3981.0298  VDWAALS    =     17371.8143
 EELEC  =   -388571.9105  EHBOND  =         0.0000  RESTRAINT  =       923.0671
 EAMBER (non-restraint)  =   -309742.2933
 EKCMT  =         0.0000  VIRIAL  =         0.0000  VOLUME     =   1321503.8982
                                                    SURFTEN    =         0.0000
                                                    Density    =         0.9954
 ------------------------------------------------------------------------------

 NMR restraints: Bond =    0.000   Angle =     0.000   Torsion =     0.000
===============================================================================

 NSTEP =    56000   TIME(PS) =     206.000  TEMP(K) =   310.89  PRESS =     0.0
 Etot   =   -220641.0955  EKtot   =     88465.8516  EPtot      =   -309106.9470
 BOND   =      6632.6667  ANGLE   =     26031.1340  DIHED      =     18599.9379
 1-4 NB =      6174.2634  1-4 EEL =      3850.0035  VDWAALS    =     17088.1187
 EELEC  =   -388400.5797  EHBOND  =         0.0000  RESTRAINT  =       917.5086
 EAMBER (non-restraint)  =   -310024.4556
 EKCMT  =         0.0000  VIRIAL  =         0.0000  VOLUME     =   1320785.3284
                                                    SURFTEN    =         0.0000
                                                    Density    =         0.9960
 ------------------------------------------------------------------------------

 NMR restraints: Bond =    0.000   Angle =     0.000   Torsion =     0.000
===============================================================================

 NSTEP =    57000   TIME(PS) =     207.000  TEMP(K) =   310.14  PRESS =     0.0
 Etot   =   -220396.5676  EKtot   =     88254.1719  EPtot      =   -308650.7395
 BOND   =      6749.7802  ANGLE   =     26236.1505  DIHED      =     18567.0771
 1-4 NB =      6188.7500  1-4 EEL =      3855.3848  VDWAALS    =     17032.4881
 EELEC  =   -388168.2900  EHBOND  =         0.0000  RESTRAINT  =       887.9197
 EAMBER (non-restraint)  =   -309538.6592
 EKCMT  =         0.0000  VIRIAL  =         0.0000  VOLUME     =   1321183.9342
                                                    SURFTEN    =         0.0000
                                                    Density    =         0.9957
 ------------------------------------------------------------------------------

 NMR restraints: Bond =    0.000   Angle =     0.000   Torsion =     0.000
===============================================================================

 NSTEP =    58000   TIME(PS) =     208.000  TEMP(K) =   309.78  PRESS =     0.0
 Etot   =   -221058.6268  EKtot   =     88150.0781  EPtot      =   -309208.7049
 BOND   =      6691.3889  ANGLE   =     26019.2185  DIHED      =     18641.1966
 1-4 NB =      6239.4630  1-4 EEL =      3820.7953  VDWAALS    =     17279.2753
 EELEC  =   -388796.3106  EHBOND  =         0.0000  RESTRAINT  =       896.2679
 EAMBER (non-restraint)  =   -310104.9729
 EKCMT  =         0.0000  VIRIAL  =         0.0000  VOLUME     =   1318548.0995
                                                    SURFTEN    =         0.0000
                                                    Density    =         0.9977
 ------------------------------------------------------------------------------

 NMR restraints: Bond =    0.000   Angle =     0.000   Torsion =     0.000
===============================================================================

 NSTEP =    59000   TIME(PS) =     209.000  TEMP(K) =   310.08  PRESS =     0.0
 Etot   =   -220866.5428  EKtot   =     88235.7422  EPtot      =   -309102.2850
 BOND   =      6599.5463  ANGLE   =     26027.3378  DIHED      =     18571.7192
 1-4 NB =      6234.7797  1-4 EEL =      3919.3721  VDWAALS    =     17196.3340
 EELEC  =   -388542.0034  EHBOND  =         0.0000  RESTRAINT  =       890.6293
 EAMBER (non-restraint)  =   -309992.9143
 EKCMT  =         0.0000  VIRIAL  =         0.0000  VOLUME     =   1320127.0338
                                                    SURFTEN    =         0.0000
                                                    Density    =         0.9965
 ------------------------------------------------------------------------------

 NMR restraints: Bond =    0.000   Angle =     0.000   Torsion =     0.000
===============================================================================

 NSTEP =    60000   TIME(PS) =     210.000  TEMP(K) =   309.69  PRESS =     0.0
 Etot   =   -220475.3743  EKtot   =     88126.0156  EPtot      =   -308601.3899
 BOND   =      6691.7169  ANGLE   =     26181.3745  DIHED      =     18656.6575
 1-4 NB =      6196.2777  1-4 EEL =      3795.5972  VDWAALS    =     16905.9784
 EELEC  =   -387982.1154  EHBOND  =         0.0000  RESTRAINT  =       953.1233
 EAMBER (non-restraint)  =   -309554.5132
 EKCMT  =         0.0000  VIRIAL  =         0.0000  VOLUME     =   1320440.2841
                                                    SURFTEN    =         0.0000
                                                    Density    =         0.9962
 ------------------------------------------------------------------------------

 NMR restraints: Bond =    0.000   Angle =     0.000   Torsion =     0.000
===============================================================================

 NSTEP =    61000   TIME(PS) =     211.000  TEMP(K) =   309.61  PRESS =     0.0
 Etot   =   -220412.0656  EKtot   =     88102.6875  EPtot      =   -308514.7531
 BOND   =      6704.2557  ANGLE   =     26311.7094  DIHED      =     18626.9738
 1-4 NB =      6245.1444  1-4 EEL =      3871.6889  VDWAALS    =     17038.5837
 EELEC  =   -388204.4458  EHBOND  =         0.0000  RESTRAINT  =       891.3369
 EAMBER (non-restraint)  =   -309406.0900
 EKCMT  =         0.0000  VIRIAL  =         0.0000  VOLUME     =   1320601.6302
                                                    SURFTEN    =         0.0000
                                                    Density    =         0.9961
 ------------------------------------------------------------------------------

 NMR restraints: Bond =    0.000   Angle =     0.000   Torsion =     0.000
===============================================================================

 NSTEP =    62000   TIME(PS) =     212.000  TEMP(K) =   310.06  PRESS =     0.0
 Etot   =   -221083.8710  EKtot   =     88229.4453  EPtot      =   -309313.3163
 BOND   =      6647.6278  ANGLE   =     26097.3839  DIHED      =     18643.5838
 1-4 NB =      6220.4914  1-4 EEL =      3899.3601  VDWAALS    =     16941.4968
 EELEC  =   -388665.8926  EHBOND  =         0.0000  RESTRAINT  =       902.6324
 EAMBER (non-restraint)  =   -310215.9487
 EKCMT  =         0.0000  VIRIAL  =         0.0000  VOLUME     =   1321148.7408
                                                    SURFTEN    =         0.0000
                                                    Density    =         0.9957
 ------------------------------------------------------------------------------

 NMR restraints: Bond =    0.000   Angle =     0.000   Torsion =     0.000
===============================================================================

 NSTEP =    63000   TIME(PS) =     213.000  TEMP(K) =   308.39  PRESS =     0.0
 Etot   =   -220915.4745  EKtot   =     87753.7500  EPtot      =   -308669.2245
 BOND   =      6634.7621  ANGLE   =     26158.4871  DIHED      =     18699.0726
 1-4 NB =      6171.3413  1-4 EEL =      3895.1454  VDWAALS    =     16547.0047
 EELEC  =   -387663.1175  EHBOND  =         0.0000  RESTRAINT  =       888.0799
 EAMBER (non-restraint)  =   -309557.3044
 EKCMT  =         0.0000  VIRIAL  =         0.0000  VOLUME     =   1320849.4605
                                                    SURFTEN    =         0.0000
                                                    Density    =         0.9959
 ------------------------------------------------------------------------------

 NMR restraints: Bond =    0.000   Angle =     0.000   Torsion =     0.000
===============================================================================

 NSTEP =    64000   TIME(PS) =     214.000  TEMP(K) =   308.14  PRESS =     0.0
 Etot   =   -220864.3801  EKtot   =     87683.4609  EPtot      =   -308547.8410
 BOND   =      6604.1035  ANGLE   =     25965.1972  DIHED      =     18619.5550
 1-4 NB =      6260.7354  1-4 EEL =      3916.0655  VDWAALS    =     16957.0468
 EELEC  =   -387793.9261  EHBOND  =         0.0000  RESTRAINT  =       923.3816
 EAMBER (non-restraint)  =   -309471.2226
 EKCMT  =         0.0000  VIRIAL  =         0.0000  VOLUME     =   1322386.5473
                                                    SURFTEN    =         0.0000
                                                    Density    =         0.9948
 ------------------------------------------------------------------------------

 NMR restraints: Bond =    0.000   Angle =     0.000   Torsion =     0.000
===============================================================================

 NSTEP =    65000   TIME(PS) =     215.000  TEMP(K) =   311.06  PRESS =     0.0
 Etot   =   -220334.4689  EKtot   =     88515.9375  EPtot      =   -308850.4064
 BOND   =      6650.4524  ANGLE   =     26146.0468  DIHED      =     18657.8402
 1-4 NB =      6223.9816  1-4 EEL =      3924.7134  VDWAALS    =     16962.5126
 EELEC  =   -388340.2787  EHBOND  =         0.0000  RESTRAINT  =       924.3254
 EAMBER (non-restraint)  =   -309774.7318
 EKCMT  =         0.0000  VIRIAL  =         0.0000  VOLUME     =   1320788.9607
                                                    SURFTEN    =         0.0000
                                                    Density    =         0.9960
 ------------------------------------------------------------------------------

 NMR restraints: Bond =    0.000   Angle =     0.000   Torsion =     0.000
===============================================================================

 NSTEP =    66000   TIME(PS) =     216.000  TEMP(K) =   309.84  PRESS =     0.0
 Etot   =   -220735.6000  EKtot   =     88166.8438  EPtot      =   -308902.4438
 BOND   =      6535.8370  ANGLE   =     25893.3657  DIHED      =     18649.6360
 1-4 NB =      6192.1730  1-4 EEL =      3868.5799  VDWAALS    =     16703.5455
 EELEC  =   -387630.5647  EHBOND  =         0.0000  RESTRAINT  =       884.9838
 EAMBER (non-restraint)  =   -309787.4276
 EKCMT  =         0.0000  VIRIAL  =         0.0000  VOLUME     =   1320867.6736
                                                    SURFTEN    =         0.0000
                                                    Density    =         0.9959
 ------------------------------------------------------------------------------

 NMR restraints: Bond =    0.000   Angle =     0.000   Torsion =     0.000
===============================================================================

 NSTEP =    67000   TIME(PS) =     217.000  TEMP(K) =   309.50  PRESS =     0.0
 Etot   =   -220594.5661  EKtot   =     88069.7188  EPtot      =   -308664.2848
 BOND   =      6476.9685  ANGLE   =     26139.2041  DIHED      =     18609.0388
 1-4 NB =      6226.3553  1-4 EEL =      3921.0530  VDWAALS    =     16986.1062
 EELEC  =   -387930.9426  EHBOND  =         0.0000  RESTRAINT  =       907.9319
 EAMBER (non-restraint)  =   -309572.2168
 EKCMT  =         0.0000  VIRIAL  =         0.0000  VOLUME     =   1320091.5712
                                                    SURFTEN    =         0.0000
                                                    Density    =         0.9965
 ------------------------------------------------------------------------------

 NMR restraints: Bond =    0.000   Angle =     0.000   Torsion =     0.000
===============================================================================

 NSTEP =    68000   TIME(PS) =     218.000  TEMP(K) =   311.27  PRESS =     0.0
 Etot   =   -219905.9491  EKtot   =     88575.2734  EPtot      =   -308481.2226
 BOND   =      6602.2145  ANGLE   =     26144.6038  DIHED      =     18652.3159
 1-4 NB =      6178.3567  1-4 EEL =      3844.7681  VDWAALS    =     16836.3591
 EELEC  =   -387637.0305  EHBOND  =         0.0000  RESTRAINT  =       897.1898
 EAMBER (non-restraint)  =   -309378.4123
 EKCMT  =         0.0000  VIRIAL  =         0.0000  VOLUME     =   1318733.3608
                                                    SURFTEN    =         0.0000
                                                    Density    =         0.9975
 ------------------------------------------------------------------------------

 NMR restraints: Bond =    0.000   Angle =     0.000   Torsion =     0.000
===============================================================================

 NSTEP =    69000   TIME(PS) =     219.000  TEMP(K) =   310.17  PRESS =     0.0
 Etot   =   -220241.3840  EKtot   =     88262.0000  EPtot      =   -308503.3840
 BOND   =      6619.4219  ANGLE   =     26002.5674  DIHED      =     18570.8656
 1-4 NB =      6208.5625  1-4 EEL =      3905.2374  VDWAALS    =     16207.5287
 EELEC  =   -386993.1160  EHBOND  =         0.0000  RESTRAINT  =       975.5485
 EAMBER (non-restraint)  =   -309478.9325
 EKCMT  =         0.0000  VIRIAL  =         0.0000  VOLUME     =   1318234.2553
                                                    SURFTEN    =         0.0000
                                                    Density    =         0.9979
 ------------------------------------------------------------------------------

 NMR restraints: Bond =    0.000   Angle =     0.000   Torsion =     0.000
===============================================================================

 NSTEP =    70000   TIME(PS) =     220.000  TEMP(K) =   311.58  PRESS =     0.0
 Etot   =   -220212.6500  EKtot   =     88662.1016  EPtot      =   -308874.7515
 BOND   =      6596.2460  ANGLE   =     25898.4583  DIHED      =     18617.4494
 1-4 NB =      6264.4404  1-4 EEL =      3875.1451  VDWAALS    =     16567.7459
 EELEC  =   -387616.7956  EHBOND  =         0.0000  RESTRAINT  =       922.5590
 EAMBER (non-restraint)  =   -309797.3105
 EKCMT  =         0.0000  VIRIAL  =         0.0000  VOLUME     =   1316956.1601
                                                    SURFTEN    =         0.0000
                                                    Density    =         0.9989
 ------------------------------------------------------------------------------

 NMR restraints: Bond =    0.000   Angle =     0.000   Torsion =     0.000
===============================================================================

 NSTEP =    71000   TIME(PS) =     221.000  TEMP(K) =   310.05  PRESS =     0.0
 Etot   =   -220303.5016  EKtot   =     88226.8828  EPtot      =   -308530.3844
 BOND   =      6672.6656  ANGLE   =     26197.3729  DIHED      =     18609.3604
 1-4 NB =      6204.2279  1-4 EEL =      3847.6169  VDWAALS    =     16471.3099
 EELEC  =   -387433.8802  EHBOND  =         0.0000  RESTRAINT  =       900.9423
 EAMBER (non-restraint)  =   -309431.3267
 EKCMT  =         0.0000  VIRIAL  =         0.0000  VOLUME     =   1316956.1601
                                                    SURFTEN    =         0.0000
                                                    Density    =         0.9989
 ------------------------------------------------------------------------------

 NMR restraints: Bond =    0.000   Angle =     0.000   Torsion =     0.000
===============================================================================

 NSTEP =    72000   TIME(PS) =     222.000  TEMP(K) =   309.70  PRESS =     0.0
 Etot   =   -221216.2537  EKtot   =     88127.0391  EPtot      =   -309343.2928
 BOND   =      6586.5220  ANGLE   =     26195.3712  DIHED      =     18556.1748
 1-4 NB =      6210.5309  1-4 EEL =      3900.3482  VDWAALS    =     17027.4721
 EELEC  =   -388721.1168  EHBOND  =         0.0000  RESTRAINT  =       901.4049
 EAMBER (non-restraint)  =   -310244.6977
 EKCMT  =         0.0000  VIRIAL  =         0.0000  VOLUME     =   1317674.5834
                                                    SURFTEN    =         0.0000
                                                    Density    =         0.9983
 ------------------------------------------------------------------------------

 NMR restraints: Bond =    0.000   Angle =     0.000   Torsion =     0.000
===============================================================================

 NSTEP =    73000   TIME(PS) =     223.000  TEMP(K) =   309.22  PRESS =     0.0
 Etot   =   -221109.3306  EKtot   =     87991.1094  EPtot      =   -309100.4400
 BOND   =      6635.0132  ANGLE   =     26246.7674  DIHED      =     18562.9145
 1-4 NB =      6214.4639  1-4 EEL =      3909.1496  VDWAALS    =     16868.3910
 EELEC  =   -388430.7929  EHBOND  =         0.0000  RESTRAINT  =       893.6533
 EAMBER (non-restraint)  =   -309994.0933
 EKCMT  =         0.0000  VIRIAL  =         0.0000  VOLUME     =   1317517.8875
                                                    SURFTEN    =         0.0000
                                                    Density    =         0.9984
 ------------------------------------------------------------------------------

 NMR restraints: Bond =    0.000   Angle =     0.000   Torsion =     0.000
===============================================================================

 NSTEP =    74000   TIME(PS) =     224.000  TEMP(K) =   308.81  PRESS =     0.0
 Etot   =   -221168.7362  EKtot   =     87874.8203  EPtot      =   -309043.5565
 BOND   =      6646.0492  ANGLE   =     25918.9020  DIHED      =     18643.8914
 1-4 NB =      6189.5108  1-4 EEL =      3849.3669  VDWAALS    =     16508.6845
 EELEC  =   -387692.0746  EHBOND  =         0.0000  RESTRAINT  =       892.1133
 EAMBER (non-restraint)  =   -309935.6698
 EKCMT  =         0.0000  VIRIAL  =         0.0000  VOLUME     =   1315818.0654
                                                    SURFTEN    =         0.0000
                                                    Density    =         0.9997
 ------------------------------------------------------------------------------

 NMR restraints: Bond =    0.000   Angle =     0.000   Torsion =     0.000
===============================================================================

 NSTEP =    75000   TIME(PS) =     225.000  TEMP(K) =   309.74  PRESS =     0.0
 Etot   =   -221513.2047  EKtot   =     88140.0312  EPtot      =   -309653.2359
 BOND   =      6610.7045  ANGLE   =     26145.6344  DIHED      =     18598.5735
 1-4 NB =      6167.8433  1-4 EEL =      3838.2723  VDWAALS    =     16220.5377
 EELEC  =   -388152.3647  EHBOND  =         0.0000  RESTRAINT  =       917.5632
 EAMBER (non-restraint)  =   -310570.7991
 EKCMT  =         0.0000  VIRIAL  =         0.0000  VOLUME     =   1316297.0159
                                                    SURFTEN    =         0.0000
                                                    Density    =         0.9994
 ------------------------------------------------------------------------------

 NMR restraints: Bond =    0.000   Angle =     0.000   Torsion =     0.000
===============================================================================

 NSTEP =    76000   TIME(PS) =     226.000  TEMP(K) =   309.17  PRESS =     0.0
 Etot   =   -221519.0599  EKtot   =     87975.6875  EPtot      =   -309494.7474
 BOND   =      6578.5673  ANGLE   =     25990.9409  DIHED      =     18589.2908
 1-4 NB =      6320.1400  1-4 EEL =      3840.3867  VDWAALS    =     16901.5859
 EELEC  =   -388616.6700  EHBOND  =         0.0000  RESTRAINT  =       901.0109
 EAMBER (non-restraint)  =   -310395.7584
 EKCMT  =         0.0000  VIRIAL  =         0.0000  VOLUME     =   1316799.3367
                                                    SURFTEN    =         0.0000
                                                    Density    =         0.9990
 ------------------------------------------------------------------------------

 NMR restraints: Bond =    0.000   Angle =     0.000   Torsion =     0.000
===============================================================================

 NSTEP =    77000   TIME(PS) =     227.000  TEMP(K) =   309.03  PRESS =     0.0
 Etot   =   -220541.7848  EKtot   =     87936.1094  EPtot      =   -308477.8942
 BOND   =      6644.9120  ANGLE   =     26371.4047  DIHED      =     18593.4811
 1-4 NB =      6256.8018  1-4 EEL =      3852.0900  VDWAALS    =     16628.7848
 EELEC  =   -387748.7113  EHBOND  =         0.0000  RESTRAINT  =       923.3426
 EAMBER (non-restraint)  =   -309401.2368
 EKCMT  =         0.0000  VIRIAL  =         0.0000  VOLUME     =   1317616.5566
                                                    SURFTEN    =         0.0000
                                                    Density    =         0.9984
 ------------------------------------------------------------------------------

 NMR restraints: Bond =    0.000   Angle =     0.000   Torsion =     0.000
===============================================================================

 NSTEP =    78000   TIME(PS) =     228.000  TEMP(K) =   310.51  PRESS =     0.0
 Etot   =   -220931.8010  EKtot   =     88359.1406  EPtot      =   -309290.9416
 BOND   =      6675.2712  ANGLE   =     26245.7297  DIHED      =     18557.3368
 1-4 NB =      6199.1882  1-4 EEL =      3905.1116  VDWAALS    =     16769.1124
 EELEC  =   -388559.2867  EHBOND  =         0.0000  RESTRAINT  =       916.5951
 EAMBER (non-restraint)  =   -310207.5367
 EKCMT  =         0.0000  VIRIAL  =         0.0000  VOLUME     =   1316406.4719
                                                    SURFTEN    =         0.0000
                                                    Density    =         0.9993
 ------------------------------------------------------------------------------

 NMR restraints: Bond =    0.000   Angle =     0.000   Torsion =     0.000
===============================================================================

 NSTEP =    79000   TIME(PS) =     229.000  TEMP(K) =   309.34  PRESS =     0.0
 Etot   =   -221585.7744  EKtot   =     88025.2188  EPtot      =   -309610.9932
 BOND   =      6632.7417  ANGLE   =     26132.0251  DIHED      =     18472.4422
 1-4 NB =      6194.7175  1-4 EEL =      3854.9777  VDWAALS    =     16256.1405
 EELEC  =   -388045.8148  EHBOND  =         0.0000  RESTRAINT  =       891.7769
 EAMBER (non-restraint)  =   -310502.7701
 EKCMT  =         0.0000  VIRIAL  =         0.0000  VOLUME     =   1317920.0320
                                                    SURFTEN    =         0.0000
                                                    Density    =         0.9981
 ------------------------------------------------------------------------------

 NMR restraints: Bond =    0.000   Angle =     0.000   Torsion =     0.000
===============================================================================

 NSTEP =    80000   TIME(PS) =     230.000  TEMP(K) =   310.55  PRESS =     0.0
 Etot   =   -221275.3051  EKtot   =     88368.6641  EPtot      =   -309643.9691
 BOND   =      6565.3235  ANGLE   =     25881.5581  DIHED      =     18520.7501
 1-4 NB =      6231.3111  1-4 EEL =      3810.0535  VDWAALS    =     17242.8715
 EELEC  =   -388804.7783  EHBOND  =         0.0000  RESTRAINT  =       908.9415
 EAMBER (non-restraint)  =   -310552.9106
 EKCMT  =         0.0000  VIRIAL  =         0.0000  VOLUME     =   1318196.5999
                                                    SURFTEN    =         0.0000
                                                    Density    =         0.9979
 ------------------------------------------------------------------------------

 NMR restraints: Bond =    0.000   Angle =     0.000   Torsion =     0.000
===============================================================================

 NSTEP =    81000   TIME(PS) =     231.000  TEMP(K) =   308.61  PRESS =     0.0
 Etot   =   -221052.2691  EKtot   =     87816.3281  EPtot      =   -308868.5973
 BOND   =      6454.3838  ANGLE   =     26145.2609  DIHED      =     18532.4064
 1-4 NB =      6203.1114  1-4 EEL =      3870.7993  VDWAALS    =     16727.5912
 EELEC  =   -387720.6467  EHBOND  =         0.0000  RESTRAINT  =       918.4964
 EAMBER (non-restraint)  =   -309787.0937
 EKCMT  =         0.0000  VIRIAL  =         0.0000  VOLUME     =   1318009.0243
                                                    SURFTEN    =         0.0000
                                                    Density    =         0.9981
 ------------------------------------------------------------------------------

 NMR restraints: Bond =    0.000   Angle =     0.000   Torsion =     0.000
===============================================================================

 NSTEP =    82000   TIME(PS) =     232.000  TEMP(K) =   310.17  PRESS =     0.0
 Etot   =   -220894.6354  EKtot   =     88262.6953  EPtot      =   -309157.3307
 BOND   =      6568.4010  ANGLE   =     25916.7119  DIHED      =     18547.9221
 1-4 NB =      6177.8530  1-4 EEL =      3836.9618  VDWAALS    =     17200.5487
 EELEC  =   -388313.6747  EHBOND  =         0.0000  RESTRAINT  =       907.9456
 EAMBER (non-restraint)  =   -310065.2763
 EKCMT  =         0.0000  VIRIAL  =         0.0000  VOLUME     =   1316142.7024
                                                    SURFTEN    =         0.0000
                                                    Density    =         0.9995
 ------------------------------------------------------------------------------

 NMR restraints: Bond =    0.000   Angle =     0.000   Torsion =     0.000
===============================================================================

 NSTEP =    83000   TIME(PS) =     233.000  TEMP(K) =   309.22  PRESS =     0.0
 Etot   =   -220888.1053  EKtot   =     87991.0234  EPtot      =   -308879.1287
 BOND   =      6630.1288  ANGLE   =     26224.6304  DIHED      =     18653.0289
 1-4 NB =      6201.4937  1-4 EEL =      3886.0052  VDWAALS    =     17001.1677
 EELEC  =   -388363.6397  EHBOND  =         0.0000  RESTRAINT  =       888.0563
 EAMBER (non-restraint)  =   -309767.1850
 EKCMT  =         0.0000  VIRIAL  =         0.0000  VOLUME     =   1317808.0181
                                                    SURFTEN    =         0.0000
                                                    Density    =         0.9982
 ------------------------------------------------------------------------------

 NMR restraints: Bond =    0.000   Angle =     0.000   Torsion =     0.000
===============================================================================

 NSTEP =    84000   TIME(PS) =     234.000  TEMP(K) =   308.83  PRESS =     0.0
 Etot   =   -220892.2990  EKtot   =     87880.1406  EPtot      =   -308772.4396
 BOND   =      6679.1316  ANGLE   =     26094.4674  DIHED      =     18455.8857
 1-4 NB =      6207.3229  1-4 EEL =      3856.0270  VDWAALS    =     16482.7414
 EELEC  =   -387446.1667  EHBOND  =         0.0000  RESTRAINT  =       898.1510
 EAMBER (non-restraint)  =   -309670.5906
 EKCMT  =         0.0000  VIRIAL  =         0.0000  VOLUME     =   1318043.7662
                                                    SURFTEN    =         0.0000
                                                    Density    =         0.9980
 ------------------------------------------------------------------------------

 NMR restraints: Bond =    0.000   Angle =     0.000   Torsion =     0.000
===============================================================================

 NSTEP =    85000   TIME(PS) =     235.000  TEMP(K) =   309.72  PRESS =     0.0
 Etot   =   -220962.9846  EKtot   =     88134.1250  EPtot      =   -309097.1096
 BOND   =      6544.8346  ANGLE   =     26217.0455  DIHED      =     18541.8895
 1-4 NB =      6229.2332  1-4 EEL =      3930.7217  VDWAALS    =     17397.9528
 EELEC  =   -388838.7660  EHBOND  =         0.0000  RESTRAINT  =       879.9790
 EAMBER (non-restraint)  =   -309977.0886
 EKCMT  =         0.0000  VIRIAL  =         0.0000  VOLUME     =   1315531.7792
                                                    SURFTEN    =         0.0000
                                                    Density    =         0.9999
 ------------------------------------------------------------------------------

 NMR restraints: Bond =    0.000   Angle =     0.000   Torsion =     0.000
===============================================================================

 NSTEP =    86000   TIME(PS) =     236.000  TEMP(K) =   309.90  PRESS =     0.0
 Etot   =   -221305.8160  EKtot   =     88185.2734  EPtot      =   -309491.0894
 BOND   =      6658.7424  ANGLE   =     26211.9373  DIHED      =     18510.4930
 1-4 NB =      6169.0180  1-4 EEL =      3810.7990  VDWAALS    =     16524.1363
 EELEC  =   -388270.6574  EHBOND  =         0.0000  RESTRAINT  =       894.4420
 EAMBER (non-restraint)  =   -310385.5315
 EKCMT  =         0.0000  VIRIAL  =         0.0000  VOLUME     =   1315474.3347
                                                    SURFTEN    =         0.0000
                                                    Density    =         1.0000
 ------------------------------------------------------------------------------

 NMR restraints: Bond =    0.000   Angle =     0.000   Torsion =     0.000
===============================================================================

 NSTEP =    87000   TIME(PS) =     237.000  TEMP(K) =   310.29  PRESS =     0.0
 Etot   =   -221085.0528  EKtot   =     88294.6250  EPtot      =   -309379.6778
 BOND   =      6674.3043  ANGLE   =     26258.0026  DIHED      =     18449.6166
 1-4 NB =      6226.3800  1-4 EEL =      3824.3471  VDWAALS    =     16781.7879
 EELEC  =   -388494.7938  EHBOND  =         0.0000  RESTRAINT  =       900.6775
 EAMBER (non-restraint)  =   -310280.3553
 EKCMT  =         0.0000  VIRIAL  =         0.0000  VOLUME     =   1314661.3049
                                                    SURFTEN    =         0.0000
                                                    Density    =         1.0006
 ------------------------------------------------------------------------------

 NMR restraints: Bond =    0.000   Angle =     0.000   Torsion =     0.000
===============================================================================

 NSTEP =    88000   TIME(PS) =     238.000  TEMP(K) =   309.93  PRESS =     0.0
 Etot   =   -221109.7420  EKtot   =     88193.5391  EPtot      =   -309303.2810
 BOND   =      6758.9208  ANGLE   =     26180.0215  DIHED      =     18518.0493
 1-4 NB =      6245.6432  1-4 EEL =      3861.7045  VDWAALS    =     17033.6419
 EELEC  =   -388799.5659  EHBOND  =         0.0000  RESTRAINT  =       898.3038
 EAMBER (non-restraint)  =   -310201.5848
 EKCMT  =         0.0000  VIRIAL  =         0.0000  VOLUME     =   1314935.9578
                                                    SURFTEN    =         0.0000
                                                    Density    =         1.0004
 ------------------------------------------------------------------------------

 NMR restraints: Bond =    0.000   Angle =     0.000   Torsion =     0.000
===============================================================================

 NSTEP =    89000   TIME(PS) =     239.000  TEMP(K) =   309.37  PRESS =     0.0
 Etot   =   -221451.8428  EKtot   =     88034.8672  EPtot      =   -309486.7100
 BOND   =      6644.5228  ANGLE   =     26086.4885  DIHED      =     18614.4150
 1-4 NB =      6224.6016  1-4 EEL =      3894.7899  VDWAALS    =     16860.3049
 EELEC  =   -388715.9202  EHBOND  =         0.0000  RESTRAINT  =       904.0875
 EAMBER (non-restraint)  =   -310390.7975
 EKCMT  =         0.0000  VIRIAL  =         0.0000  VOLUME     =   1315772.4026
                                                    SURFTEN    =         0.0000
                                                    Density    =         0.9998
 ------------------------------------------------------------------------------

 NMR restraints: Bond =    0.000   Angle =     0.000   Torsion =     0.000
===============================================================================

 NSTEP =    90000   TIME(PS) =     240.000  TEMP(K) =   310.58  PRESS =     0.0
 Etot   =   -221140.9571  EKtot   =     88377.6172  EPtot      =   -309518.5742
 BOND   =      6645.8272  ANGLE   =     26230.1356  DIHED      =     18596.2962
 1-4 NB =      6190.8278  1-4 EEL =      3912.6687  VDWAALS    =     17110.7531
 EELEC  =   -389118.2425  EHBOND  =         0.0000  RESTRAINT  =       913.1597
 EAMBER (non-restraint)  =   -310431.7340
 EKCMT  =         0.0000  VIRIAL  =         0.0000  VOLUME     =   1314401.1468
                                                    SURFTEN    =         0.0000
                                                    Density    =         1.0008
 ------------------------------------------------------------------------------

 NMR restraints: Bond =    0.000   Angle =     0.000   Torsion =     0.000
===============================================================================

 NSTEP =    91000   TIME(PS) =     241.000  TEMP(K) =   310.44  PRESS =     0.0
 Etot   =   -221224.4469  EKtot   =     88338.1719  EPtot      =   -309562.6188
 BOND   =      6469.3410  ANGLE   =     26067.4542  DIHED      =     18475.0041
 1-4 NB =      6248.7712  1-4 EEL =      3890.4108  VDWAALS    =     16912.9607
 EELEC  =   -388497.9990  EHBOND  =         0.0000  RESTRAINT  =       871.4383
 EAMBER (non-restraint)  =   -310434.0570
 EKCMT  =         0.0000  VIRIAL  =         0.0000  VOLUME     =   1313133.1500
                                                    SURFTEN    =         0.0000
                                                    Density    =         1.0018
 ------------------------------------------------------------------------------

 NMR restraints: Bond =    0.000   Angle =     0.000   Torsion =     0.000
===============================================================================

 NSTEP =    92000   TIME(PS) =     242.000  TEMP(K) =   309.73  PRESS =     0.0
 Etot   =   -221629.8597  EKtot   =     88135.7344  EPtot      =   -309765.5941
 BOND   =      6549.5000  ANGLE   =     26093.5824  DIHED      =     18521.3291
 1-4 NB =      6182.5552  1-4 EEL =      3858.5610  VDWAALS    =     16649.8390
 EELEC  =   -388524.3678  EHBOND  =         0.0000  RESTRAINT  =       903.4071
 EAMBER (non-restraint)  =   -310669.0012
 EKCMT  =         0.0000  VIRIAL  =         0.0000  VOLUME     =   1312491.8796
                                                    SURFTEN    =         0.0000
                                                    Density    =         1.0023
 ------------------------------------------------------------------------------

 NMR restraints: Bond =    0.000   Angle =     0.000   Torsion =     0.000
===============================================================================

 NSTEP =    93000   TIME(PS) =     243.000  TEMP(K) =   309.80  PRESS =     0.0
 Etot   =   -220971.9501  EKtot   =     88156.4531  EPtot      =   -309128.4032
 BOND   =      6567.5560  ANGLE   =     26178.7774  DIHED      =     18565.4222
 1-4 NB =      6237.5941  1-4 EEL =      3794.8676  VDWAALS    =     16995.6379
 EELEC  =   -388357.1875  EHBOND  =         0.0000  RESTRAINT  =       888.9291
 EAMBER (non-restraint)  =   -310017.3323
 EKCMT  =         0.0000  VIRIAL  =         0.0000  VOLUME     =   1313235.2022
                                                    SURFTEN    =         0.0000
                                                    Density    =         1.0017
 ------------------------------------------------------------------------------

 NMR restraints: Bond =    0.000   Angle =     0.000   Torsion =     0.000
===============================================================================

 NSTEP =    94000   TIME(PS) =     244.000  TEMP(K) =   310.35  PRESS =     0.0
 Etot   =   -220744.6007  EKtot   =     88313.1406  EPtot      =   -309057.7413
 BOND   =      6662.8819  ANGLE   =     26427.5331  DIHED      =     18516.5171
 1-4 NB =      6224.4487  1-4 EEL =      3753.7836  VDWAALS    =     16408.4684
 EELEC  =   -387977.5129  EHBOND  =         0.0000  RESTRAINT  =       926.1388
 EAMBER (non-restraint)  =   -309983.8801
 EKCMT  =         0.0000  VIRIAL  =         0.0000  VOLUME     =   1314787.2377
                                                    SURFTEN    =         0.0000
                                                    Density    =         1.0005
 ------------------------------------------------------------------------------

 NMR restraints: Bond =    0.000   Angle =     0.000   Torsion =     0.000
===============================================================================

 NSTEP =    95000   TIME(PS) =     245.000  TEMP(K) =   309.67  PRESS =     0.0
 Etot   =   -221536.7414  EKtot   =     88118.5156  EPtot      =   -309655.2570
 BOND   =      6541.0418  ANGLE   =     26067.3428  DIHED      =     18495.3442
 1-4 NB =      6198.3429  1-4 EEL =      3887.2127  VDWAALS    =     16733.0496
 EELEC  =   -388466.3483  EHBOND  =         0.0000  RESTRAINT  =       888.7574
 EAMBER (non-restraint)  =   -310544.0144
 EKCMT  =         0.0000  VIRIAL  =         0.0000  VOLUME     =   1314923.3239
                                                    SURFTEN    =         0.0000
                                                    Density    =         1.0004
 ------------------------------------------------------------------------------

 NMR restraints: Bond =    0.000   Angle =     0.000   Torsion =     0.000
===============================================================================

 NSTEP =    96000   TIME(PS) =     246.000  TEMP(K) =   311.18  PRESS =     0.0
 Etot   =   -221032.5979  EKtot   =     88549.5469  EPtot      =   -309582.1448
 BOND   =      6527.9221  ANGLE   =     26282.5184  DIHED      =     18479.9835
 1-4 NB =      6231.8996  1-4 EEL =      3893.2966  VDWAALS    =     16600.4138
 EELEC  =   -388504.4048  EHBOND  =         0.0000  RESTRAINT  =       906.2261
 EAMBER (non-restraint)  =   -310488.3709
 EKCMT  =         0.0000  VIRIAL  =         0.0000  VOLUME     =   1314298.8413
                                                    SURFTEN    =         0.0000
                                                    Density    =         1.0009
 ------------------------------------------------------------------------------

 NMR restraints: Bond =    0.000   Angle =     0.000   Torsion =     0.000
===============================================================================

 NSTEP =    97000   TIME(PS) =     247.000  TEMP(K) =   309.51  PRESS =     0.0
 Etot   =   -221279.8627  EKtot   =     88073.3672  EPtot      =   -309353.2299
 BOND   =      6656.2415  ANGLE   =     26112.9633  DIHED      =     18484.8422
 1-4 NB =      6181.7776  1-4 EEL =      3876.3247  VDWAALS    =     16602.9275
 EELEC  =   -388164.1781  EHBOND  =         0.0000  RESTRAINT  =       895.8714
 EAMBER (non-restraint)  =   -310249.1013
 EKCMT  =         0.0000  VIRIAL  =         0.0000  VOLUME     =   1313445.8938
                                                    SURFTEN    =         0.0000
                                                    Density    =         1.0015
 ------------------------------------------------------------------------------

 NMR restraints: Bond =    0.000   Angle =     0.000   Torsion =     0.000
===============================================================================

 NSTEP =    98000   TIME(PS) =     248.000  TEMP(K) =   309.48  PRESS =     0.0
 Etot   =   -221655.0212  EKtot   =     88064.5781  EPtot      =   -309719.5993
 BOND   =      6476.9207  ANGLE   =     25933.5246  DIHED      =     18477.6274
 1-4 NB =      6235.3323  1-4 EEL =      3807.3226  VDWAALS    =     16997.6663
 EELEC  =   -388550.0422  EHBOND  =         0.0000  RESTRAINT  =       902.0490
 EAMBER (non-restraint)  =   -310621.6484
 EKCMT  =         0.0000  VIRIAL  =         0.0000  VOLUME     =   1310332.0445
                                                    SURFTEN    =         0.0000
                                                    Density    =         1.0039
 ------------------------------------------------------------------------------

 NMR restraints: Bond =    0.000   Angle =     0.000   Torsion =     0.000
===============================================================================

 NSTEP =    99000   TIME(PS) =     249.000  TEMP(K) =   309.33  PRESS =     0.0
 Etot   =   -221706.4122  EKtot   =     88021.4297  EPtot      =   -309727.8419
 BOND   =      6723.6589  ANGLE   =     26155.2280  DIHED      =     18575.0045
 1-4 NB =      6241.6770  1-4 EEL =      3891.5846  VDWAALS    =     17038.3039
 EELEC  =   -389257.9708  EHBOND  =         0.0000  RESTRAINT  =       904.6720
 EAMBER (non-restraint)  =   -310632.5139
 EKCMT  =         0.0000  VIRIAL  =         0.0000  VOLUME     =   1310587.9451
                                                    SURFTEN    =         0.0000
                                                    Density    =         1.0037
 ------------------------------------------------------------------------------

 NMR restraints: Bond =    0.000   Angle =     0.000   Torsion =     0.000
===============================================================================

 NSTEP =   100000   TIME(PS) =     250.000  TEMP(K) =   309.93  PRESS =     0.0
 Etot   =   -221601.3814  EKtot   =     88192.4062  EPtot      =   -309793.7876
 BOND   =      6666.1297  ANGLE   =     26037.4461  DIHED      =     18438.3215
 1-4 NB =      6221.0643  1-4 EEL =      3886.8060  VDWAALS    =     16766.8591
 EELEC  =   -388717.3810  EHBOND  =         0.0000  RESTRAINT  =       906.9667
 EAMBER (non-restraint)  =   -310700.7543
 EKCMT  =         0.0000  VIRIAL  =         0.0000  VOLUME     =   1311537.6709
                                                    SURFTEN    =         0.0000
                                                    Density    =         1.0030
 ------------------------------------------------------------------------------

 NMR restraints: Bond =    0.000   Angle =     0.000   Torsion =     0.000
===============================================================================

      A V E R A G E S   O V E R     100 S T E P S


 NSTEP =   100000   TIME(PS) =     250.000  TEMP(K) =   309.74  PRESS =     0.0
 Etot   =   -219907.0363  EKtot   =     88139.5161  EPtot      =   -308046.5524
 BOND   =      6632.3546  ANGLE   =     26146.2592  DIHED      =     18598.8063
 1-4 NB =      6210.1997  1-4 EEL =      3910.1503  VDWAALS    =     17284.5917
 EELEC  =   -387730.5243  EHBOND  =         0.0000  RESTRAINT  =       901.6103
 EAMBER (non-restraint)  =   -308948.1626
 EKCMT  =         0.0000  VIRIAL  =         0.0000  VOLUME     =   1338994.9371
                                                    SURFTEN    =         0.0000
                                                    Density    =         0.9829
 ------------------------------------------------------------------------------

 NMR restraints: Bond =    0.000   Angle =     0.000   Torsion =     0.000
===============================================================================

      R M S  F L U C T U A T I O N S


 NSTEP =   100000   TIME(PS) =     250.000  TEMP(K) =     1.53  PRESS =     0.0
 Etot   =      1437.4841  EKtot   =       435.1571  EPtot      =      1353.7587
 BOND   =        71.1506  ANGLE   =       131.3608  DIHED      =        69.5501
 1-4 NB =        31.4424  1-4 EEL =        57.6577  VDWAALS    =       795.9418
 EELEC  =      1068.2645  EHBOND  =         0.0000  RESTRAINT  =        19.1895
 EAMBER (non-restraint)  =      1334.5692
 EKCMT  =         0.0000  VIRIAL  =         0.0000  VOLUME     =     30195.8311
                                                    SURFTEN    =         0.0000
                                                    Density    =         0.0215
 ------------------------------------------------------------------------------


 NMR restraints on final step:

| MC Barostat:       1000 volume changes attempted.
| MC Barostat:        281 changes successful ( 28.10%)
 ------------------------------------------------------------------------------

--------------------------------------------------------------------------------
   5.  TIMINGS
--------------------------------------------------------------------------------

|  NonSetup CPU Time in Major Routines:
|
|     Routine           Sec        %
|     ------------------------------
|     Nonbond          30.86    7.85
|     Bond              0.00    0.00
|     Angle             0.00    0.00
|     Dihedral          0.00    0.00
|     Shake             0.53    0.14
|     RunMD           356.71   90.75
|     Other             4.97    1.26
|     ------------------------------
|     Total           393.07

|  PME Nonbond Pairlist CPU Time:
|
|     Routine              Sec        %
|     ---------------------------------
|     Set Up Cit           0.00    0.00
|     Build List           0.00    0.00
|     ---------------------------------
|     Total                0.00    0.00

|  PME Direct Force CPU Time:
|
|     Routine              Sec        %
|     ---------------------------------
|     NonBonded Calc       0.00    0.00
|     Exclude Masked       0.00    0.00
|     Other                0.16    0.04
|     ---------------------------------
|     Total                0.16    0.04

|  PME Reciprocal Force CPU Time:
|
|     Routine              Sec        %
|     ---------------------------------
|     1D bspline           0.00    0.00
|     Grid Charges         0.00    0.00
|     Scalar Sum           0.00    0.00
|     Gradient Sum         0.00    0.00
|     FFT                  0.00    0.00
|     ---------------------------------
|     Total                0.00    0.00

|  Final Performance Info:
|     -----------------------------------------------------
|     Average timings for last    6000 steps:
|     Elapsed(s) =      24.30 Per Step(ms) =       4.05
|         ns/day =      21.34   seconds/ns =    4049.21
|
|     Average timings for all steps:
|     Elapsed(s) =     393.53 Per Step(ms) =       3.94
|         ns/day =      21.96   seconds/ns =    3935.29
|     -----------------------------------------------------

|  Setup CPU time:            1.31 seconds
|  NonSetup CPU time:       393.07 seconds
|  Total CPU time:          394.38 seconds     0.11 hours

|  Setup wall time:           2    seconds
|  NonSetup wall time:      393    seconds
|  Total wall time:         395    seconds     0.11 hours
