# Supplementary material for: Intermolecular Interactions in G Protein-Coupled Receptor Allosteric Sites at the Membrane Interface from Molecular Dynamics Simulations and Quantum Chemical Calculations
Source: J Chem Inf Model. 2022 Sep 30;62(19):4736–47. doi: 10.1021/acs.jcim.2c00788 (PMC9554917; doi:10.1021/acs.jcim.2c00788)
Supplement: Supplementary file 2 — ci2c00788_si_002.zip [file ci2c00788_si_002.zip › MD_simulations_inputs/C5aR1_MD_simulations_inputs/5o9h_popc/eq04.out]

          -------------------------------------------------------
          Amber 16 PMEMD                              2016
          -------------------------------------------------------

| PMEMD implementation of SANDER, Release 16

| Run on 01/25/2019 at 13:30:42

|   Executable path: /usr/local/amber16/bin/pmemd.cuda
| Working directory: /data/almudena/C5aR1-9P2-popc/1_equilibration
|          Hostname: c104343

  [-O]verwriting output

File Assignments:
|   MDIN: eq04.in                                                               
|  MDOUT: eq04.out                                                              
| INPCRD: c5ar1-9p2-popc.eq03.rst                                               
|   PARM: c5ar1-9p2-popc.top                                                    
| RESTRT: c5ar1-9p2-popc.eq04.rst                                               
|   REFC: c5ar1-9p2-popc.eq03.rst                                               
|  MDVEL: mdvel                                                                 
|   MDEN: mden                                                                  
|  MDCRD: eq04.nc                                                               
| MDINFO: mdinfo                                                                
|  MDFRC: mdfrc                                                                 


 Here is the input file:

&cntrl                                                                         
    imin=0,        ! No minimization                                           
    irest=1,       ! This IS a restart of an old MD simulation                 
    ntx=5,         ! So our inpcrd file has velocities                         
                                                                               
! Temperature control                                                          
    ntt=3,         ! Langevin dynamics                                         
    gamma_ln=1.0,  ! Friction coefficient (ps^-1)                              
    temp0=310,   ! Target temperature                                          
                                                                               
! Potential energy control                                                     
    cut=10.0,      ! Nonbonded cutoff, in Angstroms                            
                                                                               
! MD settings                                                                  
    nstlim=250000,  ! 250K steps, 250 ps total                                 
    dt=0.001,      ! time step (ps)                                            
                                                                               
! SHAKE                                                                        
    ntc=2,         ! Constrain bonds containing hydrogen                       
    ntf=2,         ! Do not calculate forces of bonds containing hydrogen      
                                                                               
! Control how often information is printed                                     
    ntpr=1000,     ! Print energies every 1000 steps                           
    ntwx=100,     ! Print coordinates every 1000 steps to the trajectory       
    ntwr=10000,    ! Print a restart file every 10K steps (can be less frequent
!   ntwv=-1,       ! Uncomment to also print velocities to trajectory          
!   ntwf=-1,       ! Uncomment to also print forces to trajectory              
    ntxo=2,        ! Write NetCDF format                                       
                                                                               
! Wrap coordinates when printing them to the same unit cell                    
    iwrap=1,                                                                   
                                                                               
! Constant pressure control.                                                   
    barostat=2,    ! MC barostat                                               
    ntp=3,         ! 1=isotropic, 2=anisotropic, 3=semi-isotropic w/ surften   
    pres0=1.0,     ! Target external pressure, in bar                          
                                                                               
! Constant surface tension (needed for semi-isotropic scaling). Uncomment      
    ! for this feature. csurften must be nonzero if ntp=3 above                
    csurften=3,    ! Interfaces in 1=yz plane, 2=xz plane, 3=xy plane          
    gamma_ten=0.0, ! Surface tension (dyne/cm). 0 gives pure semi-iso scaling  
    ninterface=2,  ! Number of interfaces (2 for bilayer)                      
                                                                               
! Restraint options                                                            
    ntr=1,         ! Positional restraints                                     
    nmropt=1,      ! Dihedral restraints for sugars and lipids                 
/                                                                              
                                                                               
 &wt                                                                           
    type='END'                                                                 
 /                                                                             
Hold protein fixed                                                             
1.0                                                                            
RES 1 299                                                                      
END                                                                            
Hold ligand fixed                                                              
1.0                                                                            
RES 300                                                                        
END                                                                            
END                                                                            


Note: ig = -1. Setting random seed to    46993 based on wallclock time in 
      microseconds.
 
|--------------------- INFORMATION ----------------------
| GPU (CUDA) Version of PMEMD in use: NVIDIA GPU IN USE.
|                    Version 16.0.0
| 
|                      02/25/2016
| 
| Implementation by:
|                    Ross C. Walker     (SDSC)
|                    Scott Le Grand     (nVIDIA)
| 
| Precision model in use:
|      [SPFP] - Single Precision Forces, 64-bit Fixed Point
|               Accumulation. (Default)
| 
|--------------------------------------------------------
 
|----------------- CITATION INFORMATION -----------------
|
|    When publishing work that utilized the CUDA version
|    of AMBER, please cite the following in addition to
|    the regular AMBER citations:
|
|  - Romelia Salomon-Ferrer; Andreas W. Goetz; Duncan
|    Poole; Scott Le Grand; Ross C. Walker "Routine
|    microsecond molecular dynamics simulations with
|    AMBER - Part II: Particle Mesh Ewald", J. Chem.
|    Theory Comput., 2013, 9 (9), pp3878-3888,
|    DOI: 10.1021/ct400314y.
|
|  - Andreas W. Goetz; Mark J. Williamson; Dong Xu;
|    Duncan Poole; Scott Le Grand; Ross C. Walker
|    "Routine microsecond molecular dynamics simulations
|    with AMBER - Part I: Generalized Born", J. Chem.
|    Theory Comput., 2012, 8 (5), pp1542-1555.
|
|  - Scott Le Grand; Andreas W. Goetz; Ross C. Walker
|    "SPFP: Speed without compromise - a mixed precision
|    model for GPU accelerated molecular dynamics
|    simulations.", Comp. Phys. Comm., 2013, 184
|    pp374-380, DOI: 10.1016/j.cpc.2012.09.022
|
|--------------------------------------------------------
 
|------------------- GPU DEVICE INFO --------------------
|
|            CUDA_VISIBLE_DEVICES: 1
|   CUDA Capable Devices Detected:      1
|           CUDA Device ID in use:      0
|                CUDA Device Name: GeForce GTX 1080 Ti
|     CUDA Device Global Mem Size:  11178 MB
| CUDA Device Num Multiprocessors:     28
|           CUDA Device Core Freq:   1.58 GHz
|
|--------------------------------------------------------
 
 
| Conditional Compilation Defines Used:
| PUBFFT
| BINTRAJ
| CUDA
| EMIL

| Largest sphere to fit in unit cell has radius =    54.189

| New format PARM file being parsed.
| Version =    1.000 Date = 01/25/19 Time = 10:59:25

| Note: 1-4 EEL scale factors are being read from the topology file.

| Note: 1-4 VDW scale factors are being read from the topology file.
| Duplicated    0 dihedrals

| Duplicated    0 dihedrals

--------------------------------------------------------------------------------
   1.  RESOURCE   USE: 
--------------------------------------------------------------------------------

 getting box info from netcdf restart file
 NATOM  =  133067 NTYPES =      26 NBONH =  112808 MBONA  =   19828
 NTHETH =   72702 MTHETA =   23462 NPHIH =  119124 MPHIA  =   73986
 NHPARM =       0 NPARM  =       0 NNB   =  391858 NRES   =   28945
 NBONA  =   19828 NTHETA =   23462 NPHIA =   73986 NUMBND =     106
 NUMANG =     228 NPTRA  =     274 NATYP =      64 NPHB   =       1
 IFBOX  =       1 NMXRS  =      78 IFCAP =       0 NEXTRA =       0
 NCOPY  =       0

| Coordinate Index Table dimensions:    19   19   20
| Direct force subcell size =     5.7041    5.7182    5.5693

     BOX TYPE: RECTILINEAR

--------------------------------------------------------------------------------
   2.  CONTROL  DATA  FOR  THE  RUN
--------------------------------------------------------------------------------

default_name                                                                    

General flags:
     imin    =       0, nmropt  =       1

Nature and format of input:
     ntx     =       5, irest   =       1, ntrx    =       1

Nature and format of output:
     ntxo    =       2, ntpr    =    1000, ntrx    =       1, ntwr    =   10000
     iwrap   =       1, ntwx    =     100, ntwv    =       0, ntwe    =       0
     ioutfm  =       1, ntwprt  =       0, idecomp =       0, rbornstat=      0

Potential function:
     ntf     =       2, ntb     =       2, igb     =       0, nsnb    =      25
     ipol    =       0, gbsa    =       0, iesp    =       0
     dielc   =   1.00000, cut     =  10.00000, intdiel =   1.00000

Frozen or restrained atoms:
     ibelly  =       0, ntr     =       1
     restraint_wt =   0.00000

Molecular dynamics:
     nstlim  =    250000, nscm    =         0, nrespa  =         1
     t       =   0.00000, dt      =   0.00100, vlimit  =  -1.00000

Langevin dynamics temperature regulation:
     ig      =   46993
     temp0   = 310.00000, tempi   =   0.00000, gamma_ln=   1.00000

Pressure regulation:
     ntp     =       3
     pres0   =   1.00000, comp    =  44.60000, taup    =   1.00000
     Monte-Carlo Barostat:
     mcbarint  =     100

Constant surface tension:
     csurften  =       3
     gamma_ten =   0.00000 ninterface =       2

SHAKE:
     ntc     =       2, jfastw  =       0
     tol     =   0.00001

NMR refinement options:
     iscale  =       0, noeskp  =       1, ipnlty  =       1, mxsub   =       1
     scalm   = 100.00000, pencut  =   0.10000, tausw   =   0.10000

| Intermolecular bonds treatment:
|     no_intermolecular_bonds =       1

| Energy averages sample interval:
|     ene_avg_sampling =    1000

Ewald parameters:
     verbose =       0, ew_type =       0, nbflag  =       1, use_pme =       1
     vdwmeth =       1, eedmeth =       1, netfrc  =       1
     Box X =  108.378   Box Y =  108.645   Box Z =  111.386
     Alpha =   90.000   Beta  =   90.000   Gamma =   90.000
     NFFT1 =  112       NFFT2 =  112       NFFT3 =  112
     Cutoff=   10.000   Tol   =0.100E-04
     Ewald Coefficient =  0.27511
     Interpolation order =    4

    LOADING THE CONSTRAINED ATOMS AS GROUPS


   5.  REFERENCE ATOM COORDINATES

  default_name                                                                    
    ----- READING GROUP     1; TITLE:
 Hold protein fixed                                                          

     GROUP    1 HAS HARMONIC CONSTRAINTS     1.00000
 GRP    1 RES    1 TO   299
      Number of atoms in this group  =  4878
    ----- READING GROUP     2; TITLE:
 Hold ligand fixed                                                           

     GROUP    2 HAS HARMONIC CONSTRAINTS     1.00000
 GRP    2 RES  300 TO   300
      Number of atoms in this group  =    78
    ----- END OF GROUP READ -----
| MONTE CARLO BAROSTAT IMPORTANT NOTE:
|   The Monte-Carlo barostat does not require the virial to adjust the system volume.
|   Since it is an expensive calculation, it is skipped for efficiency. A side-effect
|   is that the reported pressure is always 0 because it is not calculated.

--------------------------------------------------------------------------------
   3.  ATOMIC COORDINATES AND VELOCITIES
--------------------------------------------------------------------------------

default_name                                                                    
 begin time read from input coords =   250.000 ps


           Begin reading energy term weight changes/NMR restraints
 WEIGHT CHANGES:
                         ** No weight changes given **

 RESTRAINTS:
  No valid redirection requests found
                          ** No restraint defined **

                  Done reading weight changes/NMR restraints


 
 Number of triangulated 3-point waters found:    27463

     Sum of charges from parm topology file =  -0.00206457
     Forcing neutrality...

| Dynamic Memory, Types Used:
| Reals             5653981
| Integers          7830292

| Nonbonded Pairs Initial Allocation:    40249440

| GPU memory information (estimate):
| KB of GPU memory in use:    687745
| KB of CPU memory in use:    181933

--------------------------------------------------------------------------------
   4.  RESULTS
--------------------------------------------------------------------------------

 ---------------------------------------------------
 APPROXIMATING switch and d/dx switch using CUBIC SPLINE INTERPOLATION
 using   5000.0 points per unit in tabled values
 TESTING RELATIVE ERROR over r ranging from 0.0 to cutoff
| CHECK switch(x): max rel err =   0.2738E-14   at   2.422500
| CHECK d/dx switch(x): max rel err =   0.8314E-11   at   2.736960
 ---------------------------------------------------
|---------------------------------------------------
| APPROXIMATING direct energy using CUBIC SPLINE INTERPOLATION
|  with   50.0 points per unit in tabled values
| Relative Error Limit not exceeded for r .gt.   2.33
| APPROXIMATING direct force using CUBIC SPLINE INTERPOLATION
|  with   50.0 points per unit in tabled values
| Relative Error Limit not exceeded for r .gt.   2.80
|---------------------------------------------------
| MC Barostat: Decreasing size of volume moves

 NSTEP =     1000   TIME(PS) =     251.000  TEMP(K) =   308.62  PRESS =     0.0
 Etot   =   -222384.1525  EKtot   =     87821.6328  EPtot      =   -310205.7854
 BOND   =      6573.7352  ANGLE   =     26265.2720  DIHED      =     18604.1264
 1-4 NB =      6288.0980  1-4 EEL =      3961.4211  VDWAALS    =     17002.6953
 EELEC  =   -389319.0359  EHBOND  =         0.0000  RESTRAINT  =       417.9027
 EAMBER (non-restraint)  =   -310623.6880
 EKCMT  =         0.0000  VIRIAL  =         0.0000  VOLUME     =   1311348.7650
                                                    SURFTEN    =         0.0000
                                                    Density    =         1.0031
 ------------------------------------------------------------------------------

 NMR restraints: Bond =    0.000   Angle =     0.000   Torsion =     0.000
===============================================================================
| MC Barostat: Decreasing size of volume moves

 NSTEP =     2000   TIME(PS) =     252.000  TEMP(K) =   310.66  PRESS =     0.0
 Etot   =   -221922.3488  EKtot   =     88400.6719  EPtot      =   -310323.0206
 BOND   =      6720.7903  ANGLE   =     26270.2553  DIHED      =     18542.5986
 1-4 NB =      6225.0130  1-4 EEL =      3940.9952  VDWAALS    =     16877.6522
 EELEC  =   -389319.9718  EHBOND  =         0.0000  RESTRAINT  =       419.6466
 EAMBER (non-restraint)  =   -310742.6672
 EKCMT  =         0.0000  VIRIAL  =         0.0000  VOLUME     =   1311348.7650
                                                    SURFTEN    =         0.0000
                                                    Density    =         1.0031
 ------------------------------------------------------------------------------

 NMR restraints: Bond =    0.000   Angle =     0.000   Torsion =     0.000
===============================================================================
| MC Barostat: Decreasing size of volume moves

 NSTEP =     3000   TIME(PS) =     253.000  TEMP(K) =   310.71  PRESS =     0.0
 Etot   =   -221688.7547  EKtot   =     88415.5625  EPtot      =   -310104.3172
 BOND   =      6669.1621  ANGLE   =     26374.1952  DIHED      =     18568.5600
 1-4 NB =      6237.6283  1-4 EEL =      3884.7498  VDWAALS    =     17155.8694
 EELEC  =   -389427.3625  EHBOND  =         0.0000  RESTRAINT  =       432.8804
 EAMBER (non-restraint)  =   -310537.1976
 EKCMT  =         0.0000  VIRIAL  =         0.0000  VOLUME     =   1311225.1059
                                                    SURFTEN    =         0.0000
                                                    Density    =         1.0032
 ------------------------------------------------------------------------------

 NMR restraints: Bond =    0.000   Angle =     0.000   Torsion =     0.000
===============================================================================
| MC Barostat: Decreasing size of volume moves

 NSTEP =     4000   TIME(PS) =     254.000  TEMP(K) =   310.38  PRESS =     0.0
 Etot   =   -221601.4653  EKtot   =     88321.3672  EPtot      =   -309922.8325
 BOND   =      6663.5933  ANGLE   =     26204.4114  DIHED      =     18592.8898
 1-4 NB =      6269.4290  1-4 EEL =      3941.4138  VDWAALS    =     16416.9410
 EELEC  =   -388442.5742  EHBOND  =         0.0000  RESTRAINT  =       431.0635
 EAMBER (non-restraint)  =   -310353.8960
 EKCMT  =         0.0000  VIRIAL  =         0.0000  VOLUME     =   1311077.1215
                                                    SURFTEN    =         0.0000
                                                    Density    =         1.0033
 ------------------------------------------------------------------------------

 NMR restraints: Bond =    0.000   Angle =     0.000   Torsion =     0.000
===============================================================================

 NSTEP =     5000   TIME(PS) =     255.000  TEMP(K) =   310.48  PRESS =     0.0
 Etot   =   -221091.2090  EKtot   =     88350.9141  EPtot      =   -309442.1230
 BOND   =      6703.7624  ANGLE   =     26443.4685  DIHED      =     18501.7851
 1-4 NB =      6207.0022  1-4 EEL =      3962.4368  VDWAALS    =     16767.7992
 EELEC  =   -388447.1503  EHBOND  =         0.0000  RESTRAINT  =       418.7731
 EAMBER (non-restraint)  =   -309860.8961
 EKCMT  =         0.0000  VIRIAL  =         0.0000  VOLUME     =   1310613.2215
                                                    SURFTEN    =         0.0000
                                                    Density    =         1.0037
 ------------------------------------------------------------------------------

 NMR restraints: Bond =    0.000   Angle =     0.000   Torsion =     0.000
===============================================================================
| MC Barostat: Decreasing size of volume moves

 NSTEP =     6000   TIME(PS) =     256.000  TEMP(K) =   310.97  PRESS =     0.0
 Etot   =   -221748.2255  EKtot   =     88488.1953  EPtot      =   -310236.4208
 BOND   =      6663.6145  ANGLE   =     26023.4150  DIHED      =     18626.9605
 1-4 NB =      6260.2296  1-4 EEL =      3916.9516  VDWAALS    =     17098.3974
 EELEC  =   -389278.0420  EHBOND  =         0.0000  RESTRAINT  =       452.0525
 EAMBER (non-restraint)  =   -310688.4734
 EKCMT  =         0.0000  VIRIAL  =         0.0000  VOLUME     =   1310560.2652
                                                    SURFTEN    =         0.0000
                                                    Density    =         1.0037
 ------------------------------------------------------------------------------

 NMR restraints: Bond =    0.000   Angle =     0.000   Torsion =     0.000
===============================================================================

 NSTEP =     7000   TIME(PS) =     257.000  TEMP(K) =   309.85  PRESS =     0.0
 Etot   =   -222012.5012  EKtot   =     88169.6484  EPtot      =   -310182.1497
 BOND   =      6587.6701  ANGLE   =     26187.6248  DIHED      =     18636.3681
 1-4 NB =      6243.0270  1-4 EEL =      3932.3514  VDWAALS    =     16897.3807
 EELEC  =   -389095.6177  EHBOND  =         0.0000  RESTRAINT  =       429.0460
 EAMBER (non-restraint)  =   -310611.1956
 EKCMT  =         0.0000  VIRIAL  =         0.0000  VOLUME     =   1311123.1337
                                                    SURFTEN    =         0.0000
                                                    Density    =         1.0033
 ------------------------------------------------------------------------------

 NMR restraints: Bond =    0.000   Angle =     0.000   Torsion =     0.000
===============================================================================

 NSTEP =     8000   TIME(PS) =     258.000  TEMP(K) =   310.31  PRESS =     0.0
 Etot   =   -221053.1905  EKtot   =     88301.5156  EPtot      =   -309354.7061
 BOND   =      6715.0722  ANGLE   =     26520.9522  DIHED      =     18708.8300
 1-4 NB =      6271.5344  1-4 EEL =      3837.2324  VDWAALS    =     16888.9184
 EELEC  =   -388728.2250  EHBOND  =         0.0000  RESTRAINT  =       430.9793
 EAMBER (non-restraint)  =   -309785.6854
 EKCMT  =         0.0000  VIRIAL  =         0.0000  VOLUME     =   1310226.6415
                                                    SURFTEN    =         0.0000
                                                    Density    =         1.0040
 ------------------------------------------------------------------------------

 NMR restraints: Bond =    0.000   Angle =     0.000   Torsion =     0.000
===============================================================================

 NSTEP =     9000   TIME(PS) =     259.000  TEMP(K) =   310.74  PRESS =     0.0
 Etot   =   -221463.2264  EKtot   =     88422.4688  EPtot      =   -309885.6952
 BOND   =      6651.1117  ANGLE   =     26278.6273  DIHED      =     18639.2323
 1-4 NB =      6200.6063  1-4 EEL =      3918.4019  VDWAALS    =     16669.5985
 EELEC  =   -388710.4587  EHBOND  =         0.0000  RESTRAINT  =       467.1856
 EAMBER (non-restraint)  =   -310352.8808
 EKCMT  =         0.0000  VIRIAL  =         0.0000  VOLUME     =   1312376.8657
                                                    SURFTEN    =         0.0000
                                                    Density    =         1.0023
 ------------------------------------------------------------------------------

 NMR restraints: Bond =    0.000   Angle =     0.000   Torsion =     0.000
===============================================================================

 NSTEP =    10000   TIME(PS) =     260.000  TEMP(K) =   310.10  PRESS =     0.0
 Etot   =   -221633.8877  EKtot   =     88243.0078  EPtot      =   -309876.8955
 BOND   =      6583.8700  ANGLE   =     26312.1610  DIHED      =     18598.9962
 1-4 NB =      6227.5834  1-4 EEL =      3787.3495  VDWAALS    =     17073.2701
 EELEC  =   -388912.0534  EHBOND  =         0.0000  RESTRAINT  =       451.9276
 EAMBER (non-restraint)  =   -310328.8231
 EKCMT  =         0.0000  VIRIAL  =         0.0000  VOLUME     =   1311323.4844
                                                    SURFTEN    =         0.0000
                                                    Density    =         1.0031
 ------------------------------------------------------------------------------

 NMR restraints: Bond =    0.000   Angle =     0.000   Torsion =     0.000
===============================================================================

 NSTEP =    11000   TIME(PS) =     261.000  TEMP(K) =   308.55  PRESS =     0.0
 Etot   =   -222136.3603  EKtot   =     87799.7500  EPtot      =   -309936.1103
 BOND   =      6665.3136  ANGLE   =     26192.7358  DIHED      =     18668.7944
 1-4 NB =      6237.8656  1-4 EEL =      3889.5240  VDWAALS    =     16730.6506
 EELEC  =   -388758.5844  EHBOND  =         0.0000  RESTRAINT  =       437.5902
 EAMBER (non-restraint)  =   -310373.7005
 EKCMT  =         0.0000  VIRIAL  =         0.0000  VOLUME     =   1311024.9633
                                                    SURFTEN    =         0.0000
                                                    Density    =         1.0034
 ------------------------------------------------------------------------------

 NMR restraints: Bond =    0.000   Angle =     0.000   Torsion =     0.000
===============================================================================

 NSTEP =    12000   TIME(PS) =     262.000  TEMP(K) =   309.32  PRESS =     0.0
 Etot   =   -221674.9378  EKtot   =     88019.2969  EPtot      =   -309694.2346
 BOND   =      6548.5741  ANGLE   =     26192.0993  DIHED      =     18647.8617
 1-4 NB =      6249.8458  1-4 EEL =      3900.2708  VDWAALS    =     16843.1235
 EELEC  =   -388510.1011  EHBOND  =         0.0000  RESTRAINT  =       434.0912
 EAMBER (non-restraint)  =   -310128.3258
 EKCMT  =         0.0000  VIRIAL  =         0.0000  VOLUME     =   1310860.2840
                                                    SURFTEN    =         0.0000
                                                    Density    =         1.0035
 ------------------------------------------------------------------------------

 NMR restraints: Bond =    0.000   Angle =     0.000   Torsion =     0.000
===============================================================================
| MC Barostat: Decreasing size of volume moves

 NSTEP =    13000   TIME(PS) =     263.000  TEMP(K) =   310.22  PRESS =     0.0
 Etot   =   -221480.3948  EKtot   =     88276.6875  EPtot      =   -309757.0823
 BOND   =      6563.3357  ANGLE   =     26282.5580  DIHED      =     18621.9714
 1-4 NB =      6170.9274  1-4 EEL =      3926.3851  VDWAALS    =     16989.4163
 EELEC  =   -388750.6514  EHBOND  =         0.0000  RESTRAINT  =       438.9753
 EAMBER (non-restraint)  =   -310196.0576
 EKCMT  =         0.0000  VIRIAL  =         0.0000  VOLUME     =   1310910.5247
                                                    SURFTEN    =         0.0000
                                                    Density    =         1.0035
 ------------------------------------------------------------------------------

 NMR restraints: Bond =    0.000   Angle =     0.000   Torsion =     0.000
===============================================================================

 NSTEP =    14000   TIME(PS) =     264.000  TEMP(K) =   310.01  PRESS =     0.0
 Etot   =   -222037.8255  EKtot   =     88217.0547  EPtot      =   -310254.8802
 BOND   =      6599.4436  ANGLE   =     26104.7591  DIHED      =     18616.8116
 1-4 NB =      6196.0875  1-4 EEL =      3900.5248  VDWAALS    =     17116.3502
 EELEC  =   -389240.5770  EHBOND  =         0.0000  RESTRAINT  =       451.7199
 EAMBER (non-restraint)  =   -310706.6001
 EKCMT  =         0.0000  VIRIAL  =         0.0000  VOLUME     =   1311277.8884
                                                    SURFTEN    =         0.0000
                                                    Density    =         1.0032
 ------------------------------------------------------------------------------

 NMR restraints: Bond =    0.000   Angle =     0.000   Torsion =     0.000
===============================================================================

 NSTEP =    15000   TIME(PS) =     265.000  TEMP(K) =   309.73  PRESS =     0.0
 Etot   =   -221733.8630  EKtot   =     88136.8203  EPtot      =   -309870.6833
 BOND   =      6553.1952  ANGLE   =     26055.1260  DIHED      =     18728.5568
 1-4 NB =      6279.1440  1-4 EEL =      3951.5776  VDWAALS    =     16566.8768
 EELEC  =   -388443.5107  EHBOND  =         0.0000  RESTRAINT  =       438.3510
 EAMBER (non-restraint)  =   -310309.0343
 EKCMT  =         0.0000  VIRIAL  =         0.0000  VOLUME     =   1312112.0766
                                                    SURFTEN    =         0.0000
                                                    Density    =         1.0025
 ------------------------------------------------------------------------------

 NMR restraints: Bond =    0.000   Angle =     0.000   Torsion =     0.000
===============================================================================

 NSTEP =    16000   TIME(PS) =     266.000  TEMP(K) =   310.37  PRESS =     0.0
 Etot   =   -221305.4729  EKtot   =     88319.4453  EPtot      =   -309624.9182
 BOND   =      6706.2653  ANGLE   =     26323.2739  DIHED      =     18613.2732
 1-4 NB =      6228.9485  1-4 EEL =      3908.6685  VDWAALS    =     16892.7554
 EELEC  =   -388737.9984  EHBOND  =         0.0000  RESTRAINT  =       439.8953
 EAMBER (non-restraint)  =   -310064.8135
 EKCMT  =         0.0000  VIRIAL  =         0.0000  VOLUME     =   1313123.5677
                                                    SURFTEN    =         0.0000
                                                    Density    =         1.0018
 ------------------------------------------------------------------------------

 NMR restraints: Bond =    0.000   Angle =     0.000   Torsion =     0.000
===============================================================================

 NSTEP =    17000   TIME(PS) =     267.000  TEMP(K) =   310.11  PRESS =     0.0
 Etot   =   -221665.5722  EKtot   =     88243.4531  EPtot      =   -309909.0254
 BOND   =      6715.1516  ANGLE   =     26261.3195  DIHED      =     18551.5154
 1-4 NB =      6189.7416  1-4 EEL =      3852.4047  VDWAALS    =     17168.6600
 EELEC  =   -389111.0622  EHBOND  =         0.0000  RESTRAINT  =       463.2440
 EAMBER (non-restraint)  =   -310372.2694
 EKCMT  =         0.0000  VIRIAL  =         0.0000  VOLUME     =   1312573.3658
                                                    SURFTEN    =         0.0000
                                                    Density    =         1.0022
 ------------------------------------------------------------------------------

 NMR restraints: Bond =    0.000   Angle =     0.000   Torsion =     0.000
===============================================================================

 NSTEP =    18000   TIME(PS) =     268.000  TEMP(K) =   309.91  PRESS =     0.0
 Etot   =   -221598.0889  EKtot   =     88188.2422  EPtot      =   -309786.3311
 BOND   =      6649.5940  ANGLE   =     26238.6203  DIHED      =     18593.2651
 1-4 NB =      6281.3291  1-4 EEL =      3974.3807  VDWAALS    =     17066.1082
 EELEC  =   -389020.9816  EHBOND  =         0.0000  RESTRAINT  =       431.3530
 EAMBER (non-restraint)  =   -310217.6841
 EKCMT  =         0.0000  VIRIAL  =         0.0000  VOLUME     =   1312330.0230
                                                    SURFTEN    =         0.0000
                                                    Density    =         1.0024
 ------------------------------------------------------------------------------

 NMR restraints: Bond =    0.000   Angle =     0.000   Torsion =     0.000
===============================================================================

 NSTEP =    19000   TIME(PS) =     269.000  TEMP(K) =   308.75  PRESS =     0.0
 Etot   =   -221634.8888  EKtot   =     87856.8281  EPtot      =   -309491.7170
 BOND   =      6787.3340  ANGLE   =     26477.9653  DIHED      =     18577.1274
 1-4 NB =      6205.7034  1-4 EEL =      3879.3989  VDWAALS    =     16863.4565
 EELEC  =   -388718.0812  EHBOND  =         0.0000  RESTRAINT  =       435.3787
 EAMBER (non-restraint)  =   -309927.0957
 EKCMT  =         0.0000  VIRIAL  =         0.0000  VOLUME     =   1312059.6716
                                                    SURFTEN    =         0.0000
                                                    Density    =         1.0026
 ------------------------------------------------------------------------------

 NMR restraints: Bond =    0.000   Angle =     0.000   Torsion =     0.000
===============================================================================

 NSTEP =    20000   TIME(PS) =     270.000  TEMP(K) =   309.81  PRESS =     0.0
 Etot   =   -221880.6448  EKtot   =     88158.4219  EPtot      =   -310039.0666
 BOND   =      6604.9762  ANGLE   =     26195.6470  DIHED      =     18594.7879
 1-4 NB =      6214.5167  1-4 EEL =      3908.7570  VDWAALS    =     17217.8977
 EELEC  =   -389203.9993  EHBOND  =         0.0000  RESTRAINT  =       428.3501
 EAMBER (non-restraint)  =   -310467.4167
 EKCMT  =         0.0000  VIRIAL  =         0.0000  VOLUME     =   1311581.8716
                                                    SURFTEN    =         0.0000
                                                    Density    =         1.0030
 ------------------------------------------------------------------------------

 NMR restraints: Bond =    0.000   Angle =     0.000   Torsion =     0.000
===============================================================================
| MC Barostat: Decreasing size of volume moves

 NSTEP =    21000   TIME(PS) =     271.000  TEMP(K) =   310.72  PRESS =     0.0
 Etot   =   -221360.6416  EKtot   =     88417.0000  EPtot      =   -309777.6416
 BOND   =      6636.9025  ANGLE   =     26292.0536  DIHED      =     18652.1113
 1-4 NB =      6206.9541  1-4 EEL =      3979.2744  VDWAALS    =     17197.4040
 EELEC  =   -389177.7854  EHBOND  =         0.0000  RESTRAINT  =       435.4439
 EAMBER (non-restraint)  =   -310213.0855
 EKCMT  =         0.0000  VIRIAL  =         0.0000  VOLUME     =   1311581.8716
                                                    SURFTEN    =         0.0000
                                                    Density    =         1.0030
 ------------------------------------------------------------------------------

 NMR restraints: Bond =    0.000   Angle =     0.000   Torsion =     0.000
===============================================================================
| MC Barostat: Decreasing size of volume moves

 NSTEP =    22000   TIME(PS) =     272.000  TEMP(K) =   310.78  PRESS =     0.0
 Etot   =   -221739.2307  EKtot   =     88434.3125  EPtot      =   -310173.5432
 BOND   =      6594.4389  ANGLE   =     26203.8039  DIHED      =     18620.7767
 1-4 NB =      6169.1055  1-4 EEL =      3883.1753  VDWAALS    =     17198.6871
 EELEC  =   -389296.2245  EHBOND  =         0.0000  RESTRAINT  =       452.6939
 EAMBER (non-restraint)  =   -310626.2371
 EKCMT  =         0.0000  VIRIAL  =         0.0000  VOLUME     =   1311042.5656
                                                    SURFTEN    =         0.0000
                                                    Density    =         1.0034
 ------------------------------------------------------------------------------

 NMR restraints: Bond =    0.000   Angle =     0.000   Torsion =     0.000
===============================================================================

 NSTEP =    23000   TIME(PS) =     273.000  TEMP(K) =   310.00  PRESS =     0.0
 Etot   =   -222096.2489  EKtot   =     88213.5312  EPtot      =   -310309.7801
 BOND   =      6604.6182  ANGLE   =     26130.4341  DIHED      =     18638.2075
 1-4 NB =      6196.1544  1-4 EEL =      3877.5373  VDWAALS    =     17005.0546
 EELEC  =   -389190.2009  EHBOND  =         0.0000  RESTRAINT  =       428.4148
 EAMBER (non-restraint)  =   -310738.1949
 EKCMT  =         0.0000  VIRIAL  =         0.0000  VOLUME     =   1310363.8312
                                                    SURFTEN    =         0.0000
                                                    Density    =         1.0039
 ------------------------------------------------------------------------------

 NMR restraints: Bond =    0.000   Angle =     0.000   Torsion =     0.000
===============================================================================

 NSTEP =    24000   TIME(PS) =     274.000  TEMP(K) =   308.70  PRESS =     0.0
 Etot   =   -222139.4079  EKtot   =     87844.0938  EPtot      =   -309983.5016
 BOND   =      6702.9627  ANGLE   =     26051.9967  DIHED      =     18682.6694
 1-4 NB =      6234.2727  1-4 EEL =      3883.4853  VDWAALS    =     16647.4821
 EELEC  =   -388628.3743  EHBOND  =         0.0000  RESTRAINT  =       442.0039
 EAMBER (non-restraint)  =   -310425.5055
 EKCMT  =         0.0000  VIRIAL  =         0.0000  VOLUME     =   1311213.1898
                                                    SURFTEN    =         0.0000
                                                    Density    =         1.0032
 ------------------------------------------------------------------------------

 NMR restraints: Bond =    0.000   Angle =     0.000   Torsion =     0.000
===============================================================================
| MC Barostat: Decreasing size of volume moves

 NSTEP =    25000   TIME(PS) =     275.000  TEMP(K) =   309.57  PRESS =     0.0
 Etot   =   -222544.3437  EKtot   =     88090.4453  EPtot      =   -310634.7890
 BOND   =      6548.6322  ANGLE   =     26021.0734  DIHED      =     18548.2613
 1-4 NB =      6208.1647  1-4 EEL =      3919.6301  VDWAALS    =     16990.4628
 EELEC  =   -389322.6947  EHBOND  =         0.0000  RESTRAINT  =       451.6813
 EAMBER (non-restraint)  =   -311086.4703
 EKCMT  =         0.0000  VIRIAL  =         0.0000  VOLUME     =   1310656.3940
                                                    SURFTEN    =         0.0000
                                                    Density    =         1.0037
 ------------------------------------------------------------------------------

 NMR restraints: Bond =    0.000   Angle =     0.000   Torsion =     0.000
===============================================================================
| MC Barostat: Decreasing size of volume moves

 NSTEP =    26000   TIME(PS) =     276.000  TEMP(K) =   310.49  PRESS =     0.0
 Etot   =   -221726.1835  EKtot   =     88353.8828  EPtot      =   -310080.0663
 BOND   =      6656.5573  ANGLE   =     26105.7967  DIHED      =     18618.0518
 1-4 NB =      6153.8245  1-4 EEL =      3836.7342  VDWAALS    =     16881.9567
 EELEC  =   -388788.2145  EHBOND  =         0.0000  RESTRAINT  =       455.2269
 EAMBER (non-restraint)  =   -310535.2932
 EKCMT  =         0.0000  VIRIAL  =         0.0000  VOLUME     =   1310395.7015
                                                    SURFTEN    =         0.0000
                                                    Density    =         1.0039
 ------------------------------------------------------------------------------

 NMR restraints: Bond =    0.000   Angle =     0.000   Torsion =     0.000
===============================================================================
| MC Barostat: Decreasing size of volume moves

 NSTEP =    27000   TIME(PS) =     277.000  TEMP(K) =   311.60  PRESS =     0.0
 Etot   =   -221022.8554  EKtot   =     88668.8125  EPtot      =   -309691.6679
 BOND   =      6648.9967  ANGLE   =     26331.2641  DIHED      =     18561.3218
 1-4 NB =      6209.0695  1-4 EEL =      3892.1392  VDWAALS    =     17119.6660
 EELEC  =   -388890.8863  EHBOND  =         0.0000  RESTRAINT  =       436.7612
 EAMBER (non-restraint)  =   -310128.4291
 EKCMT  =         0.0000  VIRIAL  =         0.0000  VOLUME     =   1310178.4182
                                                    SURFTEN    =         0.0000
                                                    Density    =         1.0040
 ------------------------------------------------------------------------------

 NMR restraints: Bond =    0.000   Angle =     0.000   Torsion =     0.000
===============================================================================

 NSTEP =    28000   TIME(PS) =     278.000  TEMP(K) =   310.49  PRESS =     0.0
 Etot   =   -221765.7463  EKtot   =     88351.4062  EPtot      =   -310117.1526
 BOND   =      6639.5597  ANGLE   =     26294.2695  DIHED      =     18608.5488
 1-4 NB =      6234.1572  1-4 EEL =      3960.7630  VDWAALS    =     17167.4870
 EELEC  =   -389476.7446  EHBOND  =         0.0000  RESTRAINT  =       454.8069
 EAMBER (non-restraint)  =   -310571.9595
 EKCMT  =         0.0000  VIRIAL  =         0.0000  VOLUME     =   1308538.5696
                                                    SURFTEN    =         0.0000
                                                    Density    =         1.0053
 ------------------------------------------------------------------------------

 NMR restraints: Bond =    0.000   Angle =     0.000   Torsion =     0.000
===============================================================================

 NSTEP =    29000   TIME(PS) =     279.000  TEMP(K) =   310.61  PRESS =     0.0
 Etot   =   -222088.8098  EKtot   =     88385.5938  EPtot      =   -310474.4036
 BOND   =      6613.7239  ANGLE   =     26205.9519  DIHED      =     18667.2187
 1-4 NB =      6226.5559  1-4 EEL =      3926.1534  VDWAALS    =     16742.4415
 EELEC  =   -389314.0054  EHBOND  =         0.0000  RESTRAINT  =       457.5566
 EAMBER (non-restraint)  =   -310931.9601
 EKCMT  =         0.0000  VIRIAL  =         0.0000  VOLUME     =   1308449.0749
                                                    SURFTEN    =         0.0000
                                                    Density    =         1.0054
 ------------------------------------------------------------------------------

 NMR restraints: Bond =    0.000   Angle =     0.000   Torsion =     0.000
===============================================================================

 NSTEP =    30000   TIME(PS) =     280.000  TEMP(K) =   309.61  PRESS =     0.0
 Etot   =   -222065.7553  EKtot   =     88101.7109  EPtot      =   -310167.4663
 BOND   =      6590.5184  ANGLE   =     26185.9592  DIHED      =     18740.9612
 1-4 NB =      6222.7854  1-4 EEL =      3857.0354  VDWAALS    =     17029.6469
 EELEC  =   -389244.0611  EHBOND  =         0.0000  RESTRAINT  =       449.6884
 EAMBER (non-restraint)  =   -310617.1546
 EKCMT  =         0.0000  VIRIAL  =         0.0000  VOLUME     =   1307289.9834
                                                    SURFTEN    =         0.0000
                                                    Density    =         1.0062
 ------------------------------------------------------------------------------

 NMR restraints: Bond =    0.000   Angle =     0.000   Torsion =     0.000
===============================================================================

 NSTEP =    31000   TIME(PS) =     281.000  TEMP(K) =   309.13  PRESS =     0.0
 Etot   =   -222430.3622  EKtot   =     87966.0000  EPtot      =   -310396.3622
 BOND   =      6582.2782  ANGLE   =     25935.0308  DIHED      =     18665.1774
 1-4 NB =      6243.8646  1-4 EEL =      3921.2605  VDWAALS    =     16924.3952
 EELEC  =   -389107.9676  EHBOND  =         0.0000  RESTRAINT  =       439.5987
 EAMBER (non-restraint)  =   -310835.9609
 EKCMT  =         0.0000  VIRIAL  =         0.0000  VOLUME     =   1306434.4021
                                                    SURFTEN    =         0.0000
                                                    Density    =         1.0069
 ------------------------------------------------------------------------------

 NMR restraints: Bond =    0.000   Angle =     0.000   Torsion =     0.000
===============================================================================

 NSTEP =    32000   TIME(PS) =     282.000  TEMP(K) =   307.76  PRESS =     0.0
 Etot   =   -222404.2394  EKtot   =     87574.4609  EPtot      =   -309978.7003
 BOND   =      6723.1699  ANGLE   =     26147.4716  DIHED      =     18598.9423
 1-4 NB =      6187.8825  1-4 EEL =      3893.5581  VDWAALS    =     16225.8832
 EELEC  =   -388209.5846  EHBOND  =         0.0000  RESTRAINT  =       453.9767
 EAMBER (non-restraint)  =   -310432.6770
 EKCMT  =         0.0000  VIRIAL  =         0.0000  VOLUME     =   1308325.0401
                                                    SURFTEN    =         0.0000
                                                    Density    =         1.0054
 ------------------------------------------------------------------------------

 NMR restraints: Bond =    0.000   Angle =     0.000   Torsion =     0.000
===============================================================================

 NSTEP =    33000   TIME(PS) =     283.000  TEMP(K) =   308.65  PRESS =     0.0
 Etot   =   -221898.2415  EKtot   =     87828.6797  EPtot      =   -309726.9212
 BOND   =      6634.5527  ANGLE   =     26181.9230  DIHED      =     18648.0858
 1-4 NB =      6243.7646  1-4 EEL =      3850.6945  VDWAALS    =     16849.7741
 EELEC  =   -388596.3635  EHBOND  =         0.0000  RESTRAINT  =       460.6476
 EAMBER (non-restraint)  =   -310187.5688
 EKCMT  =         0.0000  VIRIAL  =         0.0000  VOLUME     =   1309254.4894
                                                    SURFTEN    =         0.0000
                                                    Density    =         1.0047
 ------------------------------------------------------------------------------

 NMR restraints: Bond =    0.000   Angle =     0.000   Torsion =     0.000
===============================================================================

 NSTEP =    34000   TIME(PS) =     284.000  TEMP(K) =   309.52  PRESS =     0.0
 Etot   =   -221839.9084  EKtot   =     88075.8984  EPtot      =   -309915.8069
 BOND   =      6638.3801  ANGLE   =     26158.5287  DIHED      =     18716.9376
 1-4 NB =      6271.5840  1-4 EEL =      3892.4674  VDWAALS    =     16864.0557
 EELEC  =   -388918.0609  EHBOND  =         0.0000  RESTRAINT  =       460.3005
 EAMBER (non-restraint)  =   -310376.1073
 EKCMT  =         0.0000  VIRIAL  =         0.0000  VOLUME     =   1309254.4894
                                                    SURFTEN    =         0.0000
                                                    Density    =         1.0047
 ------------------------------------------------------------------------------

 NMR restraints: Bond =    0.000   Angle =     0.000   Torsion =     0.000
===============================================================================

 NSTEP =    35000   TIME(PS) =     285.000  TEMP(K) =   310.42  PRESS =     0.0
 Etot   =   -221883.6932  EKtot   =     88332.5859  EPtot      =   -310216.2792
 BOND   =      6655.9374  ANGLE   =     26185.7934  DIHED      =     18597.8333
 1-4 NB =      6223.1218  1-4 EEL =      3797.9835  VDWAALS    =     16858.9614
 EELEC  =   -388991.2438  EHBOND  =         0.0000  RESTRAINT  =       455.3338
 EAMBER (non-restraint)  =   -310671.6130
 EKCMT  =         0.0000  VIRIAL  =         0.0000  VOLUME     =   1309528.6942
                                                    SURFTEN    =         0.0000
                                                    Density    =         1.0045
 ------------------------------------------------------------------------------

 NMR restraints: Bond =    0.000   Angle =     0.000   Torsion =     0.000
===============================================================================

 NSTEP =    36000   TIME(PS) =     286.000  TEMP(K) =   309.72  PRESS =     0.0
 Etot   =   -221761.9493  EKtot   =     88134.4531  EPtot      =   -309896.4025
 BOND   =      6605.7418  ANGLE   =     26276.1265  DIHED      =     18613.2558
 1-4 NB =      6214.0579  1-4 EEL =      3867.2996  VDWAALS    =     16282.6969
 EELEC  =   -388206.9164  EHBOND  =         0.0000  RESTRAINT  =       451.3354
 EAMBER (non-restraint)  =   -310347.7379
 EKCMT  =         0.0000  VIRIAL  =         0.0000  VOLUME     =   1309271.4091
                                                    SURFTEN    =         0.0000
                                                    Density    =         1.0047
 ------------------------------------------------------------------------------

 NMR restraints: Bond =    0.000   Angle =     0.000   Torsion =     0.000
===============================================================================

 NSTEP =    37000   TIME(PS) =     287.000  TEMP(K) =   309.39  PRESS =     0.0
 Etot   =   -222364.4791  EKtot   =     88039.5938  EPtot      =   -310404.0729
 BOND   =      6560.2280  ANGLE   =     26229.3895  DIHED      =     18593.1507
 1-4 NB =      6202.3895  1-4 EEL =      3929.6879  VDWAALS    =     16892.0869
 EELEC  =   -389258.7711  EHBOND  =         0.0000  RESTRAINT  =       447.7657
 EAMBER (non-restraint)  =   -310851.8386
 EKCMT  =         0.0000  VIRIAL  =         0.0000  VOLUME     =   1310115.9977
                                                    SURFTEN    =         0.0000
                                                    Density    =         1.0041
 ------------------------------------------------------------------------------

 NMR restraints: Bond =    0.000   Angle =     0.000   Torsion =     0.000
===============================================================================

 NSTEP =    38000   TIME(PS) =     288.000  TEMP(K) =   309.20  PRESS =     0.0
 Etot   =   -221954.7609  EKtot   =     87986.0391  EPtot      =   -309940.7999
 BOND   =      6610.6292  ANGLE   =     26030.6497  DIHED      =     18648.4614
 1-4 NB =      6230.9942  1-4 EEL =      3872.6602  VDWAALS    =     17053.4639
 EELEC  =   -388834.4533  EHBOND  =         0.0000  RESTRAINT  =       446.7948
 EAMBER (non-restraint)  =   -310387.5948
 EKCMT  =         0.0000  VIRIAL  =         0.0000  VOLUME     =   1311184.6459
                                                    SURFTEN    =         0.0000
                                                    Density    =         1.0033
 ------------------------------------------------------------------------------

 NMR restraints: Bond =    0.000   Angle =     0.000   Torsion =     0.000
===============================================================================

 NSTEP =    39000   TIME(PS) =     289.000  TEMP(K) =   311.00  PRESS =     0.0
 Etot   =   -221248.7175  EKtot   =     88497.7266  EPtot      =   -309746.4440
 BOND   =      6678.4459  ANGLE   =     26213.0278  DIHED      =     18715.2090
 1-4 NB =      6249.8959  1-4 EEL =      3932.2121  VDWAALS    =     16373.0756
 EELEC  =   -388374.9613  EHBOND  =         0.0000  RESTRAINT  =       466.6509
 EAMBER (non-restraint)  =   -310213.0949
 EKCMT  =         0.0000  VIRIAL  =         0.0000  VOLUME     =   1310530.9109
                                                    SURFTEN    =         0.0000
                                                    Density    =         1.0038
 ------------------------------------------------------------------------------

 NMR restraints: Bond =    0.000   Angle =     0.000   Torsion =     0.000
===============================================================================

 NSTEP =    40000   TIME(PS) =     290.000  TEMP(K) =   309.74  PRESS =     0.0
 Etot   =   -221683.3708  EKtot   =     88139.3203  EPtot      =   -309822.6911
 BOND   =      6697.3403  ANGLE   =     26170.4079  DIHED      =     18715.8074
 1-4 NB =      6188.5715  1-4 EEL =      3875.8458  VDWAALS    =     16372.1876
 EELEC  =   -388298.9579  EHBOND  =         0.0000  RESTRAINT  =       456.1062
 EAMBER (non-restraint)  =   -310278.7973
 EKCMT  =         0.0000  VIRIAL  =         0.0000  VOLUME     =   1311881.0358
                                                    SURFTEN    =         0.0000
                                                    Density    =         1.0027
 ------------------------------------------------------------------------------

 NMR restraints: Bond =    0.000   Angle =     0.000   Torsion =     0.000
===============================================================================

 NSTEP =    41000   TIME(PS) =     291.000  TEMP(K) =   310.31  PRESS =     0.0
 Etot   =   -221151.7341  EKtot   =     88302.1016  EPtot      =   -309453.8357
 BOND   =      6715.1431  ANGLE   =     26132.4887  DIHED      =     18747.7429
 1-4 NB =      6243.0520  1-4 EEL =      3901.7158  VDWAALS    =     16808.8245
 EELEC  =   -388434.8238  EHBOND  =         0.0000  RESTRAINT  =       432.0210
 EAMBER (non-restraint)  =   -309885.8567
 EKCMT  =         0.0000  VIRIAL  =         0.0000  VOLUME     =   1310037.3564
                                                    SURFTEN    =         0.0000
                                                    Density    =         1.0041
 ------------------------------------------------------------------------------

 NMR restraints: Bond =    0.000   Angle =     0.000   Torsion =     0.000
===============================================================================

 NSTEP =    42000   TIME(PS) =     292.000  TEMP(K) =   311.83  PRESS =     0.0
 Etot   =   -220882.0326  EKtot   =     88735.1250  EPtot      =   -309617.1576
 BOND   =      6534.8740  ANGLE   =     26261.5966  DIHED      =     18730.1280
 1-4 NB =      6218.1184  1-4 EEL =      3886.6521  VDWAALS    =     16735.2306
 EELEC  =   -388440.4686  EHBOND  =         0.0000  RESTRAINT  =       456.7112
 EAMBER (non-restraint)  =   -310073.8688
 EKCMT  =         0.0000  VIRIAL  =         0.0000  VOLUME     =   1311039.0853
                                                    SURFTEN    =         0.0000
                                                    Density    =         1.0034
 ------------------------------------------------------------------------------

 NMR restraints: Bond =    0.000   Angle =     0.000   Torsion =     0.000
===============================================================================

 NSTEP =    43000   TIME(PS) =     293.000  TEMP(K) =   310.30  PRESS =     0.0
 Etot   =   -221371.6924  EKtot   =     88299.8672  EPtot      =   -309671.5595
 BOND   =      6615.0927  ANGLE   =     25962.0205  DIHED      =     18643.0811
 1-4 NB =      6276.4786  1-4 EEL =      3925.4989  VDWAALS    =     16484.1116
 EELEC  =   -388025.4994  EHBOND  =         0.0000  RESTRAINT  =       447.6566
 EAMBER (non-restraint)  =   -310119.2161
 EKCMT  =         0.0000  VIRIAL  =         0.0000  VOLUME     =   1310270.8763
                                                    SURFTEN    =         0.0000
                                                    Density    =         1.0040
 ------------------------------------------------------------------------------

 NMR restraints: Bond =    0.000   Angle =     0.000   Torsion =     0.000
===============================================================================

 NSTEP =    44000   TIME(PS) =     294.000  TEMP(K) =   310.52  PRESS =     0.0
 Etot   =   -221944.9228  EKtot   =     88360.9766  EPtot      =   -310305.8993
 BOND   =      6555.4207  ANGLE   =     26130.4460  DIHED      =     18581.6207
 1-4 NB =      6189.0010  1-4 EEL =      3951.6568  VDWAALS    =     16337.4945
 EELEC  =   -388506.5907  EHBOND  =         0.0000  RESTRAINT  =       455.0517
 EAMBER (non-restraint)  =   -310760.9510
 EKCMT  =         0.0000  VIRIAL  =         0.0000  VOLUME     =   1310120.5502
                                                    SURFTEN    =         0.0000
                                                    Density    =         1.0041
 ------------------------------------------------------------------------------

 NMR restraints: Bond =    0.000   Angle =     0.000   Torsion =     0.000
===============================================================================

 NSTEP =    45000   TIME(PS) =     295.000  TEMP(K) =   310.13  PRESS =     0.0
 Etot   =   -221608.6590  EKtot   =     88250.0078  EPtot      =   -309858.6668
 BOND   =      6581.5328  ANGLE   =     26244.4041  DIHED      =     18637.7587
 1-4 NB =      6238.1161  1-4 EEL =      3912.4378  VDWAALS    =     16512.0593
 EELEC  =   -388418.1628  EHBOND  =         0.0000  RESTRAINT  =       433.1873
 EAMBER (non-restraint)  =   -310291.8540
 EKCMT  =         0.0000  VIRIAL  =         0.0000  VOLUME     =   1310419.0046
                                                    SURFTEN    =         0.0000
                                                    Density    =         1.0038
 ------------------------------------------------------------------------------

 NMR restraints: Bond =    0.000   Angle =     0.000   Torsion =     0.000
===============================================================================

 NSTEP =    46000   TIME(PS) =     296.000  TEMP(K) =   309.87  PRESS =     0.0
 Etot   =   -221306.4465  EKtot   =     88175.9531  EPtot      =   -309482.3997
 BOND   =      6692.6788  ANGLE   =     26186.4598  DIHED      =     18581.9340
 1-4 NB =      6239.4581  1-4 EEL =      3985.2397  VDWAALS    =     16856.5104
 EELEC  =   -388461.6253  EHBOND  =         0.0000  RESTRAINT  =       436.9448
 EAMBER (non-restraint)  =   -309919.3445
 EKCMT  =         0.0000  VIRIAL  =         0.0000  VOLUME     =   1310065.9327
                                                    SURFTEN    =         0.0000
                                                    Density    =         1.0041
 ------------------------------------------------------------------------------

 NMR restraints: Bond =    0.000   Angle =     0.000   Torsion =     0.000
===============================================================================

 NSTEP =    47000   TIME(PS) =     297.000  TEMP(K) =   311.29  PRESS =     0.0
 Etot   =   -221391.1275  EKtot   =     88581.3125  EPtot      =   -309972.4400
 BOND   =      6564.5454  ANGLE   =     26310.3034  DIHED      =     18617.3044
 1-4 NB =      6242.9215  1-4 EEL =      4020.5558  VDWAALS    =     16409.4072
 EELEC  =   -388587.1220  EHBOND  =         0.0000  RESTRAINT  =       449.6442
 EAMBER (non-restraint)  =   -310422.0842
 EKCMT  =         0.0000  VIRIAL  =         0.0000  VOLUME     =   1309936.8574
                                                    SURFTEN    =         0.0000
                                                    Density    =         1.0042
 ------------------------------------------------------------------------------

 NMR restraints: Bond =    0.000   Angle =     0.000   Torsion =     0.000
===============================================================================

 NSTEP =    48000   TIME(PS) =     298.000  TEMP(K) =   310.38  PRESS =     0.0
 Etot   =   -220906.5692  EKtot   =     88321.6953  EPtot      =   -309228.2645
 BOND   =      6648.9737  ANGLE   =     26436.1907  DIHED      =     18662.6958
 1-4 NB =      6220.5937  1-4 EEL =      3983.3556  VDWAALS    =     16408.9713
 EELEC  =   -388034.0707  EHBOND  =         0.0000  RESTRAINT  =       445.0254
 EAMBER (non-restraint)  =   -309673.2899
 EKCMT  =         0.0000  VIRIAL  =         0.0000  VOLUME     =   1310477.7941
                                                    SURFTEN    =         0.0000
                                                    Density    =         1.0038
 ------------------------------------------------------------------------------

 NMR restraints: Bond =    0.000   Angle =     0.000   Torsion =     0.000
===============================================================================

 NSTEP =    49000   TIME(PS) =     299.000  TEMP(K) =   311.06  PRESS =     0.0
 Etot   =   -221925.0680  EKtot   =     88513.6250  EPtot      =   -310438.6930
 BOND   =      6648.0244  ANGLE   =     26276.1291  DIHED      =     18675.3987
 1-4 NB =      6196.1653  1-4 EEL =      3852.4038  VDWAALS    =     16467.8935
 EELEC  =   -389001.9964  EHBOND  =         0.0000  RESTRAINT  =       447.2886
 EAMBER (non-restraint)  =   -310885.9816
 EKCMT  =         0.0000  VIRIAL  =         0.0000  VOLUME     =   1311763.2295
                                                    SURFTEN    =         0.0000
                                                    Density    =         1.0028
 ------------------------------------------------------------------------------

 NMR restraints: Bond =    0.000   Angle =     0.000   Torsion =     0.000
===============================================================================

 NSTEP =    50000   TIME(PS) =     300.000  TEMP(K) =   310.19  PRESS =     0.0
 Etot   =   -221960.6767  EKtot   =     88266.5000  EPtot      =   -310227.1767
 BOND   =      6630.4285  ANGLE   =     25976.0950  DIHED      =     18570.2934
 1-4 NB =      6289.4467  1-4 EEL =      3940.2904  VDWAALS    =     17079.9725
 EELEC  =   -389188.2153  EHBOND  =         0.0000  RESTRAINT  =       474.5119
 EAMBER (non-restraint)  =   -310701.6887
 EKCMT  =         0.0000  VIRIAL  =         0.0000  VOLUME     =   1309416.1081
                                                    SURFTEN    =         0.0000
                                                    Density    =         1.0046
 ------------------------------------------------------------------------------

 NMR restraints: Bond =    0.000   Angle =     0.000   Torsion =     0.000
===============================================================================

 NSTEP =    51000   TIME(PS) =     301.000  TEMP(K) =   310.19  PRESS =     0.0
 Etot   =   -221591.4854  EKtot   =     88267.7578  EPtot      =   -309859.2432
 BOND   =      6646.8796  ANGLE   =     26307.4008  DIHED      =     18529.6939
 1-4 NB =      6215.0375  1-4 EEL =      3849.7858  VDWAALS    =     16884.7411
 EELEC  =   -388751.1352  EHBOND  =         0.0000  RESTRAINT  =       458.3532
 EAMBER (non-restraint)  =   -310317.5964
 EKCMT  =         0.0000  VIRIAL  =         0.0000  VOLUME     =   1309623.4249
                                                    SURFTEN    =         0.0000
                                                    Density    =         1.0045
 ------------------------------------------------------------------------------

 NMR restraints: Bond =    0.000   Angle =     0.000   Torsion =     0.000
===============================================================================

 NSTEP =    52000   TIME(PS) =     302.000  TEMP(K) =   311.29  PRESS =     0.0
 Etot   =   -221625.8612  EKtot   =     88580.9766  EPtot      =   -310206.8377
 BOND   =      6655.4274  ANGLE   =     26005.6197  DIHED      =     18623.6675
 1-4 NB =      6261.5244  1-4 EEL =      3967.5433  VDWAALS    =     17089.1489
 EELEC  =   -389255.8329  EHBOND  =         0.0000  RESTRAINT  =       446.0638
 EAMBER (non-restraint)  =   -310652.9016
 EKCMT  =         0.0000  VIRIAL  =         0.0000  VOLUME     =   1308552.9180
                                                    SURFTEN    =         0.0000
                                                    Density    =         1.0053
 ------------------------------------------------------------------------------

 NMR restraints: Bond =    0.000   Angle =     0.000   Torsion =     0.000
===============================================================================

 NSTEP =    53000   TIME(PS) =     303.000  TEMP(K) =   310.60  PRESS =     0.0
 Etot   =   -221581.0683  EKtot   =     88384.5781  EPtot      =   -309965.6464
 BOND   =      6493.3723  ANGLE   =     26144.8571  DIHED      =     18545.9202
 1-4 NB =      6188.2215  1-4 EEL =      3916.3568  VDWAALS    =     16483.8832
 EELEC  =   -388189.4259  EHBOND  =         0.0000  RESTRAINT  =       451.1685
 EAMBER (non-restraint)  =   -310416.8149
 EKCMT  =         0.0000  VIRIAL  =         0.0000  VOLUME     =   1308213.7742
                                                    SURFTEN    =         0.0000
                                                    Density    =         1.0055
 ------------------------------------------------------------------------------

 NMR restraints: Bond =    0.000   Angle =     0.000   Torsion =     0.000
===============================================================================

 NSTEP =    54000   TIME(PS) =     304.000  TEMP(K) =   309.47  PRESS =     0.0
 Etot   =   -222205.9988  EKtot   =     88061.4219  EPtot      =   -310267.4206
 BOND   =      6558.4284  ANGLE   =     26230.7366  DIHED      =     18641.4245
 1-4 NB =      6231.7791  1-4 EEL =      3863.7572  VDWAALS    =     16602.4551
 EELEC  =   -388851.2306  EHBOND  =         0.0000  RESTRAINT  =       455.2289
 EAMBER (non-restraint)  =   -310722.6496
 EKCMT  =         0.0000  VIRIAL  =         0.0000  VOLUME     =   1307813.9717
                                                    SURFTEN    =         0.0000
                                                    Density    =         1.0058
 ------------------------------------------------------------------------------

 NMR restraints: Bond =    0.000   Angle =     0.000   Torsion =     0.000
===============================================================================

 NSTEP =    55000   TIME(PS) =     305.000  TEMP(K) =   309.67  PRESS =     0.0
 Etot   =   -221773.5979  EKtot   =     88119.9375  EPtot      =   -309893.5354
 BOND   =      6717.7191  ANGLE   =     26078.5399  DIHED      =     18632.7442
 1-4 NB =      6249.3956  1-4 EEL =      3941.6141  VDWAALS    =     17073.7616
 EELEC  =   -389048.3755  EHBOND  =         0.0000  RESTRAINT  =       461.0655
 EAMBER (non-restraint)  =   -310354.6009
 EKCMT  =         0.0000  VIRIAL  =         0.0000  VOLUME     =   1308001.1039
                                                    SURFTEN    =         0.0000
                                                    Density    =         1.0057
 ------------------------------------------------------------------------------

 NMR restraints: Bond =    0.000   Angle =     0.000   Torsion =     0.000
===============================================================================

 NSTEP =    56000   TIME(PS) =     306.000  TEMP(K) =   310.64  PRESS =     0.0
 Etot   =   -221707.1054  EKtot   =     88394.5938  EPtot      =   -310101.6992
 BOND   =      6663.1305  ANGLE   =     26218.3611  DIHED      =     18591.3996
 1-4 NB =      6197.8564  1-4 EEL =      3836.9532  VDWAALS    =     16976.6482
 EELEC  =   -389045.1872  EHBOND  =         0.0000  RESTRAINT  =       459.1390
 EAMBER (non-restraint)  =   -310560.8382
 EKCMT  =         0.0000  VIRIAL  =         0.0000  VOLUME     =   1307193.7960
                                                    SURFTEN    =         0.0000
                                                    Density    =         1.0063
 ------------------------------------------------------------------------------

 NMR restraints: Bond =    0.000   Angle =     0.000   Torsion =     0.000
===============================================================================

 NSTEP =    57000   TIME(PS) =     307.000  TEMP(K) =   310.41  PRESS =     0.0
 Etot   =   -222124.3732  EKtot   =     88329.0312  EPtot      =   -310453.4044
 BOND   =      6667.0469  ANGLE   =     26347.8631  DIHED      =     18515.9407
 1-4 NB =      6237.4778  1-4 EEL =      3891.4508  VDWAALS    =     16872.7974
 EELEC  =   -389420.3030  EHBOND  =         0.0000  RESTRAINT  =       434.3219
 EAMBER (non-restraint)  =   -310887.7263
 EKCMT  =         0.0000  VIRIAL  =         0.0000  VOLUME     =   1307602.3682
                                                    SURFTEN    =         0.0000
                                                    Density    =         1.0060
 ------------------------------------------------------------------------------

 NMR restraints: Bond =    0.000   Angle =     0.000   Torsion =     0.000
===============================================================================

 NSTEP =    58000   TIME(PS) =     308.000  TEMP(K) =   311.06  PRESS =     0.0
 Etot   =   -221759.6343  EKtot   =     88515.5391  EPtot      =   -310275.1734
 BOND   =      6610.8370  ANGLE   =     26302.1847  DIHED      =     18675.0559
 1-4 NB =      6228.8334  1-4 EEL =      3886.1075  VDWAALS    =     16867.9843
 EELEC  =   -389302.6240  EHBOND  =         0.0000  RESTRAINT  =       456.4478
 EAMBER (non-restraint)  =   -310731.6212
 EKCMT  =         0.0000  VIRIAL  =         0.0000  VOLUME     =   1306237.2514
                                                    SURFTEN    =         0.0000
                                                    Density    =         1.0071
 ------------------------------------------------------------------------------

 NMR restraints: Bond =    0.000   Angle =     0.000   Torsion =     0.000
===============================================================================

 NSTEP =    59000   TIME(PS) =     309.000  TEMP(K) =   310.09  PRESS =     0.0
 Etot   =   -222182.8288  EKtot   =     88238.0156  EPtot      =   -310420.8445
 BOND   =      6641.8219  ANGLE   =     26140.7378  DIHED      =     18554.8612
 1-4 NB =      6200.3035  1-4 EEL =      3865.2718  VDWAALS    =     16504.3806
 EELEC  =   -388775.7384  EHBOND  =         0.0000  RESTRAINT  =       447.5171
 EAMBER (non-restraint)  =   -310868.3615
 EKCMT  =         0.0000  VIRIAL  =         0.0000  VOLUME     =   1306569.9350
                                                    SURFTEN    =         0.0000
                                                    Density    =         1.0068
 ------------------------------------------------------------------------------

 NMR restraints: Bond =    0.000   Angle =     0.000   Torsion =     0.000
===============================================================================

 NSTEP =    60000   TIME(PS) =     310.000  TEMP(K) =   309.47  PRESS =     0.0
 Etot   =   -222340.9769  EKtot   =     88062.0938  EPtot      =   -310403.0707
 BOND   =      6487.4097  ANGLE   =     26036.5233  DIHED      =     18642.8287
 1-4 NB =      6220.5072  1-4 EEL =      3890.4167  VDWAALS    =     16507.7813
 EELEC  =   -388641.8421  EHBOND  =         0.0000  RESTRAINT  =       453.3046
 EAMBER (non-restraint)  =   -310856.3753
 EKCMT  =         0.0000  VIRIAL  =         0.0000  VOLUME     =   1308573.2877
                                                    SURFTEN    =         0.0000
                                                    Density    =         1.0053
 ------------------------------------------------------------------------------

 NMR restraints: Bond =    0.000   Angle =     0.000   Torsion =     0.000
===============================================================================

 NSTEP =    61000   TIME(PS) =     311.000  TEMP(K) =   310.39  PRESS =     0.0
 Etot   =   -222156.8257  EKtot   =     88324.7578  EPtot      =   -310481.5835
 BOND   =      6567.4157  ANGLE   =     26166.4436  DIHED      =     18583.7337
 1-4 NB =      6236.3217  1-4 EEL =      3831.0004  VDWAALS    =     16378.5467
 EELEC  =   -388680.0440  EHBOND  =         0.0000  RESTRAINT  =       434.9987
 EAMBER (non-restraint)  =   -310916.5822
 EKCMT  =         0.0000  VIRIAL  =         0.0000  VOLUME     =   1308948.5418
                                                    SURFTEN    =         0.0000
                                                    Density    =         1.0050
 ------------------------------------------------------------------------------

 NMR restraints: Bond =    0.000   Angle =     0.000   Torsion =     0.000
===============================================================================

 NSTEP =    62000   TIME(PS) =     312.000  TEMP(K) =   309.62  PRESS =     0.0
 Etot   =   -222312.9770  EKtot   =     88104.9609  EPtot      =   -310417.9380
 BOND   =      6605.5347  ANGLE   =     26457.8057  DIHED      =     18720.5187
 1-4 NB =      6170.3251  1-4 EEL =      3907.5997  VDWAALS    =     16663.0820
 EELEC  =   -389425.5612  EHBOND  =         0.0000  RESTRAINT  =       482.7572
 EAMBER (non-restraint)  =   -310900.6952
 EKCMT  =         0.0000  VIRIAL  =         0.0000  VOLUME     =   1306257.4692
                                                    SURFTEN    =         0.0000
                                                    Density    =         1.0070
 ------------------------------------------------------------------------------

 NMR restraints: Bond =    0.000   Angle =     0.000   Torsion =     0.000
===============================================================================

 NSTEP =    63000   TIME(PS) =     313.000  TEMP(K) =   309.13  PRESS =     0.0
 Etot   =   -222087.3806  EKtot   =     87966.4688  EPtot      =   -310053.8494
 BOND   =      6662.6104  ANGLE   =     26302.9250  DIHED      =     18594.8108
 1-4 NB =      6229.4141  1-4 EEL =      3909.3195  VDWAALS    =     17366.4277
 EELEC  =   -389558.9536  EHBOND  =         0.0000  RESTRAINT  =       439.5968
 EAMBER (non-restraint)  =   -310493.4462
 EKCMT  =         0.0000  VIRIAL  =         0.0000  VOLUME     =   1307571.6134
                                                    SURFTEN    =         0.0000
                                                    Density    =         1.0060
 ------------------------------------------------------------------------------

 NMR restraints: Bond =    0.000   Angle =     0.000   Torsion =     0.000
===============================================================================

 NSTEP =    64000   TIME(PS) =     314.000  TEMP(K) =   309.49  PRESS =     0.0
 Etot   =   -222542.5831  EKtot   =     88067.9297  EPtot      =   -310610.5128
 BOND   =      6636.6957  ANGLE   =     25961.4329  DIHED      =     18570.5278
 1-4 NB =      6214.3906  1-4 EEL =      3950.8126  VDWAALS    =     16690.8508
 EELEC  =   -389083.2030  EHBOND  =         0.0000  RESTRAINT  =       447.9800
 EAMBER (non-restraint)  =   -311058.4928
 EKCMT  =         0.0000  VIRIAL  =         0.0000  VOLUME     =   1307322.1704
                                                    SURFTEN    =         0.0000
                                                    Density    =         1.0062
 ------------------------------------------------------------------------------

 NMR restraints: Bond =    0.000   Angle =     0.000   Torsion =     0.000
===============================================================================

 NSTEP =    65000   TIME(PS) =     315.000  TEMP(K) =   309.49  PRESS =     0.0
 Etot   =   -222478.9409  EKtot   =     88068.2266  EPtot      =   -310547.1674
 BOND   =      6669.1212  ANGLE   =     26192.4170  DIHED      =     18534.8406
 1-4 NB =      6210.6596  1-4 EEL =      3931.5867  VDWAALS    =     16751.3618
 EELEC  =   -389310.1016  EHBOND  =         0.0000  RESTRAINT  =       472.9474
 EAMBER (non-restraint)  =   -311020.1148
 EKCMT  =         0.0000  VIRIAL  =         0.0000  VOLUME     =   1307322.1704
                                                    SURFTEN    =         0.0000
                                                    Density    =         1.0062
 ------------------------------------------------------------------------------

 NMR restraints: Bond =    0.000   Angle =     0.000   Torsion =     0.000
===============================================================================

 NSTEP =    66000   TIME(PS) =     316.000  TEMP(K) =   309.74  PRESS =     0.0
 Etot   =   -222192.1115  EKtot   =     88140.6328  EPtot      =   -310332.7443
 BOND   =      6585.1487  ANGLE   =     26269.7982  DIHED      =     18648.8033
 1-4 NB =      6219.4609  1-4 EEL =      3940.0226  VDWAALS    =     16548.2030
 EELEC  =   -388994.2655  EHBOND  =         0.0000  RESTRAINT  =       450.0846
 EAMBER (non-restraint)  =   -310782.8288
 EKCMT  =         0.0000  VIRIAL  =         0.0000  VOLUME     =   1306316.3553
                                                    SURFTEN    =         0.0000
                                                    Density    =         1.0070
 ------------------------------------------------------------------------------

 NMR restraints: Bond =    0.000   Angle =     0.000   Torsion =     0.000
===============================================================================

 NSTEP =    67000   TIME(PS) =     317.000  TEMP(K) =   310.94  PRESS =     0.0
 Etot   =   -221773.1799  EKtot   =     88481.5078  EPtot      =   -310254.6877
 BOND   =      6581.9827  ANGLE   =     26007.5676  DIHED      =     18659.3478
 1-4 NB =      6283.6603  1-4 EEL =      3876.6588  VDWAALS    =     16565.4430
 EELEC  =   -388691.8064  EHBOND  =         0.0000  RESTRAINT  =       462.4585
 EAMBER (non-restraint)  =   -310717.1462
 EKCMT  =         0.0000  VIRIAL  =         0.0000  VOLUME     =   1306967.3002
                                                    SURFTEN    =         0.0000
                                                    Density    =         1.0065
 ------------------------------------------------------------------------------

 NMR restraints: Bond =    0.000   Angle =     0.000   Torsion =     0.000
===============================================================================

 NSTEP =    68000   TIME(PS) =     318.000  TEMP(K) =   310.70  PRESS =     0.0
 Etot   =   -221583.2246  EKtot   =     88412.0312  EPtot      =   -309995.2558
 BOND   =      6651.5357  ANGLE   =     26170.0852  DIHED      =     18603.4142
 1-4 NB =      6253.6762  1-4 EEL =      3831.5117  VDWAALS    =     16873.8833
 EELEC  =   -388828.8039  EHBOND  =         0.0000  RESTRAINT  =       449.4418
 EAMBER (non-restraint)  =   -310444.6976
 EKCMT  =         0.0000  VIRIAL  =         0.0000  VOLUME     =   1307259.7548
                                                    SURFTEN    =         0.0000
                                                    Density    =         1.0063
 ------------------------------------------------------------------------------

 NMR restraints: Bond =    0.000   Angle =     0.000   Torsion =     0.000
===============================================================================

 NSTEP =    69000   TIME(PS) =     319.000  TEMP(K) =   309.63  PRESS =     0.0
 Etot   =   -221746.8773  EKtot   =     88108.1406  EPtot      =   -309855.0179
 BOND   =      6681.7353  ANGLE   =     26387.0329  DIHED      =     18680.8289
 1-4 NB =      6191.5026  1-4 EEL =      3914.8622  VDWAALS    =     16465.5640
 EELEC  =   -388660.6187  EHBOND  =         0.0000  RESTRAINT  =       484.0748
 EAMBER (non-restraint)  =   -310339.0928
 EKCMT  =         0.0000  VIRIAL  =         0.0000  VOLUME     =   1307501.2580
                                                    SURFTEN    =         0.0000
                                                    Density    =         1.0061
 ------------------------------------------------------------------------------

 NMR restraints: Bond =    0.000   Angle =     0.000   Torsion =     0.000
===============================================================================

 NSTEP =    70000   TIME(PS) =     320.000  TEMP(K) =   309.96  PRESS =     0.0
 Etot   =   -222365.9630  EKtot   =     88202.2578  EPtot      =   -310568.2208
 BOND   =      6593.0751  ANGLE   =     26090.9386  DIHED      =     18581.3933
 1-4 NB =      6183.9985  1-4 EEL =      3907.3247  VDWAALS    =     16449.2767
 EELEC  =   -388824.3257  EHBOND  =         0.0000  RESTRAINT  =       450.0979
 EAMBER (non-restraint)  =   -311018.3187
 EKCMT  =         0.0000  VIRIAL  =         0.0000  VOLUME     =   1307233.3768
                                                    SURFTEN    =         0.0000
                                                    Density    =         1.0063
 ------------------------------------------------------------------------------

 NMR restraints: Bond =    0.000   Angle =     0.000   Torsion =     0.000
===============================================================================

 NSTEP =    71000   TIME(PS) =     321.000  TEMP(K) =   309.61  PRESS =     0.0
 Etot   =   -222560.4517  EKtot   =     88103.2031  EPtot      =   -310663.6548
 BOND   =      6654.7122  ANGLE   =     25971.5187  DIHED      =     18676.5386
 1-4 NB =      6261.8543  1-4 EEL =      3886.7565  VDWAALS    =     16927.6639
 EELEC  =   -389483.5511  EHBOND  =         0.0000  RESTRAINT  =       440.8519
 EAMBER (non-restraint)  =   -311104.5067
 EKCMT  =         0.0000  VIRIAL  =         0.0000  VOLUME     =   1306993.6813
                                                    SURFTEN    =         0.0000
                                                    Density    =         1.0065
 ------------------------------------------------------------------------------

 NMR restraints: Bond =    0.000   Angle =     0.000   Torsion =     0.000
===============================================================================

 NSTEP =    72000   TIME(PS) =     322.000  TEMP(K) =   309.06  PRESS =     0.0
 Etot   =   -222410.6992  EKtot   =     87946.9297  EPtot      =   -310357.6288
 BOND   =      6664.7147  ANGLE   =     26122.8196  DIHED      =     18576.7603
 1-4 NB =      6191.3807  1-4 EEL =      3842.6474  VDWAALS    =     16806.7550
 EELEC  =   -389020.3036  EHBOND  =         0.0000  RESTRAINT  =       457.5970
 EAMBER (non-restraint)  =   -310815.2259
 EKCMT  =         0.0000  VIRIAL  =         0.0000  VOLUME     =   1306632.6815
                                                    SURFTEN    =         0.0000
                                                    Density    =         1.0068
 ------------------------------------------------------------------------------

 NMR restraints: Bond =    0.000   Angle =     0.000   Torsion =     0.000
===============================================================================

 NSTEP =    73000   TIME(PS) =     323.000  TEMP(K) =   310.51  PRESS =     0.0
 Etot   =   -221934.2589  EKtot   =     88358.9062  EPtot      =   -310293.1652
 BOND   =      6606.6023  ANGLE   =     26166.2552  DIHED      =     18726.1207
 1-4 NB =      6187.7423  1-4 EEL =      3798.9162  VDWAALS    =     17155.2818
 EELEC  =   -389395.2950  EHBOND  =         0.0000  RESTRAINT  =       461.2113
 EAMBER (non-restraint)  =   -310754.3765
 EKCMT  =         0.0000  VIRIAL  =         0.0000  VOLUME     =   1306492.6390
                                                    SURFTEN    =         0.0000
                                                    Density    =         1.0069
 ------------------------------------------------------------------------------

 NMR restraints: Bond =    0.000   Angle =     0.000   Torsion =     0.000
===============================================================================

 NSTEP =    74000   TIME(PS) =     324.000  TEMP(K) =   310.69  PRESS =     0.0
 Etot   =   -221893.8060  EKtot   =     88410.5469  EPtot      =   -310304.3529
 BOND   =      6583.2460  ANGLE   =     26094.0856  DIHED      =     18652.6347
 1-4 NB =      6211.1318  1-4 EEL =      3891.4111  VDWAALS    =     16832.4248
 EELEC  =   -389022.8679  EHBOND  =         0.0000  RESTRAINT  =       453.5809
 EAMBER (non-restraint)  =   -310757.9338
 EKCMT  =         0.0000  VIRIAL  =         0.0000  VOLUME     =   1307124.0127
                                                    SURFTEN    =         0.0000
                                                    Density    =         1.0064
 ------------------------------------------------------------------------------

 NMR restraints: Bond =    0.000   Angle =     0.000   Torsion =     0.000
===============================================================================

 NSTEP =    75000   TIME(PS) =     325.000  TEMP(K) =   309.35  PRESS =     0.0
 Etot   =   -222055.3653  EKtot   =     88028.5156  EPtot      =   -310083.8810
 BOND   =      6679.7167  ANGLE   =     26213.5454  DIHED      =     18637.3174
 1-4 NB =      6220.1118  1-4 EEL =      3823.3315  VDWAALS    =     16462.7267
 EELEC  =   -388552.8678  EHBOND  =         0.0000  RESTRAINT  =       432.2374
 EAMBER (non-restraint)  =   -310516.1184
 EKCMT  =         0.0000  VIRIAL  =         0.0000  VOLUME     =   1306754.7237
                                                    SURFTEN    =         0.0000
                                                    Density    =         1.0067
 ------------------------------------------------------------------------------

 NMR restraints: Bond =    0.000   Angle =     0.000   Torsion =     0.000
===============================================================================

 NSTEP =    76000   TIME(PS) =     326.000  TEMP(K) =   311.58  PRESS =     0.0
 Etot   =   -222166.6061  EKtot   =     88662.2891  EPtot      =   -310828.8952
 BOND   =      6670.4234  ANGLE   =     26088.7702  DIHED      =     18459.4397
 1-4 NB =      6239.4394  1-4 EEL =      3827.0006  VDWAALS    =     16826.4048
 EELEC  =   -389384.6751  EHBOND  =         0.0000  RESTRAINT  =       444.3019
 EAMBER (non-restraint)  =   -311273.1971
 EKCMT  =         0.0000  VIRIAL  =         0.0000  VOLUME     =   1306039.6878
                                                    SURFTEN    =         0.0000
                                                    Density    =         1.0072
 ------------------------------------------------------------------------------

 NMR restraints: Bond =    0.000   Angle =     0.000   Torsion =     0.000
===============================================================================

 NSTEP =    77000   TIME(PS) =     327.000  TEMP(K) =   309.68  PRESS =     0.0
 Etot   =   -222323.8840  EKtot   =     88120.7812  EPtot      =   -310444.6652
 BOND   =      6654.2339  ANGLE   =     25865.4354  DIHED      =     18524.7807
 1-4 NB =      6158.4189  1-4 EEL =      3866.0688  VDWAALS    =     16571.2442
 EELEC  =   -388540.4530  EHBOND  =         0.0000  RESTRAINT  =       455.6059
 EAMBER (non-restraint)  =   -310900.2711
 EKCMT  =         0.0000  VIRIAL  =         0.0000  VOLUME     =   1306290.3800
                                                    SURFTEN    =         0.0000
                                                    Density    =         1.0070
 ------------------------------------------------------------------------------

 NMR restraints: Bond =    0.000   Angle =     0.000   Torsion =     0.000
===============================================================================

 NSTEP =    78000   TIME(PS) =     328.000  TEMP(K) =   309.41  PRESS =     0.0
 Etot   =   -222030.8878  EKtot   =     88046.4766  EPtot      =   -310077.3643
 BOND   =      6552.9838  ANGLE   =     26234.1334  DIHED      =     18629.4461
 1-4 NB =      6229.2473  1-4 EEL =      3889.3405  VDWAALS    =     16702.6377
 EELEC  =   -388775.2207  EHBOND  =         0.0000  RESTRAINT  =       460.0676
 EAMBER (non-restraint)  =   -310537.4319
 EKCMT  =         0.0000  VIRIAL  =         0.0000  VOLUME     =   1304421.3578
                                                    SURFTEN    =         0.0000
                                                    Density    =         1.0085
 ------------------------------------------------------------------------------

 NMR restraints: Bond =    0.000   Angle =     0.000   Torsion =     0.000
===============================================================================

 NSTEP =    79000   TIME(PS) =     329.000  TEMP(K) =   309.34  PRESS =     0.0
 Etot   =   -222289.2002  EKtot   =     88025.5625  EPtot      =   -310314.7627
 BOND   =      6573.2017  ANGLE   =     26209.8140  DIHED      =     18649.7850
 1-4 NB =      6232.1302  1-4 EEL =      3957.2948  VDWAALS    =     16305.3562
 EELEC  =   -388708.2805  EHBOND  =         0.0000  RESTRAINT  =       465.9359
 EAMBER (non-restraint)  =   -310780.6986
 EKCMT  =         0.0000  VIRIAL  =         0.0000  VOLUME     =   1303482.5562
                                                    SURFTEN    =         0.0000
                                                    Density    =         1.0092
 ------------------------------------------------------------------------------

 NMR restraints: Bond =    0.000   Angle =     0.000   Torsion =     0.000
===============================================================================

 NSTEP =    80000   TIME(PS) =     330.000  TEMP(K) =   308.38  PRESS =     0.0
 Etot   =   -223039.1605  EKtot   =     87751.3203  EPtot      =   -310790.4808
 BOND   =      6493.4763  ANGLE   =     26244.4170  DIHED      =     18512.8100
 1-4 NB =      6149.8431  1-4 EEL =      3863.1215  VDWAALS    =     16805.6230
 EELEC  =   -389327.0803  EHBOND  =         0.0000  RESTRAINT  =       467.3085
 EAMBER (non-restraint)  =   -311257.7893
 EKCMT  =         0.0000  VIRIAL  =         0.0000  VOLUME     =   1304080.7779
                                                    SURFTEN    =         0.0000
                                                    Density    =         1.0087
 ------------------------------------------------------------------------------

 NMR restraints: Bond =    0.000   Angle =     0.000   Torsion =     0.000
===============================================================================

 NSTEP =    81000   TIME(PS) =     331.000  TEMP(K) =   310.50  PRESS =     0.0
 Etot   =   -222568.5051  EKtot   =     88356.7266  EPtot      =   -310925.2317
 BOND   =      6607.3034  ANGLE   =     26124.4328  DIHED      =     18535.7744
 1-4 NB =      6220.2128  1-4 EEL =      3970.9501  VDWAALS    =     16962.6541
 EELEC  =   -389797.8482  EHBOND  =         0.0000  RESTRAINT  =       451.2889
 EAMBER (non-restraint)  =   -311376.5206
 EKCMT  =         0.0000  VIRIAL  =         0.0000  VOLUME     =   1303865.9857
                                                    SURFTEN    =         0.0000
                                                    Density    =         1.0089
 ------------------------------------------------------------------------------

 NMR restraints: Bond =    0.000   Angle =     0.000   Torsion =     0.000
===============================================================================

 NSTEP =    82000   TIME(PS) =     332.000  TEMP(K) =   309.94  PRESS =     0.0
 Etot   =   -222239.5560  EKtot   =     88195.5312  EPtot      =   -310435.0872
 BOND   =      6544.0729  ANGLE   =     26052.9021  DIHED      =     18502.5276
 1-4 NB =      6234.7515  1-4 EEL =      3998.1531  VDWAALS    =     16878.8081
 EELEC  =   -389104.5278  EHBOND  =         0.0000  RESTRAINT  =       458.2252
 EAMBER (non-restraint)  =   -310893.3124
 EKCMT  =         0.0000  VIRIAL  =         0.0000  VOLUME     =   1304585.7330
                                                    SURFTEN    =         0.0000
                                                    Density    =         1.0083
 ------------------------------------------------------------------------------

 NMR restraints: Bond =    0.000   Angle =     0.000   Torsion =     0.000
===============================================================================

 NSTEP =    83000   TIME(PS) =     333.000  TEMP(K) =   309.80  PRESS =     0.0
 Etot   =   -222346.1224  EKtot   =     88156.6406  EPtot      =   -310502.7630
 BOND   =      6602.5935  ANGLE   =     26145.7566  DIHED      =     18584.7774
 1-4 NB =      6218.1559  1-4 EEL =      3874.9103  VDWAALS    =     16422.6434
 EELEC  =   -388799.0823  EHBOND  =         0.0000  RESTRAINT  =       447.4820
 EAMBER (non-restraint)  =   -310950.2451
 EKCMT  =         0.0000  VIRIAL  =         0.0000  VOLUME     =   1304819.7815
                                                    SURFTEN    =         0.0000
                                                    Density    =         1.0081
 ------------------------------------------------------------------------------

 NMR restraints: Bond =    0.000   Angle =     0.000   Torsion =     0.000
===============================================================================

 NSTEP =    84000   TIME(PS) =     334.000  TEMP(K) =   310.61  PRESS =     0.0
 Etot   =   -222230.9496  EKtot   =     88386.7578  EPtot      =   -310617.7074
 BOND   =      6597.0635  ANGLE   =     26137.9078  DIHED      =     18551.7334
 1-4 NB =      6276.4805  1-4 EEL =      3925.2057  VDWAALS    =     16459.0022
 EELEC  =   -389014.1411  EHBOND  =         0.0000  RESTRAINT  =       449.0407
 EAMBER (non-restraint)  =   -311066.7481
 EKCMT  =         0.0000  VIRIAL  =         0.0000  VOLUME     =   1303286.0374
                                                    SURFTEN    =         0.0000
                                                    Density    =         1.0093
 ------------------------------------------------------------------------------

 NMR restraints: Bond =    0.000   Angle =     0.000   Torsion =     0.000
===============================================================================

 NSTEP =    85000   TIME(PS) =     335.000  TEMP(K) =   310.22  PRESS =     0.0
 Etot   =   -221731.5438  EKtot   =     88276.1484  EPtot      =   -310007.6923
 BOND   =      6657.0701  ANGLE   =     26276.0757  DIHED      =     18520.7316
 1-4 NB =      6248.1904  1-4 EEL =      3921.4635  VDWAALS    =     16963.0992
 EELEC  =   -389061.1853  EHBOND  =         0.0000  RESTRAINT  =       466.8626
 EAMBER (non-restraint)  =   -310474.5549
 EKCMT  =         0.0000  VIRIAL  =         0.0000  VOLUME     =   1306889.2219
                                                    SURFTEN    =         0.0000
                                                    Density    =         1.0066
 ------------------------------------------------------------------------------

 NMR restraints: Bond =    0.000   Angle =     0.000   Torsion =     0.000
===============================================================================

 NSTEP =    86000   TIME(PS) =     336.000  TEMP(K) =   309.52  PRESS =     0.0
 Etot   =   -221937.9261  EKtot   =     88077.6719  EPtot      =   -310015.5980
 BOND   =      6618.9084  ANGLE   =     26268.7185  DIHED      =     18664.7684
 1-4 NB =      6214.0562  1-4 EEL =      3951.5365  VDWAALS    =     16466.9125
 EELEC  =   -388664.5061  EHBOND  =         0.0000  RESTRAINT  =       464.0076
 EAMBER (non-restraint)  =   -310479.6056
 EKCMT  =         0.0000  VIRIAL  =         0.0000  VOLUME     =   1306669.8242
                                                    SURFTEN    =         0.0000
                                                    Density    =         1.0067
 ------------------------------------------------------------------------------

 NMR restraints: Bond =    0.000   Angle =     0.000   Torsion =     0.000
===============================================================================

 NSTEP =    87000   TIME(PS) =     337.000  TEMP(K) =   310.11  PRESS =     0.0
 Etot   =   -222194.3883  EKtot   =     88245.5703  EPtot      =   -310439.9586
 BOND   =      6586.9283  ANGLE   =     25984.2056  DIHED      =     18632.2774
 1-4 NB =      6288.4713  1-4 EEL =      3868.0952  VDWAALS    =     16677.9919
 EELEC  =   -388912.1852  EHBOND  =         0.0000  RESTRAINT  =       434.2569
 EAMBER (non-restraint)  =   -310874.2155
 EKCMT  =         0.0000  VIRIAL  =         0.0000  VOLUME     =   1306949.6733
                                                    SURFTEN    =         0.0000
                                                    Density    =         1.0065
 ------------------------------------------------------------------------------

 NMR restraints: Bond =    0.000   Angle =     0.000   Torsion =     0.000
===============================================================================

 NSTEP =    88000   TIME(PS) =     338.000  TEMP(K) =   310.75  PRESS =     0.0
 Etot   =   -221536.0759  EKtot   =     88427.8047  EPtot      =   -309963.8806
 BOND   =      6691.5759  ANGLE   =     26183.5965  DIHED      =     18433.7744
 1-4 NB =      6176.2963  1-4 EEL =      3897.6346  VDWAALS    =     16300.7752
 EELEC  =   -388093.5637  EHBOND  =         0.0000  RESTRAINT  =       446.0301
 EAMBER (non-restraint)  =   -310409.9107
 EKCMT  =         0.0000  VIRIAL  =         0.0000  VOLUME     =   1306635.7217
                                                    SURFTEN    =         0.0000
                                                    Density    =         1.0067
 ------------------------------------------------------------------------------

 NMR restraints: Bond =    0.000   Angle =     0.000   Torsion =     0.000
===============================================================================

 NSTEP =    89000   TIME(PS) =     339.000  TEMP(K) =   310.03  PRESS =     0.0
 Etot   =   -221498.8959  EKtot   =     88222.1484  EPtot      =   -309721.0444
 BOND   =      6619.3077  ANGLE   =     26147.2648  DIHED      =     18666.9314
 1-4 NB =      6219.6451  1-4 EEL =      3923.3494  VDWAALS    =     16436.6275
 EELEC  =   -388176.4615  EHBOND  =         0.0000  RESTRAINT  =       442.2913
 EAMBER (non-restraint)  =   -310163.3357
 EKCMT  =         0.0000  VIRIAL  =         0.0000  VOLUME     =   1304936.6193
                                                    SURFTEN    =         0.0000
                                                    Density    =         1.0081
 ------------------------------------------------------------------------------

 NMR restraints: Bond =    0.000   Angle =     0.000   Torsion =     0.000
===============================================================================

 NSTEP =    90000   TIME(PS) =     340.000  TEMP(K) =   309.78  PRESS =     0.0
 Etot   =   -221814.0543  EKtot   =     88149.3047  EPtot      =   -309963.3590
 BOND   =      6549.9782  ANGLE   =     26134.2676  DIHED      =     18588.0040
 1-4 NB =      6233.7023  1-4 EEL =      3940.8086  VDWAALS    =     16777.5649
 EELEC  =   -388634.1579  EHBOND  =         0.0000  RESTRAINT  =       446.4732
 EAMBER (non-restraint)  =   -310409.8322
 EKCMT  =         0.0000  VIRIAL  =         0.0000  VOLUME     =   1305503.1965
                                                    SURFTEN    =         0.0000
                                                    Density    =         1.0076
 ------------------------------------------------------------------------------

 NMR restraints: Bond =    0.000   Angle =     0.000   Torsion =     0.000
===============================================================================

 NSTEP =    91000   TIME(PS) =     341.000  TEMP(K) =   310.54  PRESS =     0.0
 Etot   =   -222136.5438  EKtot   =     88367.2031  EPtot      =   -310503.7469
 BOND   =      6564.7936  ANGLE   =     26101.3382  DIHED      =     18506.1451
 1-4 NB =      6261.5956  1-4 EEL =      3924.1678  VDWAALS    =     17099.2171
 EELEC  =   -389409.1682  EHBOND  =         0.0000  RESTRAINT  =       448.1639
 EAMBER (non-restraint)  =   -310951.9108
 EKCMT  =         0.0000  VIRIAL  =         0.0000  VOLUME     =   1306227.8896
                                                    SURFTEN    =         0.0000
                                                    Density    =         1.0071
 ------------------------------------------------------------------------------

 NMR restraints: Bond =    0.000   Angle =     0.000   Torsion =     0.000
===============================================================================

 NSTEP =    92000   TIME(PS) =     342.000  TEMP(K) =   308.94  PRESS =     0.0
 Etot   =   -222325.9651  EKtot   =     87911.5000  EPtot      =   -310237.4651
 BOND   =      6648.5214  ANGLE   =     26050.5687  DIHED      =     18615.0283
 1-4 NB =      6205.9229  1-4 EEL =      3963.5803  VDWAALS    =     17369.6499
 EELEC  =   -389525.0984  EHBOND  =         0.0000  RESTRAINT  =       434.3617
 EAMBER (non-restraint)  =   -310671.8268
 EKCMT  =         0.0000  VIRIAL  =         0.0000  VOLUME     =   1306401.0150
                                                    SURFTEN    =         0.0000
                                                    Density    =         1.0069
 ------------------------------------------------------------------------------

 NMR restraints: Bond =    0.000   Angle =     0.000   Torsion =     0.000
===============================================================================

 NSTEP =    93000   TIME(PS) =     343.000  TEMP(K) =   310.16  PRESS =     0.0
 Etot   =   -221977.7333  EKtot   =     88259.7812  EPtot      =   -310237.5146
 BOND   =      6633.9547  ANGLE   =     26210.4651  DIHED      =     18551.2199
 1-4 NB =      6241.8687  1-4 EEL =      3866.9736  VDWAALS    =     16996.3980
 EELEC  =   -389196.0356  EHBOND  =         0.0000  RESTRAINT  =       457.6412
 EAMBER (non-restraint)  =   -310695.1558
 EKCMT  =         0.0000  VIRIAL  =         0.0000  VOLUME     =   1307608.5582
                                                    SURFTEN    =         0.0000
                                                    Density    =         1.0060
 ------------------------------------------------------------------------------

 NMR restraints: Bond =    0.000   Angle =     0.000   Torsion =     0.000
===============================================================================

 NSTEP =    94000   TIME(PS) =     344.000  TEMP(K) =   310.45  PRESS =     0.0
 Etot   =   -221825.8800  EKtot   =     88342.5078  EPtot      =   -310168.3878
 BOND   =      6663.4158  ANGLE   =     26225.7535  DIHED      =     18521.8525
 1-4 NB =      6204.5862  1-4 EEL =      3854.9608  VDWAALS    =     16728.7881
 EELEC  =   -388804.0315  EHBOND  =         0.0000  RESTRAINT  =       436.2869
 EAMBER (non-restraint)  =   -310604.6747
 EKCMT  =         0.0000  VIRIAL  =         0.0000  VOLUME     =   1306876.5904
                                                    SURFTEN    =         0.0000
                                                    Density    =         1.0066
 ------------------------------------------------------------------------------

 NMR restraints: Bond =    0.000   Angle =     0.000   Torsion =     0.000
===============================================================================

 NSTEP =    95000   TIME(PS) =     345.000  TEMP(K) =   311.18  PRESS =     0.0
 Etot   =   -221924.0717  EKtot   =     88548.0312  EPtot      =   -310472.1029
 BOND   =      6564.8317  ANGLE   =     26041.1363  DIHED      =     18565.2560
 1-4 NB =      6222.5941  1-4 EEL =      3899.9535  VDWAALS    =     16485.6685
 EELEC  =   -388698.6772  EHBOND  =         0.0000  RESTRAINT  =       447.1342
 EAMBER (non-restraint)  =   -310919.2372
 EKCMT  =         0.0000  VIRIAL  =         0.0000  VOLUME     =   1307360.6498
                                                    SURFTEN    =         0.0000
                                                    Density    =         1.0062
 ------------------------------------------------------------------------------

 NMR restraints: Bond =    0.000   Angle =     0.000   Torsion =     0.000
===============================================================================

 NSTEP =    96000   TIME(PS) =     346.000  TEMP(K) =   310.20  PRESS =     0.0
 Etot   =   -222136.4519  EKtot   =     88271.1641  EPtot      =   -310407.6159
 BOND   =      6670.7335  ANGLE   =     25982.3471  DIHED      =     18540.8152
 1-4 NB =      6253.6254  1-4 EEL =      3841.5341  VDWAALS    =     16797.2133
 EELEC  =   -388965.0759  EHBOND  =         0.0000  RESTRAINT  =       471.1915
 EAMBER (non-restraint)  =   -310878.8074
 EKCMT  =         0.0000  VIRIAL  =         0.0000  VOLUME     =   1309387.7979
                                                    SURFTEN    =         0.0000
                                                    Density    =         1.0046
 ------------------------------------------------------------------------------

 NMR restraints: Bond =    0.000   Angle =     0.000   Torsion =     0.000
===============================================================================

 NSTEP =    97000   TIME(PS) =     347.000  TEMP(K) =   309.45  PRESS =     0.0
 Etot   =   -222180.7368  EKtot   =     88056.5234  EPtot      =   -310237.2602
 BOND   =      6643.3499  ANGLE   =     26035.4803  DIHED      =     18512.8809
 1-4 NB =      6160.4698  1-4 EEL =      3947.0094  VDWAALS    =     16247.8102
 EELEC  =   -388230.6484  EHBOND  =         0.0000  RESTRAINT  =       446.3876
 EAMBER (non-restraint)  =   -310683.6479
 EKCMT  =         0.0000  VIRIAL  =         0.0000  VOLUME     =   1308244.1010
                                                    SURFTEN    =         0.0000
                                                    Density    =         1.0055
 ------------------------------------------------------------------------------

 NMR restraints: Bond =    0.000   Angle =     0.000   Torsion =     0.000
===============================================================================

 NSTEP =    98000   TIME(PS) =     348.000  TEMP(K) =   309.33  PRESS =     0.0
 Etot   =   -222227.1643  EKtot   =     88021.5938  EPtot      =   -310248.7580
 BOND   =      6594.6975  ANGLE   =     26208.6783  DIHED      =     18610.4130
 1-4 NB =      6215.9777  1-4 EEL =      3953.0931  VDWAALS    =     16157.0489
 EELEC  =   -388443.8195  EHBOND  =         0.0000  RESTRAINT  =       455.1529
 EAMBER (non-restraint)  =   -310703.9109
 EKCMT  =         0.0000  VIRIAL  =         0.0000  VOLUME     =   1308735.2579
                                                    SURFTEN    =         0.0000
                                                    Density    =         1.0051
 ------------------------------------------------------------------------------

 NMR restraints: Bond =    0.000   Angle =     0.000   Torsion =     0.000
===============================================================================

 NSTEP =    99000   TIME(PS) =     349.000  TEMP(K) =   310.49  PRESS =     0.0
 Etot   =   -222030.0675  EKtot   =     88353.2812  EPtot      =   -310383.3487
 BOND   =      6549.1845  ANGLE   =     26118.4970  DIHED      =     18464.1942
 1-4 NB =      6188.1752  1-4 EEL =      3902.3470  VDWAALS    =     16786.9344
 EELEC  =   -388842.3000  EHBOND  =         0.0000  RESTRAINT  =       449.6189
 EAMBER (non-restraint)  =   -310832.9676
 EKCMT  =         0.0000  VIRIAL  =         0.0000  VOLUME     =   1307821.3029
                                                    SURFTEN    =         0.0000
                                                    Density    =         1.0058
 ------------------------------------------------------------------------------

 NMR restraints: Bond =    0.000   Angle =     0.000   Torsion =     0.000
===============================================================================

 NSTEP =   100000   TIME(PS) =     350.000  TEMP(K) =   310.79  PRESS =     0.0
 Etot   =   -221662.8046  EKtot   =     88437.3516  EPtot      =   -310100.1562
 BOND   =      6637.6691  ANGLE   =     26232.7632  DIHED      =     18624.5975
 1-4 NB =      6211.9457  1-4 EEL =      3983.7222  VDWAALS    =     16461.1058
 EELEC  =   -388694.4920  EHBOND  =         0.0000  RESTRAINT  =       442.5322
 EAMBER (non-restraint)  =   -310542.6884
 EKCMT  =         0.0000  VIRIAL  =         0.0000  VOLUME     =   1308096.7697
                                                    SURFTEN    =         0.0000
                                                    Density    =         1.0056
 ------------------------------------------------------------------------------

 NMR restraints: Bond =    0.000   Angle =     0.000   Torsion =     0.000
===============================================================================

 NSTEP =   101000   TIME(PS) =     351.000  TEMP(K) =   311.94  PRESS =     0.0
 Etot   =   -221964.3081  EKtot   =     88764.5156  EPtot      =   -310728.8237
 BOND   =      6684.4879  ANGLE   =     25956.9983  DIHED      =     18531.3968
 1-4 NB =      6194.4648  1-4 EEL =      3929.3030  VDWAALS    =     16643.1907
 EELEC  =   -389139.8389  EHBOND  =         0.0000  RESTRAINT  =       471.1737
 EAMBER (non-restraint)  =   -311199.9974
 EKCMT  =         0.0000  VIRIAL  =         0.0000  VOLUME     =   1305434.8745
                                                    SURFTEN    =         0.0000
                                                    Density    =         1.0077
 ------------------------------------------------------------------------------

 NMR restraints: Bond =    0.000   Angle =     0.000   Torsion =     0.000
===============================================================================

 NSTEP =   102000   TIME(PS) =     352.000  TEMP(K) =   309.17  PRESS =     0.0
 Etot   =   -222603.4460  EKtot   =     87975.6797  EPtot      =   -310579.1257
 BOND   =      6634.2949  ANGLE   =     26332.3374  DIHED      =     18533.3817
 1-4 NB =      6172.0451  1-4 EEL =      3940.8810  VDWAALS    =     16767.7536
 EELEC  =   -389412.4531  EHBOND  =         0.0000  RESTRAINT  =       452.6338
 EAMBER (non-restraint)  =   -311031.7595
 EKCMT  =         0.0000  VIRIAL  =         0.0000  VOLUME     =   1306663.6059
                                                    SURFTEN    =         0.0000
                                                    Density    =         1.0067
 ------------------------------------------------------------------------------

 NMR restraints: Bond =    0.000   Angle =     0.000   Torsion =     0.000
===============================================================================

 NSTEP =   103000   TIME(PS) =     353.000  TEMP(K) =   307.50  PRESS =     0.0
 Etot   =   -222992.0774  EKtot   =     87501.7969  EPtot      =   -310493.8742
 BOND   =      6589.3558  ANGLE   =     26249.5385  DIHED      =     18537.4180
 1-4 NB =      6227.0335  1-4 EEL =      3993.7437  VDWAALS    =     16707.3099
 EELEC  =   -389268.9784  EHBOND  =         0.0000  RESTRAINT  =       470.7049
 EAMBER (non-restraint)  =   -310964.5791
 EKCMT  =         0.0000  VIRIAL  =         0.0000  VOLUME     =   1305552.6056
                                                    SURFTEN    =         0.0000
                                                    Density    =         1.0076
 ------------------------------------------------------------------------------

 NMR restraints: Bond =    0.000   Angle =     0.000   Torsion =     0.000
===============================================================================

 NSTEP =   104000   TIME(PS) =     354.000  TEMP(K) =   308.37  PRESS =     0.0
 Etot   =   -222829.9275  EKtot   =     87749.4531  EPtot      =   -310579.3807
 BOND   =      6645.6205  ANGLE   =     26219.9744  DIHED      =     18593.3915
 1-4 NB =      6251.2367  1-4 EEL =      3948.0830  VDWAALS    =     16324.0408
 EELEC  =   -389015.2437  EHBOND  =         0.0000  RESTRAINT  =       453.5161
 EAMBER (non-restraint)  =   -311032.8968
 EKCMT  =         0.0000  VIRIAL  =         0.0000  VOLUME     =   1304382.1025
                                                    SURFTEN    =         0.0000
                                                    Density    =         1.0085
 ------------------------------------------------------------------------------

 NMR restraints: Bond =    0.000   Angle =     0.000   Torsion =     0.000
===============================================================================

 NSTEP =   105000   TIME(PS) =     355.000  TEMP(K) =   310.96  PRESS =     0.0
 Etot   =   -222652.8330  EKtot   =     88486.2344  EPtot      =   -311139.0674
 BOND   =      6687.8110  ANGLE   =     26116.4947  DIHED      =     18572.0292
 1-4 NB =      6227.9367  1-4 EEL =      3912.7096  VDWAALS    =     16758.6881
 EELEC  =   -389874.5270  EHBOND  =         0.0000  RESTRAINT  =       459.7903
 EAMBER (non-restraint)  =   -311598.8577
 EKCMT  =         0.0000  VIRIAL  =         0.0000  VOLUME     =   1303800.3956
                                                    SURFTEN    =         0.0000
                                                    Density    =         1.0089
 ------------------------------------------------------------------------------

 NMR restraints: Bond =    0.000   Angle =     0.000   Torsion =     0.000
===============================================================================

 NSTEP =   106000   TIME(PS) =     356.000  TEMP(K) =   309.38  PRESS =     0.0
 Etot   =   -222532.1984  EKtot   =     88036.7891  EPtot      =   -310568.9874
 BOND   =      6546.4174  ANGLE   =     26104.3872  DIHED      =     18581.3411
 1-4 NB =      6224.3254  1-4 EEL =      4007.0843  VDWAALS    =     16473.7553
 EELEC  =   -388959.6034  EHBOND  =         0.0000  RESTRAINT  =       453.3053
 EAMBER (non-restraint)  =   -311022.2927
 EKCMT  =         0.0000  VIRIAL  =         0.0000  VOLUME     =   1305611.4517
                                                    SURFTEN    =         0.0000
                                                    Density    =         1.0075
 ------------------------------------------------------------------------------

 NMR restraints: Bond =    0.000   Angle =     0.000   Torsion =     0.000
===============================================================================

 NSTEP =   107000   TIME(PS) =     357.000  TEMP(K) =   310.32  PRESS =     0.0
 Etot   =   -222434.5649  EKtot   =     88304.8047  EPtot      =   -310739.3696
 BOND   =      6574.0384  ANGLE   =     26218.4577  DIHED      =     18581.2073
 1-4 NB =      6213.5785  1-4 EEL =      3906.6286  VDWAALS    =     16973.5150
 EELEC  =   -389650.3456  EHBOND  =         0.0000  RESTRAINT  =       443.5505
 EAMBER (non-restraint)  =   -311182.9200
 EKCMT  =         0.0000  VIRIAL  =         0.0000  VOLUME     =   1305488.4334
                                                    SURFTEN    =         0.0000
                                                    Density    =         1.0076
 ------------------------------------------------------------------------------

 NMR restraints: Bond =    0.000   Angle =     0.000   Torsion =     0.000
===============================================================================

 NSTEP =   108000   TIME(PS) =     358.000  TEMP(K) =   310.02  PRESS =     0.0
 Etot   =   -222631.4801  EKtot   =     88217.9922  EPtot      =   -310849.4722
 BOND   =      6558.2448  ANGLE   =     26128.1424  DIHED      =     18517.0839
 1-4 NB =      6198.7436  1-4 EEL =      3892.9160  VDWAALS    =     16950.2070
 EELEC  =   -389550.6413  EHBOND  =         0.0000  RESTRAINT  =       455.8313
 EAMBER (non-restraint)  =   -311305.3035
 EKCMT  =         0.0000  VIRIAL  =         0.0000  VOLUME     =   1304685.2146
                                                    SURFTEN    =         0.0000
                                                    Density    =         1.0083
 ------------------------------------------------------------------------------

 NMR restraints: Bond =    0.000   Angle =     0.000   Torsion =     0.000
===============================================================================

 NSTEP =   109000   TIME(PS) =     359.000  TEMP(K) =   309.47  PRESS =     0.0
 Etot   =   -222432.1481  EKtot   =     88062.6641  EPtot      =   -310494.8122
 BOND   =      6643.4102  ANGLE   =     26239.8449  DIHED      =     18532.4953
 1-4 NB =      6159.2012  1-4 EEL =      3947.6836  VDWAALS    =     17135.2379
 EELEC  =   -389607.4218  EHBOND  =         0.0000  RESTRAINT  =       454.7365
 EAMBER (non-restraint)  =   -310949.5487
 EKCMT  =         0.0000  VIRIAL  =         0.0000  VOLUME     =   1304175.3276
                                                    SURFTEN    =         0.0000
                                                    Density    =         1.0086
 ------------------------------------------------------------------------------

 NMR restraints: Bond =    0.000   Angle =     0.000   Torsion =     0.000
===============================================================================

 NSTEP =   110000   TIME(PS) =     360.000  TEMP(K) =   309.20  PRESS =     0.0
 Etot   =   -222984.1904  EKtot   =     87986.1797  EPtot      =   -310970.3701
 BOND   =      6486.1743  ANGLE   =     26249.3733  DIHED      =     18625.5306
 1-4 NB =      6259.4389  1-4 EEL =      3974.1177  VDWAALS    =     16713.0770
 EELEC  =   -389744.8422  EHBOND  =         0.0000  RESTRAINT  =       466.7604
 EAMBER (non-restraint)  =   -311437.1304
 EKCMT  =         0.0000  VIRIAL  =         0.0000  VOLUME     =   1302895.7344
                                                    SURFTEN    =         0.0000
                                                    Density    =         1.0096
 ------------------------------------------------------------------------------

 NMR restraints: Bond =    0.000   Angle =     0.000   Torsion =     0.000
===============================================================================

 NSTEP =   111000   TIME(PS) =     361.000  TEMP(K) =   309.18  PRESS =     0.0
 Etot   =   -222356.8694  EKtot   =     87980.0156  EPtot      =   -310336.8851
 BOND   =      6645.5550  ANGLE   =     26208.6599  DIHED      =     18558.1792
 1-4 NB =      6243.1682  1-4 EEL =      3979.8722  VDWAALS    =     16562.6708
 EELEC  =   -388992.7108  EHBOND  =         0.0000  RESTRAINT  =       457.7205
 EAMBER (non-restraint)  =   -310794.6056
 EKCMT  =         0.0000  VIRIAL  =         0.0000  VOLUME     =   1302822.9339
                                                    SURFTEN    =         0.0000
                                                    Density    =         1.0097
 ------------------------------------------------------------------------------

 NMR restraints: Bond =    0.000   Angle =     0.000   Torsion =     0.000
===============================================================================

 NSTEP =   112000   TIME(PS) =     362.000  TEMP(K) =   310.83  PRESS =     0.0
 Etot   =   -222595.8304  EKtot   =     88449.1406  EPtot      =   -311044.9711
 BOND   =      6652.0406  ANGLE   =     25940.0022  DIHED      =     18565.3238
 1-4 NB =      6214.0640  1-4 EEL =      3958.7958  VDWAALS    =     17183.6692
 EELEC  =   -390023.2280  EHBOND  =         0.0000  RESTRAINT  =       464.3613
 EAMBER (non-restraint)  =   -311509.3323
 EKCMT  =         0.0000  VIRIAL  =         0.0000  VOLUME     =   1301390.9833
                                                    SURFTEN    =         0.0000
                                                    Density    =         1.0108
 ------------------------------------------------------------------------------

 NMR restraints: Bond =    0.000   Angle =     0.000   Torsion =     0.000
===============================================================================

 NSTEP =   113000   TIME(PS) =     363.000  TEMP(K) =   309.29  PRESS =     0.0
 Etot   =   -222967.1894  EKtot   =     88012.5156  EPtot      =   -310979.7050
 BOND   =      6492.1628  ANGLE   =     25899.5611  DIHED      =     18617.9276
 1-4 NB =      6246.9830  1-4 EEL =      3941.6084  VDWAALS    =     16870.4432
 EELEC  =   -389512.7254  EHBOND  =         0.0000  RESTRAINT  =       464.3343
 EAMBER (non-restraint)  =   -311444.0393
 EKCMT  =         0.0000  VIRIAL  =         0.0000  VOLUME     =   1302227.7704
                                                    SURFTEN    =         0.0000
                                                    Density    =         1.0102
 ------------------------------------------------------------------------------

 NMR restraints: Bond =    0.000   Angle =     0.000   Torsion =     0.000
===============================================================================

 NSTEP =   114000   TIME(PS) =     364.000  TEMP(K) =   309.46  PRESS =     0.0
 Etot   =   -222808.2401  EKtot   =     88060.0234  EPtot      =   -310868.2635
 BOND   =      6569.6531  ANGLE   =     26140.7087  DIHED      =     18525.9446
 1-4 NB =      6193.5432  1-4 EEL =      3972.2055  VDWAALS    =     16936.9944
 EELEC  =   -389662.8415  EHBOND  =         0.0000  RESTRAINT  =       455.5285
 EAMBER (non-restraint)  =   -311323.7920
 EKCMT  =         0.0000  VIRIAL  =         0.0000  VOLUME     =   1303086.9175
                                                    SURFTEN    =         0.0000
                                                    Density    =         1.0095
 ------------------------------------------------------------------------------

 NMR restraints: Bond =    0.000   Angle =     0.000   Torsion =     0.000
===============================================================================

 NSTEP =   115000   TIME(PS) =     365.000  TEMP(K) =   309.20  PRESS =     0.0
 Etot   =   -222715.6936  EKtot   =     87986.7969  EPtot      =   -310702.4904
 BOND   =      6637.8374  ANGLE   =     26113.2901  DIHED      =     18530.8352
 1-4 NB =      6184.5979  1-4 EEL =      3929.2498  VDWAALS    =     17031.8432
 EELEC  =   -389573.3412  EHBOND  =         0.0000  RESTRAINT  =       443.1971
 EAMBER (non-restraint)  =   -311145.6875
 EKCMT  =         0.0000  VIRIAL  =         0.0000  VOLUME     =   1302302.8035
                                                    SURFTEN    =         0.0000
                                                    Density    =         1.0101
 ------------------------------------------------------------------------------

 NMR restraints: Bond =    0.000   Angle =     0.000   Torsion =     0.000
===============================================================================

 NSTEP =   116000   TIME(PS) =     366.000  TEMP(K) =   310.46  PRESS =     0.0
 Etot   =   -222609.9638  EKtot   =     88343.8438  EPtot      =   -310953.8076
 BOND   =      6553.4156  ANGLE   =     26186.9958  DIHED      =     18487.7915
 1-4 NB =      6267.8104  1-4 EEL =      3980.1162  VDWAALS    =     16466.4492
 EELEC  =   -389327.7465  EHBOND  =         0.0000  RESTRAINT  =       431.3604
 EAMBER (non-restraint)  =   -311385.1680
 EKCMT  =         0.0000  VIRIAL  =         0.0000  VOLUME     =   1304838.0732
                                                    SURFTEN    =         0.0000
                                                    Density    =         1.0081
 ------------------------------------------------------------------------------

 NMR restraints: Bond =    0.000   Angle =     0.000   Torsion =     0.000
===============================================================================

 NSTEP =   117000   TIME(PS) =     367.000  TEMP(K) =   309.14  PRESS =     0.0
 Etot   =   -222403.5887  EKtot   =     87969.8906  EPtot      =   -310373.4793
 BOND   =      6678.6873  ANGLE   =     26176.5767  DIHED      =     18602.2884
 1-4 NB =      6193.2175  1-4 EEL =      3990.9967  VDWAALS    =     16601.7935
 EELEC  =   -389061.1917  EHBOND  =         0.0000  RESTRAINT  =       444.1522
 EAMBER (non-restraint)  =   -310817.6316
 EKCMT  =         0.0000  VIRIAL  =         0.0000  VOLUME     =   1304966.7265
                                                    SURFTEN    =         0.0000
                                                    Density    =         1.0080
 ------------------------------------------------------------------------------

 NMR restraints: Bond =    0.000   Angle =     0.000   Torsion =     0.000
===============================================================================

 NSTEP =   118000   TIME(PS) =     368.000  TEMP(K) =   309.72  PRESS =     0.0
 Etot   =   -222837.7794  EKtot   =     88132.2188  EPtot      =   -310969.9981
 BOND   =      6471.3076  ANGLE   =     26028.0295  DIHED      =     18550.3526
 1-4 NB =      6239.6830  1-4 EEL =      3844.4891  VDWAALS    =     16266.6283
 EELEC  =   -388812.6960  EHBOND  =         0.0000  RESTRAINT  =       442.2079
 EAMBER (non-restraint)  =   -311412.2060
 EKCMT  =         0.0000  VIRIAL  =         0.0000  VOLUME     =   1305302.9960
                                                    SURFTEN    =         0.0000
                                                    Density    =         1.0078
 ------------------------------------------------------------------------------

 NMR restraints: Bond =    0.000   Angle =     0.000   Torsion =     0.000
===============================================================================

 NSTEP =   119000   TIME(PS) =     369.000  TEMP(K) =   310.71  PRESS =     0.0
 Etot   =   -222000.8852  EKtot   =     88416.5234  EPtot      =   -310417.4086
 BOND   =      6632.4394  ANGLE   =     26276.3559  DIHED      =     18642.0793
 1-4 NB =      6232.8939  1-4 EEL =      3819.1942  VDWAALS    =     16913.0258
 EELEC  =   -389379.6225  EHBOND  =         0.0000  RESTRAINT  =       446.2255
 EAMBER (non-restraint)  =   -310863.6341
 EKCMT  =         0.0000  VIRIAL  =         0.0000  VOLUME     =   1305430.2828
                                                    SURFTEN    =         0.0000
                                                    Density    =         1.0077
 ------------------------------------------------------------------------------

 NMR restraints: Bond =    0.000   Angle =     0.000   Torsion =     0.000
===============================================================================

 NSTEP =   120000   TIME(PS) =     370.000  TEMP(K) =   310.68  PRESS =     0.0
 Etot   =   -221853.3371  EKtot   =     88408.1406  EPtot      =   -310261.4777
 BOND   =      6644.2375  ANGLE   =     26246.5288  DIHED      =     18672.5039
 1-4 NB =      6244.5984  1-4 EEL =      3912.4252  VDWAALS    =     16673.7892
 EELEC  =   -389107.7085  EHBOND  =         0.0000  RESTRAINT  =       452.1479
 EAMBER (non-restraint)  =   -310713.6256
 EKCMT  =         0.0000  VIRIAL  =         0.0000  VOLUME     =   1306360.5532
                                                    SURFTEN    =         0.0000
                                                    Density    =         1.0070
 ------------------------------------------------------------------------------

 NMR restraints: Bond =    0.000   Angle =     0.000   Torsion =     0.000
===============================================================================

 NSTEP =   121000   TIME(PS) =     371.000  TEMP(K) =   310.80  PRESS =     0.0
 Etot   =   -221889.5391  EKtot   =     88440.3125  EPtot      =   -310329.8516
 BOND   =      6576.2887  ANGLE   =     26329.1357  DIHED      =     18629.7139
 1-4 NB =      6198.1944  1-4 EEL =      3847.8416  VDWAALS    =     16736.3861
 EELEC  =   -389108.3243  EHBOND  =         0.0000  RESTRAINT  =       460.9122
 EAMBER (non-restraint)  =   -310790.7638
 EKCMT  =         0.0000  VIRIAL  =         0.0000  VOLUME     =   1305047.3583
                                                    SURFTEN    =         0.0000
                                                    Density    =         1.0080
 ------------------------------------------------------------------------------

 NMR restraints: Bond =    0.000   Angle =     0.000   Torsion =     0.000
===============================================================================

 NSTEP =   122000   TIME(PS) =     372.000  TEMP(K) =   309.78  PRESS =     0.0
 Etot   =   -221846.1376  EKtot   =     88151.4453  EPtot      =   -309997.5829
 BOND   =      6555.5793  ANGLE   =     26341.6368  DIHED      =     18555.6816
 1-4 NB =      6212.4881  1-4 EEL =      3890.4866  VDWAALS    =     16847.4650
 EELEC  =   -388849.3916  EHBOND  =         0.0000  RESTRAINT  =       448.4714
 EAMBER (non-restraint)  =   -310446.0543
 EKCMT  =         0.0000  VIRIAL  =         0.0000  VOLUME     =   1305085.8655
                                                    SURFTEN    =         0.0000
                                                    Density    =         1.0079
 ------------------------------------------------------------------------------

 NMR restraints: Bond =    0.000   Angle =     0.000   Torsion =     0.000
===============================================================================

 NSTEP =   123000   TIME(PS) =     373.000  TEMP(K) =   311.21  PRESS =     0.0
 Etot   =   -221478.5331  EKtot   =     88557.7188  EPtot      =   -310036.2518
 BOND   =      6633.1119  ANGLE   =     26241.4431  DIHED      =     18655.7448
 1-4 NB =      6180.6266  1-4 EEL =      3877.5601  VDWAALS    =     16193.1806
 EELEC  =   -388259.3937  EHBOND  =         0.0000  RESTRAINT  =       441.4748
 EAMBER (non-restraint)  =   -310477.7266
 EKCMT  =         0.0000  VIRIAL  =         0.0000  VOLUME     =   1306288.8881
                                                    SURFTEN    =         0.0000
                                                    Density    =         1.0070
 ------------------------------------------------------------------------------

 NMR restraints: Bond =    0.000   Angle =     0.000   Torsion =     0.000
===============================================================================

 NSTEP =   124000   TIME(PS) =     374.000  TEMP(K) =   309.77  PRESS =     0.0
 Etot   =   -221955.7975  EKtot   =     88147.4297  EPtot      =   -310103.2272
 BOND   =      6596.5410  ANGLE   =     26087.1499  DIHED      =     18561.1719
 1-4 NB =      6219.5066  1-4 EEL =      3956.4297  VDWAALS    =     16801.2114
 EELEC  =   -388775.6413  EHBOND  =         0.0000  RESTRAINT  =       450.4036
 EAMBER (non-restraint)  =   -310553.6308
 EKCMT  =         0.0000  VIRIAL  =         0.0000  VOLUME     =   1306225.6091
                                                    SURFTEN    =         0.0000
                                                    Density    =         1.0071
 ------------------------------------------------------------------------------

 NMR restraints: Bond =    0.000   Angle =     0.000   Torsion =     0.000
===============================================================================

 NSTEP =   125000   TIME(PS) =     375.000  TEMP(K) =   307.91  PRESS =     0.0
 Etot   =   -222482.5102  EKtot   =     87619.6016  EPtot      =   -310102.1118
 BOND   =      6672.0869  ANGLE   =     26157.1365  DIHED      =     18635.9989
 1-4 NB =      6202.3900  1-4 EEL =      3927.2937  VDWAALS    =     17111.7524
 EELEC  =   -389275.2632  EHBOND  =         0.0000  RESTRAINT  =       466.4929
 EAMBER (non-restraint)  =   -310568.6047
 EKCMT  =         0.0000  VIRIAL  =         0.0000  VOLUME     =   1305711.0228
                                                    SURFTEN    =         0.0000
                                                    Density    =         1.0075
 ------------------------------------------------------------------------------

 NMR restraints: Bond =    0.000   Angle =     0.000   Torsion =     0.000
===============================================================================

 NSTEP =   126000   TIME(PS) =     376.000  TEMP(K) =   309.73  PRESS =     0.0
 Etot   =   -222298.2749  EKtot   =     88135.4922  EPtot      =   -310433.7670
 BOND   =      6548.1083  ANGLE   =     26075.2570  DIHED      =     18690.6059
 1-4 NB =      6228.1929  1-4 EEL =      3888.7085  VDWAALS    =     16985.0019
 EELEC  =   -389301.0635  EHBOND  =         0.0000  RESTRAINT  =       451.4219
 EAMBER (non-restraint)  =   -310885.1889
 EKCMT  =         0.0000  VIRIAL  =         0.0000  VOLUME     =   1305030.3831
                                                    SURFTEN    =         0.0000
                                                    Density    =         1.0080
 ------------------------------------------------------------------------------

 NMR restraints: Bond =    0.000   Angle =     0.000   Torsion =     0.000
===============================================================================

 NSTEP =   127000   TIME(PS) =     377.000  TEMP(K) =   308.84  PRESS =     0.0
 Etot   =   -222627.7110  EKtot   =     87883.2812  EPtot      =   -310510.9922
 BOND   =      6475.6948  ANGLE   =     26183.9467  DIHED      =     18644.7864
 1-4 NB =      6236.2757  1-4 EEL =      3861.4959  VDWAALS    =     16409.6080
 EELEC  =   -388773.8196  EHBOND  =         0.0000  RESTRAINT  =       451.0200
 EAMBER (non-restraint)  =   -310962.0122
 EKCMT  =         0.0000  VIRIAL  =         0.0000  VOLUME     =   1307624.3237
                                                    SURFTEN    =         0.0000
                                                    Density    =         1.0060
 ------------------------------------------------------------------------------

 NMR restraints: Bond =    0.000   Angle =     0.000   Torsion =     0.000
===============================================================================

 NSTEP =   128000   TIME(PS) =     378.000  TEMP(K) =   309.85  PRESS =     0.0
 Etot   =   -222438.1228  EKtot   =     88170.1562  EPtot      =   -310608.2791
 BOND   =      6565.4136  ANGLE   =     26254.7379  DIHED      =     18577.7721
 1-4 NB =      6223.3413  1-4 EEL =      3957.5161  VDWAALS    =     17052.2256
 EELEC  =   -389698.0209  EHBOND  =         0.0000  RESTRAINT  =       458.7352
 EAMBER (non-restraint)  =   -311067.0143
 EKCMT  =         0.0000  VIRIAL  =         0.0000  VOLUME     =   1306930.9807
                                                    SURFTEN    =         0.0000
                                                    Density    =         1.0065
 ------------------------------------------------------------------------------

 NMR restraints: Bond =    0.000   Angle =     0.000   Torsion =     0.000
===============================================================================

 NSTEP =   129000   TIME(PS) =     379.000  TEMP(K) =   309.86  PRESS =     0.0
 Etot   =   -221825.5671  EKtot   =     88172.9688  EPtot      =   -309998.5359
 BOND   =      6632.2160  ANGLE   =     26170.2873  DIHED      =     18480.7201
 1-4 NB =      6222.2276  1-4 EEL =      3843.5492  VDWAALS    =     16284.3807
 EELEC  =   -388094.3137  EHBOND  =         0.0000  RESTRAINT  =       462.3969
 EAMBER (non-restraint)  =   -310460.9328
 EKCMT  =         0.0000  VIRIAL  =         0.0000  VOLUME     =   1305508.0149
                                                    SURFTEN    =         0.0000
                                                    Density    =         1.0076
 ------------------------------------------------------------------------------

 NMR restraints: Bond =    0.000   Angle =     0.000   Torsion =     0.000
===============================================================================

 NSTEP =   130000   TIME(PS) =     380.000  TEMP(K) =   309.38  PRESS =     0.0
 Etot   =   -222302.9381  EKtot   =     88038.0469  EPtot      =   -310340.9850
 BOND   =      6620.3014  ANGLE   =     26005.3577  DIHED      =     18566.8152
 1-4 NB =      6232.6826  1-4 EEL =      3902.1459  VDWAALS    =     16757.7866
 EELEC  =   -388874.9730  EHBOND  =         0.0000  RESTRAINT  =       448.8986
 EAMBER (non-restraint)  =   -310789.8836
 EKCMT  =         0.0000  VIRIAL  =         0.0000  VOLUME     =   1304831.0192
                                                    SURFTEN    =         0.0000
                                                    Density    =         1.0081
 ------------------------------------------------------------------------------

 NMR restraints: Bond =    0.000   Angle =     0.000   Torsion =     0.000
===============================================================================

 NSTEP =   131000   TIME(PS) =     381.000  TEMP(K) =   310.45  PRESS =     0.0
 Etot   =   -222013.0254  EKtot   =     88340.8438  EPtot      =   -310353.8691
 BOND   =      6655.8746  ANGLE   =     26279.2862  DIHED      =     18556.1156
 1-4 NB =      6188.0443  1-4 EEL =      3864.5755  VDWAALS    =     16780.1913
 EELEC  =   -389129.1125  EHBOND  =         0.0000  RESTRAINT  =       451.1559
 EAMBER (non-restraint)  =   -310805.0250
 EKCMT  =         0.0000  VIRIAL  =         0.0000  VOLUME     =   1304965.9913
                                                    SURFTEN    =         0.0000
                                                    Density    =         1.0080
 ------------------------------------------------------------------------------

 NMR restraints: Bond =    0.000   Angle =     0.000   Torsion =     0.000
===============================================================================

 NSTEP =   132000   TIME(PS) =     382.000  TEMP(K) =   310.15  PRESS =     0.0
 Etot   =   -222389.3084  EKtot   =     88256.8750  EPtot      =   -310646.1834
 BOND   =      6632.5547  ANGLE   =     25965.0004  DIHED      =     18552.6372
 1-4 NB =      6273.6322  1-4 EEL =      3966.2366  VDWAALS    =     16741.7947
 EELEC  =   -389240.9454  EHBOND  =         0.0000  RESTRAINT  =       462.9061
 EAMBER (non-restraint)  =   -311109.0896
 EKCMT  =         0.0000  VIRIAL  =         0.0000  VOLUME     =   1304123.5265
                                                    SURFTEN    =         0.0000
                                                    Density    =         1.0087
 ------------------------------------------------------------------------------

 NMR restraints: Bond =    0.000   Angle =     0.000   Torsion =     0.000
===============================================================================

 NSTEP =   133000   TIME(PS) =     383.000  TEMP(K) =   311.34  PRESS =     0.0
 Etot   =   -222333.9450  EKtot   =     88593.3828  EPtot      =   -310927.3278
 BOND   =      6666.8291  ANGLE   =     26065.8737  DIHED      =     18501.8675
 1-4 NB =      6215.5851  1-4 EEL =      3954.0361  VDWAALS    =     17032.0156
 EELEC  =   -389821.1776  EHBOND  =         0.0000  RESTRAINT  =       457.6426
 EAMBER (non-restraint)  =   -311384.9704
 EKCMT  =         0.0000  VIRIAL  =         0.0000  VOLUME     =   1304833.3416
                                                    SURFTEN    =         0.0000
                                                    Density    =         1.0081
 ------------------------------------------------------------------------------

 NMR restraints: Bond =    0.000   Angle =     0.000   Torsion =     0.000
===============================================================================

 NSTEP =   134000   TIME(PS) =     384.000  TEMP(K) =   310.00  PRESS =     0.0
 Etot   =   -222840.7378  EKtot   =     88212.3750  EPtot      =   -311053.1128
 BOND   =      6580.9096  ANGLE   =     26170.0961  DIHED      =     18568.5223
 1-4 NB =      6190.7568  1-4 EEL =      3918.0598  VDWAALS    =     16177.2586
 EELEC  =   -389133.0700  EHBOND  =         0.0000  RESTRAINT  =       474.3540
 EAMBER (non-restraint)  =   -311527.4667
 EKCMT  =         0.0000  VIRIAL  =         0.0000  VOLUME     =   1305440.1148
                                                    SURFTEN    =         0.0000
                                                    Density    =         1.0077
 ------------------------------------------------------------------------------

 NMR restraints: Bond =    0.000   Angle =     0.000   Torsion =     0.000
===============================================================================

 NSTEP =   135000   TIME(PS) =     385.000  TEMP(K) =   309.16  PRESS =     0.0
 Etot   =   -222465.1171  EKtot   =     87974.7578  EPtot      =   -310439.8749
 BOND   =      6576.3296  ANGLE   =     26126.7726  DIHED      =     18610.9470
 1-4 NB =      6242.3905  1-4 EEL =      3985.6636  VDWAALS    =     16596.1511
 EELEC  =   -389028.1550  EHBOND  =         0.0000  RESTRAINT  =       450.0257
 EAMBER (non-restraint)  =   -310889.9005
 EKCMT  =         0.0000  VIRIAL  =         0.0000  VOLUME     =   1305337.7098
                                                    SURFTEN    =         0.0000
                                                    Density    =         1.0077
 ------------------------------------------------------------------------------

 NMR restraints: Bond =    0.000   Angle =     0.000   Torsion =     0.000
===============================================================================

 NSTEP =   136000   TIME(PS) =     386.000  TEMP(K) =   309.90  PRESS =     0.0
 Etot   =   -222612.6224  EKtot   =     88184.6719  EPtot      =   -310797.2942
 BOND   =      6655.8265  ANGLE   =     26096.7383  DIHED      =     18732.7598
 1-4 NB =      6210.7476  1-4 EEL =      3824.0376  VDWAALS    =     16500.3222
 EELEC  =   -389255.5364  EHBOND  =         0.0000  RESTRAINT  =       437.8102
 EAMBER (non-restraint)  =   -311235.1044
 EKCMT  =         0.0000  VIRIAL  =         0.0000  VOLUME     =   1305982.9085
                                                    SURFTEN    =         0.0000
                                                    Density    =         1.0073
 ------------------------------------------------------------------------------

 NMR restraints: Bond =    0.000   Angle =     0.000   Torsion =     0.000
===============================================================================

 NSTEP =   137000   TIME(PS) =     387.000  TEMP(K) =   310.10  PRESS =     0.0
 Etot   =   -222249.6111  EKtot   =     88241.5000  EPtot      =   -310491.1111
 BOND   =      6659.1485  ANGLE   =     26181.8116  DIHED      =     18587.9343
 1-4 NB =      6246.9619  1-4 EEL =      3884.5123  VDWAALS    =     17144.7245
 EELEC  =   -389645.0041  EHBOND  =         0.0000  RESTRAINT  =       448.7999
 EAMBER (non-restraint)  =   -310939.9110
 EKCMT  =         0.0000  VIRIAL  =         0.0000  VOLUME     =   1306116.4589
                                                    SURFTEN    =         0.0000
                                                    Density    =         1.0071
 ------------------------------------------------------------------------------

 NMR restraints: Bond =    0.000   Angle =     0.000   Torsion =     0.000
===============================================================================

 NSTEP =   138000   TIME(PS) =     388.000  TEMP(K) =   310.71  PRESS =     0.0
 Etot   =   -222222.1106  EKtot   =     88414.5078  EPtot      =   -310636.6184
 BOND   =      6640.7317  ANGLE   =     25971.8400  DIHED      =     18597.2823
 1-4 NB =      6187.8969  1-4 EEL =      3833.6885  VDWAALS    =     16596.7704
 EELEC  =   -388925.0008  EHBOND  =         0.0000  RESTRAINT  =       460.1726
 EAMBER (non-restraint)  =   -311096.7910
 EKCMT  =         0.0000  VIRIAL  =         0.0000  VOLUME     =   1305690.3845
                                                    SURFTEN    =         0.0000
                                                    Density    =         1.0075
 ------------------------------------------------------------------------------

 NMR restraints: Bond =    0.000   Angle =     0.000   Torsion =     0.000
===============================================================================

 NSTEP =   139000   TIME(PS) =     389.000  TEMP(K) =   309.72  PRESS =     0.0
 Etot   =   -222087.2524  EKtot   =     88134.5391  EPtot      =   -310221.7914
 BOND   =      6541.2781  ANGLE   =     26090.7130  DIHED      =     18600.1746
 1-4 NB =      6188.3950  1-4 EEL =      3918.8105  VDWAALS    =     16318.4840
 EELEC  =   -388327.1119  EHBOND  =         0.0000  RESTRAINT  =       447.4652
 EAMBER (non-restraint)  =   -310669.2567
 EKCMT  =         0.0000  VIRIAL  =         0.0000  VOLUME     =   1307375.1802
                                                    SURFTEN    =         0.0000
                                                    Density    =         1.0062
 ------------------------------------------------------------------------------

 NMR restraints: Bond =    0.000   Angle =     0.000   Torsion =     0.000
===============================================================================

 NSTEP =   140000   TIME(PS) =     390.000  TEMP(K) =   309.29  PRESS =     0.0
 Etot   =   -222233.5031  EKtot   =     88010.6250  EPtot      =   -310244.1281
 BOND   =      6659.3606  ANGLE   =     26276.3923  DIHED      =     18616.8627
 1-4 NB =      6100.9498  1-4 EEL =      3871.9144  VDWAALS    =     16840.7465
 EELEC  =   -389062.7252  EHBOND  =         0.0000  RESTRAINT  =       452.3709
 EAMBER (non-restraint)  =   -310696.4990
 EKCMT  =         0.0000  VIRIAL  =         0.0000  VOLUME     =   1306598.7178
                                                    SURFTEN    =         0.0000
                                                    Density    =         1.0068
 ------------------------------------------------------------------------------

 NMR restraints: Bond =    0.000   Angle =     0.000   Torsion =     0.000
===============================================================================

 NSTEP =   141000   TIME(PS) =     391.000  TEMP(K) =   311.02  PRESS =     0.0
 Etot   =   -221734.8309  EKtot   =     88503.2109  EPtot      =   -310238.0419
 BOND   =      6590.8806  ANGLE   =     26145.5153  DIHED      =     18564.3076
 1-4 NB =      6178.6649  1-4 EEL =      3912.8084  VDWAALS    =     16579.2372
 EELEC  =   -388659.1794  EHBOND  =         0.0000  RESTRAINT  =       449.7235
 EAMBER (non-restraint)  =   -310687.7653
 EKCMT  =         0.0000  VIRIAL  =         0.0000  VOLUME     =   1306335.4824
                                                    SURFTEN    =         0.0000
                                                    Density    =         1.0070
 ------------------------------------------------------------------------------

 NMR restraints: Bond =    0.000   Angle =     0.000   Torsion =     0.000
===============================================================================

 NSTEP =   142000   TIME(PS) =     392.000  TEMP(K) =   310.80  PRESS =     0.0
 Etot   =   -222114.7818  EKtot   =     88440.5781  EPtot      =   -310555.3600
 BOND   =      6615.5650  ANGLE   =     26210.5091  DIHED      =     18564.3937
 1-4 NB =      6242.0059  1-4 EEL =      3973.9512  VDWAALS    =     16367.8173
 EELEC  =   -388973.0995  EHBOND  =         0.0000  RESTRAINT  =       443.4974
 EAMBER (non-restraint)  =   -310998.8574
 EKCMT  =         0.0000  VIRIAL  =         0.0000  VOLUME     =   1304712.1210
                                                    SURFTEN    =         0.0000
                                                    Density    =         1.0082
 ------------------------------------------------------------------------------

 NMR restraints: Bond =    0.000   Angle =     0.000   Torsion =     0.000
===============================================================================

 NSTEP =   143000   TIME(PS) =     393.000  TEMP(K) =   309.91  PRESS =     0.0
 Etot   =   -222194.7605  EKtot   =     88186.4453  EPtot      =   -310381.2058
 BOND   =      6606.2891  ANGLE   =     26175.6050  DIHED      =     18541.0693
 1-4 NB =      6187.9887  1-4 EEL =      3896.1659  VDWAALS    =     16510.0159
 EELEC  =   -388747.1440  EHBOND  =         0.0000  RESTRAINT  =       448.8042
 EAMBER (non-restraint)  =   -310830.0100
 EKCMT  =         0.0000  VIRIAL  =         0.0000  VOLUME     =   1306836.7857
                                                    SURFTEN    =         0.0000
                                                    Density    =         1.0066
 ------------------------------------------------------------------------------

 NMR restraints: Bond =    0.000   Angle =     0.000   Torsion =     0.000
===============================================================================

 NSTEP =   144000   TIME(PS) =     394.000  TEMP(K) =   308.71  PRESS =     0.0
 Etot   =   -222564.4232  EKtot   =     87846.2812  EPtot      =   -310410.7045
 BOND   =      6616.9853  ANGLE   =     26359.3444  DIHED      =     18559.9401
 1-4 NB =      6193.4498  1-4 EEL =      3925.8220  VDWAALS    =     16848.2978
 EELEC  =   -389368.9802  EHBOND  =         0.0000  RESTRAINT  =       454.4362
 EAMBER (non-restraint)  =   -310865.1407
 EKCMT  =         0.0000  VIRIAL  =         0.0000  VOLUME     =   1307119.6078
                                                    SURFTEN    =         0.0000
                                                    Density    =         1.0064
 ------------------------------------------------------------------------------

 NMR restraints: Bond =    0.000   Angle =     0.000   Torsion =     0.000
===============================================================================

 NSTEP =   145000   TIME(PS) =     395.000  TEMP(K) =   309.38  PRESS =     0.0
 Etot   =   -222439.0829  EKtot   =     88038.2266  EPtot      =   -310477.3095
 BOND   =      6503.6025  ANGLE   =     26145.0562  DIHED      =     18596.3971
 1-4 NB =      6246.5296  1-4 EEL =      4056.4478  VDWAALS    =     16756.9396
 EELEC  =   -389237.7383  EHBOND  =         0.0000  RESTRAINT  =       455.4561
 EAMBER (non-restraint)  =   -310932.7656
 EKCMT  =         0.0000  VIRIAL  =         0.0000  VOLUME     =   1307127.2917
                                                    SURFTEN    =         0.0000
                                                    Density    =         1.0064
 ------------------------------------------------------------------------------

 NMR restraints: Bond =    0.000   Angle =     0.000   Torsion =     0.000
===============================================================================

 NSTEP =   146000   TIME(PS) =     396.000  TEMP(K) =   310.40  PRESS =     0.0
 Etot   =   -222880.6245  EKtot   =     88326.1172  EPtot      =   -311206.7416
 BOND   =      6638.0217  ANGLE   =     26100.9608  DIHED      =     18614.9401
 1-4 NB =      6228.5623  1-4 EEL =      3911.7915  VDWAALS    =     17012.3229
 EELEC  =   -390149.4797  EHBOND  =         0.0000  RESTRAINT  =       436.1386
 EAMBER (non-restraint)  =   -311642.8803
 EKCMT  =         0.0000  VIRIAL  =         0.0000  VOLUME     =   1304284.8802
                                                    SURFTEN    =         0.0000
                                                    Density    =         1.0086
 ------------------------------------------------------------------------------

 NMR restraints: Bond =    0.000   Angle =     0.000   Torsion =     0.000
===============================================================================

 NSTEP =   147000   TIME(PS) =     397.000  TEMP(K) =   308.90  PRESS =     0.0
 Etot   =   -222869.8774  EKtot   =     87901.0781  EPtot      =   -310770.9555
 BOND   =      6577.3073  ANGLE   =     26342.8605  DIHED      =     18578.2573
 1-4 NB =      6145.1237  1-4 EEL =      3834.5977  VDWAALS    =     16903.8231
 EELEC  =   -389601.0985  EHBOND  =         0.0000  RESTRAINT  =       448.1734
 EAMBER (non-restraint)  =   -311219.1289
 EKCMT  =         0.0000  VIRIAL  =         0.0000  VOLUME     =   1304546.5386
                                                    SURFTEN    =         0.0000
                                                    Density    =         1.0084
 ------------------------------------------------------------------------------

 NMR restraints: Bond =    0.000   Angle =     0.000   Torsion =     0.000
===============================================================================

 NSTEP =   148000   TIME(PS) =     398.000  TEMP(K) =   310.02  PRESS =     0.0
 Etot   =   -222293.6828  EKtot   =     88218.6484  EPtot      =   -310512.3312
 BOND   =      6680.5610  ANGLE   =     26272.1117  DIHED      =     18642.4753
 1-4 NB =      6155.1835  1-4 EEL =      3848.4834  VDWAALS    =     17229.4788
 EELEC  =   -389815.0223  EHBOND  =         0.0000  RESTRAINT  =       474.3975
 EAMBER (non-restraint)  =   -310986.7287
 EKCMT  =         0.0000  VIRIAL  =         0.0000  VOLUME     =   1304815.3337
                                                    SURFTEN    =         0.0000
                                                    Density    =         1.0082
 ------------------------------------------------------------------------------

 NMR restraints: Bond =    0.000   Angle =     0.000   Torsion =     0.000
===============================================================================

 NSTEP =   149000   TIME(PS) =     399.000  TEMP(K) =   308.95  PRESS =     0.0
 Etot   =   -223215.8635  EKtot   =     87914.1094  EPtot      =   -311129.9729
 BOND   =      6690.7840  ANGLE   =     25971.4773  DIHED      =     18555.0572
 1-4 NB =      6190.5333  1-4 EEL =      3810.0721  VDWAALS    =     16590.1812
 EELEC  =   -389409.9308  EHBOND  =         0.0000  RESTRAINT  =       471.8528
 EAMBER (non-restraint)  =   -311601.8257
 EKCMT  =         0.0000  VIRIAL  =         0.0000  VOLUME     =   1306034.2374
                                                    SURFTEN    =         0.0000
                                                    Density    =         1.0072
 ------------------------------------------------------------------------------

 NMR restraints: Bond =    0.000   Angle =     0.000   Torsion =     0.000
===============================================================================

 NSTEP =   150000   TIME(PS) =     400.000  TEMP(K) =   307.88  PRESS =     0.0
 Etot   =   -223114.0354  EKtot   =     87609.8516  EPtot      =   -310723.8870
 BOND   =      6605.9687  ANGLE   =     26012.3844  DIHED      =     18614.0164
 1-4 NB =      6208.6780  1-4 EEL =      3834.4746  VDWAALS    =     17000.2383
 EELEC  =   -389462.5266  EHBOND  =         0.0000  RESTRAINT  =       462.8791
 EAMBER (non-restraint)  =   -311186.7661
 EKCMT  =         0.0000  VIRIAL  =         0.0000  VOLUME     =   1307658.6200
                                                    SURFTEN    =         0.0000
                                                    Density    =         1.0060
 ------------------------------------------------------------------------------

 NMR restraints: Bond =    0.000   Angle =     0.000   Torsion =     0.000
===============================================================================

 NSTEP =   151000   TIME(PS) =     401.000  TEMP(K) =   309.57  PRESS =     0.0
 Etot   =   -222653.8941  EKtot   =     88090.2656  EPtot      =   -310744.1597
 BOND   =      6675.8558  ANGLE   =     26177.6905  DIHED      =     18483.1602
 1-4 NB =      6244.2992  1-4 EEL =      3867.7424  VDWAALS    =     16489.7684
 EELEC  =   -389151.0462  EHBOND  =         0.0000  RESTRAINT  =       468.3700
 EAMBER (non-restraint)  =   -311212.5297
 EKCMT  =         0.0000  VIRIAL  =         0.0000  VOLUME     =   1309415.0076
                                                    SURFTEN    =         0.0000
                                                    Density    =         1.0046
 ------------------------------------------------------------------------------

 NMR restraints: Bond =    0.000   Angle =     0.000   Torsion =     0.000
===============================================================================

 NSTEP =   152000   TIME(PS) =     402.000  TEMP(K) =   309.84  PRESS =     0.0
 Etot   =   -221895.5882  EKtot   =     88167.8125  EPtot      =   -310063.4007
 BOND   =      6648.9322  ANGLE   =     26218.5419  DIHED      =     18481.5622
 1-4 NB =      6292.8694  1-4 EEL =      3873.0262  VDWAALS    =     16800.9801
 EELEC  =   -388829.5816  EHBOND  =         0.0000  RESTRAINT  =       450.2689
 EAMBER (non-restraint)  =   -310513.6696
 EKCMT  =         0.0000  VIRIAL  =         0.0000  VOLUME     =   1311408.3856
                                                    SURFTEN    =         0.0000
                                                    Density    =         1.0031
 ------------------------------------------------------------------------------

 NMR restraints: Bond =    0.000   Angle =     0.000   Torsion =     0.000
===============================================================================

 NSTEP =   153000   TIME(PS) =     403.000  TEMP(K) =   310.31  PRESS =     0.0
 Etot   =   -222340.4673  EKtot   =     88302.5625  EPtot      =   -310643.0298
 BOND   =      6635.2462  ANGLE   =     26010.0951  DIHED      =     18674.0008
 1-4 NB =      6259.8482  1-4 EEL =      3861.8277  VDWAALS    =     16410.8528
 EELEC  =   -388964.9004  EHBOND  =         0.0000  RESTRAINT  =       469.9998
 EAMBER (non-restraint)  =   -311113.0297
 EKCMT  =         0.0000  VIRIAL  =         0.0000  VOLUME     =   1309868.3100
                                                    SURFTEN    =         0.0000
                                                    Density    =         1.0043
 ------------------------------------------------------------------------------

 NMR restraints: Bond =    0.000   Angle =     0.000   Torsion =     0.000
===============================================================================

 NSTEP =   154000   TIME(PS) =     404.000  TEMP(K) =   309.86  PRESS =     0.0
 Etot   =   -222493.2610  EKtot   =     88173.6875  EPtot      =   -310666.9485
 BOND   =      6528.1509  ANGLE   =     25855.1992  DIHED      =     18548.9059
 1-4 NB =      6258.4005  1-4 EEL =      3859.7419  VDWAALS    =     16701.0337
 EELEC  =   -388883.9884  EHBOND  =         0.0000  RESTRAINT  =       465.6079
 EAMBER (non-restraint)  =   -311132.5564
 EKCMT  =         0.0000  VIRIAL  =         0.0000  VOLUME     =   1309553.4078
                                                    SURFTEN    =         0.0000
                                                    Density    =         1.0045
 ------------------------------------------------------------------------------

 NMR restraints: Bond =    0.000   Angle =     0.000   Torsion =     0.000
===============================================================================

 NSTEP =   155000   TIME(PS) =     405.000  TEMP(K) =   310.99  PRESS =     0.0
 Etot   =   -221846.5440  EKtot   =     88496.2656  EPtot      =   -310342.8096
 BOND   =      6544.4999  ANGLE   =     26167.8543  DIHED      =     18495.6359
 1-4 NB =      6186.2387  1-4 EEL =      3885.9124  VDWAALS    =     17244.1929
 EELEC  =   -389320.9206  EHBOND  =         0.0000  RESTRAINT  =       453.7767
 EAMBER (non-restraint)  =   -310796.5864
 EKCMT  =         0.0000  VIRIAL  =         0.0000  VOLUME     =   1308629.4942
                                                    SURFTEN    =         0.0000
                                                    Density    =         1.0052
 ------------------------------------------------------------------------------

 NMR restraints: Bond =    0.000   Angle =     0.000   Torsion =     0.000
===============================================================================

 NSTEP =   156000   TIME(PS) =     406.000  TEMP(K) =   311.21  PRESS =     0.0
 Etot   =   -221671.5318  EKtot   =     88558.7812  EPtot      =   -310230.3130
 BOND   =      6619.2409  ANGLE   =     26206.7418  DIHED      =     18600.8185
 1-4 NB =      6212.3999  1-4 EEL =      3899.6086  VDWAALS    =     16707.0899
 EELEC  =   -388922.9511  EHBOND  =         0.0000  RESTRAINT  =       446.7384
 EAMBER (non-restraint)  =   -310677.0514
 EKCMT  =         0.0000  VIRIAL  =         0.0000  VOLUME     =   1308251.2569
                                                    SURFTEN    =         0.0000
                                                    Density    =         1.0055
 ------------------------------------------------------------------------------

 NMR restraints: Bond =    0.000   Angle =     0.000   Torsion =     0.000
===============================================================================

 NSTEP =   157000   TIME(PS) =     407.000  TEMP(K) =   310.20  PRESS =     0.0
 Etot   =   -222118.5114  EKtot   =     88271.0859  EPtot      =   -310389.5974
 BOND   =      6599.0282  ANGLE   =     26116.3576  DIHED      =     18562.2217
 1-4 NB =      6201.1569  1-4 EEL =      3938.7196  VDWAALS    =     17426.0360
 EELEC  =   -389672.7348  EHBOND  =         0.0000  RESTRAINT  =       439.6174
 EAMBER (non-restraint)  =   -310829.2148
 EKCMT  =         0.0000  VIRIAL  =         0.0000  VOLUME     =   1307756.5203
                                                    SURFTEN    =         0.0000
                                                    Density    =         1.0059
 ------------------------------------------------------------------------------

 NMR restraints: Bond =    0.000   Angle =     0.000   Torsion =     0.000
===============================================================================

 NSTEP =   158000   TIME(PS) =     408.000  TEMP(K) =   310.50  PRESS =     0.0
 Etot   =   -222147.3441  EKtot   =     88356.6953  EPtot      =   -310504.0394
 BOND   =      6722.6572  ANGLE   =     26054.8042  DIHED      =     18515.1327
 1-4 NB =      6172.5684  1-4 EEL =      3829.1652  VDWAALS    =     16479.1136
 EELEC  =   -388724.2080  EHBOND  =         0.0000  RESTRAINT  =       446.7273
 EAMBER (non-restraint)  =   -310950.7667
 EKCMT  =         0.0000  VIRIAL  =         0.0000  VOLUME     =   1306338.0007
                                                    SURFTEN    =         0.0000
                                                    Density    =         1.0070
 ------------------------------------------------------------------------------

 NMR restraints: Bond =    0.000   Angle =     0.000   Torsion =     0.000
===============================================================================

 NSTEP =   159000   TIME(PS) =     409.000  TEMP(K) =   309.19  PRESS =     0.0
 Etot   =   -222773.5743  EKtot   =     87982.7422  EPtot      =   -310756.3165
 BOND   =      6580.1730  ANGLE   =     26067.9503  DIHED      =     18467.1413
 1-4 NB =      6203.1301  1-4 EEL =      3813.8731  VDWAALS    =     16737.9901
 EELEC  =   -389054.5675  EHBOND  =         0.0000  RESTRAINT  =       427.9929
 EAMBER (non-restraint)  =   -311184.3095
 EKCMT  =         0.0000  VIRIAL  =         0.0000  VOLUME     =   1304939.4216
                                                    SURFTEN    =         0.0000
                                                    Density    =         1.0081
 ------------------------------------------------------------------------------

 NMR restraints: Bond =    0.000   Angle =     0.000   Torsion =     0.000
===============================================================================

 NSTEP =   160000   TIME(PS) =     410.000  TEMP(K) =   309.34  PRESS =     0.0
 Etot   =   -222384.2348  EKtot   =     88026.7734  EPtot      =   -310411.0082
 BOND   =      6525.9843  ANGLE   =     26346.3456  DIHED      =     18555.1367
 1-4 NB =      6218.3406  1-4 EEL =      3878.0812  VDWAALS    =     16359.9258
 EELEC  =   -388742.5396  EHBOND  =         0.0000  RESTRAINT  =       447.7171
 EAMBER (non-restraint)  =   -310858.7253
 EKCMT  =         0.0000  VIRIAL  =         0.0000  VOLUME     =   1306067.8060
                                                    SURFTEN    =         0.0000
                                                    Density    =         1.0072
 ------------------------------------------------------------------------------

 NMR restraints: Bond =    0.000   Angle =     0.000   Torsion =     0.000
===============================================================================

 NSTEP =   161000   TIME(PS) =     411.000  TEMP(K) =   309.70  PRESS =     0.0
 Etot   =   -222814.3876  EKtot   =     88127.6484  EPtot      =   -310942.0361
 BOND   =      6557.4758  ANGLE   =     26086.5135  DIHED      =     18596.2705
 1-4 NB =      6165.4441  1-4 EEL =      3878.2077  VDWAALS    =     16462.5889
 EELEC  =   -389135.3829  EHBOND  =         0.0000  RESTRAINT  =       446.8463
 EAMBER (non-restraint)  =   -311388.8824
 EKCMT  =         0.0000  VIRIAL  =         0.0000  VOLUME     =   1304744.0796
                                                    SURFTEN    =         0.0000
                                                    Density    =         1.0082
 ------------------------------------------------------------------------------

 NMR restraints: Bond =    0.000   Angle =     0.000   Torsion =     0.000
===============================================================================

 NSTEP =   162000   TIME(PS) =     412.000  TEMP(K) =   309.50  PRESS =     0.0
 Etot   =   -222862.3978  EKtot   =     88070.3750  EPtot      =   -310932.7728
 BOND   =      6588.0711  ANGLE   =     25904.9991  DIHED      =     18578.3375
 1-4 NB =      6252.5578  1-4 EEL =      3938.6189  VDWAALS    =     16896.8593
 EELEC  =   -389538.9107  EHBOND  =         0.0000  RESTRAINT  =       446.6942
 EAMBER (non-restraint)  =   -311379.4670
 EKCMT  =         0.0000  VIRIAL  =         0.0000  VOLUME     =   1304748.4367
                                                    SURFTEN    =         0.0000
                                                    Density    =         1.0082
 ------------------------------------------------------------------------------

 NMR restraints: Bond =    0.000   Angle =     0.000   Torsion =     0.000
===============================================================================

 NSTEP =   163000   TIME(PS) =     413.000  TEMP(K) =   310.37  PRESS =     0.0
 Etot   =   -222601.8788  EKtot   =     88319.6016  EPtot      =   -310921.4804
 BOND   =      6655.5152  ANGLE   =     26013.2894  DIHED      =     18560.0096
 1-4 NB =      6189.1522  1-4 EEL =      3933.0193  VDWAALS    =     16600.6498
 EELEC  =   -389340.1067  EHBOND  =         0.0000  RESTRAINT  =       466.9909
 EAMBER (non-restraint)  =   -311388.4712
 EKCMT  =         0.0000  VIRIAL  =         0.0000  VOLUME     =   1305254.7949
                                                    SURFTEN    =         0.0000
                                                    Density    =         1.0078
 ------------------------------------------------------------------------------

 NMR restraints: Bond =    0.000   Angle =     0.000   Torsion =     0.000
===============================================================================

 NSTEP =   164000   TIME(PS) =     414.000  TEMP(K) =   309.19  PRESS =     0.0
 Etot   =   -222411.6516  EKtot   =     87983.2344  EPtot      =   -310394.8859
 BOND   =      6545.3593  ANGLE   =     26323.9406  DIHED      =     18636.2446
 1-4 NB =      6214.3320  1-4 EEL =      3913.1060  VDWAALS    =     16771.4574
 EELEC  =   -389257.5589  EHBOND  =         0.0000  RESTRAINT  =       458.2330
 EAMBER (non-restraint)  =   -310853.1190
 EKCMT  =         0.0000  VIRIAL  =         0.0000  VOLUME     =   1304723.0722
                                                    SURFTEN    =         0.0000
                                                    Density    =         1.0082
 ------------------------------------------------------------------------------

 NMR restraints: Bond =    0.000   Angle =     0.000   Torsion =     0.000
===============================================================================

 NSTEP =   165000   TIME(PS) =     415.000  TEMP(K) =   310.24  PRESS =     0.0
 Etot   =   -222167.4709  EKtot   =     88280.5547  EPtot      =   -310448.0256
 BOND   =      6691.4475  ANGLE   =     26165.4146  DIHED      =     18637.8835
 1-4 NB =      6265.5541  1-4 EEL =      3858.1744  VDWAALS    =     16619.9591
 EELEC  =   -389142.4523  EHBOND  =         0.0000  RESTRAINT  =       455.9936
 EAMBER (non-restraint)  =   -310904.0192
 EKCMT  =         0.0000  VIRIAL  =         0.0000  VOLUME     =   1305341.3814
                                                    SURFTEN    =         0.0000
                                                    Density    =         1.0077
 ------------------------------------------------------------------------------

 NMR restraints: Bond =    0.000   Angle =     0.000   Torsion =     0.000
===============================================================================

 NSTEP =   166000   TIME(PS) =     416.000  TEMP(K) =   310.95  PRESS =     0.0
 Etot   =   -221986.9316  EKtot   =     88483.2422  EPtot      =   -310470.1738
 BOND   =      6809.9619  ANGLE   =     26266.9816  DIHED      =     18595.6625
 1-4 NB =      6147.8729  1-4 EEL =      3912.0442  VDWAALS    =     16851.9448
 EELEC  =   -389498.3190  EHBOND  =         0.0000  RESTRAINT  =       443.6774
 EAMBER (non-restraint)  =   -310913.8511
 EKCMT  =         0.0000  VIRIAL  =         0.0000  VOLUME     =   1305500.2268
                                                    SURFTEN    =         0.0000
                                                    Density    =         1.0076
 ------------------------------------------------------------------------------

 NMR restraints: Bond =    0.000   Angle =     0.000   Torsion =     0.000
===============================================================================

 NSTEP =   167000   TIME(PS) =     417.000  TEMP(K) =   310.69  PRESS =     0.0
 Etot   =   -221928.8878  EKtot   =     88410.1719  EPtot      =   -310339.0597
 BOND   =      6628.2252  ANGLE   =     26359.2696  DIHED      =     18549.2472
 1-4 NB =      6224.5630  1-4 EEL =      3860.4742  VDWAALS    =     16293.5767
 EELEC  =   -388715.9129  EHBOND  =         0.0000  RESTRAINT  =       461.4974
 EAMBER (non-restraint)  =   -310800.5570
 EKCMT  =         0.0000  VIRIAL  =         0.0000  VOLUME     =   1306512.5436
                                                    SURFTEN    =         0.0000
                                                    Density    =         1.0068
 ------------------------------------------------------------------------------

 NMR restraints: Bond =    0.000   Angle =     0.000   Torsion =     0.000
===============================================================================

 NSTEP =   168000   TIME(PS) =     418.000  TEMP(K) =   310.85  PRESS =     0.0
 Etot   =   -222213.6003  EKtot   =     88455.3359  EPtot      =   -310668.9363
 BOND   =      6635.9518  ANGLE   =     26096.4968  DIHED      =     18499.6344
 1-4 NB =      6193.7600  1-4 EEL =      3952.2075  VDWAALS    =     16466.1039
 EELEC  =   -388992.1228  EHBOND  =         0.0000  RESTRAINT  =       479.0321
 EAMBER (non-restraint)  =   -311147.9684
 EKCMT  =         0.0000  VIRIAL  =         0.0000  VOLUME     =   1306228.9600
                                                    SURFTEN    =         0.0000
                                                    Density    =         1.0071
 ------------------------------------------------------------------------------

 NMR restraints: Bond =    0.000   Angle =     0.000   Torsion =     0.000
===============================================================================

 NSTEP =   169000   TIME(PS) =     419.000  TEMP(K) =   311.07  PRESS =     0.0
 Etot   =   -222666.3101  EKtot   =     88516.8203  EPtot      =   -311183.1304
 BOND   =      6659.9160  ANGLE   =     26082.1049  DIHED      =     18579.6977
 1-4 NB =      6215.8315  1-4 EEL =      3897.6869  VDWAALS    =     16665.2320
 EELEC  =   -389724.3925  EHBOND  =         0.0000  RESTRAINT  =       440.7930
 EAMBER (non-restraint)  =   -311623.9234
 EKCMT  =         0.0000  VIRIAL  =         0.0000  VOLUME     =   1302249.8031
                                                    SURFTEN    =         0.0000
                                                    Density    =         1.0101
 ------------------------------------------------------------------------------

 NMR restraints: Bond =    0.000   Angle =     0.000   Torsion =     0.000
===============================================================================

 NSTEP =   170000   TIME(PS) =     420.000  TEMP(K) =   309.44  PRESS =     0.0
 Etot   =   -222570.7955  EKtot   =     88054.9062  EPtot      =   -310625.7018
 BOND   =      6692.0263  ANGLE   =     26397.2604  DIHED      =     18570.2662
 1-4 NB =      6215.1115  1-4 EEL =      3840.3045  VDWAALS    =     16557.4194
 EELEC  =   -389347.5038  EHBOND  =         0.0000  RESTRAINT  =       449.4136
 EAMBER (non-restraint)  =   -311075.1154
 EKCMT  =         0.0000  VIRIAL  =         0.0000  VOLUME     =   1302672.1062
                                                    SURFTEN    =         0.0000
                                                    Density    =         1.0098
 ------------------------------------------------------------------------------

 NMR restraints: Bond =    0.000   Angle =     0.000   Torsion =     0.000
===============================================================================

 NSTEP =   171000   TIME(PS) =     421.000  TEMP(K) =   311.20  PRESS =     0.0
 Etot   =   -222156.4732  EKtot   =     88555.4453  EPtot      =   -310711.9185
 BOND   =      6668.2848  ANGLE   =     26087.7176  DIHED      =     18577.7511
 1-4 NB =      6221.7615  1-4 EEL =      3850.9147  VDWAALS    =     16902.4775
 EELEC  =   -389468.6150  EHBOND  =         0.0000  RESTRAINT  =       447.7894
 EAMBER (non-restraint)  =   -311159.7079
 EKCMT  =         0.0000  VIRIAL  =         0.0000  VOLUME     =   1301974.8241
                                                    SURFTEN    =         0.0000
                                                    Density    =         1.0104
 ------------------------------------------------------------------------------

 NMR restraints: Bond =    0.000   Angle =     0.000   Torsion =     0.000
===============================================================================

 NSTEP =   172000   TIME(PS) =     422.000  TEMP(K) =   310.16  PRESS =     0.0
 Etot   =   -222272.1887  EKtot   =     88260.0312  EPtot      =   -310532.2199
 BOND   =      6668.4535  ANGLE   =     26193.8353  DIHED      =     18494.2118
 1-4 NB =      6219.8438  1-4 EEL =      3952.3195  VDWAALS    =     16232.4052
 EELEC  =   -388759.7630  EHBOND  =         0.0000  RESTRAINT  =       466.4740
 EAMBER (non-restraint)  =   -310998.6939
 EKCMT  =         0.0000  VIRIAL  =         0.0000  VOLUME     =   1303823.5107
                                                    SURFTEN    =         0.0000
                                                    Density    =         1.0089
 ------------------------------------------------------------------------------

 NMR restraints: Bond =    0.000   Angle =     0.000   Torsion =     0.000
===============================================================================

 NSTEP =   173000   TIME(PS) =     423.000  TEMP(K) =   309.63  PRESS =     0.0
 Etot   =   -222470.3871  EKtot   =     88108.4141  EPtot      =   -310578.8012
 BOND   =      6597.4161  ANGLE   =     26059.5466  DIHED      =     18703.2979
 1-4 NB =      6258.7651  1-4 EEL =      3871.9795  VDWAALS    =     16911.8459
 EELEC  =   -389423.2536  EHBOND  =         0.0000  RESTRAINT  =       441.6012
 EAMBER (non-restraint)  =   -311020.4024
 EKCMT  =         0.0000  VIRIAL  =         0.0000  VOLUME     =   1304936.0836
                                                    SURFTEN    =         0.0000
                                                    Density    =         1.0081
 ------------------------------------------------------------------------------

 NMR restraints: Bond =    0.000   Angle =     0.000   Torsion =     0.000
===============================================================================

 NSTEP =   174000   TIME(PS) =     424.000  TEMP(K) =   308.20  PRESS =     0.0
 Etot   =   -222476.9506  EKtot   =     87699.9688  EPtot      =   -310176.9193
 BOND   =      6697.9952  ANGLE   =     26062.9294  DIHED      =     18615.6110
 1-4 NB =      6226.0412  1-4 EEL =      3893.6556  VDWAALS    =     16488.2985
 EELEC  =   -388586.4733  EHBOND  =         0.0000  RESTRAINT  =       425.0230
 EAMBER (non-restraint)  =   -310601.9423
 EKCMT  =         0.0000  VIRIAL  =         0.0000  VOLUME     =   1304187.1014
                                                    SURFTEN    =         0.0000
                                                    Density    =         1.0086
 ------------------------------------------------------------------------------

 NMR restraints: Bond =    0.000   Angle =     0.000   Torsion =     0.000
===============================================================================

 NSTEP =   175000   TIME(PS) =     425.000  TEMP(K) =   308.28  PRESS =     0.0
 Etot   =   -222631.9906  EKtot   =     87723.8203  EPtot      =   -310355.8109
 BOND   =      6544.6800  ANGLE   =     26229.4190  DIHED      =     18614.4030
 1-4 NB =      6245.0096  1-4 EEL =      3872.7781  VDWAALS    =     16707.7572
 EELEC  =   -389015.4483  EHBOND  =         0.0000  RESTRAINT  =       445.5903
 EAMBER (non-restraint)  =   -310801.4013
 EKCMT  =         0.0000  VIRIAL  =         0.0000  VOLUME     =   1305599.4533
                                                    SURFTEN    =         0.0000
                                                    Density    =         1.0075
 ------------------------------------------------------------------------------

 NMR restraints: Bond =    0.000   Angle =     0.000   Torsion =     0.000
===============================================================================

 NSTEP =   176000   TIME(PS) =     426.000  TEMP(K) =   310.38  PRESS =     0.0
 Etot   =   -222496.4531  EKtot   =     88322.3984  EPtot      =   -310818.8515
 BOND   =      6660.7538  ANGLE   =     25938.1332  DIHED      =     18525.3887
 1-4 NB =      6217.4774  1-4 EEL =      3872.3424  VDWAALS    =     16383.7455
 EELEC  =   -388864.4151  EHBOND  =         0.0000  RESTRAINT  =       447.7226
 EAMBER (non-restraint)  =   -311266.5742
 EKCMT  =         0.0000  VIRIAL  =         0.0000  VOLUME     =   1305600.7966
                                                    SURFTEN    =         0.0000
                                                    Density    =         1.0075
 ------------------------------------------------------------------------------

 NMR restraints: Bond =    0.000   Angle =     0.000   Torsion =     0.000
===============================================================================

 NSTEP =   177000   TIME(PS) =     427.000  TEMP(K) =   311.26  PRESS =     0.0
 Etot   =   -221881.4068  EKtot   =     88572.8359  EPtot      =   -310454.2428
 BOND   =      6633.6488  ANGLE   =     26130.2681  DIHED      =     18567.5838
 1-4 NB =      6215.3804  1-4 EEL =      3912.5903  VDWAALS    =     16749.4481
 EELEC  =   -389098.0017  EHBOND  =         0.0000  RESTRAINT  =       434.8395
 EAMBER (non-restraint)  =   -310889.0823
 EKCMT  =         0.0000  VIRIAL  =         0.0000  VOLUME     =   1304573.4326
                                                    SURFTEN    =         0.0000
                                                    Density    =         1.0083
 ------------------------------------------------------------------------------

 NMR restraints: Bond =    0.000   Angle =     0.000   Torsion =     0.000
===============================================================================

 NSTEP =   178000   TIME(PS) =     428.000  TEMP(K) =   309.81  PRESS =     0.0
 Etot   =   -221955.1419  EKtot   =     88158.1172  EPtot      =   -310113.2591
 BOND   =      6597.4579  ANGLE   =     26412.1235  DIHED      =     18581.9667
 1-4 NB =      6231.2131  1-4 EEL =      3873.7490  VDWAALS    =     17041.3247
 EELEC  =   -389311.3468  EHBOND  =         0.0000  RESTRAINT  =       460.2528
 EAMBER (non-restraint)  =   -310573.5119
 EKCMT  =         0.0000  VIRIAL  =         0.0000  VOLUME     =   1304919.8943
                                                    SURFTEN    =         0.0000
                                                    Density    =         1.0081
 ------------------------------------------------------------------------------

 NMR restraints: Bond =    0.000   Angle =     0.000   Torsion =     0.000
===============================================================================

 NSTEP =   179000   TIME(PS) =     429.000  TEMP(K) =   310.86  PRESS =     0.0
 Etot   =   -221737.5099  EKtot   =     88459.2109  EPtot      =   -310196.7209
 BOND   =      6659.4151  ANGLE   =     26085.7444  DIHED      =     18567.6315
 1-4 NB =      6221.7106  1-4 EEL =      3956.0247  VDWAALS    =     17360.8590
 EELEC  =   -389503.9235  EHBOND  =         0.0000  RESTRAINT  =       455.8173
 EAMBER (non-restraint)  =   -310652.5381
 EKCMT  =         0.0000  VIRIAL  =         0.0000  VOLUME     =   1304736.3199
                                                    SURFTEN    =         0.0000
                                                    Density    =         1.0082
 ------------------------------------------------------------------------------

 NMR restraints: Bond =    0.000   Angle =     0.000   Torsion =     0.000
===============================================================================

 NSTEP =   180000   TIME(PS) =     430.000  TEMP(K) =   309.39  PRESS =     0.0
 Etot   =   -222065.3700  EKtot   =     88039.3281  EPtot      =   -310104.6981
 BOND   =      6702.3401  ANGLE   =     26252.0053  DIHED      =     18607.4858
 1-4 NB =      6223.4016  1-4 EEL =      3874.3012  VDWAALS    =     16914.4378
 EELEC  =   -389141.0092  EHBOND  =         0.0000  RESTRAINT  =       462.3392
 EAMBER (non-restraint)  =   -310567.0373
 EKCMT  =         0.0000  VIRIAL  =         0.0000  VOLUME     =   1304696.8979
                                                    SURFTEN    =         0.0000
                                                    Density    =         1.0082
 ------------------------------------------------------------------------------

 NMR restraints: Bond =    0.000   Angle =     0.000   Torsion =     0.000
===============================================================================

 NSTEP =   181000   TIME(PS) =     431.000  TEMP(K) =   310.93  PRESS =     0.0
 Etot   =   -222166.5341  EKtot   =     88476.6875  EPtot      =   -310643.2216
 BOND   =      6662.1206  ANGLE   =     26239.3489  DIHED      =     18559.7149
 1-4 NB =      6253.8856  1-4 EEL =      3826.7342  VDWAALS    =     16538.7190
 EELEC  =   -389184.2716  EHBOND  =         0.0000  RESTRAINT  =       460.5268
 EAMBER (non-restraint)  =   -311103.7484
 EKCMT  =         0.0000  VIRIAL  =         0.0000  VOLUME     =   1302895.4441
                                                    SURFTEN    =         0.0000
                                                    Density    =         1.0096
 ------------------------------------------------------------------------------

 NMR restraints: Bond =    0.000   Angle =     0.000   Torsion =     0.000
===============================================================================

 NSTEP =   182000   TIME(PS) =     432.000  TEMP(K) =   309.99  PRESS =     0.0
 Etot   =   -222284.6600  EKtot   =     88211.8203  EPtot      =   -310496.4803
 BOND   =      6671.6425  ANGLE   =     26193.4376  DIHED      =     18561.4050
 1-4 NB =      6185.0486  1-4 EEL =      3885.2690  VDWAALS    =     16762.5179
 EELEC  =   -389210.5354  EHBOND  =         0.0000  RESTRAINT  =       454.7344
 EAMBER (non-restraint)  =   -310951.2147
 EKCMT  =         0.0000  VIRIAL  =         0.0000  VOLUME     =   1302649.5802
                                                    SURFTEN    =         0.0000
                                                    Density    =         1.0098
 ------------------------------------------------------------------------------

 NMR restraints: Bond =    0.000   Angle =     0.000   Torsion =     0.000
===============================================================================

 NSTEP =   183000   TIME(PS) =     433.000  TEMP(K) =   309.64  PRESS =     0.0
 Etot   =   -222574.8780  EKtot   =     88111.3281  EPtot      =   -310686.2061
 BOND   =      6596.6912  ANGLE   =     26040.4885  DIHED      =     18530.9304
 1-4 NB =      6228.2384  1-4 EEL =      3858.8902  VDWAALS    =     16742.7058
 EELEC  =   -389126.0031  EHBOND  =         0.0000  RESTRAINT  =       441.8525
 EAMBER (non-restraint)  =   -311128.0586
 EKCMT  =         0.0000  VIRIAL  =         0.0000  VOLUME     =   1302990.5825
                                                    SURFTEN    =         0.0000
                                                    Density    =         1.0096
 ------------------------------------------------------------------------------

 NMR restraints: Bond =    0.000   Angle =     0.000   Torsion =     0.000
===============================================================================

 NSTEP =   184000   TIME(PS) =     434.000  TEMP(K) =   309.69  PRESS =     0.0
 Etot   =   -222707.7203  EKtot   =     88126.2656  EPtot      =   -310833.9859
 BOND   =      6605.8851  ANGLE   =     26121.4570  DIHED      =     18528.5393
 1-4 NB =      6239.1740  1-4 EEL =      3868.7984  VDWAALS    =     17098.6421
 EELEC  =   -389774.7264  EHBOND  =         0.0000  RESTRAINT  =       478.2446
 EAMBER (non-restraint)  =   -311312.2305
 EKCMT  =         0.0000  VIRIAL  =         0.0000  VOLUME     =   1302918.3156
                                                    SURFTEN    =         0.0000
                                                    Density    =         1.0096
 ------------------------------------------------------------------------------

 NMR restraints: Bond =    0.000   Angle =     0.000   Torsion =     0.000
===============================================================================

 NSTEP =   185000   TIME(PS) =     435.000  TEMP(K) =   309.50  PRESS =     0.0
 Etot   =   -222821.8159  EKtot   =     88069.7344  EPtot      =   -310891.5502
 BOND   =      6510.8787  ANGLE   =     26115.8736  DIHED      =     18698.1813
 1-4 NB =      6200.7670  1-4 EEL =      3825.8683  VDWAALS    =     16139.9928
 EELEC  =   -388818.4525  EHBOND  =         0.0000  RESTRAINT  =       435.3405
 EAMBER (non-restraint)  =   -311326.8907
 EKCMT  =         0.0000  VIRIAL  =         0.0000  VOLUME     =   1302357.6946
                                                    SURFTEN    =         0.0000
                                                    Density    =         1.0101
 ------------------------------------------------------------------------------

 NMR restraints: Bond =    0.000   Angle =     0.000   Torsion =     0.000
===============================================================================

 NSTEP =   186000   TIME(PS) =     436.000  TEMP(K) =   309.69  PRESS =     0.0
 Etot   =   -222723.3003  EKtot   =     88124.2578  EPtot      =   -310847.5581
 BOND   =      6630.9501  ANGLE   =     26258.2676  DIHED      =     18635.9184
 1-4 NB =      6226.1417  1-4 EEL =      3809.3081  VDWAALS    =     16467.3908
 EELEC  =   -389344.2817  EHBOND  =         0.0000  RESTRAINT  =       468.7468
 EAMBER (non-restraint)  =   -311316.3049
 EKCMT  =         0.0000  VIRIAL  =         0.0000  VOLUME     =   1303372.5480
                                                    SURFTEN    =         0.0000
                                                    Density    =         1.0093
 ------------------------------------------------------------------------------

 NMR restraints: Bond =    0.000   Angle =     0.000   Torsion =     0.000
===============================================================================

 NSTEP =   187000   TIME(PS) =     437.000  TEMP(K) =   309.88  PRESS =     0.0
 Etot   =   -222687.4439  EKtot   =     88178.2812  EPtot      =   -310865.7251
 BOND   =      6618.1768  ANGLE   =     26431.4189  DIHED      =     18566.7117
 1-4 NB =      6207.7547  1-4 EEL =      3936.2483  VDWAALS    =     16992.2353
 EELEC  =   -390082.5275  EHBOND  =         0.0000  RESTRAINT  =       464.2567
 EAMBER (non-restraint)  =   -311329.9818
 EKCMT  =         0.0000  VIRIAL  =         0.0000  VOLUME     =   1301843.7955
                                                    SURFTEN    =         0.0000
                                                    Density    =         1.0105
 ------------------------------------------------------------------------------

 NMR restraints: Bond =    0.000   Angle =     0.000   Torsion =     0.000
===============================================================================

 NSTEP =   188000   TIME(PS) =     438.000  TEMP(K) =   311.08  PRESS =     0.0
 Etot   =   -222085.2057  EKtot   =     88519.5156  EPtot      =   -310604.7213
 BOND   =      6622.4724  ANGLE   =     26243.8602  DIHED      =     18609.4467
 1-4 NB =      6210.2404  1-4 EEL =      3876.3419  VDWAALS    =     16422.2092
 EELEC  =   -389063.2245  EHBOND  =         0.0000  RESTRAINT  =       473.9324
 EAMBER (non-restraint)  =   -311078.6537
 EKCMT  =         0.0000  VIRIAL  =         0.0000  VOLUME     =   1302167.0055
                                                    SURFTEN    =         0.0000
                                                    Density    =         1.0102
 ------------------------------------------------------------------------------

 NMR restraints: Bond =    0.000   Angle =     0.000   Torsion =     0.000
===============================================================================

 NSTEP =   189000   TIME(PS) =     439.000  TEMP(K) =   311.48  PRESS =     0.0
 Etot   =   -222002.6054  EKtot   =     88633.4609  EPtot      =   -310636.0664
 BOND   =      6715.0043  ANGLE   =     26305.8650  DIHED      =     18643.0011
 1-4 NB =      6219.7544  1-4 EEL =      3899.9648  VDWAALS    =     16211.5308
 EELEC  =   -389087.6968  EHBOND  =         0.0000  RESTRAINT  =       456.5101
 EAMBER (non-restraint)  =   -311092.5765
 EKCMT  =         0.0000  VIRIAL  =         0.0000  VOLUME     =   1301366.2650
                                                    SURFTEN    =         0.0000
                                                    Density    =         1.0108
 ------------------------------------------------------------------------------

 NMR restraints: Bond =    0.000   Angle =     0.000   Torsion =     0.000
===============================================================================

 NSTEP =   190000   TIME(PS) =     440.000  TEMP(K) =   311.07  PRESS =     0.0
 Etot   =   -222328.5467  EKtot   =     88516.6484  EPtot      =   -310845.1952
 BOND   =      6615.4941  ANGLE   =     26183.0065  DIHED      =     18553.4274
 1-4 NB =      6206.8280  1-4 EEL =      3931.4118  VDWAALS    =     16710.2397
 EELEC  =   -389484.9920  EHBOND  =         0.0000  RESTRAINT  =       439.3893
 EAMBER (non-restraint)  =   -311284.5844
 EKCMT  =         0.0000  VIRIAL  =         0.0000  VOLUME     =   1303539.2482
                                                    SURFTEN    =         0.0000
                                                    Density    =         1.0091
 ------------------------------------------------------------------------------

 NMR restraints: Bond =    0.000   Angle =     0.000   Torsion =     0.000
===============================================================================

 NSTEP =   191000   TIME(PS) =     441.000  TEMP(K) =   310.57  PRESS =     0.0
 Etot   =   -222522.4394  EKtot   =     88375.7109  EPtot      =   -310898.1503
 BOND   =      6637.7015  ANGLE   =     26065.1789  DIHED      =     18629.6302
 1-4 NB =      6211.8299  1-4 EEL =      3901.1111  VDWAALS    =     16355.5409
 EELEC  =   -389169.9620  EHBOND  =         0.0000  RESTRAINT  =       470.8193
 EAMBER (non-restraint)  =   -311368.9696
 EKCMT  =         0.0000  VIRIAL  =         0.0000  VOLUME     =   1304452.4157
                                                    SURFTEN    =         0.0000
                                                    Density    =         1.0084
 ------------------------------------------------------------------------------

 NMR restraints: Bond =    0.000   Angle =     0.000   Torsion =     0.000
===============================================================================

 NSTEP =   192000   TIME(PS) =     442.000  TEMP(K) =   309.04  PRESS =     0.0
 Etot   =   -222671.6838  EKtot   =     87938.8906  EPtot      =   -310610.5744
 BOND   =      6619.6022  ANGLE   =     26129.3184  DIHED      =     18669.9270
 1-4 NB =      6238.1454  1-4 EEL =      3863.7753  VDWAALS    =     16504.6418
 EELEC  =   -389095.3972  EHBOND  =         0.0000  RESTRAINT  =       459.4127
 EAMBER (non-restraint)  =   -311069.9871
 EKCMT  =         0.0000  VIRIAL  =         0.0000  VOLUME     =   1305062.5634
                                                    SURFTEN    =         0.0000
                                                    Density    =         1.0080
 ------------------------------------------------------------------------------

 NMR restraints: Bond =    0.000   Angle =     0.000   Torsion =     0.000
===============================================================================

 NSTEP =   193000   TIME(PS) =     443.000  TEMP(K) =   308.91  PRESS =     0.0
 Etot   =   -222815.1235  EKtot   =     87902.3828  EPtot      =   -310717.5063
 BOND   =      6677.5130  ANGLE   =     26107.9134  DIHED      =     18589.9052
 1-4 NB =      6225.7202  1-4 EEL =      3855.7553  VDWAALS    =     17172.3543
 EELEC  =   -389801.2355  EHBOND  =         0.0000  RESTRAINT  =       454.5678
 EAMBER (non-restraint)  =   -311172.0741
 EKCMT  =         0.0000  VIRIAL  =         0.0000  VOLUME     =   1304162.9599
                                                    SURFTEN    =         0.0000
                                                    Density    =         1.0087
 ------------------------------------------------------------------------------

 NMR restraints: Bond =    0.000   Angle =     0.000   Torsion =     0.000
===============================================================================

 NSTEP =   194000   TIME(PS) =     444.000  TEMP(K) =   310.57  PRESS =     0.0
 Etot   =   -222481.3155  EKtot   =     88374.0391  EPtot      =   -310855.3545
 BOND   =      6677.8913  ANGLE   =     26206.0666  DIHED      =     18480.0377
 1-4 NB =      6221.7373  1-4 EEL =      3848.9114  VDWAALS    =     16816.5741
 EELEC  =   -389554.8794  EHBOND  =         0.0000  RESTRAINT  =       448.3064
 EAMBER (non-restraint)  =   -311303.6609
 EKCMT  =         0.0000  VIRIAL  =         0.0000  VOLUME     =   1305728.0171
                                                    SURFTEN    =         0.0000
                                                    Density    =         1.0074
 ------------------------------------------------------------------------------

 NMR restraints: Bond =    0.000   Angle =     0.000   Torsion =     0.000
===============================================================================

 NSTEP =   195000   TIME(PS) =     445.000  TEMP(K) =   309.51  PRESS =     0.0
 Etot   =   -223206.5716  EKtot   =     88073.4219  EPtot      =   -311279.9935
 BOND   =      6680.2874  ANGLE   =     25921.9580  DIHED      =     18570.2654
 1-4 NB =      6205.9630  1-4 EEL =      3971.5032  VDWAALS    =     16764.8812
 EELEC  =   -389850.8505  EHBOND  =         0.0000  RESTRAINT  =       455.9988
 EAMBER (non-restraint)  =   -311735.9922
 EKCMT  =         0.0000  VIRIAL  =         0.0000  VOLUME     =   1304637.2249
                                                    SURFTEN    =         0.0000
                                                    Density    =         1.0083
 ------------------------------------------------------------------------------

 NMR restraints: Bond =    0.000   Angle =     0.000   Torsion =     0.000
===============================================================================

 NSTEP =   196000   TIME(PS) =     446.000  TEMP(K) =   307.98  PRESS =     0.0
 Etot   =   -223313.9536  EKtot   =     87637.6406  EPtot      =   -310951.5942
 BOND   =      6670.0435  ANGLE   =     26178.4212  DIHED      =     18516.1683
 1-4 NB =      6243.6393  1-4 EEL =      3905.5018  VDWAALS    =     16989.2269
 EELEC  =   -389891.5176  EHBOND  =         0.0000  RESTRAINT  =       436.9224
 EAMBER (non-restraint)  =   -311388.5167
 EKCMT  =         0.0000  VIRIAL  =         0.0000  VOLUME     =   1305035.7685
                                                    SURFTEN    =         0.0000
                                                    Density    =         1.0080
 ------------------------------------------------------------------------------

 NMR restraints: Bond =    0.000   Angle =     0.000   Torsion =     0.000
===============================================================================

 NSTEP =   197000   TIME(PS) =     447.000  TEMP(K) =   309.39  PRESS =     0.0
 Etot   =   -223231.6809  EKtot   =     88038.5156  EPtot      =   -311270.1965
 BOND   =      6565.5226  ANGLE   =     25986.4094  DIHED      =     18641.8384
 1-4 NB =      6223.5562  1-4 EEL =      3907.5353  VDWAALS    =     16530.7879
 EELEC  =   -389568.4780  EHBOND  =         0.0000  RESTRAINT  =       442.6316
 EAMBER (non-restraint)  =   -311712.8282
 EKCMT  =         0.0000  VIRIAL  =         0.0000  VOLUME     =   1305507.0666
                                                    SURFTEN    =         0.0000
                                                    Density    =         1.0076
 ------------------------------------------------------------------------------

 NMR restraints: Bond =    0.000   Angle =     0.000   Torsion =     0.000
===============================================================================

 NSTEP =   198000   TIME(PS) =     448.000  TEMP(K) =   308.39  PRESS =     0.0
 Etot   =   -223645.6375  EKtot   =     87756.1953  EPtot      =   -311401.8329
 BOND   =      6637.8457  ANGLE   =     25859.4820  DIHED      =     18578.7890
 1-4 NB =      6229.9980  1-4 EEL =      3923.4906  VDWAALS    =     16627.9367
 EELEC  =   -389686.6998  EHBOND  =         0.0000  RESTRAINT  =       427.3248
 EAMBER (non-restraint)  =   -311829.1576
 EKCMT  =         0.0000  VIRIAL  =         0.0000  VOLUME     =   1304581.1638
                                                    SURFTEN    =         0.0000
                                                    Density    =         1.0083
 ------------------------------------------------------------------------------

 NMR restraints: Bond =    0.000   Angle =     0.000   Torsion =     0.000
===============================================================================

 NSTEP =   199000   TIME(PS) =     449.000  TEMP(K) =   309.01  PRESS =     0.0
 Etot   =   -223275.8762  EKtot   =     87932.8438  EPtot      =   -311208.7199
 BOND   =      6501.0737  ANGLE   =     26244.4656  DIHED      =     18554.8796
 1-4 NB =      6197.2045  1-4 EEL =      4000.5539  VDWAALS    =     16968.8233
 EELEC  =   -390128.4916  EHBOND  =         0.0000  RESTRAINT  =       452.7711
 EAMBER (non-restraint)  =   -311661.4910
 EKCMT  =         0.0000  VIRIAL  =         0.0000  VOLUME     =   1304581.1638
                                                    SURFTEN    =         0.0000
                                                    Density    =         1.0083
 ------------------------------------------------------------------------------

 NMR restraints: Bond =    0.000   Angle =     0.000   Torsion =     0.000
===============================================================================

 NSTEP =   200000   TIME(PS) =     450.000  TEMP(K) =   309.01  PRESS =     0.0
 Etot   =   -222874.7389  EKtot   =     87930.2656  EPtot      =   -310805.0045
 BOND   =      6553.1708  ANGLE   =     26106.2089  DIHED      =     18531.9611
 1-4 NB =      6218.7119  1-4 EEL =      3941.7006  VDWAALS    =     16268.6526
 EELEC  =   -388884.3261  EHBOND  =         0.0000  RESTRAINT  =       458.9158
 EAMBER (non-restraint)  =   -311263.9203
 EKCMT  =         0.0000  VIRIAL  =         0.0000  VOLUME     =   1305765.4275
                                                    SURFTEN    =         0.0000
                                                    Density    =         1.0074
 ------------------------------------------------------------------------------

 NMR restraints: Bond =    0.000   Angle =     0.000   Torsion =     0.000
===============================================================================

 NSTEP =   201000   TIME(PS) =     451.000  TEMP(K) =   309.56  PRESS =     0.0
 Etot   =   -222749.3860  EKtot   =     88087.9844  EPtot      =   -310837.3704
 BOND   =      6580.7131  ANGLE   =     26270.4541  DIHED      =     18597.4581
 1-4 NB =      6184.8038  1-4 EEL =      3910.3227  VDWAALS    =     16992.3348
 EELEC  =   -389830.4133  EHBOND  =         0.0000  RESTRAINT  =       456.9563
 EAMBER (non-restraint)  =   -311294.3267
 EKCMT  =         0.0000  VIRIAL  =         0.0000  VOLUME     =   1305135.9535
                                                    SURFTEN    =         0.0000
                                                    Density    =         1.0079
 ------------------------------------------------------------------------------

 NMR restraints: Bond =    0.000   Angle =     0.000   Torsion =     0.000
===============================================================================

 NSTEP =   202000   TIME(PS) =     452.000  TEMP(K) =   309.34  PRESS =     0.0
 Etot   =   -222618.7820  EKtot   =     88026.6797  EPtot      =   -310645.4617
 BOND   =      6675.2554  ANGLE   =     26219.1431  DIHED      =     18579.1790
 1-4 NB =      6195.5090  1-4 EEL =      3872.5710  VDWAALS    =     16683.1716
 EELEC  =   -389333.2980  EHBOND  =         0.0000  RESTRAINT  =       463.0073
 EAMBER (non-restraint)  =   -311108.4690
 EKCMT  =         0.0000  VIRIAL  =         0.0000  VOLUME     =   1306246.7176
                                                    SURFTEN    =         0.0000
                                                    Density    =         1.0070
 ------------------------------------------------------------------------------

 NMR restraints: Bond =    0.000   Angle =     0.000   Torsion =     0.000
===============================================================================

 NSTEP =   203000   TIME(PS) =     453.000  TEMP(K) =   310.08  PRESS =     0.0
 Etot   =   -223090.9011  EKtot   =     88234.8359  EPtot      =   -311325.7371
 BOND   =      6692.9566  ANGLE   =     25924.2345  DIHED      =     18605.8297
 1-4 NB =      6251.7235  1-4 EEL =      3927.2473  VDWAALS    =     16583.1989
 EELEC  =   -389745.6830  EHBOND  =         0.0000  RESTRAINT  =       434.7553
 EAMBER (non-restraint)  =   -311760.4924
 EKCMT  =         0.0000  VIRIAL  =         0.0000  VOLUME     =   1306501.8442
                                                    SURFTEN    =         0.0000
                                                    Density    =         1.0069
 ------------------------------------------------------------------------------

 NMR restraints: Bond =    0.000   Angle =     0.000   Torsion =     0.000
===============================================================================

 NSTEP =   204000   TIME(PS) =     454.000  TEMP(K) =   310.62  PRESS =     0.0
 Etot   =   -222102.3284  EKtot   =     88388.9375  EPtot      =   -310491.2659
 BOND   =      6615.3891  ANGLE   =     26139.1854  DIHED      =     18563.0590
 1-4 NB =      6240.5320  1-4 EEL =      3887.6626  VDWAALS    =     16553.6161
 EELEC  =   -388942.9761  EHBOND  =         0.0000  RESTRAINT  =       452.2660
 EAMBER (non-restraint)  =   -310943.5319
 EKCMT  =         0.0000  VIRIAL  =         0.0000  VOLUME     =   1305684.0101
                                                    SURFTEN    =         0.0000
                                                    Density    =         1.0075
 ------------------------------------------------------------------------------

 NMR restraints: Bond =    0.000   Angle =     0.000   Torsion =     0.000
===============================================================================

 NSTEP =   205000   TIME(PS) =     455.000  TEMP(K) =   310.61  PRESS =     0.0
 Etot   =   -221666.3799  EKtot   =     88386.9141  EPtot      =   -310053.2940
 BOND   =      6600.2416  ANGLE   =     26370.8288  DIHED      =     18608.2137
 1-4 NB =      6219.9345  1-4 EEL =      3900.0493  VDWAALS    =     16663.3820
 EELEC  =   -388887.1854  EHBOND  =         0.0000  RESTRAINT  =       471.2414
 EAMBER (non-restraint)  =   -310524.5354
 EKCMT  =         0.0000  VIRIAL  =         0.0000  VOLUME     =   1306443.0974
                                                    SURFTEN    =         0.0000
                                                    Density    =         1.0069
 ------------------------------------------------------------------------------

 NMR restraints: Bond =    0.000   Angle =     0.000   Torsion =     0.000
===============================================================================

 NSTEP =   206000   TIME(PS) =     456.000  TEMP(K) =   309.84  PRESS =     0.0
 Etot   =   -221799.6375  EKtot   =     88167.5391  EPtot      =   -309967.1766
 BOND   =      6608.4913  ANGLE   =     26232.6853  DIHED      =     18565.9007
 1-4 NB =      6258.0365  1-4 EEL =      3925.3934  VDWAALS    =     16572.3066
 EELEC  =   -388582.0597  EHBOND  =         0.0000  RESTRAINT  =       452.0692
 EAMBER (non-restraint)  =   -310419.2458
 EKCMT  =         0.0000  VIRIAL  =         0.0000  VOLUME     =   1306443.0974
                                                    SURFTEN    =         0.0000
                                                    Density    =         1.0069
 ------------------------------------------------------------------------------

 NMR restraints: Bond =    0.000   Angle =     0.000   Torsion =     0.000
===============================================================================

 NSTEP =   207000   TIME(PS) =     457.000  TEMP(K) =   310.77  PRESS =     0.0
 Etot   =   -221917.0727  EKtot   =     88431.4375  EPtot      =   -310348.5102
 BOND   =      6630.3270  ANGLE   =     26338.2303  DIHED      =     18465.4402
 1-4 NB =      6234.4216  1-4 EEL =      3958.5512  VDWAALS    =     16960.4750
 EELEC  =   -389385.5154  EHBOND  =         0.0000  RESTRAINT  =       449.5598
 EAMBER (non-restraint)  =   -310798.0700
 EKCMT  =         0.0000  VIRIAL  =         0.0000  VOLUME     =   1305734.3717
                                                    SURFTEN    =         0.0000
                                                    Density    =         1.0074
 ------------------------------------------------------------------------------

 NMR restraints: Bond =    0.000   Angle =     0.000   Torsion =     0.000
===============================================================================

 NSTEP =   208000   TIME(PS) =     458.000  TEMP(K) =   308.91  PRESS =     0.0
 Etot   =   -222490.2932  EKtot   =     87903.2266  EPtot      =   -310393.5197
 BOND   =      6640.2402  ANGLE   =     26325.0817  DIHED      =     18566.7712
 1-4 NB =      6138.4652  1-4 EEL =      3810.4821  VDWAALS    =     16718.7623
 EELEC  =   -389033.8149  EHBOND  =         0.0000  RESTRAINT  =       440.4926
 EAMBER (non-restraint)  =   -310834.0123
 EKCMT  =         0.0000  VIRIAL  =         0.0000  VOLUME     =   1306347.2004
                                                    SURFTEN    =         0.0000
                                                    Density    =         1.0070
 ------------------------------------------------------------------------------

 NMR restraints: Bond =    0.000   Angle =     0.000   Torsion =     0.000
===============================================================================

 NSTEP =   209000   TIME(PS) =     459.000  TEMP(K) =   310.51  PRESS =     0.0
 Etot   =   -222860.9403  EKtot   =     88357.0547  EPtot      =   -311217.9949
 BOND   =      6630.8855  ANGLE   =     25889.7348  DIHED      =     18538.6055
 1-4 NB =      6247.5201  1-4 EEL =      3868.0754  VDWAALS    =     16540.3193
 EELEC  =   -389379.3091  EHBOND  =         0.0000  RESTRAINT  =       446.1736
 EAMBER (non-restraint)  =   -311664.1685
 EKCMT  =         0.0000  VIRIAL  =         0.0000  VOLUME     =   1306347.2004
                                                    SURFTEN    =         0.0000
                                                    Density    =         1.0070
 ------------------------------------------------------------------------------

 NMR restraints: Bond =    0.000   Angle =     0.000   Torsion =     0.000
===============================================================================

 NSTEP =   210000   TIME(PS) =     460.000  TEMP(K) =   309.70  PRESS =     0.0
 Etot   =   -222654.4124  EKtot   =     88128.3984  EPtot      =   -310782.8108
 BOND   =      6721.5775  ANGLE   =     26220.9205  DIHED      =     18541.1772
 1-4 NB =      6193.2437  1-4 EEL =      3893.3391  VDWAALS    =     16672.2967
 EELEC  =   -389475.6671  EHBOND  =         0.0000  RESTRAINT  =       450.3016
 EAMBER (non-restraint)  =   -311233.1124
 EKCMT  =         0.0000  VIRIAL  =         0.0000  VOLUME     =   1306260.5946
                                                    SURFTEN    =         0.0000
                                                    Density    =         1.0070
 ------------------------------------------------------------------------------

 NMR restraints: Bond =    0.000   Angle =     0.000   Torsion =     0.000
===============================================================================

 NSTEP =   211000   TIME(PS) =     461.000  TEMP(K) =   310.65  PRESS =     0.0
 Etot   =   -222820.0158  EKtot   =     88398.3984  EPtot      =   -311218.4143
 BOND   =      6542.0478  ANGLE   =     26148.9911  DIHED      =     18575.7663
 1-4 NB =      6172.5113  1-4 EEL =      3882.3456  VDWAALS    =     16749.3802
 EELEC  =   -389745.8619  EHBOND  =         0.0000  RESTRAINT  =       456.4054
 EAMBER (non-restraint)  =   -311674.8197
 EKCMT  =         0.0000  VIRIAL  =         0.0000  VOLUME     =   1306208.9647
                                                    SURFTEN    =         0.0000
                                                    Density    =         1.0071
 ------------------------------------------------------------------------------

 NMR restraints: Bond =    0.000   Angle =     0.000   Torsion =     0.000
===============================================================================

 NSTEP =   212000   TIME(PS) =     462.000  TEMP(K) =   308.15  PRESS =     0.0
 Etot   =   -223469.5398  EKtot   =     87686.4297  EPtot      =   -311155.9695
 BOND   =      6617.2541  ANGLE   =     26011.0504  DIHED      =     18493.5314
 1-4 NB =      6156.2455  1-4 EEL =      3820.1730  VDWAALS    =     16827.8162
 EELEC  =   -389516.5612  EHBOND  =         0.0000  RESTRAINT  =       434.5210
 EAMBER (non-restraint)  =   -311590.4905
 EKCMT  =         0.0000  VIRIAL  =         0.0000  VOLUME     =   1306104.7679
                                                    SURFTEN    =         0.0000
                                                    Density    =         1.0072
 ------------------------------------------------------------------------------

 NMR restraints: Bond =    0.000   Angle =     0.000   Torsion =     0.000
===============================================================================

 NSTEP =   213000   TIME(PS) =     463.000  TEMP(K) =   309.30  PRESS =     0.0
 Etot   =   -223104.5825  EKtot   =     88015.2344  EPtot      =   -311119.8168
 BOND   =      6620.6963  ANGLE   =     25994.2172  DIHED      =     18567.8055
 1-4 NB =      6216.0038  1-4 EEL =      3773.5355  VDWAALS    =     16701.5722
 EELEC  =   -389453.7246  EHBOND  =         0.0000  RESTRAINT  =       460.0773
 EAMBER (non-restraint)  =   -311579.8942
 EKCMT  =         0.0000  VIRIAL  =         0.0000  VOLUME     =   1304925.5445
                                                    SURFTEN    =         0.0000
                                                    Density    =         1.0081
 ------------------------------------------------------------------------------

 NMR restraints: Bond =    0.000   Angle =     0.000   Torsion =     0.000
===============================================================================

 NSTEP =   214000   TIME(PS) =     464.000  TEMP(K) =   309.46  PRESS =     0.0
 Etot   =   -222947.6857  EKtot   =     88059.4219  EPtot      =   -311007.1076
 BOND   =      6656.6101  ANGLE   =     26151.7152  DIHED      =     18538.0750
 1-4 NB =      6196.8610  1-4 EEL =      3913.1142  VDWAALS    =     16559.1897
 EELEC  =   -389506.7021  EHBOND  =         0.0000  RESTRAINT  =       484.0292
 EAMBER (non-restraint)  =   -311491.1368
 EKCMT  =         0.0000  VIRIAL  =         0.0000  VOLUME     =   1306063.0640
                                                    SURFTEN    =         0.0000
                                                    Density    =         1.0072
 ------------------------------------------------------------------------------

 NMR restraints: Bond =    0.000   Angle =     0.000   Torsion =     0.000
===============================================================================

 NSTEP =   215000   TIME(PS) =     465.000  TEMP(K) =   309.93  PRESS =     0.0
 Etot   =   -222809.2248  EKtot   =     88192.8438  EPtot      =   -311002.0685
 BOND   =      6533.0010  ANGLE   =     26229.6463  DIHED      =     18485.9678
 1-4 NB =      6249.0039  1-4 EEL =      3918.8401  VDWAALS    =     16901.8594
 EELEC  =   -389784.5426  EHBOND  =         0.0000  RESTRAINT  =       464.1556
 EAMBER (non-restraint)  =   -311466.2242
 EKCMT  =         0.0000  VIRIAL  =         0.0000  VOLUME     =   1305315.9792
                                                    SURFTEN    =         0.0000
                                                    Density    =         1.0078
 ------------------------------------------------------------------------------

 NMR restraints: Bond =    0.000   Angle =     0.000   Torsion =     0.000
===============================================================================

 NSTEP =   216000   TIME(PS) =     466.000  TEMP(K) =   310.72  PRESS =     0.0
 Etot   =   -223086.5766  EKtot   =     88417.8516  EPtot      =   -311504.4281
 BOND   =      6616.1145  ANGLE   =     25920.7194  DIHED      =     18450.4372
 1-4 NB =      6186.9219  1-4 EEL =      3867.5383  VDWAALS    =     17275.2987
 EELEC  =   -390274.0205  EHBOND  =         0.0000  RESTRAINT  =       452.5623
 EAMBER (non-restraint)  =   -311956.9905
 EKCMT  =         0.0000  VIRIAL  =         0.0000  VOLUME     =   1304086.3515
                                                    SURFTEN    =         0.0000
                                                    Density    =         1.0087
 ------------------------------------------------------------------------------

 NMR restraints: Bond =    0.000   Angle =     0.000   Torsion =     0.000
===============================================================================

 NSTEP =   217000   TIME(PS) =     467.000  TEMP(K) =   309.48  PRESS =     0.0
 Etot   =   -222694.8275  EKtot   =     88065.9844  EPtot      =   -310760.8119
 BOND   =      6563.8380  ANGLE   =     26355.1834  DIHED      =     18491.7044
 1-4 NB =      6224.9982  1-4 EEL =      3861.9170  VDWAALS    =     16353.3615
 EELEC  =   -389070.1391  EHBOND  =         0.0000  RESTRAINT  =       458.3247
 EAMBER (non-restraint)  =   -311219.1366
 EKCMT  =         0.0000  VIRIAL  =         0.0000  VOLUME     =   1304020.2932
                                                    SURFTEN    =         0.0000
                                                    Density    =         1.0088
 ------------------------------------------------------------------------------

 NMR restraints: Bond =    0.000   Angle =     0.000   Torsion =     0.000
===============================================================================

 NSTEP =   218000   TIME(PS) =     468.000  TEMP(K) =   310.82  PRESS =     0.0
 Etot   =   -222119.0121  EKtot   =     88447.0547  EPtot      =   -310566.0668
 BOND   =      6605.4566  ANGLE   =     26268.0822  DIHED      =     18499.1918
 1-4 NB =      6178.5200  1-4 EEL =      3955.0959  VDWAALS    =     16226.7702
 EELEC  =   -388763.0552  EHBOND  =         0.0000  RESTRAINT  =       463.8717
 EAMBER (non-restraint)  =   -311029.9385
 EKCMT  =         0.0000  VIRIAL  =         0.0000  VOLUME     =   1304055.3759
                                                    SURFTEN    =         0.0000
                                                    Density    =         1.0087
 ------------------------------------------------------------------------------

 NMR restraints: Bond =    0.000   Angle =     0.000   Torsion =     0.000
===============================================================================

 NSTEP =   219000   TIME(PS) =     469.000  TEMP(K) =   310.29  PRESS =     0.0
 Etot   =   -222185.9129  EKtot   =     88297.0547  EPtot      =   -310482.9676
 BOND   =      6618.6362  ANGLE   =     26332.0820  DIHED      =     18494.3525
 1-4 NB =      6220.7365  1-4 EEL =      3878.0661  VDWAALS    =     16872.2162
 EELEC  =   -389336.4807  EHBOND  =         0.0000  RESTRAINT  =       437.4235
 EAMBER (non-restraint)  =   -310920.3911
 EKCMT  =         0.0000  VIRIAL  =         0.0000  VOLUME     =   1303074.3627
                                                    SURFTEN    =         0.0000
                                                    Density    =         1.0095
 ------------------------------------------------------------------------------

 NMR restraints: Bond =    0.000   Angle =     0.000   Torsion =     0.000
===============================================================================

 NSTEP =   220000   TIME(PS) =     470.000  TEMP(K) =   311.36  PRESS =     0.0
 Etot   =   -222064.2880  EKtot   =     88600.4453  EPtot      =   -310664.7334
 BOND   =      6716.9491  ANGLE   =     26405.4144  DIHED      =     18522.2637
 1-4 NB =      6128.0474  1-4 EEL =      3872.6405  VDWAALS    =     16200.1986
 EELEC  =   -388976.0552  EHBOND  =         0.0000  RESTRAINT  =       465.8081
 EAMBER (non-restraint)  =   -311130.5414
 EKCMT  =         0.0000  VIRIAL  =         0.0000  VOLUME     =   1303969.3024
                                                    SURFTEN    =         0.0000
                                                    Density    =         1.0088
 ------------------------------------------------------------------------------

 NMR restraints: Bond =    0.000   Angle =     0.000   Torsion =     0.000
===============================================================================

 NSTEP =   221000   TIME(PS) =     471.000  TEMP(K) =   309.77  PRESS =     0.0
 Etot   =   -222231.2379  EKtot   =     88148.2578  EPtot      =   -310379.4957
 BOND   =      6768.0812  ANGLE   =     26463.6985  DIHED      =     18631.6627
 1-4 NB =      6224.0529  1-4 EEL =      3863.7878  VDWAALS    =     16810.8014
 EELEC  =   -389600.3684  EHBOND  =         0.0000  RESTRAINT  =       458.7883
 EAMBER (non-restraint)  =   -310838.2840
 EKCMT  =         0.0000  VIRIAL  =         0.0000  VOLUME     =   1304346.9170
                                                    SURFTEN    =         0.0000
                                                    Density    =         1.0085
 ------------------------------------------------------------------------------

 NMR restraints: Bond =    0.000   Angle =     0.000   Torsion =     0.000
===============================================================================

 NSTEP =   222000   TIME(PS) =     472.000  TEMP(K) =   311.10  PRESS =     0.0
 Etot   =   -222318.2335  EKtot   =     88527.3125  EPtot      =   -310845.5460
 BOND   =      6513.4942  ANGLE   =     26274.3926  DIHED      =     18594.3792
 1-4 NB =      6230.4528  1-4 EEL =      3870.8881  VDWAALS    =     16986.5054
 EELEC  =   -389775.1700  EHBOND  =         0.0000  RESTRAINT  =       459.5116
 EAMBER (non-restraint)  =   -311305.0576
 EKCMT  =         0.0000  VIRIAL  =         0.0000  VOLUME     =   1303455.7087
                                                    SURFTEN    =         0.0000
                                                    Density    =         1.0092
 ------------------------------------------------------------------------------

 NMR restraints: Bond =    0.000   Angle =     0.000   Torsion =     0.000
===============================================================================

 NSTEP =   223000   TIME(PS) =     473.000  TEMP(K) =   310.59  PRESS =     0.0
 Etot   =   -222621.4433  EKtot   =     88382.4453  EPtot      =   -311003.8886
 BOND   =      6637.9164  ANGLE   =     26024.6130  DIHED      =     18472.6603
 1-4 NB =      6164.9475  1-4 EEL =      3887.6543  VDWAALS    =     16748.3089
 EELEC  =   -389394.9641  EHBOND  =         0.0000  RESTRAINT  =       454.9751
 EAMBER (non-restraint)  =   -311458.8638
 EKCMT  =         0.0000  VIRIAL  =         0.0000  VOLUME     =   1304433.0284
                                                    SURFTEN    =         0.0000
                                                    Density    =         1.0084
 ------------------------------------------------------------------------------

 NMR restraints: Bond =    0.000   Angle =     0.000   Torsion =     0.000
===============================================================================

 NSTEP =   224000   TIME(PS) =     474.000  TEMP(K) =   310.59  PRESS =     0.0
 Etot   =   -222941.7580  EKtot   =     88381.9375  EPtot      =   -311323.6955
 BOND   =      6579.9412  ANGLE   =     26190.2177  DIHED      =     18458.9324
 1-4 NB =      6170.5852  1-4 EEL =      3842.6734  VDWAALS    =     16658.0717
 EELEC  =   -389659.3591  EHBOND  =         0.0000  RESTRAINT  =       435.2421
 EAMBER (non-restraint)  =   -311758.9375
 EKCMT  =         0.0000  VIRIAL  =         0.0000  VOLUME     =   1304622.0497
                                                    SURFTEN    =         0.0000
                                                    Density    =         1.0083
 ------------------------------------------------------------------------------

 NMR restraints: Bond =    0.000   Angle =     0.000   Torsion =     0.000
===============================================================================

 NSTEP =   225000   TIME(PS) =     475.000  TEMP(K) =   309.42  PRESS =     0.0
 Etot   =   -222957.9647  EKtot   =     88047.2656  EPtot      =   -311005.2304
 BOND   =      6610.6550  ANGLE   =     26010.9629  DIHED      =     18510.1168
 1-4 NB =      6209.7528  1-4 EEL =      3891.6317  VDWAALS    =     16692.1701
 EELEC  =   -389372.1460  EHBOND  =         0.0000  RESTRAINT  =       441.6262
 EAMBER (non-restraint)  =   -311446.8566
 EKCMT  =         0.0000  VIRIAL  =         0.0000  VOLUME     =   1303501.0216
                                                    SURFTEN    =         0.0000
                                                    Density    =         1.0092
 ------------------------------------------------------------------------------

 NMR restraints: Bond =    0.000   Angle =     0.000   Torsion =     0.000
===============================================================================

 NSTEP =   226000   TIME(PS) =     476.000  TEMP(K) =   308.89  PRESS =     0.0
 Etot   =   -223071.2826  EKtot   =     87897.8750  EPtot      =   -310969.1576
 BOND   =      6558.5597  ANGLE   =     26211.2985  DIHED      =     18516.3331
 1-4 NB =      6298.5914  1-4 EEL =      3845.1508  VDWAALS    =     16583.8719
 EELEC  =   -389430.1885  EHBOND  =         0.0000  RESTRAINT  =       447.2255
 EAMBER (non-restraint)  =   -311416.3830
 EKCMT  =         0.0000  VIRIAL  =         0.0000  VOLUME     =   1303068.3400
                                                    SURFTEN    =         0.0000
                                                    Density    =         1.0095
 ------------------------------------------------------------------------------

 NMR restraints: Bond =    0.000   Angle =     0.000   Torsion =     0.000
===============================================================================

 NSTEP =   227000   TIME(PS) =     477.000  TEMP(K) =   309.85  PRESS =     0.0
 Etot   =   -223026.9061  EKtot   =     88170.8203  EPtot      =   -311197.7264
 BOND   =      6550.8631  ANGLE   =     26268.1672  DIHED      =     18524.1299
 1-4 NB =      6278.8527  1-4 EEL =      3868.4310  VDWAALS    =     16891.0712
 EELEC  =   -390034.0150  EHBOND  =         0.0000  RESTRAINT  =       454.7735
 EAMBER (non-restraint)  =   -311652.4999
 EKCMT  =         0.0000  VIRIAL  =         0.0000  VOLUME     =   1303086.0090
                                                    SURFTEN    =         0.0000
                                                    Density    =         1.0095
 ------------------------------------------------------------------------------

 NMR restraints: Bond =    0.000   Angle =     0.000   Torsion =     0.000
===============================================================================

 NSTEP =   228000   TIME(PS) =     478.000  TEMP(K) =   310.92  PRESS =     0.0
 Etot   =   -222820.3970  EKtot   =     88475.8984  EPtot      =   -311296.2954
 BOND   =      6577.2937  ANGLE   =     26011.6540  DIHED      =     18459.7460
 1-4 NB =      6185.9323  1-4 EEL =      3903.6860  VDWAALS    =     16990.1153
 EELEC  =   -389876.4659  EHBOND  =         0.0000  RESTRAINT  =       451.7431
 EAMBER (non-restraint)  =   -311748.0385
 EKCMT  =         0.0000  VIRIAL  =         0.0000  VOLUME     =   1303086.0090
                                                    SURFTEN    =         0.0000
                                                    Density    =         1.0095
 ------------------------------------------------------------------------------

 NMR restraints: Bond =    0.000   Angle =     0.000   Torsion =     0.000
===============================================================================

 NSTEP =   229000   TIME(PS) =     479.000  TEMP(K) =   309.21  PRESS =     0.0
 Etot   =   -222683.6293  EKtot   =     87988.5938  EPtot      =   -310672.2231
 BOND   =      6613.6347  ANGLE   =     26401.4259  DIHED      =     18533.3004
 1-4 NB =      6176.9099  1-4 EEL =      3924.1468  VDWAALS    =     16467.7369
 EELEC  =   -389253.0988  EHBOND  =         0.0000  RESTRAINT  =       463.7211
 EAMBER (non-restraint)  =   -311135.9441
 EKCMT  =         0.0000  VIRIAL  =         0.0000  VOLUME     =   1304138.7334
                                                    SURFTEN    =         0.0000
                                                    Density    =         1.0087
 ------------------------------------------------------------------------------

 NMR restraints: Bond =    0.000   Angle =     0.000   Torsion =     0.000
===============================================================================

 NSTEP =   230000   TIME(PS) =     480.000  TEMP(K) =   309.69  PRESS =     0.0
 Etot   =   -222844.5326  EKtot   =     88124.7344  EPtot      =   -310969.2669
 BOND   =      6554.9656  ANGLE   =     26093.6785  DIHED      =     18572.0546
 1-4 NB =      6244.6019  1-4 EEL =      3924.4258  VDWAALS    =     17051.0924
 EELEC  =   -389856.8224  EHBOND  =         0.0000  RESTRAINT  =       446.7366
 EAMBER (non-restraint)  =   -311416.0035
 EKCMT  =         0.0000  VIRIAL  =         0.0000  VOLUME     =   1304952.3197
                                                    SURFTEN    =         0.0000
                                                    Density    =         1.0080
 ------------------------------------------------------------------------------

 NMR restraints: Bond =    0.000   Angle =     0.000   Torsion =     0.000
===============================================================================

 NSTEP =   231000   TIME(PS) =     481.000  TEMP(K) =   309.15  PRESS =     0.0
 Etot   =   -222704.9751  EKtot   =     87970.7656  EPtot      =   -310675.7407
 BOND   =      6648.2358  ANGLE   =     26060.0593  DIHED      =     18512.5771
 1-4 NB =      6267.7286  1-4 EEL =      3925.9887  VDWAALS    =     16819.3458
 EELEC  =   -389371.4075  EHBOND  =         0.0000  RESTRAINT  =       461.7315
 EAMBER (non-restraint)  =   -311137.4722
 EKCMT  =         0.0000  VIRIAL  =         0.0000  VOLUME     =   1307220.3585
                                                    SURFTEN    =         0.0000
                                                    Density    =         1.0063
 ------------------------------------------------------------------------------

 NMR restraints: Bond =    0.000   Angle =     0.000   Torsion =     0.000
===============================================================================

 NSTEP =   232000   TIME(PS) =     482.000  TEMP(K) =   310.42  PRESS =     0.0
 Etot   =   -222402.0852  EKtot   =     88332.4844  EPtot      =   -310734.5696
 BOND   =      6625.3198  ANGLE   =     26007.6280  DIHED      =     18531.5020
 1-4 NB =      6233.4435  1-4 EEL =      4034.7019  VDWAALS    =     16568.9667
 EELEC  =   -389188.1791  EHBOND  =         0.0000  RESTRAINT  =       452.0476
 EAMBER (non-restraint)  =   -311186.6173
 EKCMT  =         0.0000  VIRIAL  =         0.0000  VOLUME     =   1307624.6668
                                                    SURFTEN    =         0.0000
                                                    Density    =         1.0060
 ------------------------------------------------------------------------------

 NMR restraints: Bond =    0.000   Angle =     0.000   Torsion =     0.000
===============================================================================

 NSTEP =   233000   TIME(PS) =     483.000  TEMP(K) =   309.84  PRESS =     0.0
 Etot   =   -222617.8824  EKtot   =     88166.7734  EPtot      =   -310784.6559
 BOND   =      6677.7459  ANGLE   =     26028.1958  DIHED      =     18456.0494
 1-4 NB =      6233.5484  1-4 EEL =      3939.1876  VDWAALS    =     16878.7304
 EELEC  =   -389467.5856  EHBOND  =         0.0000  RESTRAINT  =       469.4722
 EAMBER (non-restraint)  =   -311254.1281
 EKCMT  =         0.0000  VIRIAL  =         0.0000  VOLUME     =   1306233.4890
                                                    SURFTEN    =         0.0000
                                                    Density    =         1.0071
 ------------------------------------------------------------------------------

 NMR restraints: Bond =    0.000   Angle =     0.000   Torsion =     0.000
===============================================================================

 NSTEP =   234000   TIME(PS) =     484.000  TEMP(K) =   310.04  PRESS =     0.0
 Etot   =   -222126.6514  EKtot   =     88226.0000  EPtot      =   -310352.6514
 BOND   =      6719.5791  ANGLE   =     26210.8698  DIHED      =     18494.7315
 1-4 NB =      6208.1356  1-4 EEL =      3864.5314  VDWAALS    =     16737.0412
 EELEC  =   -389045.0930  EHBOND  =         0.0000  RESTRAINT  =       457.5531
 EAMBER (non-restraint)  =   -310810.2045
 EKCMT  =         0.0000  VIRIAL  =         0.0000  VOLUME     =   1306244.4109
                                                    SURFTEN    =         0.0000
                                                    Density    =         1.0071
 ------------------------------------------------------------------------------

 NMR restraints: Bond =    0.000   Angle =     0.000   Torsion =     0.000
===============================================================================

 NSTEP =   235000   TIME(PS) =     485.000  TEMP(K) =   309.15  PRESS =     0.0
 Etot   =   -222416.5191  EKtot   =     87970.0312  EPtot      =   -310386.5503
 BOND   =      6739.5416  ANGLE   =     26415.5856  DIHED      =     18527.9457
 1-4 NB =      6199.6423  1-4 EEL =      3908.7034  VDWAALS    =     16709.5266
 EELEC  =   -389327.7464  EHBOND  =         0.0000  RESTRAINT  =       440.2508
 EAMBER (non-restraint)  =   -310826.8011
 EKCMT  =         0.0000  VIRIAL  =         0.0000  VOLUME     =   1306301.1340
                                                    SURFTEN    =         0.0000
                                                    Density    =         1.0070
 ------------------------------------------------------------------------------

 NMR restraints: Bond =    0.000   Angle =     0.000   Torsion =     0.000
===============================================================================

 NSTEP =   236000   TIME(PS) =     486.000  TEMP(K) =   310.51  PRESS =     0.0
 Etot   =   -222044.0769  EKtot   =     88359.0859  EPtot      =   -310403.1628
 BOND   =      6588.7586  ANGLE   =     26383.5076  DIHED      =     18424.7986
 1-4 NB =      6204.6036  1-4 EEL =      3927.1089  VDWAALS    =     17106.4055
 EELEC  =   -389470.3532  EHBOND  =         0.0000  RESTRAINT  =       432.0076
 EAMBER (non-restraint)  =   -310835.1704
 EKCMT  =         0.0000  VIRIAL  =         0.0000  VOLUME     =   1306024.6281
                                                    SURFTEN    =         0.0000
                                                    Density    =         1.0072
 ------------------------------------------------------------------------------

 NMR restraints: Bond =    0.000   Angle =     0.000   Torsion =     0.000
===============================================================================

 NSTEP =   237000   TIME(PS) =     487.000  TEMP(K) =   312.29  PRESS =     0.0
 Etot   =   -222075.1296  EKtot   =     88866.1250  EPtot      =   -310941.2546
 BOND   =      6509.6701  ANGLE   =     26194.2996  DIHED      =     18477.3644
 1-4 NB =      6228.9472  1-4 EEL =      3896.9400  VDWAALS    =     16543.4934
 EELEC  =   -389253.6693  EHBOND  =         0.0000  RESTRAINT  =       461.7000
 EAMBER (non-restraint)  =   -311402.9546
 EKCMT  =         0.0000  VIRIAL  =         0.0000  VOLUME     =   1305928.3211
                                                    SURFTEN    =         0.0000
                                                    Density    =         1.0073
 ------------------------------------------------------------------------------

 NMR restraints: Bond =    0.000   Angle =     0.000   Torsion =     0.000
===============================================================================

 NSTEP =   238000   TIME(PS) =     488.000  TEMP(K) =   309.88  PRESS =     0.0
 Etot   =   -222550.4864  EKtot   =     88179.6328  EPtot      =   -310730.1192
 BOND   =      6531.2615  ANGLE   =     26153.8804  DIHED      =     18580.0030
 1-4 NB =      6209.3773  1-4 EEL =      3941.8395  VDWAALS    =     16205.1656
 EELEC  =   -388810.6622  EHBOND  =         0.0000  RESTRAINT  =       459.0157
 EAMBER (non-restraint)  =   -311189.1349
 EKCMT  =         0.0000  VIRIAL  =         0.0000  VOLUME     =   1306319.5593
                                                    SURFTEN    =         0.0000
                                                    Density    =         1.0070
 ------------------------------------------------------------------------------

 NMR restraints: Bond =    0.000   Angle =     0.000   Torsion =     0.000
===============================================================================

 NSTEP =   239000   TIME(PS) =     489.000  TEMP(K) =   309.08  PRESS =     0.0
 Etot   =   -223393.4633  EKtot   =     87950.9062  EPtot      =   -311344.3695
 BOND   =      6554.5059  ANGLE   =     26001.5190  DIHED      =     18452.9601
 1-4 NB =      6179.6705  1-4 EEL =      3895.8324  VDWAALS    =     16735.1372
 EELEC  =   -389637.8263  EHBOND  =         0.0000  RESTRAINT  =       473.8318
 EAMBER (non-restraint)  =   -311818.2013
 EKCMT  =         0.0000  VIRIAL  =         0.0000  VOLUME     =   1305688.4511
                                                    SURFTEN    =         0.0000
                                                    Density    =         1.0075
 ------------------------------------------------------------------------------

 NMR restraints: Bond =    0.000   Angle =     0.000   Torsion =     0.000
===============================================================================

 NSTEP =   240000   TIME(PS) =     490.000  TEMP(K) =   309.98  PRESS =     0.0
 Etot   =   -222912.4221  EKtot   =     88208.8828  EPtot      =   -311121.3049
 BOND   =      6506.2999  ANGLE   =     26107.1782  DIHED      =     18444.7408
 1-4 NB =      6228.9150  1-4 EEL =      3934.2653  VDWAALS    =     17057.5888
 EELEC  =   -389850.2057  EHBOND  =         0.0000  RESTRAINT  =       449.9126
 EAMBER (non-restraint)  =   -311571.2175
 EKCMT  =         0.0000  VIRIAL  =         0.0000  VOLUME     =   1304798.5144
                                                    SURFTEN    =         0.0000
                                                    Density    =         1.0082
 ------------------------------------------------------------------------------

 NMR restraints: Bond =    0.000   Angle =     0.000   Torsion =     0.000
===============================================================================

 NSTEP =   241000   TIME(PS) =     491.000  TEMP(K) =   311.32  PRESS =     0.0
 Etot   =   -222212.7756  EKtot   =     88588.7109  EPtot      =   -310801.4865
 BOND   =      6682.0383  ANGLE   =     26149.5762  DIHED      =     18529.7695
 1-4 NB =      6229.4094  1-4 EEL =      3877.7062  VDWAALS    =     16361.3490
 EELEC  =   -389087.8902  EHBOND  =         0.0000  RESTRAINT  =       456.5552
 EAMBER (non-restraint)  =   -311258.0417
 EKCMT  =         0.0000  VIRIAL  =         0.0000  VOLUME     =   1306452.4945
                                                    SURFTEN    =         0.0000
                                                    Density    =         1.0069
 ------------------------------------------------------------------------------

 NMR restraints: Bond =    0.000   Angle =     0.000   Torsion =     0.000
===============================================================================

 NSTEP =   242000   TIME(PS) =     492.000  TEMP(K) =   309.94  PRESS =     0.0
 Etot   =   -222343.2603  EKtot   =     88197.5156  EPtot      =   -310540.7760
 BOND   =      6600.0719  ANGLE   =     26265.5022  DIHED      =     18549.9639
 1-4 NB =      6228.1729  1-4 EEL =      3825.5114  VDWAALS    =     16464.9433
 EELEC  =   -388923.9334  EHBOND  =         0.0000  RESTRAINT  =       448.9919
 EAMBER (non-restraint)  =   -310989.7679
 EKCMT  =         0.0000  VIRIAL  =         0.0000  VOLUME     =   1304630.3763
                                                    SURFTEN    =         0.0000
                                                    Density    =         1.0083
 ------------------------------------------------------------------------------

 NMR restraints: Bond =    0.000   Angle =     0.000   Torsion =     0.000
===============================================================================

 NSTEP =   243000   TIME(PS) =     493.000  TEMP(K) =   311.60  PRESS =     0.0
 Etot   =   -222398.6883  EKtot   =     88667.7656  EPtot      =   -311066.4539
 BOND   =      6597.1441  ANGLE   =     25906.4093  DIHED      =     18557.6199
 1-4 NB =      6185.4933  1-4 EEL =      3972.9865  VDWAALS    =     16956.1106
 EELEC  =   -389700.6616  EHBOND  =         0.0000  RESTRAINT  =       458.4440
 EAMBER (non-restraint)  =   -311524.8979
 EKCMT  =         0.0000  VIRIAL  =         0.0000  VOLUME     =   1304963.8008
                                                    SURFTEN    =         0.0000
                                                    Density    =         1.0080
 ------------------------------------------------------------------------------

 NMR restraints: Bond =    0.000   Angle =     0.000   Torsion =     0.000
===============================================================================

 NSTEP =   244000   TIME(PS) =     494.000  TEMP(K) =   311.23  PRESS =     0.0
 Etot   =   -222080.4933  EKtot   =     88563.8125  EPtot      =   -310644.3058
 BOND   =      6562.2235  ANGLE   =     26274.9199  DIHED      =     18485.2237
 1-4 NB =      6220.4327  1-4 EEL =      3840.4512  VDWAALS    =     17307.4246
 EELEC  =   -389799.1403  EHBOND  =         0.0000  RESTRAINT  =       464.1589
 EAMBER (non-restraint)  =   -311108.4646
 EKCMT  =         0.0000  VIRIAL  =         0.0000  VOLUME     =   1305425.6373
                                                    SURFTEN    =         0.0000
                                                    Density    =         1.0077
 ------------------------------------------------------------------------------

 NMR restraints: Bond =    0.000   Angle =     0.000   Torsion =     0.000
===============================================================================

 NSTEP =   245000   TIME(PS) =     495.000  TEMP(K) =   311.32  PRESS =     0.0
 Etot   =   -222164.7770  EKtot   =     88589.9297  EPtot      =   -310754.7067
 BOND   =      6530.2762  ANGLE   =     26213.0276  DIHED      =     18593.7514
 1-4 NB =      6222.0340  1-4 EEL =      3962.1059  VDWAALS    =     16989.4913
 EELEC  =   -389744.5926  EHBOND  =         0.0000  RESTRAINT  =       479.1994
 EAMBER (non-restraint)  =   -311233.9061
 EKCMT  =         0.0000  VIRIAL  =         0.0000  VOLUME     =   1303720.2461
                                                    SURFTEN    =         0.0000
                                                    Density    =         1.0090
 ------------------------------------------------------------------------------

 NMR restraints: Bond =    0.000   Angle =     0.000   Torsion =     0.000
===============================================================================

 NSTEP =   246000   TIME(PS) =     496.000  TEMP(K) =   310.82  PRESS =     0.0
 Etot   =   -221852.0991  EKtot   =     88447.1797  EPtot      =   -310299.2788
 BOND   =      6609.9427  ANGLE   =     26229.2655  DIHED      =     18558.9471
 1-4 NB =      6201.1949  1-4 EEL =      3920.6978  VDWAALS    =     16948.9630
 EELEC  =   -389227.4429  EHBOND  =         0.0000  RESTRAINT  =       459.1529
 EAMBER (non-restraint)  =   -310758.4317
 EKCMT  =         0.0000  VIRIAL  =         0.0000  VOLUME     =   1305460.0464
                                                    SURFTEN    =         0.0000
                                                    Density    =         1.0077
 ------------------------------------------------------------------------------

 NMR restraints: Bond =    0.000   Angle =     0.000   Torsion =     0.000
===============================================================================

 NSTEP =   247000   TIME(PS) =     497.000  TEMP(K) =   309.18  PRESS =     0.0
 Etot   =   -222460.9230  EKtot   =     87980.4219  EPtot      =   -310441.3449
 BOND   =      6453.9769  ANGLE   =     26279.7999  DIHED      =     18478.8096
 1-4 NB =      6195.4351  1-4 EEL =      3886.8935  VDWAALS    =     16561.9936
 EELEC  =   -388753.1667  EHBOND  =         0.0000  RESTRAINT  =       454.9132
 EAMBER (non-restraint)  =   -310896.2581
 EKCMT  =         0.0000  VIRIAL  =         0.0000  VOLUME     =   1304589.5938
                                                    SURFTEN    =         0.0000
                                                    Density    =         1.0083
 ------------------------------------------------------------------------------

 NMR restraints: Bond =    0.000   Angle =     0.000   Torsion =     0.000
===============================================================================

 NSTEP =   248000   TIME(PS) =     498.000  TEMP(K) =   310.76  PRESS =     0.0
 Etot   =   -222181.6539  EKtot   =     88428.1016  EPtot      =   -310609.7554
 BOND   =      6633.1375  ANGLE   =     25990.3449  DIHED      =     18596.5790
 1-4 NB =      6200.1473  1-4 EEL =      3946.0801  VDWAALS    =     16703.9416
 EELEC  =   -389131.3672  EHBOND  =         0.0000  RESTRAINT  =       451.3814
 EAMBER (non-restraint)  =   -311061.1368
 EKCMT  =         0.0000  VIRIAL  =         0.0000  VOLUME     =   1304296.8895
                                                    SURFTEN    =         0.0000
                                                    Density    =         1.0086
 ------------------------------------------------------------------------------

 NMR restraints: Bond =    0.000   Angle =     0.000   Torsion =     0.000
===============================================================================

 NSTEP =   249000   TIME(PS) =     499.000  TEMP(K) =   310.14  PRESS =     0.0
 Etot   =   -222460.9112  EKtot   =     88254.4141  EPtot      =   -310715.3252
 BOND   =      6644.4195  ANGLE   =     26216.6278  DIHED      =     18516.4833
 1-4 NB =      6280.5567  1-4 EEL =      3882.6579  VDWAALS    =     16644.9805
 EELEC  =   -389352.5325  EHBOND  =         0.0000  RESTRAINT  =       451.4815
 EAMBER (non-restraint)  =   -311166.8068
 EKCMT  =         0.0000  VIRIAL  =         0.0000  VOLUME     =   1303493.0737
                                                    SURFTEN    =         0.0000
                                                    Density    =         1.0092
 ------------------------------------------------------------------------------

 NMR restraints: Bond =    0.000   Angle =     0.000   Torsion =     0.000
===============================================================================

 NSTEP =   250000   TIME(PS) =     500.000  TEMP(K) =   310.36  PRESS =     0.0
 Etot   =   -222318.6042  EKtot   =     88315.1406  EPtot      =   -310633.7448
 BOND   =      6616.2328  ANGLE   =     26192.3604  DIHED      =     18530.6899
 1-4 NB =      6220.3706  1-4 EEL =      3881.6130  VDWAALS    =     16433.9689
 EELEC  =   -388972.5548  EHBOND  =         0.0000  RESTRAINT  =       463.5744
 EAMBER (non-restraint)  =   -311097.3192
 EKCMT  =         0.0000  VIRIAL  =         0.0000  VOLUME     =   1303610.6313
                                                    SURFTEN    =         0.0000
                                                    Density    =         1.0091
 ------------------------------------------------------------------------------

 NMR restraints: Bond =    0.000   Angle =     0.000   Torsion =     0.000
===============================================================================

      A V E R A G E S   O V E R     250 S T E P S


 NSTEP =   250000   TIME(PS) =     500.000  TEMP(K) =   309.99  PRESS =     0.0
 Etot   =   -222241.6018  EKtot   =     88211.6448  EPtot      =   -310453.2466
 BOND   =      6618.8641  ANGLE   =     26169.1551  DIHED      =     18580.1414
 1-4 NB =      6218.3523  1-4 EEL =      3901.4291  VDWAALS    =     16735.0885
 EELEC  =   -389128.1224  EHBOND  =         0.0000  RESTRAINT  =       451.8452
 EAMBER (non-restraint)  =   -310905.0918
 EKCMT  =         0.0000  VIRIAL  =         0.0000  VOLUME     =   1306550.3992
                                                    SURFTEN    =         0.0000
                                                    Density    =         1.0068
 ------------------------------------------------------------------------------

 NMR restraints: Bond =    0.000   Angle =     0.000   Torsion =     0.000
===============================================================================

      R M S  F L U C T U A T I O N S


 NSTEP =   250000   TIME(PS) =     500.000  TEMP(K) =     0.83  PRESS =     0.0
 Etot   =       495.8254  EKtot   =       234.8097  EPtot      =       429.5050
 BOND   =        59.6269  ANGLE   =       130.2449  DIHED      =        65.1977
 1-4 NB =        31.8737  1-4 EEL =        48.3970  VDWAALS    =       276.7683
 EELEC  =       441.7706  EHBOND  =         0.0000  RESTRAINT  =        12.2974
 EAMBER (non-restraint)  =       417.2076
 EKCMT  =         0.0000  VIRIAL  =         0.0000  VOLUME     =      2608.1339
                                                    SURFTEN    =         0.0000
                                                    Density    =         0.0020
 ------------------------------------------------------------------------------


 NMR restraints on final step:

| MC Barostat:       2500 volume changes attempted.
| MC Barostat:        760 changes successful ( 30.40%)
 ------------------------------------------------------------------------------

--------------------------------------------------------------------------------
   5.  TIMINGS
--------------------------------------------------------------------------------

|  NonSetup CPU Time in Major Routines:
|
|     Routine           Sec        %
|     ------------------------------
|     Nonbond          76.86    8.08
|     Bond              0.00    0.00
|     Angle             0.00    0.00
|     Dihedral          0.00    0.00
|     Shake             1.28    0.13
|     RunMD           860.56   90.47
|     Other            12.55    1.32
|     ------------------------------
|     Total           951.25

|  PME Nonbond Pairlist CPU Time:
|
|     Routine              Sec        %
|     ---------------------------------
|     Set Up Cit           0.00    0.00
|     Build List           0.00    0.00
|     ---------------------------------
|     Total                0.00    0.00

|  PME Direct Force CPU Time:
|
|     Routine              Sec        %
|     ---------------------------------
|     NonBonded Calc       0.00    0.00
|     Exclude Masked       0.00    0.00
|     Other                0.40    0.04
|     ---------------------------------
|     Total                0.40    0.04

|  PME Reciprocal Force CPU Time:
|
|     Routine              Sec        %
|     ---------------------------------
|     1D bspline           0.00    0.00
|     Grid Charges         0.00    0.00
|     Scalar Sum           0.00    0.00
|     Gradient Sum         0.00    0.00
|     FFT                  0.00    0.00
|     ---------------------------------
|     Total                0.00    0.00

|  Final Performance Info:
|     -----------------------------------------------------
|     Average timings for last    9000 steps:
|     Elapsed(s) =      33.78 Per Step(ms) =       3.75
|         ns/day =      23.02   seconds/ns =    3752.94
|
|     Average timings for all steps:
|     Elapsed(s) =     952.36 Per Step(ms) =       3.81
|         ns/day =      22.68   seconds/ns =    3809.42
|     -----------------------------------------------------

|  Setup CPU time:            1.37 seconds
|  NonSetup CPU time:       951.25 seconds
|  Total CPU time:          952.62 seconds     0.26 hours

|  Setup wall time:           2    seconds
|  NonSetup wall time:      952    seconds
|  Total wall time:         954    seconds     0.27 hours
