# Supplementary material for: Intermolecular Interactions in G Protein-Coupled Receptor Allosteric Sites at the Membrane Interface from Molecular Dynamics Simulations and Quantum Chemical Calculations
Source: J Chem Inf Model. 2022 Sep 30;62(19):4736–47. doi: 10.1021/acs.jcim.2c00788 (PMC9554917; doi:10.1021/acs.jcim.2c00788)
Supplement: Supplementary file 2 — ci2c00788_si_002.zip [file ci2c00788_si_002.zip › MD_simulations_inputs/C5aR1_MD_simulations_inputs/5o9h_popc/eq05.out]

          -------------------------------------------------------
          Amber 16 PMEMD                              2016
          -------------------------------------------------------

| PMEMD implementation of SANDER, Release 16

| Run on 01/25/2019 at 13:50:22

|   Executable path: /usr/local/amber16/bin/pmemd.cuda
| Working directory: /data/almudena/C5aR1-9P2-popc/1_equilibration
|          Hostname: c104343

  [-O]verwriting output

File Assignments:
|   MDIN: eq05.in                                                               
|  MDOUT: eq05.out                                                              
| INPCRD: c5ar1-9p2-popc.eq04.rst                                               
|   PARM: c5ar1-9p2-popc.top                                                    
| RESTRT: c5ar1-9p2-popc.eq05.rst                                               
|   REFC: c5ar1-9p2-popc.eq04.rst                                               
|  MDVEL: mdvel                                                                 
|   MDEN: mden                                                                  
|  MDCRD: eq05.nc                                                               
| MDINFO: mdinfo                                                                
|  MDFRC: mdfrc                                                                 


 Here is the input file:

&cntrl                                                                         
    imin=0,        ! No minimization                                           
    irest=1,       ! This IS a restart of an old MD simulation                 
    ntx=5,         ! So our inpcrd file has velocities                         
                                                                               
! Temperature control                                                          
    ntt=3,         ! Langevin dynamics                                         
    gamma_ln=1.0,  ! Friction coefficient (ps^-1)                              
    temp0=310,   ! Target temperature                                          
                                                                               
! Potential energy control                                                     
    cut=10.0,      ! Nonbonded cutoff, in Angstroms                            
                                                                               
! MD settings                                                                  
    nstlim=500000,  ! 500K steps, 500 ps total                                 
    dt=0.001,      ! time step (ps)                                            
                                                                               
! SHAKE                                                                        
    ntc=2,         ! Constrain bonds containing hydrogen                       
    ntf=2,         ! Do not calculate forces of bonds containing hydrogen      
                                                                               
! Control how often information is printed                                     
    ntpr=1000,     ! Print energies every 1000 steps                           
    ntwx=100,     ! Print coordinates every 1000 steps to the trajectory       
    ntwr=10000,    ! Print a restart file every 10K steps (can be less frequent
!   ntwv=-1,       ! Uncomment to also print velocities to trajectory          
!   ntwf=-1,       ! Uncomment to also print forces to trajectory              
    ntxo=2,        ! Write NetCDF format                                       
                                                                               
! Wrap coordinates when printing them to the same unit cell                    
    iwrap=1,                                                                   
                                                                               
! Constant pressure control.                                                   
    barostat=2,    ! MC barostat                                               
    ntp=3,         ! 1=isotropic, 2=anisotropic, 3=semi-isotropic w/ surften   
    pres0=1.0,     ! Target external pressure, in bar                          
                                                                               
! Constant surface tension (needed for semi-isotropic scaling). Uncomment      
    ! for this feature. csurften must be nonzero if ntp=3 above                
    csurften=3,    ! Interfaces in 1=yz plane, 2=xz plane, 3=xy plane          
    gamma_ten=0.0, ! Surface tension (dyne/cm). 0 gives pure semi-iso scaling  
    ninterface=2,  ! Number of interfaces (2 for bilayer)                      
/                                                                              


Note: ig = -1. Setting random seed to   384804 based on wallclock time in 
      microseconds.
 
|--------------------- INFORMATION ----------------------
| GPU (CUDA) Version of PMEMD in use: NVIDIA GPU IN USE.
|                    Version 16.0.0
| 
|                      02/25/2016
| 
| Implementation by:
|                    Ross C. Walker     (SDSC)
|                    Scott Le Grand     (nVIDIA)
| 
| Precision model in use:
|      [SPFP] - Single Precision Forces, 64-bit Fixed Point
|               Accumulation. (Default)
| 
|--------------------------------------------------------
 
|----------------- CITATION INFORMATION -----------------
|
|    When publishing work that utilized the CUDA version
|    of AMBER, please cite the following in addition to
|    the regular AMBER citations:
|
|  - Romelia Salomon-Ferrer; Andreas W. Goetz; Duncan
|    Poole; Scott Le Grand; Ross C. Walker "Routine
|    microsecond molecular dynamics simulations with
|    AMBER - Part II: Particle Mesh Ewald", J. Chem.
|    Theory Comput., 2013, 9 (9), pp3878-3888,
|    DOI: 10.1021/ct400314y.
|
|  - Andreas W. Goetz; Mark J. Williamson; Dong Xu;
|    Duncan Poole; Scott Le Grand; Ross C. Walker
|    "Routine microsecond molecular dynamics simulations
|    with AMBER - Part I: Generalized Born", J. Chem.
|    Theory Comput., 2012, 8 (5), pp1542-1555.
|
|  - Scott Le Grand; Andreas W. Goetz; Ross C. Walker
|    "SPFP: Speed without compromise - a mixed precision
|    model for GPU accelerated molecular dynamics
|    simulations.", Comp. Phys. Comm., 2013, 184
|    pp374-380, DOI: 10.1016/j.cpc.2012.09.022
|
|--------------------------------------------------------
 
|------------------- GPU DEVICE INFO --------------------
|
|            CUDA_VISIBLE_DEVICES: 1
|   CUDA Capable Devices Detected:      1
|           CUDA Device ID in use:      0
|                CUDA Device Name: GeForce GTX 1080 Ti
|     CUDA Device Global Mem Size:  11178 MB
| CUDA Device Num Multiprocessors:     28
|           CUDA Device Core Freq:   1.58 GHz
|
|--------------------------------------------------------
 
 
| Conditional Compilation Defines Used:
| PUBFFT
| BINTRAJ
| CUDA
| EMIL

| Largest sphere to fit in unit cell has radius =    54.416

| New format PARM file being parsed.
| Version =    1.000 Date = 01/25/19 Time = 10:59:25

| Note: 1-4 EEL scale factors are being read from the topology file.

| Note: 1-4 VDW scale factors are being read from the topology file.
| Duplicated    0 dihedrals

| Duplicated    0 dihedrals

--------------------------------------------------------------------------------
   1.  RESOURCE   USE: 
--------------------------------------------------------------------------------

 getting box info from netcdf restart file
 NATOM  =  133067 NTYPES =      26 NBONH =  112808 MBONA  =   19828
 NTHETH =   72702 MTHETA =   23462 NPHIH =  119124 MPHIA  =   73986
 NHPARM =       0 NPARM  =       0 NNB   =  391858 NRES   =   28945
 NBONA  =   19828 NTHETA =   23462 NPHIA =   73986 NUMBND =     106
 NUMANG =     228 NPTRA  =     274 NATYP =      64 NPHB   =       1
 IFBOX  =       1 NMXRS  =      78 IFCAP =       0 NEXTRA =       0
 NCOPY  =       0

| Coordinate Index Table dimensions:    19   19   19
| Direct force subcell size =     5.7280    5.7422    5.7784

     BOX TYPE: RECTILINEAR

--------------------------------------------------------------------------------
   2.  CONTROL  DATA  FOR  THE  RUN
--------------------------------------------------------------------------------

default_name                                                                    

General flags:
     imin    =       0, nmropt  =       0

Nature and format of input:
     ntx     =       5, irest   =       1, ntrx    =       1

Nature and format of output:
     ntxo    =       2, ntpr    =    1000, ntrx    =       1, ntwr    =   10000
     iwrap   =       1, ntwx    =     100, ntwv    =       0, ntwe    =       0
     ioutfm  =       1, ntwprt  =       0, idecomp =       0, rbornstat=      0

Potential function:
     ntf     =       2, ntb     =       2, igb     =       0, nsnb    =      25
     ipol    =       0, gbsa    =       0, iesp    =       0
     dielc   =   1.00000, cut     =  10.00000, intdiel =   1.00000

Frozen or restrained atoms:
     ibelly  =       0, ntr     =       0

Molecular dynamics:
     nstlim  =    500000, nscm    =      1000, nrespa  =         1
     t       =   0.00000, dt      =   0.00100, vlimit  =  -1.00000

Langevin dynamics temperature regulation:
     ig      =  384804
     temp0   = 310.00000, tempi   =   0.00000, gamma_ln=   1.00000

Pressure regulation:
     ntp     =       3
     pres0   =   1.00000, comp    =  44.60000, taup    =   1.00000
     Monte-Carlo Barostat:
     mcbarint  =     100

Constant surface tension:
     csurften  =       3
     gamma_ten =   0.00000 ninterface =       2

SHAKE:
     ntc     =       2, jfastw  =       0
     tol     =   0.00001

| Intermolecular bonds treatment:
|     no_intermolecular_bonds =       1

| Energy averages sample interval:
|     ene_avg_sampling =    1000

Ewald parameters:
     verbose =       0, ew_type =       0, nbflag  =       1, use_pme =       1
     vdwmeth =       1, eedmeth =       1, netfrc  =       1
     Box X =  108.833   Box Y =  109.101   Box Z =  109.789
     Alpha =   90.000   Beta  =   90.000   Gamma =   90.000
     NFFT1 =  112       NFFT2 =  112       NFFT3 =  112
     Cutoff=   10.000   Tol   =0.100E-04
     Ewald Coefficient =  0.27511
     Interpolation order =    4
| MONTE CARLO BAROSTAT IMPORTANT NOTE:
|   The Monte-Carlo barostat does not require the virial to adjust the system volume.
|   Since it is an expensive calculation, it is skipped for efficiency. A side-effect
|   is that the reported pressure is always 0 because it is not calculated.

--------------------------------------------------------------------------------
   3.  ATOMIC COORDINATES AND VELOCITIES
--------------------------------------------------------------------------------

default_name                                                                    
 begin time read from input coords =   500.000 ps

 
 Number of triangulated 3-point waters found:    27463

     Sum of charges from parm topology file =  -0.00206457
     Forcing neutrality...

| Dynamic Memory, Types Used:
| Reals             5121693
| Integers          7697200

| Nonbonded Pairs Initial Allocation:    40249440

| GPU memory information (estimate):
| KB of GPU memory in use:    655810
| KB of CPU memory in use:    180616

--------------------------------------------------------------------------------
   4.  RESULTS
--------------------------------------------------------------------------------

 ---------------------------------------------------
 APPROXIMATING switch and d/dx switch using CUBIC SPLINE INTERPOLATION
 using   5000.0 points per unit in tabled values
 TESTING RELATIVE ERROR over r ranging from 0.0 to cutoff
| CHECK switch(x): max rel err =   0.2738E-14   at   2.422500
| CHECK d/dx switch(x): max rel err =   0.8314E-11   at   2.736960
 ---------------------------------------------------
|---------------------------------------------------
| APPROXIMATING direct energy using CUBIC SPLINE INTERPOLATION
|  with   50.0 points per unit in tabled values
| Relative Error Limit not exceeded for r .gt.   2.33
| APPROXIMATING direct force using CUBIC SPLINE INTERPOLATION
|  with   50.0 points per unit in tabled values
| Relative Error Limit not exceeded for r .gt.   2.80
|---------------------------------------------------
| MC Barostat: Decreasing size of volume moves

 NSTEP =     1000   TIME(PS) =     501.000  TEMP(K) =   309.77  PRESS =     0.0
 Etot   =   -222988.3856  EKtot   =     88147.7734  EPtot      =   -311136.1591
 BOND   =      6606.1206  ANGLE   =     26420.9064  DIHED      =     18656.2970
 1-4 NB =      6181.7447  1-4 EEL =      3938.0693  VDWAALS    =     16291.4681
 EELEC  =   -389230.7652  EHBOND  =         0.0000  RESTRAINT  =         0.0000
 EKCMT  =         0.0000  VIRIAL  =         0.0000  VOLUME     =   1304521.3857
                                                    SURFTEN    =         0.0000
                                                    Density    =         1.0084
 ------------------------------------------------------------------------------

| MC Barostat: Decreasing size of volume moves

 NSTEP =     2000   TIME(PS) =     502.000  TEMP(K) =   309.28  PRESS =     0.0
 Etot   =   -222782.1655  EKtot   =     88009.1172  EPtot      =   -310791.2827
 BOND   =      6639.4326  ANGLE   =     26220.4494  DIHED      =     18683.9717
 1-4 NB =      6278.3754  1-4 EEL =      3863.3834  VDWAALS    =     16595.9382
 EELEC  =   -389072.8334  EHBOND  =         0.0000  RESTRAINT  =         0.0000
 EKCMT  =         0.0000  VIRIAL  =         0.0000  VOLUME     =   1304323.4415
                                                    SURFTEN    =         0.0000
                                                    Density    =         1.0085
 ------------------------------------------------------------------------------

| MC Barostat: Decreasing size of volume moves

 NSTEP =     3000   TIME(PS) =     503.000  TEMP(K) =   310.59  PRESS =     0.0
 Etot   =   -222823.9497  EKtot   =     88380.5859  EPtot      =   -311204.5357
 BOND   =      6602.7672  ANGLE   =     26303.9881  DIHED      =     18567.2197
 1-4 NB =      6221.9869  1-4 EEL =      3967.7446  VDWAALS    =     17011.4616
 EELEC  =   -389879.7037  EHBOND  =         0.0000  RESTRAINT  =         0.0000
 EKCMT  =         0.0000  VIRIAL  =         0.0000  VOLUME     =   1304058.5175
                                                    SURFTEN    =         0.0000
                                                    Density    =         1.0087
 ------------------------------------------------------------------------------

| MC Barostat: Decreasing size of volume moves

 NSTEP =     4000   TIME(PS) =     504.000  TEMP(K) =   311.92  PRESS =     0.0
 Etot   =   -222565.0006  EKtot   =     88758.2188  EPtot      =   -311323.2193
 BOND   =      6655.8726  ANGLE   =     26133.2664  DIHED      =     18577.7923
 1-4 NB =      6236.3978  1-4 EEL =      3883.1576  VDWAALS    =     16267.4672
 EELEC  =   -389077.1733  EHBOND  =         0.0000  RESTRAINT  =         0.0000
 EKCMT  =         0.0000  VIRIAL  =         0.0000  VOLUME     =   1304058.5175
                                                    SURFTEN    =         0.0000
                                                    Density    =         1.0087
 ------------------------------------------------------------------------------

| MC Barostat: Decreasing size of volume moves

 NSTEP =     5000   TIME(PS) =     505.000  TEMP(K) =   310.08  PRESS =     0.0
 Etot   =   -222347.6387  EKtot   =     88235.8281  EPtot      =   -310583.4668
 BOND   =      6661.4993  ANGLE   =     26403.1244  DIHED      =     18620.3200
 1-4 NB =      6163.0498  1-4 EEL =      3862.8158  VDWAALS    =     16714.2047
 EELEC  =   -389008.4809  EHBOND  =         0.0000  RESTRAINT  =         0.0000
 EKCMT  =         0.0000  VIRIAL  =         0.0000  VOLUME     =   1303851.5172
                                                    SURFTEN    =         0.0000
                                                    Density    =         1.0089
 ------------------------------------------------------------------------------


 NSTEP =     6000   TIME(PS) =     506.000  TEMP(K) =   310.31  PRESS =     0.0
 Etot   =   -222613.9761  EKtot   =     88300.6016  EPtot      =   -310914.5777
 BOND   =      6465.7775  ANGLE   =     26144.5361  DIHED      =     18527.4222
 1-4 NB =      6287.4899  1-4 EEL =      4004.0920  VDWAALS    =     16164.5712
 EELEC  =   -388508.4665  EHBOND  =         0.0000  RESTRAINT  =         0.0000
 EKCMT  =         0.0000  VIRIAL  =         0.0000  VOLUME     =   1305566.9495
                                                    SURFTEN    =         0.0000
                                                    Density    =         1.0076
 ------------------------------------------------------------------------------


 NSTEP =     7000   TIME(PS) =     507.000  TEMP(K) =   309.87  PRESS =     0.0
 Etot   =   -222600.0194  EKtot   =     88176.6406  EPtot      =   -310776.6600
 BOND   =      6593.3879  ANGLE   =     26273.7279  DIHED      =     18593.9802
 1-4 NB =      6199.0648  1-4 EEL =      3862.4207  VDWAALS    =     16020.1944
 EELEC  =   -388319.4358  EHBOND  =         0.0000  RESTRAINT  =         0.0000
 EKCMT  =         0.0000  VIRIAL  =         0.0000  VOLUME     =   1306562.4355
                                                    SURFTEN    =         0.0000
                                                    Density    =         1.0068
 ------------------------------------------------------------------------------


 NSTEP =     8000   TIME(PS) =     508.000  TEMP(K) =   310.36  PRESS =     0.0
 Etot   =   -222647.7827  EKtot   =     88315.2188  EPtot      =   -310963.0015
 BOND   =      6509.9138  ANGLE   =     26394.9597  DIHED      =     18580.4003
 1-4 NB =      6250.2130  1-4 EEL =      3915.7955  VDWAALS    =     16677.8549
 EELEC  =   -389292.1386  EHBOND  =         0.0000  RESTRAINT  =         0.0000
 EKCMT  =         0.0000  VIRIAL  =         0.0000  VOLUME     =   1307092.5827
                                                    SURFTEN    =         0.0000
                                                    Density    =         1.0064
 ------------------------------------------------------------------------------


 NSTEP =     9000   TIME(PS) =     509.000  TEMP(K) =   310.59  PRESS =     0.0
 Etot   =   -222660.3599  EKtot   =     88381.5781  EPtot      =   -311041.9380
 BOND   =      6437.6324  ANGLE   =     26374.3222  DIHED      =     18574.4634
 1-4 NB =      6241.8654  1-4 EEL =      3995.1970  VDWAALS    =     16945.2795
 EELEC  =   -389610.6979  EHBOND  =         0.0000  RESTRAINT  =         0.0000
 EKCMT  =         0.0000  VIRIAL  =         0.0000  VOLUME     =   1307795.7010
                                                    SURFTEN    =         0.0000
                                                    Density    =         1.0059
 ------------------------------------------------------------------------------


 NSTEP =    10000   TIME(PS) =     510.000  TEMP(K) =   312.42  PRESS =     0.0
 Etot   =   -222234.9047  EKtot   =     88902.7734  EPtot      =   -311137.6782
 BOND   =      6592.7666  ANGLE   =     26185.5358  DIHED      =     18553.3779
 1-4 NB =      6258.2747  1-4 EEL =      3993.5735  VDWAALS    =     16837.9328
 EELEC  =   -389559.1396  EHBOND  =         0.0000  RESTRAINT  =         0.0000
 EKCMT  =         0.0000  VIRIAL  =         0.0000  VOLUME     =   1306888.1677
                                                    SURFTEN    =         0.0000
                                                    Density    =         1.0066
 ------------------------------------------------------------------------------


 NSTEP =    11000   TIME(PS) =     511.000  TEMP(K) =   310.27  PRESS =     0.0
 Etot   =   -222061.7163  EKtot   =     88290.8516  EPtot      =   -310352.5678
 BOND   =      6689.0201  ANGLE   =     26256.7838  DIHED      =     18524.2765
 1-4 NB =      6281.0246  1-4 EEL =      3838.2146  VDWAALS    =     15635.8296
 EELEC  =   -387577.7170  EHBOND  =         0.0000  RESTRAINT  =         0.0000
 EKCMT  =         0.0000  VIRIAL  =         0.0000  VOLUME     =   1305991.0685
                                                    SURFTEN    =         0.0000
                                                    Density    =         1.0072
 ------------------------------------------------------------------------------


 NSTEP =    12000   TIME(PS) =     512.000  TEMP(K) =   310.70  PRESS =     0.0
 Etot   =   -222780.3821  EKtot   =     88411.9922  EPtot      =   -311192.3743
 BOND   =      6559.7982  ANGLE   =     26191.4021  DIHED      =     18628.2011
 1-4 NB =      6194.1061  1-4 EEL =      3936.4523  VDWAALS    =     16795.7209
 EELEC  =   -389498.0550  EHBOND  =         0.0000  RESTRAINT  =         0.0000
 EKCMT  =         0.0000  VIRIAL  =         0.0000  VOLUME     =   1305488.4281
                                                    SURFTEN    =         0.0000
                                                    Density    =         1.0076
 ------------------------------------------------------------------------------


 NSTEP =    13000   TIME(PS) =     513.000  TEMP(K) =   308.85  PRESS =     0.0
 Etot   =   -223305.8556  EKtot   =     87887.3594  EPtot      =   -311193.2150
 BOND   =      6755.0115  ANGLE   =     26201.1917  DIHED      =     18615.0930
 1-4 NB =      6193.3215  1-4 EEL =      3912.7487  VDWAALS    =     16453.0658
 EELEC  =   -389323.6471  EHBOND  =         0.0000  RESTRAINT  =         0.0000
 EKCMT  =         0.0000  VIRIAL  =         0.0000  VOLUME     =   1305370.2184
                                                    SURFTEN    =         0.0000
                                                    Density    =         1.0077
 ------------------------------------------------------------------------------


 NSTEP =    14000   TIME(PS) =     514.000  TEMP(K) =   310.44  PRESS =     0.0
 Etot   =   -223135.6634  EKtot   =     88338.3125  EPtot      =   -311473.9759
 BOND   =      6706.5855  ANGLE   =     26192.9658  DIHED      =     18644.0719
 1-4 NB =      6177.5507  1-4 EEL =      3864.5946  VDWAALS    =     16453.9364
 EELEC  =   -389513.6808  EHBOND  =         0.0000  RESTRAINT  =         0.0000
 EKCMT  =         0.0000  VIRIAL  =         0.0000  VOLUME     =   1304317.8137
                                                    SURFTEN    =         0.0000
                                                    Density    =         1.0085
 ------------------------------------------------------------------------------

| MC Barostat: Decreasing size of volume moves

 NSTEP =    15000   TIME(PS) =     515.000  TEMP(K) =   308.92  PRESS =     0.0
 Etot   =   -223229.8256  EKtot   =     87904.6562  EPtot      =   -311134.4819
 BOND   =      6740.0386  ANGLE   =     26312.8444  DIHED      =     18540.8229
 1-4 NB =      6183.2891  1-4 EEL =      3802.9982  VDWAALS    =     16839.3018
 EELEC  =   -389553.7768  EHBOND  =         0.0000  RESTRAINT  =         0.0000
 EKCMT  =         0.0000  VIRIAL  =         0.0000  VOLUME     =   1304152.4924
                                                    SURFTEN    =         0.0000
                                                    Density    =         1.0087
 ------------------------------------------------------------------------------

| MC Barostat: Decreasing size of volume moves

 NSTEP =    16000   TIME(PS) =     516.000  TEMP(K) =   309.21  PRESS =     0.0
 Etot   =   -223100.6428  EKtot   =     87988.0312  EPtot      =   -311088.6741
 BOND   =      6654.0806  ANGLE   =     26143.9668  DIHED      =     18559.8305
 1-4 NB =      6220.0174  1-4 EEL =      3910.2416  VDWAALS    =     16735.6266
 EELEC  =   -389312.4376  EHBOND  =         0.0000  RESTRAINT  =         0.0000
 EKCMT  =         0.0000  VIRIAL  =         0.0000  VOLUME     =   1304592.0533
                                                    SURFTEN    =         0.0000
                                                    Density    =         1.0083
 ------------------------------------------------------------------------------

| MC Barostat: Decreasing size of volume moves

 NSTEP =    17000   TIME(PS) =     517.000  TEMP(K) =   309.52  PRESS =     0.0
 Etot   =   -223406.0614  EKtot   =     88077.0469  EPtot      =   -311483.1083
 BOND   =      6737.6844  ANGLE   =     26067.5957  DIHED      =     18544.9685
 1-4 NB =      6202.9649  1-4 EEL =      3880.6968  VDWAALS    =     16357.7695
 EELEC  =   -389274.7879  EHBOND  =         0.0000  RESTRAINT  =         0.0000
 EKCMT  =         0.0000  VIRIAL  =         0.0000  VOLUME     =   1304150.5638
                                                    SURFTEN    =         0.0000
                                                    Density    =         1.0087
 ------------------------------------------------------------------------------

| MC Barostat: Decreasing size of volume moves

 NSTEP =    18000   TIME(PS) =     518.000  TEMP(K) =   309.18  PRESS =     0.0
 Etot   =   -223308.0390  EKtot   =     87980.3281  EPtot      =   -311288.3672
 BOND   =      6582.0508  ANGLE   =     26476.8375  DIHED      =     18575.7462
 1-4 NB =      6210.6726  1-4 EEL =      3925.3808  VDWAALS    =     16827.9583
 EELEC  =   -389887.0134  EHBOND  =         0.0000  RESTRAINT  =         0.0000
 EKCMT  =         0.0000  VIRIAL  =         0.0000  VOLUME     =   1304220.7399
                                                    SURFTEN    =         0.0000
                                                    Density    =         1.0086
 ------------------------------------------------------------------------------


 NSTEP =    19000   TIME(PS) =     519.000  TEMP(K) =   310.41  PRESS =     0.0
 Etot   =   -222581.1121  EKtot   =     88329.7734  EPtot      =   -310910.8855
 BOND   =      6680.7681  ANGLE   =     26139.7665  DIHED      =     18586.0917
 1-4 NB =      6215.1430  1-4 EEL =      3891.0944  VDWAALS    =     16200.5332
 EELEC  =   -388624.2825  EHBOND  =         0.0000  RESTRAINT  =         0.0000
 EKCMT  =         0.0000  VIRIAL  =         0.0000  VOLUME     =   1303743.5894
                                                    SURFTEN    =         0.0000
                                                    Density    =         1.0090
 ------------------------------------------------------------------------------

| MC Barostat: Decreasing size of volume moves

 NSTEP =    20000   TIME(PS) =     520.000  TEMP(K) =   311.24  PRESS =     0.0
 Etot   =   -222468.8966  EKtot   =     88566.4297  EPtot      =   -311035.3262
 BOND   =      6597.0435  ANGLE   =     26142.8830  DIHED      =     18741.2031
 1-4 NB =      6206.5362  1-4 EEL =      3979.9582  VDWAALS    =     16456.9168
 EELEC  =   -389159.8670  EHBOND  =         0.0000  RESTRAINT  =         0.0000
 EKCMT  =         0.0000  VIRIAL  =         0.0000  VOLUME     =   1303839.3193
                                                    SURFTEN    =         0.0000
                                                    Density    =         1.0089
 ------------------------------------------------------------------------------

| MC Barostat: Decreasing size of volume moves

 NSTEP =    21000   TIME(PS) =     521.000  TEMP(K) =   312.04  PRESS =     0.0
 Etot   =   -221937.5790  EKtot   =     88793.7031  EPtot      =   -310731.2821
 BOND   =      6495.7634  ANGLE   =     26476.2041  DIHED      =     18562.3098
 1-4 NB =      6287.4453  1-4 EEL =      3955.4880  VDWAALS    =     16614.6959
 EELEC  =   -389123.1887  EHBOND  =         0.0000  RESTRAINT  =         0.0000
 EKCMT  =         0.0000  VIRIAL  =         0.0000  VOLUME     =   1303684.6530
                                                    SURFTEN    =         0.0000
                                                    Density    =         1.0090
 ------------------------------------------------------------------------------

| MC Barostat: Decreasing size of volume moves

 NSTEP =    22000   TIME(PS) =     522.000  TEMP(K) =   310.90  PRESS =     0.0
 Etot   =   -222659.4002  EKtot   =     88468.3359  EPtot      =   -311127.7361
 BOND   =      6659.0435  ANGLE   =     26235.9315  DIHED      =     18635.4597
 1-4 NB =      6229.3263  1-4 EEL =      4014.7941  VDWAALS    =     16393.4382
 EELEC  =   -389295.7293  EHBOND  =         0.0000  RESTRAINT  =         0.0000
 EKCMT  =         0.0000  VIRIAL  =         0.0000  VOLUME     =   1303557.5853
                                                    SURFTEN    =         0.0000
                                                    Density    =         1.0091
 ------------------------------------------------------------------------------


 NSTEP =    23000   TIME(PS) =     523.000  TEMP(K) =   310.05  PRESS =     0.0
 Etot   =   -223356.3849  EKtot   =     88228.5625  EPtot      =   -311584.9474
 BOND   =      6574.3092  ANGLE   =     26278.5744  DIHED      =     18541.3230
 1-4 NB =      6200.0912  1-4 EEL =      3879.3860  VDWAALS    =     17274.7701
 EELEC  =   -390333.4013  EHBOND  =         0.0000  RESTRAINT  =         0.0000
 EKCMT  =         0.0000  VIRIAL  =         0.0000  VOLUME     =   1303296.5425
                                                    SURFTEN    =         0.0000
                                                    Density    =         1.0093
 ------------------------------------------------------------------------------


 NSTEP =    24000   TIME(PS) =     524.000  TEMP(K) =   309.28  PRESS =     0.0
 Etot   =   -223543.7312  EKtot   =     88009.1016  EPtot      =   -311552.8328
 BOND   =      6572.1672  ANGLE   =     26339.6829  DIHED      =     18641.7835
 1-4 NB =      6209.1698  1-4 EEL =      3885.2406  VDWAALS    =     17067.5394
 EELEC  =   -390268.4161  EHBOND  =         0.0000  RESTRAINT  =         0.0000
 EKCMT  =         0.0000  VIRIAL  =         0.0000  VOLUME     =   1302957.5705
                                                    SURFTEN    =         0.0000
                                                    Density    =         1.0096
 ------------------------------------------------------------------------------


 NSTEP =    25000   TIME(PS) =     525.000  TEMP(K) =   310.52  PRESS =     0.0
 Etot   =   -223138.7787  EKtot   =     88359.9375  EPtot      =   -311498.7162
 BOND   =      6583.5659  ANGLE   =     26200.2451  DIHED      =     18600.4349
 1-4 NB =      6236.9767  1-4 EEL =      3863.2809  VDWAALS    =     16449.5373
 EELEC  =   -389432.7571  EHBOND  =         0.0000  RESTRAINT  =         0.0000
 EKCMT  =         0.0000  VIRIAL  =         0.0000  VOLUME     =   1301038.3319
                                                    SURFTEN    =         0.0000
                                                    Density    =         1.0111
 ------------------------------------------------------------------------------


 NSTEP =    26000   TIME(PS) =     526.000  TEMP(K) =   310.08  PRESS =     0.0
 Etot   =   -223460.0555  EKtot   =     88236.6719  EPtot      =   -311696.7274
 BOND   =      6612.6037  ANGLE   =     26089.6278  DIHED      =     18686.5928
 1-4 NB =      6183.6019  1-4 EEL =      3869.9882  VDWAALS    =     16558.1326
 EELEC  =   -389697.2743  EHBOND  =         0.0000  RESTRAINT  =         0.0000
 EKCMT  =         0.0000  VIRIAL  =         0.0000  VOLUME     =   1301672.9631
                                                    SURFTEN    =         0.0000
                                                    Density    =         1.0106
 ------------------------------------------------------------------------------


 NSTEP =    27000   TIME(PS) =     527.000  TEMP(K) =   309.16  PRESS =     0.0
 Etot   =   -223545.8978  EKtot   =     87973.2812  EPtot      =   -311519.1791
 BOND   =      6606.4140  ANGLE   =     25988.8864  DIHED      =     18583.9704
 1-4 NB =      6256.3390  1-4 EEL =      3886.9417  VDWAALS    =     16648.5066
 EELEC  =   -389490.2372  EHBOND  =         0.0000  RESTRAINT  =         0.0000
 EKCMT  =         0.0000  VIRIAL  =         0.0000  VOLUME     =   1302209.5948
                                                    SURFTEN    =         0.0000
                                                    Density    =         1.0102
 ------------------------------------------------------------------------------


 NSTEP =    28000   TIME(PS) =     528.000  TEMP(K) =   310.02  PRESS =     0.0
 Etot   =   -223249.2275  EKtot   =     88218.1953  EPtot      =   -311467.4228
 BOND   =      6643.5593  ANGLE   =     26227.6255  DIHED      =     18547.8134
 1-4 NB =      6195.8340  1-4 EEL =      3955.8001  VDWAALS    =     16498.5695
 EELEC  =   -389536.6246  EHBOND  =         0.0000  RESTRAINT  =         0.0000
 EKCMT  =         0.0000  VIRIAL  =         0.0000  VOLUME     =   1303557.4830
                                                    SURFTEN    =         0.0000
                                                    Density    =         1.0091
 ------------------------------------------------------------------------------


 NSTEP =    29000   TIME(PS) =     529.000  TEMP(K) =   308.87  PRESS =     0.0
 Etot   =   -223331.6649  EKtot   =     87892.2109  EPtot      =   -311223.8758
 BOND   =      6606.6527  ANGLE   =     26176.6250  DIHED      =     18549.2392
 1-4 NB =      6216.0773  1-4 EEL =      3946.2354  VDWAALS    =     16852.0208
 EELEC  =   -389570.7262  EHBOND  =         0.0000  RESTRAINT  =         0.0000
 EKCMT  =         0.0000  VIRIAL  =         0.0000  VOLUME     =   1303780.4355
                                                    SURFTEN    =         0.0000
                                                    Density    =         1.0090
 ------------------------------------------------------------------------------


 NSTEP =    30000   TIME(PS) =     530.000  TEMP(K) =   309.24  PRESS =     0.0
 Etot   =   -223192.2641  EKtot   =     87996.9453  EPtot      =   -311189.2094
 BOND   =      6589.1249  ANGLE   =     26368.7051  DIHED      =     18674.9112
 1-4 NB =      6224.7212  1-4 EEL =      3938.3498  VDWAALS    =     16774.6289
 EELEC  =   -389759.6504  EHBOND  =         0.0000  RESTRAINT  =         0.0000
 EKCMT  =         0.0000  VIRIAL  =         0.0000  VOLUME     =   1303023.2207
                                                    SURFTEN    =         0.0000
                                                    Density    =         1.0095
 ------------------------------------------------------------------------------


 NSTEP =    31000   TIME(PS) =     531.000  TEMP(K) =   308.79  PRESS =     0.0
 Etot   =   -223825.1392  EKtot   =     87869.7031  EPtot      =   -311694.8424
 BOND   =      6528.2823  ANGLE   =     26161.1073  DIHED      =     18602.3680
 1-4 NB =      6231.1182  1-4 EEL =      3882.8323  VDWAALS    =     17197.7924
 EELEC  =   -390298.3429  EHBOND  =         0.0000  RESTRAINT  =         0.0000
 EKCMT  =         0.0000  VIRIAL  =         0.0000  VOLUME     =   1302773.0121
                                                    SURFTEN    =         0.0000
                                                    Density    =         1.0097
 ------------------------------------------------------------------------------


 NSTEP =    32000   TIME(PS) =     532.000  TEMP(K) =   309.61  PRESS =     0.0
 Etot   =   -223621.8547  EKtot   =     88102.2891  EPtot      =   -311724.1438
 BOND   =      6576.7443  ANGLE   =     25989.5655  DIHED      =     18677.8942
 1-4 NB =      6216.3990  1-4 EEL =      3834.4353  VDWAALS    =     17196.5172
 EELEC  =   -390215.6993  EHBOND  =         0.0000  RESTRAINT  =         0.0000
 EKCMT  =         0.0000  VIRIAL  =         0.0000  VOLUME     =   1302493.8735
                                                    SURFTEN    =         0.0000
                                                    Density    =         1.0100
 ------------------------------------------------------------------------------


 NSTEP =    33000   TIME(PS) =     533.000  TEMP(K) =   310.06  PRESS =     0.0
 Etot   =   -223525.2220  EKtot   =     88229.6250  EPtot      =   -311754.8470
 BOND   =      6562.1187  ANGLE   =     26012.9659  DIHED      =     18628.2300
 1-4 NB =      6208.0013  1-4 EEL =      3917.4035  VDWAALS    =     17444.9278
 EELEC  =   -390528.4941  EHBOND  =         0.0000  RESTRAINT  =         0.0000
 EKCMT  =         0.0000  VIRIAL  =         0.0000  VOLUME     =   1302204.2599
                                                    SURFTEN    =         0.0000
                                                    Density    =         1.0102
 ------------------------------------------------------------------------------


 NSTEP =    34000   TIME(PS) =     534.000  TEMP(K) =   309.70  PRESS =     0.0
 Etot   =   -223598.2378  EKtot   =     88128.0781  EPtot      =   -311726.3159
 BOND   =      6551.1581  ANGLE   =     26204.1227  DIHED      =     18652.6261
 1-4 NB =      6204.7052  1-4 EEL =      3949.6176  VDWAALS    =     17147.5655
 EELEC  =   -390436.1111  EHBOND  =         0.0000  RESTRAINT  =         0.0000
 EKCMT  =         0.0000  VIRIAL  =         0.0000  VOLUME     =   1301421.1636
                                                    SURFTEN    =         0.0000
                                                    Density    =         1.0108
 ------------------------------------------------------------------------------


 NSTEP =    35000   TIME(PS) =     535.000  TEMP(K) =   309.26  PRESS =     0.0
 Etot   =   -223856.7252  EKtot   =     88003.1016  EPtot      =   -311859.8267
 BOND   =      6580.0989  ANGLE   =     26111.3377  DIHED      =     18538.7767
 1-4 NB =      6251.1799  1-4 EEL =      3932.2147  VDWAALS    =     16827.1893
 EELEC  =   -390100.6240  EHBOND  =         0.0000  RESTRAINT  =         0.0000
 EKCMT  =         0.0000  VIRIAL  =         0.0000  VOLUME     =   1301357.1675
                                                    SURFTEN    =         0.0000
                                                    Density    =         1.0108
 ------------------------------------------------------------------------------


 NSTEP =    36000   TIME(PS) =     536.000  TEMP(K) =   309.56  PRESS =     0.0
 Etot   =   -222785.6707  EKtot   =     88087.4609  EPtot      =   -310873.1317
 BOND   =      6622.9311  ANGLE   =     26371.0015  DIHED      =     18502.7723
 1-4 NB =      6288.3049  1-4 EEL =      4029.2291  VDWAALS    =     17062.9647
 EELEC  =   -389750.3353  EHBOND  =         0.0000  RESTRAINT  =         0.0000
 EKCMT  =         0.0000  VIRIAL  =         0.0000  VOLUME     =   1301383.9945
                                                    SURFTEN    =         0.0000
                                                    Density    =         1.0108
 ------------------------------------------------------------------------------


 NSTEP =    37000   TIME(PS) =     537.000  TEMP(K) =   310.86  PRESS =     0.0
 Etot   =   -223467.6197  EKtot   =     88458.1250  EPtot      =   -311925.7447
 BOND   =      6643.3943  ANGLE   =     26149.3274  DIHED      =     18595.3928
 1-4 NB =      6187.7945  1-4 EEL =      3931.5716  VDWAALS    =     16577.4195
 EELEC  =   -390010.6447  EHBOND  =         0.0000  RESTRAINT  =         0.0000
 EKCMT  =         0.0000  VIRIAL  =         0.0000  VOLUME     =   1300294.7128
                                                    SURFTEN    =         0.0000
                                                    Density    =         1.0117
 ------------------------------------------------------------------------------


 NSTEP =    38000   TIME(PS) =     538.000  TEMP(K) =   309.58  PRESS =     0.0
 Etot   =   -223430.2604  EKtot   =     88093.6562  EPtot      =   -311523.9167
 BOND   =      6535.8995  ANGLE   =     26318.1720  DIHED      =     18703.4052
 1-4 NB =      6275.5910  1-4 EEL =      3889.2130  VDWAALS    =     16969.9946
 EELEC  =   -390216.1921  EHBOND  =         0.0000  RESTRAINT  =         0.0000
 EKCMT  =         0.0000  VIRIAL  =         0.0000  VOLUME     =   1301351.9904
                                                    SURFTEN    =         0.0000
                                                    Density    =         1.0108
 ------------------------------------------------------------------------------


 NSTEP =    39000   TIME(PS) =     539.000  TEMP(K) =   310.64  PRESS =     0.0
 Etot   =   -223195.8999  EKtot   =     88396.1719  EPtot      =   -311592.0718
 BOND   =      6717.5735  ANGLE   =     26184.2335  DIHED      =     18637.5257
 1-4 NB =      6232.4264  1-4 EEL =      3891.2924  VDWAALS    =     17199.7896
 EELEC  =   -390454.9129  EHBOND  =         0.0000  RESTRAINT  =         0.0000
 EKCMT  =         0.0000  VIRIAL  =         0.0000  VOLUME     =   1301351.9904
                                                    SURFTEN    =         0.0000
                                                    Density    =         1.0108
 ------------------------------------------------------------------------------


 NSTEP =    40000   TIME(PS) =     540.000  TEMP(K) =   309.05  PRESS =     0.0
 Etot   =   -223140.0252  EKtot   =     87942.1484  EPtot      =   -311082.1736
 BOND   =      6613.3078  ANGLE   =     26250.4403  DIHED      =     18703.0038
 1-4 NB =      6240.3584  1-4 EEL =      3933.7149  VDWAALS    =     17027.9792
 EELEC  =   -389850.9781  EHBOND  =         0.0000  RESTRAINT  =         0.0000
 EKCMT  =         0.0000  VIRIAL  =         0.0000  VOLUME     =   1304193.6477
                                                    SURFTEN    =         0.0000
                                                    Density    =         1.0086
 ------------------------------------------------------------------------------


 NSTEP =    41000   TIME(PS) =     541.000  TEMP(K) =   311.07  PRESS =     0.0
 Etot   =   -223156.5052  EKtot   =     88516.6406  EPtot      =   -311673.1458
 BOND   =      6710.4301  ANGLE   =     26169.6682  DIHED      =     18570.9996
 1-4 NB =      6159.6039  1-4 EEL =      3986.6904  VDWAALS    =     16769.0606
 EELEC  =   -390039.5987  EHBOND  =         0.0000  RESTRAINT  =         0.0000
 EKCMT  =         0.0000  VIRIAL  =         0.0000  VOLUME     =   1304136.5842
                                                    SURFTEN    =         0.0000
                                                    Density    =         1.0087
 ------------------------------------------------------------------------------


 NSTEP =    42000   TIME(PS) =     542.000  TEMP(K) =   309.90  PRESS =     0.0
 Etot   =   -222990.0928  EKtot   =     88183.9922  EPtot      =   -311174.0849
 BOND   =      6736.5109  ANGLE   =     26335.6750  DIHED      =     18612.6123
 1-4 NB =      6203.7243  1-4 EEL =      3884.1358  VDWAALS    =     16920.0143
 EELEC  =   -389866.7575  EHBOND  =         0.0000  RESTRAINT  =         0.0000
 EKCMT  =         0.0000  VIRIAL  =         0.0000  VOLUME     =   1304201.7660
                                                    SURFTEN    =         0.0000
                                                    Density    =         1.0086
 ------------------------------------------------------------------------------


 NSTEP =    43000   TIME(PS) =     543.000  TEMP(K) =   309.62  PRESS =     0.0
 Etot   =   -223171.5618  EKtot   =     88104.7734  EPtot      =   -311276.3352
 BOND   =      6647.7928  ANGLE   =     26321.7222  DIHED      =     18613.3382
 1-4 NB =      6180.4383  1-4 EEL =      3893.0985  VDWAALS    =     16755.9806
 EELEC  =   -389688.7058  EHBOND  =         0.0000  RESTRAINT  =         0.0000
 EKCMT  =         0.0000  VIRIAL  =         0.0000  VOLUME     =   1303637.4061
                                                    SURFTEN    =         0.0000
                                                    Density    =         1.0091
 ------------------------------------------------------------------------------


 NSTEP =    44000   TIME(PS) =     544.000  TEMP(K) =   312.51  PRESS =     0.0
 Etot   =   -222471.4296  EKtot   =     88928.0938  EPtot      =   -311399.5234
 BOND   =      6701.5399  ANGLE   =     26119.3450  DIHED      =     18644.7512
 1-4 NB =      6143.0308  1-4 EEL =      3866.0711  VDWAALS    =     16838.3204
 EELEC  =   -389712.5817  EHBOND  =         0.0000  RESTRAINT  =         0.0000
 EKCMT  =         0.0000  VIRIAL  =         0.0000  VOLUME     =   1303794.4076
                                                    SURFTEN    =         0.0000
                                                    Density    =         1.0089
 ------------------------------------------------------------------------------


 NSTEP =    45000   TIME(PS) =     545.000  TEMP(K) =   311.69  PRESS =     0.0
 Etot   =   -222087.4494  EKtot   =     88694.2578  EPtot      =   -310781.7073
 BOND   =      6696.5700  ANGLE   =     25969.2957  DIHED      =     18581.0146
 1-4 NB =      6229.7415  1-4 EEL =      3868.0703  VDWAALS    =     17254.7034
 EELEC  =   -389381.1028  EHBOND  =         0.0000  RESTRAINT  =         0.0000
 EKCMT  =         0.0000  VIRIAL  =         0.0000  VOLUME     =   1303805.7411
                                                    SURFTEN    =         0.0000
                                                    Density    =         1.0089
 ------------------------------------------------------------------------------


 NSTEP =    46000   TIME(PS) =     546.000  TEMP(K) =   310.51  PRESS =     0.0
 Etot   =   -222425.4695  EKtot   =     88358.9844  EPtot      =   -310784.4539
 BOND   =      6565.8338  ANGLE   =     26392.0092  DIHED      =     18632.8381
 1-4 NB =      6240.3338  1-4 EEL =      3913.0175  VDWAALS    =     16303.6688
 EELEC  =   -388832.1550  EHBOND  =         0.0000  RESTRAINT  =         0.0000
 EKCMT  =         0.0000  VIRIAL  =         0.0000  VOLUME     =   1304086.5889
                                                    SURFTEN    =         0.0000
                                                    Density    =         1.0087
 ------------------------------------------------------------------------------


 NSTEP =    47000   TIME(PS) =     547.000  TEMP(K) =   310.75  PRESS =     0.0
 Etot   =   -222766.7624  EKtot   =     88425.2891  EPtot      =   -311192.0515
 BOND   =      6632.7792  ANGLE   =     26305.2631  DIHED      =     18619.3696
 1-4 NB =      6220.1700  1-4 EEL =      3857.1372  VDWAALS    =     16779.2218
 EELEC  =   -389605.9924  EHBOND  =         0.0000  RESTRAINT  =         0.0000
 EKCMT  =         0.0000  VIRIAL  =         0.0000  VOLUME     =   1305633.6173
                                                    SURFTEN    =         0.0000
                                                    Density    =         1.0075
 ------------------------------------------------------------------------------


 NSTEP =    48000   TIME(PS) =     548.000  TEMP(K) =   310.23  PRESS =     0.0
 Etot   =   -223019.0394  EKtot   =     88277.4531  EPtot      =   -311296.4925
 BOND   =      6584.8646  ANGLE   =     26141.1926  DIHED      =     18588.7396
 1-4 NB =      6209.1608  1-4 EEL =      3957.7273  VDWAALS    =     16812.3626
 EELEC  =   -389590.5402  EHBOND  =         0.0000  RESTRAINT  =         0.0000
 EKCMT  =         0.0000  VIRIAL  =         0.0000  VOLUME     =   1302355.6857
                                                    SURFTEN    =         0.0000
                                                    Density    =         1.0101
 ------------------------------------------------------------------------------


 NSTEP =    49000   TIME(PS) =     549.000  TEMP(K) =   310.35  PRESS =     0.0
 Etot   =   -222879.9471  EKtot   =     88312.9062  EPtot      =   -311192.8534
 BOND   =      6675.3755  ANGLE   =     26409.6214  DIHED      =     18562.5157
 1-4 NB =      6209.5737  1-4 EEL =      3903.6158  VDWAALS    =     16943.5084
 EELEC  =   -389897.0639  EHBOND  =         0.0000  RESTRAINT  =         0.0000
 EKCMT  =         0.0000  VIRIAL  =         0.0000  VOLUME     =   1302773.0811
                                                    SURFTEN    =         0.0000
                                                    Density    =         1.0097
 ------------------------------------------------------------------------------


 NSTEP =    50000   TIME(PS) =     550.000  TEMP(K) =   310.86  PRESS =     0.0
 Etot   =   -222594.0779  EKtot   =     88456.6250  EPtot      =   -311050.7029
 BOND   =      6661.7526  ANGLE   =     26200.5261  DIHED      =     18611.1322
 1-4 NB =      6189.6285  1-4 EEL =      3976.9301  VDWAALS    =     17331.5393
 EELEC  =   -390022.2117  EHBOND  =         0.0000  RESTRAINT  =         0.0000
 EKCMT  =         0.0000  VIRIAL  =         0.0000  VOLUME     =   1302641.1585
                                                    SURFTEN    =         0.0000
                                                    Density    =         1.0098
 ------------------------------------------------------------------------------


 NSTEP =    51000   TIME(PS) =     551.000  TEMP(K) =   311.91  PRESS =     0.0
 Etot   =   -222348.5160  EKtot   =     88755.4609  EPtot      =   -311103.9769
 BOND   =      6540.9030  ANGLE   =     26410.8075  DIHED      =     18516.1144
 1-4 NB =      6235.0918  1-4 EEL =      3896.1167  VDWAALS    =     16733.6024
 EELEC  =   -389436.6126  EHBOND  =         0.0000  RESTRAINT  =         0.0000
 EKCMT  =         0.0000  VIRIAL  =         0.0000  VOLUME     =   1303573.2864
                                                    SURFTEN    =         0.0000
                                                    Density    =         1.0091
 ------------------------------------------------------------------------------


 NSTEP =    52000   TIME(PS) =     552.000  TEMP(K) =   311.28  PRESS =     0.0
 Etot   =   -222732.8893  EKtot   =     88577.6719  EPtot      =   -311310.5612
 BOND   =      6538.1944  ANGLE   =     26239.2440  DIHED      =     18600.0757
 1-4 NB =      6264.5440  1-4 EEL =      3949.3425  VDWAALS    =     16647.5891
 EELEC  =   -389549.5509  EHBOND  =         0.0000  RESTRAINT  =         0.0000
 EKCMT  =         0.0000  VIRIAL  =         0.0000  VOLUME     =   1303848.2307
                                                    SURFTEN    =         0.0000
                                                    Density    =         1.0089
 ------------------------------------------------------------------------------


 NSTEP =    53000   TIME(PS) =     553.000  TEMP(K) =   310.71  PRESS =     0.0
 Etot   =   -222874.2256  EKtot   =     88414.9375  EPtot      =   -311289.1631
 BOND   =      6562.5637  ANGLE   =     26093.1484  DIHED      =     18541.1470
 1-4 NB =      6243.4026  1-4 EEL =      3989.3181  VDWAALS    =     16385.6406
 EELEC  =   -389104.3834  EHBOND  =         0.0000  RESTRAINT  =         0.0000
 EKCMT  =         0.0000  VIRIAL  =         0.0000  VOLUME     =   1304114.3099
                                                    SURFTEN    =         0.0000
                                                    Density    =         1.0087
 ------------------------------------------------------------------------------


 NSTEP =    54000   TIME(PS) =     554.000  TEMP(K) =   310.17  PRESS =     0.0
 Etot   =   -222824.8521  EKtot   =     88261.8516  EPtot      =   -311086.7037
 BOND   =      6603.6583  ANGLE   =     26405.5247  DIHED      =     18479.1589
 1-4 NB =      6198.2994  1-4 EEL =      3883.9290  VDWAALS    =     17100.0991
 EELEC  =   -389757.3730  EHBOND  =         0.0000  RESTRAINT  =         0.0000
 EKCMT  =         0.0000  VIRIAL  =         0.0000  VOLUME     =   1303777.7010
                                                    SURFTEN    =         0.0000
                                                    Density    =         1.0090
 ------------------------------------------------------------------------------


 NSTEP =    55000   TIME(PS) =     555.000  TEMP(K) =   310.42  PRESS =     0.0
 Etot   =   -223224.6153  EKtot   =     88332.7656  EPtot      =   -311557.3809
 BOND   =      6747.9049  ANGLE   =     26110.8021  DIHED      =     18533.4696
 1-4 NB =      6176.1919  1-4 EEL =      3863.4335  VDWAALS    =     16462.5664
 EELEC  =   -389451.7493  EHBOND  =         0.0000  RESTRAINT  =         0.0000
 EKCMT  =         0.0000  VIRIAL  =         0.0000  VOLUME     =   1302052.3167
                                                    SURFTEN    =         0.0000
                                                    Density    =         1.0103
 ------------------------------------------------------------------------------


 NSTEP =    56000   TIME(PS) =     556.000  TEMP(K) =   308.31  PRESS =     0.0
 Etot   =   -223729.4601  EKtot   =     87733.6406  EPtot      =   -311463.1007
 BOND   =      6716.0252  ANGLE   =     26250.6093  DIHED      =     18503.2657
 1-4 NB =      6182.9827  1-4 EEL =      3865.6707  VDWAALS    =     16927.0429
 EELEC  =   -389908.6972  EHBOND  =         0.0000  RESTRAINT  =         0.0000
 EKCMT  =         0.0000  VIRIAL  =         0.0000  VOLUME     =   1300090.2039
                                                    SURFTEN    =         0.0000
                                                    Density    =         1.0118
 ------------------------------------------------------------------------------


 NSTEP =    57000   TIME(PS) =     557.000  TEMP(K) =   309.71  PRESS =     0.0
 Etot   =   -223655.9191  EKtot   =     88132.0391  EPtot      =   -311787.9581
 BOND   =      6670.7733  ANGLE   =     26021.0228  DIHED      =     18497.8545
 1-4 NB =      6143.7803  1-4 EEL =      3875.7883  VDWAALS    =     16754.2604
 EELEC  =   -389751.4377  EHBOND  =         0.0000  RESTRAINT  =         0.0000
 EKCMT  =         0.0000  VIRIAL  =         0.0000  VOLUME     =   1300523.3886
                                                    SURFTEN    =         0.0000
                                                    Density    =         1.0115
 ------------------------------------------------------------------------------


 NSTEP =    58000   TIME(PS) =     558.000  TEMP(K) =   309.58  PRESS =     0.0
 Etot   =   -223300.0730  EKtot   =     88092.4688  EPtot      =   -311392.5418
 BOND   =      6619.5471  ANGLE   =     26096.5786  DIHED      =     18604.0287
 1-4 NB =      6278.8203  1-4 EEL =      3889.8468  VDWAALS    =     17091.8275
 EELEC  =   -389973.1909  EHBOND  =         0.0000  RESTRAINT  =         0.0000
 EKCMT  =         0.0000  VIRIAL  =         0.0000  VOLUME     =   1300636.8498
                                                    SURFTEN    =         0.0000
                                                    Density    =         1.0114
 ------------------------------------------------------------------------------


 NSTEP =    59000   TIME(PS) =     559.000  TEMP(K) =   310.51  PRESS =     0.0
 Etot   =   -223256.6773  EKtot   =     88359.2500  EPtot      =   -311615.9273
 BOND   =      6679.6478  ANGLE   =     26196.3072  DIHED      =     18657.5519
 1-4 NB =      6161.2502  1-4 EEL =      3937.3144  VDWAALS    =     17200.8086
 EELEC  =   -390448.8073  EHBOND  =         0.0000  RESTRAINT  =         0.0000
 EKCMT  =         0.0000  VIRIAL  =         0.0000  VOLUME     =   1302256.9478
                                                    SURFTEN    =         0.0000
                                                    Density    =         1.0101
 ------------------------------------------------------------------------------


 NSTEP =    60000   TIME(PS) =     560.000  TEMP(K) =   309.78  PRESS =     0.0
 Etot   =   -223544.3418  EKtot   =     88150.1094  EPtot      =   -311694.4512
 BOND   =      6561.6743  ANGLE   =     25868.1773  DIHED      =     18635.2727
 1-4 NB =      6190.2536  1-4 EEL =      3890.5205  VDWAALS    =     17150.1011
 EELEC  =   -389990.4508  EHBOND  =         0.0000  RESTRAINT  =         0.0000
 EKCMT  =         0.0000  VIRIAL  =         0.0000  VOLUME     =   1302318.2070
                                                    SURFTEN    =         0.0000
                                                    Density    =         1.0101
 ------------------------------------------------------------------------------


 NSTEP =    61000   TIME(PS) =     561.000  TEMP(K) =   309.54  PRESS =     0.0
 Etot   =   -223291.5010  EKtot   =     88081.0703  EPtot      =   -311372.5713
 BOND   =      6635.1618  ANGLE   =     25994.7243  DIHED      =     18549.1894
 1-4 NB =      6219.0685  1-4 EEL =      3976.0745  VDWAALS    =     16943.4144
 EELEC  =   -389690.2041  EHBOND  =         0.0000  RESTRAINT  =         0.0000
 EKCMT  =         0.0000  VIRIAL  =         0.0000  VOLUME     =   1302852.4891
                                                    SURFTEN    =         0.0000
                                                    Density    =         1.0097
 ------------------------------------------------------------------------------


 NSTEP =    62000   TIME(PS) =     562.000  TEMP(K) =   310.48  PRESS =     0.0
 Etot   =   -223272.5101  EKtot   =     88349.7969  EPtot      =   -311622.3070
 BOND   =      6691.1148  ANGLE   =     25886.7958  DIHED      =     18582.8615
 1-4 NB =      6149.6279  1-4 EEL =      3849.4514  VDWAALS    =     16914.4413
 EELEC  =   -389696.5996  EHBOND  =         0.0000  RESTRAINT  =         0.0000
 EKCMT  =         0.0000  VIRIAL  =         0.0000  VOLUME     =   1302182.5711
                                                    SURFTEN    =         0.0000
                                                    Density    =         1.0102
 ------------------------------------------------------------------------------


 NSTEP =    63000   TIME(PS) =     563.000  TEMP(K) =   310.13  PRESS =     0.0
 Etot   =   -223245.0331  EKtot   =     88248.9297  EPtot      =   -311493.9628
 BOND   =      6587.7115  ANGLE   =     26066.7906  DIHED      =     18551.2648
 1-4 NB =      6226.8884  1-4 EEL =      3945.2528  VDWAALS    =     16678.3897
 EELEC  =   -389550.2607  EHBOND  =         0.0000  RESTRAINT  =         0.0000
 EKCMT  =         0.0000  VIRIAL  =         0.0000  VOLUME     =   1301895.6393
                                                    SURFTEN    =         0.0000
                                                    Density    =         1.0104
 ------------------------------------------------------------------------------


 NSTEP =    64000   TIME(PS) =     564.000  TEMP(K) =   309.74  PRESS =     0.0
 Etot   =   -223183.2526  EKtot   =     88138.2031  EPtot      =   -311321.4558
 BOND   =      6625.9452  ANGLE   =     26117.5237  DIHED      =     18561.8039
 1-4 NB =      6232.8705  1-4 EEL =      3946.8965  VDWAALS    =     16569.7696
 EELEC  =   -389376.2650  EHBOND  =         0.0000  RESTRAINT  =         0.0000
 EKCMT  =         0.0000  VIRIAL  =         0.0000  VOLUME     =   1303168.5898
                                                    SURFTEN    =         0.0000
                                                    Density    =         1.0094
 ------------------------------------------------------------------------------


 NSTEP =    65000   TIME(PS) =     565.000  TEMP(K) =   308.83  PRESS =     0.0
 Etot   =   -223402.6881  EKtot   =     87879.6406  EPtot      =   -311282.3288
 BOND   =      6627.4550  ANGLE   =     26219.5705  DIHED      =     18611.0174
 1-4 NB =      6271.3164  1-4 EEL =      3971.5315  VDWAALS    =     16788.3811
 EELEC  =   -389771.6007  EHBOND  =         0.0000  RESTRAINT  =         0.0000
 EKCMT  =         0.0000  VIRIAL  =         0.0000  VOLUME     =   1302186.3326
                                                    SURFTEN    =         0.0000
                                                    Density    =         1.0102
 ------------------------------------------------------------------------------


 NSTEP =    66000   TIME(PS) =     566.000  TEMP(K) =   310.35  PRESS =     0.0
 Etot   =   -223339.4735  EKtot   =     88312.4297  EPtot      =   -311651.9032
 BOND   =      6599.8682  ANGLE   =     26053.6634  DIHED      =     18543.3709
 1-4 NB =      6263.0970  1-4 EEL =      4034.8908  VDWAALS    =     17253.4534
 EELEC  =   -390400.2470  EHBOND  =         0.0000  RESTRAINT  =         0.0000
 EKCMT  =         0.0000  VIRIAL  =         0.0000  VOLUME     =   1300833.9365
                                                    SURFTEN    =         0.0000
                                                    Density    =         1.0112
 ------------------------------------------------------------------------------


 NSTEP =    67000   TIME(PS) =     567.000  TEMP(K) =   309.58  PRESS =     0.0
 Etot   =   -223493.1731  EKtot   =     88094.9297  EPtot      =   -311588.1028
 BOND   =      6530.7123  ANGLE   =     26133.2812  DIHED      =     18559.0171
 1-4 NB =      6257.1393  1-4 EEL =      3936.5317  VDWAALS    =     16992.3892
 EELEC  =   -389997.1735  EHBOND  =         0.0000  RESTRAINT  =         0.0000
 EKCMT  =         0.0000  VIRIAL  =         0.0000  VOLUME     =   1300494.1637
                                                    SURFTEN    =         0.0000
                                                    Density    =         1.0115
 ------------------------------------------------------------------------------


 NSTEP =    68000   TIME(PS) =     568.000  TEMP(K) =   310.23  PRESS =     0.0
 Etot   =   -222846.4916  EKtot   =     88278.3047  EPtot      =   -311124.7963
 BOND   =      6747.2439  ANGLE   =     26096.8192  DIHED      =     18503.6334
 1-4 NB =      6251.4246  1-4 EEL =      3901.3754  VDWAALS    =     16521.0828
 EELEC  =   -389146.3757  EHBOND  =         0.0000  RESTRAINT  =         0.0000
 EKCMT  =         0.0000  VIRIAL  =         0.0000  VOLUME     =   1301523.4042
                                                    SURFTEN    =         0.0000
                                                    Density    =         1.0107
 ------------------------------------------------------------------------------


 NSTEP =    69000   TIME(PS) =     569.000  TEMP(K) =   310.15  PRESS =     0.0
 Etot   =   -223663.2023  EKtot   =     88256.9766  EPtot      =   -311920.1789
 BOND   =      6678.3622  ANGLE   =     26030.3341  DIHED      =     18546.9984
 1-4 NB =      6211.4926  1-4 EEL =      3893.9622  VDWAALS    =     16746.4006
 EELEC  =   -390027.7290  EHBOND  =         0.0000  RESTRAINT  =         0.0000
 EKCMT  =         0.0000  VIRIAL  =         0.0000  VOLUME     =   1299226.0436
                                                    SURFTEN    =         0.0000
                                                    Density    =         1.0125
 ------------------------------------------------------------------------------


 NSTEP =    70000   TIME(PS) =     570.000  TEMP(K) =   309.46  PRESS =     0.0
 Etot   =   -223878.6798  EKtot   =     88059.1406  EPtot      =   -311937.8204
 BOND   =      6622.1353  ANGLE   =     26079.5926  DIHED      =     18565.6812
 1-4 NB =      6198.2093  1-4 EEL =      4051.7802  VDWAALS    =     17418.3007
 EELEC  =   -390873.5196  EHBOND  =         0.0000  RESTRAINT  =         0.0000
 EKCMT  =         0.0000  VIRIAL  =         0.0000  VOLUME     =   1299167.4559
                                                    SURFTEN    =         0.0000
                                                    Density    =         1.0125
 ------------------------------------------------------------------------------


 NSTEP =    71000   TIME(PS) =     571.000  TEMP(K) =   310.72  PRESS =     0.0
 Etot   =   -223628.8710  EKtot   =     88418.9609  EPtot      =   -312047.8319
 BOND   =      6729.9054  ANGLE   =     25970.6776  DIHED      =     18612.7646
 1-4 NB =      6190.7397  1-4 EEL =      3947.3654  VDWAALS    =     16878.8688
 EELEC  =   -390378.1534  EHBOND  =         0.0000  RESTRAINT  =         0.0000
 EKCMT  =         0.0000  VIRIAL  =         0.0000  VOLUME     =   1300107.8121
                                                    SURFTEN    =         0.0000
                                                    Density    =         1.0118
 ------------------------------------------------------------------------------


 NSTEP =    72000   TIME(PS) =     572.000  TEMP(K) =   309.03  PRESS =     0.0
 Etot   =   -224136.3668  EKtot   =     87937.6328  EPtot      =   -312073.9996
 BOND   =      6546.7206  ANGLE   =     26041.2330  DIHED      =     18433.5848
 1-4 NB =      6145.5607  1-4 EEL =      3908.4878  VDWAALS    =     16862.5720
 EELEC  =   -390012.1585  EHBOND  =         0.0000  RESTRAINT  =         0.0000
 EKCMT  =         0.0000  VIRIAL  =         0.0000  VOLUME     =   1299895.0702
                                                    SURFTEN    =         0.0000
                                                    Density    =         1.0120
 ------------------------------------------------------------------------------


 NSTEP =    73000   TIME(PS) =     573.000  TEMP(K) =   309.95  PRESS =     0.0
 Etot   =   -223661.4543  EKtot   =     88200.0234  EPtot      =   -311861.4778
 BOND   =      6667.2357  ANGLE   =     25879.2292  DIHED      =     18569.3590
 1-4 NB =      6202.1597  1-4 EEL =      3912.6939  VDWAALS    =     17344.3004
 EELEC  =   -390436.4558  EHBOND  =         0.0000  RESTRAINT  =         0.0000
 EKCMT  =         0.0000  VIRIAL  =         0.0000  VOLUME     =   1301732.9064
                                                    SURFTEN    =         0.0000
                                                    Density    =         1.0105
 ------------------------------------------------------------------------------


 NSTEP =    74000   TIME(PS) =     574.000  TEMP(K) =   309.75  PRESS =     0.0
 Etot   =   -223808.4457  EKtot   =     88141.3516  EPtot      =   -311949.7973
 BOND   =      6624.8642  ANGLE   =     25931.7869  DIHED      =     18648.1476
 1-4 NB =      6252.5593  1-4 EEL =      3911.1042  VDWAALS    =     16806.4637
 EELEC  =   -390124.7233  EHBOND  =         0.0000  RESTRAINT  =         0.0000
 EKCMT  =         0.0000  VIRIAL  =         0.0000  VOLUME     =   1301466.0954
                                                    SURFTEN    =         0.0000
                                                    Density    =         1.0107
 ------------------------------------------------------------------------------


 NSTEP =    75000   TIME(PS) =     575.000  TEMP(K) =   310.40  PRESS =     0.0
 Etot   =   -223073.3954  EKtot   =     88326.2500  EPtot      =   -311399.6454
 BOND   =      6704.7222  ANGLE   =     26081.8055  DIHED      =     18624.6781
 1-4 NB =      6186.5418  1-4 EEL =      3903.7874  VDWAALS    =     17059.6233
 EELEC  =   -389960.8037  EHBOND  =         0.0000  RESTRAINT  =         0.0000
 EKCMT  =         0.0000  VIRIAL  =         0.0000  VOLUME     =   1301092.8697
                                                    SURFTEN    =         0.0000
                                                    Density    =         1.0110
 ------------------------------------------------------------------------------


 NSTEP =    76000   TIME(PS) =     576.000  TEMP(K) =   310.45  PRESS =     0.0
 Etot   =   -223388.8796  EKtot   =     88341.3828  EPtot      =   -311730.2625
 BOND   =      6560.0750  ANGLE   =     26224.4640  DIHED      =     18618.9851
 1-4 NB =      6181.4887  1-4 EEL =      3836.8647  VDWAALS    =     16996.8583
 EELEC  =   -390148.9983  EHBOND  =         0.0000  RESTRAINT  =         0.0000
 EKCMT  =         0.0000  VIRIAL  =         0.0000  VOLUME     =   1301165.9865
                                                    SURFTEN    =         0.0000
                                                    Density    =         1.0110
 ------------------------------------------------------------------------------


 NSTEP =    77000   TIME(PS) =     577.000  TEMP(K) =   309.16  PRESS =     0.0
 Etot   =   -223975.4797  EKtot   =     87973.4766  EPtot      =   -311948.9563
 BOND   =      6645.6213  ANGLE   =     26262.2736  DIHED      =     18573.7060
 1-4 NB =      6155.7257  1-4 EEL =      3999.4704  VDWAALS    =     16749.7654
 EELEC  =   -390335.5187  EHBOND  =         0.0000  RESTRAINT  =         0.0000
 EKCMT  =         0.0000  VIRIAL  =         0.0000  VOLUME     =   1300326.6580
                                                    SURFTEN    =         0.0000
                                                    Density    =         1.0116
 ------------------------------------------------------------------------------


 NSTEP =    78000   TIME(PS) =     578.000  TEMP(K) =   308.78  PRESS =     0.0
 Etot   =   -224266.9376  EKtot   =     87867.0938  EPtot      =   -312134.0314
 BOND   =      6637.6896  ANGLE   =     25962.6500  DIHED      =     18432.7380
 1-4 NB =      6235.3410  1-4 EEL =      3943.4619  VDWAALS    =     17354.2224
 EELEC  =   -390700.1342  EHBOND  =         0.0000  RESTRAINT  =         0.0000
 EKCMT  =         0.0000  VIRIAL  =         0.0000  VOLUME     =   1300796.1421
                                                    SURFTEN    =         0.0000
                                                    Density    =         1.0113
 ------------------------------------------------------------------------------


 NSTEP =    79000   TIME(PS) =     579.000  TEMP(K) =   309.58  PRESS =     0.0
 Etot   =   -223421.9436  EKtot   =     88093.0547  EPtot      =   -311514.9983
 BOND   =      6649.0471  ANGLE   =     26243.0432  DIHED      =     18571.0648
 1-4 NB =      6220.8400  1-4 EEL =      3938.3798  VDWAALS    =     16627.2886
 EELEC  =   -389764.6618  EHBOND  =         0.0000  RESTRAINT  =         0.0000
 EKCMT  =         0.0000  VIRIAL  =         0.0000  VOLUME     =   1301156.9550
                                                    SURFTEN    =         0.0000
                                                    Density    =         1.0110
 ------------------------------------------------------------------------------


 NSTEP =    80000   TIME(PS) =     580.000  TEMP(K) =   310.35  PRESS =     0.0
 Etot   =   -223624.4095  EKtot   =     88313.4141  EPtot      =   -311937.8235
 BOND   =      6689.4295  ANGLE   =     26218.3475  DIHED      =     18542.1210
 1-4 NB =      6169.0924  1-4 EEL =      3938.0017  VDWAALS    =     17114.2778
 EELEC  =   -390609.0934  EHBOND  =         0.0000  RESTRAINT  =         0.0000
 EKCMT  =         0.0000  VIRIAL  =         0.0000  VOLUME     =   1301084.9335
                                                    SURFTEN    =         0.0000
                                                    Density    =         1.0110
 ------------------------------------------------------------------------------


 NSTEP =    81000   TIME(PS) =     581.000  TEMP(K) =   310.76  PRESS =     0.0
 Etot   =   -223416.8962  EKtot   =     88428.4844  EPtot      =   -311845.3805
 BOND   =      6730.1683  ANGLE   =     25992.0904  DIHED      =     18594.9429
 1-4 NB =      6193.7204  1-4 EEL =      3952.5764  VDWAALS    =     17007.6715
 EELEC  =   -390316.5504  EHBOND  =         0.0000  RESTRAINT  =         0.0000
 EKCMT  =         0.0000  VIRIAL  =         0.0000  VOLUME     =   1300210.7764
                                                    SURFTEN    =         0.0000
                                                    Density    =         1.0117
 ------------------------------------------------------------------------------


 NSTEP =    82000   TIME(PS) =     582.000  TEMP(K) =   309.40  PRESS =     0.0
 Etot   =   -223383.7537  EKtot   =     88042.1562  EPtot      =   -311425.9099
 BOND   =      6596.9019  ANGLE   =     26192.1846  DIHED      =     18595.4122
 1-4 NB =      6221.8822  1-4 EEL =      3926.6212  VDWAALS    =     17072.5583
 EELEC  =   -390031.4704  EHBOND  =         0.0000  RESTRAINT  =         0.0000
 EKCMT  =         0.0000  VIRIAL  =         0.0000  VOLUME     =   1301532.1584
                                                    SURFTEN    =         0.0000
                                                    Density    =         1.0107
 ------------------------------------------------------------------------------


 NSTEP =    83000   TIME(PS) =     583.000  TEMP(K) =   309.03  PRESS =     0.0
 Etot   =   -223568.3669  EKtot   =     87937.2891  EPtot      =   -311505.6560
 BOND   =      6630.8725  ANGLE   =     26143.5105  DIHED      =     18531.1836
 1-4 NB =      6212.0695  1-4 EEL =      3965.1732  VDWAALS    =     17063.9379
 EELEC  =   -390052.4033  EHBOND  =         0.0000  RESTRAINT  =         0.0000
 EKCMT  =         0.0000  VIRIAL  =         0.0000  VOLUME     =   1301923.6715
                                                    SURFTEN    =         0.0000
                                                    Density    =         1.0104
 ------------------------------------------------------------------------------


 NSTEP =    84000   TIME(PS) =     584.000  TEMP(K) =   310.69  PRESS =     0.0
 Etot   =   -223469.9272  EKtot   =     88410.9141  EPtot      =   -311880.8413
 BOND   =      6617.7383  ANGLE   =     26042.7075  DIHED      =     18615.5328
 1-4 NB =      6215.8501  1-4 EEL =      3917.5724  VDWAALS    =     16360.3124
 EELEC  =   -389650.5548  EHBOND  =         0.0000  RESTRAINT  =         0.0000
 EKCMT  =         0.0000  VIRIAL  =         0.0000  VOLUME     =   1300119.4920
                                                    SURFTEN    =         0.0000
                                                    Density    =         1.0118
 ------------------------------------------------------------------------------


 NSTEP =    85000   TIME(PS) =     585.000  TEMP(K) =   308.70  PRESS =     0.0
 Etot   =   -223672.6025  EKtot   =     87843.6641  EPtot      =   -311516.2666
 BOND   =      6586.5329  ANGLE   =     26128.0176  DIHED      =     18584.3586
 1-4 NB =      6211.9121  1-4 EEL =      3931.7082  VDWAALS    =     16536.8366
 EELEC  =   -389495.6326  EHBOND  =         0.0000  RESTRAINT  =         0.0000
 EKCMT  =         0.0000  VIRIAL  =         0.0000  VOLUME     =   1302807.6008
                                                    SURFTEN    =         0.0000
                                                    Density    =         1.0097
 ------------------------------------------------------------------------------


 NSTEP =    86000   TIME(PS) =     586.000  TEMP(K) =   310.19  PRESS =     0.0
 Etot   =   -223296.0982  EKtot   =     88268.3125  EPtot      =   -311564.4107
 BOND   =      6525.0265  ANGLE   =     26017.9342  DIHED      =     18544.5438
 1-4 NB =      6202.1350  1-4 EEL =      3885.6410  VDWAALS    =     16481.6370
 EELEC  =   -389221.3282  EHBOND  =         0.0000  RESTRAINT  =         0.0000
 EKCMT  =         0.0000  VIRIAL  =         0.0000  VOLUME     =   1302466.5318
                                                    SURFTEN    =         0.0000
                                                    Density    =         1.0100
 ------------------------------------------------------------------------------


 NSTEP =    87000   TIME(PS) =     587.000  TEMP(K) =   309.59  PRESS =     0.0
 Etot   =   -223134.8677  EKtot   =     88096.9375  EPtot      =   -311231.8052
 BOND   =      6609.8085  ANGLE   =     26235.7641  DIHED      =     18508.2301
 1-4 NB =      6255.2762  1-4 EEL =      4011.3386  VDWAALS    =     16803.1689
 EELEC  =   -389655.3915  EHBOND  =         0.0000  RESTRAINT  =         0.0000
 EKCMT  =         0.0000  VIRIAL  =         0.0000  VOLUME     =   1302180.3459
                                                    SURFTEN    =         0.0000
                                                    Density    =         1.0102
 ------------------------------------------------------------------------------


 NSTEP =    88000   TIME(PS) =     588.000  TEMP(K) =   310.18  PRESS =     0.0
 Etot   =   -223235.5050  EKtot   =     88263.4688  EPtot      =   -311498.9737
 BOND   =      6558.4813  ANGLE   =     26145.5432  DIHED      =     18569.3769
 1-4 NB =      6216.7929  1-4 EEL =      3936.4047  VDWAALS    =     16739.6431
 EELEC  =   -389665.2157  EHBOND  =         0.0000  RESTRAINT  =         0.0000
 EKCMT  =         0.0000  VIRIAL  =         0.0000  VOLUME     =   1303203.5557
                                                    SURFTEN    =         0.0000
                                                    Density    =         1.0094
 ------------------------------------------------------------------------------


 NSTEP =    89000   TIME(PS) =     589.000  TEMP(K) =   310.81  PRESS =     0.0
 Etot   =   -222727.0693  EKtot   =     88445.0859  EPtot      =   -311172.1552
 BOND   =      6668.0375  ANGLE   =     26021.3055  DIHED      =     18542.7222
 1-4 NB =      6211.9614  1-4 EEL =      3861.4848  VDWAALS    =     16816.6995
 EELEC  =   -389294.3660  EHBOND  =         0.0000  RESTRAINT  =         0.0000
 EKCMT  =         0.0000  VIRIAL  =         0.0000  VOLUME     =   1301707.7222
                                                    SURFTEN    =         0.0000
                                                    Density    =         1.0106
 ------------------------------------------------------------------------------


 NSTEP =    90000   TIME(PS) =     590.000  TEMP(K) =   309.81  PRESS =     0.0
 Etot   =   -223162.4055  EKtot   =     88158.7812  EPtot      =   -311321.1867
 BOND   =      6528.2108  ANGLE   =     26228.0292  DIHED      =     18653.4429
 1-4 NB =      6288.8225  1-4 EEL =      3936.8266  VDWAALS    =     16215.2076
 EELEC  =   -389171.7262  EHBOND  =         0.0000  RESTRAINT  =         0.0000
 EKCMT  =         0.0000  VIRIAL  =         0.0000  VOLUME     =   1302059.3415
                                                    SURFTEN    =         0.0000
                                                    Density    =         1.0103
 ------------------------------------------------------------------------------


 NSTEP =    91000   TIME(PS) =     591.000  TEMP(K) =   310.81  PRESS =     0.0
 Etot   =   -223098.1709  EKtot   =     88443.9844  EPtot      =   -311542.1553
 BOND   =      6531.9879  ANGLE   =     26094.6638  DIHED      =     18579.7991
 1-4 NB =      6235.2268  1-4 EEL =      3863.8991  VDWAALS    =     17064.9463
 EELEC  =   -389912.6784  EHBOND  =         0.0000  RESTRAINT  =         0.0000
 EKCMT  =         0.0000  VIRIAL  =         0.0000  VOLUME     =   1300759.0328
                                                    SURFTEN    =         0.0000
                                                    Density    =         1.0113
 ------------------------------------------------------------------------------


 NSTEP =    92000   TIME(PS) =     592.000  TEMP(K) =   310.52  PRESS =     0.0
 Etot   =   -223181.2185  EKtot   =     88361.6016  EPtot      =   -311542.8201
 BOND   =      6634.2740  ANGLE   =     26206.3871  DIHED      =     18543.4017
 1-4 NB =      6207.0334  1-4 EEL =      3971.3847  VDWAALS    =     16249.6966
 EELEC  =   -389354.9975  EHBOND  =         0.0000  RESTRAINT  =         0.0000
 EKCMT  =         0.0000  VIRIAL  =         0.0000  VOLUME     =   1300981.8710
                                                    SURFTEN    =         0.0000
                                                    Density    =         1.0111
 ------------------------------------------------------------------------------


 NSTEP =    93000   TIME(PS) =     593.000  TEMP(K) =   311.09  PRESS =     0.0
 Etot   =   -223507.0763  EKtot   =     88523.7812  EPtot      =   -312030.8576
 BOND   =      6632.3597  ANGLE   =     25966.4794  DIHED      =     18625.3611
 1-4 NB =      6273.0089  1-4 EEL =      3921.3458  VDWAALS    =     16734.3759
 EELEC  =   -390183.7885  EHBOND  =         0.0000  RESTRAINT  =         0.0000
 EKCMT  =         0.0000  VIRIAL  =         0.0000  VOLUME     =   1301452.2678
                                                    SURFTEN    =         0.0000
                                                    Density    =         1.0108
 ------------------------------------------------------------------------------


 NSTEP =    94000   TIME(PS) =     594.000  TEMP(K) =   309.27  PRESS =     0.0
 Etot   =   -223930.3614  EKtot   =     88004.6797  EPtot      =   -311935.0411
 BOND   =      6585.7234  ANGLE   =     26292.6252  DIHED      =     18565.6724
 1-4 NB =      6196.4526  1-4 EEL =      3962.8602  VDWAALS    =     16843.7396
 EELEC  =   -390382.1145  EHBOND  =         0.0000  RESTRAINT  =         0.0000
 EKCMT  =         0.0000  VIRIAL  =         0.0000  VOLUME     =   1302166.7216
                                                    SURFTEN    =         0.0000
                                                    Density    =         1.0102
 ------------------------------------------------------------------------------


 NSTEP =    95000   TIME(PS) =     595.000  TEMP(K) =   310.33  PRESS =     0.0
 Etot   =   -223523.8060  EKtot   =     88308.0234  EPtot      =   -311831.8295
 BOND   =      6655.2729  ANGLE   =     26106.0879  DIHED      =     18644.9810
 1-4 NB =      6241.3193  1-4 EEL =      3921.8282  VDWAALS    =     16795.7909
 EELEC  =   -390197.1097  EHBOND  =         0.0000  RESTRAINT  =         0.0000
 EKCMT  =         0.0000  VIRIAL  =         0.0000  VOLUME     =   1299639.2141
                                                    SURFTEN    =         0.0000
                                                    Density    =         1.0122
 ------------------------------------------------------------------------------


 NSTEP =    96000   TIME(PS) =     596.000  TEMP(K) =   309.79  PRESS =     0.0
 Etot   =   -223636.3261  EKtot   =     88152.7812  EPtot      =   -311789.1074
 BOND   =      6606.6689  ANGLE   =     26142.0588  DIHED      =     18604.2494
 1-4 NB =      6210.7531  1-4 EEL =      3865.6817  VDWAALS    =     16999.1755
 EELEC  =   -390217.6948  EHBOND  =         0.0000  RESTRAINT  =         0.0000
 EKCMT  =         0.0000  VIRIAL  =         0.0000  VOLUME     =   1300278.7483
                                                    SURFTEN    =         0.0000
                                                    Density    =         1.0117
 ------------------------------------------------------------------------------


 NSTEP =    97000   TIME(PS) =     597.000  TEMP(K) =   310.20  PRESS =     0.0
 Etot   =   -223366.4821  EKtot   =     88271.4766  EPtot      =   -311637.9587
 BOND   =      6690.0654  ANGLE   =     26189.8000  DIHED      =     18679.2478
 1-4 NB =      6164.5253  1-4 EEL =      3850.7629  VDWAALS    =     17226.6436
 EELEC  =   -390439.0037  EHBOND  =         0.0000  RESTRAINT  =         0.0000
 EKCMT  =         0.0000  VIRIAL  =         0.0000  VOLUME     =   1301503.3961
                                                    SURFTEN    =         0.0000
                                                    Density    =         1.0107
 ------------------------------------------------------------------------------


 NSTEP =    98000   TIME(PS) =     598.000  TEMP(K) =   311.19  PRESS =     0.0
 Etot   =   -223482.9021  EKtot   =     88551.7969  EPtot      =   -312034.6990
 BOND   =      6644.8349  ANGLE   =     26063.1932  DIHED      =     18582.8479
 1-4 NB =      6219.3652  1-4 EEL =      3916.5698  VDWAALS    =     16919.1744
 EELEC  =   -390380.6844  EHBOND  =         0.0000  RESTRAINT  =         0.0000
 EKCMT  =         0.0000  VIRIAL  =         0.0000  VOLUME     =   1302302.6518
                                                    SURFTEN    =         0.0000
                                                    Density    =         1.0101
 ------------------------------------------------------------------------------


 NSTEP =    99000   TIME(PS) =     599.000  TEMP(K) =   309.91  PRESS =     0.0
 Etot   =   -224162.3909  EKtot   =     88188.1172  EPtot      =   -312350.5081
 BOND   =      6659.3719  ANGLE   =     26083.8795  DIHED      =     18487.1853
 1-4 NB =      6190.1608  1-4 EEL =      3957.4530  VDWAALS    =     16751.2673
 EELEC  =   -390479.8260  EHBOND  =         0.0000  RESTRAINT  =         0.0000
 EKCMT  =         0.0000  VIRIAL  =         0.0000  VOLUME     =   1301308.7948
                                                    SURFTEN    =         0.0000
                                                    Density    =         1.0109
 ------------------------------------------------------------------------------


 NSTEP =   100000   TIME(PS) =     600.000  TEMP(K) =   310.17  PRESS =     0.0
 Etot   =   -223317.4748  EKtot   =     88260.9922  EPtot      =   -311578.4669
 BOND   =      6698.8935  ANGLE   =     26254.0147  DIHED      =     18517.7203
 1-4 NB =      6181.8602  1-4 EEL =      3903.3745  VDWAALS    =     17259.2202
 EELEC  =   -390393.5504  EHBOND  =         0.0000  RESTRAINT  =         0.0000
 EKCMT  =         0.0000  VIRIAL  =         0.0000  VOLUME     =   1300721.0495
                                                    SURFTEN    =         0.0000
                                                    Density    =         1.0113
 ------------------------------------------------------------------------------


 NSTEP =   101000   TIME(PS) =     601.000  TEMP(K) =   310.78  PRESS =     0.0
 Etot   =   -223326.6376  EKtot   =     88435.7812  EPtot      =   -311762.4188
 BOND   =      6762.3960  ANGLE   =     26078.2427  DIHED      =     18539.9703
 1-4 NB =      6195.7235  1-4 EEL =      3887.2292  VDWAALS    =     16666.4460
 EELEC  =   -389892.4264  EHBOND  =         0.0000  RESTRAINT  =         0.0000
 EKCMT  =         0.0000  VIRIAL  =         0.0000  VOLUME     =   1299139.6971
                                                    SURFTEN    =         0.0000
                                                    Density    =         1.0126
 ------------------------------------------------------------------------------


 NSTEP =   102000   TIME(PS) =     602.000  TEMP(K) =   310.50  PRESS =     0.0
 Etot   =   -223259.1545  EKtot   =     88356.3984  EPtot      =   -311615.5529
 BOND   =      6699.8611  ANGLE   =     26345.7520  DIHED      =     18578.1267
 1-4 NB =      6214.7409  1-4 EEL =      4057.2375  VDWAALS    =     16495.2378
 EELEC  =   -390006.5090  EHBOND  =         0.0000  RESTRAINT  =         0.0000
 EKCMT  =         0.0000  VIRIAL  =         0.0000  VOLUME     =   1298620.7950
                                                    SURFTEN    =         0.0000
                                                    Density    =         1.0130
 ------------------------------------------------------------------------------


 NSTEP =   103000   TIME(PS) =     603.000  TEMP(K) =   311.96  PRESS =     0.0
 Etot   =   -223249.8496  EKtot   =     88770.5156  EPtot      =   -312020.3652
 BOND   =      6662.0472  ANGLE   =     26118.5893  DIHED      =     18439.6780
 1-4 NB =      6214.5505  1-4 EEL =      4040.0778  VDWAALS    =     16650.7459
 EELEC  =   -390146.0540  EHBOND  =         0.0000  RESTRAINT  =         0.0000
 EKCMT  =         0.0000  VIRIAL  =         0.0000  VOLUME     =   1300598.8482
                                                    SURFTEN    =         0.0000
                                                    Density    =         1.0114
 ------------------------------------------------------------------------------


 NSTEP =   104000   TIME(PS) =     604.000  TEMP(K) =   310.10  PRESS =     0.0
 Etot   =   -223299.5938  EKtot   =     88240.2969  EPtot      =   -311539.8907
 BOND   =      6648.6083  ANGLE   =     26321.1328  DIHED      =     18580.8998
 1-4 NB =      6211.1672  1-4 EEL =      4037.5025  VDWAALS    =     17260.0733
 EELEC  =   -390599.2746  EHBOND  =         0.0000  RESTRAINT  =         0.0000
 EKCMT  =         0.0000  VIRIAL  =         0.0000  VOLUME     =   1299846.7454
                                                    SURFTEN    =         0.0000
                                                    Density    =         1.0120
 ------------------------------------------------------------------------------


 NSTEP =   105000   TIME(PS) =     605.000  TEMP(K) =   309.53  PRESS =     0.0
 Etot   =   -223515.9851  EKtot   =     88080.6875  EPtot      =   -311596.6726
 BOND   =      6758.1546  ANGLE   =     25970.8394  DIHED      =     18574.9586
 1-4 NB =      6221.6815  1-4 EEL =      3939.7264  VDWAALS    =     16893.2842
 EELEC  =   -389955.3173  EHBOND  =         0.0000  RESTRAINT  =         0.0000
 EKCMT  =         0.0000  VIRIAL  =         0.0000  VOLUME     =   1299850.2791
                                                    SURFTEN    =         0.0000
                                                    Density    =         1.0120
 ------------------------------------------------------------------------------


 NSTEP =   106000   TIME(PS) =     606.000  TEMP(K) =   311.15  PRESS =     0.0
 Etot   =   -223138.2234  EKtot   =     88540.9297  EPtot      =   -311679.1531
 BOND   =      6597.6907  ANGLE   =     26202.0169  DIHED      =     18428.5375
 1-4 NB =      6168.4529  1-4 EEL =      3976.9453  VDWAALS    =     17012.2608
 EELEC  =   -390065.0572  EHBOND  =         0.0000  RESTRAINT  =         0.0000
 EKCMT  =         0.0000  VIRIAL  =         0.0000  VOLUME     =   1300239.4960
                                                    SURFTEN    =         0.0000
                                                    Density    =         1.0117
 ------------------------------------------------------------------------------


 NSTEP =   107000   TIME(PS) =     607.000  TEMP(K) =   309.79  PRESS =     0.0
 Etot   =   -224020.4373  EKtot   =     88152.2891  EPtot      =   -312172.7264
 BOND   =      6697.1397  ANGLE   =     26101.9002  DIHED      =     18580.0388
 1-4 NB =      6172.4350  1-4 EEL =      3889.1172  VDWAALS    =     17217.6728
 EELEC  =   -390831.0300  EHBOND  =         0.0000  RESTRAINT  =         0.0000
 EKCMT  =         0.0000  VIRIAL  =         0.0000  VOLUME     =   1301727.1628
                                                    SURFTEN    =         0.0000
                                                    Density    =         1.0105
 ------------------------------------------------------------------------------


 NSTEP =   108000   TIME(PS) =     608.000  TEMP(K) =   309.80  PRESS =     0.0
 Etot   =   -223613.8113  EKtot   =     88156.1328  EPtot      =   -311769.9441
 BOND   =      6630.0044  ANGLE   =     26104.1754  DIHED      =     18501.4433
 1-4 NB =      6219.9271  1-4 EEL =      4017.0978  VDWAALS    =     17066.4630
 EELEC  =   -390309.0550  EHBOND  =         0.0000  RESTRAINT  =         0.0000
 EKCMT  =         0.0000  VIRIAL  =         0.0000  VOLUME     =   1301941.3716
                                                    SURFTEN    =         0.0000
                                                    Density    =         1.0104
 ------------------------------------------------------------------------------


 NSTEP =   109000   TIME(PS) =     609.000  TEMP(K) =   309.44  PRESS =     0.0
 Etot   =   -223831.1026  EKtot   =     88054.4219  EPtot      =   -311885.5245
 BOND   =      6730.5971  ANGLE   =     25813.4647  DIHED      =     18637.9067
 1-4 NB =      6226.9266  1-4 EEL =      3974.6869  VDWAALS    =     17054.7467
 EELEC  =   -390323.8532  EHBOND  =         0.0000  RESTRAINT  =         0.0000
 EKCMT  =         0.0000  VIRIAL  =         0.0000  VOLUME     =   1301263.6424
                                                    SURFTEN    =         0.0000
                                                    Density    =         1.0109
 ------------------------------------------------------------------------------


 NSTEP =   110000   TIME(PS) =     610.000  TEMP(K) =   309.61  PRESS =     0.0
 Etot   =   -223933.6571  EKtot   =     88103.0469  EPtot      =   -312036.7039
 BOND   =      6750.1451  ANGLE   =     25999.8526  DIHED      =     18593.5722
 1-4 NB =      6179.8334  1-4 EEL =      3936.8363  VDWAALS    =     17026.3458
 EELEC  =   -390523.2893  EHBOND  =         0.0000  RESTRAINT  =         0.0000
 EKCMT  =         0.0000  VIRIAL  =         0.0000  VOLUME     =   1301885.6485
                                                    SURFTEN    =         0.0000
                                                    Density    =         1.0104
 ------------------------------------------------------------------------------


 NSTEP =   111000   TIME(PS) =     611.000  TEMP(K) =   309.63  PRESS =     0.0
 Etot   =   -223618.3308  EKtot   =     88107.3438  EPtot      =   -311725.6746
 BOND   =      6674.1957  ANGLE   =     26190.3760  DIHED      =     18642.8453
 1-4 NB =      6226.4985  1-4 EEL =      4053.3644  VDWAALS    =     17169.2963
 EELEC  =   -390682.2509  EHBOND  =         0.0000  RESTRAINT  =         0.0000
 EKCMT  =         0.0000  VIRIAL  =         0.0000  VOLUME     =   1300944.2161
                                                    SURFTEN    =         0.0000
                                                    Density    =         1.0112
 ------------------------------------------------------------------------------


 NSTEP =   112000   TIME(PS) =     612.000  TEMP(K) =   310.15  PRESS =     0.0
 Etot   =   -223722.0423  EKtot   =     88255.1641  EPtot      =   -311977.2064
 BOND   =      6622.2912  ANGLE   =     26048.5645  DIHED      =     18605.5784
 1-4 NB =      6189.7088  1-4 EEL =      3952.1675  VDWAALS    =     16606.4946
 EELEC  =   -390002.0114  EHBOND  =         0.0000  RESTRAINT  =         0.0000
 EKCMT  =         0.0000  VIRIAL  =         0.0000  VOLUME     =   1301657.5171
                                                    SURFTEN    =         0.0000
                                                    Density    =         1.0106
 ------------------------------------------------------------------------------


 NSTEP =   113000   TIME(PS) =     613.000  TEMP(K) =   310.46  PRESS =     0.0
 Etot   =   -223029.1515  EKtot   =     88343.8594  EPtot      =   -311373.0108
 BOND   =      6512.0712  ANGLE   =     26133.7804  DIHED      =     18566.8921
 1-4 NB =      6225.4923  1-4 EEL =      3916.8063  VDWAALS    =     16882.0518
 EELEC  =   -389610.1051  EHBOND  =         0.0000  RESTRAINT  =         0.0000
 EKCMT  =         0.0000  VIRIAL  =         0.0000  VOLUME     =   1301179.0682
                                                    SURFTEN    =         0.0000
                                                    Density    =         1.0110
 ------------------------------------------------------------------------------


 NSTEP =   114000   TIME(PS) =     614.000  TEMP(K) =   311.21  PRESS =     0.0
 Etot   =   -222856.6041  EKtot   =     88557.8438  EPtot      =   -311414.4478
 BOND   =      6620.9845  ANGLE   =     26152.2432  DIHED      =     18639.7531
 1-4 NB =      6175.5676  1-4 EEL =      3963.2893  VDWAALS    =     16930.2689
 EELEC  =   -389896.5545  EHBOND  =         0.0000  RESTRAINT  =         0.0000
 EKCMT  =         0.0000  VIRIAL  =         0.0000  VOLUME     =   1303469.9256
                                                    SURFTEN    =         0.0000
                                                    Density    =         1.0092
 ------------------------------------------------------------------------------


 NSTEP =   115000   TIME(PS) =     615.000  TEMP(K) =   309.95  PRESS =     0.0
 Etot   =   -222779.5591  EKtot   =     88199.3047  EPtot      =   -310978.8638
 BOND   =      6614.6564  ANGLE   =     26233.0928  DIHED      =     18582.1784
 1-4 NB =      6167.3215  1-4 EEL =      4016.2781  VDWAALS    =     16577.1996
 EELEC  =   -389169.5906  EHBOND  =         0.0000  RESTRAINT  =         0.0000
 EKCMT  =         0.0000  VIRIAL  =         0.0000  VOLUME     =   1303591.7995
                                                    SURFTEN    =         0.0000
                                                    Density    =         1.0091
 ------------------------------------------------------------------------------


 NSTEP =   116000   TIME(PS) =     616.000  TEMP(K) =   310.50  PRESS =     0.0
 Etot   =   -223246.0087  EKtot   =     88356.1250  EPtot      =   -311602.1337
 BOND   =      6599.1643  ANGLE   =     26023.3686  DIHED      =     18587.7359
 1-4 NB =      6177.0021  1-4 EEL =      4036.8231  VDWAALS    =     16758.8072
 EELEC  =   -389785.0349  EHBOND  =         0.0000  RESTRAINT  =         0.0000
 EKCMT  =         0.0000  VIRIAL  =         0.0000  VOLUME     =   1302639.3551
                                                    SURFTEN    =         0.0000
                                                    Density    =         1.0098
 ------------------------------------------------------------------------------


 NSTEP =   117000   TIME(PS) =     617.000  TEMP(K) =   309.62  PRESS =     0.0
 Etot   =   -223233.5541  EKtot   =     88105.8750  EPtot      =   -311339.4291
 BOND   =      6704.1674  ANGLE   =     26107.6177  DIHED      =     18583.8210
 1-4 NB =      6193.6983  1-4 EEL =      3933.9839  VDWAALS    =     16631.5201
 EELEC  =   -389494.2376  EHBOND  =         0.0000  RESTRAINT  =         0.0000
 EKCMT  =         0.0000  VIRIAL  =         0.0000  VOLUME     =   1304499.1420
                                                    SURFTEN    =         0.0000
                                                    Density    =         1.0084
 ------------------------------------------------------------------------------


 NSTEP =   118000   TIME(PS) =     618.000  TEMP(K) =   311.22  PRESS =     0.0
 Etot   =   -222337.6055  EKtot   =     88560.2344  EPtot      =   -310897.8399
 BOND   =      6657.3571  ANGLE   =     26229.7695  DIHED      =     18442.9340
 1-4 NB =      6233.1891  1-4 EEL =      3891.5665  VDWAALS    =     16978.0141
 EELEC  =   -389330.6702  EHBOND  =         0.0000  RESTRAINT  =         0.0000
 EKCMT  =         0.0000  VIRIAL  =         0.0000  VOLUME     =   1303865.9357
                                                    SURFTEN    =         0.0000
                                                    Density    =         1.0089
 ------------------------------------------------------------------------------


 NSTEP =   119000   TIME(PS) =     619.000  TEMP(K) =   311.61  PRESS =     0.0
 Etot   =   -222542.6222  EKtot   =     88671.6953  EPtot      =   -311214.3175
 BOND   =      6616.9501  ANGLE   =     25927.3061  DIHED      =     18545.1113
 1-4 NB =      6136.0907  1-4 EEL =      3812.1430  VDWAALS    =     16766.5836
 EELEC  =   -389018.5024  EHBOND  =         0.0000  RESTRAINT  =         0.0000
 EKCMT  =         0.0000  VIRIAL  =         0.0000  VOLUME     =   1301672.5244
                                                    SURFTEN    =         0.0000
                                                    Density    =         1.0106
 ------------------------------------------------------------------------------


 NSTEP =   120000   TIME(PS) =     620.000  TEMP(K) =   310.61  PRESS =     0.0
 Etot   =   -222836.9927  EKtot   =     88387.1172  EPtot      =   -311224.1099
 BOND   =      6635.4691  ANGLE   =     26286.0462  DIHED      =     18535.4121
 1-4 NB =      6177.7330  1-4 EEL =      3962.7766  VDWAALS    =     17078.7490
 EELEC  =   -389900.2958  EHBOND  =         0.0000  RESTRAINT  =         0.0000
 EKCMT  =         0.0000  VIRIAL  =         0.0000  VOLUME     =   1301611.3740
                                                    SURFTEN    =         0.0000
                                                    Density    =         1.0106
 ------------------------------------------------------------------------------


 NSTEP =   121000   TIME(PS) =     621.000  TEMP(K) =   311.74  PRESS =     0.0
 Etot   =   -222814.8397  EKtot   =     88707.0000  EPtot      =   -311521.8397
 BOND   =      6651.7248  ANGLE   =     26397.2675  DIHED      =     18553.2662
 1-4 NB =      6199.1632  1-4 EEL =      3940.0212  VDWAALS    =     17005.8699
 EELEC  =   -390269.1525  EHBOND  =         0.0000  RESTRAINT  =         0.0000
 EKCMT  =         0.0000  VIRIAL  =         0.0000  VOLUME     =   1300949.5358
                                                    SURFTEN    =         0.0000
                                                    Density    =         1.0111
 ------------------------------------------------------------------------------


 NSTEP =   122000   TIME(PS) =     622.000  TEMP(K) =   310.80  PRESS =     0.0
 Etot   =   -222904.2693  EKtot   =     88441.1641  EPtot      =   -311345.4334
 BOND   =      6621.5052  ANGLE   =     26187.9671  DIHED      =     18571.3257
 1-4 NB =      6216.9091  1-4 EEL =      3930.3075  VDWAALS    =     17078.0428
 EELEC  =   -389951.4908  EHBOND  =         0.0000  RESTRAINT  =         0.0000
 EKCMT  =         0.0000  VIRIAL  =         0.0000  VOLUME     =   1300928.4313
                                                    SURFTEN    =         0.0000
                                                    Density    =         1.0112
 ------------------------------------------------------------------------------


 NSTEP =   123000   TIME(PS) =     623.000  TEMP(K) =   309.95  PRESS =     0.0
 Etot   =   -223210.6312  EKtot   =     88199.1406  EPtot      =   -311409.7718
 BOND   =      6641.3816  ANGLE   =     26238.4552  DIHED      =     18510.0776
 1-4 NB =      6217.9645  1-4 EEL =      3942.7755  VDWAALS    =     16729.9329
 EELEC  =   -389690.3591  EHBOND  =         0.0000  RESTRAINT  =         0.0000
 EKCMT  =         0.0000  VIRIAL  =         0.0000  VOLUME     =   1302434.1487
                                                    SURFTEN    =         0.0000
                                                    Density    =         1.0100
 ------------------------------------------------------------------------------


 NSTEP =   124000   TIME(PS) =     624.000  TEMP(K) =   309.64  PRESS =     0.0
 Etot   =   -223088.5750  EKtot   =     88109.4609  EPtot      =   -311198.0359
 BOND   =      6667.6654  ANGLE   =     26332.8496  DIHED      =     18515.6293
 1-4 NB =      6251.1207  1-4 EEL =      3935.1004  VDWAALS    =     16563.4095
 EELEC  =   -389463.8109  EHBOND  =         0.0000  RESTRAINT  =         0.0000
 EKCMT  =         0.0000  VIRIAL  =         0.0000  VOLUME     =   1303446.8427
                                                    SURFTEN    =         0.0000
                                                    Density    =         1.0092
 ------------------------------------------------------------------------------


 NSTEP =   125000   TIME(PS) =     625.000  TEMP(K) =   309.50  PRESS =     0.0
 Etot   =   -223618.5066  EKtot   =     88069.7500  EPtot      =   -311688.2566
 BOND   =      6580.4054  ANGLE   =     26062.5879  DIHED      =     18539.4800
 1-4 NB =      6188.7207  1-4 EEL =      3942.0455  VDWAALS    =     16486.2783
 EELEC  =   -389487.7743  EHBOND  =         0.0000  RESTRAINT  =         0.0000
 EKCMT  =         0.0000  VIRIAL  =         0.0000  VOLUME     =   1300628.9483
                                                    SURFTEN    =         0.0000
                                                    Density    =         1.0114
 ------------------------------------------------------------------------------


 NSTEP =   126000   TIME(PS) =     626.000  TEMP(K) =   310.88  PRESS =     0.0
 Etot   =   -222965.3646  EKtot   =     88462.2969  EPtot      =   -311427.6615
 BOND   =      6612.5119  ANGLE   =     26191.4696  DIHED      =     18540.8889
 1-4 NB =      6245.3836  1-4 EEL =      3874.3103  VDWAALS    =     17153.5492
 EELEC  =   -390045.7751  EHBOND  =         0.0000  RESTRAINT  =         0.0000
 EKCMT  =         0.0000  VIRIAL  =         0.0000  VOLUME     =   1299688.7679
                                                    SURFTEN    =         0.0000
                                                    Density    =         1.0121
 ------------------------------------------------------------------------------


 NSTEP =   127000   TIME(PS) =     627.000  TEMP(K) =   310.21  PRESS =     0.0
 Etot   =   -223493.5705  EKtot   =     88273.1953  EPtot      =   -311766.7658
 BOND   =      6461.8458  ANGLE   =     26067.6403  DIHED      =     18620.8170
 1-4 NB =      6242.1452  1-4 EEL =      3888.6465  VDWAALS    =     16305.4773
 EELEC  =   -389353.3379  EHBOND  =         0.0000  RESTRAINT  =         0.0000
 EKCMT  =         0.0000  VIRIAL  =         0.0000  VOLUME     =   1299653.3859
                                                    SURFTEN    =         0.0000
                                                    Density    =         1.0122
 ------------------------------------------------------------------------------


 NSTEP =   128000   TIME(PS) =     628.000  TEMP(K) =   308.95  PRESS =     0.0
 Etot   =   -223723.8554  EKtot   =     87913.2188  EPtot      =   -311637.0742
 BOND   =      6597.1531  ANGLE   =     25978.0885  DIHED      =     18482.9039
 1-4 NB =      6216.2714  1-4 EEL =      3982.5732  VDWAALS    =     16738.2747
 EELEC  =   -389632.3389  EHBOND  =         0.0000  RESTRAINT  =         0.0000
 EKCMT  =         0.0000  VIRIAL  =         0.0000  VOLUME     =   1298457.7111
                                                    SURFTEN    =         0.0000
                                                    Density    =         1.0131
 ------------------------------------------------------------------------------


 NSTEP =   129000   TIME(PS) =     629.000  TEMP(K) =   310.32  PRESS =     0.0
 Etot   =   -223133.8357  EKtot   =     88303.3438  EPtot      =   -311437.1794
 BOND   =      6656.0317  ANGLE   =     26062.9562  DIHED      =     18657.7209
 1-4 NB =      6178.1626  1-4 EEL =      3952.6147  VDWAALS    =     16787.0782
 EELEC  =   -389731.7438  EHBOND  =         0.0000  RESTRAINT  =         0.0000
 EKCMT  =         0.0000  VIRIAL  =         0.0000  VOLUME     =   1297129.9962
                                                    SURFTEN    =         0.0000
                                                    Density    =         1.0141
 ------------------------------------------------------------------------------


 NSTEP =   130000   TIME(PS) =     630.000  TEMP(K) =   310.03  PRESS =     0.0
 Etot   =   -223492.6187  EKtot   =     88221.5469  EPtot      =   -311714.1656
 BOND   =      6531.5687  ANGLE   =     26072.9963  DIHED      =     18528.2612
 1-4 NB =      6249.0679  1-4 EEL =      3979.8915  VDWAALS    =     17087.5896
 EELEC  =   -390163.5409  EHBOND  =         0.0000  RESTRAINT  =         0.0000
 EKCMT  =         0.0000  VIRIAL  =         0.0000  VOLUME     =   1298368.2963
                                                    SURFTEN    =         0.0000
                                                    Density    =         1.0132
 ------------------------------------------------------------------------------


 NSTEP =   131000   TIME(PS) =     631.000  TEMP(K) =   309.50  PRESS =     0.0
 Etot   =   -223515.7955  EKtot   =     88070.3047  EPtot      =   -311586.1002
 BOND   =      6671.3743  ANGLE   =     26111.8987  DIHED      =     18557.5361
 1-4 NB =      6185.4954  1-4 EEL =      3914.7296  VDWAALS    =     16467.6523
 EELEC  =   -389494.7866  EHBOND  =         0.0000  RESTRAINT  =         0.0000
 EKCMT  =         0.0000  VIRIAL  =         0.0000  VOLUME     =   1300143.6354
                                                    SURFTEN    =         0.0000
                                                    Density    =         1.0118
 ------------------------------------------------------------------------------


 NSTEP =   132000   TIME(PS) =     632.000  TEMP(K) =   308.87  PRESS =     0.0
 Etot   =   -223736.2964  EKtot   =     87892.8906  EPtot      =   -311629.1870
 BOND   =      6679.8107  ANGLE   =     26180.0128  DIHED      =     18490.4149
 1-4 NB =      6183.3773  1-4 EEL =      3988.0071  VDWAALS    =     16502.1714
 EELEC  =   -389652.9812  EHBOND  =         0.0000  RESTRAINT  =         0.0000
 EKCMT  =         0.0000  VIRIAL  =         0.0000  VOLUME     =   1301073.6670
                                                    SURFTEN    =         0.0000
                                                    Density    =         1.0111
 ------------------------------------------------------------------------------


 NSTEP =   133000   TIME(PS) =     633.000  TEMP(K) =   310.23  PRESS =     0.0
 Etot   =   -224109.7081  EKtot   =     88277.9141  EPtot      =   -312387.6221
 BOND   =      6566.4651  ANGLE   =     26103.1214  DIHED      =     18475.4264
 1-4 NB =      6199.5085  1-4 EEL =      4096.0341  VDWAALS    =     16821.6089
 EELEC  =   -390649.7866  EHBOND  =         0.0000  RESTRAINT  =         0.0000
 EKCMT  =         0.0000  VIRIAL  =         0.0000  VOLUME     =   1301757.0778
                                                    SURFTEN    =         0.0000
                                                    Density    =         1.0105
 ------------------------------------------------------------------------------


 NSTEP =   134000   TIME(PS) =     634.000  TEMP(K) =   309.24  PRESS =     0.0
 Etot   =   -224019.6549  EKtot   =     87997.8125  EPtot      =   -312017.4674
 BOND   =      6607.6323  ANGLE   =     26270.1736  DIHED      =     18542.1346
 1-4 NB =      6228.1167  1-4 EEL =      3939.9394  VDWAALS    =     16871.5503
 EELEC  =   -390477.0143  EHBOND  =         0.0000  RESTRAINT  =         0.0000
 EKCMT  =         0.0000  VIRIAL  =         0.0000  VOLUME     =   1302328.7180
                                                    SURFTEN    =         0.0000
                                                    Density    =         1.0101
 ------------------------------------------------------------------------------


 NSTEP =   135000   TIME(PS) =     635.000  TEMP(K) =   310.33  PRESS =     0.0
 Etot   =   -223454.4006  EKtot   =     88306.7031  EPtot      =   -311761.1037
 BOND   =      6647.7404  ANGLE   =     26034.7238  DIHED      =     18606.1935
 1-4 NB =      6231.5972  1-4 EEL =      3887.7367  VDWAALS    =     16827.1963
 EELEC  =   -389996.2916  EHBOND  =         0.0000  RESTRAINT  =         0.0000
 EKCMT  =         0.0000  VIRIAL  =         0.0000  VOLUME     =   1302764.2907
                                                    SURFTEN    =         0.0000
                                                    Density    =         1.0097
 ------------------------------------------------------------------------------


 NSTEP =   136000   TIME(PS) =     636.000  TEMP(K) =   309.28  PRESS =     0.0
 Etot   =   -223743.3207  EKtot   =     88008.8906  EPtot      =   -311752.2113
 BOND   =      6663.3896  ANGLE   =     26247.8416  DIHED      =     18463.3369
 1-4 NB =      6239.9384  1-4 EEL =      4013.7352  VDWAALS    =     16599.7389
 EELEC  =   -389980.1919  EHBOND  =         0.0000  RESTRAINT  =         0.0000
 EKCMT  =         0.0000  VIRIAL  =         0.0000  VOLUME     =   1300976.9201
                                                    SURFTEN    =         0.0000
                                                    Density    =         1.0111
 ------------------------------------------------------------------------------


 NSTEP =   137000   TIME(PS) =     637.000  TEMP(K) =   307.82  PRESS =     0.0
 Etot   =   -223974.0964  EKtot   =     87593.1172  EPtot      =   -311567.2136
 BOND   =      6702.8381  ANGLE   =     26220.8031  DIHED      =     18533.5873
 1-4 NB =      6195.8769  1-4 EEL =      3929.1119  VDWAALS    =     16392.1374
 EELEC  =   -389541.5683  EHBOND  =         0.0000  RESTRAINT  =         0.0000
 EKCMT  =         0.0000  VIRIAL  =         0.0000  VOLUME     =   1301141.0196
                                                    SURFTEN    =         0.0000
                                                    Density    =         1.0110
 ------------------------------------------------------------------------------


 NSTEP =   138000   TIME(PS) =     638.000  TEMP(K) =   309.34  PRESS =     0.0
 Etot   =   -223934.7104  EKtot   =     88026.5000  EPtot      =   -311961.2104
 BOND   =      6717.5257  ANGLE   =     26278.8028  DIHED      =     18506.0181
 1-4 NB =      6189.7223  1-4 EEL =      3947.4367  VDWAALS    =     16850.1854
 EELEC  =   -390450.9014  EHBOND  =         0.0000  RESTRAINT  =         0.0000
 EKCMT  =         0.0000  VIRIAL  =         0.0000  VOLUME     =   1300529.3571
                                                    SURFTEN    =         0.0000
                                                    Density    =         1.0115
 ------------------------------------------------------------------------------


 NSTEP =   139000   TIME(PS) =     639.000  TEMP(K) =   309.40  PRESS =     0.0
 Etot   =   -223684.5810  EKtot   =     88042.0234  EPtot      =   -311726.6044
 BOND   =      6623.8431  ANGLE   =     26120.4678  DIHED      =     18589.2807
 1-4 NB =      6280.1917  1-4 EEL =      4039.5266  VDWAALS    =     16535.4010
 EELEC  =   -389915.3153  EHBOND  =         0.0000  RESTRAINT  =         0.0000
 EKCMT  =         0.0000  VIRIAL  =         0.0000  VOLUME     =   1301414.8229
                                                    SURFTEN    =         0.0000
                                                    Density    =         1.0108
 ------------------------------------------------------------------------------


 NSTEP =   140000   TIME(PS) =     640.000  TEMP(K) =   309.69  PRESS =     0.0
 Etot   =   -223445.1852  EKtot   =     88124.4453  EPtot      =   -311569.6305
 BOND   =      6679.4065  ANGLE   =     26104.4243  DIHED      =     18492.3651
 1-4 NB =      6251.9241  1-4 EEL =      4070.1118  VDWAALS    =     16418.3743
 EELEC  =   -389586.2365  EHBOND  =         0.0000  RESTRAINT  =         0.0000
 EKCMT  =         0.0000  VIRIAL  =         0.0000  VOLUME     =   1301535.9529
                                                    SURFTEN    =         0.0000
                                                    Density    =         1.0107
 ------------------------------------------------------------------------------


 NSTEP =   141000   TIME(PS) =     641.000  TEMP(K) =   309.98  PRESS =     0.0
 Etot   =   -223561.7141  EKtot   =     88208.8438  EPtot      =   -311770.5578
 BOND   =      6673.6537  ANGLE   =     26151.5665  DIHED      =     18567.0059
 1-4 NB =      6182.2593  1-4 EEL =      3988.8082  VDWAALS    =     16933.5188
 EELEC  =   -390267.3702  EHBOND  =         0.0000  RESTRAINT  =         0.0000
 EKCMT  =         0.0000  VIRIAL  =         0.0000  VOLUME     =   1301710.5653
                                                    SURFTEN    =         0.0000
                                                    Density    =         1.0106
 ------------------------------------------------------------------------------


 NSTEP =   142000   TIME(PS) =     642.000  TEMP(K) =   310.66  PRESS =     0.0
 Etot   =   -223444.1316  EKtot   =     88399.8750  EPtot      =   -311844.0066
 BOND   =      6542.3289  ANGLE   =     26242.6324  DIHED      =     18510.8876
 1-4 NB =      6249.7235  1-4 EEL =      4072.7913  VDWAALS    =     16876.7214
 EELEC  =   -390339.0916  EHBOND  =         0.0000  RESTRAINT  =         0.0000
 EKCMT  =         0.0000  VIRIAL  =         0.0000  VOLUME     =   1300056.1666
                                                    SURFTEN    =         0.0000
                                                    Density    =         1.0118
 ------------------------------------------------------------------------------


 NSTEP =   143000   TIME(PS) =     643.000  TEMP(K) =   311.19  PRESS =     0.0
 Etot   =   -222920.0325  EKtot   =     88551.6484  EPtot      =   -311471.6809
 BOND   =      6619.5557  ANGLE   =     26288.4448  DIHED      =     18546.4635
 1-4 NB =      6265.9430  1-4 EEL =      3892.9533  VDWAALS    =     16707.5522
 EELEC  =   -389792.5933  EHBOND  =         0.0000  RESTRAINT  =         0.0000
 EKCMT  =         0.0000  VIRIAL  =         0.0000  VOLUME     =   1300048.8758
                                                    SURFTEN    =         0.0000
                                                    Density    =         1.0118
 ------------------------------------------------------------------------------


 NSTEP =   144000   TIME(PS) =     644.000  TEMP(K) =   310.50  PRESS =     0.0
 Etot   =   -223571.2625  EKtot   =     88355.8047  EPtot      =   -311927.0672
 BOND   =      6625.8453  ANGLE   =     26185.6720  DIHED      =     18530.5839
 1-4 NB =      6148.1984  1-4 EEL =      3945.1157  VDWAALS    =     16906.7549
 EELEC  =   -390269.2374  EHBOND  =         0.0000  RESTRAINT  =         0.0000
 EKCMT  =         0.0000  VIRIAL  =         0.0000  VOLUME     =   1300713.8313
                                                    SURFTEN    =         0.0000
                                                    Density    =         1.0113
 ------------------------------------------------------------------------------


 NSTEP =   145000   TIME(PS) =     645.000  TEMP(K) =   309.96  PRESS =     0.0
 Etot   =   -223156.1657  EKtot   =     88202.3047  EPtot      =   -311358.4704
 BOND   =      6619.8469  ANGLE   =     26155.0805  DIHED      =     18658.0898
 1-4 NB =      6199.7579  1-4 EEL =      3982.3689  VDWAALS    =     17121.2676
 EELEC  =   -390094.8820  EHBOND  =         0.0000  RESTRAINT  =         0.0000
 EKCMT  =         0.0000  VIRIAL  =         0.0000  VOLUME     =   1301252.8977
                                                    SURFTEN    =         0.0000
                                                    Density    =         1.0109
 ------------------------------------------------------------------------------


 NSTEP =   146000   TIME(PS) =     646.000  TEMP(K) =   310.02  PRESS =     0.0
 Etot   =   -223187.1402  EKtot   =     88220.0312  EPtot      =   -311407.1715
 BOND   =      6574.3113  ANGLE   =     26263.8059  DIHED      =     18536.6571
 1-4 NB =      6173.6100  1-4 EEL =      3968.0724  VDWAALS    =     16604.6301
 EELEC  =   -389528.2583  EHBOND  =         0.0000  RESTRAINT  =         0.0000
 EKCMT  =         0.0000  VIRIAL  =         0.0000  VOLUME     =   1303182.8537
                                                    SURFTEN    =         0.0000
                                                    Density    =         1.0094
 ------------------------------------------------------------------------------


 NSTEP =   147000   TIME(PS) =     647.000  TEMP(K) =   310.25  PRESS =     0.0
 Etot   =   -223276.0722  EKtot   =     88283.4062  EPtot      =   -311559.4785
 BOND   =      6659.1999  ANGLE   =     26228.1797  DIHED      =     18589.1897
 1-4 NB =      6148.2886  1-4 EEL =      3926.9254  VDWAALS    =     16838.3110
 EELEC  =   -389949.5729  EHBOND  =         0.0000  RESTRAINT  =         0.0000
 EKCMT  =         0.0000  VIRIAL  =         0.0000  VOLUME     =   1303365.5319
                                                    SURFTEN    =         0.0000
                                                    Density    =         1.0093
 ------------------------------------------------------------------------------


 NSTEP =   148000   TIME(PS) =     648.000  TEMP(K) =   308.89  PRESS =     0.0
 Etot   =   -223574.4941  EKtot   =     87897.3594  EPtot      =   -311471.8535
 BOND   =      6554.8643  ANGLE   =     26260.7149  DIHED      =     18594.3114
 1-4 NB =      6190.7510  1-4 EEL =      3892.5887  VDWAALS    =     16764.5722
 EELEC  =   -389729.6559  EHBOND  =         0.0000  RESTRAINT  =         0.0000
 EKCMT  =         0.0000  VIRIAL  =         0.0000  VOLUME     =   1303487.8295
                                                    SURFTEN    =         0.0000
                                                    Density    =         1.0092
 ------------------------------------------------------------------------------


 NSTEP =   149000   TIME(PS) =     649.000  TEMP(K) =   309.64  PRESS =     0.0
 Etot   =   -223931.7323  EKtot   =     88109.9375  EPtot      =   -312041.6698
 BOND   =      6543.9368  ANGLE   =     26157.2279  DIHED      =     18593.0127
 1-4 NB =      6240.1462  1-4 EEL =      3914.9860  VDWAALS    =     17000.9928
 EELEC  =   -390491.9722  EHBOND  =         0.0000  RESTRAINT  =         0.0000
 EKCMT  =         0.0000  VIRIAL  =         0.0000  VOLUME     =   1301581.9359
                                                    SURFTEN    =         0.0000
                                                    Density    =         1.0107
 ------------------------------------------------------------------------------


 NSTEP =   150000   TIME(PS) =     650.000  TEMP(K) =   309.18  PRESS =     0.0
 Etot   =   -223585.7046  EKtot   =     87979.0156  EPtot      =   -311564.7202
 BOND   =      6603.0592  ANGLE   =     26241.4677  DIHED      =     18529.7803
 1-4 NB =      6239.6155  1-4 EEL =      3864.0282  VDWAALS    =     16884.4068
 EELEC  =   -389927.0780  EHBOND  =         0.0000  RESTRAINT  =         0.0000
 EKCMT  =         0.0000  VIRIAL  =         0.0000  VOLUME     =   1302527.5985
                                                    SURFTEN    =         0.0000
                                                    Density    =         1.0099
 ------------------------------------------------------------------------------


 NSTEP =   151000   TIME(PS) =     651.000  TEMP(K) =   308.80  PRESS =     0.0
 Etot   =   -223529.0835  EKtot   =     87872.8672  EPtot      =   -311401.9507
 BOND   =      6634.4910  ANGLE   =     26301.7561  DIHED      =     18593.2329
 1-4 NB =      6182.6185  1-4 EEL =      3921.1877  VDWAALS    =     16735.4711
 EELEC  =   -389770.7079  EHBOND  =         0.0000  RESTRAINT  =         0.0000
 EKCMT  =         0.0000  VIRIAL  =         0.0000  VOLUME     =   1301505.7618
                                                    SURFTEN    =         0.0000
                                                    Density    =         1.0107
 ------------------------------------------------------------------------------


 NSTEP =   152000   TIME(PS) =     652.000  TEMP(K) =   309.59  PRESS =     0.0
 Etot   =   -223329.8887  EKtot   =     88097.1250  EPtot      =   -311427.0137
 BOND   =      6730.5693  ANGLE   =     26121.8956  DIHED      =     18627.2612
 1-4 NB =      6189.5429  1-4 EEL =      3934.1259  VDWAALS    =     16634.2158
 EELEC  =   -389664.6244  EHBOND  =         0.0000  RESTRAINT  =         0.0000
 EKCMT  =         0.0000  VIRIAL  =         0.0000  VOLUME     =   1302645.5661
                                                    SURFTEN    =         0.0000
                                                    Density    =         1.0098
 ------------------------------------------------------------------------------


 NSTEP =   153000   TIME(PS) =     653.000  TEMP(K) =   310.39  PRESS =     0.0
 Etot   =   -223182.2848  EKtot   =     88324.2344  EPtot      =   -311506.5191
 BOND   =      6771.7020  ANGLE   =     25939.9545  DIHED      =     18535.1041
 1-4 NB =      6206.6753  1-4 EEL =      3867.0748  VDWAALS    =     16600.8820
 EELEC  =   -389427.9118  EHBOND  =         0.0000  RESTRAINT  =         0.0000
 EKCMT  =         0.0000  VIRIAL  =         0.0000  VOLUME     =   1302052.8071
                                                    SURFTEN    =         0.0000
                                                    Density    =         1.0103
 ------------------------------------------------------------------------------


 NSTEP =   154000   TIME(PS) =     654.000  TEMP(K) =   310.42  PRESS =     0.0
 Etot   =   -222813.5190  EKtot   =     88332.3828  EPtot      =   -311145.9018
 BOND   =      6656.0854  ANGLE   =     25990.2562  DIHED      =     18591.8359
 1-4 NB =      6245.7144  1-4 EEL =      3895.7468  VDWAALS    =     16268.1608
 EELEC  =   -388793.7012  EHBOND  =         0.0000  RESTRAINT  =         0.0000
 EKCMT  =         0.0000  VIRIAL  =         0.0000  VOLUME     =   1303151.1519
                                                    SURFTEN    =         0.0000
                                                    Density    =         1.0094
 ------------------------------------------------------------------------------


 NSTEP =   155000   TIME(PS) =     655.000  TEMP(K) =   310.81  PRESS =     0.0
 Etot   =   -222562.6184  EKtot   =     88443.9219  EPtot      =   -311006.5402
 BOND   =      6687.0964  ANGLE   =     26029.7705  DIHED      =     18585.1676
 1-4 NB =      6173.5094  1-4 EEL =      3897.2719  VDWAALS    =     16195.7994
 EELEC  =   -388575.1554  EHBOND  =         0.0000  RESTRAINT  =         0.0000
 EKCMT  =         0.0000  VIRIAL  =         0.0000  VOLUME     =   1302348.0013
                                                    SURFTEN    =         0.0000
                                                    Density    =         1.0101
 ------------------------------------------------------------------------------


 NSTEP =   156000   TIME(PS) =     656.000  TEMP(K) =   309.92  PRESS =     0.0
 Etot   =   -222567.1422  EKtot   =     88189.7422  EPtot      =   -310756.8843
 BOND   =      6720.2680  ANGLE   =     26226.9548  DIHED      =     18555.4399
 1-4 NB =      6277.3695  1-4 EEL =      3874.9988  VDWAALS    =     16182.5937
 EELEC  =   -388594.5091  EHBOND  =         0.0000  RESTRAINT  =         0.0000
 EKCMT  =         0.0000  VIRIAL  =         0.0000  VOLUME     =   1302188.5645
                                                    SURFTEN    =         0.0000
                                                    Density    =         1.0102
 ------------------------------------------------------------------------------


 NSTEP =   157000   TIME(PS) =     657.000  TEMP(K) =   309.32  PRESS =     0.0
 Etot   =   -223318.8291  EKtot   =     88018.7500  EPtot      =   -311337.5791
 BOND   =      6528.9060  ANGLE   =     26203.6715  DIHED      =     18564.0036
 1-4 NB =      6243.5216  1-4 EEL =      3987.0989  VDWAALS    =     16970.8617
 EELEC  =   -389835.6424  EHBOND  =         0.0000  RESTRAINT  =         0.0000
 EKCMT  =         0.0000  VIRIAL  =         0.0000  VOLUME     =   1301812.4369
                                                    SURFTEN    =         0.0000
                                                    Density    =         1.0105
 ------------------------------------------------------------------------------


 NSTEP =   158000   TIME(PS) =     658.000  TEMP(K) =   308.85  PRESS =     0.0
 Etot   =   -223502.0371  EKtot   =     87887.3203  EPtot      =   -311389.3574
 BOND   =      6712.8905  ANGLE   =     26086.5127  DIHED      =     18575.0621
 1-4 NB =      6204.4002  1-4 EEL =      3979.5058  VDWAALS    =     16970.2292
 EELEC  =   -389917.9580  EHBOND  =         0.0000  RESTRAINT  =         0.0000
 EKCMT  =         0.0000  VIRIAL  =         0.0000  VOLUME     =   1302675.6803
                                                    SURFTEN    =         0.0000
                                                    Density    =         1.0098
 ------------------------------------------------------------------------------


 NSTEP =   159000   TIME(PS) =     659.000  TEMP(K) =   308.29  PRESS =     0.0
 Etot   =   -223286.2076  EKtot   =     87728.0469  EPtot      =   -311014.2545
 BOND   =      6617.4749  ANGLE   =     26316.4140  DIHED      =     18527.7009
 1-4 NB =      6242.0302  1-4 EEL =      3945.8461  VDWAALS    =     16224.7245
 EELEC  =   -388888.4451  EHBOND  =         0.0000  RESTRAINT  =         0.0000
 EKCMT  =         0.0000  VIRIAL  =         0.0000  VOLUME     =   1303368.5006
                                                    SURFTEN    =         0.0000
                                                    Density    =         1.0093
 ------------------------------------------------------------------------------


 NSTEP =   160000   TIME(PS) =     660.000  TEMP(K) =   311.09  PRESS =     0.0
 Etot   =   -222501.0640  EKtot   =     88524.2969  EPtot      =   -311025.3608
 BOND   =      6610.2972  ANGLE   =     26283.3215  DIHED      =     18549.8479
 1-4 NB =      6255.4668  1-4 EEL =      3974.8246  VDWAALS    =     17044.2858
 EELEC  =   -389743.4047  EHBOND  =         0.0000  RESTRAINT  =         0.0000
 EKCMT  =         0.0000  VIRIAL  =         0.0000  VOLUME     =   1303375.1183
                                                    SURFTEN    =         0.0000
                                                    Density    =         1.0093
 ------------------------------------------------------------------------------


 NSTEP =   161000   TIME(PS) =     661.000  TEMP(K) =   309.84  PRESS =     0.0
 Etot   =   -222942.2698  EKtot   =     88168.3516  EPtot      =   -311110.6213
 BOND   =      6688.7347  ANGLE   =     26324.3527  DIHED      =     18597.1591
 1-4 NB =      6215.8579  1-4 EEL =      4020.9527  VDWAALS    =     16805.1173
 EELEC  =   -389762.7957  EHBOND  =         0.0000  RESTRAINT  =         0.0000
 EKCMT  =         0.0000  VIRIAL  =         0.0000  VOLUME     =   1302677.5067
                                                    SURFTEN    =         0.0000
                                                    Density    =         1.0098
 ------------------------------------------------------------------------------


 NSTEP =   162000   TIME(PS) =     662.000  TEMP(K) =   309.94  PRESS =     0.0
 Etot   =   -223626.5346  EKtot   =     88196.2891  EPtot      =   -311822.8237
 BOND   =      6697.9403  ANGLE   =     26067.9947  DIHED      =     18541.5949
 1-4 NB =      6206.7863  1-4 EEL =      3894.1217  VDWAALS    =     16908.0364
 EELEC  =   -390139.2979  EHBOND  =         0.0000  RESTRAINT  =         0.0000
 EKCMT  =         0.0000  VIRIAL  =         0.0000  VOLUME     =   1303236.1154
                                                    SURFTEN    =         0.0000
                                                    Density    =         1.0094
 ------------------------------------------------------------------------------


 NSTEP =   163000   TIME(PS) =     663.000  TEMP(K) =   309.89  PRESS =     0.0
 Etot   =   -223636.0926  EKtot   =     88181.5078  EPtot      =   -311817.6005
 BOND   =      6545.4625  ANGLE   =     26170.1568  DIHED      =     18405.6484
 1-4 NB =      6229.0319  1-4 EEL =      3888.9320  VDWAALS    =     17533.9292
 EELEC  =   -390590.7613  EHBOND  =         0.0000  RESTRAINT  =         0.0000
 EKCMT  =         0.0000  VIRIAL  =         0.0000  VOLUME     =   1303481.0231
                                                    SURFTEN    =         0.0000
                                                    Density    =         1.0092
 ------------------------------------------------------------------------------


 NSTEP =   164000   TIME(PS) =     664.000  TEMP(K) =   310.64  PRESS =     0.0
 Etot   =   -223689.2499  EKtot   =     88394.8281  EPtot      =   -312084.0780
 BOND   =      6505.6994  ANGLE   =     26074.3579  DIHED      =     18486.8870
 1-4 NB =      6210.8602  1-4 EEL =      3989.4936  VDWAALS    =     17205.9798
 EELEC  =   -390557.3559  EHBOND  =         0.0000  RESTRAINT  =         0.0000
 EKCMT  =         0.0000  VIRIAL  =         0.0000  VOLUME     =   1301641.9936
                                                    SURFTEN    =         0.0000
                                                    Density    =         1.0106
 ------------------------------------------------------------------------------


 NSTEP =   165000   TIME(PS) =     665.000  TEMP(K) =   310.27  PRESS =     0.0
 Etot   =   -223517.4410  EKtot   =     88290.1719  EPtot      =   -311807.6129
 BOND   =      6592.7407  ANGLE   =     26011.1789  DIHED      =     18555.3482
 1-4 NB =      6274.1959  1-4 EEL =      3861.4416  VDWAALS    =     17091.9141
 EELEC  =   -390194.4323  EHBOND  =         0.0000  RESTRAINT  =         0.0000
 EKCMT  =         0.0000  VIRIAL  =         0.0000  VOLUME     =   1302524.0846
                                                    SURFTEN    =         0.0000
                                                    Density    =         1.0099
 ------------------------------------------------------------------------------


 NSTEP =   166000   TIME(PS) =     666.000  TEMP(K) =   309.24  PRESS =     0.0
 Etot   =   -223097.8683  EKtot   =     87998.1406  EPtot      =   -311096.0089
 BOND   =      6647.5795  ANGLE   =     26186.2067  DIHED      =     18524.2043
 1-4 NB =      6244.3177  1-4 EEL =      3984.4587  VDWAALS    =     17049.3563
 EELEC  =   -389732.1323  EHBOND  =         0.0000  RESTRAINT  =         0.0000
 EKCMT  =         0.0000  VIRIAL  =         0.0000  VOLUME     =   1302110.8365
                                                    SURFTEN    =         0.0000
                                                    Density    =         1.0102
 ------------------------------------------------------------------------------


 NSTEP =   167000   TIME(PS) =     667.000  TEMP(K) =   309.44  PRESS =     0.0
 Etot   =   -223969.1432  EKtot   =     88054.9297  EPtot      =   -312024.0729
 BOND   =      6657.1096  ANGLE   =     26273.5262  DIHED      =     18449.4530
 1-4 NB =      6157.6045  1-4 EEL =      3959.6976  VDWAALS    =     16968.6722
 EELEC  =   -390490.1361  EHBOND  =         0.0000  RESTRAINT  =         0.0000
 EKCMT  =         0.0000  VIRIAL  =         0.0000  VOLUME     =   1302867.7853
                                                    SURFTEN    =         0.0000
                                                    Density    =         1.0097
 ------------------------------------------------------------------------------


 NSTEP =   168000   TIME(PS) =     668.000  TEMP(K) =   309.02  PRESS =     0.0
 Etot   =   -224133.3328  EKtot   =     87935.7109  EPtot      =   -312069.0438
 BOND   =      6496.0146  ANGLE   =     26169.1410  DIHED      =     18487.2658
 1-4 NB =      6241.4080  1-4 EEL =      3966.7656  VDWAALS    =     16650.9599
 EELEC  =   -390080.5988  EHBOND  =         0.0000  RESTRAINT  =         0.0000
 EKCMT  =         0.0000  VIRIAL  =         0.0000  VOLUME     =   1303179.3606
                                                    SURFTEN    =         0.0000
                                                    Density    =         1.0094
 ------------------------------------------------------------------------------


 NSTEP =   169000   TIME(PS) =     669.000  TEMP(K) =   310.05  PRESS =     0.0
 Etot   =   -224100.4090  EKtot   =     88228.3359  EPtot      =   -312328.7449
 BOND   =      6637.0958  ANGLE   =     26054.8343  DIHED      =     18505.0646
 1-4 NB =      6219.0340  1-4 EEL =      3978.5900  VDWAALS    =     16884.4172
 EELEC  =   -390607.7809  EHBOND  =         0.0000  RESTRAINT  =         0.0000
 EKCMT  =         0.0000  VIRIAL  =         0.0000  VOLUME     =   1300404.9800
                                                    SURFTEN    =         0.0000
                                                    Density    =         1.0116
 ------------------------------------------------------------------------------


 NSTEP =   170000   TIME(PS) =     670.000  TEMP(K) =   310.44  PRESS =     0.0
 Etot   =   -223591.2042  EKtot   =     88337.1016  EPtot      =   -311928.3058
 BOND   =      6686.0207  ANGLE   =     26250.1305  DIHED      =     18571.7275
 1-4 NB =      6184.8724  1-4 EEL =      3867.3617  VDWAALS    =     16969.4667
 EELEC  =   -390457.8854  EHBOND  =         0.0000  RESTRAINT  =         0.0000
 EKCMT  =         0.0000  VIRIAL  =         0.0000  VOLUME     =   1303773.2112
                                                    SURFTEN    =         0.0000
                                                    Density    =         1.0090
 ------------------------------------------------------------------------------


 NSTEP =   171000   TIME(PS) =     671.000  TEMP(K) =   307.99  PRESS =     0.0
 Etot   =   -224401.1218  EKtot   =     87640.0703  EPtot      =   -312041.1921
 BOND   =      6705.0211  ANGLE   =     26026.4945  DIHED      =     18587.1933
 1-4 NB =      6214.2745  1-4 EEL =      3840.5947  VDWAALS    =     16789.7542
 EELEC  =   -390204.5245  EHBOND  =         0.0000  RESTRAINT  =         0.0000
 EKCMT  =         0.0000  VIRIAL  =         0.0000  VOLUME     =   1303101.8865
                                                    SURFTEN    =         0.0000
                                                    Density    =         1.0095
 ------------------------------------------------------------------------------


 NSTEP =   172000   TIME(PS) =     672.000  TEMP(K) =   310.60  PRESS =     0.0
 Etot   =   -223970.8796  EKtot   =     88384.0938  EPtot      =   -312354.9734
 BOND   =      6638.9793  ANGLE   =     26065.5740  DIHED      =     18442.0085
 1-4 NB =      6188.3269  1-4 EEL =      3983.0493  VDWAALS    =     16893.6196
 EELEC  =   -390566.5310  EHBOND  =         0.0000  RESTRAINT  =         0.0000
 EKCMT  =         0.0000  VIRIAL  =         0.0000  VOLUME     =   1302511.2622
                                                    SURFTEN    =         0.0000
                                                    Density    =         1.0099
 ------------------------------------------------------------------------------


 NSTEP =   173000   TIME(PS) =     673.000  TEMP(K) =   309.27  PRESS =     0.0
 Etot   =   -223131.7934  EKtot   =     88005.0781  EPtot      =   -311136.8716
 BOND   =      6619.3520  ANGLE   =     26126.3635  DIHED      =     18528.3435
 1-4 NB =      6235.5347  1-4 EEL =      3911.0582  VDWAALS    =     16889.3012
 EELEC  =   -389446.8246  EHBOND  =         0.0000  RESTRAINT  =         0.0000
 EKCMT  =         0.0000  VIRIAL  =         0.0000  VOLUME     =   1302842.4841
                                                    SURFTEN    =         0.0000
                                                    Density    =         1.0097
 ------------------------------------------------------------------------------


 NSTEP =   174000   TIME(PS) =     674.000  TEMP(K) =   309.61  PRESS =     0.0
 Etot   =   -223478.7183  EKtot   =     88102.5312  EPtot      =   -311581.2495
 BOND   =      6592.5515  ANGLE   =     25968.7740  DIHED      =     18554.1923
 1-4 NB =      6219.0941  1-4 EEL =      3902.5780  VDWAALS    =     16078.9602
 EELEC  =   -388897.3996  EHBOND  =         0.0000  RESTRAINT  =         0.0000
 EKCMT  =         0.0000  VIRIAL  =         0.0000  VOLUME     =   1302242.5608
                                                    SURFTEN    =         0.0000
                                                    Density    =         1.0101
 ------------------------------------------------------------------------------


 NSTEP =   175000   TIME(PS) =     675.000  TEMP(K) =   309.25  PRESS =     0.0
 Etot   =   -223316.4166  EKtot   =     87999.3828  EPtot      =   -311315.7994
 BOND   =      6624.0931  ANGLE   =     26073.6737  DIHED      =     18457.7812
 1-4 NB =      6179.7270  1-4 EEL =      3897.1507  VDWAALS    =     16684.2655
 EELEC  =   -389232.4905  EHBOND  =         0.0000  RESTRAINT  =         0.0000
 EKCMT  =         0.0000  VIRIAL  =         0.0000  VOLUME     =   1302988.2790
                                                    SURFTEN    =         0.0000
                                                    Density    =         1.0096
 ------------------------------------------------------------------------------


 NSTEP =   176000   TIME(PS) =     676.000  TEMP(K) =   309.11  PRESS =     0.0
 Etot   =   -223278.9599  EKtot   =     87960.8828  EPtot      =   -311239.8427
 BOND   =      6607.6209  ANGLE   =     26293.0588  DIHED      =     18509.2515
 1-4 NB =      6242.9763  1-4 EEL =      3966.2999  VDWAALS    =     16511.2980
 EELEC  =   -389370.3480  EHBOND  =         0.0000  RESTRAINT  =         0.0000
 EKCMT  =         0.0000  VIRIAL  =         0.0000  VOLUME     =   1303346.5929
                                                    SURFTEN    =         0.0000
                                                    Density    =         1.0093
 ------------------------------------------------------------------------------


 NSTEP =   177000   TIME(PS) =     677.000  TEMP(K) =   310.19  PRESS =     0.0
 Etot   =   -223490.4933  EKtot   =     88266.9375  EPtot      =   -311757.4308
 BOND   =      6666.0608  ANGLE   =     26032.3640  DIHED      =     18431.6669
 1-4 NB =      6188.2819  1-4 EEL =      3937.7066  VDWAALS    =     17140.4709
 EELEC  =   -390153.9819  EHBOND  =         0.0000  RESTRAINT  =         0.0000
 EKCMT  =         0.0000  VIRIAL  =         0.0000  VOLUME     =   1302396.6508
                                                    SURFTEN    =         0.0000
                                                    Density    =         1.0100
 ------------------------------------------------------------------------------


 NSTEP =   178000   TIME(PS) =     678.000  TEMP(K) =   309.33  PRESS =     0.0
 Etot   =   -223235.7370  EKtot   =     88023.9219  EPtot      =   -311259.6588
 BOND   =      6641.3477  ANGLE   =     26397.0040  DIHED      =     18561.9480
 1-4 NB =      6274.0107  1-4 EEL =      3943.7592  VDWAALS    =     16576.9906
 EELEC  =   -389654.7190  EHBOND  =         0.0000  RESTRAINT  =         0.0000
 EKCMT  =         0.0000  VIRIAL  =         0.0000  VOLUME     =   1301441.6233
                                                    SURFTEN    =         0.0000
                                                    Density    =         1.0108
 ------------------------------------------------------------------------------


 NSTEP =   179000   TIME(PS) =     679.000  TEMP(K) =   309.85  PRESS =     0.0
 Etot   =   -223478.9998  EKtot   =     88169.8438  EPtot      =   -311648.8435
 BOND   =      6704.1535  ANGLE   =     26247.0820  DIHED      =     18621.1230
 1-4 NB =      6200.4659  1-4 EEL =      3945.1944  VDWAALS    =     16847.6061
 EELEC  =   -390214.4684  EHBOND  =         0.0000  RESTRAINT  =         0.0000
 EKCMT  =         0.0000  VIRIAL  =         0.0000  VOLUME     =   1301841.4146
                                                    SURFTEN    =         0.0000
                                                    Density    =         1.0105
 ------------------------------------------------------------------------------


 NSTEP =   180000   TIME(PS) =     680.000  TEMP(K) =   310.62  PRESS =     0.0
 Etot   =   -223574.7303  EKtot   =     88390.5000  EPtot      =   -311965.2303
 BOND   =      6673.6998  ANGLE   =     25970.5001  DIHED      =     18546.6339
 1-4 NB =      6212.9426  1-4 EEL =      3984.5460  VDWAALS    =     16536.0817
 EELEC  =   -389889.6344  EHBOND  =         0.0000  RESTRAINT  =         0.0000
 EKCMT  =         0.0000  VIRIAL  =         0.0000  VOLUME     =   1302674.5518
                                                    SURFTEN    =         0.0000
                                                    Density    =         1.0098
 ------------------------------------------------------------------------------


 NSTEP =   181000   TIME(PS) =     681.000  TEMP(K) =   311.71  PRESS =     0.0
 Etot   =   -223316.4117  EKtot   =     88700.9062  EPtot      =   -312017.3180
 BOND   =      6599.4326  ANGLE   =     25998.4343  DIHED      =     18463.4926
 1-4 NB =      6174.5103  1-4 EEL =      3962.1318  VDWAALS    =     17014.2194
 EELEC  =   -390229.5389  EHBOND  =         0.0000  RESTRAINT  =         0.0000
 EKCMT  =         0.0000  VIRIAL  =         0.0000  VOLUME     =   1301288.6789
                                                    SURFTEN    =         0.0000
                                                    Density    =         1.0109
 ------------------------------------------------------------------------------


 NSTEP =   182000   TIME(PS) =     682.000  TEMP(K) =   310.73  PRESS =     0.0
 Etot   =   -223282.7996  EKtot   =     88420.9141  EPtot      =   -311703.7137
 BOND   =      6662.3105  ANGLE   =     26153.7753  DIHED      =     18643.9744
 1-4 NB =      6248.3898  1-4 EEL =      4024.1070  VDWAALS    =     16781.5728
 EELEC  =   -390217.8436  EHBOND  =         0.0000  RESTRAINT  =         0.0000
 EKCMT  =         0.0000  VIRIAL  =         0.0000  VOLUME     =   1302178.2736
                                                    SURFTEN    =         0.0000
                                                    Density    =         1.0102
 ------------------------------------------------------------------------------


 NSTEP =   183000   TIME(PS) =     683.000  TEMP(K) =   310.07  PRESS =     0.0
 Etot   =   -223549.3048  EKtot   =     88232.3359  EPtot      =   -311781.6408
 BOND   =      6718.5056  ANGLE   =     26167.5995  DIHED      =     18549.1722
 1-4 NB =      6163.9220  1-4 EEL =      3862.2670  VDWAALS    =     16560.7422
 EELEC  =   -389803.8494  EHBOND  =         0.0000  RESTRAINT  =         0.0000
 EKCMT  =         0.0000  VIRIAL  =         0.0000  VOLUME     =   1302766.2254
                                                    SURFTEN    =         0.0000
                                                    Density    =         1.0097
 ------------------------------------------------------------------------------


 NSTEP =   184000   TIME(PS) =     684.000  TEMP(K) =   311.38  PRESS =     0.0
 Etot   =   -223350.9988  EKtot   =     88605.6406  EPtot      =   -311956.6394
 BOND   =      6699.8051  ANGLE   =     26069.3742  DIHED      =     18512.7585
 1-4 NB =      6190.9865  1-4 EEL =      3976.0862  VDWAALS    =     16815.8215
 EELEC  =   -390221.4713  EHBOND  =         0.0000  RESTRAINT  =         0.0000
 EKCMT  =         0.0000  VIRIAL  =         0.0000  VOLUME     =   1302271.7081
                                                    SURFTEN    =         0.0000
                                                    Density    =         1.0101
 ------------------------------------------------------------------------------


 NSTEP =   185000   TIME(PS) =     685.000  TEMP(K) =   311.46  PRESS =     0.0
 Etot   =   -222832.1771  EKtot   =     88628.2734  EPtot      =   -311460.4505
 BOND   =      6562.8874  ANGLE   =     26313.6047  DIHED      =     18659.2591
 1-4 NB =      6170.7796  1-4 EEL =      3955.7694  VDWAALS    =     16801.5550
 EELEC  =   -389924.3058  EHBOND  =         0.0000  RESTRAINT  =         0.0000
 EKCMT  =         0.0000  VIRIAL  =         0.0000  VOLUME     =   1302329.1903
                                                    SURFTEN    =         0.0000
                                                    Density    =         1.0101
 ------------------------------------------------------------------------------


 NSTEP =   186000   TIME(PS) =     686.000  TEMP(K) =   310.90  PRESS =     0.0
 Etot   =   -222957.3395  EKtot   =     88468.3672  EPtot      =   -311425.7067
 BOND   =      6624.3720  ANGLE   =     26293.4732  DIHED      =     18498.8452
 1-4 NB =      6224.4091  1-4 EEL =      3906.1632  VDWAALS    =     16914.6118
 EELEC  =   -389887.5812  EHBOND  =         0.0000  RESTRAINT  =         0.0000
 EKCMT  =         0.0000  VIRIAL  =         0.0000  VOLUME     =   1303975.3823
                                                    SURFTEN    =         0.0000
                                                    Density    =         1.0088
 ------------------------------------------------------------------------------


 NSTEP =   187000   TIME(PS) =     687.000  TEMP(K) =   310.31  PRESS =     0.0
 Etot   =   -223530.6553  EKtot   =     88302.2656  EPtot      =   -311832.9209
 BOND   =      6547.4416  ANGLE   =     26197.7228  DIHED      =     18621.8540
 1-4 NB =      6211.5279  1-4 EEL =      3925.8284  VDWAALS    =     16561.7298
 EELEC  =   -389899.0254  EHBOND  =         0.0000  RESTRAINT  =         0.0000
 EKCMT  =         0.0000  VIRIAL  =         0.0000  VOLUME     =   1301923.3504
                                                    SURFTEN    =         0.0000
                                                    Density    =         1.0104
 ------------------------------------------------------------------------------


 NSTEP =   188000   TIME(PS) =     688.000  TEMP(K) =   311.39  PRESS =     0.0
 Etot   =   -223481.1696  EKtot   =     88610.0469  EPtot      =   -312091.2165
 BOND   =      6626.5037  ANGLE   =     25991.1575  DIHED      =     18585.6602
 1-4 NB =      6192.7073  1-4 EEL =      3996.8252  VDWAALS    =     17125.3631
 EELEC  =   -390609.4335  EHBOND  =         0.0000  RESTRAINT  =         0.0000
 EKCMT  =         0.0000  VIRIAL  =         0.0000  VOLUME     =   1301394.7610
                                                    SURFTEN    =         0.0000
                                                    Density    =         1.0108
 ------------------------------------------------------------------------------


 NSTEP =   189000   TIME(PS) =     689.000  TEMP(K) =   309.94  PRESS =     0.0
 Etot   =   -223562.8696  EKtot   =     88197.6016  EPtot      =   -311760.4712
 BOND   =      6586.3519  ANGLE   =     26164.2512  DIHED      =     18563.5210
 1-4 NB =      6231.4249  1-4 EEL =      3903.9594  VDWAALS    =     16968.7607
 EELEC  =   -390178.7404  EHBOND  =         0.0000  RESTRAINT  =         0.0000
 EKCMT  =         0.0000  VIRIAL  =         0.0000  VOLUME     =   1301050.8944
                                                    SURFTEN    =         0.0000
                                                    Density    =         1.0111
 ------------------------------------------------------------------------------


 NSTEP =   190000   TIME(PS) =     690.000  TEMP(K) =   310.67  PRESS =     0.0
 Etot   =   -222981.3378  EKtot   =     88403.6250  EPtot      =   -311384.9628
 BOND   =      6543.2109  ANGLE   =     26328.4468  DIHED      =     18618.9492
 1-4 NB =      6218.5136  1-4 EEL =      3940.6412  VDWAALS    =     17205.2393
 EELEC  =   -390239.9638  EHBOND  =         0.0000  RESTRAINT  =         0.0000
 EKCMT  =         0.0000  VIRIAL  =         0.0000  VOLUME     =   1301849.2838
                                                    SURFTEN    =         0.0000
                                                    Density    =         1.0105
 ------------------------------------------------------------------------------


 NSTEP =   191000   TIME(PS) =     691.000  TEMP(K) =   311.04  PRESS =     0.0
 Etot   =   -222963.8962  EKtot   =     88509.7344  EPtot      =   -311473.6306
 BOND   =      6657.2110  ANGLE   =     26041.8317  DIHED      =     18535.3221
 1-4 NB =      6214.9853  1-4 EEL =      3950.0368  VDWAALS    =     16616.8357
 EELEC  =   -389489.8531  EHBOND  =         0.0000  RESTRAINT  =         0.0000
 EKCMT  =         0.0000  VIRIAL  =         0.0000  VOLUME     =   1300974.1551
                                                    SURFTEN    =         0.0000
                                                    Density    =         1.0111
 ------------------------------------------------------------------------------


 NSTEP =   192000   TIME(PS) =     692.000  TEMP(K) =   311.35  PRESS =     0.0
 Etot   =   -223038.6623  EKtot   =     88598.2969  EPtot      =   -311636.9591
 BOND   =      6565.4761  ANGLE   =     26181.0119  DIHED      =     18492.5374
 1-4 NB =      6212.9457  1-4 EEL =      3918.3121  VDWAALS    =     16741.4337
 EELEC  =   -389748.6760  EHBOND  =         0.0000  RESTRAINT  =         0.0000
 EKCMT  =         0.0000  VIRIAL  =         0.0000  VOLUME     =   1301154.6457
                                                    SURFTEN    =         0.0000
                                                    Density    =         1.0110
 ------------------------------------------------------------------------------


 NSTEP =   193000   TIME(PS) =     693.000  TEMP(K) =   310.36  PRESS =     0.0
 Etot   =   -223457.0404  EKtot   =     88316.2109  EPtot      =   -311773.2514
 BOND   =      6667.7306  ANGLE   =     26036.7533  DIHED      =     18618.5079
 1-4 NB =      6243.3673  1-4 EEL =      3892.5146  VDWAALS    =     17061.9476
 EELEC  =   -390294.0727  EHBOND  =         0.0000  RESTRAINT  =         0.0000
 EKCMT  =         0.0000  VIRIAL  =         0.0000  VOLUME     =   1300103.7592
                                                    SURFTEN    =         0.0000
                                                    Density    =         1.0118
 ------------------------------------------------------------------------------


 NSTEP =   194000   TIME(PS) =     694.000  TEMP(K) =   309.54  PRESS =     0.0
 Etot   =   -223297.1085  EKtot   =     88081.8828  EPtot      =   -311378.9913
 BOND   =      6607.9722  ANGLE   =     26342.1207  DIHED      =     18602.8254
 1-4 NB =      6240.1389  1-4 EEL =      3874.5765  VDWAALS    =     17066.3671
 EELEC  =   -390112.9922  EHBOND  =         0.0000  RESTRAINT  =         0.0000
 EKCMT  =         0.0000  VIRIAL  =         0.0000  VOLUME     =   1301326.2904
                                                    SURFTEN    =         0.0000
                                                    Density    =         1.0109
 ------------------------------------------------------------------------------


 NSTEP =   195000   TIME(PS) =     695.000  TEMP(K) =   309.91  PRESS =     0.0
 Etot   =   -223269.9342  EKtot   =     88187.8828  EPtot      =   -311457.8170
 BOND   =      6673.5097  ANGLE   =     26166.7212  DIHED      =     18607.4898
 1-4 NB =      6215.7060  1-4 EEL =      3840.3321  VDWAALS    =     17134.9489
 EELEC  =   -390096.5247  EHBOND  =         0.0000  RESTRAINT  =         0.0000
 EKCMT  =         0.0000  VIRIAL  =         0.0000  VOLUME     =   1302033.0931
                                                    SURFTEN    =         0.0000
                                                    Density    =         1.0103
 ------------------------------------------------------------------------------


 NSTEP =   196000   TIME(PS) =     696.000  TEMP(K) =   308.91  PRESS =     0.0
 Etot   =   -223523.1209  EKtot   =     87902.6875  EPtot      =   -311425.8084
 BOND   =      6617.0478  ANGLE   =     26111.9469  DIHED      =     18474.3057
 1-4 NB =      6178.4734  1-4 EEL =      3926.4920  VDWAALS    =     16667.2963
 EELEC  =   -389401.3705  EHBOND  =         0.0000  RESTRAINT  =         0.0000
 EKCMT  =         0.0000  VIRIAL  =         0.0000  VOLUME     =   1303676.0428
                                                    SURFTEN    =         0.0000
                                                    Density    =         1.0090
 ------------------------------------------------------------------------------


 NSTEP =   197000   TIME(PS) =     697.000  TEMP(K) =   310.47  PRESS =     0.0
 Etot   =   -223338.6123  EKtot   =     88345.7578  EPtot      =   -311684.3701
 BOND   =      6650.6827  ANGLE   =     26110.9646  DIHED      =     18593.6000
 1-4 NB =      6169.6361  1-4 EEL =      3948.7707  VDWAALS    =     17225.4563
 EELEC  =   -390383.4805  EHBOND  =         0.0000  RESTRAINT  =         0.0000
 EKCMT  =         0.0000  VIRIAL  =         0.0000  VOLUME     =   1303467.7379
                                                    SURFTEN    =         0.0000
                                                    Density    =         1.0092
 ------------------------------------------------------------------------------


 NSTEP =   198000   TIME(PS) =     698.000  TEMP(K) =   310.11  PRESS =     0.0
 Etot   =   -223563.9175  EKtot   =     88245.0781  EPtot      =   -311808.9956
 BOND   =      6554.0513  ANGLE   =     26190.7481  DIHED      =     18486.0011
 1-4 NB =      6226.6416  1-4 EEL =      3913.3048  VDWAALS    =     16944.1538
 EELEC  =   -390123.8963  EHBOND  =         0.0000  RESTRAINT  =         0.0000
 EKCMT  =         0.0000  VIRIAL  =         0.0000  VOLUME     =   1303126.3696
                                                    SURFTEN    =         0.0000
                                                    Density    =         1.0095
 ------------------------------------------------------------------------------


 NSTEP =   199000   TIME(PS) =     699.000  TEMP(K) =   311.04  PRESS =     0.0
 Etot   =   -223161.9234  EKtot   =     88508.1328  EPtot      =   -311670.0562
 BOND   =      6695.4314  ANGLE   =     26096.0997  DIHED      =     18548.5035
 1-4 NB =      6182.4508  1-4 EEL =      3925.4293  VDWAALS    =     16830.8646
 EELEC  =   -389948.8355  EHBOND  =         0.0000  RESTRAINT  =         0.0000
 EKCMT  =         0.0000  VIRIAL  =         0.0000  VOLUME     =   1300789.2199
                                                    SURFTEN    =         0.0000
                                                    Density    =         1.0113
 ------------------------------------------------------------------------------


 NSTEP =   200000   TIME(PS) =     700.000  TEMP(K) =   309.86  PRESS =     0.0
 Etot   =   -223376.8950  EKtot   =     88174.5469  EPtot      =   -311551.4419
 BOND   =      6662.0408  ANGLE   =     26276.2840  DIHED      =     18520.1346
 1-4 NB =      6232.0425  1-4 EEL =      3977.8673  VDWAALS    =     16745.7566
 EELEC  =   -389965.5678  EHBOND  =         0.0000  RESTRAINT  =         0.0000
 EKCMT  =         0.0000  VIRIAL  =         0.0000  VOLUME     =   1300874.5797
                                                    SURFTEN    =         0.0000
                                                    Density    =         1.0112
 ------------------------------------------------------------------------------


 NSTEP =   201000   TIME(PS) =     701.000  TEMP(K) =   310.34  PRESS =     0.0
 Etot   =   -223277.2430  EKtot   =     88309.6562  EPtot      =   -311586.8993
 BOND   =      6695.3057  ANGLE   =     26244.1483  DIHED      =     18463.7981
 1-4 NB =      6194.3481  1-4 EEL =      3978.4143  VDWAALS    =     17072.9133
 EELEC  =   -390235.8270  EHBOND  =         0.0000  RESTRAINT  =         0.0000
 EKCMT  =         0.0000  VIRIAL  =         0.0000  VOLUME     =   1302028.8876
                                                    SURFTEN    =         0.0000
                                                    Density    =         1.0103
 ------------------------------------------------------------------------------


 NSTEP =   202000   TIME(PS) =     702.000  TEMP(K) =   310.44  PRESS =     0.0
 Etot   =   -222858.0066  EKtot   =     88339.6797  EPtot      =   -311197.6863
 BOND   =      6585.5564  ANGLE   =     26256.5336  DIHED      =     18614.2718
 1-4 NB =      6253.9441  1-4 EEL =      3924.4701  VDWAALS    =     16836.8191
 EELEC  =   -389669.2814  EHBOND  =         0.0000  RESTRAINT  =         0.0000
 EKCMT  =         0.0000  VIRIAL  =         0.0000  VOLUME     =   1303432.6801
                                                    SURFTEN    =         0.0000
                                                    Density    =         1.0092
 ------------------------------------------------------------------------------


 NSTEP =   203000   TIME(PS) =     703.000  TEMP(K) =   309.41  PRESS =     0.0
 Etot   =   -223520.0436  EKtot   =     88044.0234  EPtot      =   -311564.0670
 BOND   =      6634.7320  ANGLE   =     26185.6130  DIHED      =     18502.6907
 1-4 NB =      6227.0163  1-4 EEL =      3977.9710  VDWAALS    =     16723.5359
 EELEC  =   -389815.6260  EHBOND  =         0.0000  RESTRAINT  =         0.0000
 EKCMT  =         0.0000  VIRIAL  =         0.0000  VOLUME     =   1302704.0868
                                                    SURFTEN    =         0.0000
                                                    Density    =         1.0098
 ------------------------------------------------------------------------------


 NSTEP =   204000   TIME(PS) =     704.000  TEMP(K) =   309.26  PRESS =     0.0
 Etot   =   -223869.4660  EKtot   =     88001.5625  EPtot      =   -311871.0285
 BOND   =      6580.7529  ANGLE   =     25989.5844  DIHED      =     18472.8910
 1-4 NB =      6221.1163  1-4 EEL =      3972.2729  VDWAALS    =     16287.3415
 EELEC  =   -389394.9873  EHBOND  =         0.0000  RESTRAINT  =         0.0000
 EKCMT  =         0.0000  VIRIAL  =         0.0000  VOLUME     =   1303629.8569
                                                    SURFTEN    =         0.0000
                                                    Density    =         1.0091
 ------------------------------------------------------------------------------


 NSTEP =   205000   TIME(PS) =     705.000  TEMP(K) =   309.34  PRESS =     0.0
 Etot   =   -223505.4250  EKtot   =     88025.8594  EPtot      =   -311531.2844
 BOND   =      6591.8855  ANGLE   =     26110.5549  DIHED      =     18582.9680
 1-4 NB =      6228.5147  1-4 EEL =      3956.6177  VDWAALS    =     16685.8423
 EELEC  =   -389687.6674  EHBOND  =         0.0000  RESTRAINT  =         0.0000
 EKCMT  =         0.0000  VIRIAL  =         0.0000  VOLUME     =   1303036.3153
                                                    SURFTEN    =         0.0000
                                                    Density    =         1.0095
 ------------------------------------------------------------------------------


 NSTEP =   206000   TIME(PS) =     706.000  TEMP(K) =   310.64  PRESS =     0.0
 Etot   =   -223575.1970  EKtot   =     88393.9609  EPtot      =   -311969.1579
 BOND   =      6653.3383  ANGLE   =     26128.6067  DIHED      =     18510.9037
 1-4 NB =      6198.4742  1-4 EEL =      3971.2121  VDWAALS    =     16810.1321
 EELEC  =   -390241.8251  EHBOND  =         0.0000  RESTRAINT  =         0.0000
 EKCMT  =         0.0000  VIRIAL  =         0.0000  VOLUME     =   1302639.1490
                                                    SURFTEN    =         0.0000
                                                    Density    =         1.0098
 ------------------------------------------------------------------------------


 NSTEP =   207000   TIME(PS) =     707.000  TEMP(K) =   309.31  PRESS =     0.0
 Etot   =   -223496.7504  EKtot   =     88016.1172  EPtot      =   -311512.8676
 BOND   =      6667.7400  ANGLE   =     26247.6578  DIHED      =     18358.7261
 1-4 NB =      6212.2525  1-4 EEL =      4008.5647  VDWAALS    =     17045.3457
 EELEC  =   -390053.1544  EHBOND  =         0.0000  RESTRAINT  =         0.0000
 EKCMT  =         0.0000  VIRIAL  =         0.0000  VOLUME     =   1304521.8902
                                                    SURFTEN    =         0.0000
                                                    Density    =         1.0084
 ------------------------------------------------------------------------------


 NSTEP =   208000   TIME(PS) =     708.000  TEMP(K) =   309.43  PRESS =     0.0
 Etot   =   -223244.3400  EKtot   =     88050.6016  EPtot      =   -311294.9415
 BOND   =      6613.3516  ANGLE   =     26210.8383  DIHED      =     18525.7894
 1-4 NB =      6176.0888  1-4 EEL =      3914.0901  VDWAALS    =     16822.0234
 EELEC  =   -389557.1231  EHBOND  =         0.0000  RESTRAINT  =         0.0000
 EKCMT  =         0.0000  VIRIAL  =         0.0000  VOLUME     =   1303450.5552
                                                    SURFTEN    =         0.0000
                                                    Density    =         1.0092
 ------------------------------------------------------------------------------


 NSTEP =   209000   TIME(PS) =     709.000  TEMP(K) =   309.63  PRESS =     0.0
 Etot   =   -223280.6908  EKtot   =     88106.9766  EPtot      =   -311387.6674
 BOND   =      6627.3469  ANGLE   =     26268.3354  DIHED      =     18469.6572
 1-4 NB =      6215.0329  1-4 EEL =      3844.5676  VDWAALS    =     17336.9627
 EELEC  =   -390149.5701  EHBOND  =         0.0000  RESTRAINT  =         0.0000
 EKCMT  =         0.0000  VIRIAL  =         0.0000  VOLUME     =   1303759.1150
                                                    SURFTEN    =         0.0000
                                                    Density    =         1.0090
 ------------------------------------------------------------------------------


 NSTEP =   210000   TIME(PS) =     710.000  TEMP(K) =   310.52  PRESS =     0.0
 Etot   =   -223164.6971  EKtot   =     88360.3750  EPtot      =   -311525.0721
 BOND   =      6580.7031  ANGLE   =     26275.9581  DIHED      =     18477.1101
 1-4 NB =      6166.1507  1-4 EEL =      3954.9166  VDWAALS    =     16738.4088
 EELEC  =   -389718.3196  EHBOND  =         0.0000  RESTRAINT  =         0.0000
 EKCMT  =         0.0000  VIRIAL  =         0.0000  VOLUME     =   1303271.4102
                                                    SURFTEN    =         0.0000
                                                    Density    =         1.0093
 ------------------------------------------------------------------------------


 NSTEP =   211000   TIME(PS) =     711.000  TEMP(K) =   309.87  PRESS =     0.0
 Etot   =   -223665.1455  EKtot   =     88176.9453  EPtot      =   -311842.0908
 BOND   =      6565.4937  ANGLE   =     26009.5519  DIHED      =     18521.8020
 1-4 NB =      6233.9148  1-4 EEL =      3917.4283  VDWAALS    =     16735.0688
 EELEC  =   -389825.3503  EHBOND  =         0.0000  RESTRAINT  =         0.0000
 EKCMT  =         0.0000  VIRIAL  =         0.0000  VOLUME     =   1302518.0530
                                                    SURFTEN    =         0.0000
                                                    Density    =         1.0099
 ------------------------------------------------------------------------------


 NSTEP =   212000   TIME(PS) =     712.000  TEMP(K) =   310.72  PRESS =     0.0
 Etot   =   -223581.8619  EKtot   =     88418.8359  EPtot      =   -312000.6978
 BOND   =      6691.8397  ANGLE   =     26130.3043  DIHED      =     18541.6362
 1-4 NB =      6223.2496  1-4 EEL =      3940.4615  VDWAALS    =     16989.4017
 EELEC  =   -390517.5907  EHBOND  =         0.0000  RESTRAINT  =         0.0000
 EKCMT  =         0.0000  VIRIAL  =         0.0000  VOLUME     =   1302625.3650
                                                    SURFTEN    =         0.0000
                                                    Density    =         1.0098
 ------------------------------------------------------------------------------


 NSTEP =   213000   TIME(PS) =     713.000  TEMP(K) =   310.54  PRESS =     0.0
 Etot   =   -223365.3880  EKtot   =     88365.5625  EPtot      =   -311730.9505
 BOND   =      6757.0945  ANGLE   =     26124.8366  DIHED      =     18606.3219
 1-4 NB =      6154.6663  1-4 EEL =      3855.6555  VDWAALS    =     16660.6046
 EELEC  =   -389890.1300  EHBOND  =         0.0000  RESTRAINT  =         0.0000
 EKCMT  =         0.0000  VIRIAL  =         0.0000  VOLUME     =   1301351.9529
                                                    SURFTEN    =         0.0000
                                                    Density    =         1.0108
 ------------------------------------------------------------------------------


 NSTEP =   214000   TIME(PS) =     714.000  TEMP(K) =   309.08  PRESS =     0.0
 Etot   =   -223646.0090  EKtot   =     87952.2891  EPtot      =   -311598.2980
 BOND   =      6638.8485  ANGLE   =     26235.0320  DIHED      =     18604.1463
 1-4 NB =      6209.4812  1-4 EEL =      3883.5933  VDWAALS    =     16371.8789
 EELEC  =   -389541.2783  EHBOND  =         0.0000  RESTRAINT  =         0.0000
 EKCMT  =         0.0000  VIRIAL  =         0.0000  VOLUME     =   1302262.5416
                                                    SURFTEN    =         0.0000
                                                    Density    =         1.0101
 ------------------------------------------------------------------------------


 NSTEP =   215000   TIME(PS) =     715.000  TEMP(K) =   310.62  PRESS =     0.0
 Etot   =   -223491.6628  EKtot   =     88388.8906  EPtot      =   -311880.5534
 BOND   =      6669.5420  ANGLE   =     26134.4714  DIHED      =     18493.6243
 1-4 NB =      6222.5021  1-4 EEL =      3933.1372  VDWAALS    =     16868.6725
 EELEC  =   -390202.5029  EHBOND  =         0.0000  RESTRAINT  =         0.0000
 EKCMT  =         0.0000  VIRIAL  =         0.0000  VOLUME     =   1301327.2214
                                                    SURFTEN    =         0.0000
                                                    Density    =         1.0109
 ------------------------------------------------------------------------------


 NSTEP =   216000   TIME(PS) =     716.000  TEMP(K) =   307.74  PRESS =     0.0
 Etot   =   -224089.8933  EKtot   =     87571.2109  EPtot      =   -311661.1043
 BOND   =      6663.7120  ANGLE   =     26308.8203  DIHED      =     18601.5322
 1-4 NB =      6229.6362  1-4 EEL =      3854.6054  VDWAALS    =     16485.4659
 EELEC  =   -389804.8762  EHBOND  =         0.0000  RESTRAINT  =         0.0000
 EKCMT  =         0.0000  VIRIAL  =         0.0000  VOLUME     =   1302358.3230
                                                    SURFTEN    =         0.0000
                                                    Density    =         1.0101
 ------------------------------------------------------------------------------


 NSTEP =   217000   TIME(PS) =     717.000  TEMP(K) =   309.40  PRESS =     0.0
 Etot   =   -223715.0186  EKtot   =     88043.4062  EPtot      =   -311758.4249
 BOND   =      6632.5649  ANGLE   =     26261.1733  DIHED      =     18604.9293
 1-4 NB =      6207.9583  1-4 EEL =      3928.4076  VDWAALS    =     17054.2055
 EELEC  =   -390447.6638  EHBOND  =         0.0000  RESTRAINT  =         0.0000
 EKCMT  =         0.0000  VIRIAL  =         0.0000  VOLUME     =   1301103.9140
                                                    SURFTEN    =         0.0000
                                                    Density    =         1.0110
 ------------------------------------------------------------------------------


 NSTEP =   218000   TIME(PS) =     718.000  TEMP(K) =   308.84  PRESS =     0.0
 Etot   =   -223856.7663  EKtot   =     87883.1172  EPtot      =   -311739.8835
 BOND   =      6683.0361  ANGLE   =     26300.9431  DIHED      =     18525.6990
 1-4 NB =      6197.9044  1-4 EEL =      3845.2195  VDWAALS    =     17338.4279
 EELEC  =   -390631.1135  EHBOND  =         0.0000  RESTRAINT  =         0.0000
 EKCMT  =         0.0000  VIRIAL  =         0.0000  VOLUME     =   1300957.4787
                                                    SURFTEN    =         0.0000
                                                    Density    =         1.0111
 ------------------------------------------------------------------------------


 NSTEP =   219000   TIME(PS) =     719.000  TEMP(K) =   309.70  PRESS =     0.0
 Etot   =   -223471.9199  EKtot   =     88129.0312  EPtot      =   -311600.9511
 BOND   =      6526.8122  ANGLE   =     26404.0267  DIHED      =     18413.9026
 1-4 NB =      6178.9897  1-4 EEL =      4001.8422  VDWAALS    =     16956.8760
 EELEC  =   -390083.4007  EHBOND  =         0.0000  RESTRAINT  =         0.0000
 EKCMT  =         0.0000  VIRIAL  =         0.0000  VOLUME     =   1302230.2474
                                                    SURFTEN    =         0.0000
                                                    Density    =         1.0102
 ------------------------------------------------------------------------------


 NSTEP =   220000   TIME(PS) =     720.000  TEMP(K) =   309.72  PRESS =     0.0
 Etot   =   -223504.9961  EKtot   =     88132.3438  EPtot      =   -311637.3399
 BOND   =      6605.0544  ANGLE   =     26269.3375  DIHED      =     18581.8215
 1-4 NB =      6186.0637  1-4 EEL =      3903.9728  VDWAALS    =     16204.9067
 EELEC  =   -389388.4965  EHBOND  =         0.0000  RESTRAINT  =         0.0000
 EKCMT  =         0.0000  VIRIAL  =         0.0000  VOLUME     =   1301058.6173
                                                    SURFTEN    =         0.0000
                                                    Density    =         1.0111
 ------------------------------------------------------------------------------


 NSTEP =   221000   TIME(PS) =     721.000  TEMP(K) =   309.54  PRESS =     0.0
 Etot   =   -224049.0161  EKtot   =     88081.5938  EPtot      =   -312130.6099
 BOND   =      6692.8665  ANGLE   =     26124.6205  DIHED      =     18588.1673
 1-4 NB =      6163.7212  1-4 EEL =      3920.6111  VDWAALS    =     17145.3972
 EELEC  =   -390765.9937  EHBOND  =         0.0000  RESTRAINT  =         0.0000
 EKCMT  =         0.0000  VIRIAL  =         0.0000  VOLUME     =   1301023.0605
                                                    SURFTEN    =         0.0000
                                                    Density    =         1.0111
 ------------------------------------------------------------------------------


 NSTEP =   222000   TIME(PS) =     722.000  TEMP(K) =   309.74  PRESS =     0.0
 Etot   =   -223268.3227  EKtot   =     88138.3281  EPtot      =   -311406.6508
 BOND   =      6670.1159  ANGLE   =     26346.8858  DIHED      =     18449.7544
 1-4 NB =      6157.5860  1-4 EEL =      3899.0707  VDWAALS    =     16890.2990
 EELEC  =   -389820.3626  EHBOND  =         0.0000  RESTRAINT  =         0.0000
 EKCMT  =         0.0000  VIRIAL  =         0.0000  VOLUME     =   1303206.1234
                                                    SURFTEN    =         0.0000
                                                    Density    =         1.0094
 ------------------------------------------------------------------------------


 NSTEP =   223000   TIME(PS) =     723.000  TEMP(K) =   309.13  PRESS =     0.0
 Etot   =   -223017.5067  EKtot   =     87967.0078  EPtot      =   -310984.5146
 BOND   =      6501.3391  ANGLE   =     26240.5995  DIHED      =     18562.9679
 1-4 NB =      6199.9086  1-4 EEL =      3843.0740  VDWAALS    =     16251.2793
 EELEC  =   -388583.6830  EHBOND  =         0.0000  RESTRAINT  =         0.0000
 EKCMT  =         0.0000  VIRIAL  =         0.0000  VOLUME     =   1303588.3407
                                                    SURFTEN    =         0.0000
                                                    Density    =         1.0091
 ------------------------------------------------------------------------------


 NSTEP =   224000   TIME(PS) =     724.000  TEMP(K) =   310.36  PRESS =     0.0
 Etot   =   -223020.4026  EKtot   =     88316.2578  EPtot      =   -311336.6605
 BOND   =      6635.1879  ANGLE   =     26047.4023  DIHED      =     18636.0788
 1-4 NB =      6259.6181  1-4 EEL =      3915.9605  VDWAALS    =     16803.4230
 EELEC  =   -389634.3311  EHBOND  =         0.0000  RESTRAINT  =         0.0000
 EKCMT  =         0.0000  VIRIAL  =         0.0000  VOLUME     =   1303858.4228
                                                    SURFTEN    =         0.0000
                                                    Density    =         1.0089
 ------------------------------------------------------------------------------


 NSTEP =   225000   TIME(PS) =     725.000  TEMP(K) =   309.31  PRESS =     0.0
 Etot   =   -223927.0374  EKtot   =     88018.0625  EPtot      =   -311945.0999
 BOND   =      6626.6111  ANGLE   =     26041.7556  DIHED      =     18530.3507
 1-4 NB =      6190.1056  1-4 EEL =      3872.3979  VDWAALS    =     16773.6279
 EELEC  =   -389979.9488  EHBOND  =         0.0000  RESTRAINT  =         0.0000
 EKCMT  =         0.0000  VIRIAL  =         0.0000  VOLUME     =   1301457.9935
                                                    SURFTEN    =         0.0000
                                                    Density    =         1.0108
 ------------------------------------------------------------------------------


 NSTEP =   226000   TIME(PS) =     726.000  TEMP(K) =   308.93  PRESS =     0.0
 Etot   =   -224079.1037  EKtot   =     87908.4844  EPtot      =   -311987.5881
 BOND   =      6588.3842  ANGLE   =     26011.2907  DIHED      =     18507.0079
 1-4 NB =      6212.8548  1-4 EEL =      3871.1108  VDWAALS    =     17077.8595
 EELEC  =   -390256.0960  EHBOND  =         0.0000  RESTRAINT  =         0.0000
 EKCMT  =         0.0000  VIRIAL  =         0.0000  VOLUME     =   1301841.0685
                                                    SURFTEN    =         0.0000
                                                    Density    =         1.0105
 ------------------------------------------------------------------------------


 NSTEP =   227000   TIME(PS) =     727.000  TEMP(K) =   310.04  PRESS =     0.0
 Etot   =   -223452.1356  EKtot   =     88225.6328  EPtot      =   -311677.7684
 BOND   =      6667.5309  ANGLE   =     26318.8040  DIHED      =     18531.9568
 1-4 NB =      6176.5286  1-4 EEL =      3851.7793  VDWAALS    =     16896.5439
 EELEC  =   -390120.9119  EHBOND  =         0.0000  RESTRAINT  =         0.0000
 EKCMT  =         0.0000  VIRIAL  =         0.0000  VOLUME     =   1301914.8238
                                                    SURFTEN    =         0.0000
                                                    Density    =         1.0104
 ------------------------------------------------------------------------------


 NSTEP =   228000   TIME(PS) =     728.000  TEMP(K) =   310.06  PRESS =     0.0
 Etot   =   -223094.6428  EKtot   =     88230.1719  EPtot      =   -311324.8146
 BOND   =      6651.6475  ANGLE   =     26147.4162  DIHED      =     18566.1615
 1-4 NB =      6255.7290  1-4 EEL =      3892.6412  VDWAALS    =     17213.6313
 EELEC  =   -390052.0414  EHBOND  =         0.0000  RESTRAINT  =         0.0000
 EKCMT  =         0.0000  VIRIAL  =         0.0000  VOLUME     =   1302575.1109
                                                    SURFTEN    =         0.0000
                                                    Density    =         1.0099
 ------------------------------------------------------------------------------


 NSTEP =   229000   TIME(PS) =     729.000  TEMP(K) =   310.63  PRESS =     0.0
 Etot   =   -223280.3361  EKtot   =     88393.5859  EPtot      =   -311673.9221
 BOND   =      6662.1022  ANGLE   =     26247.3104  DIHED      =     18490.8016
 1-4 NB =      6190.6811  1-4 EEL =      3972.9373  VDWAALS    =     17135.6396
 EELEC  =   -390373.3942  EHBOND  =         0.0000  RESTRAINT  =         0.0000
 EKCMT  =         0.0000  VIRIAL  =         0.0000  VOLUME     =   1303196.1563
                                                    SURFTEN    =         0.0000
                                                    Density    =         1.0094
 ------------------------------------------------------------------------------


 NSTEP =   230000   TIME(PS) =     730.000  TEMP(K) =   309.18  PRESS =     0.0
 Etot   =   -223430.4971  EKtot   =     87981.0156  EPtot      =   -311411.5128
 BOND   =      6586.6695  ANGLE   =     26398.3233  DIHED      =     18562.1135
 1-4 NB =      6240.0448  1-4 EEL =      3906.8483  VDWAALS    =     16860.4690
 EELEC  =   -389965.9810  EHBOND  =         0.0000  RESTRAINT  =         0.0000
 EKCMT  =         0.0000  VIRIAL  =         0.0000  VOLUME     =   1304510.4806
                                                    SURFTEN    =         0.0000
                                                    Density    =         1.0084
 ------------------------------------------------------------------------------


 NSTEP =   231000   TIME(PS) =     731.000  TEMP(K) =   310.74  PRESS =     0.0
 Etot   =   -223439.1934  EKtot   =     88423.1328  EPtot      =   -311862.3262
 BOND   =      6504.6948  ANGLE   =     26097.9676  DIHED      =     18583.6951
 1-4 NB =      6206.2550  1-4 EEL =      3902.4889  VDWAALS    =     16754.9450
 EELEC  =   -389912.3726  EHBOND  =         0.0000  RESTRAINT  =         0.0000
 EKCMT  =         0.0000  VIRIAL  =         0.0000  VOLUME     =   1305244.0634
                                                    SURFTEN    =         0.0000
                                                    Density    =         1.0078
 ------------------------------------------------------------------------------


 NSTEP =   232000   TIME(PS) =     732.000  TEMP(K) =   310.27  PRESS =     0.0
 Etot   =   -223272.6216  EKtot   =     88290.1562  EPtot      =   -311562.7778
 BOND   =      6667.6941  ANGLE   =     26312.6079  DIHED      =     18587.8289
 1-4 NB =      6223.5931  1-4 EEL =      3949.9128  VDWAALS    =     16998.0823
 EELEC  =   -390302.4969  EHBOND  =         0.0000  RESTRAINT  =         0.0000
 EKCMT  =         0.0000  VIRIAL  =         0.0000  VOLUME     =   1304475.1361
                                                    SURFTEN    =         0.0000
                                                    Density    =         1.0084
 ------------------------------------------------------------------------------


 NSTEP =   233000   TIME(PS) =     733.000  TEMP(K) =   308.78  PRESS =     0.0
 Etot   =   -223947.4435  EKtot   =     87864.9688  EPtot      =   -311812.4122
 BOND   =      6569.0573  ANGLE   =     26257.4516  DIHED      =     18494.4099
 1-4 NB =      6240.6323  1-4 EEL =      3919.0134  VDWAALS    =     16600.8516
 EELEC  =   -389893.8283  EHBOND  =         0.0000  RESTRAINT  =         0.0000
 EKCMT  =         0.0000  VIRIAL  =         0.0000  VOLUME     =   1304278.3501
                                                    SURFTEN    =         0.0000
                                                    Density    =         1.0086
 ------------------------------------------------------------------------------


 NSTEP =   234000   TIME(PS) =     734.000  TEMP(K) =   308.98  PRESS =     0.0
 Etot   =   -223777.4390  EKtot   =     87922.2891  EPtot      =   -311699.7281
 BOND   =      6633.1166  ANGLE   =     25799.7327  DIHED      =     18637.2775
 1-4 NB =      6256.7299  1-4 EEL =      3916.8777  VDWAALS    =     16646.9841
 EELEC  =   -389590.4466  EHBOND  =         0.0000  RESTRAINT  =         0.0000
 EKCMT  =         0.0000  VIRIAL  =         0.0000  VOLUME     =   1303978.1218
                                                    SURFTEN    =         0.0000
                                                    Density    =         1.0088
 ------------------------------------------------------------------------------


 NSTEP =   235000   TIME(PS) =     735.000  TEMP(K) =   310.72  PRESS =     0.0
 Etot   =   -223449.4581  EKtot   =     88418.3906  EPtot      =   -311867.8487
 BOND   =      6612.8859  ANGLE   =     26009.4150  DIHED      =     18411.3060
 1-4 NB =      6239.9483  1-4 EEL =      4010.3371  VDWAALS    =     16984.3441
 EELEC  =   -390136.0851  EHBOND  =         0.0000  RESTRAINT  =         0.0000
 EKCMT  =         0.0000  VIRIAL  =         0.0000  VOLUME     =   1301393.4020
                                                    SURFTEN    =         0.0000
                                                    Density    =         1.0108
 ------------------------------------------------------------------------------


 NSTEP =   236000   TIME(PS) =     736.000  TEMP(K) =   309.46  PRESS =     0.0
 Etot   =   -223829.7995  EKtot   =     88058.9766  EPtot      =   -311888.7760
 BOND   =      6681.1065  ANGLE   =     26122.9668  DIHED      =     18472.7805
 1-4 NB =      6210.7447  1-4 EEL =      3939.2917  VDWAALS    =     16677.3939
 EELEC  =   -389993.0601  EHBOND  =         0.0000  RESTRAINT  =         0.0000
 EKCMT  =         0.0000  VIRIAL  =         0.0000  VOLUME     =   1301393.4020
                                                    SURFTEN    =         0.0000
                                                    Density    =         1.0108
 ------------------------------------------------------------------------------


 NSTEP =   237000   TIME(PS) =     737.000  TEMP(K) =   309.46  PRESS =     0.0
 Etot   =   -223834.7506  EKtot   =     88060.2500  EPtot      =   -311895.0006
 BOND   =      6573.0898  ANGLE   =     25866.9669  DIHED      =     18630.7094
 1-4 NB =      6223.0341  1-4 EEL =      3880.9152  VDWAALS    =     16769.1025
 EELEC  =   -389838.8184  EHBOND  =         0.0000  RESTRAINT  =         0.0000
 EKCMT  =         0.0000  VIRIAL  =         0.0000  VOLUME     =   1300873.9014
                                                    SURFTEN    =         0.0000
                                                    Density    =         1.0112
 ------------------------------------------------------------------------------


 NSTEP =   238000   TIME(PS) =     738.000  TEMP(K) =   309.94  PRESS =     0.0
 Etot   =   -223705.5749  EKtot   =     88195.0312  EPtot      =   -311900.6061
 BOND   =      6649.8125  ANGLE   =     25985.6562  DIHED      =     18656.2934
 1-4 NB =      6268.7018  1-4 EEL =      3913.0038  VDWAALS    =     16997.4599
 EELEC  =   -390371.5336  EHBOND  =         0.0000  RESTRAINT  =         0.0000
 EKCMT  =         0.0000  VIRIAL  =         0.0000  VOLUME     =   1301811.2261
                                                    SURFTEN    =         0.0000
                                                    Density    =         1.0105
 ------------------------------------------------------------------------------


 NSTEP =   239000   TIME(PS) =     739.000  TEMP(K) =   308.74  PRESS =     0.0
 Etot   =   -223961.3540  EKtot   =     87853.3828  EPtot      =   -311814.7368
 BOND   =      6668.7351  ANGLE   =     26161.6175  DIHED      =     18561.6338
 1-4 NB =      6203.1223  1-4 EEL =      3912.1171  VDWAALS    =     16703.0489
 EELEC  =   -390025.0114  EHBOND  =         0.0000  RESTRAINT  =         0.0000
 EKCMT  =         0.0000  VIRIAL  =         0.0000  VOLUME     =   1302300.7302
                                                    SURFTEN    =         0.0000
                                                    Density    =         1.0101
 ------------------------------------------------------------------------------


 NSTEP =   240000   TIME(PS) =     740.000  TEMP(K) =   309.10  PRESS =     0.0
 Etot   =   -223924.7344  EKtot   =     87956.0703  EPtot      =   -311880.8047
 BOND   =      6582.4396  ANGLE   =     26161.5987  DIHED      =     18561.5917
 1-4 NB =      6190.6849  1-4 EEL =      3961.8780  VDWAALS    =     16792.0038
 EELEC  =   -390131.0016  EHBOND  =         0.0000  RESTRAINT  =         0.0000
 EKCMT  =         0.0000  VIRIAL  =         0.0000  VOLUME     =   1302863.0749
                                                    SURFTEN    =         0.0000
                                                    Density    =         1.0097
 ------------------------------------------------------------------------------


 NSTEP =   241000   TIME(PS) =     741.000  TEMP(K) =   310.04  PRESS =     0.0
 Etot   =   -223662.5570  EKtot   =     88224.2031  EPtot      =   -311886.7602
 BOND   =      6657.5615  ANGLE   =     26148.4217  DIHED      =     18549.4162
 1-4 NB =      6190.1663  1-4 EEL =      3891.2704  VDWAALS    =     16559.3454
 EELEC  =   -389882.9417  EHBOND  =         0.0000  RESTRAINT  =         0.0000
 EKCMT  =         0.0000  VIRIAL  =         0.0000  VOLUME     =   1303674.6091
                                                    SURFTEN    =         0.0000
                                                    Density    =         1.0090
 ------------------------------------------------------------------------------


 NSTEP =   242000   TIME(PS) =     742.000  TEMP(K) =   309.92  PRESS =     0.0
 Etot   =   -224101.6495  EKtot   =     88189.8438  EPtot      =   -312291.4933
 BOND   =      6559.6955  ANGLE   =     25954.9982  DIHED      =     18605.1874
 1-4 NB =      6236.7322  1-4 EEL =      3913.6574  VDWAALS    =     17267.7471
 EELEC  =   -390829.5110  EHBOND  =         0.0000  RESTRAINT  =         0.0000
 EKCMT  =         0.0000  VIRIAL  =         0.0000  VOLUME     =   1303145.1625
                                                    SURFTEN    =         0.0000
                                                    Density    =         1.0094
 ------------------------------------------------------------------------------


 NSTEP =   243000   TIME(PS) =     743.000  TEMP(K) =   309.26  PRESS =     0.0
 Etot   =   -223868.3223  EKtot   =     88002.1797  EPtot      =   -311870.5019
 BOND   =      6643.1530  ANGLE   =     26201.2346  DIHED      =     18529.5867
 1-4 NB =      6242.0236  1-4 EEL =      3826.8621  VDWAALS    =     16928.2683
 EELEC  =   -390241.6301  EHBOND  =         0.0000  RESTRAINT  =         0.0000
 EKCMT  =         0.0000  VIRIAL  =         0.0000  VOLUME     =   1303465.8027
                                                    SURFTEN    =         0.0000
                                                    Density    =         1.0092
 ------------------------------------------------------------------------------


 NSTEP =   244000   TIME(PS) =     744.000  TEMP(K) =   310.05  PRESS =     0.0
 Etot   =   -223349.8631  EKtot   =     88226.8594  EPtot      =   -311576.7225
 BOND   =      6747.8369  ANGLE   =     26160.2184  DIHED      =     18630.2997
 1-4 NB =      6187.9322  1-4 EEL =      3879.7537  VDWAALS    =     17254.4793
 EELEC  =   -390437.2427  EHBOND  =         0.0000  RESTRAINT  =         0.0000
 EKCMT  =         0.0000  VIRIAL  =         0.0000  VOLUME     =   1303795.9408
                                                    SURFTEN    =         0.0000
                                                    Density    =         1.0089
 ------------------------------------------------------------------------------


 NSTEP =   245000   TIME(PS) =     745.000  TEMP(K) =   308.61  PRESS =     0.0
 Etot   =   -223452.7975  EKtot   =     87816.7188  EPtot      =   -311269.5162
 BOND   =      6697.6639  ANGLE   =     26268.0432  DIHED      =     18562.7432
 1-4 NB =      6107.5927  1-4 EEL =      3878.2607  VDWAALS    =     16505.4738
 EELEC  =   -389289.2938  EHBOND  =         0.0000  RESTRAINT  =         0.0000
 EKCMT  =         0.0000  VIRIAL  =         0.0000  VOLUME     =   1303192.5990
                                                    SURFTEN    =         0.0000
                                                    Density    =         1.0094
 ------------------------------------------------------------------------------


 NSTEP =   246000   TIME(PS) =     746.000  TEMP(K) =   312.12  PRESS =     0.0
 Etot   =   -223027.1629  EKtot   =     88816.1719  EPtot      =   -311843.3348
 BOND   =      6583.1071  ANGLE   =     26117.8611  DIHED      =     18478.2808
 1-4 NB =      6210.6827  1-4 EEL =      3900.8936  VDWAALS    =     16793.5839
 EELEC  =   -389927.7440  EHBOND  =         0.0000  RESTRAINT  =         0.0000
 EKCMT  =         0.0000  VIRIAL  =         0.0000  VOLUME     =   1302289.9863
                                                    SURFTEN    =         0.0000
                                                    Density    =         1.0101
 ------------------------------------------------------------------------------


 NSTEP =   247000   TIME(PS) =     747.000  TEMP(K) =   311.21  PRESS =     0.0
 Etot   =   -222871.9820  EKtot   =     88557.2188  EPtot      =   -311429.2007
 BOND   =      6572.5031  ANGLE   =     26355.1478  DIHED      =     18541.9216
 1-4 NB =      6214.9541  1-4 EEL =      3973.9216  VDWAALS    =     16644.3900
 EELEC  =   -389732.0390  EHBOND  =         0.0000  RESTRAINT  =         0.0000
 EKCMT  =         0.0000  VIRIAL  =         0.0000  VOLUME     =   1303316.4090
                                                    SURFTEN    =         0.0000
                                                    Density    =         1.0093
 ------------------------------------------------------------------------------


 NSTEP =   248000   TIME(PS) =     748.000  TEMP(K) =   308.75  PRESS =     0.0
 Etot   =   -223637.5135  EKtot   =     87858.0000  EPtot      =   -311495.5135
 BOND   =      6583.6018  ANGLE   =     26138.5939  DIHED      =     18584.6539
 1-4 NB =      6229.6388  1-4 EEL =      3865.2716  VDWAALS    =     16453.4307
 EELEC  =   -389350.7043  EHBOND  =         0.0000  RESTRAINT  =         0.0000
 EKCMT  =         0.0000  VIRIAL  =         0.0000  VOLUME     =   1302306.5829
                                                    SURFTEN    =         0.0000
                                                    Density    =         1.0101
 ------------------------------------------------------------------------------


 NSTEP =   249000   TIME(PS) =     749.000  TEMP(K) =   310.55  PRESS =     0.0
 Etot   =   -223063.2255  EKtot   =     88369.1641  EPtot      =   -311432.3895
 BOND   =      6712.7058  ANGLE   =     26208.3919  DIHED      =     18390.2263
 1-4 NB =      6210.1173  1-4 EEL =      3845.9457  VDWAALS    =     16465.3469
 EELEC  =   -389265.1234  EHBOND  =         0.0000  RESTRAINT  =         0.0000
 EKCMT  =         0.0000  VIRIAL  =         0.0000  VOLUME     =   1302901.6527
                                                    SURFTEN    =         0.0000
                                                    Density    =         1.0096
 ------------------------------------------------------------------------------


 NSTEP =   250000   TIME(PS) =     750.000  TEMP(K) =   310.42  PRESS =     0.0
 Etot   =   -223358.6585  EKtot   =     88332.4609  EPtot      =   -311691.1194
 BOND   =      6610.9748  ANGLE   =     26047.9671  DIHED      =     18508.5888
 1-4 NB =      6196.0624  1-4 EEL =      3945.7280  VDWAALS    =     16875.7575
 EELEC  =   -389876.1980  EHBOND  =         0.0000  RESTRAINT  =         0.0000
 EKCMT  =         0.0000  VIRIAL  =         0.0000  VOLUME     =   1302210.1859
                                                    SURFTEN    =         0.0000
                                                    Density    =         1.0102
 ------------------------------------------------------------------------------


 NSTEP =   251000   TIME(PS) =     751.000  TEMP(K) =   310.17  PRESS =     0.0
 Etot   =   -223178.9636  EKtot   =     88261.5156  EPtot      =   -311440.4792
 BOND   =      6714.0442  ANGLE   =     26087.2133  DIHED      =     18552.2662
 1-4 NB =      6173.1620  1-4 EEL =      3929.9625  VDWAALS    =     17023.6664
 EELEC  =   -389920.7938  EHBOND  =         0.0000  RESTRAINT  =         0.0000
 EKCMT  =         0.0000  VIRIAL  =         0.0000  VOLUME     =   1302477.5883
                                                    SURFTEN    =         0.0000
                                                    Density    =         1.0100
 ------------------------------------------------------------------------------


 NSTEP =   252000   TIME(PS) =     752.000  TEMP(K) =   309.26  PRESS =     0.0
 Etot   =   -223399.7660  EKtot   =     88002.0781  EPtot      =   -311401.8442
 BOND   =      6594.3576  ANGLE   =     26302.8263  DIHED      =     18504.5634
 1-4 NB =      6165.1142  1-4 EEL =      3837.2547  VDWAALS    =     17246.3023
 EELEC  =   -390052.2627  EHBOND  =         0.0000  RESTRAINT  =         0.0000
 EKCMT  =         0.0000  VIRIAL  =         0.0000  VOLUME     =   1303247.6160
                                                    SURFTEN    =         0.0000
                                                    Density    =         1.0094
 ------------------------------------------------------------------------------


 NSTEP =   253000   TIME(PS) =     753.000  TEMP(K) =   311.05  PRESS =     0.0
 Etot   =   -222924.1838  EKtot   =     88510.9219  EPtot      =   -311435.1056
 BOND   =      6556.7376  ANGLE   =     26175.2685  DIHED      =     18539.0109
 1-4 NB =      6215.5545  1-4 EEL =      3941.3528  VDWAALS    =     17026.6711
 EELEC  =   -389889.7011  EHBOND  =         0.0000  RESTRAINT  =         0.0000
 EKCMT  =         0.0000  VIRIAL  =         0.0000  VOLUME     =   1303516.2130
                                                    SURFTEN    =         0.0000
                                                    Density    =         1.0092
 ------------------------------------------------------------------------------


 NSTEP =   254000   TIME(PS) =     754.000  TEMP(K) =   309.61  PRESS =     0.0
 Etot   =   -223470.7254  EKtot   =     88101.6875  EPtot      =   -311572.4129
 BOND   =      6592.5549  ANGLE   =     26314.8688  DIHED      =     18568.5053
 1-4 NB =      6194.9509  1-4 EEL =      3958.3239  VDWAALS    =     17027.0648
 EELEC  =   -390228.6815  EHBOND  =         0.0000  RESTRAINT  =         0.0000
 EKCMT  =         0.0000  VIRIAL  =         0.0000  VOLUME     =   1300391.1756
                                                    SURFTEN    =         0.0000
                                                    Density    =         1.0116
 ------------------------------------------------------------------------------


 NSTEP =   255000   TIME(PS) =     755.000  TEMP(K) =   310.09  PRESS =     0.0
 Etot   =   -223752.4728  EKtot   =     88237.7344  EPtot      =   -311990.2072
 BOND   =      6562.8740  ANGLE   =     26040.5905  DIHED      =     18632.0671
 1-4 NB =      6234.1307  1-4 EEL =      3846.1639  VDWAALS    =     16752.5862
 EELEC  =   -390058.6197  EHBOND  =         0.0000  RESTRAINT  =         0.0000
 EKCMT  =         0.0000  VIRIAL  =         0.0000  VOLUME     =   1300947.4993
                                                    SURFTEN    =         0.0000
                                                    Density    =         1.0112
 ------------------------------------------------------------------------------


 NSTEP =   256000   TIME(PS) =     756.000  TEMP(K) =   309.84  PRESS =     0.0
 Etot   =   -223315.3443  EKtot   =     88167.1719  EPtot      =   -311482.5162
 BOND   =      6737.2905  ANGLE   =     26241.5724  DIHED      =     18575.7519
 1-4 NB =      6214.1047  1-4 EEL =      3916.6203  VDWAALS    =     16693.8930
 EELEC  =   -389861.7489  EHBOND  =         0.0000  RESTRAINT  =         0.0000
 EKCMT  =         0.0000  VIRIAL  =         0.0000  VOLUME     =   1300542.6417
                                                    SURFTEN    =         0.0000
                                                    Density    =         1.0115
 ------------------------------------------------------------------------------


 NSTEP =   257000   TIME(PS) =     757.000  TEMP(K) =   312.29  PRESS =     0.0
 Etot   =   -223350.0643  EKtot   =     88863.8203  EPtot      =   -312213.8846
 BOND   =      6652.6099  ANGLE   =     26050.1177  DIHED      =     18511.0988
 1-4 NB =      6186.6152  1-4 EEL =      3923.1473  VDWAALS    =     16674.3951
 EELEC  =   -390211.8686  EHBOND  =         0.0000  RESTRAINT  =         0.0000
 EKCMT  =         0.0000  VIRIAL  =         0.0000  VOLUME     =   1300604.6341
                                                    SURFTEN    =         0.0000
                                                    Density    =         1.0114
 ------------------------------------------------------------------------------


 NSTEP =   258000   TIME(PS) =     758.000  TEMP(K) =   312.12  PRESS =     0.0
 Etot   =   -223239.3041  EKtot   =     88817.7188  EPtot      =   -312057.0229
 BOND   =      6759.0044  ANGLE   =     26208.2180  DIHED      =     18615.5186
 1-4 NB =      6218.9046  1-4 EEL =      3860.4629  VDWAALS    =     17262.9085
 EELEC  =   -390982.0398  EHBOND  =         0.0000  RESTRAINT  =         0.0000
 EKCMT  =         0.0000  VIRIAL  =         0.0000  VOLUME     =   1299999.3910
                                                    SURFTEN    =         0.0000
                                                    Density    =         1.0119
 ------------------------------------------------------------------------------


 NSTEP =   259000   TIME(PS) =     759.000  TEMP(K) =   310.48  PRESS =     0.0
 Etot   =   -223644.0544  EKtot   =     88350.1016  EPtot      =   -311994.1560
 BOND   =      6661.1289  ANGLE   =     26165.1447  DIHED      =     18578.6627
 1-4 NB =      6265.6842  1-4 EEL =      3904.3831  VDWAALS    =     16838.9151
 EELEC  =   -390408.0746  EHBOND  =         0.0000  RESTRAINT  =         0.0000
 EKCMT  =         0.0000  VIRIAL  =         0.0000  VOLUME     =   1298838.2033
                                                    SURFTEN    =         0.0000
                                                    Density    =         1.0128
 ------------------------------------------------------------------------------


 NSTEP =   260000   TIME(PS) =     760.000  TEMP(K) =   309.57  PRESS =     0.0
 Etot   =   -224128.6401  EKtot   =     88090.0703  EPtot      =   -312218.7104
 BOND   =      6679.6446  ANGLE   =     25889.9881  DIHED      =     18752.3938
 1-4 NB =      6186.9414  1-4 EEL =      3830.5640  VDWAALS    =     17395.1750
 EELEC  =   -390953.4174  EHBOND  =         0.0000  RESTRAINT  =         0.0000
 EKCMT  =         0.0000  VIRIAL  =         0.0000  VOLUME     =   1299934.7537
                                                    SURFTEN    =         0.0000
                                                    Density    =         1.0119
 ------------------------------------------------------------------------------


 NSTEP =   261000   TIME(PS) =     761.000  TEMP(K) =   310.14  PRESS =     0.0
 Etot   =   -223674.9631  EKtot   =     88254.4219  EPtot      =   -311929.3849
 BOND   =      6636.3874  ANGLE   =     26265.3220  DIHED      =     18595.1067
 1-4 NB =      6168.6209  1-4 EEL =      3948.3103  VDWAALS    =     16945.7032
 EELEC  =   -390488.8355  EHBOND  =         0.0000  RESTRAINT  =         0.0000
 EKCMT  =         0.0000  VIRIAL  =         0.0000  VOLUME     =   1300423.0204
                                                    SURFTEN    =         0.0000
                                                    Density    =         1.0116
 ------------------------------------------------------------------------------


 NSTEP =   262000   TIME(PS) =     762.000  TEMP(K) =   310.80  PRESS =     0.0
 Etot   =   -223677.3631  EKtot   =     88440.8984  EPtot      =   -312118.2615
 BOND   =      6496.5611  ANGLE   =     26007.9542  DIHED      =     18671.9876
 1-4 NB =      6212.5259  1-4 EEL =      3875.8032  VDWAALS    =     16989.7339
 EELEC  =   -390372.8275  EHBOND  =         0.0000  RESTRAINT  =         0.0000
 EKCMT  =         0.0000  VIRIAL  =         0.0000  VOLUME     =   1303190.4587
                                                    SURFTEN    =         0.0000
                                                    Density    =         1.0094
 ------------------------------------------------------------------------------


 NSTEP =   263000   TIME(PS) =     763.000  TEMP(K) =   308.73  PRESS =     0.0
 Etot   =   -223692.1584  EKtot   =     87853.2031  EPtot      =   -311545.3616
 BOND   =      6630.9007  ANGLE   =     25966.1833  DIHED      =     18494.8617
 1-4 NB =      6279.3217  1-4 EEL =      3914.0456  VDWAALS    =     16809.8151
 EELEC  =   -389640.4895  EHBOND  =         0.0000  RESTRAINT  =         0.0000
 EKCMT  =         0.0000  VIRIAL  =         0.0000  VOLUME     =   1303190.4587
                                                    SURFTEN    =         0.0000
                                                    Density    =         1.0094
 ------------------------------------------------------------------------------


 NSTEP =   264000   TIME(PS) =     764.000  TEMP(K) =   308.96  PRESS =     0.0
 Etot   =   -224046.3546  EKtot   =     87917.1875  EPtot      =   -311963.5421
 BOND   =      6486.5954  ANGLE   =     25970.4929  DIHED      =     18474.8662
 1-4 NB =      6223.9865  1-4 EEL =      3929.5459  VDWAALS    =     16544.8179
 EELEC  =   -389593.8469  EHBOND  =         0.0000  RESTRAINT  =         0.0000
 EKCMT  =         0.0000  VIRIAL  =         0.0000  VOLUME     =   1303039.6837
                                                    SURFTEN    =         0.0000
                                                    Density    =         1.0095
 ------------------------------------------------------------------------------


 NSTEP =   265000   TIME(PS) =     765.000  TEMP(K) =   309.48  PRESS =     0.0
 Etot   =   -223747.6567  EKtot   =     88065.3359  EPtot      =   -311812.9927
 BOND   =      6548.1121  ANGLE   =     25943.3415  DIHED      =     18527.8890
 1-4 NB =      6164.8584  1-4 EEL =      3912.2989  VDWAALS    =     17139.1798
 EELEC  =   -390048.6724  EHBOND  =         0.0000  RESTRAINT  =         0.0000
 EKCMT  =         0.0000  VIRIAL  =         0.0000  VOLUME     =   1302509.5724
                                                    SURFTEN    =         0.0000
                                                    Density    =         1.0099
 ------------------------------------------------------------------------------


 NSTEP =   266000   TIME(PS) =     766.000  TEMP(K) =   310.83  PRESS =     0.0
 Etot   =   -223226.9324  EKtot   =     88449.5078  EPtot      =   -311676.4402
 BOND   =      6548.4268  ANGLE   =     26155.4344  DIHED      =     18443.5306
 1-4 NB =      6220.3059  1-4 EEL =      3892.2993  VDWAALS    =     17125.8093
 EELEC  =   -390062.2466  EHBOND  =         0.0000  RESTRAINT  =         0.0000
 EKCMT  =         0.0000  VIRIAL  =         0.0000  VOLUME     =   1301723.3918
                                                    SURFTEN    =         0.0000
                                                    Density    =         1.0105
 ------------------------------------------------------------------------------


 NSTEP =   267000   TIME(PS) =     767.000  TEMP(K) =   308.13  PRESS =     0.0
 Etot   =   -223575.5165  EKtot   =     87680.3125  EPtot      =   -311255.8290
 BOND   =      6612.3160  ANGLE   =     26290.5415  DIHED      =     18635.6178
 1-4 NB =      6186.1171  1-4 EEL =      3903.4659  VDWAALS    =     16910.2696
 EELEC  =   -389794.1569  EHBOND  =         0.0000  RESTRAINT  =         0.0000
 EKCMT  =         0.0000  VIRIAL  =         0.0000  VOLUME     =   1301783.7877
                                                    SURFTEN    =         0.0000
                                                    Density    =         1.0105
 ------------------------------------------------------------------------------


 NSTEP =   268000   TIME(PS) =     768.000  TEMP(K) =   308.95  PRESS =     0.0
 Etot   =   -223812.9285  EKtot   =     87915.5000  EPtot      =   -311728.4285
 BOND   =      6618.7520  ANGLE   =     25908.0014  DIHED      =     18612.6315
 1-4 NB =      6185.9255  1-4 EEL =      3915.0395  VDWAALS    =     16672.7531
 EELEC  =   -389641.5315  EHBOND  =         0.0000  RESTRAINT  =         0.0000
 EKCMT  =         0.0000  VIRIAL  =         0.0000  VOLUME     =   1303876.0737
                                                    SURFTEN    =         0.0000
                                                    Density    =         1.0089
 ------------------------------------------------------------------------------


 NSTEP =   269000   TIME(PS) =     769.000  TEMP(K) =   310.05  PRESS =     0.0
 Etot   =   -223184.9609  EKtot   =     88227.7656  EPtot      =   -311412.7265
 BOND   =      6592.9142  ANGLE   =     26405.0167  DIHED      =     18615.8793
 1-4 NB =      6214.0021  1-4 EEL =      3945.9272  VDWAALS    =     16806.4125
 EELEC  =   -389992.8785  EHBOND  =         0.0000  RESTRAINT  =         0.0000
 EKCMT  =         0.0000  VIRIAL  =         0.0000  VOLUME     =   1303483.6535
                                                    SURFTEN    =         0.0000
                                                    Density    =         1.0092
 ------------------------------------------------------------------------------


 NSTEP =   270000   TIME(PS) =     770.000  TEMP(K) =   310.38  PRESS =     0.0
 Etot   =   -223031.2364  EKtot   =     88322.6016  EPtot      =   -311353.8379
 BOND   =      6562.3276  ANGLE   =     26076.1041  DIHED      =     18482.3543
 1-4 NB =      6211.6613  1-4 EEL =      3949.1110  VDWAALS    =     17146.9577
 EELEC  =   -389782.3539  EHBOND  =         0.0000  RESTRAINT  =         0.0000
 EKCMT  =         0.0000  VIRIAL  =         0.0000  VOLUME     =   1302462.2723
                                                    SURFTEN    =         0.0000
                                                    Density    =         1.0100
 ------------------------------------------------------------------------------


 NSTEP =   271000   TIME(PS) =     771.000  TEMP(K) =   309.67  PRESS =     0.0
 Etot   =   -223413.8663  EKtot   =     88119.9609  EPtot      =   -311533.8272
 BOND   =      6608.9268  ANGLE   =     26082.8480  DIHED      =     18607.5015
 1-4 NB =      6217.2557  1-4 EEL =      3860.8950  VDWAALS    =     16849.0451
 EELEC  =   -389760.2994  EHBOND  =         0.0000  RESTRAINT  =         0.0000
 EKCMT  =         0.0000  VIRIAL  =         0.0000  VOLUME     =   1302612.6619
                                                    SURFTEN    =         0.0000
                                                    Density    =         1.0099
 ------------------------------------------------------------------------------


 NSTEP =   272000   TIME(PS) =     772.000  TEMP(K) =   310.85  PRESS =     0.0
 Etot   =   -223355.6107  EKtot   =     88455.2344  EPtot      =   -311810.8450
 BOND   =      6571.7842  ANGLE   =     26207.6213  DIHED      =     18607.4150
 1-4 NB =      6156.6277  1-4 EEL =      4017.7326  VDWAALS    =     17002.9102
 EELEC  =   -390374.9359  EHBOND  =         0.0000  RESTRAINT  =         0.0000
 EKCMT  =         0.0000  VIRIAL  =         0.0000  VOLUME     =   1303303.1159
                                                    SURFTEN    =         0.0000
                                                    Density    =         1.0093
 ------------------------------------------------------------------------------


 NSTEP =   273000   TIME(PS) =     773.000  TEMP(K) =   309.10  PRESS =     0.0
 Etot   =   -223528.2636  EKtot   =     87956.1562  EPtot      =   -311484.4199
 BOND   =      6673.6697  ANGLE   =     26141.6070  DIHED      =     18606.6490
 1-4 NB =      6156.7751  1-4 EEL =      3848.8547  VDWAALS    =     16803.0659
 EELEC  =   -389715.0411  EHBOND  =         0.0000  RESTRAINT  =         0.0000
 EKCMT  =         0.0000  VIRIAL  =         0.0000  VOLUME     =   1304580.2528
                                                    SURFTEN    =         0.0000
                                                    Density    =         1.0083
 ------------------------------------------------------------------------------


 NSTEP =   274000   TIME(PS) =     774.000  TEMP(K) =   310.41  PRESS =     0.0
 Etot   =   -222971.2068  EKtot   =     88331.0156  EPtot      =   -311302.2225
 BOND   =      6756.4443  ANGLE   =     26069.4946  DIHED      =     18500.9546
 1-4 NB =      6225.2737  1-4 EEL =      3865.9919  VDWAALS    =     16741.1149
 EELEC  =   -389461.4965  EHBOND  =         0.0000  RESTRAINT  =         0.0000
 EKCMT  =         0.0000  VIRIAL  =         0.0000  VOLUME     =   1304444.3638
                                                    SURFTEN    =         0.0000
                                                    Density    =         1.0084
 ------------------------------------------------------------------------------


 NSTEP =   275000   TIME(PS) =     775.000  TEMP(K) =   311.05  PRESS =     0.0
 Etot   =   -223067.8837  EKtot   =     88511.1719  EPtot      =   -311579.0556
 BOND   =      6599.8022  ANGLE   =     26052.3345  DIHED      =     18510.8238
 1-4 NB =      6158.2057  1-4 EEL =      3889.8076  VDWAALS    =     16903.8105
 EELEC  =   -389693.8400  EHBOND  =         0.0000  RESTRAINT  =         0.0000
 EKCMT  =         0.0000  VIRIAL  =         0.0000  VOLUME     =   1303801.5634
                                                    SURFTEN    =         0.0000
                                                    Density    =         1.0089
 ------------------------------------------------------------------------------


 NSTEP =   276000   TIME(PS) =     776.000  TEMP(K) =   308.98  PRESS =     0.0
 Etot   =   -224037.0858  EKtot   =     87924.1484  EPtot      =   -311961.2342
 BOND   =      6568.7614  ANGLE   =     25901.9865  DIHED      =     18507.3408
 1-4 NB =      6184.8458  1-4 EEL =      3924.6128  VDWAALS    =     17364.2684
 EELEC  =   -390413.0499  EHBOND  =         0.0000  RESTRAINT  =         0.0000
 EKCMT  =         0.0000  VIRIAL  =         0.0000  VOLUME     =   1302404.7402
                                                    SURFTEN    =         0.0000
                                                    Density    =         1.0100
 ------------------------------------------------------------------------------


 NSTEP =   277000   TIME(PS) =     777.000  TEMP(K) =   309.61  PRESS =     0.0
 Etot   =   -223771.8536  EKtot   =     88102.6250  EPtot      =   -311874.4786
 BOND   =      6645.7714  ANGLE   =     25964.3572  DIHED      =     18603.3798
 1-4 NB =      6216.6227  1-4 EEL =      3906.3274  VDWAALS    =     16216.9213
 EELEC  =   -389427.8584  EHBOND  =         0.0000  RESTRAINT  =         0.0000
 EKCMT  =         0.0000  VIRIAL  =         0.0000  VOLUME     =   1302791.6061
                                                    SURFTEN    =         0.0000
                                                    Density    =         1.0097
 ------------------------------------------------------------------------------


 NSTEP =   278000   TIME(PS) =     778.000  TEMP(K) =   308.91  PRESS =     0.0
 Etot   =   -224133.2333  EKtot   =     87903.1328  EPtot      =   -312036.3661
 BOND   =      6634.5587  ANGLE   =     25970.9357  DIHED      =     18630.8614
 1-4 NB =      6195.5959  1-4 EEL =      3883.4674  VDWAALS    =     16851.2329
 EELEC  =   -390203.0182  EHBOND  =         0.0000  RESTRAINT  =         0.0000
 EKCMT  =         0.0000  VIRIAL  =         0.0000  VOLUME     =   1302915.2013
                                                    SURFTEN    =         0.0000
                                                    Density    =         1.0096
 ------------------------------------------------------------------------------


 NSTEP =   279000   TIME(PS) =     779.000  TEMP(K) =   311.31  PRESS =     0.0
 Etot   =   -223196.6749  EKtot   =     88585.4922  EPtot      =   -311782.1671
 BOND   =      6625.1172  ANGLE   =     26105.8487  DIHED      =     18588.1340
 1-4 NB =      6228.5523  1-4 EEL =      3884.1013  VDWAALS    =     17110.1239
 EELEC  =   -390324.0446  EHBOND  =         0.0000  RESTRAINT  =         0.0000
 EKCMT  =         0.0000  VIRIAL  =         0.0000  VOLUME     =   1305035.9131
                                                    SURFTEN    =         0.0000
                                                    Density    =         1.0080
 ------------------------------------------------------------------------------


 NSTEP =   280000   TIME(PS) =     780.000  TEMP(K) =   310.37  PRESS =     0.0
 Etot   =   -223237.6366  EKtot   =     88319.0547  EPtot      =   -311556.6913
 BOND   =      6647.7892  ANGLE   =     26206.1334  DIHED      =     18545.6508
 1-4 NB =      6231.0866  1-4 EEL =      3985.6500  VDWAALS    =     17423.5036
 EELEC  =   -390596.5049  EHBOND  =         0.0000  RESTRAINT  =         0.0000
 EKCMT  =         0.0000  VIRIAL  =         0.0000  VOLUME     =   1303804.9510
                                                    SURFTEN    =         0.0000
                                                    Density    =         1.0089
 ------------------------------------------------------------------------------


 NSTEP =   281000   TIME(PS) =     781.000  TEMP(K) =   310.40  PRESS =     0.0
 Etot   =   -222999.5630  EKtot   =     88328.2969  EPtot      =   -311327.8598
 BOND   =      6823.6505  ANGLE   =     26095.8334  DIHED      =     18620.9481
 1-4 NB =      6208.7842  1-4 EEL =      3899.4600  VDWAALS    =     16556.8164
 EELEC  =   -389533.3526  EHBOND  =         0.0000  RESTRAINT  =         0.0000
 EKCMT  =         0.0000  VIRIAL  =         0.0000  VOLUME     =   1303348.6626
                                                    SURFTEN    =         0.0000
                                                    Density    =         1.0093
 ------------------------------------------------------------------------------


 NSTEP =   282000   TIME(PS) =     782.000  TEMP(K) =   311.80  PRESS =     0.0
 Etot   =   -223208.2204  EKtot   =     88725.7344  EPtot      =   -311933.9548
 BOND   =      6572.0260  ANGLE   =     26173.4228  DIHED      =     18588.4023
 1-4 NB =      6235.0288  1-4 EEL =      3853.7587  VDWAALS    =     16570.9917
 EELEC  =   -389927.5851  EHBOND  =         0.0000  RESTRAINT  =         0.0000
 EKCMT  =         0.0000  VIRIAL  =         0.0000  VOLUME     =   1302844.5051
                                                    SURFTEN    =         0.0000
                                                    Density    =         1.0097
 ------------------------------------------------------------------------------


 NSTEP =   283000   TIME(PS) =     783.000  TEMP(K) =   310.41  PRESS =     0.0
 Etot   =   -223435.3950  EKtot   =     88331.3047  EPtot      =   -311766.6997
 BOND   =      6622.0885  ANGLE   =     26212.2493  DIHED      =     18593.2861
 1-4 NB =      6193.5115  1-4 EEL =      3920.5357  VDWAALS    =     17272.0963
 EELEC  =   -390580.4671  EHBOND  =         0.0000  RESTRAINT  =         0.0000
 EKCMT  =         0.0000  VIRIAL  =         0.0000  VOLUME     =   1302884.7773
                                                    SURFTEN    =         0.0000
                                                    Density    =         1.0096
 ------------------------------------------------------------------------------


 NSTEP =   284000   TIME(PS) =     784.000  TEMP(K) =   309.66  PRESS =     0.0
 Etot   =   -223392.4039  EKtot   =     88117.5391  EPtot      =   -311509.9430
 BOND   =      6606.3376  ANGLE   =     26411.8265  DIHED      =     18628.7126
 1-4 NB =      6213.7590  1-4 EEL =      3953.6832  VDWAALS    =     16404.3764
 EELEC  =   -389728.6383  EHBOND  =         0.0000  RESTRAINT  =         0.0000
 EKCMT  =         0.0000  VIRIAL  =         0.0000  VOLUME     =   1302880.6835
                                                    SURFTEN    =         0.0000
                                                    Density    =         1.0097
 ------------------------------------------------------------------------------


 NSTEP =   285000   TIME(PS) =     785.000  TEMP(K) =   308.04  PRESS =     0.0
 Etot   =   -224080.1782  EKtot   =     87654.6094  EPtot      =   -311734.7876
 BOND   =      6524.3237  ANGLE   =     26087.6225  DIHED      =     18527.0673
 1-4 NB =      6224.5530  1-4 EEL =      3877.4011  VDWAALS    =     16947.6511
 EELEC  =   -389923.4062  EHBOND  =         0.0000  RESTRAINT  =         0.0000
 EKCMT  =         0.0000  VIRIAL  =         0.0000  VOLUME     =   1302420.1277
                                                    SURFTEN    =         0.0000
                                                    Density    =         1.0100
 ------------------------------------------------------------------------------


 NSTEP =   286000   TIME(PS) =     786.000  TEMP(K) =   311.27  PRESS =     0.0
 Etot   =   -223477.3476  EKtot   =     88575.3828  EPtot      =   -312052.7304
 BOND   =      6667.5794  ANGLE   =     26043.7917  DIHED      =     18574.3863
 1-4 NB =      6177.2526  1-4 EEL =      3882.8064  VDWAALS    =     16812.5574
 EELEC  =   -390211.1043  EHBOND  =         0.0000  RESTRAINT  =         0.0000
 EKCMT  =         0.0000  VIRIAL  =         0.0000  VOLUME     =   1300824.2567
                                                    SURFTEN    =         0.0000
                                                    Density    =         1.0112
 ------------------------------------------------------------------------------


 NSTEP =   287000   TIME(PS) =     787.000  TEMP(K) =   309.79  PRESS =     0.0
 Etot   =   -223690.4461  EKtot   =     88153.1250  EPtot      =   -311843.5711
 BOND   =      6690.4998  ANGLE   =     26071.9692  DIHED      =     18604.6461
 1-4 NB =      6209.6608  1-4 EEL =      3966.4465  VDWAALS    =     16592.4274
 EELEC  =   -389979.2208  EHBOND  =         0.0000  RESTRAINT  =         0.0000
 EKCMT  =         0.0000  VIRIAL  =         0.0000  VOLUME     =   1300280.2655
                                                    SURFTEN    =         0.0000
                                                    Density    =         1.0117
 ------------------------------------------------------------------------------


 NSTEP =   288000   TIME(PS) =     788.000  TEMP(K) =   309.28  PRESS =     0.0
 Etot   =   -223762.8060  EKtot   =     88008.4844  EPtot      =   -311771.2904
 BOND   =      6618.5095  ANGLE   =     26160.2408  DIHED      =     18560.5119
 1-4 NB =      6123.9939  1-4 EEL =      3906.1195  VDWAALS    =     16995.0202
 EELEC  =   -390135.6861  EHBOND  =         0.0000  RESTRAINT  =         0.0000
 EKCMT  =         0.0000  VIRIAL  =         0.0000  VOLUME     =   1300058.2619
                                                    SURFTEN    =         0.0000
                                                    Density    =         1.0118
 ------------------------------------------------------------------------------


 NSTEP =   289000   TIME(PS) =     789.000  TEMP(K) =   309.60  PRESS =     0.0
 Etot   =   -223490.5730  EKtot   =     88099.7500  EPtot      =   -311590.3230
 BOND   =      6646.2284  ANGLE   =     26277.8707  DIHED      =     18606.5429
 1-4 NB =      6226.3083  1-4 EEL =      3945.6164  VDWAALS    =     16702.8251
 EELEC  =   -389995.7149  EHBOND  =         0.0000  RESTRAINT  =         0.0000
 EKCMT  =         0.0000  VIRIAL  =         0.0000  VOLUME     =   1301028.0631
                                                    SURFTEN    =         0.0000
                                                    Density    =         1.0111
 ------------------------------------------------------------------------------


 NSTEP =   290000   TIME(PS) =     790.000  TEMP(K) =   309.13  PRESS =     0.0
 Etot   =   -224134.1232  EKtot   =     87966.0859  EPtot      =   -312100.2091
 BOND   =      6514.2896  ANGLE   =     25977.4691  DIHED      =     18589.2557
 1-4 NB =      6218.3166  1-4 EEL =      3984.3726  VDWAALS    =     16540.5997
 EELEC  =   -389924.5124  EHBOND  =         0.0000  RESTRAINT  =         0.0000
 EKCMT  =         0.0000  VIRIAL  =         0.0000  VOLUME     =   1300764.8034
                                                    SURFTEN    =         0.0000
                                                    Density    =         1.0113
 ------------------------------------------------------------------------------


 NSTEP =   291000   TIME(PS) =     791.000  TEMP(K) =   310.02  PRESS =     0.0
 Etot   =   -223461.1386  EKtot   =     88220.0859  EPtot      =   -311681.2245
 BOND   =      6684.9358  ANGLE   =     25935.8586  DIHED      =     18709.1834
 1-4 NB =      6276.2851  1-4 EEL =      3872.9630  VDWAALS    =     16673.2230
 EELEC  =   -389833.6733  EHBOND  =         0.0000  RESTRAINT  =         0.0000
 EKCMT  =         0.0000  VIRIAL  =         0.0000  VOLUME     =   1300520.2098
                                                    SURFTEN    =         0.0000
                                                    Density    =         1.0115
 ------------------------------------------------------------------------------


 NSTEP =   292000   TIME(PS) =     792.000  TEMP(K) =   308.60  PRESS =     0.0
 Etot   =   -223854.9997  EKtot   =     87814.8438  EPtot      =   -311669.8434
 BOND   =      6615.7720  ANGLE   =     26287.5704  DIHED      =     18524.9052
 1-4 NB =      6193.2473  1-4 EEL =      3992.2551  VDWAALS    =     17222.3954
 EELEC  =   -390505.9889  EHBOND  =         0.0000  RESTRAINT  =         0.0000
 EKCMT  =         0.0000  VIRIAL  =         0.0000  VOLUME     =   1301839.0991
                                                    SURFTEN    =         0.0000
                                                    Density    =         1.0105
 ------------------------------------------------------------------------------


 NSTEP =   293000   TIME(PS) =     793.000  TEMP(K) =   309.76  PRESS =     0.0
 Etot   =   -223815.3955  EKtot   =     88145.3281  EPtot      =   -311960.7236
 BOND   =      6570.9396  ANGLE   =     25982.8263  DIHED      =     18557.7793
 1-4 NB =      6238.4427  1-4 EEL =      3784.1497  VDWAALS    =     17042.1261
 EELEC  =   -390136.9875  EHBOND  =         0.0000  RESTRAINT  =         0.0000
 EKCMT  =         0.0000  VIRIAL  =         0.0000  VOLUME     =   1301839.0991
                                                    SURFTEN    =         0.0000
                                                    Density    =         1.0105
 ------------------------------------------------------------------------------


 NSTEP =   294000   TIME(PS) =     794.000  TEMP(K) =   309.30  PRESS =     0.0
 Etot   =   -223593.8465  EKtot   =     88013.9297  EPtot      =   -311607.7761
 BOND   =      6770.4926  ANGLE   =     26051.0347  DIHED      =     18567.0570
 1-4 NB =      6166.9210  1-4 EEL =      3990.0489  VDWAALS    =     16775.2723
 EELEC  =   -389928.6027  EHBOND  =         0.0000  RESTRAINT  =         0.0000
 EKCMT  =         0.0000  VIRIAL  =         0.0000  VOLUME     =   1302657.7827
                                                    SURFTEN    =         0.0000
                                                    Density    =         1.0098
 ------------------------------------------------------------------------------


 NSTEP =   295000   TIME(PS) =     795.000  TEMP(K) =   311.31  PRESS =     0.0
 Etot   =   -223089.3531  EKtot   =     88586.6406  EPtot      =   -311675.9937
 BOND   =      6691.0320  ANGLE   =     26196.5908  DIHED      =     18583.7723
 1-4 NB =      6199.1027  1-4 EEL =      3975.4097  VDWAALS    =     16761.2593
 EELEC  =   -390083.1606  EHBOND  =         0.0000  RESTRAINT  =         0.0000
 EKCMT  =         0.0000  VIRIAL  =         0.0000  VOLUME     =   1303867.5465
                                                    SURFTEN    =         0.0000
                                                    Density    =         1.0089
 ------------------------------------------------------------------------------


 NSTEP =   296000   TIME(PS) =     796.000  TEMP(K) =   310.87  PRESS =     0.0
 Etot   =   -223244.4773  EKtot   =     88460.0625  EPtot      =   -311704.5398
 BOND   =      6590.4154  ANGLE   =     26149.2887  DIHED      =     18560.3569
 1-4 NB =      6186.0441  1-4 EEL =      3919.7594  VDWAALS    =     16535.3888
 EELEC  =   -389645.7931  EHBOND  =         0.0000  RESTRAINT  =         0.0000
 EKCMT  =         0.0000  VIRIAL  =         0.0000  VOLUME     =   1306138.3476
                                                    SURFTEN    =         0.0000
                                                    Density    =         1.0071
 ------------------------------------------------------------------------------


 NSTEP =   297000   TIME(PS) =     797.000  TEMP(K) =   310.41  PRESS =     0.0
 Etot   =   -223136.4424  EKtot   =     88330.7109  EPtot      =   -311467.1533
 BOND   =      6733.0116  ANGLE   =     26180.4861  DIHED      =     18502.9550
 1-4 NB =      6239.5791  1-4 EEL =      3927.7165  VDWAALS    =     16474.2572
 EELEC  =   -389525.1589  EHBOND  =         0.0000  RESTRAINT  =         0.0000
 EKCMT  =         0.0000  VIRIAL  =         0.0000  VOLUME     =   1306329.6650
                                                    SURFTEN    =         0.0000
                                                    Density    =         1.0070
 ------------------------------------------------------------------------------


 NSTEP =   298000   TIME(PS) =     798.000  TEMP(K) =   308.72  PRESS =     0.0
 Etot   =   -223520.9097  EKtot   =     87849.3047  EPtot      =   -311370.2144
 BOND   =      6577.7139  ANGLE   =     26277.0229  DIHED      =     18560.6955
 1-4 NB =      6187.0063  1-4 EEL =      4013.7346  VDWAALS    =     16591.6873
 EELEC  =   -389578.0750  EHBOND  =         0.0000  RESTRAINT  =         0.0000
 EKCMT  =         0.0000  VIRIAL  =         0.0000  VOLUME     =   1302882.0283
                                                    SURFTEN    =         0.0000
                                                    Density    =         1.0096
 ------------------------------------------------------------------------------


 NSTEP =   299000   TIME(PS) =     799.000  TEMP(K) =   310.50  PRESS =     0.0
 Etot   =   -223254.1711  EKtot   =     88354.5156  EPtot      =   -311608.6867
 BOND   =      6681.9605  ANGLE   =     26031.6802  DIHED      =     18470.5590
 1-4 NB =      6214.1924  1-4 EEL =      3982.9658  VDWAALS    =     16329.9960
 EELEC  =   -389320.0406  EHBOND  =         0.0000  RESTRAINT  =         0.0000
 EKCMT  =         0.0000  VIRIAL  =         0.0000  VOLUME     =   1301770.0355
                                                    SURFTEN    =         0.0000
                                                    Density    =         1.0105
 ------------------------------------------------------------------------------


 NSTEP =   300000   TIME(PS) =     800.000  TEMP(K) =   309.60  PRESS =     0.0
 Etot   =   -222974.6193  EKtot   =     88099.8984  EPtot      =   -311074.5178
 BOND   =      6644.0282  ANGLE   =     26230.9734  DIHED      =     18684.6364
 1-4 NB =      6252.4994  1-4 EEL =      3937.1468  VDWAALS    =     17030.1741
 EELEC  =   -389853.9760  EHBOND  =         0.0000  RESTRAINT  =         0.0000
 EKCMT  =         0.0000  VIRIAL  =         0.0000  VOLUME     =   1302368.2972
                                                    SURFTEN    =         0.0000
                                                    Density    =         1.0100
 ------------------------------------------------------------------------------


 NSTEP =   301000   TIME(PS) =     801.000  TEMP(K) =   311.00  PRESS =     0.0
 Etot   =   -222718.5072  EKtot   =     88498.8828  EPtot      =   -311217.3900
 BOND   =      6721.3490  ANGLE   =     26260.5086  DIHED      =     18614.7760
 1-4 NB =      6275.3478  1-4 EEL =      3909.4257  VDWAALS    =     16112.7945
 EELEC  =   -389111.5917  EHBOND  =         0.0000  RESTRAINT  =         0.0000
 EKCMT  =         0.0000  VIRIAL  =         0.0000  VOLUME     =   1302034.0182
                                                    SURFTEN    =         0.0000
                                                    Density    =         1.0103
 ------------------------------------------------------------------------------


 NSTEP =   302000   TIME(PS) =     802.000  TEMP(K) =   309.02  PRESS =     0.0
 Etot   =   -223344.1803  EKtot   =     87933.5703  EPtot      =   -311277.7506
 BOND   =      6844.9183  ANGLE   =     26108.0392  DIHED      =     18616.4806
 1-4 NB =      6180.9607  1-4 EEL =      3897.0580  VDWAALS    =     16689.4019
 EELEC  =   -389614.6092  EHBOND  =         0.0000  RESTRAINT  =         0.0000
 EKCMT  =         0.0000  VIRIAL  =         0.0000  VOLUME     =   1302254.9560
                                                    SURFTEN    =         0.0000
                                                    Density    =         1.0101
 ------------------------------------------------------------------------------


 NSTEP =   303000   TIME(PS) =     803.000  TEMP(K) =   309.09  PRESS =     0.0
 Etot   =   -223757.2514  EKtot   =     87955.4375  EPtot      =   -311712.6889
 BOND   =      6611.6983  ANGLE   =     25951.7876  DIHED      =     18597.9476
 1-4 NB =      6317.5543  1-4 EEL =      3992.2143  VDWAALS    =     16886.7765
 EELEC  =   -390070.6674  EHBOND  =         0.0000  RESTRAINT  =         0.0000
 EKCMT  =         0.0000  VIRIAL  =         0.0000  VOLUME     =   1302086.7485
                                                    SURFTEN    =         0.0000
                                                    Density    =         1.0103
 ------------------------------------------------------------------------------


 NSTEP =   304000   TIME(PS) =     804.000  TEMP(K) =   308.78  PRESS =     0.0
 Etot   =   -223747.5772  EKtot   =     87867.2812  EPtot      =   -311614.8585
 BOND   =      6614.0043  ANGLE   =     26201.7677  DIHED      =     18564.6086
 1-4 NB =      6210.6383  1-4 EEL =      3882.0540  VDWAALS    =     16844.6990
 EELEC  =   -389932.6305  EHBOND  =         0.0000  RESTRAINT  =         0.0000
 EKCMT  =         0.0000  VIRIAL  =         0.0000  VOLUME     =   1302552.3515
                                                    SURFTEN    =         0.0000
                                                    Density    =         1.0099
 ------------------------------------------------------------------------------


 NSTEP =   305000   TIME(PS) =     805.000  TEMP(K) =   310.27  PRESS =     0.0
 Etot   =   -224001.8522  EKtot   =     88289.4297  EPtot      =   -312291.2819
 BOND   =      6620.1669  ANGLE   =     26162.1699  DIHED      =     18501.6112
 1-4 NB =      6195.4341  1-4 EEL =      3928.4480  VDWAALS    =     17019.7262
 EELEC  =   -390718.8382  EHBOND  =         0.0000  RESTRAINT  =         0.0000
 EKCMT  =         0.0000  VIRIAL  =         0.0000  VOLUME     =   1302138.7104
                                                    SURFTEN    =         0.0000
                                                    Density    =         1.0102
 ------------------------------------------------------------------------------


 NSTEP =   306000   TIME(PS) =     806.000  TEMP(K) =   309.46  PRESS =     0.0
 Etot   =   -223972.9326  EKtot   =     88059.6562  EPtot      =   -312032.5889
 BOND   =      6593.6087  ANGLE   =     26246.5136  DIHED      =     18393.3668
 1-4 NB =      6197.9556  1-4 EEL =      3849.5988  VDWAALS    =     17333.9470
 EELEC  =   -390647.5794  EHBOND  =         0.0000  RESTRAINT  =         0.0000
 EKCMT  =         0.0000  VIRIAL  =         0.0000  VOLUME     =   1300169.7828
                                                    SURFTEN    =         0.0000
                                                    Density    =         1.0118
 ------------------------------------------------------------------------------


 NSTEP =   307000   TIME(PS) =     807.000  TEMP(K) =   310.35  PRESS =     0.0
 Etot   =   -223767.8725  EKtot   =     88312.1641  EPtot      =   -312080.0365
 BOND   =      6523.1957  ANGLE   =     26305.9180  DIHED      =     18526.2469
 1-4 NB =      6218.8101  1-4 EEL =      3883.7712  VDWAALS    =     17023.2095
 EELEC  =   -390561.1879  EHBOND  =         0.0000  RESTRAINT  =         0.0000
 EKCMT  =         0.0000  VIRIAL  =         0.0000  VOLUME     =   1300158.1403
                                                    SURFTEN    =         0.0000
                                                    Density    =         1.0118
 ------------------------------------------------------------------------------


 NSTEP =   308000   TIME(PS) =     808.000  TEMP(K) =   308.50  PRESS =     0.0
 Etot   =   -224329.3787  EKtot   =     87786.4141  EPtot      =   -312115.7928
 BOND   =      6671.2736  ANGLE   =     25901.9118  DIHED      =     18497.6740
 1-4 NB =      6180.5849  1-4 EEL =      3943.9202  VDWAALS    =     16843.7227
 EELEC  =   -390154.8800  EHBOND  =         0.0000  RESTRAINT  =         0.0000
 EKCMT  =         0.0000  VIRIAL  =         0.0000  VOLUME     =   1301172.2193
                                                    SURFTEN    =         0.0000
                                                    Density    =         1.0110
 ------------------------------------------------------------------------------


 NSTEP =   309000   TIME(PS) =     809.000  TEMP(K) =   309.50  PRESS =     0.0
 Etot   =   -224349.2438  EKtot   =     88071.8125  EPtot      =   -312421.0563
 BOND   =      6630.6429  ANGLE   =     25975.8383  DIHED      =     18542.8769
 1-4 NB =      6210.9662  1-4 EEL =      3996.0605  VDWAALS    =     16612.3512
 EELEC  =   -390389.7924  EHBOND  =         0.0000  RESTRAINT  =         0.0000
 EKCMT  =         0.0000  VIRIAL  =         0.0000  VOLUME     =   1301147.8101
                                                    SURFTEN    =         0.0000
                                                    Density    =         1.0110
 ------------------------------------------------------------------------------


 NSTEP =   310000   TIME(PS) =     810.000  TEMP(K) =   310.45  PRESS =     0.0
 Etot   =   -224005.7791  EKtot   =     88341.7656  EPtot      =   -312347.5447
 BOND   =      6685.6565  ANGLE   =     26157.7501  DIHED      =     18553.0040
 1-4 NB =      6148.7170  1-4 EEL =      3937.7497  VDWAALS    =     16927.4877
 EELEC  =   -390757.9098  EHBOND  =         0.0000  RESTRAINT  =         0.0000
 EKCMT  =         0.0000  VIRIAL  =         0.0000  VOLUME     =   1302967.0438
                                                    SURFTEN    =         0.0000
                                                    Density    =         1.0096
 ------------------------------------------------------------------------------


 NSTEP =   311000   TIME(PS) =     811.000  TEMP(K) =   311.27  PRESS =     0.0
 Etot   =   -223807.5599  EKtot   =     88575.0859  EPtot      =   -312382.6458
 BOND   =      6628.3810  ANGLE   =     26127.7078  DIHED      =     18433.1540
 1-4 NB =      6199.0344  1-4 EEL =      3949.0516  VDWAALS    =     17007.4495
 EELEC  =   -390727.4241  EHBOND  =         0.0000  RESTRAINT  =         0.0000
 EKCMT  =         0.0000  VIRIAL  =         0.0000  VOLUME     =   1303273.1709
                                                    SURFTEN    =         0.0000
                                                    Density    =         1.0093
 ------------------------------------------------------------------------------


 NSTEP =   312000   TIME(PS) =     812.000  TEMP(K) =   309.02  PRESS =     0.0
 Etot   =   -223794.8763  EKtot   =     87933.9531  EPtot      =   -311728.8294
 BOND   =      6652.7616  ANGLE   =     25956.2092  DIHED      =     18461.0410
 1-4 NB =      6215.7696  1-4 EEL =      3923.2858  VDWAALS    =     16939.5398
 EELEC  =   -389877.4364  EHBOND  =         0.0000  RESTRAINT  =         0.0000
 EKCMT  =         0.0000  VIRIAL  =         0.0000  VOLUME     =   1302509.5195
                                                    SURFTEN    =         0.0000
                                                    Density    =         1.0099
 ------------------------------------------------------------------------------


 NSTEP =   313000   TIME(PS) =     813.000  TEMP(K) =   310.20  PRESS =     0.0
 Etot   =   -223761.0125  EKtot   =     88269.6172  EPtot      =   -312030.6297
 BOND   =      6666.4126  ANGLE   =     25964.3933  DIHED      =     18476.8045
 1-4 NB =      6230.2896  1-4 EEL =      3976.0510  VDWAALS    =     16537.6066
 EELEC  =   -389882.1872  EHBOND  =         0.0000  RESTRAINT  =         0.0000
 EKCMT  =         0.0000  VIRIAL  =         0.0000  VOLUME     =   1302542.5442
                                                    SURFTEN    =         0.0000
                                                    Density    =         1.0099
 ------------------------------------------------------------------------------


 NSTEP =   314000   TIME(PS) =     814.000  TEMP(K) =   310.37  PRESS =     0.0
 Etot   =   -224160.7104  EKtot   =     88319.1250  EPtot      =   -312479.8354
 BOND   =      6642.0827  ANGLE   =     25981.1205  DIHED      =     18485.4881
 1-4 NB =      6160.6722  1-4 EEL =      3940.3744  VDWAALS    =     16522.5235
 EELEC  =   -390212.0968  EHBOND  =         0.0000  RESTRAINT  =         0.0000
 EKCMT  =         0.0000  VIRIAL  =         0.0000  VOLUME     =   1300894.9975
                                                    SURFTEN    =         0.0000
                                                    Density    =         1.0112
 ------------------------------------------------------------------------------


 NSTEP =   315000   TIME(PS) =     815.000  TEMP(K) =   308.15  PRESS =     0.0
 Etot   =   -224043.9031  EKtot   =     87687.6250  EPtot      =   -311731.5281
 BOND   =      6538.7884  ANGLE   =     26099.1698  DIHED      =     18580.3972
 1-4 NB =      6206.8136  1-4 EEL =      3923.8811  VDWAALS    =     16647.2208
 EELEC  =   -389727.7990  EHBOND  =         0.0000  RESTRAINT  =         0.0000
 EKCMT  =         0.0000  VIRIAL  =         0.0000  VOLUME     =   1301422.4197
                                                    SURFTEN    =         0.0000
                                                    Density    =         1.0108
 ------------------------------------------------------------------------------


 NSTEP =   316000   TIME(PS) =     816.000  TEMP(K) =   310.07  PRESS =     0.0
 Etot   =   -223368.8304  EKtot   =     88232.5234  EPtot      =   -311601.3539
 BOND   =      6693.1697  ANGLE   =     26183.3510  DIHED      =     18635.8280
 1-4 NB =      6196.1852  1-4 EEL =      3912.9688  VDWAALS    =     16767.4465
 EELEC  =   -389990.3030  EHBOND  =         0.0000  RESTRAINT  =         0.0000
 EKCMT  =         0.0000  VIRIAL  =         0.0000  VOLUME     =   1301403.5831
                                                    SURFTEN    =         0.0000
                                                    Density    =         1.0108
 ------------------------------------------------------------------------------


 NSTEP =   317000   TIME(PS) =     817.000  TEMP(K) =   310.17  PRESS =     0.0
 Etot   =   -223286.1861  EKtot   =     88261.1172  EPtot      =   -311547.3033
 BOND   =      6551.2624  ANGLE   =     26273.1954  DIHED      =     18645.9124
 1-4 NB =      6221.4839  1-4 EEL =      3957.9897  VDWAALS    =     16832.4960
 EELEC  =   -390029.6432  EHBOND  =         0.0000  RESTRAINT  =         0.0000
 EKCMT  =         0.0000  VIRIAL  =         0.0000  VOLUME     =   1302328.1552
                                                    SURFTEN    =         0.0000
                                                    Density    =         1.0101
 ------------------------------------------------------------------------------


 NSTEP =   318000   TIME(PS) =     818.000  TEMP(K) =   309.28  PRESS =     0.0
 Etot   =   -223519.5417  EKtot   =     88007.5156  EPtot      =   -311527.0573
 BOND   =      6673.1399  ANGLE   =     26242.8763  DIHED      =     18473.9731
 1-4 NB =      6190.0662  1-4 EEL =      3896.2278  VDWAALS    =     17081.9190
 EELEC  =   -390085.2596  EHBOND  =         0.0000  RESTRAINT  =         0.0000
 EKCMT  =         0.0000  VIRIAL  =         0.0000  VOLUME     =   1302017.9189
                                                    SURFTEN    =         0.0000
                                                    Density    =         1.0103
 ------------------------------------------------------------------------------


 NSTEP =   319000   TIME(PS) =     819.000  TEMP(K) =   310.40  PRESS =     0.0
 Etot   =   -223502.8265  EKtot   =     88328.1875  EPtot      =   -311831.0140
 BOND   =      6667.6723  ANGLE   =     26239.5553  DIHED      =     18569.4752
 1-4 NB =      6230.1678  1-4 EEL =      3937.0344  VDWAALS    =     16171.5371
 EELEC  =   -389646.4561  EHBOND  =         0.0000  RESTRAINT  =         0.0000
 EKCMT  =         0.0000  VIRIAL  =         0.0000  VOLUME     =   1303234.0119
                                                    SURFTEN    =         0.0000
                                                    Density    =         1.0094
 ------------------------------------------------------------------------------


 NSTEP =   320000   TIME(PS) =     820.000  TEMP(K) =   310.70  PRESS =     0.0
 Etot   =   -223273.5175  EKtot   =     88411.9609  EPtot      =   -311685.4785
 BOND   =      6616.1516  ANGLE   =     26240.0190  DIHED      =     18493.0529
 1-4 NB =      6165.8991  1-4 EEL =      3964.8843  VDWAALS    =     16615.6070
 EELEC  =   -389781.0925  EHBOND  =         0.0000  RESTRAINT  =         0.0000
 EKCMT  =         0.0000  VIRIAL  =         0.0000  VOLUME     =   1303663.6807
                                                    SURFTEN    =         0.0000
                                                    Density    =         1.0090
 ------------------------------------------------------------------------------


 NSTEP =   321000   TIME(PS) =     821.000  TEMP(K) =   309.26  PRESS =     0.0
 Etot   =   -223544.4748  EKtot   =     88003.2188  EPtot      =   -311547.6935
 BOND   =      6690.9142  ANGLE   =     26038.4751  DIHED      =     18649.3069
 1-4 NB =      6219.5864  1-4 EEL =      4013.0579  VDWAALS    =     16012.6380
 EELEC  =   -389171.6720  EHBOND  =         0.0000  RESTRAINT  =         0.0000
 EKCMT  =         0.0000  VIRIAL  =         0.0000  VOLUME     =   1303367.6929
                                                    SURFTEN    =         0.0000
                                                    Density    =         1.0093
 ------------------------------------------------------------------------------


 NSTEP =   322000   TIME(PS) =     822.000  TEMP(K) =   309.18  PRESS =     0.0
 Etot   =   -223641.2818  EKtot   =     87978.6172  EPtot      =   -311619.8990
 BOND   =      6566.7023  ANGLE   =     26063.7125  DIHED      =     18574.5137
 1-4 NB =      6229.4375  1-4 EEL =      3885.1429  VDWAALS    =     17085.1952
 EELEC  =   -390024.6032  EHBOND  =         0.0000  RESTRAINT  =         0.0000
 EKCMT  =         0.0000  VIRIAL  =         0.0000  VOLUME     =   1301981.3063
                                                    SURFTEN    =         0.0000
                                                    Density    =         1.0103
 ------------------------------------------------------------------------------


 NSTEP =   323000   TIME(PS) =     823.000  TEMP(K) =   309.48  PRESS =     0.0
 Etot   =   -223978.7180  EKtot   =     88064.5234  EPtot      =   -312043.2415
 BOND   =      6608.2207  ANGLE   =     26192.2966  DIHED      =     18693.8129
 1-4 NB =      6182.5757  1-4 EEL =      4013.5068  VDWAALS    =     17071.8348
 EELEC  =   -390805.4889  EHBOND  =         0.0000  RESTRAINT  =         0.0000
 EKCMT  =         0.0000  VIRIAL  =         0.0000  VOLUME     =   1302218.9852
                                                    SURFTEN    =         0.0000
                                                    Density    =         1.0102
 ------------------------------------------------------------------------------


 NSTEP =   324000   TIME(PS) =     824.000  TEMP(K) =   308.81  PRESS =     0.0
 Etot   =   -224088.4870  EKtot   =     87875.2812  EPtot      =   -311963.7683
 BOND   =      6593.3733  ANGLE   =     26130.6945  DIHED      =     18550.1024
 1-4 NB =      6158.3736  1-4 EEL =      3959.6957  VDWAALS    =     16649.2097
 EELEC  =   -390005.2174  EHBOND  =         0.0000  RESTRAINT  =         0.0000
 EKCMT  =         0.0000  VIRIAL  =         0.0000  VOLUME     =   1302522.5195
                                                    SURFTEN    =         0.0000
                                                    Density    =         1.0099
 ------------------------------------------------------------------------------


 NSTEP =   325000   TIME(PS) =     825.000  TEMP(K) =   310.88  PRESS =     0.0
 Etot   =   -223020.4421  EKtot   =     88464.4688  EPtot      =   -311484.9109
 BOND   =      6594.7724  ANGLE   =     26208.0006  DIHED      =     18597.4052
 1-4 NB =      6200.5514  1-4 EEL =      3940.1144  VDWAALS    =     16298.3756
 EELEC  =   -389324.1304  EHBOND  =         0.0000  RESTRAINT  =         0.0000
 EKCMT  =         0.0000  VIRIAL  =         0.0000  VOLUME     =   1301800.1388
                                                    SURFTEN    =         0.0000
                                                    Density    =         1.0105
 ------------------------------------------------------------------------------


 NSTEP =   326000   TIME(PS) =     826.000  TEMP(K) =   310.55  PRESS =     0.0
 Etot   =   -223471.8135  EKtot   =     88368.8203  EPtot      =   -311840.6338
 BOND   =      6632.4775  ANGLE   =     26063.1066  DIHED      =     18544.3640
 1-4 NB =      6236.9797  1-4 EEL =      4035.0525  VDWAALS    =     17057.5765
 EELEC  =   -390410.1907  EHBOND  =         0.0000  RESTRAINT  =         0.0000
 EKCMT  =         0.0000  VIRIAL  =         0.0000  VOLUME     =   1302265.1470
                                                    SURFTEN    =         0.0000
                                                    Density    =         1.0101
 ------------------------------------------------------------------------------


 NSTEP =   327000   TIME(PS) =     827.000  TEMP(K) =   310.76  PRESS =     0.0
 Etot   =   -222616.5566  EKtot   =     88428.3906  EPtot      =   -311044.9472
 BOND   =      6762.4893  ANGLE   =     26118.3877  DIHED      =     18542.6292
 1-4 NB =      6215.8497  1-4 EEL =      3954.5260  VDWAALS    =     16618.3881
 EELEC  =   -389257.2172  EHBOND  =         0.0000  RESTRAINT  =         0.0000
 EKCMT  =         0.0000  VIRIAL  =         0.0000  VOLUME     =   1303657.4625
                                                    SURFTEN    =         0.0000
                                                    Density    =         1.0090
 ------------------------------------------------------------------------------


 NSTEP =   328000   TIME(PS) =     828.000  TEMP(K) =   310.41  PRESS =     0.0
 Etot   =   -223279.1568  EKtot   =     88328.8203  EPtot      =   -311607.9771
 BOND   =      6749.3996  ANGLE   =     26162.6127  DIHED      =     18586.7435
 1-4 NB =      6198.8946  1-4 EEL =      4007.0509  VDWAALS    =     16748.1321
 EELEC  =   -390060.8106  EHBOND  =         0.0000  RESTRAINT  =         0.0000
 EKCMT  =         0.0000  VIRIAL  =         0.0000  VOLUME     =   1304447.0274
                                                    SURFTEN    =         0.0000
                                                    Density    =         1.0084
 ------------------------------------------------------------------------------


 NSTEP =   329000   TIME(PS) =     829.000  TEMP(K) =   310.06  PRESS =     0.0
 Etot   =   -223849.2465  EKtot   =     88230.8125  EPtot      =   -312080.0590
 BOND   =      6599.6330  ANGLE   =     26166.0640  DIHED      =     18404.2993
 1-4 NB =      6205.3624  1-4 EEL =      3918.4587  VDWAALS    =     16660.6390
 EELEC  =   -390034.5154  EHBOND  =         0.0000  RESTRAINT  =         0.0000
 EKCMT  =         0.0000  VIRIAL  =         0.0000  VOLUME     =   1304766.7850
                                                    SURFTEN    =         0.0000
                                                    Density    =         1.0082
 ------------------------------------------------------------------------------


 NSTEP =   330000   TIME(PS) =     830.000  TEMP(K) =   308.93  PRESS =     0.0
 Etot   =   -224303.7037  EKtot   =     87908.7266  EPtot      =   -312212.4302
 BOND   =      6618.8170  ANGLE   =     25828.1050  DIHED      =     18529.0074
 1-4 NB =      6226.5515  1-4 EEL =      3919.6644  VDWAALS    =     17018.4365
 EELEC  =   -390353.0122  EHBOND  =         0.0000  RESTRAINT  =         0.0000
 EKCMT  =         0.0000  VIRIAL  =         0.0000  VOLUME     =   1304991.1160
                                                    SURFTEN    =         0.0000
                                                    Density    =         1.0080
 ------------------------------------------------------------------------------


 NSTEP =   331000   TIME(PS) =     831.000  TEMP(K) =   309.75  PRESS =     0.0
 Etot   =   -223892.7275  EKtot   =     88141.3203  EPtot      =   -312034.0479
 BOND   =      6655.0002  ANGLE   =     25816.3389  DIHED      =     18482.1961
 1-4 NB =      6155.1683  1-4 EEL =      3852.0186  VDWAALS    =     16238.2162
 EELEC  =   -389232.9860  EHBOND  =         0.0000  RESTRAINT  =         0.0000
 EKCMT  =         0.0000  VIRIAL  =         0.0000  VOLUME     =   1304991.1160
                                                    SURFTEN    =         0.0000
                                                    Density    =         1.0080
 ------------------------------------------------------------------------------


 NSTEP =   332000   TIME(PS) =     832.000  TEMP(K) =   310.61  PRESS =     0.0
 Etot   =   -223700.9076  EKtot   =     88385.8984  EPtot      =   -312086.8060
 BOND   =      6595.0735  ANGLE   =     26099.6949  DIHED      =     18622.1040
 1-4 NB =      6188.4989  1-4 EEL =      3886.6209  VDWAALS    =     16877.7661
 EELEC  =   -390356.5642  EHBOND  =         0.0000  RESTRAINT  =         0.0000
 EKCMT  =         0.0000  VIRIAL  =         0.0000  VOLUME     =   1303150.2608
                                                    SURFTEN    =         0.0000
                                                    Density    =         1.0094
 ------------------------------------------------------------------------------


 NSTEP =   333000   TIME(PS) =     833.000  TEMP(K) =   309.71  PRESS =     0.0
 Etot   =   -223521.0146  EKtot   =     88129.8906  EPtot      =   -311650.9052
 BOND   =      6685.4564  ANGLE   =     26144.3493  DIHED      =     18421.5109
 1-4 NB =      6200.8842  1-4 EEL =      3884.4466  VDWAALS    =     16646.6495
 EELEC  =   -389634.2021  EHBOND  =         0.0000  RESTRAINT  =         0.0000
 EKCMT  =         0.0000  VIRIAL  =         0.0000  VOLUME     =   1303150.2608
                                                    SURFTEN    =         0.0000
                                                    Density    =         1.0094
 ------------------------------------------------------------------------------


 NSTEP =   334000   TIME(PS) =     834.000  TEMP(K) =   310.89  PRESS =     0.0
 Etot   =   -223420.1349  EKtot   =     88467.3828  EPtot      =   -311887.5177
 BOND   =      6629.1273  ANGLE   =     25981.0569  DIHED      =     18559.6593
 1-4 NB =      6220.6332  1-4 EEL =      3944.3888  VDWAALS    =     16751.7787
 EELEC  =   -389974.1619  EHBOND  =         0.0000  RESTRAINT  =         0.0000
 EKCMT  =         0.0000  VIRIAL  =         0.0000  VOLUME     =   1304350.1573
                                                    SURFTEN    =         0.0000
                                                    Density    =         1.0085
 ------------------------------------------------------------------------------


 NSTEP =   335000   TIME(PS) =     835.000  TEMP(K) =   309.98  PRESS =     0.0
 Etot   =   -223268.7422  EKtot   =     88206.3906  EPtot      =   -311475.1329
 BOND   =      6662.7520  ANGLE   =     26041.6703  DIHED      =     18566.5833
 1-4 NB =      6175.8083  1-4 EEL =      3912.0941  VDWAALS    =     16839.6447
 EELEC  =   -389673.6856  EHBOND  =         0.0000  RESTRAINT  =         0.0000
 EKCMT  =         0.0000  VIRIAL  =         0.0000  VOLUME     =   1304430.1542
                                                    SURFTEN    =         0.0000
                                                    Density    =         1.0085
 ------------------------------------------------------------------------------


 NSTEP =   336000   TIME(PS) =     836.000  TEMP(K) =   310.68  PRESS =     0.0
 Etot   =   -223497.5997  EKtot   =     88407.3359  EPtot      =   -311904.9356
 BOND   =      6592.9122  ANGLE   =     25718.6658  DIHED      =     18517.0115
 1-4 NB =      6260.4411  1-4 EEL =      3951.3253  VDWAALS    =     16900.3004
 EELEC  =   -389845.5920  EHBOND  =         0.0000  RESTRAINT  =         0.0000
 EKCMT  =         0.0000  VIRIAL  =         0.0000  VOLUME     =   1305498.5593
                                                    SURFTEN    =         0.0000
                                                    Density    =         1.0076
 ------------------------------------------------------------------------------


 NSTEP =   337000   TIME(PS) =     837.000  TEMP(K) =   310.12  PRESS =     0.0
 Etot   =   -223292.4488  EKtot   =     88246.0391  EPtot      =   -311538.4878
 BOND   =      6643.5917  ANGLE   =     25965.2430  DIHED      =     18541.4738
 1-4 NB =      6176.5997  1-4 EEL =      3949.2997  VDWAALS    =     16867.5786
 EELEC  =   -389682.2745  EHBOND  =         0.0000  RESTRAINT  =         0.0000
 EKCMT  =         0.0000  VIRIAL  =         0.0000  VOLUME     =   1303563.0264
                                                    SURFTEN    =         0.0000
                                                    Density    =         1.0091
 ------------------------------------------------------------------------------


 NSTEP =   338000   TIME(PS) =     838.000  TEMP(K) =   309.79  PRESS =     0.0
 Etot   =   -223053.6807  EKtot   =     88154.0000  EPtot      =   -311207.6807
 BOND   =      6692.6406  ANGLE   =     26066.5423  DIHED      =     18412.9143
 1-4 NB =      6169.8382  1-4 EEL =      3882.1004  VDWAALS    =     16764.0905
 EELEC  =   -389195.8069  EHBOND  =         0.0000  RESTRAINT  =         0.0000
 EKCMT  =         0.0000  VIRIAL  =         0.0000  VOLUME     =   1303393.7700
                                                    SURFTEN    =         0.0000
                                                    Density    =         1.0093
 ------------------------------------------------------------------------------


 NSTEP =   339000   TIME(PS) =     839.000  TEMP(K) =   310.18  PRESS =     0.0
 Etot   =   -223550.0008  EKtot   =     88263.1875  EPtot      =   -311813.1883
 BOND   =      6476.4759  ANGLE   =     26087.8574  DIHED      =     18504.6177
 1-4 NB =      6297.3626  1-4 EEL =      4024.0072  VDWAALS    =     17125.2316
 EELEC  =   -390328.7406  EHBOND  =         0.0000  RESTRAINT  =         0.0000
 EKCMT  =         0.0000  VIRIAL  =         0.0000  VOLUME     =   1303402.5134
                                                    SURFTEN    =         0.0000
                                                    Density    =         1.0092
 ------------------------------------------------------------------------------


 NSTEP =   340000   TIME(PS) =     840.000  TEMP(K) =   310.56  PRESS =     0.0
 Etot   =   -223730.3138  EKtot   =     88372.3203  EPtot      =   -312102.6341
 BOND   =      6593.3553  ANGLE   =     26014.0158  DIHED      =     18511.0966
 1-4 NB =      6190.8514  1-4 EEL =      3862.8798  VDWAALS    =     17082.5452
 EELEC  =   -390357.3783  EHBOND  =         0.0000  RESTRAINT  =         0.0000
 EKCMT  =         0.0000  VIRIAL  =         0.0000  VOLUME     =   1302687.7507
                                                    SURFTEN    =         0.0000
                                                    Density    =         1.0098
 ------------------------------------------------------------------------------


 NSTEP =   341000   TIME(PS) =     841.000  TEMP(K) =   309.58  PRESS =     0.0
 Etot   =   -223750.8618  EKtot   =     88094.6484  EPtot      =   -311845.5103
 BOND   =      6614.0026  ANGLE   =     26089.4129  DIHED      =     18548.3648
 1-4 NB =      6273.0329  1-4 EEL =      3884.6401  VDWAALS    =     16975.2277
 EELEC  =   -390230.1913  EHBOND  =         0.0000  RESTRAINT  =         0.0000
 EKCMT  =         0.0000  VIRIAL  =         0.0000  VOLUME     =   1302339.8970
                                                    SURFTEN    =         0.0000
                                                    Density    =         1.0101
 ------------------------------------------------------------------------------


 NSTEP =   342000   TIME(PS) =     842.000  TEMP(K) =   309.32  PRESS =     0.0
 Etot   =   -223868.3358  EKtot   =     88018.9062  EPtot      =   -311887.2421
 BOND   =      6591.2139  ANGLE   =     26119.1435  DIHED      =     18513.4191
 1-4 NB =      6221.0703  1-4 EEL =      3896.5581  VDWAALS    =     17202.3769
 EELEC  =   -390431.0239  EHBOND  =         0.0000  RESTRAINT  =         0.0000
 EKCMT  =         0.0000  VIRIAL  =         0.0000  VOLUME     =   1300715.9089
                                                    SURFTEN    =         0.0000
                                                    Density    =         1.0113
 ------------------------------------------------------------------------------


 NSTEP =   343000   TIME(PS) =     843.000  TEMP(K) =   309.39  PRESS =     0.0
 Etot   =   -223746.8775  EKtot   =     88039.2812  EPtot      =   -311786.1588
 BOND   =      6714.2336  ANGLE   =     26144.5611  DIHED      =     18564.0117
 1-4 NB =      6210.2455  1-4 EEL =      3843.4290  VDWAALS    =     16470.4266
 EELEC  =   -389733.0663  EHBOND  =         0.0000  RESTRAINT  =         0.0000
 EKCMT  =         0.0000  VIRIAL  =         0.0000  VOLUME     =   1302764.7009
                                                    SURFTEN    =         0.0000
                                                    Density    =         1.0097
 ------------------------------------------------------------------------------


 NSTEP =   344000   TIME(PS) =     844.000  TEMP(K) =   308.79  PRESS =     0.0
 Etot   =   -224178.6676  EKtot   =     87868.1719  EPtot      =   -312046.8395
 BOND   =      6642.2823  ANGLE   =     26077.2916  DIHED      =     18493.4611
 1-4 NB =      6136.1885  1-4 EEL =      3889.0322  VDWAALS    =     17196.1796
 EELEC  =   -390481.2749  EHBOND  =         0.0000  RESTRAINT  =         0.0000
 EKCMT  =         0.0000  VIRIAL  =         0.0000  VOLUME     =   1302969.5379
                                                    SURFTEN    =         0.0000
                                                    Density    =         1.0096
 ------------------------------------------------------------------------------


 NSTEP =   345000   TIME(PS) =     845.000  TEMP(K) =   308.32  PRESS =     0.0
 Etot   =   -224230.8151  EKtot   =     87735.8281  EPtot      =   -311966.6432
 BOND   =      6716.3015  ANGLE   =     26191.6122  DIHED      =     18599.4471
 1-4 NB =      6231.9258  1-4 EEL =      3895.5958  VDWAALS    =     17228.6264
 EELEC  =   -390830.1520  EHBOND  =         0.0000  RESTRAINT  =         0.0000
 EKCMT  =         0.0000  VIRIAL  =         0.0000  VOLUME     =   1300623.6572
                                                    SURFTEN    =         0.0000
                                                    Density    =         1.0114
 ------------------------------------------------------------------------------


 NSTEP =   346000   TIME(PS) =     846.000  TEMP(K) =   308.77  PRESS =     0.0
 Etot   =   -224186.5164  EKtot   =     87864.4688  EPtot      =   -312050.9852
 BOND   =      6627.0298  ANGLE   =     26141.8174  DIHED      =     18538.7190
 1-4 NB =      6198.8158  1-4 EEL =      3941.2747  VDWAALS    =     16373.4062
 EELEC  =   -389872.0482  EHBOND  =         0.0000  RESTRAINT  =         0.0000
 EKCMT  =         0.0000  VIRIAL  =         0.0000  VOLUME     =   1302893.0537
                                                    SURFTEN    =         0.0000
                                                    Density    =         1.0096
 ------------------------------------------------------------------------------


 NSTEP =   347000   TIME(PS) =     847.000  TEMP(K) =   309.65  PRESS =     0.0
 Etot   =   -223357.9991  EKtot   =     88113.0625  EPtot      =   -311471.0616
 BOND   =      6680.2531  ANGLE   =     26218.8692  DIHED      =     18528.6088
 1-4 NB =      6196.4613  1-4 EEL =      3934.6598  VDWAALS    =     16899.2801
 EELEC  =   -389929.1940  EHBOND  =         0.0000  RESTRAINT  =         0.0000
 EKCMT  =         0.0000  VIRIAL  =         0.0000  VOLUME     =   1302360.6895
                                                    SURFTEN    =         0.0000
                                                    Density    =         1.0101
 ------------------------------------------------------------------------------


 NSTEP =   348000   TIME(PS) =     848.000  TEMP(K) =   309.26  PRESS =     0.0
 Etot   =   -223620.3488  EKtot   =     88001.5859  EPtot      =   -311621.9347
 BOND   =      6575.0120  ANGLE   =     26267.2248  DIHED      =     18505.8599
 1-4 NB =      6257.7963  1-4 EEL =      3922.0991  VDWAALS    =     16876.1757
 EELEC  =   -390026.1026  EHBOND  =         0.0000  RESTRAINT  =         0.0000
 EKCMT  =         0.0000  VIRIAL  =         0.0000  VOLUME     =   1303448.9798
                                                    SURFTEN    =         0.0000
                                                    Density    =         1.0092
 ------------------------------------------------------------------------------


 NSTEP =   349000   TIME(PS) =     849.000  TEMP(K) =   310.51  PRESS =     0.0
 Etot   =   -223757.8224  EKtot   =     88357.8828  EPtot      =   -312115.7052
 BOND   =      6617.8336  ANGLE   =     26222.9911  DIHED      =     18528.9607
 1-4 NB =      6245.1388  1-4 EEL =      3968.6858  VDWAALS    =     17050.1278
 EELEC  =   -390749.4431  EHBOND  =         0.0000  RESTRAINT  =         0.0000
 EKCMT  =         0.0000  VIRIAL  =         0.0000  VOLUME     =   1303136.1711
                                                    SURFTEN    =         0.0000
                                                    Density    =         1.0095
 ------------------------------------------------------------------------------


 NSTEP =   350000   TIME(PS) =     850.000  TEMP(K) =   310.29  PRESS =     0.0
 Etot   =   -223821.6912  EKtot   =     88295.6094  EPtot      =   -312117.3005
 BOND   =      6736.2613  ANGLE   =     26110.3834  DIHED      =     18446.8082
 1-4 NB =      6237.0464  1-4 EEL =      3951.2167  VDWAALS    =     16910.4946
 EELEC  =   -390509.5111  EHBOND  =         0.0000  RESTRAINT  =         0.0000
 EKCMT  =         0.0000  VIRIAL  =         0.0000  VOLUME     =   1303136.1711
                                                    SURFTEN    =         0.0000
                                                    Density    =         1.0095
 ------------------------------------------------------------------------------


 NSTEP =   351000   TIME(PS) =     851.000  TEMP(K) =   309.67  PRESS =     0.0
 Etot   =   -223620.1442  EKtot   =     88119.0469  EPtot      =   -311739.1911
 BOND   =      6689.7083  ANGLE   =     26254.4156  DIHED      =     18504.9845
 1-4 NB =      6200.5422  1-4 EEL =      3915.7395  VDWAALS    =     16816.9650
 EELEC  =   -390121.5461  EHBOND  =         0.0000  RESTRAINT  =         0.0000
 EKCMT  =         0.0000  VIRIAL  =         0.0000  VOLUME     =   1300844.5816
                                                    SURFTEN    =         0.0000
                                                    Density    =         1.0112
 ------------------------------------------------------------------------------


 NSTEP =   352000   TIME(PS) =     852.000  TEMP(K) =   308.81  PRESS =     0.0
 Etot   =   -223735.5196  EKtot   =     87875.1953  EPtot      =   -311610.7149
 BOND   =      6741.3967  ANGLE   =     26152.7710  DIHED      =     18545.0366
 1-4 NB =      6156.3002  1-4 EEL =      3872.0361  VDWAALS    =     17035.8496
 EELEC  =   -390114.1051  EHBOND  =         0.0000  RESTRAINT  =         0.0000
 EKCMT  =         0.0000  VIRIAL  =         0.0000  VOLUME     =   1300599.4476
                                                    SURFTEN    =         0.0000
                                                    Density    =         1.0114
 ------------------------------------------------------------------------------


 NSTEP =   353000   TIME(PS) =     853.000  TEMP(K) =   310.71  PRESS =     0.0
 Etot   =   -224226.2769  EKtot   =     88415.6641  EPtot      =   -312641.9410
 BOND   =      6517.9931  ANGLE   =     25792.8349  DIHED      =     18521.7624
 1-4 NB =      6228.1376  1-4 EEL =      3898.5026  VDWAALS    =     16754.3725
 EELEC  =   -390355.5440  EHBOND  =         0.0000  RESTRAINT  =         0.0000
 EKCMT  =         0.0000  VIRIAL  =         0.0000  VOLUME     =   1301357.5051
                                                    SURFTEN    =         0.0000
                                                    Density    =         1.0108
 ------------------------------------------------------------------------------


 NSTEP =   354000   TIME(PS) =     854.000  TEMP(K) =   309.30  PRESS =     0.0
 Etot   =   -223658.5187  EKtot   =     88014.5781  EPtot      =   -311673.0968
 BOND   =      6615.2133  ANGLE   =     26305.9155  DIHED      =     18614.7018
 1-4 NB =      6236.7111  1-4 EEL =      3919.4112  VDWAALS    =     16369.9441
 EELEC  =   -389734.9939  EHBOND  =         0.0000  RESTRAINT  =         0.0000
 EKCMT  =         0.0000  VIRIAL  =         0.0000  VOLUME     =   1302941.6241
                                                    SURFTEN    =         0.0000
                                                    Density    =         1.0096
 ------------------------------------------------------------------------------


 NSTEP =   355000   TIME(PS) =     855.000  TEMP(K) =   309.30  PRESS =     0.0
 Etot   =   -223783.0637  EKtot   =     88013.5156  EPtot      =   -311796.5793
 BOND   =      6569.6711  ANGLE   =     26230.8652  DIHED      =     18624.8302
 1-4 NB =      6209.0969  1-4 EEL =      3932.7395  VDWAALS    =     16915.4966
 EELEC  =   -390279.2787  EHBOND  =         0.0000  RESTRAINT  =         0.0000
 EKCMT  =         0.0000  VIRIAL  =         0.0000  VOLUME     =   1302941.6241
                                                    SURFTEN    =         0.0000
                                                    Density    =         1.0096
 ------------------------------------------------------------------------------


 NSTEP =   356000   TIME(PS) =     856.000  TEMP(K) =   309.59  PRESS =     0.0
 Etot   =   -224057.8332  EKtot   =     88097.1406  EPtot      =   -312154.9738
 BOND   =      6553.3473  ANGLE   =     26017.1878  DIHED      =     18547.9021
 1-4 NB =      6235.6973  1-4 EEL =      3945.5612  VDWAALS    =     16673.5556
 EELEC  =   -390128.2250  EHBOND  =         0.0000  RESTRAINT  =         0.0000
 EKCMT  =         0.0000  VIRIAL  =         0.0000  VOLUME     =   1301253.1641
                                                    SURFTEN    =         0.0000
                                                    Density    =         1.0109
 ------------------------------------------------------------------------------


 NSTEP =   357000   TIME(PS) =     857.000  TEMP(K) =   307.89  PRESS =     0.0
 Etot   =   -224733.0747  EKtot   =     87611.4922  EPtot      =   -312344.5669
 BOND   =      6588.4481  ANGLE   =     26241.6853  DIHED      =     18496.9795
 1-4 NB =      6210.0228  1-4 EEL =      3983.4701  VDWAALS    =     16904.3680
 EELEC  =   -390769.5408  EHBOND  =         0.0000  RESTRAINT  =         0.0000
 EKCMT  =         0.0000  VIRIAL  =         0.0000  VOLUME     =   1300289.2894
                                                    SURFTEN    =         0.0000
                                                    Density    =         1.0117
 ------------------------------------------------------------------------------


 NSTEP =   358000   TIME(PS) =     858.000  TEMP(K) =   309.18  PRESS =     0.0
 Etot   =   -224108.6291  EKtot   =     87981.1172  EPtot      =   -312089.7462
 BOND   =      6644.3707  ANGLE   =     26183.9651  DIHED      =     18475.5557
 1-4 NB =      6232.7071  1-4 EEL =      3866.0023  VDWAALS    =     17075.5778
 EELEC  =   -390567.9250  EHBOND  =         0.0000  RESTRAINT  =         0.0000
 EKCMT  =         0.0000  VIRIAL  =         0.0000  VOLUME     =   1301090.0121
                                                    SURFTEN    =         0.0000
                                                    Density    =         1.0110
 ------------------------------------------------------------------------------


 NSTEP =   359000   TIME(PS) =     859.000  TEMP(K) =   309.04  PRESS =     0.0
 Etot   =   -223474.4801  EKtot   =     87940.6719  EPtot      =   -311415.1519
 BOND   =      6583.8296  ANGLE   =     26303.8235  DIHED      =     18501.3066
 1-4 NB =      6209.4718  1-4 EEL =      3877.0938  VDWAALS    =     16576.2443
 EELEC  =   -389466.9214  EHBOND  =         0.0000  RESTRAINT  =         0.0000
 EKCMT  =         0.0000  VIRIAL  =         0.0000  VOLUME     =   1301019.8101
                                                    SURFTEN    =         0.0000
                                                    Density    =         1.0111
 ------------------------------------------------------------------------------


 NSTEP =   360000   TIME(PS) =     860.000  TEMP(K) =   310.09  PRESS =     0.0
 Etot   =   -223083.7985  EKtot   =     88238.6250  EPtot      =   -311322.4235
 BOND   =      6618.6065  ANGLE   =     26325.0111  DIHED      =     18566.9966
 1-4 NB =      6242.7536  1-4 EEL =      3918.8947  VDWAALS    =     17090.1258
 EELEC  =   -390084.8118  EHBOND  =         0.0000  RESTRAINT  =         0.0000
 EKCMT  =         0.0000  VIRIAL  =         0.0000  VOLUME     =   1300953.9014
                                                    SURFTEN    =         0.0000
                                                    Density    =         1.0111
 ------------------------------------------------------------------------------


 NSTEP =   361000   TIME(PS) =     861.000  TEMP(K) =   310.78  PRESS =     0.0
 Etot   =   -223069.7562  EKtot   =     88433.9531  EPtot      =   -311503.7093
 BOND   =      6593.6518  ANGLE   =     26293.9738  DIHED      =     18476.3744
 1-4 NB =      6252.9887  1-4 EEL =      3823.3951  VDWAALS    =     17170.7238
 EELEC  =   -390114.8170  EHBOND  =         0.0000  RESTRAINT  =         0.0000
 EKCMT  =         0.0000  VIRIAL  =         0.0000  VOLUME     =   1300810.5806
                                                    SURFTEN    =         0.0000
                                                    Density    =         1.0113
 ------------------------------------------------------------------------------


 NSTEP =   362000   TIME(PS) =     862.000  TEMP(K) =   311.35  PRESS =     0.0
 Etot   =   -223305.7597  EKtot   =     88597.1016  EPtot      =   -311902.8612
 BOND   =      6661.7419  ANGLE   =     25981.7107  DIHED      =     18501.4638
 1-4 NB =      6242.2444  1-4 EEL =      3967.6812  VDWAALS    =     16635.8582
 EELEC  =   -389893.5615  EHBOND  =         0.0000  RESTRAINT  =         0.0000
 EKCMT  =         0.0000  VIRIAL  =         0.0000  VOLUME     =   1300650.3157
                                                    SURFTEN    =         0.0000
                                                    Density    =         1.0114
 ------------------------------------------------------------------------------


 NSTEP =   363000   TIME(PS) =     863.000  TEMP(K) =   309.01  PRESS =     0.0
 Etot   =   -223486.1135  EKtot   =     87932.6406  EPtot      =   -311418.7541
 BOND   =      6587.9689  ANGLE   =     26126.3297  DIHED      =     18483.5126
 1-4 NB =      6204.5547  1-4 EEL =      3878.3833  VDWAALS    =     16872.9365
 EELEC  =   -389572.4399  EHBOND  =         0.0000  RESTRAINT  =         0.0000
 EKCMT  =         0.0000  VIRIAL  =         0.0000  VOLUME     =   1301163.6823
                                                    SURFTEN    =         0.0000
                                                    Density    =         1.0110
 ------------------------------------------------------------------------------


 NSTEP =   364000   TIME(PS) =     864.000  TEMP(K) =   310.30  PRESS =     0.0
 Etot   =   -223616.2776  EKtot   =     88298.1953  EPtot      =   -311914.4729
 BOND   =      6632.9950  ANGLE   =     26173.3934  DIHED      =     18618.1232
 1-4 NB =      6249.6566  1-4 EEL =      3832.9595  VDWAALS    =     17079.3494
 EELEC  =   -390500.9499  EHBOND  =         0.0000  RESTRAINT  =         0.0000
 EKCMT  =         0.0000  VIRIAL  =         0.0000  VOLUME     =   1300818.3658
                                                    SURFTEN    =         0.0000
                                                    Density    =         1.0113
 ------------------------------------------------------------------------------


 NSTEP =   365000   TIME(PS) =     865.000  TEMP(K) =   309.82  PRESS =     0.0
 Etot   =   -223991.5872  EKtot   =     88162.7656  EPtot      =   -312154.3528
 BOND   =      6653.4742  ANGLE   =     26226.4168  DIHED      =     18416.3933
 1-4 NB =      6164.2826  1-4 EEL =      3985.7705  VDWAALS    =     17083.9564
 EELEC  =   -390684.6467  EHBOND  =         0.0000  RESTRAINT  =         0.0000
 EKCMT  =         0.0000  VIRIAL  =         0.0000  VOLUME     =   1300437.0912
                                                    SURFTEN    =         0.0000
                                                    Density    =         1.0115
 ------------------------------------------------------------------------------


 NSTEP =   366000   TIME(PS) =     866.000  TEMP(K) =   309.97  PRESS =     0.0
 Etot   =   -224210.1606  EKtot   =     88204.6953  EPtot      =   -312414.8559
 BOND   =      6626.3637  ANGLE   =     26003.8641  DIHED      =     18554.6629
 1-4 NB =      6191.2665  1-4 EEL =      3856.7954  VDWAALS    =     16348.8920
 EELEC  =   -389996.7006  EHBOND  =         0.0000  RESTRAINT  =         0.0000
 EKCMT  =         0.0000  VIRIAL  =         0.0000  VOLUME     =   1301474.6713
                                                    SURFTEN    =         0.0000
                                                    Density    =         1.0107
 ------------------------------------------------------------------------------


 NSTEP =   367000   TIME(PS) =     867.000  TEMP(K) =   311.25  PRESS =     0.0
 Etot   =   -223451.7069  EKtot   =     88569.6953  EPtot      =   -312021.4022
 BOND   =      6674.7417  ANGLE   =     26293.9271  DIHED      =     18482.6776
 1-4 NB =      6229.0492  1-4 EEL =      3962.0096  VDWAALS    =     17582.7398
 EELEC  =   -391246.5472  EHBOND  =         0.0000  RESTRAINT  =         0.0000
 EKCMT  =         0.0000  VIRIAL  =         0.0000  VOLUME     =   1301128.2349
                                                    SURFTEN    =         0.0000
                                                    Density    =         1.0110
 ------------------------------------------------------------------------------


 NSTEP =   368000   TIME(PS) =     868.000  TEMP(K) =   311.68  PRESS =     0.0
 Etot   =   -222885.4650  EKtot   =     88690.5859  EPtot      =   -311576.0510
 BOND   =      6702.4595  ANGLE   =     26259.5639  DIHED      =     18567.8846
 1-4 NB =      6181.0067  1-4 EEL =      3893.2311  VDWAALS    =     16791.5222
 EELEC  =   -389971.7191  EHBOND  =         0.0000  RESTRAINT  =         0.0000
 EKCMT  =         0.0000  VIRIAL  =         0.0000  VOLUME     =   1303502.9051
                                                    SURFTEN    =         0.0000
                                                    Density    =         1.0092
 ------------------------------------------------------------------------------


 NSTEP =   369000   TIME(PS) =     869.000  TEMP(K) =   310.03  PRESS =     0.0
 Etot   =   -223468.4857  EKtot   =     88222.3047  EPtot      =   -311690.7904
 BOND   =      6612.1410  ANGLE   =     26106.9953  DIHED      =     18620.4814
 1-4 NB =      6199.8055  1-4 EEL =      3852.7995  VDWAALS    =     16986.2059
 EELEC  =   -390069.2190  EHBOND  =         0.0000  RESTRAINT  =         0.0000
 EKCMT  =         0.0000  VIRIAL  =         0.0000  VOLUME     =   1302378.8955
                                                    SURFTEN    =         0.0000
                                                    Density    =         1.0100
 ------------------------------------------------------------------------------


 NSTEP =   370000   TIME(PS) =     870.000  TEMP(K) =   311.08  PRESS =     0.0
 Etot   =   -222980.7002  EKtot   =     88520.4219  EPtot      =   -311501.1221
 BOND   =      6694.0245  ANGLE   =     26029.4268  DIHED      =     18604.1919
 1-4 NB =      6186.1730  1-4 EEL =      3861.7166  VDWAALS    =     16676.7791
 EELEC  =   -389553.4340  EHBOND  =         0.0000  RESTRAINT  =         0.0000
 EKCMT  =         0.0000  VIRIAL  =         0.0000  VOLUME     =   1301563.7333
                                                    SURFTEN    =         0.0000
                                                    Density    =         1.0107
 ------------------------------------------------------------------------------


 NSTEP =   371000   TIME(PS) =     871.000  TEMP(K) =   311.33  PRESS =     0.0
 Etot   =   -223007.5288  EKtot   =     88591.5156  EPtot      =   -311599.0444
 BOND   =      6680.4805  ANGLE   =     26117.3492  DIHED      =     18660.2076
 1-4 NB =      6233.0606  1-4 EEL =      3929.8755  VDWAALS    =     17046.2373
 EELEC  =   -390266.2552  EHBOND  =         0.0000  RESTRAINT  =         0.0000
 EKCMT  =         0.0000  VIRIAL  =         0.0000  VOLUME     =   1301271.2812
                                                    SURFTEN    =         0.0000
                                                    Density    =         1.0109
 ------------------------------------------------------------------------------


 NSTEP =   372000   TIME(PS) =     872.000  TEMP(K) =   309.82  PRESS =     0.0
 Etot   =   -223374.6013  EKtot   =     88160.6641  EPtot      =   -311535.2654
 BOND   =      6605.3445  ANGLE   =     26151.8961  DIHED      =     18629.4734
 1-4 NB =      6215.9642  1-4 EEL =      3940.1677  VDWAALS    =     16460.5698
 EELEC  =   -389538.6812  EHBOND  =         0.0000  RESTRAINT  =         0.0000
 EKCMT  =         0.0000  VIRIAL  =         0.0000  VOLUME     =   1300741.4874
                                                    SURFTEN    =         0.0000
                                                    Density    =         1.0113
 ------------------------------------------------------------------------------


 NSTEP =   373000   TIME(PS) =     873.000  TEMP(K) =   309.62  PRESS =     0.0
 Etot   =   -223790.6548  EKtot   =     88105.8125  EPtot      =   -311896.4673
 BOND   =      6560.8819  ANGLE   =     26245.5842  DIHED      =     18508.3080
 1-4 NB =      6146.7568  1-4 EEL =      3860.7946  VDWAALS    =     16755.8573
 EELEC  =   -389974.6502  EHBOND  =         0.0000  RESTRAINT  =         0.0000
 EKCMT  =         0.0000  VIRIAL  =         0.0000  VOLUME     =   1300540.3784
                                                    SURFTEN    =         0.0000
                                                    Density    =         1.0115
 ------------------------------------------------------------------------------


 NSTEP =   374000   TIME(PS) =     874.000  TEMP(K) =   310.05  PRESS =     0.0
 Etot   =   -223795.7436  EKtot   =     88228.1562  EPtot      =   -312023.8998
 BOND   =      6692.1760  ANGLE   =     26118.2440  DIHED      =     18548.2801
 1-4 NB =      6189.8996  1-4 EEL =      3869.4672  VDWAALS    =     16589.4030
 EELEC  =   -390031.3697  EHBOND  =         0.0000  RESTRAINT  =         0.0000
 EKCMT  =         0.0000  VIRIAL  =         0.0000  VOLUME     =   1300794.1090
                                                    SURFTEN    =         0.0000
                                                    Density    =         1.0113
 ------------------------------------------------------------------------------


 NSTEP =   375000   TIME(PS) =     875.000  TEMP(K) =   310.46  PRESS =     0.0
 Etot   =   -223289.2761  EKtot   =     88343.4844  EPtot      =   -311632.7604
 BOND   =      6567.3339  ANGLE   =     26356.0129  DIHED      =     18429.4064
 1-4 NB =      6254.2730  1-4 EEL =      3970.7492  VDWAALS    =     17060.4319
 EELEC  =   -390270.9679  EHBOND  =         0.0000  RESTRAINT  =         0.0000
 EKCMT  =         0.0000  VIRIAL  =         0.0000  VOLUME     =   1300681.1552
                                                    SURFTEN    =         0.0000
                                                    Density    =         1.0114
 ------------------------------------------------------------------------------


 NSTEP =   376000   TIME(PS) =     876.000  TEMP(K) =   309.55  PRESS =     0.0
 Etot   =   -223994.3540  EKtot   =     88085.3750  EPtot      =   -312079.7290
 BOND   =      6647.5521  ANGLE   =     26070.9061  DIHED      =     18479.8061
 1-4 NB =      6212.0682  1-4 EEL =      3883.6221  VDWAALS    =     17198.7557
 EELEC  =   -390572.4393  EHBOND  =         0.0000  RESTRAINT  =         0.0000
 EKCMT  =         0.0000  VIRIAL  =         0.0000  VOLUME     =   1301237.0066
                                                    SURFTEN    =         0.0000
                                                    Density    =         1.0109
 ------------------------------------------------------------------------------


 NSTEP =   377000   TIME(PS) =     877.000  TEMP(K) =   310.45  PRESS =     0.0
 Etot   =   -223558.6021  EKtot   =     88341.1953  EPtot      =   -311899.7975
 BOND   =      6615.5621  ANGLE   =     26138.0627  DIHED      =     18554.8932
 1-4 NB =      6224.1769  1-4 EEL =      3901.5721  VDWAALS    =     16746.2273
 EELEC  =   -390080.2917  EHBOND  =         0.0000  RESTRAINT  =         0.0000
 EKCMT  =         0.0000  VIRIAL  =         0.0000  VOLUME     =   1302833.4226
                                                    SURFTEN    =         0.0000
                                                    Density    =         1.0097
 ------------------------------------------------------------------------------


 NSTEP =   378000   TIME(PS) =     878.000  TEMP(K) =   309.53  PRESS =     0.0
 Etot   =   -224354.5668  EKtot   =     88080.8438  EPtot      =   -312435.4105
 BOND   =      6614.5405  ANGLE   =     25991.6543  DIHED      =     18510.1377
 1-4 NB =      6244.6899  1-4 EEL =      3893.0454  VDWAALS    =     16782.2377
 EELEC  =   -390471.7160  EHBOND  =         0.0000  RESTRAINT  =         0.0000
 EKCMT  =         0.0000  VIRIAL  =         0.0000  VOLUME     =   1303542.3392
                                                    SURFTEN    =         0.0000
                                                    Density    =         1.0091
 ------------------------------------------------------------------------------


 NSTEP =   379000   TIME(PS) =     879.000  TEMP(K) =   310.33  PRESS =     0.0
 Etot   =   -223880.2291  EKtot   =     88306.9609  EPtot      =   -312187.1900
 BOND   =      6688.5124  ANGLE   =     26082.6250  DIHED      =     18489.2160
 1-4 NB =      6228.7720  1-4 EEL =      3912.1933  VDWAALS    =     17307.5989
 EELEC  =   -390896.1077  EHBOND  =         0.0000  RESTRAINT  =         0.0000
 EKCMT  =         0.0000  VIRIAL  =         0.0000  VOLUME     =   1303222.8166
                                                    SURFTEN    =         0.0000
                                                    Density    =         1.0094
 ------------------------------------------------------------------------------


 NSTEP =   380000   TIME(PS) =     880.000  TEMP(K) =   308.94  PRESS =     0.0
 Etot   =   -223476.7154  EKtot   =     87911.8984  EPtot      =   -311388.6138
 BOND   =      6782.9542  ANGLE   =     26213.0233  DIHED      =     18481.1295
 1-4 NB =      6156.9058  1-4 EEL =      3903.4656  VDWAALS    =     16361.0602
 EELEC  =   -389287.1525  EHBOND  =         0.0000  RESTRAINT  =         0.0000
 EKCMT  =         0.0000  VIRIAL  =         0.0000  VOLUME     =   1304894.0567
                                                    SURFTEN    =         0.0000
                                                    Density    =         1.0081
 ------------------------------------------------------------------------------


 NSTEP =   381000   TIME(PS) =     881.000  TEMP(K) =   309.59  PRESS =     0.0
 Etot   =   -223627.7531  EKtot   =     88097.8438  EPtot      =   -311725.5969
 BOND   =      6637.0632  ANGLE   =     26153.2480  DIHED      =     18379.6181
 1-4 NB =      6176.9196  1-4 EEL =      3970.8241  VDWAALS    =     16635.9559
 EELEC  =   -389679.2259  EHBOND  =         0.0000  RESTRAINT  =         0.0000
 EKCMT  =         0.0000  VIRIAL  =         0.0000  VOLUME     =   1304505.7648
                                                    SURFTEN    =         0.0000
                                                    Density    =         1.0084
 ------------------------------------------------------------------------------


 NSTEP =   382000   TIME(PS) =     882.000  TEMP(K) =   309.33  PRESS =     0.0
 Etot   =   -223569.4272  EKtot   =     88023.2031  EPtot      =   -311592.6303
 BOND   =      6559.1474  ANGLE   =     26155.6725  DIHED      =     18543.2343
 1-4 NB =      6225.8017  1-4 EEL =      3920.9209  VDWAALS    =     16697.3381
 EELEC  =   -389694.7453  EHBOND  =         0.0000  RESTRAINT  =         0.0000
 EKCMT  =         0.0000  VIRIAL  =         0.0000  VOLUME     =   1304153.7975
                                                    SURFTEN    =         0.0000
                                                    Density    =         1.0087
 ------------------------------------------------------------------------------


 NSTEP =   383000   TIME(PS) =     883.000  TEMP(K) =   309.06  PRESS =     0.0
 Etot   =   -224019.9688  EKtot   =     87945.9297  EPtot      =   -311965.8984
 BOND   =      6662.2662  ANGLE   =     26089.1431  DIHED      =     18498.5993
 1-4 NB =      6221.7566  1-4 EEL =      3899.8774  VDWAALS    =     16575.4211
 EELEC  =   -389912.9623  EHBOND  =         0.0000  RESTRAINT  =         0.0000
 EKCMT  =         0.0000  VIRIAL  =         0.0000  VOLUME     =   1303990.1675
                                                    SURFTEN    =         0.0000
                                                    Density    =         1.0088
 ------------------------------------------------------------------------------


 NSTEP =   384000   TIME(PS) =     884.000  TEMP(K) =   309.40  PRESS =     0.0
 Etot   =   -223633.9025  EKtot   =     88041.9531  EPtot      =   -311675.8557
 BOND   =      6655.5460  ANGLE   =     25997.3498  DIHED      =     18515.6103
 1-4 NB =      6172.2889  1-4 EEL =      3861.3462  VDWAALS    =     16816.3354
 EELEC  =   -389694.3322  EHBOND  =         0.0000  RESTRAINT  =         0.0000
 EKCMT  =         0.0000  VIRIAL  =         0.0000  VOLUME     =   1304897.3852
                                                    SURFTEN    =         0.0000
                                                    Density    =         1.0081
 ------------------------------------------------------------------------------


 NSTEP =   385000   TIME(PS) =     885.000  TEMP(K) =   311.45  PRESS =     0.0
 Etot   =   -223202.1661  EKtot   =     88625.5547  EPtot      =   -311827.7208
 BOND   =      6549.7522  ANGLE   =     26127.3470  DIHED      =     18436.8458
 1-4 NB =      6212.6247  1-4 EEL =      3966.9967  VDWAALS    =     16931.6850
 EELEC  =   -390052.9722  EHBOND  =         0.0000  RESTRAINT  =         0.0000
 EKCMT  =         0.0000  VIRIAL  =         0.0000  VOLUME     =   1306485.9162
                                                    SURFTEN    =         0.0000
                                                    Density    =         1.0069
 ------------------------------------------------------------------------------


 NSTEP =   386000   TIME(PS) =     886.000  TEMP(K) =   311.03  PRESS =     0.0
 Etot   =   -223367.4145  EKtot   =     88506.6719  EPtot      =   -311874.0864
 BOND   =      6542.8385  ANGLE   =     26011.6412  DIHED      =     18486.4210
 1-4 NB =      6226.4787  1-4 EEL =      3980.0888  VDWAALS    =     16651.3424
 EELEC  =   -389772.8969  EHBOND  =         0.0000  RESTRAINT  =         0.0000
 EKCMT  =         0.0000  VIRIAL  =         0.0000  VOLUME     =   1301625.2585
                                                    SURFTEN    =         0.0000
                                                    Density    =         1.0106
 ------------------------------------------------------------------------------


 NSTEP =   387000   TIME(PS) =     887.000  TEMP(K) =   310.26  PRESS =     0.0
 Etot   =   -223319.9249  EKtot   =     88287.9375  EPtot      =   -311607.8624
 BOND   =      6615.6325  ANGLE   =     26088.9670  DIHED      =     18510.3443
 1-4 NB =      6218.7563  1-4 EEL =      3903.8077  VDWAALS    =     16939.3138
 EELEC  =   -389884.6839  EHBOND  =         0.0000  RESTRAINT  =         0.0000
 EKCMT  =         0.0000  VIRIAL  =         0.0000  VOLUME     =   1300521.7771
                                                    SURFTEN    =         0.0000
                                                    Density    =         1.0115
 ------------------------------------------------------------------------------


 NSTEP =   388000   TIME(PS) =     888.000  TEMP(K) =   310.82  PRESS =     0.0
 Etot   =   -223334.5259  EKtot   =     88446.7969  EPtot      =   -311781.3228
 BOND   =      6682.2686  ANGLE   =     26237.8612  DIHED      =     18622.1219
 1-4 NB =      6180.4893  1-4 EEL =      3822.1505  VDWAALS    =     17067.8271
 EELEC  =   -390394.0413  EHBOND  =         0.0000  RESTRAINT  =         0.0000
 EKCMT  =         0.0000  VIRIAL  =         0.0000  VOLUME     =   1300977.4546
                                                    SURFTEN    =         0.0000
                                                    Density    =         1.0111
 ------------------------------------------------------------------------------


 NSTEP =   389000   TIME(PS) =     889.000  TEMP(K) =   310.43  PRESS =     0.0
 Etot   =   -223603.7608  EKtot   =     88334.7812  EPtot      =   -311938.5421
 BOND   =      6602.5505  ANGLE   =     26256.4510  DIHED      =     18510.8923
 1-4 NB =      6262.7520  1-4 EEL =      3948.2455  VDWAALS    =     17146.4240
 EELEC  =   -390665.8573  EHBOND  =         0.0000  RESTRAINT  =         0.0000
 EKCMT  =         0.0000  VIRIAL  =         0.0000  VOLUME     =   1300782.5993
                                                    SURFTEN    =         0.0000
                                                    Density    =         1.0113
 ------------------------------------------------------------------------------


 NSTEP =   390000   TIME(PS) =     890.000  TEMP(K) =   310.46  PRESS =     0.0
 Etot   =   -223019.9986  EKtot   =     88343.2500  EPtot      =   -311363.2486
 BOND   =      6604.1717  ANGLE   =     26202.0010  DIHED      =     18559.0833
 1-4 NB =      6182.4008  1-4 EEL =      3860.4991  VDWAALS    =     16827.1882
 EELEC  =   -389598.5928  EHBOND  =         0.0000  RESTRAINT  =         0.0000
 EKCMT  =         0.0000  VIRIAL  =         0.0000  VOLUME     =   1302407.8212
                                                    SURFTEN    =         0.0000
                                                    Density    =         1.0100
 ------------------------------------------------------------------------------


 NSTEP =   391000   TIME(PS) =     891.000  TEMP(K) =   310.07  PRESS =     0.0
 Etot   =   -222853.4481  EKtot   =     88233.7344  EPtot      =   -311087.1824
 BOND   =      6658.9144  ANGLE   =     26288.6159  DIHED      =     18591.5026
 1-4 NB =      6254.8507  1-4 EEL =      3857.9069  VDWAALS    =     16497.5936
 EELEC  =   -389236.5665  EHBOND  =         0.0000  RESTRAINT  =         0.0000
 EKCMT  =         0.0000  VIRIAL  =         0.0000  VOLUME     =   1303139.6441
                                                    SURFTEN    =         0.0000
                                                    Density    =         1.0094
 ------------------------------------------------------------------------------


 NSTEP =   392000   TIME(PS) =     892.000  TEMP(K) =   309.54  PRESS =     0.0
 Etot   =   -223766.7284  EKtot   =     88081.1016  EPtot      =   -311847.8300
 BOND   =      6451.5366  ANGLE   =     26201.7451  DIHED      =     18590.9875
 1-4 NB =      6201.1720  1-4 EEL =      3875.5319  VDWAALS    =     17129.2683
 EELEC  =   -390298.0714  EHBOND  =         0.0000  RESTRAINT  =         0.0000
 EKCMT  =         0.0000  VIRIAL  =         0.0000  VOLUME     =   1302837.1027
                                                    SURFTEN    =         0.0000
                                                    Density    =         1.0097
 ------------------------------------------------------------------------------


 NSTEP =   393000   TIME(PS) =     893.000  TEMP(K) =   310.38  PRESS =     0.0
 Etot   =   -223206.8945  EKtot   =     88322.3359  EPtot      =   -311529.2305
 BOND   =      6688.1385  ANGLE   =     25891.3658  DIHED      =     18527.9712
 1-4 NB =      6235.3024  1-4 EEL =      3953.1016  VDWAALS    =     16864.0886
 EELEC  =   -389689.1987  EHBOND  =         0.0000  RESTRAINT  =         0.0000
 EKCMT  =         0.0000  VIRIAL  =         0.0000  VOLUME     =   1303974.5880
                                                    SURFTEN    =         0.0000
                                                    Density    =         1.0088
 ------------------------------------------------------------------------------


 NSTEP =   394000   TIME(PS) =     894.000  TEMP(K) =   309.08  PRESS =     0.0
 Etot   =   -223614.3419  EKtot   =     87950.7734  EPtot      =   -311565.1153
 BOND   =      6486.7139  ANGLE   =     26070.2104  DIHED      =     18477.4259
 1-4 NB =      6208.0373  1-4 EEL =      3935.4908  VDWAALS    =     15915.1273
 EELEC  =   -388658.1208  EHBOND  =         0.0000  RESTRAINT  =         0.0000
 EKCMT  =         0.0000  VIRIAL  =         0.0000  VOLUME     =   1305604.7880
                                                    SURFTEN    =         0.0000
                                                    Density    =         1.0075
 ------------------------------------------------------------------------------


 NSTEP =   395000   TIME(PS) =     895.000  TEMP(K) =   309.30  PRESS =     0.0
 Etot   =   -223955.5190  EKtot   =     88012.8594  EPtot      =   -311968.3784
 BOND   =      6553.8233  ANGLE   =     26083.0964  DIHED      =     18513.9294
 1-4 NB =      6195.0647  1-4 EEL =      3907.6623  VDWAALS    =     16642.6918
 EELEC  =   -389864.6463  EHBOND  =         0.0000  RESTRAINT  =         0.0000
 EKCMT  =         0.0000  VIRIAL  =         0.0000  VOLUME     =   1305398.6065
                                                    SURFTEN    =         0.0000
                                                    Density    =         1.0077
 ------------------------------------------------------------------------------


 NSTEP =   396000   TIME(PS) =     896.000  TEMP(K) =   308.24  PRESS =     0.0
 Etot   =   -223817.9989  EKtot   =     87712.3516  EPtot      =   -311530.3505
 BOND   =      6632.4169  ANGLE   =     26184.0169  DIHED      =     18553.1219
 1-4 NB =      6168.9246  1-4 EEL =      3969.3906  VDWAALS    =     16847.2616
 EELEC  =   -389885.4830  EHBOND  =         0.0000  RESTRAINT  =         0.0000
 EKCMT  =         0.0000  VIRIAL  =         0.0000  VOLUME     =   1305753.1467
                                                    SURFTEN    =         0.0000
                                                    Density    =         1.0074
 ------------------------------------------------------------------------------


 NSTEP =   397000   TIME(PS) =     897.000  TEMP(K) =   312.20  PRESS =     0.0
 Etot   =   -223482.3654  EKtot   =     88840.0156  EPtot      =   -312322.3810
 BOND   =      6602.3396  ANGLE   =     25899.1155  DIHED      =     18482.5965
 1-4 NB =      6228.3459  1-4 EEL =      3931.4936  VDWAALS    =     17220.8894
 EELEC  =   -390687.1617  EHBOND  =         0.0000  RESTRAINT  =         0.0000
 EKCMT  =         0.0000  VIRIAL  =         0.0000  VOLUME     =   1304858.4976
                                                    SURFTEN    =         0.0000
                                                    Density    =         1.0081
 ------------------------------------------------------------------------------


 NSTEP =   398000   TIME(PS) =     898.000  TEMP(K) =   311.85  PRESS =     0.0
 Etot   =   -222970.1646  EKtot   =     88740.3359  EPtot      =   -311710.5005
 BOND   =      6532.7992  ANGLE   =     25995.3552  DIHED      =     18420.8317
 1-4 NB =      6159.1306  1-4 EEL =      4049.9053  VDWAALS    =     16780.2023
 EELEC  =   -389648.7249  EHBOND  =         0.0000  RESTRAINT  =         0.0000
 EKCMT  =         0.0000  VIRIAL  =         0.0000  VOLUME     =   1305008.2207
                                                    SURFTEN    =         0.0000
                                                    Density    =         1.0080
 ------------------------------------------------------------------------------


 NSTEP =   399000   TIME(PS) =     899.000  TEMP(K) =   310.77  PRESS =     0.0
 Etot   =   -223348.6490  EKtot   =     88431.9688  EPtot      =   -311780.6177
 BOND   =      6685.2868  ANGLE   =     25933.3413  DIHED      =     18436.4912
 1-4 NB =      6170.5614  1-4 EEL =      3974.1107  VDWAALS    =     16983.2057
 EELEC  =   -389963.6149  EHBOND  =         0.0000  RESTRAINT  =         0.0000
 EKCMT  =         0.0000  VIRIAL  =         0.0000  VOLUME     =   1303542.6811
                                                    SURFTEN    =         0.0000
                                                    Density    =         1.0091
 ------------------------------------------------------------------------------


 NSTEP =   400000   TIME(PS) =     900.000  TEMP(K) =   311.54  PRESS =     0.0
 Etot   =   -223198.7548  EKtot   =     88651.3672  EPtot      =   -311850.1220
 BOND   =      6561.5770  ANGLE   =     26024.5916  DIHED      =     18585.2342
 1-4 NB =      6224.7935  1-4 EEL =      3944.2784  VDWAALS    =     16926.6540
 EELEC  =   -390117.2508  EHBOND  =         0.0000  RESTRAINT  =         0.0000
 EKCMT  =         0.0000  VIRIAL  =         0.0000  VOLUME     =   1301778.9449
                                                    SURFTEN    =         0.0000
                                                    Density    =         1.0105
 ------------------------------------------------------------------------------


 NSTEP =   401000   TIME(PS) =     901.000  TEMP(K) =   309.38  PRESS =     0.0
 Etot   =   -223739.9613  EKtot   =     88037.0312  EPtot      =   -311776.9925
 BOND   =      6655.0651  ANGLE   =     26311.1957  DIHED      =     18483.9887
 1-4 NB =      6232.8679  1-4 EEL =      3877.7091  VDWAALS    =     16881.5604
 EELEC  =   -390219.3793  EHBOND  =         0.0000  RESTRAINT  =         0.0000
 EKCMT  =         0.0000  VIRIAL  =         0.0000  VOLUME     =   1301361.7852
                                                    SURFTEN    =         0.0000
                                                    Density    =         1.0108
 ------------------------------------------------------------------------------


 NSTEP =   402000   TIME(PS) =     902.000  TEMP(K) =   308.35  PRESS =     0.0
 Etot   =   -224414.0948  EKtot   =     87742.8203  EPtot      =   -312156.9151
 BOND   =      6494.6331  ANGLE   =     26314.0578  DIHED      =     18579.4246
 1-4 NB =      6229.4514  1-4 EEL =      3898.4878  VDWAALS    =     16765.2448
 EELEC  =   -390438.2148  EHBOND  =         0.0000  RESTRAINT  =         0.0000
 EKCMT  =         0.0000  VIRIAL  =         0.0000  VOLUME     =   1301690.1233
                                                    SURFTEN    =         0.0000
                                                    Density    =         1.0106
 ------------------------------------------------------------------------------


 NSTEP =   403000   TIME(PS) =     903.000  TEMP(K) =   308.06  PRESS =     0.0
 Etot   =   -224299.5189  EKtot   =     87661.4844  EPtot      =   -311961.0033
 BOND   =      6680.0149  ANGLE   =     26281.1441  DIHED      =     18488.0918
 1-4 NB =      6176.2127  1-4 EEL =      3930.8880  VDWAALS    =     16736.8154
 EELEC  =   -390254.1702  EHBOND  =         0.0000  RESTRAINT  =         0.0000
 EKCMT  =         0.0000  VIRIAL  =         0.0000  VOLUME     =   1302748.4066
                                                    SURFTEN    =         0.0000
                                                    Density    =         1.0098
 ------------------------------------------------------------------------------


 NSTEP =   404000   TIME(PS) =     904.000  TEMP(K) =   310.56  PRESS =     0.0
 Etot   =   -223522.2800  EKtot   =     88373.8984  EPtot      =   -311896.1785
 BOND   =      6652.6370  ANGLE   =     26326.6267  DIHED      =     18537.5438
 1-4 NB =      6199.2923  1-4 EEL =      4015.4673  VDWAALS    =     16883.8377
 EELEC  =   -390511.5830  EHBOND  =         0.0000  RESTRAINT  =         0.0000
 EKCMT  =         0.0000  VIRIAL  =         0.0000  VOLUME     =   1304541.1343
                                                    SURFTEN    =         0.0000
                                                    Density    =         1.0084
 ------------------------------------------------------------------------------


 NSTEP =   405000   TIME(PS) =     905.000  TEMP(K) =   309.53  PRESS =     0.0
 Etot   =   -223499.7492  EKtot   =     88079.4531  EPtot      =   -311579.2023
 BOND   =      6792.8390  ANGLE   =     26235.1049  DIHED      =     18482.7189
 1-4 NB =      6243.8234  1-4 EEL =      4023.1698  VDWAALS    =     16784.2558
 EELEC  =   -390141.1139  EHBOND  =         0.0000  RESTRAINT  =         0.0000
 EKCMT  =         0.0000  VIRIAL  =         0.0000  VOLUME     =   1306186.6876
                                                    SURFTEN    =         0.0000
                                                    Density    =         1.0071
 ------------------------------------------------------------------------------


 NSTEP =   406000   TIME(PS) =     906.000  TEMP(K) =   308.39  PRESS =     0.0
 Etot   =   -223784.7032  EKtot   =     87755.8750  EPtot      =   -311540.5782
 BOND   =      6638.0826  ANGLE   =     26249.3827  DIHED      =     18512.6527
 1-4 NB =      6224.8316  1-4 EEL =      3886.1749  VDWAALS    =     16866.4814
 EELEC  =   -389918.1842  EHBOND  =         0.0000  RESTRAINT  =         0.0000
 EKCMT  =         0.0000  VIRIAL  =         0.0000  VOLUME     =   1304431.7199
                                                    SURFTEN    =         0.0000
                                                    Density    =         1.0084
 ------------------------------------------------------------------------------


 NSTEP =   407000   TIME(PS) =     907.000  TEMP(K) =   309.95  PRESS =     0.0
 Etot   =   -223688.6917  EKtot   =     88198.5859  EPtot      =   -311887.2777
 BOND   =      6670.2779  ANGLE   =     26226.5492  DIHED      =     18650.5472
 1-4 NB =      6232.6371  1-4 EEL =      3984.4358  VDWAALS    =     16522.4853
 EELEC  =   -390174.2101  EHBOND  =         0.0000  RESTRAINT  =         0.0000
 EKCMT  =         0.0000  VIRIAL  =         0.0000  VOLUME     =   1304712.4229
                                                    SURFTEN    =         0.0000
                                                    Density    =         1.0082
 ------------------------------------------------------------------------------


 NSTEP =   408000   TIME(PS) =     908.000  TEMP(K) =   309.26  PRESS =     0.0
 Etot   =   -224180.8460  EKtot   =     88003.5391  EPtot      =   -312184.3851
 BOND   =      6587.4669  ANGLE   =     26140.3875  DIHED      =     18464.4071
 1-4 NB =      6191.4778  1-4 EEL =      4020.5756  VDWAALS    =     17261.9825
 EELEC  =   -390850.6824  EHBOND  =         0.0000  RESTRAINT  =         0.0000
 EKCMT  =         0.0000  VIRIAL  =         0.0000  VOLUME     =   1305073.1185
                                                    SURFTEN    =         0.0000
                                                    Density    =         1.0080
 ------------------------------------------------------------------------------


 NSTEP =   409000   TIME(PS) =     909.000  TEMP(K) =   307.94  PRESS =     0.0
 Etot   =   -224238.5844  EKtot   =     87628.1328  EPtot      =   -311866.7172
 BOND   =      6551.0693  ANGLE   =     26114.9721  DIHED      =     18533.7988
 1-4 NB =      6221.9405  1-4 EEL =      4052.6562  VDWAALS    =     17022.1518
 EELEC  =   -390363.3058  EHBOND  =         0.0000  RESTRAINT  =         0.0000
 EKCMT  =         0.0000  VIRIAL  =         0.0000  VOLUME     =   1303968.0261
                                                    SURFTEN    =         0.0000
                                                    Density    =         1.0088
 ------------------------------------------------------------------------------


 NSTEP =   410000   TIME(PS) =     910.000  TEMP(K) =   310.86  PRESS =     0.0
 Etot   =   -223474.9349  EKtot   =     88458.4531  EPtot      =   -311933.3881
 BOND   =      6620.7243  ANGLE   =     26167.4980  DIHED      =     18486.7156
 1-4 NB =      6240.0364  1-4 EEL =      3940.0291  VDWAALS    =     16742.5924
 EELEC  =   -390130.9838  EHBOND  =         0.0000  RESTRAINT  =         0.0000
 EKCMT  =         0.0000  VIRIAL  =         0.0000  VOLUME     =   1303080.9512
                                                    SURFTEN    =         0.0000
                                                    Density    =         1.0095
 ------------------------------------------------------------------------------


 NSTEP =   411000   TIME(PS) =     911.000  TEMP(K) =   309.77  PRESS =     0.0
 Etot   =   -223593.5786  EKtot   =     88146.3984  EPtot      =   -311739.9771
 BOND   =      6593.3080  ANGLE   =     26209.6972  DIHED      =     18517.6500
 1-4 NB =      6223.6169  1-4 EEL =      4007.6412  VDWAALS    =     17299.8992
 EELEC  =   -390591.7896  EHBOND  =         0.0000  RESTRAINT  =         0.0000
 EKCMT  =         0.0000  VIRIAL  =         0.0000  VOLUME     =   1301936.4597
                                                    SURFTEN    =         0.0000
                                                    Density    =         1.0104
 ------------------------------------------------------------------------------


 NSTEP =   412000   TIME(PS) =     912.000  TEMP(K) =   310.31  PRESS =     0.0
 Etot   =   -223536.3063  EKtot   =     88302.7578  EPtot      =   -311839.0641
 BOND   =      6596.4404  ANGLE   =     26237.4012  DIHED      =     18540.0666
 1-4 NB =      6149.3034  1-4 EEL =      3938.2576  VDWAALS    =     17131.3825
 EELEC  =   -390431.9158  EHBOND  =         0.0000  RESTRAINT  =         0.0000
 EKCMT  =         0.0000  VIRIAL  =         0.0000  VOLUME     =   1302651.4359
                                                    SURFTEN    =         0.0000
                                                    Density    =         1.0098
 ------------------------------------------------------------------------------


 NSTEP =   413000   TIME(PS) =     913.000  TEMP(K) =   310.39  PRESS =     0.0
 Etot   =   -223379.8178  EKtot   =     88325.1797  EPtot      =   -311704.9975
 BOND   =      6655.2879  ANGLE   =     26039.3332  DIHED      =     18470.5940
 1-4 NB =      6211.7462  1-4 EEL =      3932.4123  VDWAALS    =     16998.4155
 EELEC  =   -390012.7866  EHBOND  =         0.0000  RESTRAINT  =         0.0000
 EKCMT  =         0.0000  VIRIAL  =         0.0000  VOLUME     =   1302308.3308
                                                    SURFTEN    =         0.0000
                                                    Density    =         1.0101
 ------------------------------------------------------------------------------


 NSTEP =   414000   TIME(PS) =     914.000  TEMP(K) =   308.74  PRESS =     0.0
 Etot   =   -223529.2125  EKtot   =     87855.9219  EPtot      =   -311385.1344
 BOND   =      6703.4657  ANGLE   =     26064.3508  DIHED      =     18533.7595
 1-4 NB =      6195.8308  1-4 EEL =      3973.6260  VDWAALS    =     16983.3790
 EELEC  =   -389839.5462  EHBOND  =         0.0000  RESTRAINT  =         0.0000
 EKCMT  =         0.0000  VIRIAL  =         0.0000  VOLUME     =   1305411.0281
                                                    SURFTEN    =         0.0000
                                                    Density    =         1.0077
 ------------------------------------------------------------------------------


 NSTEP =   415000   TIME(PS) =     915.000  TEMP(K) =   309.15  PRESS =     0.0
 Etot   =   -223670.1868  EKtot   =     87971.7266  EPtot      =   -311641.9134
 BOND   =      6611.8326  ANGLE   =     26241.0409  DIHED      =     18628.0556
 1-4 NB =      6163.2934  1-4 EEL =      3976.7488  VDWAALS    =     17211.0909
 EELEC  =   -390473.9756  EHBOND  =         0.0000  RESTRAINT  =         0.0000
 EKCMT  =         0.0000  VIRIAL  =         0.0000  VOLUME     =   1304911.6549
                                                    SURFTEN    =         0.0000
                                                    Density    =         1.0081
 ------------------------------------------------------------------------------


 NSTEP =   416000   TIME(PS) =     916.000  TEMP(K) =   310.89  PRESS =     0.0
 Etot   =   -223459.5552  EKtot   =     88465.7812  EPtot      =   -311925.3364
 BOND   =      6695.9260  ANGLE   =     26060.7482  DIHED      =     18562.8240
 1-4 NB =      6172.3120  1-4 EEL =      3913.6350  VDWAALS    =     17004.5519
 EELEC  =   -390335.3333  EHBOND  =         0.0000  RESTRAINT  =         0.0000
 EKCMT  =         0.0000  VIRIAL  =         0.0000  VOLUME     =   1305087.4532
                                                    SURFTEN    =         0.0000
                                                    Density    =         1.0079
 ------------------------------------------------------------------------------


 NSTEP =   417000   TIME(PS) =     917.000  TEMP(K) =   309.34  PRESS =     0.0
 Etot   =   -223619.6459  EKtot   =     88024.2344  EPtot      =   -311643.8803
 BOND   =      6614.2491  ANGLE   =     26135.4904  DIHED      =     18512.0024
 1-4 NB =      6200.7603  1-4 EEL =      4027.9271  VDWAALS    =     17277.4196
 EELEC  =   -390411.7292  EHBOND  =         0.0000  RESTRAINT  =         0.0000
 EKCMT  =         0.0000  VIRIAL  =         0.0000  VOLUME     =   1305020.2435
                                                    SURFTEN    =         0.0000
                                                    Density    =         1.0080
 ------------------------------------------------------------------------------


 NSTEP =   418000   TIME(PS) =     918.000  TEMP(K) =   307.46  PRESS =     0.0
 Etot   =   -223796.5984  EKtot   =     87489.5469  EPtot      =   -311286.1452
 BOND   =      6649.7115  ANGLE   =     26273.7545  DIHED      =     18574.1166
 1-4 NB =      6218.7566  1-4 EEL =      4004.5626  VDWAALS    =     16901.5439
 EELEC  =   -389908.5910  EHBOND  =         0.0000  RESTRAINT  =         0.0000
 EKCMT  =         0.0000  VIRIAL  =         0.0000  VOLUME     =   1304895.2786
                                                    SURFTEN    =         0.0000
                                                    Density    =         1.0081
 ------------------------------------------------------------------------------


 NSTEP =   419000   TIME(PS) =     919.000  TEMP(K) =   310.99  PRESS =     0.0
 Etot   =   -223424.1124  EKtot   =     88495.8594  EPtot      =   -311919.9718
 BOND   =      6542.7758  ANGLE   =     26281.3490  DIHED      =     18563.2642
 1-4 NB =      6203.4245  1-4 EEL =      3965.9153  VDWAALS    =     16891.5143
 EELEC  =   -390368.2151  EHBOND  =         0.0000  RESTRAINT  =         0.0000
 EKCMT  =         0.0000  VIRIAL  =         0.0000  VOLUME     =   1303431.6135
                                                    SURFTEN    =         0.0000
                                                    Density    =         1.0092
 ------------------------------------------------------------------------------


 NSTEP =   420000   TIME(PS) =     920.000  TEMP(K) =   310.28  PRESS =     0.0
 Etot   =   -223457.7180  EKtot   =     88291.8984  EPtot      =   -311749.6165
 BOND   =      6747.1210  ANGLE   =     26202.3761  DIHED      =     18552.6890
 1-4 NB =      6205.8562  1-4 EEL =      4026.4802  VDWAALS    =     17163.0910
 EELEC  =   -390647.2300  EHBOND  =         0.0000  RESTRAINT  =         0.0000
 EKCMT  =         0.0000  VIRIAL  =         0.0000  VOLUME     =   1302346.5842
                                                    SURFTEN    =         0.0000
                                                    Density    =         1.0101
 ------------------------------------------------------------------------------


 NSTEP =   421000   TIME(PS) =     921.000  TEMP(K) =   309.36  PRESS =     0.0
 Etot   =   -223922.9908  EKtot   =     88031.1562  EPtot      =   -311954.1470
 BOND   =      6677.5508  ANGLE   =     26047.6370  DIHED      =     18463.3679
 1-4 NB =      6225.8298  1-4 EEL =      3973.1084  VDWAALS    =     17136.0710
 EELEC  =   -390477.7119  EHBOND  =         0.0000  RESTRAINT  =         0.0000
 EKCMT  =         0.0000  VIRIAL  =         0.0000  VOLUME     =   1302106.9970
                                                    SURFTEN    =         0.0000
                                                    Density    =         1.0103
 ------------------------------------------------------------------------------


 NSTEP =   422000   TIME(PS) =     922.000  TEMP(K) =   309.82  PRESS =     0.0
 Etot   =   -223792.6063  EKtot   =     88161.2031  EPtot      =   -311953.8094
 BOND   =      6594.6748  ANGLE   =     26175.0513  DIHED      =     18488.7371
 1-4 NB =      6187.3921  1-4 EEL =      3935.4176  VDWAALS    =     16952.1302
 EELEC  =   -390287.2126  EHBOND  =         0.0000  RESTRAINT  =         0.0000
 EKCMT  =         0.0000  VIRIAL  =         0.0000  VOLUME     =   1302012.6293
                                                    SURFTEN    =         0.0000
                                                    Density    =         1.0103
 ------------------------------------------------------------------------------


 NSTEP =   423000   TIME(PS) =     923.000  TEMP(K) =   308.95  PRESS =     0.0
 Etot   =   -223854.4284  EKtot   =     87914.5859  EPtot      =   -311769.0143
 BOND   =      6676.2765  ANGLE   =     26028.6344  DIHED      =     18471.9282
 1-4 NB =      6186.5672  1-4 EEL =      3959.8575  VDWAALS    =     16768.7320
 EELEC  =   -389861.0101  EHBOND  =         0.0000  RESTRAINT  =         0.0000
 EKCMT  =         0.0000  VIRIAL  =         0.0000  VOLUME     =   1302818.8945
                                                    SURFTEN    =         0.0000
                                                    Density    =         1.0097
 ------------------------------------------------------------------------------


 NSTEP =   424000   TIME(PS) =     924.000  TEMP(K) =   311.83  PRESS =     0.0
 Etot   =   -223195.7307  EKtot   =     88735.2578  EPtot      =   -311930.9885
 BOND   =      6622.4154  ANGLE   =     26153.6312  DIHED      =     18569.3044
 1-4 NB =      6171.6586  1-4 EEL =      3950.1623  VDWAALS    =     16606.9287
 EELEC  =   -390005.0891  EHBOND  =         0.0000  RESTRAINT  =         0.0000
 EKCMT  =         0.0000  VIRIAL  =         0.0000  VOLUME     =   1303054.8070
                                                    SURFTEN    =         0.0000
                                                    Density    =         1.0095
 ------------------------------------------------------------------------------


 NSTEP =   425000   TIME(PS) =     925.000  TEMP(K) =   308.97  PRESS =     0.0
 Etot   =   -223358.3830  EKtot   =     87919.7266  EPtot      =   -311278.1095
 BOND   =      6646.8348  ANGLE   =     26501.6192  DIHED      =     18575.4976
 1-4 NB =      6197.5933  1-4 EEL =      3870.8696  VDWAALS    =     16383.5029
 EELEC  =   -389454.0269  EHBOND  =         0.0000  RESTRAINT  =         0.0000
 EKCMT  =         0.0000  VIRIAL  =         0.0000  VOLUME     =   1303129.7795
                                                    SURFTEN    =         0.0000
                                                    Density    =         1.0095
 ------------------------------------------------------------------------------


 NSTEP =   426000   TIME(PS) =     926.000  TEMP(K) =   311.02  PRESS =     0.0
 Etot   =   -223376.5604  EKtot   =     88502.6328  EPtot      =   -311879.1933
 BOND   =      6568.3937  ANGLE   =     26019.8588  DIHED      =     18546.8237
 1-4 NB =      6169.7564  1-4 EEL =      4010.0903  VDWAALS    =     16951.2998
 EELEC  =   -390145.4159  EHBOND  =         0.0000  RESTRAINT  =         0.0000
 EKCMT  =         0.0000  VIRIAL  =         0.0000  VOLUME     =   1304232.9848
                                                    SURFTEN    =         0.0000
                                                    Density    =         1.0086
 ------------------------------------------------------------------------------


 NSTEP =   427000   TIME(PS) =     927.000  TEMP(K) =   310.18  PRESS =     0.0
 Etot   =   -223485.4469  EKtot   =     88264.9219  EPtot      =   -311750.3688
 BOND   =      6777.4301  ANGLE   =     26154.1183  DIHED      =     18519.1612
 1-4 NB =      6176.8769  1-4 EEL =      4022.0615  VDWAALS    =     17171.6083
 EELEC  =   -390571.6252  EHBOND  =         0.0000  RESTRAINT  =         0.0000
 EKCMT  =         0.0000  VIRIAL  =         0.0000  VOLUME     =   1304232.9848
                                                    SURFTEN    =         0.0000
                                                    Density    =         1.0086
 ------------------------------------------------------------------------------


 NSTEP =   428000   TIME(PS) =     928.000  TEMP(K) =   310.09  PRESS =     0.0
 Etot   =   -223457.5379  EKtot   =     88238.9844  EPtot      =   -311696.5223
 BOND   =      6626.4140  ANGLE   =     26121.0688  DIHED      =     18502.1646
 1-4 NB =      6216.3805  1-4 EEL =      3935.8266  VDWAALS    =     16554.6011
 EELEC  =   -389652.9778  EHBOND  =         0.0000  RESTRAINT  =         0.0000
 EKCMT  =         0.0000  VIRIAL  =         0.0000  VOLUME     =   1303286.2475
                                                    SURFTEN    =         0.0000
                                                    Density    =         1.0093
 ------------------------------------------------------------------------------


 NSTEP =   429000   TIME(PS) =     929.000  TEMP(K) =   311.17  PRESS =     0.0
 Etot   =   -223152.3628  EKtot   =     88544.9844  EPtot      =   -311697.3472
 BOND   =      6673.6404  ANGLE   =     26083.7253  DIHED      =     18585.0412
 1-4 NB =      6190.3392  1-4 EEL =      3978.1257  VDWAALS    =     17257.2143
 EELEC  =   -390465.4332  EHBOND  =         0.0000  RESTRAINT  =         0.0000
 EKCMT  =         0.0000  VIRIAL  =         0.0000  VOLUME     =   1304251.4679
                                                    SURFTEN    =         0.0000
                                                    Density    =         1.0086
 ------------------------------------------------------------------------------


 NSTEP =   430000   TIME(PS) =     930.000  TEMP(K) =   309.23  PRESS =     0.0
 Etot   =   -223669.6844  EKtot   =     87992.7969  EPtot      =   -311662.4813
 BOND   =      6684.0600  ANGLE   =     26102.3920  DIHED      =     18506.2046
 1-4 NB =      6250.2390  1-4 EEL =      3939.1181  VDWAALS    =     16861.0299
 EELEC  =   -390005.5247  EHBOND  =         0.0000  RESTRAINT  =         0.0000
 EKCMT  =         0.0000  VIRIAL  =         0.0000  VOLUME     =   1302903.7633
                                                    SURFTEN    =         0.0000
                                                    Density    =         1.0096
 ------------------------------------------------------------------------------


 NSTEP =   431000   TIME(PS) =     931.000  TEMP(K) =   310.21  PRESS =     0.0
 Etot   =   -223184.2705  EKtot   =     88273.5703  EPtot      =   -311457.8408
 BOND   =      6708.4180  ANGLE   =     26171.5222  DIHED      =     18563.9996
 1-4 NB =      6171.3036  1-4 EEL =      4029.6574  VDWAALS    =     16985.3674
 EELEC  =   -390088.1090  EHBOND  =         0.0000  RESTRAINT  =         0.0000
 EKCMT  =         0.0000  VIRIAL  =         0.0000  VOLUME     =   1303379.7987
                                                    SURFTEN    =         0.0000
                                                    Density    =         1.0093
 ------------------------------------------------------------------------------


 NSTEP =   432000   TIME(PS) =     932.000  TEMP(K) =   310.03  PRESS =     0.0
 Etot   =   -223426.7143  EKtot   =     88222.1484  EPtot      =   -311648.8627
 BOND   =      6654.5614  ANGLE   =     26171.2139  DIHED      =     18618.4180
 1-4 NB =      6241.0018  1-4 EEL =      3954.3432  VDWAALS    =     17417.3474
 EELEC  =   -390705.7485  EHBOND  =         0.0000  RESTRAINT  =         0.0000
 EKCMT  =         0.0000  VIRIAL  =         0.0000  VOLUME     =   1304273.9370
                                                    SURFTEN    =         0.0000
                                                    Density    =         1.0086
 ------------------------------------------------------------------------------


 NSTEP =   433000   TIME(PS) =     933.000  TEMP(K) =   309.76  PRESS =     0.0
 Etot   =   -223693.4988  EKtot   =     88146.2969  EPtot      =   -311839.7957
 BOND   =      6596.4755  ANGLE   =     26200.2378  DIHED      =     18540.1545
 1-4 NB =      6195.5292  1-4 EEL =      4002.4696  VDWAALS    =     17288.4489
 EELEC  =   -390663.1112  EHBOND  =         0.0000  RESTRAINT  =         0.0000
 EKCMT  =         0.0000  VIRIAL  =         0.0000  VOLUME     =   1304520.7214
                                                    SURFTEN    =         0.0000
                                                    Density    =         1.0084
 ------------------------------------------------------------------------------


 NSTEP =   434000   TIME(PS) =     934.000  TEMP(K) =   310.43  PRESS =     0.0
 Etot   =   -223554.4796  EKtot   =     88336.5078  EPtot      =   -311890.9874
 BOND   =      6620.0698  ANGLE   =     26098.7298  DIHED      =     18522.6155
 1-4 NB =      6181.3271  1-4 EEL =      3996.1243  VDWAALS    =     17026.8692
 EELEC  =   -390336.7232  EHBOND  =         0.0000  RESTRAINT  =         0.0000
 EKCMT  =         0.0000  VIRIAL  =         0.0000  VOLUME     =   1304788.3412
                                                    SURFTEN    =         0.0000
                                                    Density    =         1.0082
 ------------------------------------------------------------------------------


 NSTEP =   435000   TIME(PS) =     935.000  TEMP(K) =   310.45  PRESS =     0.0
 Etot   =   -223793.8426  EKtot   =     88341.1641  EPtot      =   -312135.0067
 BOND   =      6679.2684  ANGLE   =     25994.7125  DIHED      =     18502.1425
 1-4 NB =      6228.9312  1-4 EEL =      3882.4739  VDWAALS    =     17211.3529
 EELEC  =   -390633.8880  EHBOND  =         0.0000  RESTRAINT  =         0.0000
 EKCMT  =         0.0000  VIRIAL  =         0.0000  VOLUME     =   1304151.2935
                                                    SURFTEN    =         0.0000
                                                    Density    =         1.0087
 ------------------------------------------------------------------------------


 NSTEP =   436000   TIME(PS) =     936.000  TEMP(K) =   310.23  PRESS =     0.0
 Etot   =   -223868.5536  EKtot   =     88279.7734  EPtot      =   -312148.3270
 BOND   =      6497.2230  ANGLE   =     26039.2326  DIHED      =     18571.8370
 1-4 NB =      6222.0705  1-4 EEL =      3978.6340  VDWAALS    =     17282.8950
 EELEC  =   -390740.2192  EHBOND  =         0.0000  RESTRAINT  =         0.0000
 EKCMT  =         0.0000  VIRIAL  =         0.0000  VOLUME     =   1303386.9617
                                                    SURFTEN    =         0.0000
                                                    Density    =         1.0093
 ------------------------------------------------------------------------------


 NSTEP =   437000   TIME(PS) =     937.000  TEMP(K) =   309.36  PRESS =     0.0
 Etot   =   -224089.0382  EKtot   =     88031.2734  EPtot      =   -312120.3117
 BOND   =      6625.9327  ANGLE   =     26156.6102  DIHED      =     18565.2429
 1-4 NB =      6217.9378  1-4 EEL =      4054.9267  VDWAALS    =     17308.2198
 EELEC  =   -391049.1816  EHBOND  =         0.0000  RESTRAINT  =         0.0000
 EKCMT  =         0.0000  VIRIAL  =         0.0000  VOLUME     =   1302221.1540
                                                    SURFTEN    =         0.0000
                                                    Density    =         1.0102
 ------------------------------------------------------------------------------


 NSTEP =   438000   TIME(PS) =     938.000  TEMP(K) =   310.30  PRESS =     0.0
 Etot   =   -223171.9465  EKtot   =     88297.7578  EPtot      =   -311469.7043
 BOND   =      6668.0911  ANGLE   =     26130.2665  DIHED      =     18592.2819
 1-4 NB =      6287.5566  1-4 EEL =      4046.0685  VDWAALS    =     16719.7000
 EELEC  =   -389913.6688  EHBOND  =         0.0000  RESTRAINT  =         0.0000
 EKCMT  =         0.0000  VIRIAL  =         0.0000  VOLUME     =   1303148.9382
                                                    SURFTEN    =         0.0000
                                                    Density    =         1.0094
 ------------------------------------------------------------------------------


 NSTEP =   439000   TIME(PS) =     939.000  TEMP(K) =   309.90  PRESS =     0.0
 Etot   =   -223889.7949  EKtot   =     88185.0312  EPtot      =   -312074.8261
 BOND   =      6612.9603  ANGLE   =     25987.6896  DIHED      =     18600.7831
 1-4 NB =      6215.2022  1-4 EEL =      3951.2067  VDWAALS    =     16672.6098
 EELEC  =   -390115.2779  EHBOND  =         0.0000  RESTRAINT  =         0.0000
 EKCMT  =         0.0000  VIRIAL  =         0.0000  VOLUME     =   1304108.9910
                                                    SURFTEN    =         0.0000
                                                    Density    =         1.0087
 ------------------------------------------------------------------------------


 NSTEP =   440000   TIME(PS) =     940.000  TEMP(K) =   310.36  PRESS =     0.0
 Etot   =   -224196.9196  EKtot   =     88315.2031  EPtot      =   -312512.1227
 BOND   =      6645.4186  ANGLE   =     26103.7131  DIHED      =     18408.2643
 1-4 NB =      6210.7711  1-4 EEL =      3945.3028  VDWAALS    =     17154.5082
 EELEC  =   -390980.1008  EHBOND  =         0.0000  RESTRAINT  =         0.0000
 EKCMT  =         0.0000  VIRIAL  =         0.0000  VOLUME     =   1302105.1155
                                                    SURFTEN    =         0.0000
                                                    Density    =         1.0103
 ------------------------------------------------------------------------------


 NSTEP =   441000   TIME(PS) =     941.000  TEMP(K) =   310.29  PRESS =     0.0
 Etot   =   -223848.4075  EKtot   =     88294.3594  EPtot      =   -312142.7669
 BOND   =      6800.7327  ANGLE   =     25891.5175  DIHED      =     18502.2637
 1-4 NB =      6216.1399  1-4 EEL =      3954.1929  VDWAALS    =     17334.1972
 EELEC  =   -390841.8108  EHBOND  =         0.0000  RESTRAINT  =         0.0000
 EKCMT  =         0.0000  VIRIAL  =         0.0000  VOLUME     =   1301611.5736
                                                    SURFTEN    =         0.0000
                                                    Density    =         1.0106
 ------------------------------------------------------------------------------


 NSTEP =   442000   TIME(PS) =     942.000  TEMP(K) =   310.15  PRESS =     0.0
 Etot   =   -223738.0764  EKtot   =     88256.0859  EPtot      =   -311994.1624
 BOND   =      6522.0620  ANGLE   =     26305.4503  DIHED      =     18487.0372
 1-4 NB =      6199.8974  1-4 EEL =      3970.0343  VDWAALS    =     16954.5137
 EELEC  =   -390433.1573  EHBOND  =         0.0000  RESTRAINT  =         0.0000
 EKCMT  =         0.0000  VIRIAL  =         0.0000  VOLUME     =   1301207.2691
                                                    SURFTEN    =         0.0000
                                                    Density    =         1.0109
 ------------------------------------------------------------------------------


 NSTEP =   443000   TIME(PS) =     943.000  TEMP(K) =   309.73  PRESS =     0.0
 Etot   =   -223742.2619  EKtot   =     88135.3594  EPtot      =   -311877.6213
 BOND   =      6552.6283  ANGLE   =     26153.2267  DIHED      =     18434.7928
 1-4 NB =      6139.6385  1-4 EEL =      3941.0942  VDWAALS    =     16744.9563
 EELEC  =   -389843.9582  EHBOND  =         0.0000  RESTRAINT  =         0.0000
 EKCMT  =         0.0000  VIRIAL  =         0.0000  VOLUME     =   1301111.7071
                                                    SURFTEN    =         0.0000
                                                    Density    =         1.0110
 ------------------------------------------------------------------------------


 NSTEP =   444000   TIME(PS) =     944.000  TEMP(K) =   309.72  PRESS =     0.0
 Etot   =   -223817.6203  EKtot   =     88134.9375  EPtot      =   -311952.5578
 BOND   =      6612.4998  ANGLE   =     26105.0409  DIHED      =     18653.2054
 1-4 NB =      6227.8440  1-4 EEL =      3952.3836  VDWAALS    =     17109.8125
 EELEC  =   -390613.3439  EHBOND  =         0.0000  RESTRAINT  =         0.0000
 EKCMT  =         0.0000  VIRIAL  =         0.0000  VOLUME     =   1301120.7120
                                                    SURFTEN    =         0.0000
                                                    Density    =         1.0110
 ------------------------------------------------------------------------------


 NSTEP =   445000   TIME(PS) =     945.000  TEMP(K) =   310.67  PRESS =     0.0
 Etot   =   -223752.5991  EKtot   =     88403.6562  EPtot      =   -312156.2553
 BOND   =      6628.9719  ANGLE   =     26273.3863  DIHED      =     18575.3133
 1-4 NB =      6204.6943  1-4 EEL =      3969.7804  VDWAALS    =     17178.0334
 EELEC  =   -390986.4350  EHBOND  =         0.0000  RESTRAINT  =         0.0000
 EKCMT  =         0.0000  VIRIAL  =         0.0000  VOLUME     =   1300841.8850
                                                    SURFTEN    =         0.0000
                                                    Density    =         1.0112
 ------------------------------------------------------------------------------


 NSTEP =   446000   TIME(PS) =     946.000  TEMP(K) =   308.94  PRESS =     0.0
 Etot   =   -223958.8254  EKtot   =     87912.5625  EPtot      =   -311871.3879
 BOND   =      6695.4812  ANGLE   =     26203.8890  DIHED      =     18534.5843
 1-4 NB =      6223.7289  1-4 EEL =      3942.6768  VDWAALS    =     17094.5966
 EELEC  =   -390566.3446  EHBOND  =         0.0000  RESTRAINT  =         0.0000
 EKCMT  =         0.0000  VIRIAL  =         0.0000  VOLUME     =   1300982.5801
                                                    SURFTEN    =         0.0000
                                                    Density    =         1.0111
 ------------------------------------------------------------------------------


 NSTEP =   447000   TIME(PS) =     947.000  TEMP(K) =   308.45  PRESS =     0.0
 Etot   =   -224397.3746  EKtot   =     87770.8281  EPtot      =   -312168.2028
 BOND   =      6614.8539  ANGLE   =     25972.4598  DIHED      =     18552.2603
 1-4 NB =      6153.5358  1-4 EEL =      3969.8116  VDWAALS    =     16976.6369
 EELEC  =   -390407.7610  EHBOND  =         0.0000  RESTRAINT  =         0.0000
 EKCMT  =         0.0000  VIRIAL  =         0.0000  VOLUME     =   1301696.8160
                                                    SURFTEN    =         0.0000
                                                    Density    =         1.0106
 ------------------------------------------------------------------------------


 NSTEP =   448000   TIME(PS) =     948.000  TEMP(K) =   310.96  PRESS =     0.0
 Etot   =   -223687.8240  EKtot   =     88485.0938  EPtot      =   -312172.9177
 BOND   =      6670.6451  ANGLE   =     26197.6455  DIHED      =     18501.9256
 1-4 NB =      6201.7559  1-4 EEL =      3920.7836  VDWAALS    =     16849.4468
 EELEC  =   -390515.1202  EHBOND  =         0.0000  RESTRAINT  =         0.0000
 EKCMT  =         0.0000  VIRIAL  =         0.0000  VOLUME     =   1301502.4977
                                                    SURFTEN    =         0.0000
                                                    Density    =         1.0107
 ------------------------------------------------------------------------------


 NSTEP =   449000   TIME(PS) =     949.000  TEMP(K) =   308.70  PRESS =     0.0
 Etot   =   -224296.8209  EKtot   =     87842.0547  EPtot      =   -312138.8756
 BOND   =      6633.0511  ANGLE   =     26092.8541  DIHED      =     18536.7349
 1-4 NB =      6249.7378  1-4 EEL =      3979.2541  VDWAALS    =     17002.8918
 EELEC  =   -390633.3995  EHBOND  =         0.0000  RESTRAINT  =         0.0000
 EKCMT  =         0.0000  VIRIAL  =         0.0000  VOLUME     =   1302515.3320
                                                    SURFTEN    =         0.0000
                                                    Density    =         1.0099
 ------------------------------------------------------------------------------


 NSTEP =   450000   TIME(PS) =     950.000  TEMP(K) =   309.41  PRESS =     0.0
 Etot   =   -224133.9295  EKtot   =     88045.5625  EPtot      =   -312179.4920
 BOND   =      6581.1432  ANGLE   =     26213.1230  DIHED      =     18503.0027
 1-4 NB =      6233.7518  1-4 EEL =      4006.2675  VDWAALS    =     16996.2072
 EELEC  =   -390712.9875  EHBOND  =         0.0000  RESTRAINT  =         0.0000
 EKCMT  =         0.0000  VIRIAL  =         0.0000  VOLUME     =   1302387.6500
                                                    SURFTEN    =         0.0000
                                                    Density    =         1.0100
 ------------------------------------------------------------------------------


 NSTEP =   451000   TIME(PS) =     951.000  TEMP(K) =   308.69  PRESS =     0.0
 Etot   =   -223991.5698  EKtot   =     87839.4219  EPtot      =   -311830.9916
 BOND   =      6617.5285  ANGLE   =     25931.1107  DIHED      =     18558.4080
 1-4 NB =      6210.5536  1-4 EEL =      4012.4753  VDWAALS    =     16832.0982
 EELEC  =   -389993.1660  EHBOND  =         0.0000  RESTRAINT  =         0.0000
 EKCMT  =         0.0000  VIRIAL  =         0.0000  VOLUME     =   1303700.1185
                                                    SURFTEN    =         0.0000
                                                    Density    =         1.0090
 ------------------------------------------------------------------------------


 NSTEP =   452000   TIME(PS) =     952.000  TEMP(K) =   310.41  PRESS =     0.0
 Etot   =   -223451.1008  EKtot   =     88329.0703  EPtot      =   -311780.1711
 BOND   =      6700.3259  ANGLE   =     26111.1597  DIHED      =     18494.3948
 1-4 NB =      6179.0275  1-4 EEL =      3991.9794  VDWAALS    =     17912.1988
 EELEC  =   -391169.2572  EHBOND  =         0.0000  RESTRAINT  =         0.0000
 EKCMT  =         0.0000  VIRIAL  =         0.0000  VOLUME     =   1302664.8377
                                                    SURFTEN    =         0.0000
                                                    Density    =         1.0098
 ------------------------------------------------------------------------------


 NSTEP =   453000   TIME(PS) =     953.000  TEMP(K) =   310.03  PRESS =     0.0
 Etot   =   -223274.7051  EKtot   =     88221.1406  EPtot      =   -311495.8458
 BOND   =      6579.4570  ANGLE   =     26144.1657  DIHED      =     18502.2519
 1-4 NB =      6265.8694  1-4 EEL =      4035.5146  VDWAALS    =     17275.8117
 EELEC  =   -390298.9159  EHBOND  =         0.0000  RESTRAINT  =         0.0000
 EKCMT  =         0.0000  VIRIAL  =         0.0000  VOLUME     =   1302569.9522
                                                    SURFTEN    =         0.0000
                                                    Density    =         1.0099
 ------------------------------------------------------------------------------


 NSTEP =   454000   TIME(PS) =     954.000  TEMP(K) =   310.26  PRESS =     0.0
 Etot   =   -223641.3144  EKtot   =     88287.6328  EPtot      =   -311928.9472
 BOND   =      6638.6961  ANGLE   =     26196.2434  DIHED      =     18553.2512
 1-4 NB =      6176.7310  1-4 EEL =      3930.4560  VDWAALS    =     16979.1829
 EELEC  =   -390403.5079  EHBOND  =         0.0000  RESTRAINT  =         0.0000
 EKCMT  =         0.0000  VIRIAL  =         0.0000  VOLUME     =   1301336.7842
                                                    SURFTEN    =         0.0000
                                                    Density    =         1.0108
 ------------------------------------------------------------------------------


 NSTEP =   455000   TIME(PS) =     955.000  TEMP(K) =   309.12  PRESS =     0.0
 Etot   =   -224362.8154  EKtot   =     87962.7188  EPtot      =   -312325.5342
 BOND   =      6480.3252  ANGLE   =     25956.9756  DIHED      =     18547.5170
 1-4 NB =      6223.2459  1-4 EEL =      3940.1029  VDWAALS    =     16775.3327
 EELEC  =   -390249.0336  EHBOND  =         0.0000  RESTRAINT  =         0.0000
 EKCMT  =         0.0000  VIRIAL  =         0.0000  VOLUME     =   1299894.8027
                                                    SURFTEN    =         0.0000
                                                    Density    =         1.0120
 ------------------------------------------------------------------------------


 NSTEP =   456000   TIME(PS) =     956.000  TEMP(K) =   309.75  PRESS =     0.0
 Etot   =   -224165.2231  EKtot   =     88143.1875  EPtot      =   -312308.4106
 BOND   =      6590.6476  ANGLE   =     25998.6095  DIHED      =     18482.2956
 1-4 NB =      6166.1144  1-4 EEL =      3974.4096  VDWAALS    =     17024.1103
 EELEC  =   -390544.5977  EHBOND  =         0.0000  RESTRAINT  =         0.0000
 EKCMT  =         0.0000  VIRIAL  =         0.0000  VOLUME     =   1302559.9876
                                                    SURFTEN    =         0.0000
                                                    Density    =         1.0099
 ------------------------------------------------------------------------------


 NSTEP =   457000   TIME(PS) =     957.000  TEMP(K) =   310.71  PRESS =     0.0
 Etot   =   -224134.4650  EKtot   =     88416.5625  EPtot      =   -312551.0275
 BOND   =      6624.5285  ANGLE   =     25995.9628  DIHED      =     18438.3569
 1-4 NB =      6238.0722  1-4 EEL =      3918.3102  VDWAALS    =     17135.1164
 EELEC  =   -390901.3746  EHBOND  =         0.0000  RESTRAINT  =         0.0000
 EKCMT  =         0.0000  VIRIAL  =         0.0000  VOLUME     =   1300906.5687
                                                    SURFTEN    =         0.0000
                                                    Density    =         1.0112
 ------------------------------------------------------------------------------


 NSTEP =   458000   TIME(PS) =     958.000  TEMP(K) =   310.71  PRESS =     0.0
 Etot   =   -223890.5017  EKtot   =     88414.2188  EPtot      =   -312304.7205
 BOND   =      6645.6026  ANGLE   =     26148.4952  DIHED      =     18554.6735
 1-4 NB =      6203.6433  1-4 EEL =      3945.1416  VDWAALS    =     17058.5126
 EELEC  =   -390860.7894  EHBOND  =         0.0000  RESTRAINT  =         0.0000
 EKCMT  =         0.0000  VIRIAL  =         0.0000  VOLUME     =   1299538.2368
                                                    SURFTEN    =         0.0000
                                                    Density    =         1.0122
 ------------------------------------------------------------------------------


 NSTEP =   459000   TIME(PS) =     959.000  TEMP(K) =   309.27  PRESS =     0.0
 Etot   =   -224111.7252  EKtot   =     88006.5391  EPtot      =   -312118.2643
 BOND   =      6585.2903  ANGLE   =     26122.6768  DIHED      =     18537.0533
 1-4 NB =      6209.1210  1-4 EEL =      3873.8439  VDWAALS    =     17190.9620
 EELEC  =   -390637.2117  EHBOND  =         0.0000  RESTRAINT  =         0.0000
 EKCMT  =         0.0000  VIRIAL  =         0.0000  VOLUME     =   1300556.5002
                                                    SURFTEN    =         0.0000
                                                    Density    =         1.0115
 ------------------------------------------------------------------------------


 NSTEP =   460000   TIME(PS) =     960.000  TEMP(K) =   309.74  PRESS =     0.0
 Etot   =   -223754.7089  EKtot   =     88139.6016  EPtot      =   -311894.3105
 BOND   =      6535.0382  ANGLE   =     26178.5924  DIHED      =     18503.2060
 1-4 NB =      6206.9065  1-4 EEL =      3946.0616  VDWAALS    =     16840.4679
 EELEC  =   -390104.5831  EHBOND  =         0.0000  RESTRAINT  =         0.0000
 EKCMT  =         0.0000  VIRIAL  =         0.0000  VOLUME     =   1302519.9173
                                                    SURFTEN    =         0.0000
                                                    Density    =         1.0099
 ------------------------------------------------------------------------------


 NSTEP =   461000   TIME(PS) =     961.000  TEMP(K) =   309.68  PRESS =     0.0
 Etot   =   -223435.0406  EKtot   =     88121.9453  EPtot      =   -311556.9859
 BOND   =      6550.6788  ANGLE   =     26029.4341  DIHED      =     18638.9181
 1-4 NB =      6252.0672  1-4 EEL =      3976.1656  VDWAALS    =     16662.4011
 EELEC  =   -389666.6507  EHBOND  =         0.0000  RESTRAINT  =         0.0000
 EKCMT  =         0.0000  VIRIAL  =         0.0000  VOLUME     =   1299350.4627
                                                    SURFTEN    =         0.0000
                                                    Density    =         1.0124
 ------------------------------------------------------------------------------


 NSTEP =   462000   TIME(PS) =     962.000  TEMP(K) =   309.18  PRESS =     0.0
 Etot   =   -223656.1575  EKtot   =     87980.5781  EPtot      =   -311636.7357
 BOND   =      6615.0467  ANGLE   =     26083.7425  DIHED      =     18569.8608
 1-4 NB =      6236.1616  1-4 EEL =      4007.9673  VDWAALS    =     16729.2825
 EELEC  =   -389878.7972  EHBOND  =         0.0000  RESTRAINT  =         0.0000
 EKCMT  =         0.0000  VIRIAL  =         0.0000  VOLUME     =   1299730.2754
                                                    SURFTEN    =         0.0000
                                                    Density    =         1.0121
 ------------------------------------------------------------------------------


 NSTEP =   463000   TIME(PS) =     963.000  TEMP(K) =   310.53  PRESS =     0.0
 Etot   =   -223480.0755  EKtot   =     88363.8516  EPtot      =   -311843.9270
 BOND   =      6587.0781  ANGLE   =     26130.1289  DIHED      =     18547.3009
 1-4 NB =      6152.7265  1-4 EEL =      3952.1662  VDWAALS    =     16751.8574
 EELEC  =   -389965.1850  EHBOND  =         0.0000  RESTRAINT  =         0.0000
 EKCMT  =         0.0000  VIRIAL  =         0.0000  VOLUME     =   1302804.7998
                                                    SURFTEN    =         0.0000
                                                    Density    =         1.0097
 ------------------------------------------------------------------------------


 NSTEP =   464000   TIME(PS) =     964.000  TEMP(K) =   309.76  PRESS =     0.0
 Etot   =   -223483.2225  EKtot   =     88144.8750  EPtot      =   -311628.0975
 BOND   =      6533.7582  ANGLE   =     26207.4399  DIHED      =     18554.1892
 1-4 NB =      6240.2880  1-4 EEL =      4068.3607  VDWAALS    =     16706.4466
 EELEC  =   -389938.5800  EHBOND  =         0.0000  RESTRAINT  =         0.0000
 EKCMT  =         0.0000  VIRIAL  =         0.0000  VOLUME     =   1302881.0590
                                                    SURFTEN    =         0.0000
                                                    Density    =         1.0096
 ------------------------------------------------------------------------------


 NSTEP =   465000   TIME(PS) =     965.000  TEMP(K) =   310.83  PRESS =     0.0
 Etot   =   -223439.2998  EKtot   =     88449.0078  EPtot      =   -311888.3076
 BOND   =      6607.8541  ANGLE   =     26278.6112  DIHED      =     18572.3305
 1-4 NB =      6145.9332  1-4 EEL =      3979.1155  VDWAALS    =     16711.8926
 EELEC  =   -390184.0447  EHBOND  =         0.0000  RESTRAINT  =         0.0000
 EKCMT  =         0.0000  VIRIAL  =         0.0000  VOLUME     =   1302964.4337
                                                    SURFTEN    =         0.0000
                                                    Density    =         1.0096
 ------------------------------------------------------------------------------


 NSTEP =   466000   TIME(PS) =     966.000  TEMP(K) =   309.57  PRESS =     0.0
 Etot   =   -223969.1608  EKtot   =     88091.9688  EPtot      =   -312061.1296
 BOND   =      6655.3740  ANGLE   =     25964.4179  DIHED      =     18546.2206
 1-4 NB =      6159.8105  1-4 EEL =      4062.3311  VDWAALS    =     16642.1801
 EELEC  =   -390091.4638  EHBOND  =         0.0000  RESTRAINT  =         0.0000
 EKCMT  =         0.0000  VIRIAL  =         0.0000  VOLUME     =   1303373.0222
                                                    SURFTEN    =         0.0000
                                                    Density    =         1.0093
 ------------------------------------------------------------------------------


 NSTEP =   467000   TIME(PS) =     967.000  TEMP(K) =   309.65  PRESS =     0.0
 Etot   =   -223998.7101  EKtot   =     88113.8516  EPtot      =   -312112.5617
 BOND   =      6631.0483  ANGLE   =     26190.2563  DIHED      =     18615.9743
 1-4 NB =      6186.3705  1-4 EEL =      3983.6157  VDWAALS    =     16861.2253
 EELEC  =   -390581.0519  EHBOND  =         0.0000  RESTRAINT  =         0.0000
 EKCMT  =         0.0000  VIRIAL  =         0.0000  VOLUME     =   1303482.0814
                                                    SURFTEN    =         0.0000
                                                    Density    =         1.0092
 ------------------------------------------------------------------------------


 NSTEP =   468000   TIME(PS) =     968.000  TEMP(K) =   310.14  PRESS =     0.0
 Etot   =   -223079.4648  EKtot   =     88253.2031  EPtot      =   -311332.6679
 BOND   =      6645.5358  ANGLE   =     26313.4966  DIHED      =     18602.6196
 1-4 NB =      6272.2596  1-4 EEL =      4078.3080  VDWAALS    =     17206.4814
 EELEC  =   -390451.3689  EHBOND  =         0.0000  RESTRAINT  =         0.0000
 EKCMT  =         0.0000  VIRIAL  =         0.0000  VOLUME     =   1303482.0814
                                                    SURFTEN    =         0.0000
                                                    Density    =         1.0092
 ------------------------------------------------------------------------------


 NSTEP =   469000   TIME(PS) =     969.000  TEMP(K) =   311.16  PRESS =     0.0
 Etot   =   -223077.7911  EKtot   =     88542.1328  EPtot      =   -311619.9239
 BOND   =      6668.5109  ANGLE   =     26286.0859  DIHED      =     18496.7694
 1-4 NB =      6276.3884  1-4 EEL =      4001.4410  VDWAALS    =     17413.1955
 EELEC  =   -390762.3150  EHBOND  =         0.0000  RESTRAINT  =         0.0000
 EKCMT  =         0.0000  VIRIAL  =         0.0000  VOLUME     =   1302428.7723
                                                    SURFTEN    =         0.0000
                                                    Density    =         1.0100
 ------------------------------------------------------------------------------


 NSTEP =   470000   TIME(PS) =     970.000  TEMP(K) =   310.01  PRESS =     0.0
 Etot   =   -223318.7392  EKtot   =     88216.5469  EPtot      =   -311535.2861
 BOND   =      6685.2338  ANGLE   =     26217.9695  DIHED      =     18558.2939
 1-4 NB =      6222.7247  1-4 EEL =      3981.0781  VDWAALS    =     16858.5676
 EELEC  =   -390059.1536  EHBOND  =         0.0000  RESTRAINT  =         0.0000
 EKCMT  =         0.0000  VIRIAL  =         0.0000  VOLUME     =   1302952.6339
                                                    SURFTEN    =         0.0000
                                                    Density    =         1.0096
 ------------------------------------------------------------------------------


 NSTEP =   471000   TIME(PS) =     971.000  TEMP(K) =   310.14  PRESS =     0.0
 Etot   =   -223565.7166  EKtot   =     88254.1406  EPtot      =   -311819.8573
 BOND   =      6671.3611  ANGLE   =     26050.5634  DIHED      =     18567.6030
 1-4 NB =      6239.6101  1-4 EEL =      4006.9511  VDWAALS    =     16851.8612
 EELEC  =   -390207.8071  EHBOND  =         0.0000  RESTRAINT  =         0.0000
 EKCMT  =         0.0000  VIRIAL  =         0.0000  VOLUME     =   1302656.0676
                                                    SURFTEN    =         0.0000
                                                    Density    =         1.0098
 ------------------------------------------------------------------------------


 NSTEP =   472000   TIME(PS) =     972.000  TEMP(K) =   309.75  PRESS =     0.0
 Etot   =   -223618.4216  EKtot   =     88142.6641  EPtot      =   -311761.0857
 BOND   =      6667.4745  ANGLE   =     26169.6674  DIHED      =     18539.3602
 1-4 NB =      6165.9499  1-4 EEL =      3935.8640  VDWAALS    =     16770.9506
 EELEC  =   -390010.3524  EHBOND  =         0.0000  RESTRAINT  =         0.0000
 EKCMT  =         0.0000  VIRIAL  =         0.0000  VOLUME     =   1304261.1213
                                                    SURFTEN    =         0.0000
                                                    Density    =         1.0086
 ------------------------------------------------------------------------------


 NSTEP =   473000   TIME(PS) =     973.000  TEMP(K) =   312.26  PRESS =     0.0
 Etot   =   -223142.3337  EKtot   =     88856.9141  EPtot      =   -311999.2478
 BOND   =      6667.0702  ANGLE   =     26223.5504  DIHED      =     18478.3214
 1-4 NB =      6209.9750  1-4 EEL =      4025.0807  VDWAALS    =     16874.0860
 EELEC  =   -390477.3316  EHBOND  =         0.0000  RESTRAINT  =         0.0000
 EKCMT  =         0.0000  VIRIAL  =         0.0000  VOLUME     =   1302849.1884
                                                    SURFTEN    =         0.0000
                                                    Density    =         1.0097
 ------------------------------------------------------------------------------


 NSTEP =   474000   TIME(PS) =     974.000  TEMP(K) =   310.22  PRESS =     0.0
 Etot   =   -223402.8226  EKtot   =     88274.8672  EPtot      =   -311677.6898
 BOND   =      6758.8246  ANGLE   =     26273.6621  DIHED      =     18469.6808
 1-4 NB =      6181.7688  1-4 EEL =      3998.5254  VDWAALS    =     17182.2855
 EELEC  =   -390542.4371  EHBOND  =         0.0000  RESTRAINT  =         0.0000
 EKCMT  =         0.0000  VIRIAL  =         0.0000  VOLUME     =   1302234.4212
                                                    SURFTEN    =         0.0000
                                                    Density    =         1.0102
 ------------------------------------------------------------------------------


 NSTEP =   475000   TIME(PS) =     975.000  TEMP(K) =   309.37  PRESS =     0.0
 Etot   =   -223245.8171  EKtot   =     88033.2344  EPtot      =   -311279.0514
 BOND   =      6696.0951  ANGLE   =     26377.0952  DIHED      =     18514.6741
 1-4 NB =      6172.4030  1-4 EEL =      3943.0107  VDWAALS    =     16639.3837
 EELEC  =   -389621.7133  EHBOND  =         0.0000  RESTRAINT  =         0.0000
 EKCMT  =         0.0000  VIRIAL  =         0.0000  VOLUME     =   1302592.4793
                                                    SURFTEN    =         0.0000
                                                    Density    =         1.0099
 ------------------------------------------------------------------------------


 NSTEP =   476000   TIME(PS) =     976.000  TEMP(K) =   310.22  PRESS =     0.0
 Etot   =   -223550.8592  EKtot   =     88274.4844  EPtot      =   -311825.3435
 BOND   =      6546.9110  ANGLE   =     26242.6854  DIHED      =     18475.2738
 1-4 NB =      6196.8709  1-4 EEL =      4037.4466  VDWAALS    =     16943.0172
 EELEC  =   -390267.5484  EHBOND  =         0.0000  RESTRAINT  =         0.0000
 EKCMT  =         0.0000  VIRIAL  =         0.0000  VOLUME     =   1302550.4090
                                                    SURFTEN    =         0.0000
                                                    Density    =         1.0099
 ------------------------------------------------------------------------------


 NSTEP =   477000   TIME(PS) =     977.000  TEMP(K) =   309.67  PRESS =     0.0
 Etot   =   -223679.6943  EKtot   =     88119.3047  EPtot      =   -311798.9990
 BOND   =      6546.4182  ANGLE   =     26137.4555  DIHED      =     18597.9438
 1-4 NB =      6182.4684  1-4 EEL =      3943.4292  VDWAALS    =     17019.1854
 EELEC  =   -390225.8994  EHBOND  =         0.0000  RESTRAINT  =         0.0000
 EKCMT  =         0.0000  VIRIAL  =         0.0000  VOLUME     =   1303224.6289
                                                    SURFTEN    =         0.0000
                                                    Density    =         1.0094
 ------------------------------------------------------------------------------


 NSTEP =   478000   TIME(PS) =     978.000  TEMP(K) =   311.15  PRESS =     0.0
 Etot   =   -223066.1710  EKtot   =     88539.4141  EPtot      =   -311605.5850
 BOND   =      6549.2169  ANGLE   =     26234.3837  DIHED      =     18432.4840
 1-4 NB =      6196.5531  1-4 EEL =      4062.6580  VDWAALS    =     16273.5659
 EELEC  =   -389354.4466  EHBOND  =         0.0000  RESTRAINT  =         0.0000
 EKCMT  =         0.0000  VIRIAL  =         0.0000  VOLUME     =   1303230.3717
                                                    SURFTEN    =         0.0000
                                                    Density    =         1.0094
 ------------------------------------------------------------------------------


 NSTEP =   479000   TIME(PS) =     979.000  TEMP(K) =   309.25  PRESS =     0.0
 Etot   =   -223463.4819  EKtot   =     87998.5000  EPtot      =   -311461.9819
 BOND   =      6781.4220  ANGLE   =     26300.6885  DIHED      =     18630.9027
 1-4 NB =      6206.1074  1-4 EEL =      4021.4035  VDWAALS    =     16458.2034
 EELEC  =   -389860.7094  EHBOND  =         0.0000  RESTRAINT  =         0.0000
 EKCMT  =         0.0000  VIRIAL  =         0.0000  VOLUME     =   1302548.3060
                                                    SURFTEN    =         0.0000
                                                    Density    =         1.0099
 ------------------------------------------------------------------------------


 NSTEP =   480000   TIME(PS) =     980.000  TEMP(K) =   310.28  PRESS =     0.0
 Etot   =   -223726.6829  EKtot   =     88293.3359  EPtot      =   -312020.0188
 BOND   =      6617.0914  ANGLE   =     26042.2133  DIHED      =     18642.5093
 1-4 NB =      6244.2411  1-4 EEL =      3924.0291  VDWAALS    =     16326.8419
 EELEC  =   -389816.9448  EHBOND  =         0.0000  RESTRAINT  =         0.0000
 EKCMT  =         0.0000  VIRIAL  =         0.0000  VOLUME     =   1303765.5859
                                                    SURFTEN    =         0.0000
                                                    Density    =         1.0090
 ------------------------------------------------------------------------------


 NSTEP =   481000   TIME(PS) =     981.000  TEMP(K) =   310.02  PRESS =     0.0
 Etot   =   -223458.2684  EKtot   =     88217.6875  EPtot      =   -311675.9559
 BOND   =      6684.2018  ANGLE   =     26193.6300  DIHED      =     18456.1934
 1-4 NB =      6187.1613  1-4 EEL =      3972.3466  VDWAALS    =     16746.0879
 EELEC  =   -389915.5769  EHBOND  =         0.0000  RESTRAINT  =         0.0000
 EKCMT  =         0.0000  VIRIAL  =         0.0000  VOLUME     =   1304555.1668
                                                    SURFTEN    =         0.0000
                                                    Density    =         1.0084
 ------------------------------------------------------------------------------


 NSTEP =   482000   TIME(PS) =     982.000  TEMP(K) =   310.41  PRESS =     0.0
 Etot   =   -223305.9072  EKtot   =     88331.3125  EPtot      =   -311637.2197
 BOND   =      6680.0541  ANGLE   =     26112.9072  DIHED      =     18473.3888
 1-4 NB =      6176.1680  1-4 EEL =      3953.7701  VDWAALS    =     16569.2804
 EELEC  =   -389602.7883  EHBOND  =         0.0000  RESTRAINT  =         0.0000
 EKCMT  =         0.0000  VIRIAL  =         0.0000  VOLUME     =   1303744.9539
                                                    SURFTEN    =         0.0000
                                                    Density    =         1.0090
 ------------------------------------------------------------------------------


 NSTEP =   483000   TIME(PS) =     983.000  TEMP(K) =   310.08  PRESS =     0.0
 Etot   =   -223391.2875  EKtot   =     88235.6328  EPtot      =   -311626.9203
 BOND   =      6631.5110  ANGLE   =     26236.3548  DIHED      =     18453.3329
 1-4 NB =      6182.8951  1-4 EEL =      3969.4185  VDWAALS    =     16766.2240
 EELEC  =   -389866.6568  EHBOND  =         0.0000  RESTRAINT  =         0.0000
 EKCMT  =         0.0000  VIRIAL  =         0.0000  VOLUME     =   1303365.7083
                                                    SURFTEN    =         0.0000
                                                    Density    =         1.0093
 ------------------------------------------------------------------------------


 NSTEP =   484000   TIME(PS) =     984.000  TEMP(K) =   311.19  PRESS =     0.0
 Etot   =   -223383.7106  EKtot   =     88552.8125  EPtot      =   -311936.5231
 BOND   =      6550.7530  ANGLE   =     26031.8512  DIHED      =     18495.1776
 1-4 NB =      6210.8357  1-4 EEL =      3932.2303  VDWAALS    =     16641.2052
 EELEC  =   -389798.5760  EHBOND  =         0.0000  RESTRAINT  =         0.0000
 EKCMT  =         0.0000  VIRIAL  =         0.0000  VOLUME     =   1303815.9364
                                                    SURFTEN    =         0.0000
                                                    Density    =         1.0089
 ------------------------------------------------------------------------------


 NSTEP =   485000   TIME(PS) =     985.000  TEMP(K) =   310.59  PRESS =     0.0
 Etot   =   -223284.2325  EKtot   =     88380.8750  EPtot      =   -311665.1075
 BOND   =      6665.0864  ANGLE   =     26077.0597  DIHED      =     18434.4051
 1-4 NB =      6231.5468  1-4 EEL =      3880.7182  VDWAALS    =     17013.5005
 EELEC  =   -389967.4242  EHBOND  =         0.0000  RESTRAINT  =         0.0000
 EKCMT  =         0.0000  VIRIAL  =         0.0000  VOLUME     =   1303062.7733
                                                    SURFTEN    =         0.0000
                                                    Density    =         1.0095
 ------------------------------------------------------------------------------


 NSTEP =   486000   TIME(PS) =     986.000  TEMP(K) =   310.74  PRESS =     0.0
 Etot   =   -223230.2838  EKtot   =     88424.4141  EPtot      =   -311654.6979
 BOND   =      6544.7237  ANGLE   =     26088.7428  DIHED      =     18553.6588
 1-4 NB =      6239.3536  1-4 EEL =      4031.9841  VDWAALS    =     16414.0477
 EELEC  =   -389527.2086  EHBOND  =         0.0000  RESTRAINT  =         0.0000
 EKCMT  =         0.0000  VIRIAL  =         0.0000  VOLUME     =   1303449.0486
                                                    SURFTEN    =         0.0000
                                                    Density    =         1.0092
 ------------------------------------------------------------------------------


 NSTEP =   487000   TIME(PS) =     987.000  TEMP(K) =   310.89  PRESS =     0.0
 Etot   =   -223589.5399  EKtot   =     88466.1328  EPtot      =   -312055.6727
 BOND   =      6669.9742  ANGLE   =     25973.1928  DIHED      =     18528.9923
 1-4 NB =      6201.0252  1-4 EEL =      3949.2577  VDWAALS    =     16389.0551
 EELEC  =   -389767.1700  EHBOND  =         0.0000  RESTRAINT  =         0.0000
 EKCMT  =         0.0000  VIRIAL  =         0.0000  VOLUME     =   1301665.3850
                                                    SURFTEN    =         0.0000
                                                    Density    =         1.0106
 ------------------------------------------------------------------------------


 NSTEP =   488000   TIME(PS) =     988.000  TEMP(K) =   309.74  PRESS =     0.0
 Etot   =   -223770.7205  EKtot   =     88138.9531  EPtot      =   -311909.6737
 BOND   =      6692.6922  ANGLE   =     26242.2847  DIHED      =     18477.8631
 1-4 NB =      6158.2786  1-4 EEL =      3875.2371  VDWAALS    =     16879.6206
 EELEC  =   -390235.6500  EHBOND  =         0.0000  RESTRAINT  =         0.0000
 EKCMT  =         0.0000  VIRIAL  =         0.0000  VOLUME     =   1300903.5504
                                                    SURFTEN    =         0.0000
                                                    Density    =         1.0112
 ------------------------------------------------------------------------------


 NSTEP =   489000   TIME(PS) =     989.000  TEMP(K) =   310.45  PRESS =     0.0
 Etot   =   -223539.7365  EKtot   =     88342.6328  EPtot      =   -311882.3693
 BOND   =      6636.3583  ANGLE   =     26273.2593  DIHED      =     18507.9569
 1-4 NB =      6151.7733  1-4 EEL =      3917.9441  VDWAALS    =     16813.8071
 EELEC  =   -390183.4682  EHBOND  =         0.0000  RESTRAINT  =         0.0000
 EKCMT  =         0.0000  VIRIAL  =         0.0000  VOLUME     =   1302675.6399
                                                    SURFTEN    =         0.0000
                                                    Density    =         1.0098
 ------------------------------------------------------------------------------


 NSTEP =   490000   TIME(PS) =     990.000  TEMP(K) =   309.53  PRESS =     0.0
 Etot   =   -223885.9670  EKtot   =     88080.3281  EPtot      =   -311966.2952
 BOND   =      6699.3420  ANGLE   =     26266.1671  DIHED      =     18532.6216
 1-4 NB =      6222.7339  1-4 EEL =      3938.0502  VDWAALS    =     17345.0213
 EELEC  =   -390970.2313  EHBOND  =         0.0000  RESTRAINT  =         0.0000
 EKCMT  =         0.0000  VIRIAL  =         0.0000  VOLUME     =   1302609.6451
                                                    SURFTEN    =         0.0000
                                                    Density    =         1.0099
 ------------------------------------------------------------------------------


 NSTEP =   491000   TIME(PS) =     991.000  TEMP(K) =   310.42  PRESS =     0.0
 Etot   =   -223670.4313  EKtot   =     88331.4062  EPtot      =   -312001.8376
 BOND   =      6601.1913  ANGLE   =     26134.3132  DIHED      =     18491.7092
 1-4 NB =      6254.0203  1-4 EEL =      4021.0062  VDWAALS    =     16851.3908
 EELEC  =   -390355.4686  EHBOND  =         0.0000  RESTRAINT  =         0.0000
 EKCMT  =         0.0000  VIRIAL  =         0.0000  VOLUME     =   1301609.9846
                                                    SURFTEN    =         0.0000
                                                    Density    =         1.0106
 ------------------------------------------------------------------------------


 NSTEP =   492000   TIME(PS) =     992.000  TEMP(K) =   311.77  PRESS =     0.0
 Etot   =   -223059.4089  EKtot   =     88716.7188  EPtot      =   -311776.1277
 BOND   =      6723.4620  ANGLE   =     26212.9732  DIHED      =     18510.6514
 1-4 NB =      6244.2624  1-4 EEL =      4018.2820  VDWAALS    =     17255.5243
 EELEC  =   -390741.2829  EHBOND  =         0.0000  RESTRAINT  =         0.0000
 EKCMT  =         0.0000  VIRIAL  =         0.0000  VOLUME     =   1298155.2587
                                                    SURFTEN    =         0.0000
                                                    Density    =         1.0133
 ------------------------------------------------------------------------------


 NSTEP =   493000   TIME(PS) =     993.000  TEMP(K) =   310.18  PRESS =     0.0
 Etot   =   -223571.2147  EKtot   =     88265.3828  EPtot      =   -311836.5975
 BOND   =      6523.8230  ANGLE   =     26106.0293  DIHED      =     18567.7958
 1-4 NB =      6235.6249  1-4 EEL =      3882.8147  VDWAALS    =     16974.3789
 EELEC  =   -390127.0641  EHBOND  =         0.0000  RESTRAINT  =         0.0000
 EKCMT  =         0.0000  VIRIAL  =         0.0000  VOLUME     =   1300152.8165
                                                    SURFTEN    =         0.0000
                                                    Density    =         1.0118
 ------------------------------------------------------------------------------


 NSTEP =   494000   TIME(PS) =     994.000  TEMP(K) =   311.49  PRESS =     0.0
 Etot   =   -223632.5336  EKtot   =     88637.1719  EPtot      =   -312269.7054
 BOND   =      6623.3856  ANGLE   =     26229.3251  DIHED      =     18485.6994
 1-4 NB =      6136.4685  1-4 EEL =      4004.3233  VDWAALS    =     16843.5765
 EELEC  =   -390592.4838  EHBOND  =         0.0000  RESTRAINT  =         0.0000
 EKCMT  =         0.0000  VIRIAL  =         0.0000  VOLUME     =   1300144.2331
                                                    SURFTEN    =         0.0000
                                                    Density    =         1.0118
 ------------------------------------------------------------------------------


 NSTEP =   495000   TIME(PS) =     995.000  TEMP(K) =   311.14  PRESS =     0.0
 Etot   =   -222963.3168  EKtot   =     88537.5391  EPtot      =   -311500.8559
 BOND   =      6593.7272  ANGLE   =     26334.0708  DIHED      =     18507.4387
 1-4 NB =      6241.3701  1-4 EEL =      3947.8696  VDWAALS    =     16891.5692
 EELEC  =   -390016.9015  EHBOND  =         0.0000  RESTRAINT  =         0.0000
 EKCMT  =         0.0000  VIRIAL  =         0.0000  VOLUME     =   1300780.2330
                                                    SURFTEN    =         0.0000
                                                    Density    =         1.0113
 ------------------------------------------------------------------------------


 NSTEP =   496000   TIME(PS) =     996.000  TEMP(K) =   309.56  PRESS =     0.0
 Etot   =   -223739.3213  EKtot   =     88086.7891  EPtot      =   -311826.1104
 BOND   =      6701.1060  ANGLE   =     26017.4869  DIHED      =     18566.4044
 1-4 NB =      6170.3292  1-4 EEL =      3938.3696  VDWAALS    =     16769.2974
 EELEC  =   -389989.1039  EHBOND  =         0.0000  RESTRAINT  =         0.0000
 EKCMT  =         0.0000  VIRIAL  =         0.0000  VOLUME     =   1301273.0469
                                                    SURFTEN    =         0.0000
                                                    Density    =         1.0109
 ------------------------------------------------------------------------------


 NSTEP =   497000   TIME(PS) =     997.000  TEMP(K) =   309.92  PRESS =     0.0
 Etot   =   -223791.6218  EKtot   =     88190.9609  EPtot      =   -311982.5827
 BOND   =      6743.9499  ANGLE   =     26257.5173  DIHED      =     18357.1210
 1-4 NB =      6201.5654  1-4 EEL =      3962.7310  VDWAALS    =     16770.8179
 EELEC  =   -390276.2852  EHBOND  =         0.0000  RESTRAINT  =         0.0000
 EKCMT  =         0.0000  VIRIAL  =         0.0000  VOLUME     =   1300302.9977
                                                    SURFTEN    =         0.0000
                                                    Density    =         1.0117
 ------------------------------------------------------------------------------


 NSTEP =   498000   TIME(PS) =     998.000  TEMP(K) =   310.84  PRESS =     0.0
 Etot   =   -223693.1172  EKtot   =     88452.5938  EPtot      =   -312145.7109
 BOND   =      6686.7721  ANGLE   =     25930.6590  DIHED      =     18381.4501
 1-4 NB =      6192.6391  1-4 EEL =      4003.2751  VDWAALS    =     17090.9941
 EELEC  =   -390431.5005  EHBOND  =         0.0000  RESTRAINT  =         0.0000
 EKCMT  =         0.0000  VIRIAL  =         0.0000  VOLUME     =   1299795.6680
                                                    SURFTEN    =         0.0000
                                                    Density    =         1.0120
 ------------------------------------------------------------------------------


 NSTEP =   499000   TIME(PS) =     999.000  TEMP(K) =   309.53  PRESS =     0.0
 Etot   =   -224142.0574  EKtot   =     88079.3359  EPtot      =   -312221.3933
 BOND   =      6637.1581  ANGLE   =     26031.8925  DIHED      =     18497.8527
 1-4 NB =      6189.4730  1-4 EEL =      4049.5371  VDWAALS    =     16513.1937
 EELEC  =   -390140.5005  EHBOND  =         0.0000  RESTRAINT  =         0.0000
 EKCMT  =         0.0000  VIRIAL  =         0.0000  VOLUME     =   1300633.7493
                                                    SURFTEN    =         0.0000
                                                    Density    =         1.0114
 ------------------------------------------------------------------------------


 NSTEP =   500000   TIME(PS) =    1000.000  TEMP(K) =   310.16  PRESS =     0.0
 Etot   =   -223721.2940  EKtot   =     88258.3047  EPtot      =   -311979.5987
 BOND   =      6686.0478  ANGLE   =     26029.2645  DIHED      =     18483.5638
 1-4 NB =      6272.9026  1-4 EEL =      4033.7754  VDWAALS    =     16922.9134
 EELEC  =   -390408.0661  EHBOND  =         0.0000  RESTRAINT  =         0.0000
 EKCMT  =         0.0000  VIRIAL  =         0.0000  VOLUME     =   1301352.6300
                                                    SURFTEN    =         0.0000
                                                    Density    =         1.0108
 ------------------------------------------------------------------------------


      A V E R A G E S   O V E R     500 S T E P S


 NSTEP =   500000   TIME(PS) =    1000.000  TEMP(K) =   310.00  PRESS =     0.0
 Etot   =   -223469.7697  EKtot   =     88212.0496  EPtot      =   -311681.8192
 BOND   =      6630.8853  ANGLE   =     26147.9727  DIHED      =     18549.3397
 1-4 NB =      6210.0830  1-4 EEL =      3934.9776  VDWAALS    =     16838.5720
 EELEC  =   -389993.6496  EHBOND  =         0.0000  RESTRAINT  =         0.0000
 EKCMT  =         0.0000  VIRIAL  =         0.0000  VOLUME     =   1302422.3018
                                                    SURFTEN    =         0.0000
                                                    Density    =         1.0100
 ------------------------------------------------------------------------------


      R M S  F L U C T U A T I O N S


 NSTEP =   500000   TIME(PS) =    1000.000  TEMP(K) =     0.85  PRESS =     0.0
 Etot   =       421.9309  EKtot   =       242.0206  EPtot      =       346.3294
 BOND   =        64.3692  ANGLE   =       125.9720  DIHED      =        63.8524
 1-4 NB =        32.7167  1-4 EEL =        54.3704  VDWAALS    =       291.5406
 EELEC  =       481.9275  EHBOND  =         0.0000  RESTRAINT  =         0.0000
 EKCMT  =         0.0000  VIRIAL  =         0.0000  VOLUME     =      1549.4444
                                                    SURFTEN    =         0.0000
                                                    Density    =         0.0012
 ------------------------------------------------------------------------------

| MC Barostat:       5000 volume changes attempted.
| MC Barostat:       1538 changes successful ( 30.76%)
 ------------------------------------------------------------------------------

--------------------------------------------------------------------------------
   5.  TIMINGS
--------------------------------------------------------------------------------

|  NonSetup CPU Time in Major Routines:
|
|     Routine           Sec        %
|     ------------------------------
|     Nonbond          74.97    3.88
|     Bond              0.00    0.00
|     Angle             0.00    0.00
|     Dihedral          0.00    0.00
|     Shake             2.45    0.13
|     RunMD          1831.86   94.92
|     Other            20.54    1.06
|     ------------------------------
|     Total          1929.82

|  PME Nonbond Pairlist CPU Time:
|
|     Routine              Sec        %
|     ---------------------------------
|     Set Up Cit           0.00    0.00
|     Build List           0.00    0.00
|     ---------------------------------
|     Total                0.00    0.00

|  PME Direct Force CPU Time:
|
|     Routine              Sec        %
|     ---------------------------------
|     NonBonded Calc       0.00    0.00
|     Exclude Masked       0.00    0.00
|     Other                0.69    0.04
|     ---------------------------------
|     Total                0.69    0.04

|  PME Reciprocal Force CPU Time:
|
|     Routine              Sec        %
|     ---------------------------------
|     1D bspline           0.00    0.00
|     Grid Charges         0.00    0.00
|     Scalar Sum           0.00    0.00
|     Gradient Sum         0.00    0.00
|     FFT                  0.00    0.00
|     ---------------------------------
|     Total                0.00    0.00

|  Final Performance Info:
|     -----------------------------------------------------
|     Average timings for last    2000 steps:
|     Elapsed(s) =       7.55 Per Step(ms) =       3.78
|         ns/day =      22.88   seconds/ns =    3776.97
|
|     Average timings for all steps:
|     Elapsed(s) =    1932.39 Per Step(ms) =       3.86
|         ns/day =      22.36   seconds/ns =    3864.79
|     -----------------------------------------------------

|  Setup CPU time:            1.38 seconds
|  NonSetup CPU time:      1929.82 seconds
|  Total CPU time:         1931.20 seconds     0.54 hours

|  Setup wall time:           2    seconds
|  NonSetup wall time:     1932    seconds
|  Total wall time:        1934    seconds     0.54 hours
