# Supplementary material for: Intermolecular Interactions in G Protein-Coupled Receptor Allosteric Sites at the Membrane Interface from Molecular Dynamics Simulations and Quantum Chemical Calculations
Source: J Chem Inf Model. 2022 Sep 30;62(19):4736–47. doi: 10.1021/acs.jcim.2c00788 (PMC9554917; doi:10.1021/acs.jcim.2c00788)
Supplement: Supplementary file 2 — ci2c00788_si_002.zip [file ci2c00788_si_002.zip › MD_simulations_inputs/C5aR1_MD_simulations_inputs/5o9h_popc/heat.out]

          -------------------------------------------------------
          Amber 16 PMEMD                              2016
          -------------------------------------------------------

| PMEMD implementation of SANDER, Release 16

| Run on 01/25/2019 at 11:49:37

|   Executable path: /usr/local/amber16/bin/pmemd.cuda
| Working directory: /data/almudena/C5aR1-9P2-popc/1_equilibration
|          Hostname: c104343

  [-O]verwriting output

File Assignments:
|   MDIN: heat.in                                                               
|  MDOUT: heat.out                                                              
| INPCRD: c5ar1-9p2-popc.rst                                                    
|   PARM: c5ar1-9p2-popc.top                                                    
| RESTRT: c5ar1-9p2-popc.heat.rst                                               
|   REFC: c5ar1-9p2-popc.rst                                                    
|  MDVEL: mdvel                                                                 
|   MDEN: mden                                                                  
|  MDCRD: heat.nc                                                               
| MDINFO: mdinfo                                                                
|  MDFRC: mdfrc                                                                 


 Here is the input file:

&cntrl                                                                         
  imin=0,              ! Molecular dynamics                                    
  irest=0,             ! This is NOT a restart from an old simulation          
  ntx=1,               ! So our crd has no velocities                          
                                                                               
! SHAKE                                                                        
  ntc=2,               ! Constraint bonds containing hydrogen                  
  ntf=2,               ! Do not calculate forces of bonds containing hydrogen  
                                                                               
! MD settings                                                                  
  nstlim=25000,        ! 25000 steps, 25 ps total                              
  dt=0.001,                                                                    
                                                                               
! Temperature control                                                          
  ntt=3,               ! Langevin dynamics                                     
  gamma_ln=1.0,        ! Friction coefficient (ps^-1)                          
  ig=-1,               ! Random seed for langevin thermostat                   
                                                                               
! Restraints options                                                           
  ntr=1,               ! Positional restraints                                 
  nmropt=1,            ! Dihedral restraints for sugars and lipids             
                                                                               
! Control parameters                                                           
  ntpr=1000,           ! Print energy                                          
  ntwr=10000,          ! Print restart file                                    
  ntwx=100,            ! Print coordinates                                     
  ntb=1,                                                                       
  ntp=0,                                                                       
  cut=10.0,                                                                    
  ntxo=2,              ! Write NetCDF binary file                              
  watnam='WAT',                                                                
  owtnm='O',                                                                   
 /                                                                             
 &wt                                                                           
  type='TEMP0',                                                                
  istep1=0,                                                                    
  istep2=25000,                                                                
  value1=0.0,                                                                  
  value2=310.0                                                                 
 /                                                                             
 &wt type='END'                                                                
 /                                                                             
Hold protein fixed                                                             
5.0                                                                            
RES 1 299                                                                      
END                                                                            
Hold lipids fixed                                                              
1.0                                                                            
FIND                                                                           
P * * PC                                                                       
SEARCH                                                                         
ATOM 4957 50516                                                                
END                                                                            
Hold ligand fixed                                                              
5.0                                                                            
RES 300                                                                        
END                                                                            
Hold ions fixed                                                                
1.0                                                                            
RES 1321 1482                                                                  
END                                                                            
Hold waters fixed                                                              
1.0                                                                            
FIND                                                                           
* * * WAT                                                                      
SEARCH                                                                         
RES 1483 27463                                                                 
END                                                                            
END                                                                            
                                                                               


Note: ig = -1. Setting random seed to   767527 based on wallclock time in 
      microseconds.
 
|--------------------- INFORMATION ----------------------
| GPU (CUDA) Version of PMEMD in use: NVIDIA GPU IN USE.
|                    Version 16.0.0
| 
|                      02/25/2016
| 
| Implementation by:
|                    Ross C. Walker     (SDSC)
|                    Scott Le Grand     (nVIDIA)
| 
| Precision model in use:
|      [SPFP] - Single Precision Forces, 64-bit Fixed Point
|               Accumulation. (Default)
| 
|--------------------------------------------------------
 
|----------------- CITATION INFORMATION -----------------
|
|    When publishing work that utilized the CUDA version
|    of AMBER, please cite the following in addition to
|    the regular AMBER citations:
|
|  - Romelia Salomon-Ferrer; Andreas W. Goetz; Duncan
|    Poole; Scott Le Grand; Ross C. Walker "Routine
|    microsecond molecular dynamics simulations with
|    AMBER - Part II: Particle Mesh Ewald", J. Chem.
|    Theory Comput., 2013, 9 (9), pp3878-3888,
|    DOI: 10.1021/ct400314y.
|
|  - Andreas W. Goetz; Mark J. Williamson; Dong Xu;
|    Duncan Poole; Scott Le Grand; Ross C. Walker
|    "Routine microsecond molecular dynamics simulations
|    with AMBER - Part I: Generalized Born", J. Chem.
|    Theory Comput., 2012, 8 (5), pp1542-1555.
|
|  - Scott Le Grand; Andreas W. Goetz; Ross C. Walker
|    "SPFP: Speed without compromise - a mixed precision
|    model for GPU accelerated molecular dynamics
|    simulations.", Comp. Phys. Comm., 2013, 184
|    pp374-380, DOI: 10.1016/j.cpc.2012.09.022
|
|--------------------------------------------------------
 
|------------------- GPU DEVICE INFO --------------------
|
|            CUDA_VISIBLE_DEVICES: 1
|   CUDA Capable Devices Detected:      1
|           CUDA Device ID in use:      0
|                CUDA Device Name: GeForce GTX 1080 Ti
|     CUDA Device Global Mem Size:  11178 MB
| CUDA Device Num Multiprocessors:     28
|           CUDA Device Core Freq:   1.58 GHz
|
|--------------------------------------------------------
 
 
| Conditional Compilation Defines Used:
| PUBFFT
| BINTRAJ
| CUDA
| EMIL

| Largest sphere to fit in unit cell has radius =    56.715

| New format PARM file being parsed.
| Version =    1.000 Date = 01/25/19 Time = 10:59:25

| Note: 1-4 EEL scale factors are being read from the topology file.

| Note: 1-4 VDW scale factors are being read from the topology file.
| Duplicated    0 dihedrals

| Duplicated    0 dihedrals

--------------------------------------------------------------------------------
   1.  RESOURCE   USE: 
--------------------------------------------------------------------------------

 getting box info from netcdf restart file
 NATOM  =  133067 NTYPES =      26 NBONH =  112808 MBONA  =   19828
 NTHETH =   72702 MTHETA =   23462 NPHIH =  119124 MPHIA  =   73986
 NHPARM =       0 NPARM  =       0 NNB   =  391858 NRES   =   28945
 NBONA  =   19828 NTHETA =   23462 NPHIA =   73986 NUMBND =     106
 NUMANG =     228 NPTRA  =     274 NATYP =      64 NPHB   =       1
 IFBOX  =       1 NMXRS  =      78 IFCAP =       0 NEXTRA =       0
 NCOPY  =       0

| Coordinate Index Table dimensions:    20   20   20
| Direct force subcell size =     5.6715    5.6855    5.6866

     BOX TYPE: RECTILINEAR

--------------------------------------------------------------------------------
   2.  CONTROL  DATA  FOR  THE  RUN
--------------------------------------------------------------------------------

default_name                                                                    

General flags:
     imin    =       0, nmropt  =       1

Nature and format of input:
     ntx     =       1, irest   =       0, ntrx    =       1

Nature and format of output:
     ntxo    =       2, ntpr    =    1000, ntrx    =       1, ntwr    =   10000
     iwrap   =       0, ntwx    =     100, ntwv    =       0, ntwe    =       0
     ioutfm  =       1, ntwprt  =       0, idecomp =       0, rbornstat=      0

Potential function:
     ntf     =       2, ntb     =       1, igb     =       0, nsnb    =      25
     ipol    =       0, gbsa    =       0, iesp    =       0
     dielc   =   1.00000, cut     =  10.00000, intdiel =   1.00000

Frozen or restrained atoms:
     ibelly  =       0, ntr     =       1
     restraint_wt =   0.00000

Molecular dynamics:
     nstlim  =     25000, nscm    =         0, nrespa  =         1
     t       =   0.00000, dt      =   0.00100, vlimit  =  -1.00000

Langevin dynamics temperature regulation:
     ig      =  767527
     temp0   = 300.00000, tempi   =   0.00000, gamma_ln=   1.00000

SHAKE:
     ntc     =       2, jfastw  =       0
     tol     =   0.00001

NMR refinement options:
     iscale  =       0, noeskp  =       1, ipnlty  =       1, mxsub   =       1
     scalm   = 100.00000, pencut  =   0.10000, tausw   =   0.10000

| Intermolecular bonds treatment:
|     no_intermolecular_bonds =       1

| Energy averages sample interval:
|     ene_avg_sampling =    1000

Ewald parameters:
     verbose =       0, ew_type =       0, nbflag  =       1, use_pme =       1
     vdwmeth =       1, eedmeth =       1, netfrc  =       1
     Box X =  113.431   Box Y =  113.711   Box Z =  113.732
     Alpha =   90.000   Beta  =   90.000   Gamma =   90.000
     NFFT1 =  120       NFFT2 =  120       NFFT3 =  120
     Cutoff=   10.000   Tol   =0.100E-04
     Ewald Coefficient =  0.27511
     Interpolation order =    4

    LOADING THE CONSTRAINED ATOMS AS GROUPS


   5.  REFERENCE ATOM COORDINATES

  default_name                                                                    
    ----- READING GROUP     1; TITLE:
 Hold protein fixed                                                          

     GROUP    1 HAS HARMONIC CONSTRAINTS     5.00000
 GRP    1 RES    1 TO   299
      Number of atoms in this group  =  4878
    ----- READING GROUP     2; TITLE:
 Hold lipids fixed                                                           

     GROUP    2 HAS HARMONIC CONSTRAINTS     1.00000
      ALL ATOMS THAT MEET 1 OF THE FOLLOWING SPECIFICATIONS WILL BE INCLUDED IN GROUP BELOW

      GRAPH NAME  = P     SYMBOL  = *     TREE SYMBOL  = *     RESIDUE TYPE  = PC  

      GROUP    2   CONSISTS OF ATOMS -

                                    4957  TO50516
      Number of atoms in this group  =     0
    ----- READING GROUP     3; TITLE:
 Hold ligand fixed                                                           

     GROUP    3 HAS HARMONIC CONSTRAINTS     5.00000
 GRP    3 RES  300 TO   300
      Number of atoms in this group  =    78
    ----- READING GROUP     4; TITLE:
 Hold ions fixed                                                             

     GROUP    4 HAS HARMONIC CONSTRAINTS     1.00000
 GRP    4 RES 1321 TO  1482
      Number of atoms in this group  =   162
    ----- READING GROUP     5; TITLE:
 Hold waters fixed                                                           

     GROUP    5 HAS HARMONIC CONSTRAINTS     1.00000
      ALL ATOMS THAT MEET 1 OF THE FOLLOWING SPECIFICATIONS WILL BE INCLUDED IN GROUP BELOW

      GRAPH NAME  = *     SYMBOL  = *     TREE SYMBOL  = *     RESIDUE TYPE  = WAT 

 GRP    5 RES 1483 TO 27463
      Number of atoms in this group  = 77943
    ----- END OF GROUP READ -----

--------------------------------------------------------------------------------
   3.  ATOMIC COORDINATES AND VELOCITIES
--------------------------------------------------------------------------------

default_name                                                                    
 begin time read from input coords =     0.000 ps


           Begin reading energy term weight changes/NMR restraints
 WEIGHT CHANGES:
 TEMP0         0  25000    0.000000  310.000000      0      0

 RESTRAINTS:
  No valid redirection requests found
                          ** No restraint defined **

                  Done reading weight changes/NMR restraints


 
 Number of triangulated 3-point waters found:    27463

     Sum of charges from parm topology file =  -0.00206457
     Forcing neutrality...

| Dynamic Memory, Types Used:
| Reals             4036907
| Integers          7557394

| Nonbonded Pairs Initial Allocation:    40249440

| GPU memory information (estimate):
| KB of GPU memory in use:    640905
| KB of CPU memory in use:    178773

--------------------------------------------------------------------------------
   4.  RESULTS
--------------------------------------------------------------------------------

 ---------------------------------------------------
 APPROXIMATING switch and d/dx switch using CUBIC SPLINE INTERPOLATION
 using   5000.0 points per unit in tabled values
 TESTING RELATIVE ERROR over r ranging from 0.0 to cutoff
| CHECK switch(x): max rel err =   0.2738E-14   at   2.422500
| CHECK d/dx switch(x): max rel err =   0.8314E-11   at   2.736960
 ---------------------------------------------------
|---------------------------------------------------
| APPROXIMATING direct energy using CUBIC SPLINE INTERPOLATION
|  with   50.0 points per unit in tabled values
| Relative Error Limit not exceeded for r .gt.   2.33
| APPROXIMATING direct force using CUBIC SPLINE INTERPOLATION
|  with   50.0 points per unit in tabled values
| Relative Error Limit not exceeded for r .gt.   2.80
|---------------------------------------------------

 NSTEP =        0   TIME(PS) =       0.000  TEMP(K) =     0.00  PRESS =     0.0
 Etot   =   -453642.7069  EKtot   =         0.0000  EPtot      =   -453642.7069
 BOND   =       584.2757  ANGLE   =      4282.0858  DIHED      =     15362.2407
 1-4 NB =      5034.5399  1-4 EEL =      4424.3483  VDWAALS    =     53400.8803
 EELEC  =   -536731.0775  EHBOND  =         0.0000  RESTRAINT  =         0.0000
 ------------------------------------------------------------------------------

 NMR restraints: Bond =    0.000   Angle =     0.000   Torsion =     0.000
===============================================================================

 NSTEP =     1000   TIME(PS) =       1.000  TEMP(K) =     6.91  PRESS =     0.0
 Etot   =   -395391.9891  EKtot   =      1967.6334  EPtot      =   -397359.6225
 BOND   =       660.9907  ANGLE   =      4484.5369  DIHED      =     15284.9810
 1-4 NB =      5086.1540  1-4 EEL =      4387.2275  VDWAALS    =     46105.3191
 EELEC  =   -473947.3852  EHBOND  =         0.0000  RESTRAINT  =       578.5534
 EAMBER (non-restraint)  =   -397938.1759
 ------------------------------------------------------------------------------

 NMR restraints: Bond =    0.000   Angle =     0.000   Torsion =     0.000
===============================================================================

 NSTEP =     2000   TIME(PS) =       2.000  TEMP(K) =    15.47  PRESS =     0.0
 Etot   =   -391018.8814  EKtot   =      4401.6348  EPtot      =   -395420.5161
 BOND   =       839.4285  ANGLE   =      5159.1584  DIHED      =     15301.1311
 1-4 NB =      5110.9186  1-4 EEL =      4375.8249  VDWAALS    =     46070.4179
 EELEC  =   -473160.2220  EHBOND  =         0.0000  RESTRAINT  =       882.8266
 EAMBER (non-restraint)  =   -396303.3427
 ------------------------------------------------------------------------------

 NMR restraints: Bond =    0.000   Angle =     0.000   Torsion =     0.000
===============================================================================

 NSTEP =     3000   TIME(PS) =       3.000  TEMP(K) =    26.50  PRESS =     0.0
 Etot   =   -385204.5541  EKtot   =      7540.8687  EPtot      =   -392745.4227
 BOND   =      1060.3094  ANGLE   =      5893.7837  DIHED      =     15373.9463
 1-4 NB =      5162.8134  1-4 EEL =      4375.8282  VDWAALS    =     46017.1874
 EELEC  =   -471846.9212  EHBOND  =         0.0000  RESTRAINT  =      1217.6300
 EAMBER (non-restraint)  =   -393963.0527
 ------------------------------------------------------------------------------

 NMR restraints: Bond =    0.000   Angle =     0.000   Torsion =     0.000
===============================================================================

 NSTEP =     4000   TIME(PS) =       4.000  TEMP(K) =    38.15  PRESS =     0.0
 Etot   =   -378769.3469  EKtot   =     10854.9473  EPtot      =   -389624.2941
 BOND   =      1288.5612  ANGLE   =      6774.9605  DIHED      =     15459.5016
 1-4 NB =      5204.7282  1-4 EEL =      4351.6412  VDWAALS    =     45817.9649
 EELEC  =   -470128.0903  EHBOND  =         0.0000  RESTRAINT  =      1606.4386
 EAMBER (non-restraint)  =   -391230.7328
 ------------------------------------------------------------------------------

 NMR restraints: Bond =    0.000   Angle =     0.000   Torsion =     0.000
===============================================================================

 NSTEP =     5000   TIME(PS) =       5.000  TEMP(K) =    50.11  PRESS =     0.0
 Etot   =   -372120.1552  EKtot   =     14259.8301  EPtot      =   -386379.9852
 BOND   =      1543.0445  ANGLE   =      7622.3745  DIHED      =     15581.5414
 1-4 NB =      5233.7420  1-4 EEL =      4377.6214  VDWAALS    =     45848.2938
 EELEC  =   -468582.2522  EHBOND  =         0.0000  RESTRAINT  =      1995.6492
 EAMBER (non-restraint)  =   -388375.6345
 ------------------------------------------------------------------------------

 NMR restraints: Bond =    0.000   Angle =     0.000   Torsion =     0.000
===============================================================================

 NSTEP =     6000   TIME(PS) =       6.000  TEMP(K) =    62.38  PRESS =     0.0
 Etot   =   -365229.2715  EKtot   =     17751.5625  EPtot      =   -382980.8340
 BOND   =      1772.8605  ANGLE   =      8557.4962  DIHED      =     15749.3261
 1-4 NB =      5293.0447  1-4 EEL =      4318.6096  VDWAALS    =     45775.9166
 EELEC  =   -466867.1962  EHBOND  =         0.0000  RESTRAINT  =      2419.1085
 EAMBER (non-restraint)  =   -385399.9425
 ------------------------------------------------------------------------------

 NMR restraints: Bond =    0.000   Angle =     0.000   Torsion =     0.000
===============================================================================

 NSTEP =     7000   TIME(PS) =       7.000  TEMP(K) =    74.69  PRESS =     0.0
 Etot   =   -358463.0823  EKtot   =     21252.9531  EPtot      =   -379716.0355
 BOND   =      2026.2782  ANGLE   =      9372.5702  DIHED      =     15909.9259
 1-4 NB =      5328.5742  1-4 EEL =      4353.9536  VDWAALS    =     45955.7930
 EELEC  =   -465453.8886  EHBOND  =         0.0000  RESTRAINT  =      2790.7581
 EAMBER (non-restraint)  =   -382506.7935
 ------------------------------------------------------------------------------

 NMR restraints: Bond =    0.000   Angle =     0.000   Torsion =     0.000
===============================================================================

 NSTEP =     8000   TIME(PS) =       8.000  TEMP(K) =    87.08  PRESS =     0.0
 Etot   =   -351427.9282  EKtot   =     24780.0586  EPtot      =   -376207.9868
 BOND   =      2283.6803  ANGLE   =     10321.3818  DIHED      =     16079.3892
 1-4 NB =      5377.5446  1-4 EEL =      4299.2003  VDWAALS    =     45779.2687
 EELEC  =   -463600.2795  EHBOND  =         0.0000  RESTRAINT  =      3251.8280
 EAMBER (non-restraint)  =   -379459.8148
 ------------------------------------------------------------------------------

 NMR restraints: Bond =    0.000   Angle =     0.000   Torsion =     0.000
===============================================================================

 NSTEP =     9000   TIME(PS) =       9.000  TEMP(K) =    99.14  PRESS =     0.0
 Etot   =   -344339.0665  EKtot   =     28212.5430  EPtot      =   -372551.6095
 BOND   =      2500.3552  ANGLE   =     11151.6377  DIHED      =     16268.1656
 1-4 NB =      5436.9523  1-4 EEL =      4323.3234  VDWAALS    =     45907.4569
 EELEC  =   -461859.4444  EHBOND  =         0.0000  RESTRAINT  =      3719.9437
 EAMBER (non-restraint)  =   -376271.5532
 ------------------------------------------------------------------------------

 NMR restraints: Bond =    0.000   Angle =     0.000   Torsion =     0.000
===============================================================================

 NSTEP =    10000   TIME(PS) =      10.000  TEMP(K) =   111.71  PRESS =     0.0
 Etot   =   -337273.1956  EKtot   =     31788.2500  EPtot      =   -369061.4456
 BOND   =      2773.1047  ANGLE   =     12133.2638  DIHED      =     16358.1632
 1-4 NB =      5477.1477  1-4 EEL =      4321.4466  VDWAALS    =     45907.1646
 EELEC  =   -460176.3671  EHBOND  =         0.0000  RESTRAINT  =      4144.6309
 EAMBER (non-restraint)  =   -373206.0765
 ------------------------------------------------------------------------------

 NMR restraints: Bond =    0.000   Angle =     0.000   Torsion =     0.000
===============================================================================

 NSTEP =    11000   TIME(PS) =      11.000  TEMP(K) =   123.91  PRESS =     0.0
 Etot   =   -330093.3814  EKtot   =     35260.7461  EPtot      =   -365354.1275
 BOND   =      3031.6681  ANGLE   =     13187.4048  DIHED      =     16475.2969
 1-4 NB =      5475.0407  1-4 EEL =      4286.5835  VDWAALS    =     45779.9880
 EELEC  =   -458179.5522  EHBOND  =         0.0000  RESTRAINT  =      4589.4426
 EAMBER (non-restraint)  =   -369943.5701
 ------------------------------------------------------------------------------

 NMR restraints: Bond =    0.000   Angle =     0.000   Torsion =     0.000
===============================================================================

 NSTEP =    12000   TIME(PS) =      12.000  TEMP(K) =   136.48  PRESS =     0.0
 Etot   =   -323041.9773  EKtot   =     38837.0938  EPtot      =   -361879.0710
 BOND   =      3307.7633  ANGLE   =     13950.0213  DIHED      =     16633.1200
 1-4 NB =      5509.4146  1-4 EEL =      4280.7574  VDWAALS    =     45858.6384
 EELEC  =   -456434.9908  EHBOND  =         0.0000  RESTRAINT  =      5016.2048
 EAMBER (non-restraint)  =   -366895.2758
 ------------------------------------------------------------------------------

 NMR restraints: Bond =    0.000   Angle =     0.000   Torsion =     0.000
===============================================================================

 NSTEP =    13000   TIME(PS) =      13.000  TEMP(K) =   148.22  PRESS =     0.0
 Etot   =   -316011.7822  EKtot   =     42176.5430  EPtot      =   -358188.3252
 BOND   =      3491.7175  ANGLE   =     14800.0307  DIHED      =     16750.0851
 1-4 NB =      5617.8393  1-4 EEL =      4306.5673  VDWAALS    =     45775.1569
 EELEC  =   -454478.7866  EHBOND  =         0.0000  RESTRAINT  =      5549.0646
 EAMBER (non-restraint)  =   -363737.3898
 ------------------------------------------------------------------------------

 NMR restraints: Bond =    0.000   Angle =     0.000   Torsion =     0.000
===============================================================================

 NSTEP =    14000   TIME(PS) =      14.000  TEMP(K) =   161.17  PRESS =     0.0
 Etot   =   -308952.9476  EKtot   =     45861.1172  EPtot      =   -354814.0648
 BOND   =      3730.4376  ANGLE   =     15616.8951  DIHED      =     16924.6002
 1-4 NB =      5634.5073  1-4 EEL =      4289.1115  VDWAALS    =     45763.3188
 EELEC  =   -452753.8509  EHBOND  =         0.0000  RESTRAINT  =      5980.9155
 EAMBER (non-restraint)  =   -360794.9803
 ------------------------------------------------------------------------------

 NMR restraints: Bond =    0.000   Angle =     0.000   Torsion =     0.000
===============================================================================

 NSTEP =    15000   TIME(PS) =      15.000  TEMP(K) =   173.92  PRESS =     0.0
 Etot   =   -301335.8531  EKtot   =     49489.6172  EPtot      =   -350825.4703
 BOND   =      3955.7863  ANGLE   =     16593.9361  DIHED      =     17035.2395
 1-4 NB =      5709.7942  1-4 EEL =      4242.6009  VDWAALS    =     45869.7400
 EELEC  =   -450661.0364  EHBOND  =         0.0000  RESTRAINT  =      6428.4691
 EAMBER (non-restraint)  =   -357253.9394
 ------------------------------------------------------------------------------

 NMR restraints: Bond =    0.000   Angle =     0.000   Torsion =     0.000
===============================================================================

 NSTEP =    16000   TIME(PS) =      16.000  TEMP(K) =   186.58  PRESS =     0.0
 Etot   =   -293910.4670  EKtot   =     53094.0000  EPtot      =   -347004.4670
 BOND   =      4221.3895  ANGLE   =     17478.8569  DIHED      =     17241.1081
 1-4 NB =      5722.2862  1-4 EEL =      4295.2518  VDWAALS    =     45744.9256
 EELEC  =   -448676.5182  EHBOND  =         0.0000  RESTRAINT  =      6968.2333
 EAMBER (non-restraint)  =   -353972.7002
 ------------------------------------------------------------------------------

 NMR restraints: Bond =    0.000   Angle =     0.000   Torsion =     0.000
===============================================================================

 NSTEP =    17000   TIME(PS) =      17.000  TEMP(K) =   198.32  PRESS =     0.0
 Etot   =   -287086.6777  EKtot   =     56433.9531  EPtot      =   -343520.6308
 BOND   =      4470.2456  ANGLE   =     18319.3659  DIHED      =     17308.8642
 1-4 NB =      5785.8758  1-4 EEL =      4268.6361  VDWAALS    =     45896.3506
 EELEC  =   -447026.3267  EHBOND  =         0.0000  RESTRAINT  =      7456.3577
 EAMBER (non-restraint)  =   -350976.9885
 ------------------------------------------------------------------------------

 NMR restraints: Bond =    0.000   Angle =     0.000   Torsion =     0.000
===============================================================================

 NSTEP =    18000   TIME(PS) =      18.000  TEMP(K) =   211.35  PRESS =     0.0
 Etot   =   -279411.6213  EKtot   =     60140.9219  EPtot      =   -339552.5431
 BOND   =      4823.1084  ANGLE   =     19321.3869  DIHED      =     17507.2834
 1-4 NB =      5757.1882  1-4 EEL =      4164.0368  VDWAALS    =     45375.5847
 EELEC  =   -444577.1453  EHBOND  =         0.0000  RESTRAINT  =      8076.0138
 EAMBER (non-restraint)  =   -347628.5569
 ------------------------------------------------------------------------------

 NMR restraints: Bond =    0.000   Angle =     0.000   Torsion =     0.000
===============================================================================

 NSTEP =    19000   TIME(PS) =      19.000  TEMP(K) =   223.64  PRESS =     0.0
 Etot   =   -272204.0041  EKtot   =     63638.3320  EPtot      =   -335842.3361
 BOND   =      4923.5993  ANGLE   =     20093.1150  DIHED      =     17578.9636
 1-4 NB =      5881.7497  1-4 EEL =      4180.1286  VDWAALS    =     45812.9702
 EELEC  =   -442924.4285  EHBOND  =         0.0000  RESTRAINT  =      8611.5659
 EAMBER (non-restraint)  =   -344453.9020
 ------------------------------------------------------------------------------

 NMR restraints: Bond =    0.000   Angle =     0.000   Torsion =     0.000
===============================================================================

 NSTEP =    20000   TIME(PS) =      20.000  TEMP(K) =   234.72  PRESS =     0.0
 Etot   =   -265441.3481  EKtot   =     66791.1172  EPtot      =   -332232.4652
 BOND   =      5189.1587  ANGLE   =     20937.4062  DIHED      =     17817.5632
 1-4 NB =      5863.3226  1-4 EEL =      4197.5727  VDWAALS    =     45303.9623
 EELEC  =   -440626.2824  EHBOND  =         0.0000  RESTRAINT  =      9084.8315
 EAMBER (non-restraint)  =   -341317.2968
 ------------------------------------------------------------------------------

 NMR restraints: Bond =    0.000   Angle =     0.000   Torsion =     0.000
===============================================================================

 NSTEP =    21000   TIME(PS) =      21.000  TEMP(K) =   246.52  PRESS =     0.0
 Etot   =   -257758.0689  EKtot   =     70150.3281  EPtot      =   -327908.3970
 BOND   =      5454.8452  ANGLE   =     22070.8379  DIHED      =     18027.0083
 1-4 NB =      5964.6872  1-4 EEL =      4258.0964  VDWAALS    =     45539.1081
 EELEC  =   -438888.9302  EHBOND  =         0.0000  RESTRAINT  =      9665.9502
 EAMBER (non-restraint)  =   -337574.3472
 ------------------------------------------------------------------------------

 NMR restraints: Bond =    0.000   Angle =     0.000   Torsion =     0.000
===============================================================================

 NSTEP =    22000   TIME(PS) =      22.000  TEMP(K) =   260.09  PRESS =     0.0
 Etot   =   -249431.7085  EKtot   =     74009.8281  EPtot      =   -323441.5366
 BOND   =      5675.9107  ANGLE   =     22932.1424  DIHED      =     18185.2241
 1-4 NB =      6002.9170  1-4 EEL =      4222.5835  VDWAALS    =     45326.2278
 EELEC  =   -436110.9650  EHBOND  =         0.0000  RESTRAINT  =     10324.4229
 EAMBER (non-restraint)  =   -333765.9595
 ------------------------------------------------------------------------------

 NMR restraints: Bond =    0.000   Angle =     0.000   Torsion =     0.000
===============================================================================

 NSTEP =    23000   TIME(PS) =      23.000  TEMP(K) =   271.66  PRESS =     0.0
 Etot   =   -242510.5920  EKtot   =     77302.9297  EPtot      =   -319813.5217
 BOND   =      5950.4659  ANGLE   =     23934.4424  DIHED      =     18209.8753
 1-4 NB =      6023.1869  1-4 EEL =      4098.1500  VDWAALS    =     45196.4186
 EELEC  =   -434091.1528  EHBOND  =         0.0000  RESTRAINT  =     10865.0920
 EAMBER (non-restraint)  =   -330678.6137
 ------------------------------------------------------------------------------

 NMR restraints: Bond =    0.000   Angle =     0.000   Torsion =     0.000
===============================================================================

 NSTEP =    24000   TIME(PS) =      24.000  TEMP(K) =   284.96  PRESS =     0.0
 Etot   =   -235080.6847  EKtot   =     81086.9844  EPtot      =   -316167.6691
 BOND   =      6133.7872  ANGLE   =     24651.5717  DIHED      =     18502.1013
 1-4 NB =      6103.4243  1-4 EEL =      4099.1693  VDWAALS    =     45685.3572
 EELEC  =   -432745.2355  EHBOND  =         0.0000  RESTRAINT  =     11402.1554
 EAMBER (non-restraint)  =   -327569.8245
 ------------------------------------------------------------------------------

 NMR restraints: Bond =    0.000   Angle =     0.000   Torsion =     0.000
===============================================================================

 NSTEP =    25000   TIME(PS) =      25.000  TEMP(K) =   297.21  PRESS =     0.0
 Etot   =   -227037.5851  EKtot   =     84574.6484  EPtot      =   -311612.2336
 BOND   =      6442.2566  ANGLE   =     25550.3173  DIHED      =     18664.3853
 1-4 NB =      6195.6694  1-4 EEL =      4158.5064  VDWAALS    =     44826.5611
 EELEC  =   -429685.7074  EHBOND  =         0.0000  RESTRAINT  =     12235.7778
 EAMBER (non-restraint)  =   -323848.0113
 ------------------------------------------------------------------------------

 NMR restraints: Bond =    0.000   Angle =     0.000   Torsion =     0.000
===============================================================================

      A V E R A G E S   O V E R      25 S T E P S


 NSTEP =    25000   TIME(PS) =      25.000  TEMP(K) =   149.24  PRESS =     0.0
 Etot   =   -314741.8468  EKtot   =     42466.3377  EPtot      =   -357208.1844
 BOND   =      3502.0301  ANGLE   =     14836.3558  DIHED      =     16809.0716
 1-4 NB =      5598.3409  1-4 EEL =      4273.2972  VDWAALS    =     45717.5636
 EELEC  =   -453739.3182  EHBOND  =         0.0000  RESTRAINT  =      5794.4746
 EAMBER (non-restraint)  =   -363002.6590
 ------------------------------------------------------------------------------

 NMR restraints: Bond =    0.000   Angle =     0.000   Torsion =     0.000
===============================================================================

      R M S  F L U C T U A T I O N S


 NSTEP =    25000   TIME(PS) =      25.000  TEMP(K) =    88.40  PRESS =     0.0
 Etot   =     51320.0618  EKtot   =     25156.0105  EPtot      =     26171.8756
 BOND   =      1751.9896  ANGLE   =      6423.1574  DIHED      =      1045.6841
 1-4 NB =       321.6672  1-4 EEL =        82.8109  VDWAALS    =       294.0397
 EELEC  =     13468.0548  EHBOND  =         0.0000  RESTRAINT  =      3481.2241
 EAMBER (non-restraint)  =     22690.6514
 ------------------------------------------------------------------------------


 NMR restraints on final step:

--------------------------------------------------------------------------------
   5.  TIMINGS
--------------------------------------------------------------------------------

|  NonSetup CPU Time in Major Routines:
|
|     Routine           Sec        %
|     ------------------------------
|     Nonbond           5.72    6.28
|     Bond              0.00    0.00
|     Angle             0.00    0.00
|     Dihedral          0.00    0.00
|     Shake             0.13    0.14
|     RunMD            85.13   93.49
|     Other             0.08    0.08
|     ------------------------------
|     Total            91.05

|  PME Nonbond Pairlist CPU Time:
|
|     Routine              Sec        %
|     ---------------------------------
|     Set Up Cit           0.00    0.00
|     Build List           0.00    0.00
|     ---------------------------------
|     Total                0.00    0.00

|  PME Direct Force CPU Time:
|
|     Routine              Sec        %
|     ---------------------------------
|     NonBonded Calc       0.00    0.00
|     Exclude Masked       0.00    0.00
|     Other                0.04    0.05
|     ---------------------------------
|     Total                0.04    0.05

|  PME Reciprocal Force CPU Time:
|
|     Routine              Sec        %
|     ---------------------------------
|     1D bspline           0.00    0.00
|     Grid Charges         0.00    0.00
|     Scalar Sum           0.00    0.00
|     Gradient Sum         0.00    0.00
|     FFT                  0.00    0.00
|     ---------------------------------
|     Total                0.00    0.00

|  Final Performance Info:
|     -----------------------------------------------------
|     Average timings for last    8000 steps:
|     Elapsed(s) =      30.50 Per Step(ms) =       3.81
|         ns/day =      22.66   seconds/ns =    3812.83
|
|     Average timings for all steps:
|     Elapsed(s) =      91.20 Per Step(ms) =       3.65
|         ns/day =      23.68   seconds/ns =    3648.16
|     -----------------------------------------------------

|  Setup CPU time:            1.40 seconds
|  NonSetup CPU time:        91.05 seconds
|  Total CPU time:           92.45 seconds     0.03 hours

|  Setup wall time:           1    seconds
|  NonSetup wall time:       92    seconds
|  Total wall time:          93    seconds     0.03 hours
