# Supplementary material for: Intermolecular Interactions in G Protein-Coupled Receptor Allosteric Sites at the Membrane Interface from Molecular Dynamics Simulations and Quantum Chemical Calculations
Source: J Chem Inf Model. 2022 Sep 30;62(19):4736–47. doi: 10.1021/acs.jcim.2c00788 (PMC9554917; doi:10.1021/acs.jcim.2c00788)
Supplement: Supplementary file 2 — ci2c00788_si_002.zip [file ci2c00788_si_002.zip › MD_simulations_inputs/C5aR1_MD_simulations_inputs/5o9h_popc/min.out]

          -------------------------------------------------------
          Amber 16 PMEMD                              2016
          -------------------------------------------------------

| PMEMD implementation of SANDER, Release 16

| Run on 01/25/2019 at 11:47:02

|   Executable path: /usr/local/amber16/bin/pmemd.cuda
| Working directory: /data/almudena/C5aR1-9P2-popc/1_equilibration
|          Hostname: c104343

  [-O]verwriting output

File Assignments:
|   MDIN: min.in                                                                
|  MDOUT: min.out                                                               
| INPCRD: c5ar1-9p2-popc.crd                                                    
|   PARM: c5ar1-9p2-popc.top                                                    
| RESTRT: c5ar1-9p2-popc.rst                                                    
|   REFC: c5ar1-9p2-popc.crd                                                    
|  MDVEL: mdvel                                                                 
|   MDEN: mden                                                                  
|  MDCRD: mdcrd                                                                 
| MDINFO: mdinfo                                                                
|  MDFRC: mdfrc                                                                 


 Here is the input file:

 &cntrl                                                                        
  imin=1,         ! EM                                                         
  maxcyc=10000,   ! Maximum number of EM cycles                                
  ncyc=5000,      ! Switch from SD to CG after ncyc cycles                     
                                                                               
  ntb=1,          ! Constant volume. Delfault when ntp = 0                     
  ntp=0,          ! 0, default; 1, isotropic; 2, anisotropic; 3, semiisotropic 
  ntf=1,          ! Complete force evaluation                                  
  ntc=1,          ! No SHAKE                                                   
  ntpr=50,                                                                     
  ntwr=2000,                                                                   
  cut=10.0,                                                                    
 /                                                                             
&wt                                                                            
    type='END'                                                                 
   /                                                                           
Hold protein fixed                                                             
5.0                                                                            
RES 1 299                                                                      
END                                                                            
Hold lipids fixed                                                              
1.0                                                                            
FIND                                                                           
P * * PC                                                                       
SEARCH                                                                         
ATOM 4957 50516                                                                
END                                                                            
Hold ligand fixed                                                              
5.0                                                                            
RES 300                                                                        
END                                                                            
Hold ions fixed                                                                
1.0                                                                            
RES 1321 1482                                                                  
END                                                                            
Hold waters fixed                                                              
1.0                                                                            
FIND                                                                           
* * * WAT                                                                      
SEARCH                                                                         
RES 1483 27463                                                                 
END                                                                            
END                                                                            
                                                                               


Note: ig = -1. Setting random seed to   595341 based on wallclock time in 
      microseconds.
 
|--------------------- INFORMATION ----------------------
| GPU (CUDA) Version of PMEMD in use: NVIDIA GPU IN USE.
|                    Version 16.0.0
| 
|                      02/25/2016
| 
| Implementation by:
|                    Ross C. Walker     (SDSC)
|                    Scott Le Grand     (nVIDIA)
| 
| Precision model in use:
|      [SPFP] - Single Precision Forces, 64-bit Fixed Point
|               Accumulation. (Default)
| 
|--------------------------------------------------------
 
|----------------- CITATION INFORMATION -----------------
|
|    When publishing work that utilized the CUDA version
|    of AMBER, please cite the following in addition to
|    the regular AMBER citations:
|
|  - Romelia Salomon-Ferrer; Andreas W. Goetz; Duncan
|    Poole; Scott Le Grand; Ross C. Walker "Routine
|    microsecond molecular dynamics simulations with
|    AMBER - Part II: Particle Mesh Ewald", J. Chem.
|    Theory Comput., 2013, 9 (9), pp3878-3888,
|    DOI: 10.1021/ct400314y.
|
|  - Andreas W. Goetz; Mark J. Williamson; Dong Xu;
|    Duncan Poole; Scott Le Grand; Ross C. Walker
|    "Routine microsecond molecular dynamics simulations
|    with AMBER - Part I: Generalized Born", J. Chem.
|    Theory Comput., 2012, 8 (5), pp1542-1555.
|
|  - Scott Le Grand; Andreas W. Goetz; Ross C. Walker
|    "SPFP: Speed without compromise - a mixed precision
|    model for GPU accelerated molecular dynamics
|    simulations.", Comp. Phys. Comm., 2013, 184
|    pp374-380, DOI: 10.1016/j.cpc.2012.09.022
|
|--------------------------------------------------------
 
|------------------- GPU DEVICE INFO --------------------
|
|            CUDA_VISIBLE_DEVICES: 1
|   CUDA Capable Devices Detected:      1
|           CUDA Device ID in use:      0
|                CUDA Device Name: GeForce GTX 1080 Ti
|     CUDA Device Global Mem Size:  11178 MB
| CUDA Device Num Multiprocessors:     28
|           CUDA Device Core Freq:   1.58 GHz
|
|--------------------------------------------------------
 
 
| Conditional Compilation Defines Used:
| PUBFFT
| BINTRAJ
| CUDA
| EMIL

| Largest sphere to fit in unit cell has radius =    56.715

| New format PARM file being parsed.
| Version =    1.000 Date = 01/25/19 Time = 10:59:25

| Note: 1-4 EEL scale factors are being read from the topology file.

| Note: 1-4 VDW scale factors are being read from the topology file.
| Duplicated    0 dihedrals

| Duplicated    0 dihedrals

--------------------------------------------------------------------------------
   1.  RESOURCE   USE: 
--------------------------------------------------------------------------------

 getting new box info from bottom of inpcrd
 NATOM  =  133067 NTYPES =      26 NBONH =  112808 MBONA  =   19828
 NTHETH =   72702 MTHETA =   23462 NPHIH =  119124 MPHIA  =   73986
 NHPARM =       0 NPARM  =       0 NNB   =  391858 NRES   =   28945
 NBONA  =   19828 NTHETA =   23462 NPHIA =   73986 NUMBND =     106
 NUMANG =     228 NPTRA  =     274 NATYP =      64 NPHB   =       1
 IFBOX  =       1 NMXRS  =      78 IFCAP =       0 NEXTRA =       0
 NCOPY  =       0

| Coordinate Index Table dimensions:    20   20   20
| Direct force subcell size =     5.6715    5.6855    5.6866

     BOX TYPE: RECTILINEAR

--------------------------------------------------------------------------------
   2.  CONTROL  DATA  FOR  THE  RUN
--------------------------------------------------------------------------------

default_name                                                                    

General flags:
     imin    =       1, nmropt  =       0

Nature and format of input:
     ntx     =       1, irest   =       0, ntrx    =       1

Nature and format of output:
     ntxo    =       2, ntpr    =      50, ntrx    =       1, ntwr    =    2000
     iwrap   =       0, ntwx    =       0, ntwv    =       0, ntwe    =       0
     ioutfm  =       1, ntwprt  =       0, idecomp =       0, rbornstat=      0

Potential function:
     ntf     =       1, ntb     =       1, igb     =       0, nsnb    =      25
     ipol    =       0, gbsa    =       0, iesp    =       0
     dielc   =   1.00000, cut     =  10.00000, intdiel =   1.00000

Frozen or restrained atoms:
     ibelly  =       0, ntr     =       0

Energy minimization:
     maxcyc  =   10000, ncyc    =    5000, ntmin   =       1
     dx0     =   0.01000, drms    =   0.00010

| Intermolecular bonds treatment:
|     no_intermolecular_bonds =       1

| Energy averages sample interval:
|     ene_avg_sampling =       1

Ewald parameters:
     verbose =       0, ew_type =       0, nbflag  =       1, use_pme =       1
     vdwmeth =       1, eedmeth =       1, netfrc  =       0
     Box X =  113.431   Box Y =  113.711   Box Z =  113.732
     Alpha =   90.000   Beta  =   90.000   Gamma =   90.000
     NFFT1 =  120       NFFT2 =  120       NFFT3 =  120
     Cutoff=   10.000   Tol   =0.100E-04
     Ewald Coefficient =  0.27511
     Interpolation order =    4

--------------------------------------------------------------------------------
   3.  ATOMIC COORDINATES AND VELOCITIES
--------------------------------------------------------------------------------

default_name                                                                    
 begin time read from input coords =     0.000 ps

 
 Number of triangulated 3-point waters found:    27463

     Sum of charges from parm topology file =  -0.00206457
     Forcing neutrality...

| Dynamic Memory, Types Used:
| Reals             3074997
| Integers          7363460

| Nonbonded Pairs Initial Allocation:    40249440

| GPU memory information (estimate):
| KB of GPU memory in use:    440840
| KB of CPU memory in use:    178340

--------------------------------------------------------------------------------
   4.  RESULTS
--------------------------------------------------------------------------------

 ---------------------------------------------------
 APPROXIMATING switch and d/dx switch using CUBIC SPLINE INTERPOLATION
 using   5000.0 points per unit in tabled values
 TESTING RELATIVE ERROR over r ranging from 0.0 to cutoff
| CHECK switch(x): max rel err =   0.2738E-14   at   2.422500
| CHECK d/dx switch(x): max rel err =   0.8314E-11   at   2.736960
 ---------------------------------------------------
|---------------------------------------------------
| APPROXIMATING direct energy using CUBIC SPLINE INTERPOLATION
|  with   50.0 points per unit in tabled values
| Relative Error Limit not exceeded for r .gt.   2.33
| APPROXIMATING direct force using CUBIC SPLINE INTERPOLATION
|  with   50.0 points per unit in tabled values
| Relative Error Limit not exceeded for r .gt.   2.80
|---------------------------------------------------


   NSTEP       ENERGY          RMS            GMAX         NAME    NUMBER
      1      -4.6836E+09     2.0405E+03     4.4275E+04     C18      8600

 BOND    =    10069.0178  ANGLE   =    30783.5071  DIHED      =    19297.8553
 VDWAALS = *************  EEL     =  -328867.0777  HBOND      =        0.0000
 1-4 VDW =     6408.8936  1-4 EEL =     6743.8751  RESTRAINT  =        0.0000


   NSTEP       ENERGY          RMS            GMAX         NAME    NUMBER
     50       3.0149E+09     1.9907E+03     4.4156E+04     C118    24249

 BOND    =    10547.8720  ANGLE   =    30933.5848  DIHED      =    19297.8876
 VDWAALS = *************  EEL     =  -328997.0428  HBOND      =        0.0000
 1-4 VDW =     6433.2073  1-4 EEL =     6743.6850  RESTRAINT  =        0.0000


   NSTEP       ENERGY          RMS            GMAX         NAME    NUMBER
    100      -4.2979E+09     1.9038E+03     4.9599E+04     C118    24249

 BOND    =    13104.7346  ANGLE   =    31590.7071  DIHED      =    19315.8881
 VDWAALS = *************  EEL     =  -329160.9943  HBOND      =        0.0000
 1-4 VDW =     6479.2703  1-4 EEL =     6743.2757  RESTRAINT  =        0.0000


   NSTEP       ENERGY          RMS            GMAX         NAME    NUMBER
    150      -1.0145E+08     1.7620E+03     4.7276E+04     C118    24249

 BOND    =    20235.7049  ANGLE   =    33352.0002  DIHED      =    19377.5906
 VDWAALS = *************  EEL     =  -329362.3787  HBOND      =        0.0000
 1-4 VDW =     6567.0688  1-4 EEL =     6742.3297  RESTRAINT  =        0.0000


   NSTEP       ENERGY          RMS            GMAX         NAME    NUMBER
    200       7.2191E+09     1.5817E+03     4.3357E+04     C115    25195

 BOND    =    33972.9789  ANGLE   =    36684.0170  DIHED      =    19507.0080
 VDWAALS = *************  EEL     =  -329572.0101  HBOND      =        0.0000
 1-4 VDW =     6709.0279  1-4 EEL =     6740.5775  RESTRAINT  =        0.0000


   NSTEP       ENERGY          RMS            GMAX         NAME    NUMBER
    250      -5.6365E+09     1.4539E+03     4.0434E+04     C115    25195

 BOND    =    46303.9967  ANGLE   =    39639.7869  DIHED      =    19625.4245
 VDWAALS = *************  EEL     =  -329714.0488  HBOND      =        0.0000
 1-4 VDW =     6829.2207  1-4 EEL =     6739.2612  RESTRAINT  =        0.0000


   NSTEP       ENERGY          RMS            GMAX         NAME    NUMBER
    300       6.3220E+09     1.3012E+03     2.8863E+04     C117    23174

 BOND    =    64205.6169  ANGLE   =    43851.2746  DIHED      =    19799.4023
 VDWAALS = *************  EEL     =  -329885.2962  HBOND      =        0.0000
 1-4 VDW =     7003.5457  1-4 EEL =     6737.8381  RESTRAINT  =        0.0000


   NSTEP       ENERGY          RMS            GMAX         NAME    NUMBER
    350      -3.5444E+09     1.1657E+03     2.6386E+04     C16     46057

 BOND    =    82440.6172  ANGLE   =    48058.4895  DIHED      =    19980.1211
 VDWAALS = *************  EEL     =  -330029.8701  HBOND      =        0.0000
 1-4 VDW =     7186.3532  1-4 EEL =     6737.0402  RESTRAINT  =        0.0000


   NSTEP       ENERGY          RMS            GMAX         NAME    NUMBER
    400       6.0403E+09     9.6380E+02     2.4016E+04     C111    49461

 BOND    =   112182.3817  ANGLE   =    54743.6174  DIHED      =    20268.7164
 VDWAALS = *************  EEL     =  -330231.0724  HBOND      =        0.0000
 1-4 VDW =     7504.9529  1-4 EEL =     6736.2624  RESTRAINT  =        0.0000


   NSTEP       ENERGY          RMS            GMAX         NAME    NUMBER
    450       4.4076E+09     6.6700E+02     2.5256E+04     C113    26244

 BOND    =   172158.5020  ANGLE   =    67642.0540  DIHED      =    20801.9816
 VDWAALS = *************  EEL     =  -330578.2720  HBOND      =        0.0000
 1-4 VDW =     8292.0519  1-4 EEL =     6735.4191  RESTRAINT  =        0.0000


   NSTEP       ENERGY          RMS            GMAX         NAME    NUMBER
    500       1.5593E+09     4.0185E+02     1.9136E+04     C15     35200

 BOND    =   235344.6314  ANGLE   =    80292.6132  DIHED      =    21269.8095
 VDWAALS = *************  EEL     =  -331106.2051  HBOND      =        0.0000
 1-4 VDW =     9415.2422  1-4 EEL =     6735.3818  RESTRAINT  =        0.0000


   NSTEP       ENERGY          RMS            GMAX         NAME    NUMBER
    550       1.5740E+04     3.5610E+01     1.0353E+04     C17     31588

 BOND    =   101854.6186  ANGLE   =    95186.5312  DIHED      =    21779.0875
 VDWAALS =   142282.0343  EEL     =  -368442.8601  HBOND      =        0.0000
 1-4 VDW =    16593.6284  1-4 EEL =     6487.2834  RESTRAINT  =        0.0000


   NSTEP       ENERGY          RMS            GMAX         NAME    NUMBER
    600      -1.9890E+05     8.5881E+01     3.7567E+04     H4R     13222

 BOND    =    36871.0568  ANGLE   =    55681.0101  DIHED      =    20655.2483
 VDWAALS =    60802.8751  EEL     =  -395390.4463  HBOND      =        0.0000
 1-4 VDW =    16579.4113  1-4 EEL =     5903.9523  RESTRAINT  =        0.0000


   NSTEP       ENERGY          RMS            GMAX         NAME    NUMBER
    650      -2.9732E+05     4.4810E+00     1.6353E+03     C19     17390

 BOND    =    25050.6935  ANGLE   =    23810.8380  DIHED      =    19999.3693
 VDWAALS =    38853.6585  EEL     =  -419255.0117  HBOND      =        0.0000
 1-4 VDW =     8876.3097  1-4 EEL =     5340.0590  RESTRAINT  =        0.0000


   NSTEP       ENERGY          RMS            GMAX         NAME    NUMBER
    700      -3.2519E+05     3.0804E+00     1.1125E+03     C19     17390

 BOND    =    23345.6867  ANGLE   =    16010.8603  DIHED      =    19788.3202
 VDWAALS =    34546.9691  EEL     =  -431914.9860  HBOND      =        0.0000
 1-4 VDW =     7926.5641  1-4 EEL =     5110.2385  RESTRAINT  =        0.0000


   NSTEP       ENERGY          RMS            GMAX         NAME    NUMBER
    750      -3.3937E+05     2.1381E+00     7.5890E+02     C19     17390

 BOND    =    22875.1091  ANGLE   =    12782.1951  DIHED      =    19620.6067
 VDWAALS =    33650.0674  EEL     =  -440714.6317  HBOND      =        0.0000
 1-4 VDW =     7428.4506  1-4 EEL =     4990.6605  RESTRAINT  =        0.0000


   NSTEP       ENERGY          RMS            GMAX         NAME    NUMBER
    800      -3.4848E+05     7.4787E-01     1.0377E+02     C19     17390

 BOND    =    22773.2498  ANGLE   =    10965.7741  DIHED      =    19471.5993
 VDWAALS =    33779.7492  EEL     =  -447500.4027  HBOND      =        0.0000
 1-4 VDW =     7106.5212  1-4 EEL =     4921.8423  RESTRAINT  =        0.0000


   NSTEP       ENERGY          RMS            GMAX         NAME    NUMBER
    850      -3.5499E+05     1.7933E+00     6.1565E+02     C19     17390

 BOND    =    23121.3386  ANGLE   =     9849.2174  DIHED      =    19323.8599
 VDWAALS =    34279.5049  EEL     =  -453305.7521  HBOND      =        0.0000
 1-4 VDW =     6867.9434  1-4 EEL =     4873.5775  RESTRAINT  =        0.0000


   NSTEP       ENERGY          RMS            GMAX         NAME    NUMBER
    900      -3.6018E+05     5.5844E-01     5.7162E+01     C19     17390

 BOND    =    23177.6137  ANGLE   =     9074.9224  DIHED      =    19190.8943
 VDWAALS =    34874.8658  EEL     =  -458030.9829  HBOND      =        0.0000
 1-4 VDW =     6690.6402  1-4 EEL =     4839.8317  RESTRAINT  =        0.0000


   NSTEP       ENERGY          RMS            GMAX         NAME    NUMBER
    950      -3.6423E+05     1.6052E+00     5.4015E+02     C19     17390

 BOND    =    23514.9814  ANGLE   =     8531.3699  DIHED      =    19067.1256
 VDWAALS =    35510.4870  EEL     =  -462211.4283  HBOND      =        0.0000
 1-4 VDW =     6545.6351  1-4 EEL =     4813.7606  RESTRAINT  =        0.0000


   NSTEP       ENERGY          RMS            GMAX         NAME    NUMBER
   1000      -3.6776E+05     8.7855E-01     2.6124E+02     C19     17390

 BOND    =    23617.8117  ANGLE   =     8101.5512  DIHED      =    18955.3337
 VDWAALS =    36128.3508  EEL     =  -465789.5971  HBOND      =        0.0000
 1-4 VDW =     6429.5423  1-4 EEL =     4793.1338  RESTRAINT  =        0.0000


   NSTEP       ENERGY          RMS            GMAX         NAME    NUMBER
   1050      -3.7062E+05     1.3929E+00     4.5998E+02     C19     17390

 BOND    =    23868.5723  ANGLE   =     7775.2898  DIHED      =    18852.3489
 VDWAALS =    36724.9579  EEL     =  -468949.7836  HBOND      =        0.0000
 1-4 VDW =     6333.4388  1-4 EEL =     4775.7830  RESTRAINT  =        0.0000


   NSTEP       ENERGY          RMS            GMAX         NAME    NUMBER
   1100      -3.7325E+05     4.1374E-01     4.9271E+01     C19     17390

 BOND    =    23942.7677  ANGLE   =     7484.1610  DIHED      =    18757.9601
 VDWAALS =    37286.6604  EEL     =  -471732.2098  HBOND      =        0.0000
 1-4 VDW =     6253.1287  1-4 EEL =     4761.4922  RESTRAINT  =        0.0000


   NSTEP       ENERGY          RMS            GMAX         NAME    NUMBER
   1150      -3.7545E+05     1.1767E+00     3.8317E+02     C19     17390

 BOND    =    24171.0516  ANGLE   =     7250.5550  DIHED      =    18667.0004
 VDWAALS =    37838.1007  EEL     =  -474306.0431  HBOND      =        0.0000
 1-4 VDW =     6183.2279  1-4 EEL =     4749.2623  RESTRAINT  =        0.0000


   NSTEP       ENERGY          RMS            GMAX         NAME    NUMBER
   1200      -3.7750E+05     3.6913E-01     4.3098E+01     C19     17390

 BOND    =    24251.0795  ANGLE   =     7039.8547  DIHED      =    18583.2381
 VDWAALS =    38350.9075  EEL     =  -476586.1540  HBOND      =        0.0000
 1-4 VDW =     6123.8433  1-4 EEL =     4739.6114  RESTRAINT  =        0.0000


   NSTEP       ENERGY          RMS            GMAX         NAME    NUMBER
   1250      -3.7926E+05     9.8734E-01     3.1565E+02     C19     17390

 BOND    =    24437.0207  ANGLE   =     6866.7632  DIHED      =    18502.8750
 VDWAALS =    38845.5816  EEL     =  -478717.1502  HBOND      =        0.0000
 1-4 VDW =     6070.4889  1-4 EEL =     4731.3526  RESTRAINT  =        0.0000


   NSTEP       ENERGY          RMS            GMAX         NAME    NUMBER
   1300      -3.8082E+05     1.4545E+00     4.8108E+02     C19     17390

 BOND    =    24627.7447  ANGLE   =     6721.8495  DIHED      =    18427.8668
 VDWAALS =    39305.4974  EEL     =  -480651.3073  HBOND      =        0.0000
 1-4 VDW =     6023.7402  1-4 EEL =     4724.0608  RESTRAINT  =        0.0000


   NSTEP       ENERGY          RMS            GMAX         NAME    NUMBER
   1350      -3.8240E+05     8.5267E-01     2.6887E+02     C19     17390

 BOND    =    24671.0185  ANGLE   =     6572.1430  DIHED      =    18357.0275
 VDWAALS =    39734.0491  EEL     =  -482431.1570  HBOND      =        0.0000
 1-4 VDW =     5981.1986  1-4 EEL =     4716.8993  RESTRAINT  =        0.0000


   NSTEP       ENERGY          RMS            GMAX         NAME    NUMBER
   1400      -3.8373E+05     1.2616E+00     4.1389E+02     C19     17390

 BOND    =    24831.3628  ANGLE   =     6453.6712  DIHED      =    18288.4050
 VDWAALS =    40135.9100  EEL     =  -484090.4911  HBOND      =        0.0000
 1-4 VDW =     5943.1645  1-4 EEL =     4710.3627  RESTRAINT  =        0.0000


   NSTEP       ENERGY          RMS            GMAX         NAME    NUMBER
   1450      -3.8508E+05     7.5115E-01     2.3572E+02     C19     17390

 BOND    =    24884.6198  ANGLE   =     6335.6022  DIHED      =    18221.4401
 VDWAALS =    40513.3880  EEL     =  -485646.9331  HBOND      =        0.0000
 1-4 VDW =     5908.7845  1-4 EEL =     4704.7008  RESTRAINT  =        0.0000


   NSTEP       ENERGY          RMS            GMAX         NAME    NUMBER
   1500      -3.8622E+05     1.0588E+00     3.4324E+02     C19     17390

 BOND    =    25015.2454  ANGLE   =     6243.3046  DIHED      =    18158.7760
 VDWAALS =    40861.7191  EEL     =  -487078.7099  HBOND      =        0.0000
 1-4 VDW =     5878.2381  1-4 EEL =     4699.8996  RESTRAINT  =        0.0000


   NSTEP       ENERGY          RMS            GMAX         NAME    NUMBER
   1550      -3.8740E+05     3.9642E-01     9.7879E+01     C19     17390

 BOND    =    25058.0638  ANGLE   =     6147.8404  DIHED      =    18098.3254
 VDWAALS =    41193.9178  EEL     =  -488444.3454  HBOND      =        0.0000
 1-4 VDW =     5849.5490  1-4 EEL =     4695.5938  RESTRAINT  =        0.0000


   NSTEP       ENERGY          RMS            GMAX         NAME    NUMBER
   1600      -3.8845E+05     2.8049E-01     3.8183E+01     C19     17390

 BOND    =    25145.3990  ANGLE   =     6066.4255  DIHED      =    18040.8475
 VDWAALS =    41502.2224  EEL     =  -489717.7904  HBOND      =        0.0000
 1-4 VDW =     5823.7344  1-4 EEL =     4691.8652  RESTRAINT  =        0.0000


   NSTEP       ENERGY          RMS            GMAX         NAME    NUMBER
   1650      -3.8943E+05     3.2333E-01     6.0722E+01     C19     17390

 BOND    =    25234.3279  ANGLE   =     5992.4746  DIHED      =    17985.7610
 VDWAALS =    41793.0886  EEL     =  -490922.6415  HBOND      =        0.0000
 1-4 VDW =     5799.6039  1-4 EEL =     4688.3247  RESTRAINT  =        0.0000


   NSTEP       ENERGY          RMS            GMAX         NAME    NUMBER
   1700      -3.9035E+05     7.3836E-01     1.1485E+02     CD2      3723

 BOND    =    25346.4803  ANGLE   =     5924.1872  DIHED      =    17931.5132
 VDWAALS =    42076.3121  EEL     =  -492093.6773  HBOND      =        0.0000
 1-4 VDW =     5776.4013  1-4 EEL =     4684.8902  RESTRAINT  =        0.0000


   NSTEP       ENERGY          RMS            GMAX         NAME    NUMBER
   1750      -3.9130E+05     2.4032E-01     1.2930E+01     CD2      3723

 BOND    =    25400.6548  ANGLE   =     5854.4369  DIHED      =    17879.0116
 VDWAALS =    42348.1662  EEL     =  -493216.0476  HBOND      =        0.0000
 1-4 VDW =     5754.3663  1-4 EEL =     4681.7930  RESTRAINT  =        0.0000


   NSTEP       ENERGY          RMS            GMAX         NAME    NUMBER
   1800      -3.9214E+05     6.7570E-01     1.2144E+02     CD2      3723

 BOND    =    25504.1916  ANGLE   =     5792.2891  DIHED      =    17828.5428
 VDWAALS =    42604.3955  EEL     =  -494278.0478  HBOND      =        0.0000
 1-4 VDW =     5733.7171  1-4 EEL =     4678.8621  RESTRAINT  =        0.0000


   NSTEP       ENERGY          RMS            GMAX         NAME    NUMBER
   1850      -3.9289E+05     9.1058E-01     1.6422E+02     CD2      3723

 BOND    =    25597.5017  ANGLE   =     5736.1754  DIHED      =    17782.4082
 VDWAALS =    42833.1906  EEL     =  -495233.3165  HBOND      =        0.0000
 1-4 VDW =     5715.3783  1-4 EEL =     4675.7961  RESTRAINT  =        0.0000


   NSTEP       ENERGY          RMS            GMAX         NAME    NUMBER
   1900      -3.9369E+05     3.3364E-01     4.4784E+01     CG       3713

 BOND    =    25621.6247  ANGLE   =     5676.7542  DIHED      =    17737.5961
 VDWAALS =    43050.4566  EEL     =  -496146.4358  HBOND      =        0.0000
 1-4 VDW =     5697.8644  1-4 EEL =     4672.7832  RESTRAINT  =        0.0000


   NSTEP       ENERGY          RMS            GMAX         NAME    NUMBER
   1950      -3.9437E+05     7.8381E-01     1.4421E+02     CD2      3723

 BOND    =    25716.3382  ANGLE   =     5626.2170  DIHED      =    17694.5445
 VDWAALS =    43257.0035  EEL     =  -497013.3803  HBOND      =        0.0000
 1-4 VDW =     5681.2428  1-4 EEL =     4669.5393  RESTRAINT  =        0.0000


   NSTEP       ENERGY          RMS            GMAX         NAME    NUMBER
   2000      -3.9508E+05     2.9849E-01     4.0647E+01     CD2      3723

 BOND    =    25744.7279  ANGLE   =     5573.8423  DIHED      =    17653.4368
 VDWAALS =    43452.2608  EEL     =  -497833.0699  HBOND      =        0.0000
 1-4 VDW =     5665.5143  1-4 EEL =     4666.3932  RESTRAINT  =        0.0000


   NSTEP       ENERGY          RMS            GMAX         NAME    NUMBER
   2050      -3.9572E+05     2.1404E-01     1.5018E+01     CD2      3723

 BOND    =    25799.3694  ANGLE   =     5527.8434  DIHED      =    17614.2428
 VDWAALS =    43636.4006  EEL     =  -498610.2045  HBOND      =        0.0000
 1-4 VDW =     5650.7263  1-4 EEL =     4663.1656  RESTRAINT  =        0.0000


   NSTEP       ENERGY          RMS            GMAX         NAME    NUMBER
   2100      -3.9633E+05     3.7124E-01     5.9126E+01     CD2      3723

 BOND    =    25860.2488  ANGLE   =     5485.7531  DIHED      =    17576.3566
 VDWAALS =    43813.2962  EEL     =  -499359.1665  HBOND      =        0.0000
 1-4 VDW =     5636.6975  1-4 EEL =     4659.8777  RESTRAINT  =        0.0000


   NSTEP       ENERGY          RMS            GMAX         NAME    NUMBER
   2150      -3.9690E+05     6.0351E-01     1.0587E+02     CD2      3723

 BOND    =    25927.8661  ANGLE   =     5447.1078  DIHED      =    17539.6550
 VDWAALS =    43983.9580  EEL     =  -500082.6926  HBOND      =        0.0000
 1-4 VDW =     5623.3334  1-4 EEL =     4656.5283  RESTRAINT  =        0.0000


   NSTEP       ENERGY          RMS            GMAX         NAME    NUMBER
   2200      -3.9748E+05     1.9577E-01     1.1214E+01     CD2      3723

 BOND    =    25958.9406  ANGLE   =     5409.0740  DIHED      =    17505.2466
 VDWAALS =    44144.2104  EEL     =  -500759.7457  HBOND      =        0.0000
 1-4 VDW =     5611.0104  1-4 EEL =     4653.3008  RESTRAINT  =        0.0000


   NSTEP       ENERGY          RMS            GMAX         NAME    NUMBER
   2250      -3.9801E+05     5.4211E-01     8.3021E+01     CD2      3723

 BOND    =    26024.5809  ANGLE   =     5374.9076  DIHED      =    17471.2916
 VDWAALS =    44303.2986  EEL     =  -501430.2809  HBOND      =        0.0000
 1-4 VDW =     5598.9163  1-4 EEL =     4650.1333  RESTRAINT  =        0.0000


   NSTEP       ENERGY          RMS            GMAX         NAME    NUMBER
   2300      -3.9849E+05     7.4360E-01     1.2852E+02     CD2      3723

 BOND    =    26086.9135  ANGLE   =     5344.0465  DIHED      =    17440.2294
 VDWAALS =    44450.8743  EEL     =  -502051.1591  HBOND      =        0.0000
 1-4 VDW =     5588.0027  1-4 EEL =     4647.2544  RESTRAINT  =        0.0000


   NSTEP       ENERGY          RMS            GMAX         NAME    NUMBER
   2350      -3.9902E+05     2.9480E-01     4.4295E+01     CG       3713

 BOND    =    26104.5739  ANGLE   =     5311.4296  DIHED      =    17409.8144
 VDWAALS =    44595.7576  EEL     =  -502660.7943  HBOND      =        0.0000
 1-4 VDW =     5577.6315  1-4 EEL =     4644.3077  RESTRAINT  =        0.0000


   NSTEP       ENERGY          RMS            GMAX         NAME    NUMBER
   2400      -3.9947E+05     6.1576E-01     1.0923E+02     CD2      3723

 BOND    =    26166.7780  ANGLE   =     5285.0193  DIHED      =    17379.8095
 VDWAALS =    44736.7115  EEL     =  -503248.9295  HBOND      =        0.0000
 1-4 VDW =     5567.4777  1-4 EEL =     4641.3460  RESTRAINT  =        0.0000


   NSTEP       ENERGY          RMS            GMAX         NAME    NUMBER
   2450      -3.9994E+05     2.1939E-01     2.5655E+01     CG       3713

 BOND    =    26190.3300  ANGLE   =     5257.3156  DIHED      =    17350.4634
 VDWAALS =    44874.0538  EEL     =  -503812.8948  HBOND      =        0.0000
 1-4 VDW =     5557.5239  1-4 EEL =     4638.5824  RESTRAINT  =        0.0000


   NSTEP       ENERGY          RMS            GMAX         NAME    NUMBER
   2500      -4.0037E+05     5.2182E-01     8.9498E+01     CG       3713

 BOND    =    26246.9269  ANGLE   =     5233.5124  DIHED      =    17321.2333
 VDWAALS =    45009.8740  EEL     =  -504365.9854  HBOND      =        0.0000
 1-4 VDW =     5547.5632  1-4 EEL =     4635.8676  RESTRAINT  =        0.0000


   NSTEP       ENERGY          RMS            GMAX         NAME    NUMBER
   2550      -4.0079E+05     1.8214E-01     1.6115E+01     CG       3713

 BOND    =    26271.9357  ANGLE   =     5210.2263  DIHED      =    17294.1238
 VDWAALS =    45134.8048  EEL     =  -504872.3569  HBOND      =        0.0000
 1-4 VDW =     5538.3523  1-4 EEL =     4633.3079  RESTRAINT  =        0.0000


   NSTEP       ENERGY          RMS            GMAX         NAME    NUMBER
   2600      -4.0118E+05     4.4325E-01     7.4728E+01     CG       3713

 BOND    =    26320.9273  ANGLE   =     5189.7585  DIHED      =    17266.8816
 VDWAALS =    45258.0406  EEL     =  -505373.1759  HBOND      =        0.0000
 1-4 VDW =     5529.0605  1-4 EEL =     4630.6413  RESTRAINT  =        0.0000


   NSTEP       ENERGY          RMS            GMAX         NAME    NUMBER
   2650      -4.0154E+05     6.4697E-01     1.1357E+02     CG       3713

 BOND    =    26370.7410  ANGLE   =     5171.7103  DIHED      =    17241.0768
 VDWAALS =    45373.2462  EEL     =  -505841.5971  HBOND      =        0.0000
 1-4 VDW =     5520.3406  1-4 EEL =     4628.0644  RESTRAINT  =        0.0000


   NSTEP       ENERGY          RMS            GMAX         NAME    NUMBER
   2700      -4.0193E+05     3.9184E-01     6.3977E+01     CG       3713

 BOND    =    26391.3875  ANGLE   =     5151.0061  DIHED      =    17214.9235
 VDWAALS =    45486.4025  EEL     =  -506306.4218  HBOND      =        0.0000
 1-4 VDW =     5511.5420  1-4 EEL =     4625.5959  RESTRAINT  =        0.0000


   NSTEP       ENERGY          RMS            GMAX         NAME    NUMBER
   2750      -4.0229E+05     1.7301E-01     1.6709E+01     CZ       3718

 BOND    =    26418.2620  ANGLE   =     5132.7164  DIHED      =    17189.6858
 VDWAALS =    45594.7617  EEL     =  -506748.0586  HBOND      =        0.0000
 1-4 VDW =     5503.2469  1-4 EEL =     4623.3819  RESTRAINT  =        0.0000


   NSTEP       ENERGY          RMS            GMAX         NAME    NUMBER
   2800      -4.0263E+05     2.3599E-01     3.3660E+01     CG       3713

 BOND    =    26453.5860  ANGLE   =     5115.7053  DIHED      =    17164.5428
 VDWAALS =    45701.1107  EEL     =  -507180.8562  HBOND      =        0.0000
 1-4 VDW =     5495.1533  1-4 EEL =     4621.3741  RESTRAINT  =        0.0000


   NSTEP       ENERGY          RMS            GMAX         NAME    NUMBER
   2850      -4.0294E+05     4.6040E-01     7.7034E+01     CG       3713

 BOND    =    26494.9006  ANGLE   =     5101.0602  DIHED      =    17140.4275
 VDWAALS =    45803.0431  EEL     =  -507591.4099  HBOND      =        0.0000
 1-4 VDW =     5487.4770  1-4 EEL =     4619.5149  RESTRAINT  =        0.0000


   NSTEP       ENERGY          RMS            GMAX         NAME    NUMBER
   2900      -4.0327E+05     1.5973E-01     1.3753E+01     CG       3713

 BOND    =    26515.1705  ANGLE   =     5085.4735  DIHED      =    17117.0114
 VDWAALS =    45901.5073  EEL     =  -507985.9999  HBOND      =        0.0000
 1-4 VDW =     5480.0121  1-4 EEL =     4617.7477  RESTRAINT  =        0.0000


   NSTEP       ENERGY          RMS            GMAX         NAME    NUMBER
   2950      -4.0358E+05     4.0529E-01     6.7616E+01     CG       3713

 BOND    =    26555.7678  ANGLE   =     5071.4868  DIHED      =    17092.8878
 VDWAALS =    46003.8785  EEL     =  -508389.2489  HBOND      =        0.0000
 1-4 VDW =     5472.4322  1-4 EEL =     4615.9349  RESTRAINT  =        0.0000


   NSTEP       ENERGY          RMS            GMAX         NAME    NUMBER
   3000      -4.0387E+05     5.9469E-01     1.0173E+02     CG       3713

 BOND    =    26597.8792  ANGLE   =     5058.5333  DIHED      =    17069.4912
 VDWAALS =    46104.1551  EEL     =  -508777.3380  HBOND      =        0.0000
 1-4 VDW =     5465.2472  1-4 EEL =     4614.2492  RESTRAINT  =        0.0000


   NSTEP       ENERGY          RMS            GMAX         NAME    NUMBER
   3050      -4.0417E+05     3.5021E-01     5.7497E+01     CG       3713

 BOND    =    26613.9499  ANGLE   =     5044.0535  DIHED      =    17046.7588
 VDWAALS =    46198.3007  EEL     =  -509145.9327  HBOND      =        0.0000
 1-4 VDW =     5458.3709  1-4 EEL =     4612.6163  RESTRAINT  =        0.0000


   NSTEP       ENERGY          RMS            GMAX         NAME    NUMBER
   3100      -4.0444E+05     5.0969E-01     9.1446E+01     CG       3713

 BOND    =    26650.3170  ANGLE   =     5032.1601  DIHED      =    17024.9351
 VDWAALS =    46287.6193  EEL     =  -509495.9214  HBOND      =        0.0000
 1-4 VDW =     5451.8715  1-4 EEL =     4611.0659  RESTRAINT  =        0.0000


   NSTEP       ENERGY          RMS            GMAX         NAME    NUMBER
   3150      -4.0474E+05     2.9777E-01     4.9855E+01     CG       3713

 BOND    =    26669.1143  ANGLE   =     5017.8531  DIHED      =    17002.1146
 VDWAALS =    46378.0046  EEL     =  -509856.7306  HBOND      =        0.0000
 1-4 VDW =     5445.1181  1-4 EEL =     4609.3912  RESTRAINT  =        0.0000


   NSTEP       ENERGY          RMS            GMAX         NAME    NUMBER
   3200      -4.0500E+05     4.3099E-01     7.5368E+01     CG       3713

 BOND    =    26702.3072  ANGLE   =     5006.0601  DIHED      =    16980.2942
 VDWAALS =    46461.9678  EEL     =  -510198.0061  HBOND      =        0.0000
 1-4 VDW =     5438.7858  1-4 EEL =     4607.7132  RESTRAINT  =        0.0000


   NSTEP       ENERGY          RMS            GMAX         NAME    NUMBER
   3250      -4.0527E+05     2.2907E-01     3.3775E+01     CG       3713

 BOND    =    26720.3415  ANGLE   =     4993.9634  DIHED      =    16959.1518
 VDWAALS =    46541.2993  EEL     =  -510525.8748  HBOND      =        0.0000
 1-4 VDW =     5432.7076  1-4 EEL =     4606.0425  RESTRAINT  =        0.0000


   NSTEP       ENERGY          RMS            GMAX         NAME    NUMBER
   3300      -4.0551E+05     3.6733E-01     5.9906E+01     CG       3713

 BOND    =    26749.7390  ANGLE   =     4983.7023  DIHED      =    16939.3613
 VDWAALS =    46614.6330  EEL     =  -510833.2806  HBOND      =        0.0000
 1-4 VDW =     5427.0715  1-4 EEL =     4604.4589  RESTRAINT  =        0.0000


   NSTEP       ENERGY          RMS            GMAX         NAME    NUMBER
   3350      -4.0578E+05     1.6428E-01     1.8598E+01     CG       3713

 BOND    =    26768.7018  ANGLE   =     4972.0361  DIHED      =    16918.9488
 VDWAALS =    46690.8455  EEL     =  -511152.3191  HBOND      =        0.0000
 1-4 VDW =     5421.3241  1-4 EEL =     4602.7974  RESTRAINT  =        0.0000


   NSTEP       ENERGY          RMS            GMAX         NAME    NUMBER
   3400      -4.0601E+05     3.1638E-01     5.0397E+01     CG       3713

 BOND    =    26796.9759  ANGLE   =     4962.1609  DIHED      =    16899.8494
 VDWAALS =    46762.5638  EEL     =  -511452.0593  HBOND      =        0.0000
 1-4 VDW =     5415.9828  1-4 EEL =     4601.1850  RESTRAINT  =        0.0000


   NSTEP       ENERGY          RMS            GMAX         NAME    NUMBER
   3450      -4.0625E+05     1.4204E-01     1.2941E+01     CZ       3718

 BOND    =    26815.3241  ANGLE   =     4952.0256  DIHED      =    16881.1872
 VDWAALS =    46833.5685  EEL     =  -511746.4332  HBOND      =        0.0000
 1-4 VDW =     5410.8270  1-4 EEL =     4599.5682  RESTRAINT  =        0.0000


   NSTEP       ENERGY          RMS            GMAX         NAME    NUMBER
   3500      -4.0649E+05     1.9542E-01     2.6857E+01     CG       3713

 BOND    =    26839.5695  ANGLE   =     4942.2938  DIHED      =    16862.6877
 VDWAALS =    46903.8915  EEL     =  -512039.1621  HBOND      =        0.0000
 1-4 VDW =     5405.8003  1-4 EEL =     4597.9011  RESTRAINT  =        0.0000


   NSTEP       ENERGY          RMS            GMAX         NAME    NUMBER
   3550      -4.0671E+05     1.2877E-01     8.7427E+00     CG       3713

 BOND    =    26860.1855  ANGLE   =     4932.7992  DIHED      =    16845.2694
 VDWAALS =    46970.2663  EEL     =  -512316.3085  HBOND      =        0.0000
 1-4 VDW =     5401.0882  1-4 EEL =     4596.2564  RESTRAINT  =        0.0000


   NSTEP       ENERGY          RMS            GMAX         NAME    NUMBER
   3600      -4.0693E+05     1.3516E-01     1.1685E+01     CG       3713

 BOND    =    26881.9047  ANGLE   =     4923.6288  DIHED      =    16828.1039
 VDWAALS =    47036.0755  EEL     =  -512591.5791  HBOND      =        0.0000
 1-4 VDW =     5396.4769  1-4 EEL =     4594.5843  RESTRAINT  =        0.0000


   NSTEP       ENERGY          RMS            GMAX         NAME    NUMBER
   3650      -4.0715E+05     3.3167E-01     5.2277E+01     CG       3713

 BOND    =    26909.4248  ANGLE   =     4914.6286  DIHED      =    16810.8349
 VDWAALS =    47103.1739  EEL     =  -512871.3888  HBOND      =        0.0000
 1-4 VDW =     5391.8388  1-4 EEL =     4592.8780  RESTRAINT  =        0.0000


   NSTEP       ENERGY          RMS            GMAX         NAME    NUMBER
   3700      -4.0735E+05     4.8094E-01     8.0629E+01     CG       3713

 BOND    =    26937.2139  ANGLE   =     4906.4169  DIHED      =    16794.8005
 VDWAALS =    47166.7141  EEL     =  -513133.7826  HBOND      =        0.0000
 1-4 VDW =     5387.5437  1-4 EEL =     4591.3358  RESTRAINT  =        0.0000


   NSTEP       ENERGY          RMS            GMAX         NAME    NUMBER
   3750      -4.0757E+05     1.6732E-01     2.0759E+01     CG       3713

 BOND    =    26945.3964  ANGLE   =     4896.5868  DIHED      =    16778.7931
 VDWAALS =    47229.3788  EEL     =  -513395.9269  HBOND      =        0.0000
 1-4 VDW =     5383.2321  1-4 EEL =     4589.8664  RESTRAINT  =        0.0000


   NSTEP       ENERGY          RMS            GMAX         NAME    NUMBER
   3800      -4.0778E+05     1.3219E-01     1.1512E+01     CG       3713

 BOND    =    26965.0197  ANGLE   =     4887.8453  DIHED      =    16763.1827
 VDWAALS =    47290.7981  EEL     =  -513652.9353  HBOND      =        0.0000
 1-4 VDW =     5378.9981  1-4 EEL =     4588.4676  RESTRAINT  =        0.0000


   NSTEP       ENERGY          RMS            GMAX         NAME    NUMBER
   3850      -4.0798E+05     1.5353E-01     1.6572E+01     CG       3713

 BOND    =    26985.2940  ANGLE   =     4879.6203  DIHED      =    16748.0025
 VDWAALS =    47350.9850  EEL     =  -513904.2263  HBOND      =        0.0000
 1-4 VDW =     5374.9094  1-4 EEL =     4587.1857  RESTRAINT  =        0.0000


   NSTEP       ENERGY          RMS            GMAX         NAME    NUMBER
   3900      -4.0817E+05     3.6225E-01     5.4846E+01     CG       3713

 BOND    =    27011.4558  ANGLE   =     4872.1715  DIHED      =    16733.0863
 VDWAALS =    47412.0413  EEL     =  -514153.7538  HBOND      =        0.0000
 1-4 VDW =     5370.8911  1-4 EEL =     4586.0236  RESTRAINT  =        0.0000


   NSTEP       ENERGY          RMS            GMAX         NAME    NUMBER
   3950      -4.0837E+05     1.2115E-01     8.2645E+00     CG       3713

 BOND    =    27025.3177  ANGLE   =     4863.1683  DIHED      =    16717.9002
 VDWAALS =    47474.6238  EEL     =  -514407.1337  HBOND      =        0.0000
 1-4 VDW =     5366.7751  1-4 EEL =     4585.0246  RESTRAINT  =        0.0000


   NSTEP       ENERGY          RMS            GMAX         NAME    NUMBER
   4000      -4.0856E+05     3.4247E-01     6.3403E+01     CD       3894

 BOND    =    27051.2389  ANGLE   =     4855.3351  DIHED      =    16702.9741
 VDWAALS =    47537.2902  EEL     =  -514654.2808  HBOND      =        0.0000
 1-4 VDW =     5362.7937  1-4 EEL =     4584.2398  RESTRAINT  =        0.0000


   NSTEP       ENERGY          RMS            GMAX         NAME    NUMBER
   4050      -4.0875E+05     1.4126E-01     1.4204E+01     CG       3713

 BOND    =    27065.6975  ANGLE   =     4846.0358  DIHED      =    16688.1980
 VDWAALS =    47597.3765  EEL     =  -514892.7613  HBOND      =        0.0000
 1-4 VDW =     5358.9275  1-4 EEL =     4583.5054  RESTRAINT  =        0.0000


   NSTEP       ENERGY          RMS            GMAX         NAME    NUMBER
   4100      -4.0893E+05     2.6036E-01     3.5134E+01     CG       3713

 BOND    =    27088.0400  ANGLE   =     4838.1519  DIHED      =    16673.3678
 VDWAALS =    47657.3097  EEL     =  -515129.5511  HBOND      =        0.0000
 1-4 VDW =     5355.1722  1-4 EEL =     4582.7536  RESTRAINT  =        0.0000


   NSTEP       ENERGY          RMS            GMAX         NAME    NUMBER
   4150      -4.0911E+05     3.8274E-01     4.9507E+01     CG       3713

 BOND    =    27111.1995  ANGLE   =     4831.1932  DIHED      =    16658.9292
 VDWAALS =    47716.1472  EEL     =  -515358.9636  HBOND      =        0.0000
 1-4 VDW =     5351.5960  1-4 EEL =     4581.9476  RESTRAINT  =        0.0000


   NSTEP       ENERGY          RMS            GMAX         NAME    NUMBER
   4200      -4.0929E+05     1.4608E-01     1.5448E+01     CD       3894

 BOND    =    27122.1803  ANGLE   =     4823.2615  DIHED      =    16644.8580
 VDWAALS =    47773.0320  EEL     =  -515580.9409  HBOND      =        0.0000
 1-4 VDW =     5348.1039  1-4 EEL =     4581.2818  RESTRAINT  =        0.0000


   NSTEP       ENERGY          RMS            GMAX         NAME    NUMBER
   4250      -4.0945E+05     3.8094E-01     7.7995E+01     CD       3894

 BOND    =    27147.0844  ANGLE   =     4817.3288  DIHED      =    16630.6573
 VDWAALS =    47831.1985  EEL     =  -515806.1065  HBOND      =        0.0000
 1-4 VDW =     5344.5868  1-4 EEL =     4580.6165  RESTRAINT  =        0.0000


   NSTEP       ENERGY          RMS            GMAX         NAME    NUMBER
   4300      -4.0962E+05     1.6401E-01     1.6976E+01     CG       3713

 BOND    =    27158.1993  ANGLE   =     4809.7992  DIHED      =    16617.4012
 VDWAALS =    47884.3795  EEL     =  -516015.2852  HBOND      =        0.0000
 1-4 VDW =     5341.2886  1-4 EEL =     4579.9755  RESTRAINT  =        0.0000


   NSTEP       ENERGY          RMS            GMAX         NAME    NUMBER
   4350      -4.0979E+05     3.0663E-01     5.7609E+01     CD       3894

 BOND    =    27179.4396  ANGLE   =     4803.9546  DIHED      =    16603.8889
 VDWAALS =    47939.6957  EEL     =  -516229.6386  HBOND      =        0.0000
 1-4 VDW =     5337.9568  1-4 EEL =     4579.3930  RESTRAINT  =        0.0000


   NSTEP       ENERGY          RMS            GMAX         NAME    NUMBER
   4400      -4.0995E+05     1.2459E-01     1.0933E+01     NE2      1089

 BOND    =    27192.0170  ANGLE   =     4797.4976  DIHED      =    16591.0920
 VDWAALS =    47991.0731  EEL     =  -516431.4828  HBOND      =        0.0000
 1-4 VDW =     5334.8120  1-4 EEL =     4578.8932  RESTRAINT  =        0.0000


   NSTEP       ENERGY          RMS            GMAX         NAME    NUMBER
   4450      -4.1010E+05     1.6170E-01     1.8077E+01     NE2      1089

 BOND    =    27209.2402  ANGLE   =     4791.6063  DIHED      =    16578.4178
 VDWAALS =    48042.0358  EEL     =  -516631.7553  HBOND      =        0.0000
 1-4 VDW =     5331.7549  1-4 EEL =     4578.3541  RESTRAINT  =        0.0000


   NSTEP       ENERGY          RMS            GMAX         NAME    NUMBER
   4500      -4.1025E+05     1.0731E-01     6.5583E+00     NE2      1089

 BOND    =    27224.1905  ANGLE   =     4785.5067  DIHED      =    16566.3374
 VDWAALS =    48089.9126  EEL     =  -516822.6116  HBOND      =        0.0000
 1-4 VDW =     5328.8571  1-4 EEL =     4577.7863  RESTRAINT  =        0.0000


   NSTEP       ENERGY          RMS            GMAX         NAME    NUMBER
   4550      -4.1040E+05     1.0471E-01     6.0905E+00     CD       3894

 BOND    =    27239.6538  ANGLE   =     4779.4896  DIHED      =    16554.2744
 VDWAALS =    48137.4734  EEL     =  -517012.5403  HBOND      =        0.0000
 1-4 VDW =     5326.0031  1-4 EEL =     4577.2425  RESTRAINT  =        0.0000


   NSTEP       ENERGY          RMS            GMAX         NAME    NUMBER
   4600      -4.1054E+05     3.1260E-01     7.1854E+01     CD       3894

 BOND    =    27259.8677  ANGLE   =     4773.7904  DIHED      =    16542.2834
 VDWAALS =    48183.8628  EEL     =  -517200.1459  HBOND      =        0.0000
 1-4 VDW =     5323.1850  1-4 EEL =     4576.6804  RESTRAINT  =        0.0000


   NSTEP       ENERGY          RMS            GMAX         NAME    NUMBER
   4650      -4.1069E+05     1.4673E-01     1.7304E+01     NE2      1089

 BOND    =    27270.4851  ANGLE   =     4767.4707  DIHED      =    16530.5598
 VDWAALS =    48230.1294  EEL     =  -517384.1124  HBOND      =        0.0000
 1-4 VDW =     5320.4767  1-4 EEL =     4576.1961  RESTRAINT  =        0.0000


   NSTEP       ENERGY          RMS            GMAX         NAME    NUMBER
   4700      -4.1082E+05     2.5184E-01     3.3503E+01     NE2      1089

 BOND    =    27287.2837  ANGLE   =     4761.9751  DIHED      =    16519.3448
 VDWAALS =    48273.6522  EEL     =  -517559.5795  HBOND      =        0.0000
 1-4 VDW =     5317.8818  1-4 EEL =     4575.6782  RESTRAINT  =        0.0000


   NSTEP       ENERGY          RMS            GMAX         NAME    NUMBER
   4750      -4.1095E+05     3.8414E-01     8.5091E+01     CD       3894

 BOND    =    27305.5374  ANGLE   =     4756.9792  DIHED      =    16508.3904
 VDWAALS =    48317.8189  EEL     =  -517732.2353  HBOND      =        0.0000
 1-4 VDW =     5315.3834  1-4 EEL =     4575.1455  RESTRAINT  =        0.0000


   NSTEP       ENERGY          RMS            GMAX         NAME    NUMBER
   4800      -4.1109E+05     1.6947E-01     2.1104E+01     NE2      1089

 BOND    =    27313.3808  ANGLE   =     4750.0697  DIHED      =    16497.6072
 VDWAALS =    48360.3299  EEL     =  -517901.0324  HBOND      =        0.0000
 1-4 VDW =     5312.8929  1-4 EEL =     4574.5441  RESTRAINT  =        0.0000


   NSTEP       ENERGY          RMS            GMAX         NAME    NUMBER
   4850      -4.1122E+05     1.0001E-01     6.8701E+00     NE2      1089

 BOND    =    27326.2952  ANGLE   =     4744.2397  DIHED      =    16486.8463
 VDWAALS =    48403.0770  EEL     =  -518069.0998  HBOND      =        0.0000
 1-4 VDW =     5310.4153  1-4 EEL =     4574.0232  RESTRAINT  =        0.0000


   NSTEP       ENERGY          RMS            GMAX         NAME    NUMBER
   4900      -4.1135E+05     1.6963E-01     2.3075E+01     NE2      1089

 BOND    =    27341.4435  ANGLE   =     4738.6916  DIHED      =    16475.9848
 VDWAALS =    48446.3279  EEL     =  -518238.6233  HBOND      =        0.0000
 1-4 VDW =     5307.9375  1-4 EEL =     4573.4816  RESTRAINT  =        0.0000


   NSTEP       ENERGY          RMS            GMAX         NAME    NUMBER
   4950      -4.1148E+05     3.0763E-01     6.4584E+01     CD       3894

 BOND    =    27359.1856  ANGLE   =     4733.4584  DIHED      =    16465.1845
 VDWAALS =    48488.8790  EEL     =  -518406.5493  HBOND      =        0.0000
 1-4 VDW =     5305.4876  1-4 EEL =     4572.9624  RESTRAINT  =        0.0000


   NSTEP       ENERGY          RMS            GMAX         NAME    NUMBER
   5000      -4.1160E+05     3.8933E-01     5.7074E+01     NE2      1089

 BOND    =    27375.4036  ANGLE   =     4728.8516  DIHED      =    16455.0010
 VDWAALS =    48530.3145  EEL     =  -518565.8252  HBOND      =        0.0000
 1-4 VDW =     5303.2496  1-4 EEL =     4572.5397  RESTRAINT  =        0.0000


   NSTEP       ENERGY          RMS            GMAX         NAME    NUMBER
   5050      -4.1333E+05     3.5031E-01     5.3098E+01     H1     131353

 BOND    =    27638.9716  ANGLE   =     4649.3293  DIHED      =    16316.1240
 VDWAALS =    49312.3365  EEL     =  -521083.2861  HBOND      =        0.0000
 1-4 VDW =     5265.9372  1-4 EEL =     4567.0506  RESTRAINT  =        0.0000


   NSTEP       ENERGY          RMS            GMAX         NAME    NUMBER
   5100      -4.1380E+05     2.9632E-01     3.5669E+01     H1     131353

 BOND    =    27603.6874  ANGLE   =     4640.0217  DIHED      =    16283.4663
 VDWAALS =    49335.3097  EEL     =  -521484.4602  HBOND      =        0.0000
 1-4 VDW =     5265.1426  1-4 EEL =     4556.8210  RESTRAINT  =        0.0000


   NSTEP       ENERGY          RMS            GMAX         NAME    NUMBER
   5150      -4.1410E+05     2.6221E-01     2.5710E+01     CD       2699

 BOND    =    27640.0288  ANGLE   =     4621.6536  DIHED      =    16258.0390
 VDWAALS =    49388.4775  EEL     =  -521824.6363  HBOND      =        0.0000
 1-4 VDW =     5257.0850  1-4 EEL =     4554.3819  RESTRAINT  =        0.0000


   NSTEP       ENERGY          RMS            GMAX         NAME    NUMBER
   5200      -4.1437E+05     2.6549E-01     2.6300E+01     CD       2699

 BOND    =    27663.1374  ANGLE   =     4613.2979  DIHED      =    16237.0907
 VDWAALS =    49447.2687  EEL     =  -522129.3312  HBOND      =        0.0000
 1-4 VDW =     5252.3664  1-4 EEL =     4550.4126  RESTRAINT  =        0.0000


   NSTEP       ENERGY          RMS            GMAX         NAME    NUMBER
   5250      -4.1461E+05     2.6707E-01     2.4925E+01     CD       2699

 BOND    =    27686.9494  ANGLE   =     4604.4505  DIHED      =    16217.4803
 VDWAALS =    49513.0531  EEL     =  -522427.1398  HBOND      =        0.0000
 1-4 VDW =     5247.6878  1-4 EEL =     4547.0990  RESTRAINT  =        0.0000


   NSTEP       ENERGY          RMS            GMAX         NAME    NUMBER
   5300      -4.1484E+05     2.6404E-01     2.2890E+01     CD       2699

 BOND    =    27710.6833  ANGLE   =     4596.1738  DIHED      =    16198.2647
 VDWAALS =    49582.2626  EEL     =  -522719.3003  HBOND      =        0.0000
 1-4 VDW =     5243.1981  1-4 EEL =     4543.7320  RESTRAINT  =        0.0000


   NSTEP       ENERGY          RMS            GMAX         NAME    NUMBER
   5350      -4.1507E+05     2.6200E-01     2.4477E+01     CG       4110

 BOND    =    27733.6788  ANGLE   =     4589.6035  DIHED      =    16179.0397
 VDWAALS =    49647.8776  EEL     =  -523003.6420  HBOND      =        0.0000
 1-4 VDW =     5238.7588  1-4 EEL =     4540.2346  RESTRAINT  =        0.0000


   NSTEP       ENERGY          RMS            GMAX         NAME    NUMBER
   5400      -4.1529E+05     2.5672E-01     2.5458E+01     CG       4110

 BOND    =    27754.6568  ANGLE   =     4582.0941  DIHED      =    16160.1243
 VDWAALS =    49716.4751  EEL     =  -523277.0527  HBOND      =        0.0000
 1-4 VDW =     5234.3620  1-4 EEL =     4537.2852  RESTRAINT  =        0.0000


   NSTEP       ENERGY          RMS            GMAX         NAME    NUMBER
   5450      -4.1550E+05     2.5077E-01     2.5065E+01     CG       4110

 BOND    =    27774.6255  ANGLE   =     4574.7686  DIHED      =    16141.9100
 VDWAALS =    49779.0218  EEL     =  -523534.4755  HBOND      =        0.0000
 1-4 VDW =     5230.0052  1-4 EEL =     4534.6510  RESTRAINT  =        0.0000


   NSTEP       ENERGY          RMS            GMAX         NAME    NUMBER
   5500      -4.1570E+05     2.4520E-01     2.3998E+01     CG       4110

 BOND    =    27794.1796  ANGLE   =     4568.3992  DIHED      =    16124.6242
 VDWAALS =    49839.1273  EEL     =  -523785.2154  HBOND      =        0.0000
 1-4 VDW =     5225.8282  1-4 EEL =     4532.0324  RESTRAINT  =        0.0000


   NSTEP       ENERGY          RMS            GMAX         NAME    NUMBER
   5550      -4.1593E+05     5.0817E-01     8.1962E+01     H2     131354

 BOND    =    27832.8603  ANGLE   =     4567.7649  DIHED      =    16102.6184
 VDWAALS =    49931.1484  EEL     =  -524113.6950  HBOND      =        0.0000
 1-4 VDW =     5221.8828  1-4 EEL =     4526.2695  RESTRAINT  =        0.0000


   NSTEP       ENERGY          RMS            GMAX         NAME    NUMBER
   5600      -4.1616E+05     3.6876E-01     7.4243E+01     CG       4110

 BOND    =    27846.7027  ANGLE   =     4560.7168  DIHED      =    16085.3381
 VDWAALS =    49989.9089  EEL     =  -524386.7744  HBOND      =        0.0000
 1-4 VDW =     5216.8151  1-4 EEL =     4525.5226  RESTRAINT  =        0.0000


   NSTEP       ENERGY          RMS            GMAX         NAME    NUMBER
   5650      -4.1636E+05     4.4822E-01     8.5449E+01     CG       4110

 BOND    =    27874.1637  ANGLE   =     4558.2190  DIHED      =    16069.1013
 VDWAALS =    50043.2665  EEL     =  -524636.1575  HBOND      =        0.0000
 1-4 VDW =     5212.8693  1-4 EEL =     4523.3371  RESTRAINT  =        0.0000


   NSTEP       ENERGY          RMS            GMAX         NAME    NUMBER
   5700      -4.1657E+05     3.5335E-01     4.3176E+01     CG       4110

 BOND    =    27883.1615  ANGLE   =     4549.0531  DIHED      =    16053.2336
 VDWAALS =    50091.4994  EEL     =  -524880.3486  HBOND      =        0.0000
 1-4 VDW =     5207.9223  1-4 EEL =     4522.8921  RESTRAINT  =        0.0000


   NSTEP       ENERGY          RMS            GMAX         NAME    NUMBER
   5750      -4.1680E+05     3.4507E-01     4.3153E+01     CG       4110

 BOND    =    27916.4358  ANGLE   =     4540.5002  DIHED      =    16035.7448
 VDWAALS =    50153.3287  EEL     =  -525165.6214  HBOND      =        0.0000
 1-4 VDW =     5203.0127  1-4 EEL =     4520.6366  RESTRAINT  =        0.0000


   NSTEP       ENERGY          RMS            GMAX         NAME    NUMBER
   5800      -4.1707E+05     3.0584E-01     4.9852E+01     CG         97

 BOND    =    27939.0115  ANGLE   =     4528.8683  DIHED      =    16014.7837
 VDWAALS =    50241.8246  EEL     =  -525510.4492  HBOND      =        0.0000
 1-4 VDW =     5197.0304  1-4 EEL =     4516.4498  RESTRAINT  =        0.0000


   NSTEP       ENERGY          RMS            GMAX         NAME    NUMBER
   5850      -4.1744E+05     2.0385E-01     1.9607E+01     CG         97

 BOND    =    27977.9726  ANGLE   =     4515.8581  DIHED      =    15986.0100
 VDWAALS =    50372.1834  EEL     =  -525991.0147  HBOND      =        0.0000
 1-4 VDW =     5188.8004  1-4 EEL =     4510.9410  RESTRAINT  =        0.0000


   NSTEP       ENERGY          RMS            GMAX         NAME    NUMBER
   5900      -4.1781E+05     2.1471E-01     2.9656E+01     CG         97

 BOND    =    28022.4550  ANGLE   =     4505.9707  DIHED      =    15957.2290
 VDWAALS =    50503.0359  EEL     =  -526484.7789  HBOND      =        0.0000
 1-4 VDW =     5180.8003  1-4 EEL =     4505.4953  RESTRAINT  =        0.0000


   NSTEP       ENERGY          RMS            GMAX         NAME    NUMBER
   5950      -4.1807E+05     2.1779E-01     3.2803E+01     CG         97

 BOND    =    28047.5581  ANGLE   =     4499.9959  DIHED      =    15935.8320
 VDWAALS =    50597.6748  EEL     =  -526825.6583  HBOND      =        0.0000
 1-4 VDW =     5175.5015  1-4 EEL =     4500.6619  RESTRAINT  =        0.0000


   NSTEP       ENERGY          RMS            GMAX         NAME    NUMBER
   6000      -4.1826E+05     3.9771E-01     7.8939E+01     CD       2699

 BOND    =    28102.1745  ANGLE   =     4497.5766  DIHED      =    15918.5345
 VDWAALS =    50664.6594  EEL     =  -527109.4239  HBOND      =        0.0000
 1-4 VDW =     5171.2303  1-4 EEL =     4497.3603  RESTRAINT  =        0.0000


   NSTEP       ENERGY          RMS            GMAX         NAME    NUMBER
   6050      -4.1843E+05     1.9392E-01     1.3231E+01     CD       4791

 BOND    =    28074.6254  ANGLE   =     4491.0905  DIHED      =    15904.9918
 VDWAALS =    50725.0707  EEL     =  -527284.2134  HBOND      =        0.0000
 1-4 VDW =     5168.2190  1-4 EEL =     4493.9179  RESTRAINT  =        0.0000


   NSTEP       ENERGY          RMS            GMAX         NAME    NUMBER
   6100      -4.1869E+05     1.6012E-01     2.1584E+01     CD        539

 BOND    =    28113.3577  ANGLE   =     4480.8822  DIHED      =    15881.3135
 VDWAALS =    50828.1247  EEL     =  -527646.8798  HBOND      =        0.0000
 1-4 VDW =     5162.3312  1-4 EEL =     4490.6708  RESTRAINT  =        0.0000


   NSTEP       ENERGY          RMS            GMAX         NAME    NUMBER
   6150      -4.1897E+05     1.3550E-01     1.7581E+01     CD       2699

 BOND    =    28141.4114  ANGLE   =     4472.6025  DIHED      =    15856.3161
 VDWAALS =    50938.7579  EEL     =  -528024.0068  HBOND      =        0.0000
 1-4 VDW =     5156.4502  1-4 EEL =     4486.4090  RESTRAINT  =        0.0000


   NSTEP       ENERGY          RMS            GMAX         NAME    NUMBER
   6200      -4.1914E+05     1.6539E-01     2.8565E+01     CD       4791

 BOND    =    28162.3116  ANGLE   =     4471.1882  DIHED      =    15841.3749
 VDWAALS =    50993.7845  EEL     =  -528247.1447  HBOND      =        0.0000
 1-4 VDW =     5152.9389  1-4 EEL =     4482.2268  RESTRAINT  =        0.0000


   NSTEP       ENERGY          RMS            GMAX         NAME    NUMBER
   6250      -4.1928E+05     1.5628E-01     1.3223E+01     N31     42677

 BOND    =    28179.6651  ANGLE   =     4466.9049  DIHED      =    15831.5296
 VDWAALS =    51027.6694  EEL     =  -528416.6844  HBOND      =        0.0000
 1-4 VDW =     5149.3689  1-4 EEL =     4481.7534  RESTRAINT  =        0.0000


   NSTEP       ENERGY          RMS            GMAX         NAME    NUMBER
   6300      -4.1956E+05     1.6404E-01     2.5084E+01     CD       4791

 BOND    =    28200.4569  ANGLE   =     4455.4772  DIHED      =    15810.5613
 VDWAALS =    51108.7161  EEL     =  -528753.8114  HBOND      =        0.0000
 1-4 VDW =     5142.2045  1-4 EEL =     4481.2360  RESTRAINT  =        0.0000


   NSTEP       ENERGY          RMS            GMAX         NAME    NUMBER
   6350      -4.1976E+05     1.2233E-01     1.4519E+01     CD        539

 BOND    =    28221.5421  ANGLE   =     4446.5156  DIHED      =    15793.8188
 VDWAALS =    51176.8613  EEL     =  -529021.1718  HBOND      =        0.0000
 1-4 VDW =     5138.0277  1-4 EEL =     4479.5536  RESTRAINT  =        0.0000


   NSTEP       ENERGY          RMS            GMAX         NAME    NUMBER
   6400      -4.1991E+05     1.2482E-01     1.8465E+01     CD       4791

 BOND    =    28234.0155  ANGLE   =     4442.2110  DIHED      =    15782.3860
 VDWAALS =    51223.5664  EEL     =  -529201.9512  HBOND      =        0.0000
 1-4 VDW =     5134.8644  1-4 EEL =     4478.5092  RESTRAINT  =        0.0000


   NSTEP       ENERGY          RMS            GMAX         NAME    NUMBER
   6450      -4.2003E+05     1.2885E-01     1.7312E+01     OE1      4792

 BOND    =    28250.8434  ANGLE   =     4436.9178  DIHED      =    15772.1948
 VDWAALS =    51267.3695  EEL     =  -529369.9401  HBOND      =        0.0000
 1-4 VDW =     5131.9403  1-4 EEL =     4477.9231  RESTRAINT  =        0.0000


   NSTEP       ENERGY          RMS            GMAX         NAME    NUMBER
   6500      -4.2015E+05     1.4091E-01     1.2609E+01     OE1      4792

 BOND    =    28263.7173  ANGLE   =     4433.8684  DIHED      =    15762.7988
 VDWAALS =    51303.1388  EEL     =  -529524.0374  HBOND      =        0.0000
 1-4 VDW =     5129.6282  1-4 EEL =     4477.4406  RESTRAINT  =        0.0000


   NSTEP       ENERGY          RMS            GMAX         NAME    NUMBER
   6550      -4.2027E+05     1.3689E-01     1.0549E+01     C04      4887

 BOND    =    28276.3144  ANGLE   =     4428.5510  DIHED      =    15753.9640
 VDWAALS =    51339.1319  EEL     =  -529673.6438  HBOND      =        0.0000
 1-4 VDW =     5126.7516  1-4 EEL =     4476.8844  RESTRAINT  =        0.0000


   NSTEP       ENERGY          RMS            GMAX         NAME    NUMBER
   6600      -4.2050E+05     1.1719E-01     1.4133E+01     CD       4791

 BOND    =    28301.9838  ANGLE   =     4417.9178  DIHED      =    15737.0670
 VDWAALS =    51426.3628  EEL     =  -529978.2021  HBOND      =        0.0000
 1-4 VDW =     5122.0143  1-4 EEL =     4475.8535  RESTRAINT  =        0.0000


   NSTEP       ENERGY          RMS            GMAX         NAME    NUMBER
   6650      -4.2065E+05     1.1584E-01     1.3823E+01     CD       4791

 BOND    =    28316.5209  ANGLE   =     4411.0936  DIHED      =    15725.9188
 VDWAALS =    51477.6585  EEL     =  -530180.3066  HBOND      =        0.0000
 1-4 VDW =     5119.6908  1-4 EEL =     4475.1181  RESTRAINT  =        0.0000


   NSTEP       ENERGY          RMS            GMAX         NAME    NUMBER
   6700      -4.2077E+05     1.1054E-01     6.4286E+00     H2      67214

 BOND    =    28327.4693  ANGLE   =     4407.2950  DIHED      =    15718.4875
 VDWAALS =    51509.2573  EEL     =  -530320.9423  HBOND      =        0.0000
 1-4 VDW =     5117.2887  1-4 EEL =     4474.7140  RESTRAINT  =        0.0000


   NSTEP       ENERGY          RMS            GMAX         NAME    NUMBER
   6750      -4.2105E+05     1.3491E-01     1.5871E+01     CD        539

 BOND    =    28367.5382  ANGLE   =     4397.7572  DIHED      =    15700.5418
 VDWAALS =    51615.9127  EEL     =  -530714.3382  HBOND      =        0.0000
 1-4 VDW =     5111.8743  1-4 EEL =     4472.9544  RESTRAINT  =        0.0000


   NSTEP       ENERGY          RMS            GMAX         NAME    NUMBER
   6800      -4.2122E+05     1.6724E-01     1.8700E+01     O31     32886

 BOND    =    28378.2057  ANGLE   =     4390.1623  DIHED      =    15690.9742
 VDWAALS =    51671.6129  EEL     =  -530929.4944  HBOND      =        0.0000
 1-4 VDW =     5107.4217  1-4 EEL =     4471.6178  RESTRAINT  =        0.0000


   NSTEP       ENERGY          RMS            GMAX         NAME    NUMBER
   6850      -4.2132E+05     1.4817E-01     2.1552E+01     O      118164

 BOND    =    28386.5772  ANGLE   =     4389.9866  DIHED      =    15685.1276
 VDWAALS =    51696.8358  EEL     =  -531057.4116  HBOND      =        0.0000
 1-4 VDW =     5106.9878  1-4 EEL =     4470.4316  RESTRAINT  =        0.0000


   NSTEP       ENERGY          RMS            GMAX         NAME    NUMBER
   6900      -4.2143E+05     1.1031E-01     1.4666E+01     CG         97

 BOND    =    28400.2186  ANGLE   =     4385.9804  DIHED      =    15677.4562
 VDWAALS =    51734.3113  EEL     =  -531203.3847  HBOND      =        0.0000
 1-4 VDW =     5104.9758  1-4 EEL =     4469.0480  RESTRAINT  =        0.0000


   NSTEP       ENERGY          RMS            GMAX         NAME    NUMBER
   6950      -4.2154E+05     1.0037E-01     1.6776E+01     CG         97

 BOND    =    28410.0880  ANGLE   =     4382.6240  DIHED      =    15668.2578
 VDWAALS =    51772.3972  EEL     =  -531343.6515  HBOND      =        0.0000
 1-4 VDW =     5103.4260  1-4 EEL =     4467.4101  RESTRAINT  =        0.0000


   NSTEP       ENERGY          RMS            GMAX         NAME    NUMBER
   7000      -4.2164E+05     1.0237E-01     2.0712E+01     CG         97

 BOND    =    28421.3276  ANGLE   =     4379.3430  DIHED      =    15660.6006
 VDWAALS =    51806.6958  EEL     =  -531473.8311  HBOND      =        0.0000
 1-4 VDW =     5101.8441  1-4 EEL =     4465.9454  RESTRAINT  =        0.0000


   NSTEP       ENERGY          RMS            GMAX         NAME    NUMBER
   7050      -4.2173E+05     9.9998E-02     1.2979E+01     O      118164

 BOND    =    28433.2770  ANGLE   =     4376.3626  DIHED      =    15653.1781
 VDWAALS =    51841.7699  EEL     =  -531601.7618  HBOND      =        0.0000
 1-4 VDW =     5100.2200  1-4 EEL =     4464.6310  RESTRAINT  =        0.0000


   NSTEP       ENERGY          RMS            GMAX         NAME    NUMBER
   7100      -4.2185E+05     9.7216E-02     1.3593E+01     CG         97

 BOND    =    28445.9918  ANGLE   =     4373.1142  DIHED      =    15643.6387
 VDWAALS =    51887.9444  EEL     =  -531762.2416  HBOND      =        0.0000
 1-4 VDW =     5098.3009  1-4 EEL =     4462.8874  RESTRAINT  =        0.0000


   NSTEP       ENERGY          RMS            GMAX         NAME    NUMBER
   7150      -4.2194E+05     9.7748E-02     1.5626E+01     CG         97

 BOND    =    28456.1208  ANGLE   =     4370.2967  DIHED      =    15636.6222
 VDWAALS =    51920.3527  EEL     =  -531883.6703  HBOND      =        0.0000
 1-4 VDW =     5096.8066  1-4 EEL =     4461.7571  RESTRAINT  =        0.0000


   NSTEP       ENERGY          RMS            GMAX         NAME    NUMBER
   7200      -4.2203E+05     9.4456E-02     1.1144E+01     O      118164

 BOND    =    28465.6446  ANGLE   =     4367.1539  DIHED      =    15629.7084
 VDWAALS =    51948.3400  EEL     =  -532001.8596  HBOND      =        0.0000
 1-4 VDW =     5095.3696  1-4 EEL =     4461.5943  RESTRAINT  =        0.0000


   NSTEP       ENERGY          RMS            GMAX         NAME    NUMBER
   7250      -4.2215E+05     1.0689E-01     1.1511E+01     CG         97

 BOND    =    28477.7580  ANGLE   =     4364.2078  DIHED      =    15619.7649
 VDWAALS =    51988.0736  EEL     =  -532153.1967  HBOND      =        0.0000
 1-4 VDW =     5093.8804  1-4 EEL =     4460.4150  RESTRAINT  =        0.0000


   NSTEP       ENERGY          RMS            GMAX         NAME    NUMBER
   7300      -4.2223E+05     9.4640E-02     7.7905E+00     O33     32908

 BOND    =    28485.3397  ANGLE   =     4362.6975  DIHED      =    15611.8823
 VDWAALS =    52014.8175  EEL     =  -532261.6405  HBOND      =        0.0000
 1-4 VDW =     5092.9685  1-4 EEL =     4459.1711  RESTRAINT  =        0.0000


   NSTEP       ENERGY          RMS            GMAX         NAME    NUMBER
   7350      -4.2231E+05     1.0830E-01     1.2375E+01     O31     32886

 BOND    =    28496.0708  ANGLE   =     4361.3980  DIHED      =    15605.0658
 VDWAALS =    52036.9705  EEL     =  -532361.6065  HBOND      =        0.0000
 1-4 VDW =     5091.7086  1-4 EEL =     4458.4500  RESTRAINT  =        0.0000


   NSTEP       ENERGY          RMS            GMAX         NAME    NUMBER
   7400      -4.2247E+05     1.3362E-01     2.1507E+01     P31     26723

 BOND    =    28512.2103  ANGLE   =     4357.9070  DIHED      =    15591.1598
 VDWAALS =    52096.4264  EEL     =  -532572.8392  HBOND      =        0.0000
 1-4 VDW =     5090.2843  1-4 EEL =     4455.7027  RESTRAINT  =        0.0000


   NSTEP       ENERGY          RMS            GMAX         NAME    NUMBER
   7450      -4.2254E+05     1.2743E-01     1.6476E+01     CD        539

 BOND    =    28515.8462  ANGLE   =     4355.9322  DIHED      =    15585.3106
 VDWAALS =    52121.8296  EEL     =  -532659.9737  HBOND      =        0.0000
 1-4 VDW =     5089.1831  1-4 EEL =     4454.2121  RESTRAINT  =        0.0000


   NSTEP       ENERGY          RMS            GMAX         NAME    NUMBER
   7500      -4.2260E+05     1.4377E-01     2.2006E+01     CD        539

 BOND    =    28523.2766  ANGLE   =     4354.3028  DIHED      =    15579.7464
 VDWAALS =    52151.7181  EEL     =  -532751.8563  HBOND      =        0.0000
 1-4 VDW =     5088.1575  1-4 EEL =     4452.9866  RESTRAINT  =        0.0000


   NSTEP       ENERGY          RMS            GMAX         NAME    NUMBER
   7550      -4.2266E+05     1.5977E-01     2.7037E+01     CD        539

 BOND    =    28529.9995  ANGLE   =     4353.2860  DIHED      =    15574.4667
 VDWAALS =    52185.1062  EEL     =  -532843.2629  HBOND      =        0.0000
 1-4 VDW =     5087.0688  1-4 EEL =     4451.8807  RESTRAINT  =        0.0000


   NSTEP       ENERGY          RMS            GMAX         NAME    NUMBER
   7600      -4.2272E+05     2.2800E-01     4.8496E+01     CD        539

 BOND    =    28539.1848  ANGLE   =     4354.8124  DIHED      =    15568.3578
 VDWAALS =    52226.3275  EEL     =  -532948.2438  HBOND      =        0.0000
 1-4 VDW =     5085.9443  1-4 EEL =     4450.6895  RESTRAINT  =        0.0000


   NSTEP       ENERGY          RMS            GMAX         NAME    NUMBER
   7650      -4.2280E+05     1.9520E-01     1.5478E+01     CG         97

 BOND    =    28546.2073  ANGLE   =     4351.4967  DIHED      =    15561.3113
 VDWAALS =    52266.4129  EEL     =  -533058.8085  HBOND      =        0.0000
 1-4 VDW =     5084.0283  1-4 EEL =     4449.0999  RESTRAINT  =        0.0000


   NSTEP       ENERGY          RMS            GMAX         NAME    NUMBER
   7700      -4.2286E+05     1.8997E-01     1.5649E+01     H1      83182

 BOND    =    28561.0794  ANGLE   =     4349.4075  DIHED      =    15556.0035
 VDWAALS =    52297.3948  EEL     =  -533154.9104  HBOND      =        0.0000
 1-4 VDW =     5082.2601  1-4 EEL =     4448.5425  RESTRAINT  =        0.0000


   NSTEP       ENERGY          RMS            GMAX         NAME    NUMBER
   7750      -4.2291E+05     1.2706E-01     1.6401E+01     CD        539

 BOND    =    28565.5144  ANGLE   =     4347.1466  DIHED      =    15551.2605
 VDWAALS =    52325.5169  EEL     =  -533230.0475  HBOND      =        0.0000
 1-4 VDW =     5081.4827  1-4 EEL =     4446.9334  RESTRAINT  =        0.0000


   NSTEP       ENERGY          RMS            GMAX         NAME    NUMBER
   7800      -4.2297E+05     1.2857E-01     7.5015E+00     O       50913

 BOND    =    28554.9409  ANGLE   =     4346.1735  DIHED      =    15545.2936
 VDWAALS =    52360.0176  EEL     =  -533301.0679  HBOND      =        0.0000
 1-4 VDW =     5080.6523  1-4 EEL =     4445.7187  RESTRAINT  =        0.0000


   NSTEP       ENERGY          RMS            GMAX         NAME    NUMBER
   7850      -4.2302E+05     1.5480E-01     1.3152E+01     CG         97

 BOND    =    28561.1481  ANGLE   =     4344.9124  DIHED      =    15540.9353
 VDWAALS =    52380.1323  EEL     =  -533374.3118  HBOND      =        0.0000
 1-4 VDW =     5079.0850  1-4 EEL =     4444.3860  RESTRAINT  =        0.0000


   NSTEP       ENERGY          RMS            GMAX         NAME    NUMBER
   7900      -4.2307E+05     1.2440E-01     6.6283E+00     CG         97

 BOND    =    28574.3931  ANGLE   =     4343.5859  DIHED      =    15536.5809
 VDWAALS =    52403.4494  EEL     =  -533452.3514  HBOND      =        0.0000
 1-4 VDW =     5078.1081  1-4 EEL =     4443.1574  RESTRAINT  =        0.0000


   NSTEP       ENERGY          RMS            GMAX         NAME    NUMBER
   7950      -4.2312E+05     1.7000E-01     1.5746E+01     CD        539

 BOND    =    28583.4410  ANGLE   =     4342.5259  DIHED      =    15532.3251
 VDWAALS =    52426.7949  EEL     =  -533527.9610  HBOND      =        0.0000
 1-4 VDW =     5077.0161  1-4 EEL =     4441.8777  RESTRAINT  =        0.0000


   NSTEP       ENERGY          RMS            GMAX         NAME    NUMBER
   8000      -4.2317E+05     1.3449E-01     1.0013E+01     O      118092

 BOND    =    28594.0613  ANGLE   =     4340.8512  DIHED      =    15528.7800
 VDWAALS =    52447.0259  EEL     =  -533601.8710  HBOND      =        0.0000
 1-4 VDW =     5075.8034  1-4 EEL =     4440.6727  RESTRAINT  =        0.0000


   NSTEP       ENERGY          RMS            GMAX         NAME    NUMBER
   8050      -4.2323E+05     1.7172E-01     3.0430E+01     CG         97

 BOND    =    28594.2171  ANGLE   =     4339.4262  DIHED      =    15525.0951
 VDWAALS =    52470.4161  EEL     =  -533669.3332  HBOND      =        0.0000
 1-4 VDW =     5074.7479  1-4 EEL =     4439.5838  RESTRAINT  =        0.0000


   NSTEP       ENERGY          RMS            GMAX         NAME    NUMBER
   8100      -4.2328E+05     1.0805E-01     1.1208E+01     P31     26723

 BOND    =    28606.4960  ANGLE   =     4338.4701  DIHED      =    15521.5315
 VDWAALS =    52496.5312  EEL     =  -533753.7621  HBOND      =        0.0000
 1-4 VDW =     5073.6933  1-4 EEL =     4438.3282  RESTRAINT  =        0.0000


   NSTEP       ENERGY          RMS            GMAX         NAME    NUMBER
   8150      -4.2333E+05     1.1080E-01     7.0989E+00     P31     16673

 BOND    =    28612.3162  ANGLE   =     4337.5261  DIHED      =    15517.9995
 VDWAALS =    52520.1910  EEL     =  -533826.2129  HBOND      =        0.0000
 1-4 VDW =     5072.9225  1-4 EEL =     4437.1305  RESTRAINT  =        0.0000


   NSTEP       ENERGY          RMS            GMAX         NAME    NUMBER
   8200      -4.2337E+05     1.0880E-01     7.9822E+00     P31     26723

 BOND    =    28615.9261  ANGLE   =     4336.7831  DIHED      =    15514.9185
 VDWAALS =    52537.7612  EEL     =  -533887.5028  HBOND      =        0.0000
 1-4 VDW =     5071.9955  1-4 EEL =     4436.2969  RESTRAINT  =        0.0000


   NSTEP       ENERGY          RMS            GMAX         NAME    NUMBER
   8250      -4.2342E+05     1.2066E-01     9.2663E+00     CG         97

 BOND    =    28617.2659  ANGLE   =     4335.6500  DIHED      =    15511.2590
 VDWAALS =    52560.7354  EEL     =  -533953.1691  HBOND      =        0.0000
 1-4 VDW =     5071.1081  1-4 EEL =     4435.3805  RESTRAINT  =        0.0000


   NSTEP       ENERGY          RMS            GMAX         NAME    NUMBER
   8300      -4.2349E+05     2.4002E-01     4.3560E+01     CG         97

 BOND    =    28634.9977  ANGLE   =     4336.5621  DIHED      =    15503.7672
 VDWAALS =    52614.9735  EEL     =  -534086.6687  HBOND      =        0.0000
 1-4 VDW =     5069.6626  1-4 EEL =     4433.9075  RESTRAINT  =        0.0000


   NSTEP       ENERGY          RMS            GMAX         NAME    NUMBER
   8350      -4.2364E+05     2.3178E-01     3.1475E+01     O       53937

 BOND    =    28661.0205  ANGLE   =     4335.2131  DIHED      =    15490.1813
 VDWAALS =    52702.3542  EEL     =  -534325.2063  HBOND      =        0.0000
 1-4 VDW =     5062.5568  1-4 EEL =     4432.2649  RESTRAINT  =        0.0000


   NSTEP       ENERGY          RMS            GMAX         NAME    NUMBER
   8400      -4.2373E+05     1.2267E-01     1.3182E+01     O      107748

 BOND    =    28660.8594  ANGLE   =     4330.0323  DIHED      =    15483.7736
 VDWAALS =    52710.7618  EEL     =  -534413.6033  HBOND      =        0.0000
 1-4 VDW =     5062.1252  1-4 EEL =     4432.0463  RESTRAINT  =        0.0000


   NSTEP       ENERGY          RMS            GMAX         NAME    NUMBER
   8450      -4.2379E+05     3.0297E-01     8.6118E+01     CD        539

 BOND    =    28672.9044  ANGLE   =     4330.0329  DIHED      =    15478.0526
 VDWAALS =    52741.9730  EEL     =  -534506.2371  HBOND      =        0.0000
 1-4 VDW =     5059.3625  1-4 EEL =     4432.2490  RESTRAINT  =        0.0000


   NSTEP       ENERGY          RMS            GMAX         NAME    NUMBER
   8500      -4.2386E+05     1.6724E-01     1.3470E+01     P31     41061

 BOND    =    28676.1140  ANGLE   =     4326.9614  DIHED      =    15473.4396
 VDWAALS =    52766.5987  EEL     =  -534594.6782  HBOND      =        0.0000
 1-4 VDW =     5058.3901  1-4 EEL =     4431.6541  RESTRAINT  =        0.0000


   NSTEP       ENERGY          RMS            GMAX         NAME    NUMBER
   8550      -4.2391E+05     1.6448E-01     1.5290E+01     P31     16673

 BOND    =    28680.7962  ANGLE   =     4324.5290  DIHED      =    15469.3118
 VDWAALS =    52788.5144  EEL     =  -534665.5489  HBOND      =        0.0000
 1-4 VDW =     5057.3826  1-4 EEL =     4431.6267  RESTRAINT  =        0.0000


   NSTEP       ENERGY          RMS            GMAX         NAME    NUMBER
   8600      -4.2396E+05     1.6875E-01     1.5887E+01     P31     16673

 BOND    =    28687.0983  ANGLE   =     4322.8750  DIHED      =    15465.5585
 VDWAALS =    52813.1476  EEL     =  -534738.0357  HBOND      =        0.0000
 1-4 VDW =     5056.2311  1-4 EEL =     4431.5872  RESTRAINT  =        0.0000


   NSTEP       ENERGY          RMS            GMAX         NAME    NUMBER
   8650      -4.2401E+05     1.9037E-01     1.6837E+01     P31     16673

 BOND    =    28694.4645  ANGLE   =     4322.5756  DIHED      =    15461.4482
 VDWAALS =    52842.4243  EEL     =  -534820.2629  HBOND      =        0.0000
 1-4 VDW =     5055.0388  1-4 EEL =     4431.3411  RESTRAINT  =        0.0000


   NSTEP       ENERGY          RMS            GMAX         NAME    NUMBER
   8700      -4.2408E+05     1.9261E-01     1.7803E+01     C31     32889

 BOND    =    28701.5952  ANGLE   =     4319.5365  DIHED      =    15456.4832
 VDWAALS =    52875.2046  EEL     =  -534918.5088  HBOND      =        0.0000
 1-4 VDW =     5054.4312  1-4 EEL =     4430.6658  RESTRAINT  =        0.0000


   NSTEP       ENERGY          RMS            GMAX         NAME    NUMBER
   8750      -4.2415E+05     1.9638E-01     1.8525E+01     H2     107750

 BOND    =    28711.0578  ANGLE   =     4318.0816  DIHED      =    15451.1356
 VDWAALS =    52911.5195  EEL     =  -535025.0982  HBOND      =        0.0000
 1-4 VDW =     5052.7367  1-4 EEL =     4430.8475  RESTRAINT  =        0.0000


   NSTEP       ENERGY          RMS            GMAX         NAME    NUMBER
   8800      -4.2420E+05     1.0593E-01     7.9958E+00     C31     32889

 BOND    =    28713.9901  ANGLE   =     4314.4318  DIHED      =    15447.4708
 VDWAALS =    52926.5152  EEL     =  -535087.8593  HBOND      =        0.0000
 1-4 VDW =     5052.7408  1-4 EEL =     4429.8686  RESTRAINT  =        0.0000


   NSTEP       ENERGY          RMS            GMAX         NAME    NUMBER
   8850      -4.2425E+05     1.3679E-01     1.2071E+01     CD2      1091

 BOND    =    28719.6823  ANGLE   =     4312.7572  DIHED      =    15443.8572
 VDWAALS =    52943.3225  EEL     =  -535150.5074  HBOND      =        0.0000
 1-4 VDW =     5051.9142  1-4 EEL =     4429.7833  RESTRAINT  =        0.0000


   NSTEP       ENERGY          RMS            GMAX         NAME    NUMBER
   8900      -4.2430E+05     1.5280E-01     1.8074E+01     CD2      1091

 BOND    =    28724.3663  ANGLE   =     4313.6066  DIHED      =    15439.6746
 VDWAALS =    52965.0435  EEL     =  -535222.4098  HBOND      =        0.0000
 1-4 VDW =     5050.5656  1-4 EEL =     4429.8658  RESTRAINT  =        0.0000


   NSTEP       ENERGY          RMS            GMAX         NAME    NUMBER
   8950      -4.2435E+05     1.0359E-01     9.9394E+00     C31     32889

 BOND    =    28728.0634  ANGLE   =     4310.0362  DIHED      =    15435.9456
 VDWAALS =    52976.7064  EEL     =  -535281.2014  HBOND      =        0.0000
 1-4 VDW =     5050.7469  1-4 EEL =     4429.1041  RESTRAINT  =        0.0000


   NSTEP       ENERGY          RMS            GMAX         NAME    NUMBER
   9000      -4.2439E+05     9.4076E-02     9.0953E+00     C31     32889

 BOND    =    28731.6462  ANGLE   =     4309.0133  DIHED      =    15432.7718
 VDWAALS =    52989.9421  EEL     =  -535331.9372  HBOND      =        0.0000
 1-4 VDW =     5050.2298  1-4 EEL =     4428.8328  RESTRAINT  =        0.0000


   NSTEP       ENERGY          RMS            GMAX         NAME    NUMBER
   9050      -4.2443E+05     9.2692E-02     7.4450E+00     P31     26723

 BOND    =    28736.0440  ANGLE   =     4308.2174  DIHED      =    15429.4685
 VDWAALS =    53005.2883  EEL     =  -535384.0585  HBOND      =        0.0000
 1-4 VDW =     5049.6664  1-4 EEL =     4428.6372  RESTRAINT  =        0.0000


   NSTEP       ENERGY          RMS            GMAX         NAME    NUMBER
   9100      -4.2446E+05     9.9704E-02     8.5295E+00     P31     30609

 BOND    =    28740.4293  ANGLE   =     4307.3561  DIHED      =    15426.1578
 VDWAALS =    53021.1761  EEL     =  -535435.4384  HBOND      =        0.0000
 1-4 VDW =     5048.9843  1-4 EEL =     4428.5065  RESTRAINT  =        0.0000


   NSTEP       ENERGY          RMS            GMAX         NAME    NUMBER
   9150      -4.2450E+05     1.0469E-01     1.3960E+01     CD        539

 BOND    =    28745.3667  ANGLE   =     4306.8218  DIHED      =    15422.7179
 VDWAALS =    53035.2512  EEL     =  -535484.9497  HBOND      =        0.0000
 1-4 VDW =     5048.2097  1-4 EEL =     4428.5076  RESTRAINT  =        0.0000


   NSTEP       ENERGY          RMS            GMAX         NAME    NUMBER
   9200      -4.2453E+05     9.7683E-02     1.1171E+01     CD        539

 BOND    =    28750.2797  ANGLE   =     4306.2435  DIHED      =    15419.5485
 VDWAALS =    53047.5453  EEL     =  -535531.9560  HBOND      =        0.0000
 1-4 VDW =     5047.5949  1-4 EEL =     4428.4848  RESTRAINT  =        0.0000


   NSTEP       ENERGY          RMS            GMAX         NAME    NUMBER
   9250      -4.2457E+05     6.8055E-02     7.0238E+00     CD        539

 BOND    =    28752.0268  ANGLE   =     4304.4361  DIHED      =    15416.7182
 VDWAALS =    53057.9136  EEL     =  -535574.1334  HBOND      =        0.0000
 1-4 VDW =     5047.4751  1-4 EEL =     4428.2716  RESTRAINT  =        0.0000


   NSTEP       ENERGY          RMS            GMAX         NAME    NUMBER
   9300      -4.2460E+05     5.9676E-02     5.7086E+00     P31     26723

 BOND    =    28756.3393  ANGLE   =     4303.4252  DIHED      =    15413.7490
 VDWAALS =    53070.6435  EEL     =  -535621.4178  HBOND      =        0.0000
 1-4 VDW =     5046.9900  1-4 EEL =     4428.1478  RESTRAINT  =        0.0000


   NSTEP       ENERGY          RMS            GMAX         NAME    NUMBER
   9350      -4.2464E+05     5.4744E-02     6.5665E+00     CG         97

 BOND    =    28761.8852  ANGLE   =     4301.9054  DIHED      =    15410.4668
 VDWAALS =    53084.6941  EEL     =  -535676.6851  HBOND      =        0.0000
 1-4 VDW =     5046.4310  1-4 EEL =     4428.0633  RESTRAINT  =        0.0000


   NSTEP       ENERGY          RMS            GMAX         NAME    NUMBER
   9400      -4.2469E+05     4.4049E-02     2.6680E+00     CG         97

 BOND    =    28766.4103  ANGLE   =     4300.2818  DIHED      =    15407.0367
 VDWAALS =    53100.9820  EEL     =  -535737.2694  HBOND      =        0.0000
 1-4 VDW =     5045.6806  1-4 EEL =     4427.9840  RESTRAINT  =        0.0000


   NSTEP       ENERGY          RMS            GMAX         NAME    NUMBER
   9450      -4.2476E+05     5.0674E-02     8.3851E+00     CD        539

 BOND    =    28774.9752  ANGLE   =     4297.6565  DIHED      =    15401.4755
 VDWAALS =    53134.1446  EEL     =  -535843.9728  HBOND      =        0.0000
 1-4 VDW =     5044.5591  1-4 EEL =     4427.5211  RESTRAINT  =        0.0000


   NSTEP       ENERGY          RMS            GMAX         NAME    NUMBER
   9500      -4.2481E+05     5.5922E-02     3.9898E+00     C110    21324

 BOND    =    28779.8914  ANGLE   =     4295.9261  DIHED      =    15398.1491
 VDWAALS =    53155.4699  EEL     =  -535908.8197  HBOND      =        0.0000
 1-4 VDW =     5044.0161  1-4 EEL =     4427.4842  RESTRAINT  =        0.0000


   NSTEP       ENERGY          RMS            GMAX         NAME    NUMBER
   9550      -4.2491E+05     5.2282E-02     5.8987E+00     CD        539

 BOND    =    28792.0302  ANGLE   =     4293.3778  DIHED      =    15389.7245
 VDWAALS =    53206.5846  EEL     =  -536060.1995  HBOND      =        0.0000
 1-4 VDW =     5042.0211  1-4 EEL =     4426.7304  RESTRAINT  =        0.0000


   NSTEP       ENERGY          RMS            GMAX         NAME    NUMBER
   9600      -4.2496E+05     5.8417E-02     1.0657E+01     CD        539

 BOND    =    28799.5660  ANGLE   =     4292.0339  DIHED      =    15386.4187
 VDWAALS =    53237.1983  EEL     =  -536144.4027  HBOND      =        0.0000
 1-4 VDW =     5041.1616  1-4 EEL =     4426.2369  RESTRAINT  =        0.0000


   NSTEP       ENERGY          RMS            GMAX         NAME    NUMBER
   9650      -4.2500E+05     5.0809E-02     3.7884E+00     C17     21333

 BOND    =    28804.6757  ANGLE   =     4291.0995  DIHED      =    15383.8398
 VDWAALS =    53258.7532  EEL     =  -536207.8095  HBOND      =        0.0000
 1-4 VDW =     5040.2431  1-4 EEL =     4425.8922  RESTRAINT  =        0.0000


   NSTEP       ENERGY          RMS            GMAX         NAME    NUMBER
   9700      -4.2504E+05     4.6465E-02     4.2319E+00     C17     21333

 BOND    =    28809.1031  ANGLE   =     4289.8941  DIHED      =    15381.4677
 VDWAALS =    53278.2308  EEL     =  -536263.1513  HBOND      =        0.0000
 1-4 VDW =     5039.7086  1-4 EEL =     4425.8688  RESTRAINT  =        0.0000


   NSTEP       ENERGY          RMS            GMAX         NAME    NUMBER
   9750      -4.2510E+05     6.7684E-02     7.0458E+00     CD        539

 BOND    =    28817.5046  ANGLE   =     4288.9557  DIHED      =    15377.1444
 VDWAALS =    53308.3474  EEL     =  -536358.4647  HBOND      =        0.0000
 1-4 VDW =     5038.1895  1-4 EEL =     4425.5201  RESTRAINT  =        0.0000


   NSTEP       ENERGY          RMS            GMAX         NAME    NUMBER
   9800      -4.2516E+05     4.6498E-02     3.3919E+00     O      126540

 BOND    =    28822.8675  ANGLE   =     4286.7989  DIHED      =    15373.6552
 VDWAALS =    53332.3648  EEL     =  -536434.5125  HBOND      =        0.0000
 1-4 VDW =     5037.5538  1-4 EEL =     4425.2934  RESTRAINT  =        0.0000


   NSTEP       ENERGY          RMS            GMAX         NAME    NUMBER
   9850      -4.2524E+05     6.8275E-02     5.2620E+00     CD        539

 BOND    =    28832.2440  ANGLE   =     4284.9202  DIHED      =    15368.8729
 VDWAALS =    53361.6173  EEL     =  -536549.0808  HBOND      =        0.0000
 1-4 VDW =     5035.8802  1-4 EEL =     4425.2513  RESTRAINT  =        0.0000


   NSTEP       ENERGY          RMS            GMAX         NAME    NUMBER
   9900      -4.2529E+05     1.1779E-01     8.3180E+00     CZ2       458

 BOND    =    28842.5392  ANGLE   =     4284.1684  DIHED      =    15365.5498
 VDWAALS =    53386.6288  EEL     =  -536633.5571  HBOND      =        0.0000
 1-4 VDW =     5035.2561  1-4 EEL =     4424.5410  RESTRAINT  =        0.0000


   NSTEP       ENERGY          RMS            GMAX         NAME    NUMBER
   9950      -4.2533E+05     7.4413E-02     7.6269E+00     HS      32880

 BOND    =    28844.7922  ANGLE   =     4282.9332  DIHED      =    15363.7322
 VDWAALS =    53405.8868  EEL     =  -536685.8198  HBOND      =        0.0000
 1-4 VDW =     5034.8751  1-4 EEL =     4424.7285  RESTRAINT  =        0.0000


   NSTEP       ENERGY          RMS            GMAX         NAME    NUMBER
  10000      -4.2536E+05     7.1828E-02     5.7254E+00     HS      32880

 BOND    =    28848.8302  ANGLE   =     4282.0858  DIHED      =    15362.2407
 VDWAALS =    53423.4860  EEL     =  -536731.5473  HBOND      =        0.0000
 1-4 VDW =     5034.5399  1-4 EEL =     4424.3483  RESTRAINT  =        0.0000


  Maximum number of minimization cycles reached.


                    FINAL RESULTS


   NSTEP       ENERGY          RMS            GMAX         NAME    NUMBER
  10000      -4.2536E+05     7.1828E-02     5.7254E+00     HS      32880

 BOND    =    28848.8302  ANGLE   =     4282.0858  DIHED      =    15362.2407
 VDWAALS =    53423.4860  EEL     =  -536731.5473  HBOND      =        0.0000
 1-4 VDW =     5034.5399  1-4 EEL =     4424.3483  RESTRAINT  =        0.0000
--------------------------------------------------------------------------------
   5.  TIMINGS
--------------------------------------------------------------------------------

|  NonSetup CPU Time in Major Routines:
|
|     Routine           Sec        %
|     ------------------------------
|     Nonbond          32.76   32.37
|     Bond              0.00    0.00
|     Angle             0.00    0.00
|     Dihedral          0.00    0.00
|     Shake             0.00    0.00
|     Other            68.43   67.63
|     ------------------------------
|     Total           101.19

|  PME Nonbond Pairlist CPU Time:
|
|     Routine              Sec        %
|     ---------------------------------
|     Set Up Cit           0.00    0.00
|     Build List           0.00    0.00
|     ---------------------------------
|     Total                0.00    0.00

|  PME Direct Force CPU Time:
|
|     Routine              Sec        %
|     ---------------------------------
|     NonBonded Calc       0.00    0.00
|     Exclude Masked       0.00    0.00
|     Other                0.03    0.03
|     ---------------------------------
|     Total                0.03    0.03

|  PME Reciprocal Force CPU Time:
|
|     Routine              Sec        %
|     ---------------------------------
|     1D bspline           0.00    0.00
|     Grid Charges         0.00    0.00
|     Scalar Sum           0.00    0.00
|     Gradient Sum         0.00    0.00
|     FFT                  0.00    0.00
|     ---------------------------------
|     Total                0.00    0.00

|  Setup CPU time:            1.13 seconds
|  NonSetup CPU time:       101.19 seconds
|  Total CPU time:          102.32 seconds     0.03 hours

|  Setup wall time:           1    seconds
|  NonSetup wall time:      101    seconds
|  Total wall time:         102    seconds     0.03 hours
