# Supplementary material for: Intermolecular Interactions in G Protein-Coupled Receptor Allosteric Sites at the Membrane Interface from Molecular Dynamics Simulations and Quantum Chemical Calculations
Source: J Chem Inf Model. 2022 Sep 30;62(19):4736–47. doi: 10.1021/acs.jcim.2c00788 (PMC9554917; doi:10.1021/acs.jcim.2c00788)
Supplement: Supplementary file 2 — ci2c00788_si_002.zip [file ci2c00788_si_002.zip › MD_simulations_inputs/C5aR1_MD_simulations_inputs/5o9h_popc_chol/c5ar1-9p2-cholpopc.crd]

default_name
128528
  46.2105011  70.5699996  29.6630011  45.3905011  71.1179996  29.3340011
  47.0735011  70.9299996  29.2070011  46.0805011  69.5689996  29.4140011
  46.3355011  70.7009996  31.1270011  47.2185011  71.3039996  31.3380011
  45.1265011  71.3769996  31.7070011  44.9525011  72.3229996  31.1930011
  43.9085011  70.4559996  31.5210011  43.0225011  70.9349996  31.9380011
  43.7535011  70.2679996  30.4590011  44.0855011  69.5109996  32.0340011
  45.3295011  71.6569996  33.0840011  44.5345011  72.0989996  33.4490011
  46.4775011  69.3539996  31.7480011  46.3755011  68.3329996  31.0680011
  46.7415011  69.3189996  33.0650011  46.8225011  70.1389996  33.6660011
  46.9315011  68.0609996  33.7190011  47.4695011  67.4349996  33.0070011
  47.7955011  68.1289996  34.9910011  47.3435011  68.8269996  35.6960011
  47.8035011  67.1509996  35.4720011  49.2425011  68.5649996  34.7030011
  49.5965011  67.9979996  33.8420011  49.3055011  70.0459996  34.3080011
  50.3405011  70.3259996  34.1100011  48.7075011  70.2089996  33.4110011
  48.9135011  70.6569996  35.1210011  50.1975011  68.2009996  35.8490011
  51.2065011  68.5289996  35.6000011  49.8715011  68.6939996  36.7650011
  50.1925011  67.1209996  35.9970011  45.6045011  67.4829996  34.0780011
  44.5835011  68.1679996  34.0710011  45.6075011  66.1699996  34.3750011
  46.4515011  65.5979996  34.3580011  44.4305011  65.4439996  34.7440011
  43.6525011  65.6759996  34.0170011  44.6315011  63.9159996  34.7520011
  45.2615011  63.6479996  35.6000011  43.6665011  63.4339996  34.9070011
  45.2625011  63.3619996  33.4700011  46.0695011  64.0289996  33.1670011
  45.7155011  62.3969996  33.6990011  44.3135011  63.1809996  32.2820011
  43.7555011  64.0999996  32.1010011  44.8795011  62.9679996  31.3750011
  43.3785011  62.0589996  32.5840011  43.6855011  61.0939996  32.4590011
  42.1155011  62.3179996  33.0260011  41.6915011  63.6069996  33.1640011
  42.3195011  64.3779996  32.9360011  40.7465011  63.7999996  33.4950011
  41.2695011  61.2849996  33.3110011  41.5835011  60.3219996  33.1930011
  40.3235011  61.4769996  33.6420011  44.1055011  65.8399996  36.1490011
  44.9235011  66.4369996  36.8470011  42.8775011  65.5159996  36.5930011
  42.1965011  64.9949996  36.0410011  42.4145011  65.8819996  37.9020011
  42.4445011  66.9709996  37.9320011  41.0145011  65.4119996  38.1690011
  40.9175011  64.3309996  38.0710011  40.6495011  65.7629996  39.6210011
  39.6335011  65.4279996  39.8320011  41.3435011  65.2679996  40.3000011
  40.7125011  66.8419996  39.7610011  40.0745011  66.0369996  37.1220011
  39.0535011  65.7029996  37.3050011  40.1195011  67.1239996  37.1950011
  40.3845011  65.7269996  36.1240011  43.2905011  65.2809996  38.9630011
  43.6645011  65.9759996  39.9060011  43.6465011  64.0269996  38.8720011
  42.9095011  63.0369996  38.1090011  42.7745011  63.3449996  37.0720011
  41.9155011  62.8669996  38.5230011  43.7935011  61.7839996  38.2190011
  44.5395011  61.7489996  37.4250011  43.2045011  60.8699996  38.1430011
  44.4515011  61.9209996  39.6090011  45.4675011  61.5269996  39.6050011
  43.8965011  61.3649996  40.3650011  44.4405011  63.4249996  39.9060011
  44.0115011  63.5969996  40.8930011  45.7915011  64.0489996  40.0380011
  46.3245011  64.0739996  41.1470011  46.3695011  64.5389996  38.9280011
  45.9345011  64.5329996  38.0050011  47.6795011  65.1229996  38.9670011
  48.3335011  64.3909996  39.4400011  48.2285011  65.4369996  37.5670011
  47.5355011  66.0749996  37.0190011  49.1715011  65.9779996  37.6390011
  48.4255011  64.1129996  36.8400011  47.9235011  63.0779996  37.3560011
  49.0765011  64.1179996  35.7640011  47.6375011  66.4039996  39.7400011
  48.5425011  66.7019996  40.5180011  46.5765011  67.2059996  39.5280011
  45.8115011  66.9809996  38.8920011  46.4395011  68.4689996  40.1980011
  47.3245011  69.0619996  39.9670011  45.2335011  69.2369996  39.7460011
  44.3235011  68.6459996  39.8470011  45.0915011  70.4749996  40.6450011
  44.2195011  71.0509996  40.3360011  44.9695011  70.1599996  41.6810011
  45.9845011  71.0929996  40.5570011  45.3455011  69.5699996  38.2480011
  46.1325011  70.3109996  38.1060011  45.6495011  68.6739996  37.7070011
  44.0465011  70.1009996  37.6430011  44.1985011  70.3149996  36.5850011
  43.2615011  69.3529996  37.7530011  43.7515011  71.0149996  38.1590011
  46.2885011  68.2069996  41.6610011  46.8735011  68.8979996  42.4940011
  45.4925011  67.1809996  42.0060011  45.0195011  66.5739996  41.3370011
  45.2465011  66.8589996  43.3790011  44.7725011  67.7239996  43.8430011
  44.3165011  65.6469996  43.5450011  44.7585011  64.7879996  43.0400011
  44.2485011  65.3939996  44.6030011  42.8985011  65.8789996  42.9920011
  42.9725011  66.0409996  41.9170011  42.0195011  64.6349996  43.1860011
  41.0235011  64.8269996  42.7860011  42.4645011  63.7899996  42.6610011
  41.9455011  64.4039996  44.2490011  42.2715011  67.1549996  43.5730011
  41.2705011  67.2889996  43.1620011  42.2095011  67.0679996  44.6580011
  42.8885011  68.0149996  43.3120011  46.5535011  66.4959996  44.0030011
  46.8375011  66.8599996  45.1440011  47.3885011  65.7549996  43.2560011
  47.1865011  65.4539996  42.3030011  48.6575011  65.3229996  43.7590011
  48.4635011  64.7369996  44.6570011  49.4215011  64.4409996  42.7570011
  50.3765011  64.1419996  43.1900011  48.8315011  63.5529996  42.5300011
  49.5985011  65.0019996  41.8400011  49.5045011  66.5249996  44.0410011
  50.2115011  66.5689996  45.0450011  49.4515011  67.5389996  43.1580011
  48.8505011  67.5519996  42.3340011  50.2675011  68.7099996  43.3250011
  51.3035011  68.3719996  43.3390011  50.0895011  69.7199996  42.1760011
  49.0285011  69.9449996  42.0650011  50.5865011  70.6519996  42.4450011
  50.6415011  69.2329996  40.8220011  50.0775011  68.3489996  40.5260011
  50.4295011  70.2759996  39.7140011  50.8315011  69.8959996  38.7750011
  49.3635011  70.4729996  39.5990011  50.9425011  71.1999996  39.9810011
  52.1175011  68.8189996  40.9540011  52.4875011  68.4779996  39.9870011
  52.7065011  69.6729996  41.2880011  52.2055011  68.0119996  41.6810011
  49.8905011  69.4039996  44.5960011  50.7575011  69.8109996  45.3680011
  48.5775011  69.5469996  44.8570011  47.8235011  69.1819996  44.2750011
  48.1575011  70.2589996  46.0300011  48.5795011  71.2599996  45.9420011
  46.6655011  70.3729996  46.1510011  46.1715011  69.4009996  46.1620011
  46.3375011  71.0499996  47.4950011  45.2565011  71.1419996  47.6020011
  46.7325011  70.4469996  48.3120011  46.7905011  72.0409996  47.5230011
  46.1275011  71.1179996  44.9190011  45.0435011  71.2079996  44.9930011
  46.5725011  72.1119996  44.8720011  46.3845011  70.5629996  44.0170011
  48.6375011  69.5409996  47.2490011  49.2255011  70.1439996  48.1460011
  48.4095011  68.2169996  47.3100011  47.9685011  67.6639996  46.5760011
  48.8005011  67.4889996  48.4770011  48.4115011  68.0469996  49.3290011
  48.1185011  66.1589996  48.6530011  48.6165011  65.5989996  49.4440011
  46.6645011  66.4449996  49.0440011  46.1325011  65.5029996  49.1820011
  46.6425011  67.0129996  49.9740011  46.1825011  67.0219996  48.2550011
  48.2525011  65.2239996  47.4530011  47.8415011  65.6979996  46.5620011
  49.3045011  65.0229996  47.2510011  47.5155011  63.9179996  47.7390011
  47.6115011  63.2509996  46.8820011  47.9465011  63.4419996  48.6200011
  46.4615011  64.1269996  47.9200011  50.2865011  67.4759996  48.6480011
  50.7735011  67.5149996  49.7770011  51.0615011  67.4279996  47.5500011
  50.7235011  67.3659996  46.5900011  52.4875011  67.4659996  47.7090011
  52.7285011  66.5749996  48.2890011  53.2995011  67.4159996  46.3980011
  52.9165011  68.1579996  45.6970011  54.3395011  67.6729996  46.5970011
  53.2205011  66.0549996  45.7900011  53.6235011  64.9489996  46.5020011
  53.9885011  65.0679996  47.5120011  53.5675011  63.6939996  45.9440011
  53.8715011  62.8329996  46.5210011  53.1255011  63.5329996  44.6540011
  53.0765011  62.5469996  44.2150011  52.7455011  64.6349996  43.9250011
  52.4015011  64.5169996  42.9080011  52.8035011  65.8879996  44.4890011
  52.5185011  66.7499996  43.9050011  52.8615011  68.7629996  48.3640011
  53.7685011  68.8029996  49.1930011  52.2055011  69.8729996  47.9780011
  51.4465011  69.8869996  47.2970011  52.5505011  71.1579996  48.5260011
  53.6105011  71.2929996  48.3130011  51.7545011  72.3079996  47.8870011
  52.0555011  73.2529996  48.3380011  51.9545011  72.3369996  46.8160011
  50.6895011  72.1489996  48.0530011  52.2875011  71.1979996  50.0010011
  53.1385011  71.6319996  50.7770011  51.1025011  70.7199996  50.4310011
  50.4025011  70.2889996  49.8270011  50.7375011  70.7899996  51.8170011
  50.8005011  71.8369996  52.1140011  49.3265011  70.3289996  52.0720011
  48.6095011  70.8469996  51.4360011  49.1945011  68.8379996  51.7190011
  48.1725011  68.5089996  51.9050011  49.4375011  68.6899996  50.6670011
  49.8805011  68.2559996  52.3350011  48.9715011  70.6599996  53.5280011
  47.9525011  70.3349996  53.7370011  49.6605011  70.1449996  54.1970011
  49.0485011  71.7359996  53.6860011  51.6755011  69.9429996  52.6170011
  52.1405011  70.3489996  53.6820011  51.9875011  68.7389996  52.1060011
  51.6425011  68.4099996  51.2040011  52.8355011  67.7959996  52.7760011
  52.3875011  67.5919996  53.7490011  52.9565011  66.5049996  52.0170011
  53.3295011  66.6559996  51.0040011  53.9785011  65.6079996  52.7330011
  54.0775011  64.6659996  52.1930011  54.9445011  66.1109996  52.7650011
  53.6395011  65.4099996  53.7500011  51.5565011  65.8779996  51.8810011
  51.6295011  64.9399996  51.3320011  51.1455011  65.6869996  52.8720011
  50.9015011  66.5629996  51.3430011  54.2095011  68.3749996  52.9080011
  54.8835011  68.1739996  53.9160011  54.6805011  69.0929996  51.8730011
  54.1625011  69.2989996  51.0190011  56.0105011  69.6309996  51.9320011
  56.6685011  68.7789996  52.1040011  56.4375011  70.3309996  50.6290011
  56.3975011  69.6359996  49.7900011  55.7605011  71.1529996  50.3960011
  57.8285011  70.8369996  50.8250011  58.9085011  69.9979996  50.6740011
  58.7475011  68.9629996  50.4120011  60.1885011  70.4619996  50.8520011
  61.0255011  69.7899996  50.7340011  60.4075011  71.7779996  51.1800011
  61.4145011  72.1439996  51.3160011  59.3365011  72.6239996  51.3330011
  59.5005011  73.6589996  51.5940011  58.0555011  72.1549996  51.1540011
  57.2185011  72.8279996  51.2730011  56.1105011  70.6389996  53.0320011
  57.0395011  70.5979996  53.8360011  55.1545011  71.5869996  53.0970011
  54.3345011  71.6259996  52.4910011  55.2435011  72.6419996  54.0680011
  56.2245011  73.0949996  53.9240011  54.1385011  73.6929996  53.8760011
  53.1665011  73.2119996  53.9900011  54.2185011  74.4409996  54.6650011
  54.1945011  74.3979996  52.5050011  54.0235011  73.6499996  51.7310011
  53.0695011  75.4359996  52.3660011  53.1355011  75.9159996  51.3890011
  52.1035011  74.9409996  52.4620011  53.1705011  76.1889996  53.1480011
  55.5885011  74.9899996  52.2370011  55.5945011  75.4799996  51.2630011
  55.8295011  75.7189996  53.0110011  56.3305011  74.1919996  52.2460011
  55.0995011  72.1109996  55.4600011  55.9605011  72.3279996  56.3120011
  54.0085011  71.3629996  55.7130011  53.3285011  71.0889996  55.0040011
  53.7155011  70.8839996  57.0320011  53.6715011  71.7539996  57.6870011
  52.4035011  70.1559996  57.0990011  52.3855011  69.2779996  56.4530011
  52.1945011  69.6449996  58.5350011  51.2445011  69.1139996  58.5980011
  53.0065011  68.9689996  58.8020011  52.1845011  70.4899996  59.2240011
  51.2925011  71.0939996  56.5950011  50.3335011  70.5779996  56.6380011
  51.2545011  71.9839996  57.2240011  51.5015011  71.3859996  55.5660011
  54.7755011  69.9139996  57.4410011  55.2185011  69.9079996  58.5890011
  55.1875011  69.0449996  56.5020011  54.8715011  69.0479996  55.5320011
  56.1355011  68.0209996  56.8270011  55.7625011  67.4349996  57.6670011
  56.2375011  67.3389996  55.9830011  57.4755011  68.5899996  57.1720011
  58.0725011  68.2209996  58.1830011  57.9935011  69.5089996  56.3390011
  57.5175011  69.9089996  55.5300011  59.3215011  69.9879996  56.5780011
  59.9685011  69.1159996  56.6690011  59.8395011  70.8149996  55.4270011
  59.6865011  70.3059996  54.4750011  59.0465011  72.1239996  55.3090011
  59.4325011  72.7089996  54.4740011  57.9945011  71.8979996  55.1380011
  59.1495011  72.6959996  56.2310011  61.3535011  70.9969996  55.5900011
  61.7395011  71.5939996  54.7630011  61.5595011  71.5059996  56.5320011
  61.8395011  70.0209996  55.5910011  59.3815011  70.7679996  57.8590011
  60.2295011  70.5099996  58.7130011  58.4625011  71.7329996  58.0390011
  57.7005011  71.9309996  57.3900011  58.4985011  72.5749996  59.1990011
  59.5095011  72.9789996  59.2500011  57.4975011  73.7389996  59.1090011
  56.4905011  73.3349996  59.0010011  57.5175011  74.2989996  60.0440011
  57.7825011  74.7009996  57.9400011  57.6605011  74.1469996  57.0090011
  56.7595011  75.8479996  57.8980011  56.9885011  76.5089996  57.0620011
  55.7575011  75.4379996  57.7720011  56.8065011  76.4119996  58.8300011
  59.2385011  75.1929996  57.9570011  59.4035011  75.8689996  57.1180011
  59.4335011  75.7189996  58.8910011  59.9115011  74.3399996  57.8730011
  58.1735011  71.7869996  60.4300011  58.8495011  71.9079996  61.4500011
  57.1185011  70.9549996  60.3620011  56.5825011  70.7749996  59.5130011
  56.6645011  70.2419996  61.5230011  56.4475011  70.9499996  62.3230011
  55.7325011  69.7259996  61.2920011  57.6805011  69.2499996  61.9960011
  57.9875011  69.1879996  63.1840011  58.2335011  68.4439996  61.0710011
  58.0365011  68.4969996  60.0720011  59.1685011  67.4219996  61.4450011
  58.6795011  66.8299996  62.2190011  59.5505011  66.4489996  60.3190011
  59.6815011  66.9819996  59.3770011  60.4975011  65.9559996  60.5400011
  58.4245011  65.4329996  60.2130011  58.4925011  64.3409996  60.7750011
  57.3485011  65.8099996  59.4720011  56.5555011  65.1779996  59.3650011
  57.3345011  66.7259996  59.0230011  60.4235011  68.0489996  61.9520011
  61.0565011  67.5249996  62.8650011  60.8295011  69.1819996  61.3520011
  60.3385011  69.6349996  60.5810011  62.0255011  69.8469996  61.7780011
  62.8485011  69.1419996  61.6640011  62.3425011  71.0959996  60.9410011
  63.2585011  71.5579996  61.3090011  62.4745011  70.8109996  59.8970011
  61.5195011  71.8069996  61.0220011  61.8375011  70.2909996  63.1950011
  62.7405011  70.1819996  64.0220011  60.6435011  70.8119996  63.5180011
  59.8615011  70.9029996  62.8690011  60.3825011  71.2899996  64.8430011
  61.1465011  72.0309996  65.0770011  59.0095011  71.9719996  64.9650011
  58.9615011  72.8019996  64.2600011  58.2345011  71.2619996  64.6760011
  58.7035011  72.4989996  66.3790011  58.8275011  71.6759996  67.0820011
  59.7045011  73.5859996  66.7990011  59.4605011  73.9369996  67.8020011
  60.7135011  73.1729996  66.7940011  59.6505011  74.4199996  66.0990011
  57.2415011  72.9599996  66.4970011  57.0555011  73.3269996  67.5070011
  57.0535011  73.7589996  65.7800011  56.5775011  72.1209996  66.2880011
  60.4275011  70.1349996  65.7990011  60.9245011  70.2639996  66.9170011
  59.8935011  68.9709996  65.3800011  59.4855011  68.8359996  64.4550011
  59.8535011  67.8029996  66.2160011  59.3035011  68.0789996  67.1160011
  59.1445011  66.6399996  65.5740011  59.6055011  66.3539996  64.6290011
  59.2425011  65.4299996  66.5200011  58.7345011  64.5759996  66.0720011
  60.2905011  65.1819996  66.6860011  58.7715011  65.6739996  67.4730011
  57.6955011  67.0489996  65.2550011  57.1755011  66.2119996  64.7900011
  57.1845011  67.3269996  66.1770011  57.6995011  67.8989996  64.5720011
  61.2565011  67.3709996  66.5170011  61.5595011  66.9829996  67.6450011
  62.1585011  67.4109996  65.5170011  61.9685011  67.7139996  64.5620011
  63.5065011  66.9999996  65.7830011  63.4405011  65.9949996  66.1990011
  64.3925011  66.8399996  64.5720011  65.3975011  66.5369996  64.8640011
  63.7955011  65.7339996  63.6910011  64.4175011  65.5979996  62.8070011
  63.7565011  64.8019996  64.2540011  62.7875011  66.0159996  63.3860011
  64.5875011  68.1719996  63.8450011  65.2305011  68.0219996  62.9780011
  63.6205011  68.5529996  63.5180011  65.0515011  68.8909996  64.5210011
  64.1155011  67.9669996  66.7500011  64.8895011  67.5809996  67.6230011
  63.7655011  69.2599996  66.6280011  63.1135011  69.6139996  65.9280011
  64.3045011  70.2599996  67.5050011  65.3875011  70.2319996  67.3840011
  63.8175011  71.6799996  67.1650011  64.1745011  71.9469996  66.1700011
  62.7285011  71.6789996  67.1240011  64.2685011  72.7359996  68.1450011
  63.5695011  73.3339996  69.1550011  62.5365011  73.1309996  69.3980011
  64.3735011  74.2319996  69.8170011  64.0925011  74.8149996  70.6060011
  65.6235011  74.2119996  69.2340011  66.7605011  74.9069996  69.5270011
  66.7885011  75.6209996  70.3370011  67.8715011  74.6619996  68.7500011
  68.7875011  75.1969996  68.9540011  67.8405011  73.7489996  67.7180011
  68.7315011  73.5819996  67.1320011  66.6945011  73.0449996  67.4200011
  66.6685011  72.3289996  66.6120011  65.5935011  73.2889996  68.1880011
  63.8915011  69.9599996  68.9120011  64.6955011  70.0849996  69.8340011
  62.6135011  69.5849996  69.1250011  61.9175011  69.4619996  68.3900011
  62.1395011  69.3269996  70.4550011  62.4075011  70.2279996  71.0070011
  60.6585011  69.1049996  70.5260011  60.3215011  68.3409996  69.8250011
  60.3125011  68.6159996  71.9420011  59.2385011  68.4479996  72.0160011
  60.8405011  67.6839996  72.1440011  60.6135011  69.3689996  72.6710011
  59.9465011  70.4139996  70.1420011  58.8675011  70.2679996  70.1890011
  60.2365011  71.2029996  70.8360011  60.2305011  70.6989996  69.1290011
  62.7795011  68.1089996  71.0600011  63.2135011  68.1409996  72.2090011
  62.8285011  66.9969996  70.3010011  62.5375011  66.9869996  69.3230011
  63.2875011  65.7139996  70.7680011  62.8065011  65.6159996  71.7410011
  62.8785011  64.5979996  69.8510011  63.2275011  63.6459996  70.2510011
  61.3435011  64.5939996  69.7450011  61.0265011  63.7889996  69.0820011
  60.9105011  64.4409996  70.7340011  61.0035011  65.5489996  69.3440011
  63.4595011  64.7699996  68.5670011  62.9655011  65.4579996  68.0740011
  64.7755011  65.6149996  70.9610011  65.2385011  64.8859996  71.8370011
  65.5675011  66.3409996  70.1560011  65.2165011  67.0599996  69.5240011
  66.9985011  66.1699996  70.1100011  67.1425011  65.1349996  69.8010011
  67.6685011  67.1229996  69.1040011  68.7455011  66.9559996  69.1060011
  67.2735011  66.9339996  68.1060011  67.4615011  68.1549996  69.3870011
  67.6495011  66.4009996  71.4440011  68.5855011  65.6859996  71.8030011
  67.1965011  67.3999996  72.2170011  66.3985011  67.9939996  71.9910011
  67.8455011  67.6969996  73.4640011  68.8865011  67.9199996  73.2320011
  67.2095011  68.9039996  74.1770011  66.1565011  68.7119996  74.3850011
  67.6975011  69.0799996  75.1360011  67.3565011  70.0949996  73.2910011
  68.5375011  70.7979996  73.2440011  69.3715011  70.4839996  73.8540011
  68.6665011  71.8979996  72.4260011  69.6005011  72.4389996  72.3950011
  67.6115011  72.3099996  71.6490011  67.7125011  73.1729996  71.0080011
  66.4265011  71.6159996  71.6930011  65.5915011  71.9329996  71.0850011
  66.3035011  70.5169996  72.5110011  65.3685011  69.9779996  72.5420011
  67.7125011  66.5219996  74.3920011  68.6755011  66.1329996  75.0520011
  66.4865011  65.9619996  74.4600011  65.7415011  66.3019996  73.8520011
  66.0045011  64.8919996  75.2990011  66.3535011  65.1549996  76.2980011
  64.4725011  64.7599996  75.2250011  64.2045011  64.3759996  74.2410011
  64.1525011  64.0159996  75.9550011  63.6895011  66.0539996  75.4730011
  64.0955011  66.8579996  74.8600011  62.6485011  65.9219996  75.1770011
  63.7675011  66.4319996  76.9420011  64.8525011  66.9079996  77.3640011
  62.7435011  66.2639996  77.6580011  66.5195011  63.5419996  74.8720011
  66.5305011  62.5999996  75.6640011  66.9225011  63.4009996  73.5990011
  67.0235011  64.1909996  72.9620011  67.2535011  62.1379996  72.9940011
  66.3305011  61.5589996  73.0010011  67.7475011  62.2849996  71.5430011
  67.9825011  61.3009996  71.1370011  66.9685011  62.7499996  70.9390011
  68.6415011  62.9079996  71.5240011  68.3285011  61.4429996  73.7650011
  68.3965011  60.2139996  73.7660011  69.2385011  62.1949996  74.3960011
  69.2475011  63.2149996  74.4250011  70.3005011  61.5409996  75.0980011
  70.8585011  60.9929996  74.3390011  71.2225011  62.5339996  75.8290011
  70.6225011  63.1139996  76.5310011  71.9445011  61.9689996  76.4180011
  71.9825011  63.5009996  74.9210011  72.7845011  62.9629996  74.4160011
  71.3095011  63.8699996  74.1470011  72.5745011  64.6899996  75.6830011
  71.7675011  65.2209996  76.1880011  73.2435011  64.3139996  76.4570011
  73.3425011  65.6789996  74.8050011  72.7975011  65.8519996  73.8770011
  73.4235011  66.6409996  75.3120011  74.6925011  65.1519996  74.5060011
  75.2055011  65.8309996  73.9090011  75.2135011  65.0089996  75.3940011
  74.6075011  64.2449996  74.0040011  69.7475011  60.6349996  76.1680011
  70.1605011  59.4809996  76.2610011  68.8945011  61.1679996  77.0720011
  68.5895011  62.1409996  77.0350011  68.3245011  60.4329996  78.1790011
  69.1235011  59.7299996  78.4130011  67.9645011  61.3929996  79.3240011
  67.2605011  62.1389996  78.9570011  67.4565011  60.8359996  80.1110011
  69.1825011  62.1019996  79.9170011  69.7375011  61.3969996  80.5360011
  69.8455011  62.4069996  79.1070011  68.8245011  63.3299996  80.7580011
  69.6955011  63.6819996  81.3110011  68.5005011  64.1509996  80.1180011
  67.7355011  62.9339996  81.6930011  66.7615011  63.1009996  81.4410011
  68.0395011  62.3479996  82.8870011  69.3395011  62.0949996  83.2120011
  70.0855011  62.3439996  82.5620011  69.5665011  61.6569996  84.1050011
  67.0415011  62.0169996  83.7570011  66.0695011  62.2079996  83.5140011
  67.2675011  61.5789996  84.6500011  67.0975011  59.5849996  77.9220011
  67.0975011  58.3839996  78.1890011  66.0185011  60.1919996  77.3690011
  66.0315011  61.1269996  76.9610011  64.7335011  59.5289996  77.3210011
  64.7425011  58.8739996  78.1920011  63.5545011  60.4559996  77.4040011
  62.6425011  59.8679996  77.5050011  63.7155011  61.3739996  78.6240011
  62.8615011  62.0479996  78.6870011  63.7685011  60.7699996  79.5300011
  64.6315011  61.9569996  78.5230011  63.4685011  61.2399996  76.2270011
  64.1655011  60.9619996  75.5970011  64.5675011  58.7939996  76.0320011
  64.8485011  59.3249996  74.9600011  64.0635011  57.5449996  76.1310011
  63.7725011  57.1389996  77.0200011  63.8815011  56.6579996  75.0180011
  64.8475011  56.6609996  74.5130011  63.5275011  55.2589996  75.4460011
  62.6705011  55.2639996  76.1200011  63.1625011  54.4619996  74.1830011
  62.9005011  53.4409996  74.4600011  62.3135011  54.9329996  73.6880011
  64.0145011  54.4459996  73.5040011  64.6755011  54.6179996  76.2510011
  64.4795011  53.5509996  76.3550011  65.6015011  54.7189996  75.6850011
  64.8775011  55.2209996  77.6410011  65.7035011  54.7149996  78.1410011
  65.1065011  56.2829996  77.5470011  63.9675011  55.0959996  78.2270011
  62.8115011  57.1219996  74.0680011  62.9905011  57.0619996  72.8540011
  61.6655011  57.5979996  74.5880011  61.5035011  57.7339996  75.5860011
  60.5535011  57.9599996  73.7480011  60.2625011  57.0699996  73.1910011
  59.3345011  58.4209996  74.5610011  59.6185011  59.1909996  75.2780011
  58.5775011  58.8559996  73.9080011  58.7855011  57.1909996  75.2790011
  58.7415011  56.0979996  74.7150011  58.3695011  57.3609996  76.5610011
  58.0055011  56.5669996  77.0890011  58.4205011  58.2819996  76.9960011
  60.9665011  59.0529996  72.8130011  60.5385011  59.0879996  71.6600011
  61.8075011  59.9819996  73.2930011  62.1645011  59.9829996  74.2490011
  62.2835011  61.0709996  72.4870011  61.4125011  61.6279996  72.1430011
  63.1875011  62.0429996  73.2660011  63.5155011  62.8439996  72.6040011
  62.6305011  62.4679996  74.1010011  64.0575011  61.5059996  73.6450011
  63.0845011  60.5039996  71.3570011  63.0685011  61.0409996  70.2510011
  63.8415011  59.4189996  71.6170011  63.8895011  58.9629996  72.5280011
  64.6575011  58.8089996  70.6050011  65.3325011  59.5779996  70.2290011
  65.4885011  57.6719996  71.1350011  64.8595011  56.9189996  71.6090011
  66.2155011  57.0149996  69.9510011  66.8245011  56.1869996  70.3130011
  65.4825011  56.6409996  69.2360011  66.8555011  57.7509996  69.4630011
  66.4465011  58.1679996  72.2320011  67.2155011  58.7929996  71.7770011
  65.8935011  58.7979996  72.9290011  67.1195011  57.0339996  73.0090011
  67.7815011  57.4539996  73.7660011  66.3575011  56.4219996  73.4920011
  67.6995011  56.4169996  72.3230011  63.7665011  58.2619996  69.5320011
  64.0395011  58.4299996  68.3450011  62.6625011  57.5989996  69.9270011
  62.3725011  57.4879996  70.8980011  61.7955011  56.9859996  68.9640011
  62.3915011  56.2439996  68.4330011  60.5865011  56.2839996  69.6060011
  59.9955011  57.0279996  70.1400011  59.9545011  55.8849996  68.8130011
  60.9275011  55.1629996  70.5610011  60.5095011  54.9659996  71.8450011
  59.8435011  55.6209996  72.3870011  61.0605011  53.8109996  72.3460011
  60.8975011  53.4289996  73.2770011  61.8705011  53.2559996  71.3790011
  62.6415011  52.1299996  71.3920011  62.6905011  51.4939996  72.2640011
  63.3535011  51.8359996  70.2520011  63.9705011  50.9499996  70.2290011
  63.2975011  52.6489996  69.1370011  63.8715011  52.3859996  68.2610011
  62.5245011  53.7879996  69.1210011  62.4815011  54.4269996  68.2510011
  61.8145011  54.0759996  70.2510011  61.2465011  58.0489996  68.0640011
  61.3635011  57.9619996  66.8440011  60.6745011  59.1149996  68.6550011
  60.6545011  59.2579996  69.6650011  60.0345011  60.1559996  67.9010011
  59.2825011  59.6579996  67.2890011  59.3075011  61.1959996  68.7730011
  59.9735011  61.5859996  69.5430011  58.9835011  62.0449996  68.1710011
  58.1355011  60.5079996  69.3880011  57.0495011  60.1559996  68.6180011
  57.0515011  60.3769996  67.5610011  55.9615011  59.5259996  69.1780011
  55.1185011  59.2509996  68.5610011  55.9505011  59.2469996  70.5240011
  55.1005011  58.7499996  70.9690011  57.0275011  59.6039996  71.3010011
  57.0215011  59.3889996  72.3590011  58.1115011  60.2339996  70.7360011
  58.9505011  60.5159996  71.3550011  61.0405011  60.8699996  67.0540011
  60.7245011  61.3089996  65.9500011  62.2745011  61.0469996  67.5590011
  62.5795011  60.7239996  68.4770011  63.2735011  61.7349996  66.7890011
  62.8705011  62.7299996  66.5990011  64.6175011  61.8689996  67.5250011
  64.4675011  62.4489996  68.4360011  64.9565011  60.8789996  67.8300011
  65.7185011  62.5389996  66.6770011  65.7865011  62.0039996  65.7300011
  65.3555011  63.9899996  66.3210011  66.1545011  64.4289996  65.7240011
  64.4265011  64.0029996  65.7510011  65.2275011  64.5679996  67.2360011
  67.0945011  62.4119996  67.3500011  67.8495011  62.8939996  66.7280011
  67.0675011  62.8939996  68.3270011  67.3435011  61.3579996  67.4720011
  63.5515011  60.9769996  65.5240011  63.5955011  61.5629996  64.4430011
  63.7325011  59.6459996  65.6240011  63.6645011  59.1169996  66.4940011
  64.0455011  58.8599996  64.4590011  64.9605011  59.2809996  64.0430011
  64.3015011  57.3739996  64.7770011  63.5695011  57.0099996  65.4990011
  64.1885011  56.7699996  63.8770011  65.7105011  57.2309996  65.3360011
  66.6235011  56.7859996  64.6430011  65.9025011  57.6299996  66.6220011
  66.8295011  57.5649996  67.0430011  65.1195011  57.9939996  67.1650011
  62.9045011  58.9249996  63.4940011  63.1145011  58.9989996  62.2840011
  61.6585011  58.8829996  64.0020011  61.4365011  58.8149996  64.9950011
  60.5235011  58.9349996  63.1230011  60.6405011  58.0889996  62.4450011
  59.1675011  58.7819996  63.8420011  59.1975011  59.3579996  64.7670011
  58.3905011  59.2229996  63.2170011  58.7635011  57.3299996  64.1790011
  58.7335011  56.7749996  63.2410011  59.8035011  56.6109996  65.0480011
  59.4665011  55.5949996  65.2530011  60.7575011  56.5779996  64.5210011
  59.9265011  57.1489996  65.9880011  57.3565011  57.2859996  64.7940011
  57.0915011  56.2539996  65.0240011  57.3415011  57.8769996  65.7100011
  56.6365011  57.6959996  64.0850011  60.5035011  60.2439996  62.3940011
  60.2525011  60.2829996  61.1890011  60.7735011  61.3509996  63.1080011
  61.0325011  61.3459996  64.0950011  60.7145011  62.6569996  62.5140011
  59.7065011  62.7619996  62.1140011  60.9655011  63.7889996  63.5260011
  60.9075011  64.7509996  63.0170011  60.2115011  63.7479996  64.3120011
  61.9555011  63.6699996  63.9670011  61.7525011  62.7769996  61.4490011
  61.5135011  63.3859996  60.4070011  62.9515011  62.2219996  61.6990011
  63.1925011  61.7049996  62.5450011  64.0005011  62.3399996  60.7330011
  64.1395011  63.3989996  60.5130011  65.3245011  61.8369996  61.2450011
  65.4965011  62.1279996  62.2810011  65.3385011  60.2999996  61.2630011
  66.3015011  59.9489996  61.6350011  64.5435011  59.9359996  61.9140011
  65.1805011  59.9229996  60.2530011  66.4365011  62.4819996  60.4100011
  67.4065011  62.1319996  60.7630011  66.3115011  62.2069996  59.3630011
  66.3835011  63.5659996  60.5090011  63.6015011  61.5929996  59.4950011
  63.7605011  62.0889996  58.3830011  63.0215011  60.3899996  59.6540011
  62.7955011  59.9739996  60.5580011  62.6715011  59.5869996  58.5170011
  63.5915011  59.4019996  57.9630011  62.0605011  58.2339996  58.9230011
  61.8125011  57.6629996  58.0280011  62.7795011  57.6749996  59.5220011
  61.1555011  58.4039996  59.5070011  61.6625011  60.3149996  57.6800011
  61.7345011  60.2899996  56.4530011  60.6765011  60.9659996  58.3260011
  60.5955011  60.9969996  59.3420011  59.6375011  61.6839996  57.6350011
  59.2525011  61.0009996  56.8780011  58.4815011  62.0919996  58.5640011
  58.8645011  62.5689996  59.4660011  57.8315011  62.8159996  58.0720011
  57.7075011  60.8259996  58.9130011  57.8745011  59.8159996  58.1800011
  56.9395011  60.8529996  59.9120011  60.1855011  62.9279996  56.9960011
  59.6385011  63.4199996  56.0100011  61.2335011  63.5199996  57.5970011
  61.6735011  63.1569996  58.4420011  61.8345011  64.7269996  57.1010011
  61.0185011  65.4319996  56.9410011  62.8375011  65.3239996  58.1050011
  62.3675011  65.4539996  59.0800011  63.6815011  64.6489996  58.2450011
  63.3035011  66.6359996  57.5740011  62.5445011  67.7709996  57.7610011
  61.6085011  67.7049996  58.2950011  62.9655011  68.9859996  57.2760011
  62.3625011  69.8689996  57.4290011  64.1565011  69.0749996  56.5960011
  64.4905011  70.0279996  56.2120011  64.9215011  67.9499996  56.4060011
  65.8585011  68.0179996  55.8740011  64.4945011  66.7359996  56.8930011
  65.0995011  65.8549996  56.7390011  62.5685011  64.4689996  55.8160011
  62.4875011  65.2589996  54.8770011  63.3065011  63.3469996  55.7360011
  63.3535011  62.6359996  56.4660011  64.1055011  63.0689996  54.5730011
  64.7605011  63.9369996  54.4950011  64.9805011  61.8079996  54.6880011
  64.3985011  61.0219996  55.1690011  65.2215011  61.4569996  53.6850011
  66.2915011  62.0019996  55.4720011  66.7935011  62.8729996  55.0500011
  66.0655011  62.3489996  56.9470011  67.0285011  62.4729996  57.4430011
  65.4975011  63.2769996  57.0200011  65.5095011  61.5449996  57.4290011
  67.2145011  60.7909996  55.2890011  68.1355011  60.9469996  55.8510011
  66.7145011  59.8939996  55.6540011  67.4505011  60.6699996  54.2320011
  63.2585011  62.9089996  53.3490011  63.6725011  63.3039996  52.2600011
  62.0645011  62.3069996  53.4790011  61.6645011  62.0029996  54.3670011
  61.2475011  62.0459996  52.3270011  61.8765011  61.4659996  51.6520011
  59.9825011  61.2369996  52.6590011  60.2585011  60.2829996  53.1090011
  59.3805011  61.7729996  53.3930011  59.2225011  61.0139996  51.4810011
  58.4845011  61.6569996  51.4410011  60.7975011  63.3289996  51.6910011
  60.6395011  63.3969996  50.4740011  60.5765011  64.3819996  52.5000011
  60.7455011  64.3569996  53.5060011  60.0795011  65.6499996  52.0300011
  59.1695011  65.4099996  51.4810011  59.7385011  66.6239996  53.1730011
  60.6105011  66.7469996  53.8160011  59.5085011  67.6049996  52.7560011
  58.3315011  66.0459996  54.1690011  58.7065011  65.0459996  54.9100011
  61.0755011  66.3329996  51.1400011  60.6975011  67.1299996  50.2840011
  62.3755011  66.0559996  51.3260011  62.7175011  65.3659996  51.9950011
  63.4125011  66.7229996  50.5830011  63.3405011  67.7829996  50.8270011
  64.8105011  66.2029996  50.9510011  64.8615011  65.1359996  50.7340011
  65.5505011  66.6929996  50.3180011  65.1825011  66.4329996  52.4280011
  64.4935011  65.8589996  53.0480011  66.5865011  65.8989996  52.7430011
  66.8165011  66.0779996  53.7930011  66.6225011  64.8289996  52.5410011
  67.3185011  66.4109996  52.1190011  65.0005011  67.9079996  52.8190011
  65.2695011  68.0429996  53.8670011  65.6425011  68.5309996  52.1960011
  63.9605011  68.1979996  52.6720011  63.2265011  66.4759996  49.1140011
  63.4575011  67.3599996  48.2900011  62.8375011  65.2429996  48.7610011
  62.6595011  64.5229996  49.4620011  62.6195011  64.7579996  47.4260011
  63.5325011  64.9889996  46.8770011  62.3515011  63.2439996  47.4120011
  62.1915011  62.9119996  46.3860011  63.2085011  62.7189996  47.8330011
  61.4645011  63.0259996  48.0070011  61.4445011  65.4229996  46.7730011
  61.3715011  65.5119996  45.5490011  60.4805011  65.8809996  47.5880011
  60.6095011  65.9629996  48.5970011  59.1825011  66.3009996  47.1520011
  58.7315011  65.4409996  46.6570011  58.3345011  66.7249996  48.3640011
  58.5035011  66.0179996  49.1760011  58.6805011  67.6979996  48.7120011
  56.8305011  66.8059996  48.0850011  56.6575011  67.5179996  47.2780011
  56.3035011  65.4339996  47.6320011  55.2335011  65.5019996  47.4360011
  56.8205011  65.1279996  46.7220011  56.4825011  64.6979996  48.4160011
  56.0765011  67.3199996  49.3200011  55.0105011  67.3699996  49.1000011
  56.2435011  66.6419996  50.1570011  56.4405011  68.3139996  49.5810011
  59.2135011  67.4069996  46.1270011  58.4495011  67.3339996  45.1660011
  60.0245011  68.4239996  46.2230011  60.5855011  68.8759996  47.4810011
  61.1045011  68.0729996  48.0040011  59.8155011  69.2509996  48.1560011
  61.5515011  69.9889996  47.0440011  62.5415011  69.5929996  46.8200011
  61.6765011  70.7379996  47.8260011  60.8855011  70.5909996  45.7850011
  61.6315011  70.8999996  45.0530011  60.2985011  71.4749996  46.0340011
  59.9955011  69.4699996  45.2320011  58.9875011  69.8529996  45.0740011
  60.3455011  68.9879996  43.8570011  59.8345011  69.5429996  42.8840011
  61.2195011  67.9719996  43.7490011  61.6575011  67.5189996  44.5510011
  61.6195011  67.4279996  42.4840011  62.0045011  68.2489996  41.8790011
  62.6845011  66.3819996  42.6380011  62.3615011  65.5849996  43.3080011
  62.9445011  65.7509996  41.2620011  63.7165011  64.9869996  41.3520011
  62.0255011  65.2969996  40.8910011  63.2755011  66.5209996  40.5650011
  63.9385011  66.9829996  43.2990011  63.6775011  67.3409996  44.2950011
  64.6825011  66.1969996  43.4280011  64.5585011  68.1299996  42.5050011
  65.4375011  68.5029996  43.0310011  64.8515011  67.7729996  41.5180011
  63.8305011  68.9339996  42.3990011  60.4355011  66.7579996  41.8530011
  60.1815011  66.9069996  40.6600011  59.6805011  65.9869996  42.6560011
  59.8595011  65.8689996  43.6530011  58.5445011  65.2539996  42.1770011
  58.8935011  64.5999996  41.3780011  57.8955011  64.3949996  43.2750011
  57.5415011  65.0459996  44.0740011  57.0205011  63.8909996  42.8630011
  58.8485011  63.3439996  43.8670011  59.6365011  63.8649996  44.4110011
  58.1275011  62.4579996  44.8940011  58.8265011  61.7239996  45.2960011
  57.7465011  63.0779996  45.7050011  57.2975011  61.9419996  44.4110011
  59.5555011  62.5409996  42.7650011  60.2215011  61.8069996  43.2200011
  58.8125011  62.0279996  42.1550011  60.1355011  63.2169996  42.1370011
  57.5095011  66.2279996  41.7140011  56.8235011  66.0009996  40.7180011
  57.3595011  67.3419996  42.4520011  57.9255011  67.5499996  43.2750011
  56.3835011  68.3479996  42.1490011  55.3975011  67.8829996  42.1520011
  56.4075011  69.4799996  43.1940011  56.2195011  69.0729996  44.1880011
  57.3945011  69.9419996  43.2200011  55.3765011  70.5019996  42.8600011
  55.6335011  71.4949996  41.9420011  56.5945011  71.5319996  41.4500011
  54.6805011  72.4399996  41.6450011  54.8945011  73.2139996  40.9220011
  53.4565011  72.4009996  42.2670011  52.7055011  73.1399996  42.0320011
  53.1925011  71.4169996  43.1890011  52.2325011  71.3839996  43.6830011
  54.1495011  70.4749996  43.4820011  53.9355011  69.7049996  44.2090011
  56.7065011  68.9429996  40.8140011  55.8335011  69.0889996  39.9600011
  57.9905011  69.2789996  40.5940011  58.7475011  69.1199996  41.2590011
  58.3915011  69.9049996  39.3680011  57.8075011  70.8229996  39.2970011
  59.8475011  70.2699996  39.3200011  60.0665011  70.7589996  38.3710011
  60.1555011  71.2249996  40.4800011  61.2105011  71.4979996  40.4560011
  59.5465011  72.1239996  40.3830011  59.9295011  70.7329996  41.4260011
  60.6615011  69.1079996  39.4080011  60.2475011  68.4639996  40.0210011
  58.1435011  68.9669996  38.2350011  57.6965011  69.3819996  37.1690011
  58.4325011  67.6709996  38.4410011  58.7645011  67.2909996  39.3270011
  58.2885011  66.7049996  37.3920011  58.9105011  67.0489996  36.5660011
  58.7585011  65.3019996  37.8140011  59.8055011  65.3359996  38.1140011
  58.1895011  64.9659996  38.6810011  58.5925011  64.3849996  36.7420011
  59.0695011  64.7149996  35.9520011  56.8465011  66.6009996  36.9880011
  56.5365011  66.5339996  35.7980011  55.9205011  66.5949996  37.9690011
  56.1355011  66.6949996  38.9610011  54.5235011  66.4419996  37.6710011
  54.4535011  65.5189996  37.0960011  53.6535011  66.2889996  38.8830011
  53.8185011  67.0949996  39.5980011  52.1855011  66.3469996  38.4190011
  51.5265011  66.2379996  39.2810011  51.9945011  67.3049996  37.9350011
  51.9955011  65.5389996  37.7130011  54.0045011  64.9889996  39.6260011
  53.7115011  64.1389996  39.0100011  55.0855011  64.9329996  39.7520011
  53.3385011  64.8649996  40.9940011  53.6325011  63.9239996  41.4580011
  53.6515011  65.6949996  41.6280011  52.2555011  64.8879996  40.8750011
  54.0245011  67.6179996  36.8850011  53.1985011  67.4579996  35.9880011
  54.4925011  68.8359996  37.2150011  55.1785011  69.0079996  37.9500011
  54.0375011  70.0169996  36.5270011  52.9575011  70.0749996  36.6640011
  54.6445011  71.2779996  37.0720011  55.7325011  71.2759996  37.0070011
  54.1495011  72.4649996  36.2270011  54.5815011  73.3899996  36.6100011
  54.4535011  72.3249996  35.1900011  53.0625011  72.5219996  36.2820011
  54.2845011  71.3859996  38.5630011  54.7175011  72.2969996  38.9770011
  53.2005011  71.4159996  38.6740011  54.6805011  70.5219996  39.0960011
  54.4215011  69.9079996  35.0790011  53.7005011  70.3449996  34.1840011
  55.5985011  69.3089996  34.8540011  56.1285011  68.9469996  35.6470011
  56.3125011  69.0579996  33.6370011  56.2985011  69.9789996  33.0540011
  57.7845011  68.7059996  33.9140011  57.8395011  67.8229996  34.5500011
  58.2875011  68.4569996  32.9790011  58.5005011  69.8819996  34.5930011
  58.5535011  70.7289996  33.9090011  57.9315011  70.2099996  35.4630011
  59.9015011  69.4699996  35.0160011  60.5025011  68.5729996  34.4270011
  60.4395011  70.1469996  36.0680011  59.9045011  70.8839996  36.5270011
  61.3775011  69.9169996  36.3970011  55.6415011  67.9939996  32.8170011
  56.1275011  67.6499996  31.7400011  54.5515011  67.3879996  33.3320011
  54.1215011  67.6429996  34.2210011  53.9015011  66.3079996  32.6420011
  52.9655011  66.1099996  33.1650011  53.5405011  66.6449996  31.1850011
  54.4305011  67.0029996  30.6680011  53.2195011  65.7369996  30.6750011
  52.4585011  67.6789996  31.0820011  52.6555011  69.0289996  31.2700011
  51.4515011  69.6289996  31.1030011  51.2925011  70.6939996  31.1890011
  50.4955011  68.7629996  30.8230011  49.5085011  68.9559996  30.6540011
  51.1315011  67.5339996  30.8100011  50.6435011  66.5909996  30.6120011
  54.8015011  65.1199996  32.6540011  55.0015011  64.4409996  31.6470011
  55.3465011  64.8559996  33.8550011  55.2255011  65.4839996  34.6500011
  56.1395011  63.7089996  34.1800011  56.3945011  63.8089996  35.2350011
  55.3615011  62.3989996  33.9710011  55.1855011  62.2469996  32.9060011
  55.9645011  61.5589996  34.3170011  54.0475011  62.4069996  34.7000011
  53.9025011  62.1819996  36.0510011  52.5795011  62.2889996  36.3260011
  52.1585011  62.1619996  37.3120011  51.8635011  62.5659996  35.2520011
  50.8535011  62.6959996  35.1910011  52.7925011  62.6409996  34.2270011
  52.5545011  62.8549996  33.1960011  57.4005011  63.6569996  33.3740011
  57.9165011  62.5739996  33.1030011  57.9355011  64.8289996  32.9810011
  57.4835011  65.7349996  33.1070011  59.2185011  64.8869996  32.3370011
  59.3115011  64.0549996  31.6390011  59.4165011  66.1789996  31.5250011
  58.6645011  66.2179996  30.7370011  59.2395011  67.0339996  32.1770011
  60.7735011  66.3169996  30.9040011  61.2365011  65.5589996  29.8510011
  62.4935011  65.9969996  29.5800011  63.1175011  65.5889996  28.7980011
  62.8665011  66.9789996  30.3810011  63.7555011  67.4779996  30.3840011
  61.7805011  67.1779996  31.2140011  61.7375011  67.9149996  32.0020011
  60.2345011  64.8619996  33.4420011  59.9745011  65.3769996  34.5280011
  61.4175011  64.2499996  33.2100011  61.6965011  63.8209996  32.3280011
  62.3875011  64.1799996  34.2730011  61.9875011  64.7409996  35.1180011
  62.6405011  62.7259996  34.7120011  61.6805011  62.2599996  34.9360011
  63.0715011  62.1809996  33.8720011  63.5445011  62.5579996  35.9060011
  64.8765011  62.2709996  35.9600011  65.5145011  62.1229996  35.1020011
  65.2855011  62.1979996  37.2710011  66.2325011  61.9909996  37.5890011
  64.2005011  62.4509996  38.0830011  64.0885011  62.4989996  39.4440011
  64.9395011  62.3189996  40.0840011  62.8465011  62.7859996  39.9690011
  62.7245011  62.8339996  41.0410011  61.7555011  63.0129996  39.1550011
  60.7975011  63.2329996  39.6020011  61.8655011  62.9639996  37.7840011
  61.0125011  63.1419996  37.1460011  63.0955011  62.6819996  37.2630011
  63.6955011  64.7719996  33.8130011  64.4375011  64.1509996  33.0500011
  63.9515011  65.9909996  34.2290011  62.8535011  66.8989996  34.5130011
  62.2795011  66.5659996  35.3780011  62.1605011  66.9559996  33.6730011
  63.5205011  68.2549996  34.7770011  63.7335011  68.3979996  35.8360011
  62.8835011  69.0829996  34.4650011  64.8105011  68.1889996  33.9450011
  65.6025011  68.7899996  34.3920011  64.6525011  68.5699996  32.9360011
  65.1775011  66.7049996  33.9300011  65.5425011  66.3629996  32.9620011
  66.3505011  66.4179996  34.8310011  67.4505011  66.8779996  34.5270011
  66.1245011  65.7179996  35.9570011  65.2235011  65.2789996  36.1460011
  67.0775011  65.4939996  37.0150011  67.5355011  66.4699996  37.1790011
  66.3885011  65.0139996  38.3000011  65.8415011  64.0849996  38.1370011
  67.1115011  64.8229996  39.0930011  65.4695011  66.1339996  38.6560011
  65.9455011  67.2569996  39.2890011  66.9945011  67.3289996  39.5360011
  65.0975011  68.2899996  39.6110011  65.4815011  69.1649996  40.1140011
  63.7615011  68.2119996  39.2950011  63.0955011  69.0249996  39.5440011
  63.2795011  67.0929996  38.6600011  62.2305011  67.0229996  38.4110011
  64.1315011  66.0629996  38.3410011  63.7475011  65.1879996  37.8380011
  68.1915011  64.5499996  36.6620011  69.2835011  64.6609996  37.2170011
  67.9615011  63.5479996  35.7960011  67.0715011  63.3439996  35.3410011
  69.0565011  62.6749996  35.4690011  69.0825011  62.4949996  34.3940011
  70.0025011  63.1459996  35.7360011  68.9025011  61.3779996  36.2040011
  68.0235011  61.2199996  37.0490011  69.7795011  60.4089996  35.8740011
  70.5535011  60.5619996  35.2280011  69.7245011  59.0689996  36.3870011
  68.7525011  58.6349996  36.1550011  70.4745011  58.4599996  35.8820011
  69.9525011  59.0089996  37.8660011  69.2895011  58.2369996  38.5570011
  70.9145011  59.7899996  38.3940011  71.4665011  60.4719996  37.8740011
  71.2195011  59.6869996  39.7950011  71.4975011  58.6489996  39.9760011
  72.3895011  60.5929996  40.2160011  72.5755011  60.4739996  41.2830011
  73.2835011  60.3149996  39.6590011  72.1385011  61.6329996  40.0050011
  70.0255011  60.0929996  40.6010011  69.6355011  59.3979996  41.5370011
  69.4025011  61.2319996  40.2420011  69.6885011  61.8109996  39.4520011
  68.2625011  61.7309996  40.9580011  68.5695011  61.8509996  41.9970011
  67.7715011  63.0969996  40.4470011  66.9085011  63.4149996  41.0320011
  68.5695011  63.8319996  40.5490011  67.4885011  63.0129996  39.3980011
  67.1345011  60.7589996  40.7930011  66.3555011  60.5409996  41.7190011
  67.0135011  60.1589996  39.5930011  67.6638003  60.3907136  38.8557638
  65.9535011  59.2289996  39.3010011  64.9982796  59.7106049  39.5100641
  65.9595011  58.7609996  37.8220011  65.6845374  59.5944114  37.1755346
  66.9561164  58.4088371  37.5558440  64.8175011  57.3989996  37.3850011
  66.0755011  58.0489996  40.2100011  65.0725011  57.4859996  40.6500011
  67.3115011  57.6069996  40.4890011  68.1735011  58.0139996  40.1260011
  67.4835011  56.4809996  41.3570011  66.7885011  55.7179996  41.0070011
  68.9175011  55.9329996  41.2980011  69.6245011  56.7099996  41.5880011
  69.0325011  55.1159996  42.0100011  69.2105011  55.4769996  39.9870011
  69.2725011  56.2439996  39.3800011  67.1705011  56.8369996  42.7890011
  66.4435011  56.1099996  43.4650011  67.7745011  57.9329996  43.3050011
  68.3415011  58.5739996  42.7500011  67.6735011  58.3019996  44.6990011
  67.7575011  57.3299996  45.1850011  68.7565011  59.2599996  45.1010011
  68.7335011  60.1649996  44.4940011  68.5145011  59.6639996  46.5640011
  69.2895011  60.3609996  46.8820011  67.5385011  60.1409996  46.6530011
  68.5435011  58.7769996  47.1960011  70.1385011  58.6309996  44.8580011
  70.2985011  57.8329996  45.5830011  70.1515011  58.1709996  43.8700011
  71.2875011  59.6319996  44.9570011  72.2325011  59.1199996  44.7750011
  71.1505011  60.4169996  44.2140011  71.3005011  60.0739996  45.9530011
  66.3755011  58.9239996  45.1500011  65.7325011  58.4449996  46.0830011
  65.9435011  59.9929996  44.4640011  66.3325011  60.2609996  43.5600011
  64.8985011  60.8719996  44.9140011  65.1275011  61.2419996  45.9130011
  64.8215011  62.0299996  43.8980011  65.8375011  62.3589996  43.6810011
  64.4075011  61.6399996  42.9690011  64.0045011  63.2489996  44.3070011
  63.9975011  63.9789996  43.4980011  62.5205011  62.9139996  44.4910011
  61.9775011  63.8129996  44.7820011  62.1145011  62.5329996  43.5540011
  62.4115011  62.1569996  45.2680011  64.6755011  63.9399996  45.5000011
  64.0905011  64.8119996  45.7920011  64.7335011  63.2449996  46.3380011
  65.6805011  64.2549996  45.2200011  63.5685011  60.1659996  45.0450011
  62.9285011  60.2899996  46.0890011  63.1075011  59.4169996  44.0750011
  63.4585011  59.6349996  42.6790011  64.3315011  59.0459996  42.3980011
  63.7065011  60.6799996  42.4960011  62.2225011  59.2109996  41.8710011
  62.5045011  58.7039996  40.9480011  61.6165011  60.0719996  41.5890011
  61.4585011  58.2719996  42.8170011  61.7615011  57.2339996  42.6810011
  60.3835011  58.3159996  42.6420011  61.8205011  58.7839996  44.2090011
  61.0755011  59.4949996  44.5670011  61.8025011  57.7059996  45.2520011
  60.7305011  57.4059996  45.7720011  62.9645011  57.0869996  45.5330011
  63.8515011  57.3609996  45.1100011  63.0875011  55.9819996  46.4500011
  62.2285011  55.3529996  46.2150011  64.3925011  55.1859996  46.2690011
  65.2495011  55.8539996  46.3570011  64.4855011  54.4419996  47.0600011
  64.4045011  54.5479996  45.0010011  65.0395011  55.0049996  44.4110011
  63.0545011  56.4189996  47.8800011  62.9095011  55.5829996  48.7710011
  63.1955011  57.7279996  48.1480011  63.2625011  58.4569996  47.4380011
  63.2635011  58.1989996  49.5030011  64.1265011  57.7089996  49.9530011
  63.4695011  59.7179996  49.6070011  62.7015011  60.2239996  49.0220011
  63.3355011  60.0269996  50.6440011  64.8565011  60.1739996  49.1200011
  64.9365011  59.9459996  48.0570011  65.0225011  61.6979996  49.2500011
  66.0125011  61.9879996  48.8980011  64.2625011  62.1989996  48.6500011
  64.9095011  61.9879996  50.2950011  65.9765011  59.3889996  49.8220011
  66.9445011  59.7329996  49.4580011  65.9145011  59.5509996  50.8980011
  65.8645011  58.3259996  49.6080011  61.9965011  57.8559996  50.2210011
  62.0085011  57.5949996  51.4220011  60.8585011  57.8849996  49.5100011
  60.8085011  58.1349996  48.5220011  59.5955011  57.5569996  50.1040011
  59.4595011  58.2219996  50.9570011  58.4375011  57.7669996  49.1660011
  58.4755011  58.7529996  48.7040011  58.5315011  56.7299996  48.0330011
  57.6985011  56.8679996  47.3430011  59.4715011  56.8609996  47.4970011
  58.4905011  55.7259996  48.4550011  57.1105011  57.7319996  49.9420011
  56.2825011  57.7279996  49.2330011  57.0515011  56.8009996  50.5060011
  56.9425011  58.9089996  50.9000011  55.9865011  58.8239996  51.4160011
  57.7515011  58.9019996  51.6310011  56.9705011  59.8419996  50.3380011
  59.6095011  56.1159996  50.5230011  59.0155011  55.7559996  51.5390011
  60.2345011  55.2309996  49.7200011  60.6965011  55.4719996  48.8430011
  60.2875011  53.8379996  50.0690011  59.2545011  53.5569996  50.2760011
  60.7805011  52.9209996  48.9390011  61.7735011  53.2379996  48.6190011
  60.8765011  51.9009996  49.3120011  59.8195011  52.9419996  47.7360011
  58.7995011  52.9749996  48.1190011  59.9875011  54.2229996  46.9050011
  59.2945011  54.2049996  46.0640011  59.7785011  55.0919996  47.5290011
  61.0095011  54.2829996  46.5310011  59.8875011  51.6459996  46.9200011
  59.1925011  51.7069996  46.0820011  60.9005011  51.5069996  46.5420011
  59.6175011  50.8019996  47.5550011  61.1485011  53.6299996  51.2760011
  60.8245011  52.8219996  52.1450011  62.2735011  54.3589996  51.3660011
  62.5845011  55.0339996  50.6670011  63.1375011  54.2199996  52.5030011
  63.4765011  53.1879996  52.5870011  64.4165011  55.0779996  52.3860011
  64.8955011  54.8509996  51.4330011  64.1235011  56.1269996  52.3540011
  65.4635011  54.8999996  53.5110011  65.6885011  53.8349996  53.5600011
  66.7445011  55.6759996  53.1790011  67.4705011  55.5399996  53.9810011
  67.1625011  55.3039996  52.2440011  66.5115011  56.7359996  53.0760011
  64.9345011  55.2969996  54.8990011  65.7175011  55.1489996  55.6430011
  64.6375011  56.3459996  54.8890011  64.0735011  54.6779996  55.1510011
  62.3355011  54.6579996  53.6850011  62.4635011  54.1119996  54.7790011
  61.4835011  55.6739996  53.4850011  61.3705011  56.1549996  52.5930011
  60.6475011  56.1719996  54.5340011  61.2905011  56.4939996  55.3530011
  59.8065011  57.3779996  54.0740011  60.4575011  58.1819996  53.7300011
  59.1755011  57.0969996  53.2310011  58.9485011  57.8579996  55.2360011
  57.8165011  57.4049996  55.4110011  59.4965011  58.7949996  56.0540011
  58.9665011  59.1499996  56.8500011  60.4375011  59.1429996  55.8720011
  59.7145011  55.0819996  54.9650011  59.4315011  54.9349996  56.1530011
  59.1915011  54.2959996  54.0040011  59.4105011  54.3779996  53.0110011
  58.2575011  53.2539996  54.3290011  57.4255011  53.7399996  54.8380011
  57.7495011  52.5259996  53.0700011  57.2835011  53.2539996  52.4070011
  58.6035011  52.1089996  52.5360011  56.7485011  51.4039996  53.3530011
  57.2155011  50.6739996  54.0140011  55.8955011  51.8199996  53.8890011
  56.1455011  50.5469996  51.8660011  57.7435011  49.7969996  51.4370011
  57.6345011  49.2009996  50.5310011  58.4805011  50.5819996  51.2690011
  58.0755011  49.1569996  52.2540011  58.8965011  52.2199996  55.2120011
  58.3695011  51.8939996  56.2750011  60.0725011  51.6979996  54.8100011
  60.5805011  51.9929996  53.9760011  60.7045011  50.6519996  55.5660011
  59.9385011  49.8849996  55.6770011  61.9235011  50.0269996  54.8590011
  62.6025011  50.8039996  54.5080011  62.4865011  49.3989996  55.5490011
  61.4125011  49.2209996  53.7150011  60.7445011  48.0419996  53.9550011
  60.5945011  47.7129996  54.9730011  60.2655011  47.2779996  52.9180011
  59.7385011  46.3579996  53.1220011  60.4585011  47.6879996  51.6220011
  59.9655011  46.9039996  50.5580011  60.1845011  47.3349996  49.7050011
  61.1325011  48.8599996  51.3710011  61.2875011  49.1849996  50.3530011
  61.6105011  49.6209996  52.4140011  62.1445011  50.5369996  52.2090011
  61.1655011  51.1569996  56.8950011  60.9315011  50.5259996  57.9230011
  61.8235011  52.3279996  56.9210011  61.9785011  52.9219996  56.1060011
  62.3685011  52.8319996  58.1490011  63.0695011  52.0819996  58.5170011
  63.1255011  54.1599996  57.9570011  63.5175011  54.4969996  58.9160011
  63.9505011  54.0109996  57.2600011  62.4445011  54.9119996  57.5580011
  61.2585011  53.0779996  59.1200011  61.3815011  52.7779996  60.3060011
  60.1375011  53.6419996  58.6390011  59.9825011  53.8759996  57.6590011
  59.0505011  53.9589996  59.5170011  59.4645011  54.6149996  60.2830011
  57.9015011  54.6919996  58.8030011  57.5615011  54.1069996  57.9490011
  57.0515011  54.7959996  59.4770011  58.3375011  55.9719996  58.3710011
  58.6935011  55.9059996  57.4600011  58.4845011  52.7079996  60.1160011
  58.2775011  52.6269996  61.3250011  58.2325011  51.6819996  59.2860011
  58.4665011  51.6729996  58.2930011  57.5935011  50.4899996  59.7660011
  56.6635011  50.8089996  60.2370011  57.2405011  49.5289996  58.6660011
  56.7495011  50.0339996  57.8350011  58.5375011  48.9139996  58.1090011
  58.2945011  48.2139996  57.3090011  59.1765011  49.7049996  57.7170011
  59.0615011  48.3859996  58.9060011  56.2315011  48.4959996  59.1900011
  56.0685011  47.7339996  58.4270011  56.6535011  47.9919996  60.0590011
  54.8895011  49.1199996  59.5720011  54.2175011  48.3429996  59.9350011
  55.0435011  49.8619996  60.3550011  54.4495011  49.6009996  58.6980011
  58.4765011  49.7919996  60.7590011  57.9845011  49.2599996  61.7520011
  59.8025011  49.7369996  60.5060011  60.2565011  50.1389996  59.6860011
  60.6805011  49.0739996  61.4310011  60.2665011  48.0699996  61.5250011
  62.1365011  48.9449996  60.9490011  62.4345011  49.8859996  60.4860011
  62.7795011  48.7989996  61.8170011  62.3925011  47.8009996  59.9490011
  61.9675011  46.8939996  60.3800011  61.6565011  47.9829996  58.6140011
  61.8805011  47.1419996  57.9570011  60.5825011  48.0259996  58.7940011
  61.9835011  48.9099996  58.1420011  63.8975011  47.5829996  59.7640011
  64.0635011  46.7719996  59.0550011  64.3535011  48.4969996  59.3830011
  64.3485011  47.3249996  60.7220011  60.7095011  49.7959996  62.7440011
  60.6425011  49.1719996  63.8020011  60.7955011  51.1379996  62.7150011
  60.8135011  51.6949996  61.8610011  60.8705011  51.8979996  63.9300011
  61.7585011  51.5669996  64.4680011  60.9945011  53.4109996  63.6770011
  60.1625011  53.7369996  63.0530011  60.9065011  53.9389996  64.6270011
  62.3195011  53.8129996  62.9980011  62.3535011  53.3409996  62.0160011
  62.3845011  55.3339996  62.7750011  63.3285011  55.5909996  62.2950011
  61.5565011  55.6439996  62.1370011  62.3145011  55.8459996  63.7350011
  63.5345011  53.2889996  63.7860011  64.4525011  53.5889996  63.2810011
  63.5215011  53.7049996  64.7930011  63.4905011  52.2009996  63.8420011
  59.6125011  51.6729996  64.7050011  59.6475011  51.5029996  65.9230011
  58.4595011  51.6589996  64.0110011  58.4045011  51.7789996  63.0000011
  57.1905011  51.4699996  64.6510011  57.1015011  52.2519996  65.4050011
  55.9915011  51.6249996  63.6990011  56.1355011  50.9769996  62.8340011
  55.0875011  51.2859996  64.2040011  55.7875011  53.0779996  63.2160011
  56.6405011  53.3469996  62.5930011  54.5395011  53.2069996  62.3270011
  54.4275011  54.2419996  62.0060011  54.6475011  52.5649996  61.4530011
  53.6575011  52.9049996  62.8920011  55.7725011  54.0609996  64.3980011
  55.6275011  55.0749996  64.0260011  54.9585011  53.8029996  65.0750011
  56.7215011  54.0029996  64.9320011  57.1475011  50.1049996  65.2670011
  56.4955011  49.9039996  66.2910011  57.8005011  49.1139996  64.6340011
  58.3185011  49.2249996  63.7620011  57.8025011  47.7859996  65.1780011
  56.7585011  47.4849996  65.2700011  58.5275011  46.7739996  64.2740011
  58.4975011  45.7869996  64.7360011  58.0345011  46.7349996  63.3030011
  59.5645011  47.0819996  64.1420011  58.5055011  47.7899996  66.5060011
  58.0145011  47.2219996  67.4790011  59.6745011  48.4539996  66.5880011
  60.0925011  48.9789996  65.8200011  60.4345011  48.4649996  67.8080011
  60.6175011  47.4239996  68.0760011  61.7555011  49.1579996  67.6680011
  62.3175011  49.0729996  68.5980011  62.5345011  48.4939996  66.5180011
  63.5005011  48.9859996  66.4010011  62.6895011  47.4389996  66.7450011
  61.9655011  48.5859996  65.5930011  61.5625011  50.5379996  67.3930011
  60.9425011  50.6379996  66.6410011  59.6565011  49.2029996  68.8530011
  59.6495011  48.8219996  70.0230011  58.9815011  50.2949996  68.4460011
  58.9425011  50.6079996  67.4760011  58.2485011  51.1229996  69.3630011
  58.9875011  51.5289996  70.0530011  57.4735011  52.2239996  68.6900011
  56.7165011  51.8009996  68.0290011  56.7985011  53.0399996  69.8040011
  56.2225011  53.8529996  69.3620011  56.1335011  52.3939996  70.3760011
  57.5605011  53.4529996  70.4650011  58.3285011  53.0749996  67.7370011
  58.7355011  52.4239996  66.9630011  57.6785011  53.7949996  67.2390011
  59.4755011  53.8279996  68.3840011  60.0125011  54.3949996  67.6240011
  59.0835011  54.5109996  69.1370011  60.1555011  53.1189996  68.8560011
  57.1625011  50.2909996  69.9650011  56.9285011  50.3309996  71.1710011
  56.4495011  49.5269996  69.1150011  56.6335011  49.4449996  68.1150011
  55.3445011  48.7539996  69.5940011  54.6885011  49.4409996  70.1280011
  54.4735011  48.1459996  68.4750011  53.6945011  47.5239996  68.9150011
  53.9725011  48.9439996  67.9270011  55.2515011  47.3719996  67.5820011
  56.2005011  47.4749996  67.8020011  55.8385011  47.6929996  70.5250011
  55.1515011  47.3299996  71.4790011  57.0535011  47.1699996  70.2830011
  57.6475011  47.4249996  69.4940011  57.6045011  46.1789996  71.1630011
  56.9145011  45.3349996  71.1880011  58.9755011  45.6579996  70.6940011
  59.3415011  44.9119996  71.3990011  58.8745011  45.2059996  69.7070011
  59.6815011  46.4869996  70.6440011  57.8015011  46.8209996  72.5040011
  57.5845011  46.1999996  73.5430011  58.2425011  48.0919996  72.5020011
  58.4185011  48.6249996  71.6500011  58.5075011  48.8189996  73.7100011
  59.2375011  48.2399996  74.2750011  59.0755011  50.2199996  73.4190011
  59.8785011  50.1569996  72.6850011  58.3025011  50.8589996  72.9920011
  59.5945011  50.8169996  74.7150011  59.5935011  50.0899996  75.7450011
  59.9935011  52.0119996  74.6970011  57.2385011  49.0019996  74.4870011
  57.2025011  48.7869996  75.6970011  56.1495011  49.3869996  73.7940011
  56.1415011  49.5359996  72.7850011  54.8885011  49.6219996  74.4360011
  55.0485011  50.4049996  75.1780011  53.7985011  50.0889996  73.4600011
  53.7665011  49.4059996  72.6110011  52.8295011  50.0279996  73.9550011
  54.0065011  51.5129996  72.9460011  55.0455011  51.6369996  72.6410011
  53.3925011  51.6689996  72.0590011  53.6575011  52.5719996  73.9940011
  53.1575011  53.4199996  73.5270011  52.9695011  52.1639996  74.7340011
  54.9235011  53.0079996  74.6450011  55.8165011  52.8519996  74.1770011
  54.8905011  53.6159996  75.8670011  53.7115011  53.7429996  76.5410011
  52.8495011  53.3829996  76.1320011  53.6925011  54.1979996  77.4540011
  56.0375011  54.1179996  76.4060011  56.9175011  54.0389996  75.8970011
  56.0155011  54.5729996  77.3190011  54.4165011  48.3379996  75.0360011
  53.7815011  48.3269996  76.0890011  54.6835011  47.2219996  74.3380011
  55.1825011  47.2229996  73.4480011  54.2895011  45.9149996  74.7810011
  53.2125011  45.9309996  74.9450011  54.6415011  44.8549996  73.7200011
  54.1185011  45.0739996  72.7890011  55.7085011  44.8889996  73.5020011
  54.2665011  43.4959996  74.2040011  55.1435011  42.7659996  74.9740011
  56.1045011  43.1859996  75.2310011  54.8105011  41.5099996  75.4190011
  55.5055011  40.9499996  76.0260011  53.5905011  40.9669996  75.0900011
  53.3255011  39.9789996  75.4370011  52.7105011  41.6859996  74.3190011
  51.7505011  41.2639996  74.0600011  53.0505011  42.9429996  73.8760011
  52.3565011  43.5009996  73.2650011  54.9985011  45.5589996  76.0560011
  54.3755011  45.1389996  77.0310011  56.3315011  45.7419996  76.0870011
  56.8645011  46.1629996  75.3260011  57.1255011  45.3509996  77.2170011
  56.8965011  44.2979996  77.3800011  58.6365011  45.4839996  76.9710011
  58.8505011  46.4799996  76.5830011  59.1645011  45.3909996  77.9200011
  59.1735011  44.4309996  75.9870011  58.7015011  44.5959996  75.0180011
  60.6835011  44.5899996  75.7600011  61.0285011  43.8289996  75.0590011
  60.8875011  45.5789996  75.3510011  61.2085011  44.4739996  76.7080011
  58.7875011  43.0119996  76.4410011  59.1775011  42.2839996  75.7300011
  59.2095011  42.8179996  77.4270011  57.7015011  42.9279996  76.4880011
  56.7755011  46.1579996  78.4230011  56.7805011  45.6419996  79.5380011
  56.4725011  47.4529996  78.2400011  56.4335011  47.9229996  77.3360011
  56.1735011  48.2759996  79.3740011  57.0525011  48.2469996  80.0180011
  55.8985011  49.7409996  78.9900011  55.1085011  49.7709996  78.2390011
  55.5275011  50.2759996  79.8640011  57.1415011  50.4679996  78.4440011
  57.4465011  49.9689996  77.5240011  56.8195011  51.9219996  78.0750011
  57.7175011  52.4079996  77.6930011  56.0435011  51.9399996  77.3100011
  56.4685011  52.4529996  78.9600011  58.3235011  50.3629996  79.4220011
  59.1855011  50.8859996  79.0080011  58.0485011  50.8149996  80.3750011
  58.5755011  49.3139996  79.5770011  54.9575011  47.7489996  80.0780011
  54.9205011  47.7109996  81.3070011  53.8985011  47.3769996  79.3330011
  53.8475011  47.4219996  78.3150011  52.7285011  46.8709996  79.9940011
  52.5485011  47.6069996  80.7780011  51.5035011  46.7879996  79.1220011
  50.6655011  46.3339996  79.6510011  51.0675011  48.2099996  78.7380011
  50.1805011  48.1609996  78.1060011  50.8385011  48.7769996  79.6410011
  51.8735011  48.7029996  78.1940011  51.7955011  45.8799996  77.9180011
  50.9095011  45.8189996  77.2850011  52.6245011  46.2929996  77.3430011
  52.0595011  44.8829996  78.2700011  52.9515011  45.5069996  80.5740011
  52.5875011  45.2539996  81.7210011  53.5055011  44.5739996  79.7700011
  53.8375011  44.7629996  78.8240011  53.6735011  43.2119996  80.1950011
  52.7485011  42.9959996  80.7290011  53.8035011  42.2339996  79.0200011
  54.5505011  42.5709996  78.3020011  54.1095011  41.2439996  79.3580011
  52.4415011  42.2069996  78.4170011  51.4585011  41.4159996  78.9640011
  51.6805011  40.8099996  79.8300011  50.1955011  41.3879996  78.4200011
  49.4325011  40.7619996  78.8600011  49.9025011  42.1549996  77.3180011
  48.9125011  42.1319996  76.8870011  50.8765011  42.9509996  76.7680011
  50.6515011  43.5589996  75.9040011  52.1395011  42.9749996  77.3160011
  52.9005011  43.6029996  76.8770011  54.7915011  42.9969996  81.1650011
  54.5945011  42.3289996  82.1790011  55.9965011  43.5479996  80.9020011
  56.2225011  44.1569996  80.1160011  57.0675011  43.2519996  81.8130011
  56.5985011  42.7049996  82.6310011  58.1715011  42.3789996  81.1930011
  58.4185011  42.7659996  80.2050011  59.0725011  42.4589996  81.8010011
  57.7815011  40.9049996  81.0690011  56.8955011  40.8209996  80.4400011
  58.5825011  40.3639996  80.5650011  57.5025011  40.2459996  82.4210011
  58.3385011  40.4489996  83.0900011  56.6205011  40.7089996  82.8630011
  57.2825011  38.7339996  82.3500011  58.0835011  38.2699996  81.7750011
  57.3215011  38.3069996  83.3520011  55.9765011  38.4309996  81.7260011
  55.8425011  37.4009996  81.6850011  55.2145011  38.8569996  82.2910011
  55.9535011  38.8219996  80.7620011  57.7205011  44.5049996  82.2960011
  58.6955011  44.9859996  81.7170011  57.2145011  45.0339996  83.3740011
  55.7835011  44.9859996  83.6200011  55.5155011  44.1039996  84.2020011
  55.2265011  44.9319996  82.6840011  55.4505011  46.2779996  84.3880011
  54.7335011  46.0919996  85.1870011  55.0095011  47.0279996  83.7320011
  56.8055011  46.7469996  84.9470011  56.9875011  46.3489996  85.9450011
  56.8545011  47.8329996  85.0230011  57.8135011  46.2079996  83.9350011
  58.0155011  46.9549996  83.1670011  59.1695011  45.9489996  84.5140011
  59.9915011  46.8619996  84.5200011  59.4205011  44.7239996  85.0120011
  58.7565011  43.9509996  84.9770011  60.6675011  44.4019996  85.6450011
  60.8105011  45.1409996  86.4340011  60.6695011  43.0369996  86.2810011
  59.8595011  42.9379996  87.0030011  60.4265011  41.9829996  85.1890011
  60.4255011  40.9889996  85.6360011  59.4635011  42.1679996  84.7130011
  61.2175011  42.0439996  84.4420011  61.9585011  42.8249996  87.0920011
  62.7995011  42.7299996  86.4050011  62.1445011  43.7089996  87.7020011
  61.9125011  41.5939996  87.9980011  62.8545011  41.5059996  88.5400011
  61.0925011  41.6959996  88.7090011  61.7575011  40.7019996  87.3920011
  61.7785011  44.4599996  84.6470011  62.8475011  44.9969996  84.9300011
  61.5445011  43.8999996  83.4470011  60.6525011  43.4799996  83.1870011
  62.5375011  43.8419996  82.4140011  63.4095011  43.3089996  82.7930011
  62.0185011  43.0979996  81.1680011  61.5955011  42.1449996  81.4850011
  61.2055011  43.6779996  80.7320011  63.0475011  42.8319996  80.0940011
  63.8605011  41.7469996  79.9440011  63.8885011  40.8979996  80.6110011
  64.6375011  41.8919996  78.8210011  65.3285011  41.2219996  78.4840011
  64.3255011  43.0979996  78.2260011  64.8165011  43.6949996  77.0990011
  65.5815011  43.2219996  76.5010011  64.2975011  44.9239996  76.7550011
  64.6625011  45.4239996  75.8700011  63.3205011  45.5279996  77.5200011
  62.9395011  46.4939996  77.2220011  62.8205011  44.9279996  78.6540011
  62.0515011  45.3999996  79.2470011  63.3375011  43.7119996  78.9970011
  62.8605011  45.2469996  82.0170011  64.0225011  45.5999996  81.8140011
  61.8195011  46.0899996  81.9140011  60.8585011  45.8209996  82.1230011
  61.9615011  47.4539996  81.4980011  62.4235011  47.4279996  80.5110011
  60.6165011  48.1919996  81.3960011  60.1055011  48.1419996  82.3570011
  60.7995011  49.2459996  81.1870011  59.5365011  47.5049996  80.1060011
  59.0035011  46.3979996  80.5310011  62.7935011  48.1939996  82.4930011
  63.5575011  49.0869996  82.1290011  62.6675011  47.8549996  83.7880011
  62.0895011  47.0979996  84.1520011  63.4005011  48.6099996  84.7600011
  63.0685011  49.6429996  84.6550011  63.1245011  48.1569996  86.2050011
  63.2935011  47.0829996  86.2800011  63.8385011  48.6399996  86.8730011
  61.7045011  48.4739996  86.6770011  60.9715011  48.0689996  85.9790011
  61.5125011  48.0109996  87.6450011  61.5675011  49.9869996  86.7740011
  62.5355011  50.7229996  86.5850011  60.3345011  50.4679996  87.0750011
  59.5585011  49.8239996  87.2240011  60.1845011  51.4739996  87.1520011
  64.8715011  48.4819996  84.5080011  65.5865011  49.4809996  84.5220011
  65.3755011  47.2509996  84.3050011  64.8335011  46.3869996  84.2820011
  66.7905011  47.1069996  84.1010011  67.2225011  47.7849996  84.8370011
  67.2795011  45.6669996  84.3340011  66.8545011  45.2609996  85.2520011
  66.9595011  45.0169996  83.5200011  68.7995011  45.7089996  84.4200011
  69.4085011  46.7759996  84.3700011  69.4315011  44.5109996  84.5500011
  70.4495011  44.4749996  84.6100011  68.8875011  43.6489996  84.5880011
  67.2445011  47.5019996  82.7180011  68.1595011  48.3089996  82.5650011
  66.5995011  46.9179996  81.6870011  65.7505011  46.3689996  81.8250011
  66.9965011  46.9799996  80.3010011  68.0805011  46.9269996  80.3980011
  66.4395011  45.8089996  79.4860011  65.3575011  45.7259996  79.5940011
  66.6455011  45.9289996  78.4220011  67.1345011  44.6189996  80.0440011
  68.4225011  44.3289996  79.6610011  68.9245011  44.9669996  78.9490011
  69.0775011  43.2349996  80.1750011  70.0905011  43.0179996  79.8690011
  68.4435011  42.4179996  81.0780011  68.9535011  41.5549996  81.4800011
  67.1565011  42.7029996  81.4690011  66.6555011  42.0659996  82.1830011
  66.5065011  43.7989996  80.9520011  65.4955011  44.0169996  81.2610011
  66.7335011  48.2539996  79.5470011  67.5355011  48.5969996  78.6820011
  65.6185011  48.9719996  79.7980011  64.9585011  48.7789996  80.5510011
  65.2905011  50.1089996  78.9660011  65.2115011  49.6799996  77.9670011
  63.9815011  50.8219996  79.3620011  63.9205011  50.8479996  80.4500011
  64.0365011  51.8559996  79.0210011  62.6935011  50.2059996  78.8230011
  62.7975011  49.1209996  78.8040011  61.8755011  50.4359996  79.5060011
  62.3285011  50.6979996  77.4210011  63.0555011  50.3379996  76.6930011
  61.3565011  50.3039996  77.1230011  62.3015011  52.1929996  77.4310011
  63.1625011  52.7079996  77.2500011  61.1475011  52.8849996  77.6770011
  60.0045011  52.2209996  78.0170011  60.0075011  51.2039996  78.0890011
  59.1465011  52.7419996  78.1990011  61.1315011  54.2449996  77.5710011
  61.9805011  54.7459996  77.3080011  60.2705011  54.7609996  77.7540011
  66.3305011  51.1799996  79.0850011  66.2065011  52.0939996  79.8980011
  67.3425011  51.1509996  78.1970011  67.4385011  50.4639996  77.4490011
  68.3855011  52.1289996  78.2600011  68.1895011  52.8449996  79.0580011
  69.3405011  51.6549996  78.4850011  68.4435011  52.8219996  76.9360011
  67.9815011  52.2989996  75.9230011  69.0215011  54.0389996  76.9330011
  69.4255011  54.4629996  77.7680011  69.1305011  54.8629996  75.7640011
  68.1155011  54.9919996  75.3870011  69.7325011  56.2449996  76.0720011
  69.7925011  56.8279996  75.1530011  69.1005011  56.7649996  76.7910011
  70.7315011  56.1219996  76.4900011  70.0105011  54.2069996  74.7470011
  69.7315011  54.2699996  73.5500011  71.1095011  53.5679996  75.1920011
  71.3475011  53.4559996  76.1780011  72.0515011  52.9819996  74.2800011
  72.4365011  53.7459996  73.6050011  72.9035011  52.5869996  74.8330011
  71.4055011  51.8859996  73.4910011  71.6425011  51.7569996  72.2920011
  70.5825011  51.0549996  74.1560011  70.3575011  51.1489996  75.1460011
  69.9445011  49.9469996  73.5050011  70.7135011  49.3049996  73.0760011
  69.1065011  49.1099996  74.4990011  69.7485011  48.8329996  75.3350011
  68.3185011  49.7479996  74.9000011  68.4495011  47.8219996  73.9490011
  67.9225011  47.3519996  74.7800011  67.3635011  48.1059996  72.8990011
  66.9395011  47.1639996  72.5500011  66.5775011  48.7149996  73.3450011
  67.8025011  48.6399996  72.0560011  69.5055011  46.8149996  73.4700011
  69.0105011  45.9219996  73.0900011  70.1035011  47.2639996  72.6770011
  70.1535011  46.5439996  74.3030011  69.0235011  50.4909996  72.4600011
  68.9615011  49.9789996  71.3430011  68.2825011  51.5599996  72.8040011
  68.3465011  52.0299996  73.7070011  67.3225011  52.1329996  71.9050011
  66.6105011  51.3429996  71.6670011  66.5505011  53.3099996  72.5210011
  65.8395011  53.6999996  71.7920011  66.0125011  52.9689996  73.4060011
  67.2505011  54.0969996  72.8030011  68.0245011  52.6399996  70.6860011
  67.5365011  52.4789996  69.5670011  69.1885011  53.2839996  70.8740011
  69.6175011  53.4519996  71.7840011  69.9235011  53.7929996  69.7540011
  69.2315011  54.4339996  69.2080011  71.1275011  54.6719996  70.1340011
  71.6845011  54.1929996  70.9390011  71.8025011  54.7479996  69.2810011
  70.7125011  56.0559996  70.5680011  70.6705011  56.6209996  71.8080011
  70.9635011  56.1299996  72.7240011  70.1985011  57.9109996  71.7190011
  70.0745011  58.5559996  72.5000011  69.9215011  58.1849996  70.3950011
  69.4315011  59.3099996  69.7930011  69.1895011  60.1929996  70.3660011
  69.2585011  59.2739996  68.4260011  68.8755011  60.1479996  67.9200011
  69.5635011  58.1479996  67.6900011  69.4145011  58.1569996  66.6200011
  70.0555011  57.0119996  68.2960011  70.2935011  56.1279996  67.7230011
  70.2305011  57.0479996  69.6500011  70.4005011  52.6539996  68.9090011
  70.4295011  52.7549996  67.6850011  70.7945011  51.5329996  69.5410011
  70.7725011  51.3989996  70.5520011  71.2895011  50.4149996  68.7920011
  72.1845011  50.7429996  68.2630011  71.6355011  49.2459996  69.6700011
  70.7925011  48.9589996  70.2990011  71.9735011  48.0549996  68.7590011
  72.2295011  47.1899996  69.3710011  71.1115011  47.8169996  68.1360011
  72.8205011  48.3119996  68.1230011  72.7545011  49.6159996  70.6580011
  73.6955011  49.7009996  70.1140011  72.5425011  50.5969996  71.0840011
  72.9245011  48.6059996  71.7920011  73.7305011  48.9299996  72.4500011
  71.9965011  48.5379996  72.3600011  73.1675011  47.6289996  71.3750011
  70.1955011  49.9489996  67.8850011  70.4195011  49.6949996  66.7020011
  68.9695011  49.8419996  68.4280011  68.7555011  50.0879996  69.3940011
  67.8405011  49.3639996  67.6800011  68.0935011  48.3619996  67.3340011
  66.5565011  49.2819996  68.5270011  65.7365011  48.9149996  67.9100011
  66.7145011  48.6009996  69.3630011  66.3085011  50.2729996  68.9080011
  67.5685011  50.3029996  66.5450011  67.1985011  49.8829996  65.4500011
  67.7135011  51.6179996  66.7770011  68.0015011  52.0229996  67.6680011
  67.4575011  52.5659996  65.7320011  66.4275011  52.4099996  65.4110011
  67.5995011  54.0249996  66.1910011  68.5875011  54.1719996  66.6280011
  67.5325011  54.6839996  65.3260011  66.3295011  54.4909996  67.4030011
  66.5235011  53.8359996  68.5090011  68.4415011  52.3449996  64.6290011
  68.0955011  52.4369996  63.4520011  69.7055011  52.0499996  64.9860011
  70.0185011  51.9429996  65.9510011  70.7285011  51.8599996  64.0010011
  70.7925011  52.7859996  63.4290011  72.1085011  51.5729996  64.6220011
  72.8435011  51.4379996  63.8290011  72.4055011  52.4109996  65.2530011
  72.0545011  50.6669996  65.2250011  70.3705011  50.6889996  63.1430011
  70.4975011  50.7489996  61.9210011  69.8995011  49.5939996  63.7650011
  69.7375011  49.5189996  64.7690011  69.5865011  48.4189996  63.0070011
  70.4865011  48.1719996  62.4440011  69.2635011  47.2139996  63.8540011
  69.9955011  47.0859996  64.6510011  67.9175011  47.3969996  64.5700011
  67.7045011  46.5159996  65.1750011  67.9635011  48.2759996  65.2130011
  67.1275011  47.5289996  63.8310011  69.3175011  45.9739996  62.9530011
  69.0875011  45.0859996  63.5420011  68.5875011  46.0759996  62.1500011
  70.3155011  45.8769996  62.5260011  68.4405011  48.7009996  62.0870011
  68.4365011  48.2509996  60.9420011  67.4315011  49.4579996  62.5580011
  67.4115011  49.8779996  63.4870011  66.2775011  49.7309996  61.7500011
  65.8485011  48.7629996  61.4910011  65.2165011  50.5619996  62.4900011
  64.3665011  50.7379996  61.8300011  64.8825011  50.0209996  63.3750011
  65.6465011  51.5179996  62.7900011  66.6815011  50.5049996  60.5350011
  66.2185011  50.2209996  59.4310011  67.5545011  51.5169996  60.7010011
  67.9695011  51.7849996  61.5930011  67.9645011  52.3079996  59.5770011
  67.0385011  52.6789996  59.1370011  68.8315011  53.5189996  59.9530011
  69.5795011  53.2089996  60.6820011  69.3705011  53.8599996  59.0690011
  68.0375011  54.6679996  60.5200011  67.8115011  55.0399996  61.8130011
  68.2075011  54.5349996  62.6820011  67.0045011  56.1539996  61.8450011
  66.6825011  56.6329996  62.6860011  66.7035011  56.5139996  60.5460011
  65.9465011  57.5349996  60.0470011  65.4535011  58.2379996  60.7020011
  65.8345011  57.6349996  58.6760011  65.2445011  58.4329996  58.2500011
  66.4605011  56.7359996  57.8370011  66.3525011  56.8449996  56.7680011
  67.2205011  55.7029996  58.3380011  67.7075011  54.9959996  57.6830011
  67.3345011  55.6079996  59.6950011  68.7365011  51.4779996  58.6060011
  68.5005011  51.5459996  57.4020011  69.6805011  50.6579996  59.1010011
  69.8705011  50.5179996  60.0930011  70.5075011  49.9009996  58.2050011
  71.0455011  50.5729996  57.5370011  71.2565011  49.3449996  58.7690011
  69.6625011  48.9589996  57.4110011  69.8545011  48.8089996  56.2050011
  68.7045011  48.2899996  58.0750011  68.5005011  48.4089996  59.0670011
  67.8795011  47.3309996  57.4000011  68.5495011  46.5949996  56.9560011
  66.9155011  46.5949996  58.3470011  67.4925011  46.0909996  59.1220011
  66.2785011  47.3249996  58.8470011  66.0295011  45.5629996  57.6250011
  65.5105011  46.0729996  56.8130011  66.8825011  44.4559996  56.9870011
  66.2325011  43.7399996  56.4840011  67.5675011  44.8959996  56.2620011
  67.4535011  43.9449996  57.7620011  64.9365011  45.0069996  58.5510011
  64.3315011  44.2819996  58.0060011  65.3995011  44.5209996  59.4100011
  64.3015011  45.8229996  58.8950011  67.0525011  48.0389996  56.3730011
  66.8305011  47.5249996  55.2790011  66.5625011  49.2469996  56.7080011
  66.7495011  49.7179996  57.5930011  65.7135011  49.9749996  55.8060011
  64.8505011  49.3369996  55.6150011  65.2265011  51.3099996  56.3940011
  64.5895011  51.8159996  55.6690011  64.6595011  51.1209996  57.3050011
  66.0855011  51.9409996  56.6250011  66.4645011  50.2929996  54.5510011
  65.9325011  50.1379996  53.4520011  67.7285011  50.7429996  54.6780011
  68.2165011  50.8749996  55.5640011  68.4835011  51.0739996  53.5020011
  67.8945011  51.8239996  52.9740011  69.8635011  51.7009996  53.7800011
  70.3515011  51.1399996  54.5770011  70.4845011  51.5949996  52.8900011
  69.8115011  53.1919996  54.1780011  70.8305011  53.5139996  54.3940011
  69.3015011  54.0509996  53.0100011  69.2735011  55.0979996  53.3130011
  69.9705011  53.9379996  52.1570011  68.2985011  53.7269996  52.7310011
  69.0255011  53.4229996  55.4750011  69.0185011  54.4869996  55.7120011
  68.0015011  53.0729996  55.3470011  69.4975011  52.8739996  56.2890011
  68.6985011  49.8349996  52.6970011  68.6175011  49.8629996  51.4700011
  68.9605011  48.7079996  53.3780011  68.9725011  48.6369996  54.3950011
  69.2505011  47.4879996  52.6830011  70.1315011  47.6619996  52.0650011
  69.5715011  46.3249996  53.6390011  70.4235011  46.6029996  54.2600011
  68.7245011  46.1739996  54.3080011  69.8865011  44.9969996  52.9270011
  69.0555011  44.7659996  52.2610011  71.1395011  45.1179996  52.0410011
  71.3335011  44.1629996  51.5530011  70.9775011  45.8859996  51.2840011
  71.9955011  45.3909996  52.6570011  69.9875011  43.8399996  53.9310011
  70.2105011  42.9149996  53.3990011  70.7825011  44.0479996  54.6470011
  69.0405011  43.7339996  54.4610011  68.0615011  47.1119996  51.8570011
  68.2065011  46.6579996  50.7230011  66.8475011  47.2829996  52.4130011
  66.7015011  47.6589996  53.3500011  65.6345011  46.9439996  51.7190011
  65.7625011  45.9169996  51.3780011  64.3975011  47.0149996  52.6320011
  64.3515011  47.9999996  53.0970011  63.4985011  46.9059996  52.0260011
  64.4015011  45.9369996  53.7300011  65.2625011  46.1189996  54.3740011
  63.1565011  46.0349996  54.6240011  63.1945011  45.2579996  55.3870011
  63.1285011  47.0139996  55.1030011  62.2615011  45.9029996  54.0170011
  64.5735011  44.5339996  53.1260011  64.5725011  43.7919996  53.9240011
  63.7515011  44.3299996  52.4400011  65.5185011  44.4839996  52.5850011
  65.4085011  47.8559996  50.5440011  64.9235011  47.4249996  49.5020011
  65.7225011  49.1559996  50.6950011  66.1505011  49.5309996  51.5420011
  65.4875011  50.1499996  49.6780011  64.4695011  49.9339996  49.3540011
  65.5545011  51.5579996  50.1970011  65.4805011  52.2559996  49.3630011
  64.3835011  51.7959996  51.1630011  64.4275011  52.8169996  51.5430011
  63.4415011  51.6449996  50.6370011  64.4505011  51.0959996  51.9960011
  66.7925011  51.7849996  50.8510011  67.3145011  50.9559996  50.8600011
  66.3985011  50.0369996  48.4850011  65.9935011  50.3729996  47.3720011
  67.6445011  49.5559996  48.6570011  67.9985011  49.1549996  49.5260011
  68.5875011  49.5849996  47.5670011  68.6975011  50.6519996  47.3730011
  69.9125011  48.9669996  47.9100011  69.7955011  47.9509996  48.2870011
  70.7485011  48.9039996  46.6160011  71.7195011  48.4589996  46.8320011
  70.2275011  48.2969996  45.8750011  70.8905011  49.9119996  46.2250011
  70.5905011  49.7399996  49.0530011  70.9095011  50.7139996  48.6830011
  69.8595011  49.9219996  49.8410011  71.7955011  49.0159996  49.6500011
  72.2235011  49.6199996  50.4500011  71.4795011  48.0529996  50.0510011
  72.5455011  48.8569996  48.8750011  68.1025011  48.8699996  46.3310011
  68.1905011  49.4739996  45.2600011  67.5995011  47.6589996  46.3400011
  67.0725011  46.9739996  47.5110011  66.5495011  47.6659996  48.1710011
  67.8725011  46.5199996  48.0960011  66.1165011  45.9069996  46.9520011
  65.0845011  46.2589996  46.9440011  66.1385011  44.9969996  47.5510011
  66.6395011  45.6579996  45.5280011  65.8425011  45.3369996  44.8580011
  67.4025011  44.8799996  45.5110011  67.2095011  47.0149996  45.1150011
  68.0645011  46.9049996  44.4480011  66.2265011  47.8229996  44.3130011
  66.3105011  47.7929996  43.0880011  65.2935011  48.5459996  44.9630011
  65.2205011  48.6069996  45.9790011  64.3045011  49.3049996  44.2440011
  63.7845011  48.5999996  43.5960011  63.2725011  49.9789996  45.1660011
  63.7805011  50.6329996  45.8750011  62.6025011  50.6049996  44.5770011
  62.5235011  48.9969996  45.8670011  61.8715011  49.4379996  46.4510011
  64.9865011  50.3979996  43.4780011  64.6315011  50.6999996  42.3400011
  66.0095011  50.9999996  44.1080011  66.3205011  50.6949996  45.0300011
  66.7845011  52.1039996  43.6150011  66.1545011  52.9739996  43.4290011
  67.8605011  52.4239996  44.6730011  67.3635011  52.7329996  45.5930011
  68.4095011  51.5099996  44.8990011  68.8355011  53.4799996  44.2800011
  70.0105011  53.1299996  43.6550011  70.2105011  52.0909996  43.4380011
  70.9325011  54.0859996  43.3030011  71.8485011  53.7959996  42.8100011
  70.6905011  55.4089996  43.5780011  71.4125011  56.1629996  43.3010011
  69.5225011  55.7669996  44.2080011  69.3275011  56.8059996  44.4300011
  68.6015011  54.8059996  44.5570011  67.6865011  55.0959996  45.0530011
  67.4555011  51.6919996  42.3410011  67.4225011  52.4019996  41.3380011
  68.0635011  50.4989996  42.3510011  68.0225011  49.8519996  43.1380011
  68.8345011  50.0219996  41.2430011  69.6125011  50.7549996  41.0290011
  69.5025011  48.6769996  41.5750011  69.9985011  48.7609996  42.5420011
  68.7275011  47.9169996  41.6800011  70.5265011  48.1979996  40.5340011
  71.0005011  47.2949996  40.9180011  69.8655011  47.7769996  39.2150011
  70.6315011  47.4469996  38.5130011  69.1685011  46.9599996  39.4020011
  69.3265011  48.6239996  38.7910011  71.6295011  49.2499996  40.3430011
  72.3465011  48.8949996  39.6030011  71.1855011  50.1839996  40.0000011
  72.1405011  49.4179996  41.2910011  67.9495011  49.8509996  40.0470011
  68.3385011  50.1689996  38.9240011  66.7255011  49.3369996  40.2520011
  66.3485011  49.0949996  41.1680011  65.8415011  49.0879996  39.1550011
  66.4455011  48.4789996  38.4820011  64.5775011  48.2809996  39.5120011
  64.1105011  48.6809996  40.4120011  63.8405011  48.3529996  38.7120011
  64.9845011  46.8599996  39.7220011  65.0645011  45.9939996  38.6570011
  64.8295011  46.3469996  37.6640011  65.4395011  44.6839996  38.8410011
  65.4915011  44.0129996  37.9960011  65.7485011  44.2279996  40.1000011
  66.1345011  42.8849996  40.2960011  66.3175011  42.7329996  41.2470011
  65.6735011  45.0839996  41.1690011  65.9085011  44.7309996  42.1620011
  65.2985011  46.3919996  40.9740011  65.2505011  47.0619996  41.8190011
  65.4095011  50.3489996  38.4810011  65.2265011  50.3699996  37.2640011
  65.2075011  51.4229996  39.2650011  65.3635011  51.4169996  40.2730011
  64.7515011  52.6859996  38.7580011  63.7155011  52.5619996  38.4410011
  64.8165011  53.8009996  39.8180011  64.4255011  53.4149996  40.7590011
  65.8605011  54.0629996  39.9900011  64.0455011  55.0669996  39.4460011
  64.4645011  55.9139996  39.9890011  64.1825011  55.2699996  38.3840011
  62.5505011  54.9669996  39.7490011  61.9825011  55.6589996  39.1270011
  62.1785011  53.9659996  39.5330011  62.3815011  55.2929996  41.1930011
  63.0735011  55.8759996  41.6640011  61.3085011  54.8189996  41.8920011
  60.3965011  54.0119996  41.2780011  60.5155011  53.7619996  40.2960011
  59.5955011  53.6579996  41.8010011  61.1535011  55.1479996  43.2080011
  61.8385011  55.7469996  43.6680011  60.3525011  54.7949996  43.7310011
  65.6625011  53.0919996  37.6430011  66.8785011  52.9429996  37.7390011
  65.0855011  53.6029996  36.5330011  64.0845011  53.7449996  36.4000011
  65.9215011  53.9879996  35.4320011  66.8495011  54.3759996  35.8520011
  66.2395011  52.8319996  34.5380011  66.7645011  52.0299996  35.0570011
  64.9065011  52.2599996  34.0330011  65.1005011  51.4119996  33.3760011
  64.3065011  51.9319996  34.8820011  64.3655011  53.0299996  33.4830011
  67.1925011  53.2979996  33.4240011  67.4265011  52.4579996  32.7700011
  66.7155011  54.0869996  32.8430011  68.1125011  53.6789996  33.8680011
  65.2145011  55.0229996  34.6070011  63.9895011  55.1309996  34.6280011
  65.9995011  55.8249996  33.8590011  67.0175011  55.7689996  33.8500011
  65.4605011  56.8419996  32.9980011  64.5845011  57.2569996  33.4960011
  66.4215011  57.9659996  32.7420011  67.3495011  57.6199996  32.2870011
  65.7755011  58.9459996  31.7490011  66.4615011  59.7699996  31.5520011
  65.5555011  58.4269996  30.8160011  64.8515011  59.3379996  32.1730011
  66.7965011  58.6059996  34.0890011  67.4955011  59.4259996  33.9200011
  65.8975011  58.9889996  34.5730011  67.2625011  57.8579996  34.7300011
  65.1335011  56.2129996  31.6760011  65.8455011  55.3229996  31.2150011
  64.0235011  56.6499996  31.0370011  63.3905011  57.3649996  31.3960011
  63.6635011  56.1019996  29.7580011  64.5225011  55.5179996  29.4270011
  62.4345011  55.1799996  29.7960011  62.2765011  54.7549996  28.8050011
  62.6335011  54.3479996  30.4710011  61.1565011  55.8929996  30.2440011
  61.2585011  56.1839996  31.2890011  61.0395011  56.8099996  29.6670011
  59.9005011  55.0379996  30.0840011  60.0065011  54.0939996  30.6190011
  59.0325011  55.5469996  30.5040011  59.7145011  54.7969996  28.6250011
  60.0365011  55.4889996  27.9480011  59.1125011  53.6499996  28.1960011
  58.6805011  52.7259996  29.1040011  58.8075011  52.8929996  30.1020011
  58.2305011  51.8679996  28.7840011  58.9525011  53.4199996  26.8600011
  59.2835011  54.1059996  26.1810011  58.5025011  52.5619996  26.5400011
  63.3045011  57.2339996  28.8410011  62.5665011  58.1419996  29.2140011
  63.8205011  57.1959996  27.5960011  64.4115011  56.4409996  27.2470011
  63.5695011  58.2449996  26.6410011  63.4655011  59.1659996  27.2150011
  64.7255011  58.4199996  25.6390011  65.6595011  58.5139996  26.1930011
  64.8045011  57.5179996  25.0330011  64.5795011  59.6259996  24.7110011
  63.6945011  59.5209996  24.0840011  64.4535011  60.5409996  25.2900011
  65.8355011  59.7039996  23.8540011  66.2465011  58.6459996  23.3060011
  66.3995011  60.8239996  23.7370011  62.3165011  57.9509996  25.8640011
  61.9585011  56.7929996  25.6550011  61.6095011  59.0199996  25.4190011
  61.8725011  59.9899996  25.5920011  60.4035011  58.8579996  24.6490011
  60.3945011  57.8509996  24.2310011  59.1405011  59.0219996  25.5090011
  59.2705011  58.4609996  26.4350011  59.0365011  60.0719996  25.7840011
  57.8535011  58.5609996  24.8310011  57.5915011  59.2239996  24.0060011
  57.9735011  57.5619996  24.4120011  56.7705011  58.5729996  25.8980011
  56.5785011  59.6449996  26.5300011  56.1325011  57.5069996  26.1070011
  60.3925011  59.9149996  23.5790011  60.5905011  61.0949996  23.8560011
  60.2195011  59.4789996  22.3150011  60.0355011  58.4979996  22.1040011
  60.2665011  60.2969996  21.1300011  61.0615011  61.0109996  21.3430011
  60.5785011  59.4399996  19.9010011  59.7645011  58.7529996  19.6700011
  60.7425011  60.0499996  19.0130011  61.8145011  58.7159996  20.3100011
  63.0425011  59.3329996  20.2890011  63.1205011  60.3599996  19.9630011
  64.1725011  58.6549996  20.6790011  65.1325011  59.1499996  20.6590011
  64.0825011  57.3479996  21.0950011  65.2425011  56.6519996  21.4950011
  65.7425011  57.1939996  22.1410011  62.8595011  56.7239996  21.1220011
  62.7825011  55.6979996  21.4500011  61.7345011  57.4089996  20.7310011
  60.7745011  56.9149996  20.7550011  59.0465011  61.1309996  20.8430011
  59.1785011  62.2889996  20.4470011  57.8225011  60.5749996  20.9780011
  57.6125011  59.6439996  21.3380011  56.7055011  61.3839996  20.5710011
  57.1155011  62.3709996  20.3580011  55.9945011  60.8439996  19.3220011
  55.5845011  59.8519996  19.5130011  55.1575011  61.4869996  19.0500011
  56.9955011  60.7929996  18.2200011  57.2595011  61.9099996  17.4620011
  56.7355011  62.8319996  17.6660011  58.1855011  61.8619996  16.4470011
  58.3835011  62.7429996  15.8540011  58.8585011  60.6919996  16.1880011
  59.5835011  60.6519996  15.3890011  58.6085011  59.5729996  16.9460011
  59.1385011  58.6539996  16.7470011  57.6805011  59.6289996  17.9590011
  57.4875011  58.7499996  18.5560011  55.6785011  61.4019996  21.6530011
  55.0225011  60.3969996  21.9200011  55.5175011  62.5309996  22.2850011
  54.2145011  62.9129996  22.8020011  53.8695011  62.2169996  23.5670011
  53.4605011  62.9219996  22.0150011  54.4385011  64.3159996  23.3800011
  54.7315011  64.2749996  24.4290011  53.5335011  64.9209996  23.3250011
  55.5605011  64.8959996  22.5020011  56.1935011  65.5789996  23.0680011
  55.1545011  65.4599996  21.6620011  56.3485011  63.6749996  22.0230011
  56.6025011  63.8319996  20.9750011  57.6205011  63.4479996  22.7730011
  57.6835011  62.4649996  23.5110011  58.6225011  64.2699996  22.6250011
  58.8815011  64.9559996  21.3700011  58.3515011  65.9069996  21.3250011
  58.5445011  64.3619996  20.5200011  60.4075011  65.1679996  21.3290011
  60.6595011  66.1619996  20.9600011  60.8895011  64.4499996  20.6660011
  60.8655011  64.9789996  22.7890011  60.8805011  65.9239996  23.3320011
  61.8715011  64.5629996  22.8450011  59.8255011  64.0179996  23.3580011
  60.2065011  63.0019996  23.2530011  59.5565011  64.1649996  24.8200011
  58.8035011  65.0589996  25.1990011  60.1425011  63.2799996  25.6530011
  60.7665011  62.5289996  25.3570011  59.9065011  63.3549996  27.0640011
  60.0255011  64.3929996  27.3750011  58.4895011  62.8979996  27.4540011
  57.7665011  63.4129996  26.8210011  58.3935011  61.8319996  27.2460011
  58.1305011  63.1489996  28.9180011  58.7655011  62.5289996  29.5510011
  58.3505011  64.1879996  29.1650011  56.6635011  62.8579996  29.2450011
  56.4735011  61.7939996  29.1010011  56.4875011  63.0729996  30.2990011
  55.6675011  63.6579996  28.4020011  55.8195011  64.7259996  28.5590011
  55.8355011  63.4649996  27.3430011  54.2845011  63.2829996  28.7720011
  53.6125011  63.7779996  28.1510011  54.1625011  62.2559996  28.6650011
  54.1045011  63.5519996  29.7600011  60.8705011  62.4169996  27.7210011
  61.3195011  61.4479996  27.1080011  61.2305011  62.6959996  28.9900011
  60.9195011  63.5109996  29.5180011  62.1145011  61.8109996  29.6930011
  62.4525011  61.0329996  29.0080011  63.3355011  62.5069996  30.2150011
  63.0865011  63.3239996  30.8920011  64.1675011  61.4989996  31.0250011
  65.0595011  61.9909996  31.4120011  63.5725011  61.1209996  31.8560011
  64.4605011  60.6689996  30.3820011  64.0925011  63.1279996  29.0260011
  64.9845011  63.6389996  29.3890011  64.3825011  62.3419996  28.3290011
  63.4465011  63.8439996  28.5170011  61.3445011  61.2789996  30.8620011
  60.8055011  62.0449996  31.6570011  61.2805011  59.9369996  31.0040011
  61.7715011  59.2699996  30.4090011  60.4835011  59.3479996  32.0440011
  59.9625011  60.1699996  32.5350011  59.4515011  58.3479996  31.4960011
  59.9745011  57.5549996  30.9610011  58.9325011  57.8789996  32.3320011
  58.4115011  58.9899996  30.5540011  58.9385011  59.3699996  29.6790011
  57.3995011  57.9519996  30.0340011  56.6835011  58.4409996  29.3740011
  57.9275011  57.1729996  29.4830011  56.8705011  57.5059996  30.8760011
  57.7285011  60.1919996  31.2250011  57.0005011  60.6259996  30.5400011
  57.2215011  59.8629996  32.1320011  58.4785011  60.9409996  31.4800011
  61.3615011  58.5979996  33.0010011  62.3305011  57.9539996  32.6060011
  61.0355011  58.6789996  34.3090011  60.2735718  59.2695518  34.6103498
  61.7685011  57.9469996  35.3090011  62.6659430  57.5340607  34.8483724
  62.1905011  58.8269996  36.5160011  62.9755727  59.5168835  36.2064497
  61.3297772  59.3930493  36.8721502  62.9365011  57.9609996  37.9420011
  60.8625011  56.8419996  35.7670011  59.7015011  57.0739996  36.1030011
  61.3595011  55.5879996  35.7710011  62.3045011  55.3089996  35.5090011
  60.4695011  54.5459996  36.1840011  59.9915011  54.8189996  37.1250011
  59.6755011  54.4239996  35.4470011  61.2075011  53.2669996  36.3460011
  62.3855011  53.1369996  36.0180011  60.5015011  52.2779996  36.9120011
  59.5645011  52.3819996  37.3010011  61.0515011  50.9709996  37.0020011
  62.1365011  50.9369996  37.1030011  60.4805011  50.2579996  38.1970011
  59.3915011  50.2329996  38.1640011  60.9195011  48.7929996  38.2040011
  60.4985011  48.2909996  39.0750011  60.5665011  48.3029996  37.2970011
  62.0075011  48.7389996  38.2450011  60.9025011  51.0339996  39.4540011
  60.5015011  50.5389996  40.3390011  61.9905011  51.0629996  39.5160011
  60.5155011  52.0509996  39.4010011  60.5125011  50.3599996  35.7570011
  59.5335011  49.6319996  35.8020011  61.1285011  50.6519996  34.5980011
  61.9755011  51.2129996  34.5070011  60.5805011  50.1529996  33.3670011
  59.6175011  49.6839996  33.5700011  60.3705011  51.2699996  32.3330011
  61.3025011  51.8049996  32.1530011  60.0535011  50.8519996  31.3780011
  59.3105011  52.2139996  32.8820011  58.2955011  51.7089996  33.4330011
  59.4995011  53.4529996  32.7530011  61.5965011  49.2309996  32.8030011
  61.3065011  48.1139996  32.3810011  62.8455011  49.7119996  32.8210011
  63.0735011  50.6469996  33.1580011  63.9835011  48.9789996  32.3760011
  63.8285011  48.6709996  31.3420011  65.2775011  49.8089996  32.3490011
  65.3615011  50.4309996  33.2400011  66.1555011  49.1629996  32.3270011
  65.1985011  50.6479996  31.1170011  65.6955011  50.1649996  29.9290011
  66.1425011  49.1819996  29.8980011  65.6305011  50.9169996  28.7800011
  66.0305011  50.5279996  27.8560011  65.0555011  52.1649996  28.8090011
  64.9825011  52.9429996  27.6340011  64.5445011  53.7969996  27.8340011
  64.5475011  52.6539996  29.9870011  64.0935011  53.6339996  30.0150011
  64.6175011  51.8949996  31.1300011  64.2105011  52.2829996  32.0520011
  64.1225011  47.8159996  33.2890011  64.6985011  46.7979996  32.9090011
  63.5915011  47.9529996  34.5230011  63.0685011  48.7719996  34.8320011
  63.7285011  46.9309996  35.5090011  64.7615011  47.0809996  35.8220011
  62.7365011  47.0869996  36.6640011  62.9475011  46.3479996  37.4370011
  62.8515011  48.0689996  37.1220011  61.4085011  46.9259996  36.1900011
  60.9345011  46.2819996  36.7560011  63.5685011  45.4819996  35.0160011
  64.6135011  44.8469996  34.9070011  62.3685011  44.8719996  34.6890011
  61.4295011  45.2699996  34.7100011  62.5275011  43.4719996  34.2640011
  63.1715011  43.6129996  33.3960011  63.1305011  42.5949996  35.3770011
  63.2305011  41.5719996  35.0130011  64.1345011  42.9499996  35.6080011
  62.3065011  42.5939996  36.6310011  61.2885011  41.7059996  36.8900011
  60.9715011  40.9519996  36.2810011  60.7865011  42.0239996  38.1110011
  59.9715011  41.4959996  38.5840011  61.4115011  43.0549996  38.6520011
  62.3685011  43.4129996  37.7190011  63.0675011  44.2279996  37.8360011
  61.2975011  42.7199996  33.8170011  60.3405011  43.2679996  33.2710011
  61.4075011  41.3779996  34.0390011  62.2285011  41.0529996  34.5490011
  60.5905011  40.2259996  33.7060011  60.3895011  40.2999996  32.6370011
  61.3325011  38.9139996  34.0440011  62.3005011  38.9039996  33.5420011
  61.5285011  38.8729996  35.1150011  60.5325011  37.6879996  33.6270011
  59.5885011  37.8189996  32.8020011  60.8715011  36.5869996  34.1390011
  59.2955011  40.2109996  34.4600011  59.2375011  40.5039996  35.6530011
  58.2185011  39.8389996  33.7370011  58.2955011  39.5569996  32.7600011
  56.8685011  39.7889996  34.2210011  56.6625011  40.7859996  34.6100011
  55.8915011  39.4049996  33.1020011  56.0875011  38.3769996  32.7970011
  54.8745011  39.4329996  33.4940011  55.9775011  40.3129996  31.8760011
  55.4845011  41.2599996  32.0950011  57.0235011  40.5379996  31.6690011
  55.3405011  39.6899996  30.6330011  55.7655011  38.6979996  30.4770011
  54.2735011  39.5559996  30.8120011  55.5305011  40.5169996  29.3610011
  55.0295011  41.4799996  29.4650011  56.5895011  40.7239996  29.2060011
  54.9825011  39.7849996  28.1960011  55.1155011  40.3529996  27.3350011
  55.4795011  38.8769996  28.0920011  53.9675011  39.6099996  28.3420011
  56.6925011  38.7519996  35.2920011  56.1845011  39.0469996  36.3730011
  57.1325011  37.5049996  35.0270011  57.6585011  37.2499996  34.1910011
  56.8825011  36.4159996  35.9310011  55.8045011  36.3999996  36.0940011
  57.2705011  35.0489996  35.3480011  58.1625011  35.1559996  34.7300011
  57.5245011  34.3649996  36.1580011  56.1355011  34.4529996  34.5110011
  55.3895011  34.0319996  35.1840011  55.6485011  35.2569996  33.9590011
  56.5675011  33.3719996  33.5210011  57.3705011  32.7639996  33.9380011
  55.7405011  32.6979996  33.2990011  57.0215011  34.0759996  32.2900011
  56.4635011  34.8399996  31.9080011  58.1805011  33.7049996  31.6700011
  58.9535011  32.7149996  32.2040011  58.6655011  32.2519996  33.0660011
  59.8195011  32.4379996  31.7410011  58.5685011  34.3309996  30.5210011
  57.9935011  35.0749996  30.1260011  59.4335011  34.0549996  30.0570011
  57.5735011  36.6329996  37.2300011  57.0305011  36.3259996  38.2920011
  58.8055011  37.1519996  37.1760011  59.2885011  37.3969996  36.3110011
  59.5505011  37.4059996  38.3690011  59.6105011  36.4879996  38.9540011
  60.9855011  37.8679996  38.0520011  61.4615011  37.1269996  37.4100011
  60.9405011  38.7979996  37.4860011  61.8545011  38.0829996  39.2880011
  61.3775011  38.8229996  39.9310011  61.9005011  37.1519996  39.8530011
  63.2805011  38.5439996  38.9750011  63.2625011  39.4509996  38.3710011
  63.8125011  38.7839996  39.8950011  63.9755011  37.4459996  38.2440011
  64.3525011  36.6529996  38.7630011  64.1125011  37.4919996  36.8860011
  63.6535011  38.5699996  36.1840011  63.2065011  39.3449996  36.6740011
  63.7575011  38.5999996  35.1700011  64.7275011  36.4609996  36.2360011
  65.0805011  35.6629996  36.7640011  64.8335011  36.4879996  35.2220011
  58.8535011  38.4999996  39.1100011  58.7725011  38.4979996  40.3380011
  58.3025011  39.4589996  38.3470011  58.2755011  39.4109996  37.3280011
  57.6985011  40.6419996  38.8790011  58.4825011  41.1229996  39.4640011
  57.2165011  41.6039996  37.7810011  58.0405011  41.7989996  37.0940011
  56.4295011  41.1179996  37.2050011  56.6895011  42.9389996  38.3170011
  56.1225011  43.4589996  37.5450011  56.0095011  42.7689996  39.1520011
  57.8725011  43.7859996  38.7640011  58.5005011  43.4359996  39.7990011
  58.1635011  44.7999996  38.0720011  56.5235011  40.3219996  39.7510011
  56.3175011  40.9849996  40.7650011  55.7085011  39.3139996  39.3900011
  55.8415011  38.7069996  38.5810011  54.5455011  39.0449996  40.1890011
  53.9225011  39.9359996  40.1140011  53.7455011  37.8139996  39.7280011
  54.4355011  36.9739996  39.6440011  53.0305011  37.5619996  40.5120011
  52.9795011  37.9329996  38.4070011  53.4575011  38.6899996  37.7850011
  53.0495011  36.9879996  37.8690011  51.5035011  38.2959996  38.5910011
  51.1095011  37.8429996  39.5010011  51.3855011  39.3749996  38.6950011
  50.7575011  37.8019996  37.3970011  50.3035011  36.8889996  37.4330011
  50.6715011  38.5499996  36.2570011  51.3055011  39.7539996  36.1740011
  51.8475011  40.1009996  36.9660011  51.2375011  40.3079996  35.3200011
  49.9505011  38.0839996  35.1960011  49.4795011  37.1809996  35.2570011
  49.8825011  38.6379996  34.3420011  54.9915011  38.7029996  41.5740011
  54.4685011  39.2309996  42.5550011  55.9925011  37.8119996  41.6830011
  56.4965011  37.4169996  40.8890011  56.4345011  37.3409996  42.9640011
  55.5605011  36.9019996  43.4450011  57.5315011  36.2679996  42.8630011
  57.8245011  35.9519996  43.8640011  57.1515011  35.4099996  42.3080011
  58.3975011  36.6809996  42.3450011  56.9935011  38.4759996  43.7540011
  56.7495011  38.5859996  44.9540011  57.7605011  39.3569996  43.0910011
  57.9465011  39.3219996  42.0890011  58.3885011  40.4429996  43.7840011
  59.0105011  39.9979996  44.5600011  59.2535011  41.2769996  42.8870011
  58.6965011  41.6979996  42.0500011  59.7985011  42.4639996  43.7000011
  60.4305011  43.0819996  43.0620011  58.9665011  43.0609996  44.0740011
  60.3845011  42.0909996  44.5400011  60.3455011  40.3789996  42.2820011
  60.9825011  40.9729996  41.6270011  60.9475011  39.9489996  43.0820011
  59.8805011  39.5779996  41.7080011  57.3385011  41.3469996  44.3540011
  57.4695011  41.8229996  45.4780011  56.2645011  41.6069996  43.5860011
  56.1145011  41.2009996  42.6620011  55.2235011  42.4969996  44.0190011
  55.6885011  43.4659996  44.2020011  54.1195011  42.6729996  42.9630011
  53.3585011  43.3549996  43.3420011  54.5515011  43.0819996  42.0500011
  53.6645011  41.7059996  42.7470011  54.5845011  41.9399996  45.2440011
  54.2645011  42.6779996  46.1760011  54.3785011  40.6139996  45.2700011
  54.6395011  39.9759996  44.5180011  53.7555011  39.9899996  46.3970011
  52.7755011  40.4459996  46.5380011  53.5455011  38.5169996  46.1920011
  54.4795011  38.0139996  45.9400011  53.0305011  37.9109996  47.5090011
  52.8715011  36.8399996  47.3790011  53.7645011  38.0759996  48.2970011
  52.0895011  38.3859996  47.7850011  52.5985011  38.2849996  45.0000011
  51.5915011  38.5919996  45.2830011  52.9065011  38.9259996  44.1740011
  52.5565011  36.8369996  44.5150011  51.8675011  36.7549996  43.6740011
  53.5535011  36.5299996  44.1990011  52.2185011  36.1909996  45.3260011
  54.6395011  40.1879996  47.5900011  54.1625011  40.4829996  48.6840011
  55.9635011  40.0349996  47.4000011  56.3885011  39.8179996  46.4990011
  56.8995011  40.1699996  48.4800011  56.6275011  39.4229996  49.2260011
  58.3185011  39.9229996  48.0600011  58.6365011  40.5899996  47.2590011
  59.2395011  40.2009996  49.2610011  60.2765011  40.0259996  48.9730011
  59.1205011  41.2369996  49.5780011  58.9745011  39.5369996  50.0840011
  58.4225011  38.4879996  47.5140011  59.4485011  38.2899996  47.2030011
  58.1365011  37.7809996  48.2930011  57.7565011  38.3749996  46.6590011
  56.8275011  41.5649996  49.0180011  56.8665011  41.7649996  50.2300011
  56.7175011  42.5739996  48.1310011  56.6495011  42.4489996  47.1210011
  56.6885011  43.9399996  48.5720011  57.6405011  44.1019996  49.0770011
  56.5205011  44.9599996  47.4320011  55.5525011  44.7889996  46.9610011
  56.4905011  45.9579996  47.8690011  57.5915011  44.9469996  46.3430011
  58.5785011  44.9069996  46.8030011  57.4855011  44.0469996  45.7380011
  57.4955011  46.1829996  45.4440011  56.4525011  46.4119996  45.2250011
  57.9135011  47.0529996  45.9500011  58.2395011  45.9109996  44.1850011
  59.2345011  46.1249996  44.1170011  57.5755011  45.3709996  43.1210011
  56.2525011  45.0569996  43.2360011  55.7625011  45.2259996  44.1150011
  55.7535011  44.6539996  42.4430011  58.2255011  45.1559996  41.9400011
  59.2115011  45.3989996  41.8490011  57.7245011  44.7519996  41.1480011
  55.4805011  44.1429996  49.4250011  55.5435011  44.7939996  50.4650011
  54.3375011  43.5819996  48.9940011  54.2685011  42.9709996  48.1800011
  53.1015011  43.8139996  49.6740011  52.9155011  44.8879996  49.6830011
  51.9205011  43.1179996  48.9700011  52.0315011  43.2449996  47.8930011
  51.9745011  42.0479996  49.1720011  50.5265011  43.6309996  49.3870011
  49.7905011  42.9729996  48.9260011  50.2815011  43.5199996  50.8960011
  49.2855011  43.8949996  51.1310011  50.3575011  42.4759996  51.2010011
  51.0265011  44.1089996  51.4300011  50.2715011  45.0439996  48.8460011
  49.2815011  45.3789996  49.1560011  51.0255011  45.7259996  49.2400011
  50.3265011  45.0319996  47.7570011  53.2105011  43.2529996  51.0600011
  52.8005011  43.8899996  52.0290011  53.7575011  42.0279996  51.1910011
  54.1345011  41.4789996  50.4180011  53.8455011  41.3969996  52.4790011
  52.8305011  41.4259996  52.8750011  54.3135011  39.9729996  52.4030011
  55.2935011  39.8849996  51.9330011  54.4495011  39.4299996  53.8350011
  54.7895011  38.3949996  53.8010011  55.1735011  40.0309996  54.3850011
  53.4825011  39.4779996  54.3360011  53.3305011  39.1769996  51.5300011
  53.6585011  38.1399996  51.4660011  52.3355011  39.2159996  51.9740011
  53.2995011  39.6099996  50.5300011  54.7985011  42.1239996  53.3810011
  54.4615011  42.4589996  54.5150011  56.0165011  42.4109996  52.8880011
  56.2975011  42.2429996  51.9220011  57.0365011  42.9919996  53.7160011
  57.1775011  42.3609996  54.5930011  58.3765011  43.0799996  52.9490011
  58.5585011  42.1139996  52.4790011  58.2565011  43.8069996  52.1460011
  59.6375011  43.4629996  53.7540011  59.7795011  42.6939996  54.5140011
  60.8655011  43.4879996  52.8290011  61.7495011  43.7589996  53.4060011
  61.0085011  42.5019996  52.3870011  60.7095011  44.2209996  52.0370011
  59.4875011  44.7819996  54.5260011  60.4085011  44.9919996  55.0700011
  59.2865011  45.5929996  53.8260011  58.6605011  44.6989996  55.2310011
  56.6115011  44.3679996  54.1380011  56.8485011  44.7769996  55.2750011
  56.0685011  45.1579996  53.1980011  55.9055011  44.8849996  52.2290011
  55.6735011  46.4909996  53.5330011  56.4705011  46.9469996  54.1200011
  55.5885011  47.0649996  52.6100011  54.3805011  46.6309996  54.3000011
  54.2755011  47.5019996  55.1600011  53.2915011  45.9759996  53.8340011
  53.2985011  45.3479996  53.0310011  52.0025011  46.1309996  54.4680011
  52.1625011  46.9749996  55.1390011  50.9425011  46.3459996  53.3700011
  51.3605011  46.9689996  52.5790011  50.6875011  45.3869996  52.9190011
  49.7085011  46.9859996  53.9060011  49.6705011  48.3509996  54.0700011
  50.5385011  48.9419996  53.8190011  48.5415011  48.9719996  54.5490011
  48.5295011  50.0439996  54.6820011  47.4285011  48.2279996  54.8590011
  46.5385011  48.7109996  55.2340011  47.4555011  46.8629996  54.6880011
  46.5835011  46.2729996  54.9300011  48.5895011  46.2459996  54.2090011
  48.6005011  45.1749996  54.0700011  51.4945011  45.0319996  55.3760011
  51.2425011  45.2269996  56.5640011  51.3755011  43.8159996  54.7930011
  51.8135011  43.5779996  53.9030011  50.6155011  42.7349996  55.3750011
  49.6475011  43.1959996  55.5740011  50.4655011  41.5329996  54.4270011
  51.4545011  41.2239996  54.0880011  50.0425011  40.6949996  54.9810011
  49.5825011  41.8169996  53.1990011  50.0665011  42.5939996  52.6070011
  49.4695011  40.5789996  52.2920011  48.8395011  40.8129996  51.4340011
  50.4615011  40.2899996  51.9450011  49.0275011  39.7559996  52.8530011
  48.2085011  42.3689996  53.6170011  47.6075011  42.5599996  52.7280011
  47.7005011  41.6399996  54.2490011  48.3425011  43.2979996  54.1710011
  51.1885011  42.2069996  56.6420011  50.4845011  42.0869996  57.6450011
  52.4885011  41.8789996  56.6400011  53.1335011  42.0149996  55.8610011
  53.0445011  41.2879996  57.8130011  52.4585011  40.3919996  58.0200011
  54.5065011  40.8339996  57.6470011  54.5635011  40.1019996  56.8410011
  55.1135011  41.6879996  57.3460011  55.0895011  40.2319996  58.9030011
  55.9125011  40.7949996  59.8350011  56.3015011  41.8019996  59.7910011
  56.1735011  39.8919996  60.8380011  56.7615011  40.0609996  61.6540011
  55.5075011  38.7199996  60.5550011  55.4435011  37.5389996  61.2370011
  55.9715011  37.4009996  62.1690011  54.6805011  36.5299996  60.6920011
  54.6125011  35.5819996  61.2050011  54.0015011  36.7059996  59.5040011
  53.4125011  35.8929996  59.1050011  54.0605011  37.8989996  58.8160011
  53.5265011  38.0399996  57.8880011  54.8215011  38.8949996  59.3550011
  52.9695011  42.2699996  58.9320011  52.5745011  41.9129996  60.0400011
  53.3205011  43.5019996  58.6980011  54.3335011  43.8549996  57.7140011
  53.8915011  43.9959996  56.7280011  55.0805011  43.0669996  57.6190011
  54.9645011  45.1599996  58.2320011  55.1385011  45.8659996  57.4200011
  55.9285011  44.9739996  58.7050011  53.9415011  45.7099996  59.2430011
  53.2315011  46.3879996  58.7690011  54.4265011  46.2659996  60.0450011
  53.2555011  44.4509996  59.7650011  53.7725011  44.1139996  60.6640011
  51.8495011  44.6439996  60.2340011  51.6485011  44.8949996  61.4210011
  50.8595011  44.5329996  59.3330011  50.9875011  44.2959996  58.3490011
  49.5055011  44.7559996  59.7390011  49.4715011  45.7539996  60.1750011
  48.5105011  44.7039996  58.5700011  48.7955011  45.4499996  57.8280011
  48.5825011  43.7299996  58.0860011  47.0485011  44.9479996  58.9910011
  46.8025011  44.2409996  59.7830011  46.8635011  46.3539996  59.5840011
  45.8215011  46.4939996  59.8710011  47.4995011  46.4649996  60.4620011
  47.1385011  47.1019996  58.8400011  46.0825011  44.6679996  57.8300011
  45.0585011  44.8489996  58.1570011  46.3175011  45.3259996  56.9940011
  46.1845011  43.6299996  57.5140011  49.1055011  43.6979996  60.7120011
  48.5565011  43.9949996  61.7680011  49.3925011  42.4259996  60.3840011
  49.9095011  42.1479996  59.5500011  48.9705011  41.3419996  61.2220011
  47.8935011  41.4579996  61.3400011  49.2675011  39.9689996  60.5980011
  48.7685011  39.9049996  59.6310011  50.3385011  39.8899996  60.4100011
  48.8245011  38.7799996  61.4670011  49.2795011  38.8919996  62.4510011
  47.3005011  38.7849996  61.6850011  47.0185011  37.9319996  62.3030011
  47.0075011  39.7079996  62.1850011  46.7945011  38.7179996  60.7220011
  49.3375011  37.4499996  60.8980011  49.0075011  36.6299996  61.5350011
  48.9435011  37.3089996  59.8920011  50.4265011  37.4659996  60.8620011
  49.6605011  41.3949996  62.5510011  49.0195011  41.2889996  63.5960011
  50.9915011  41.5809996  62.5490011  51.5465011  41.7599996  61.7120011
  51.7435011  41.5379996  63.7720011  51.5235011  40.5729996  64.2280011
  53.2215011  41.6419996  63.5360011  53.7555011  41.5959996  64.4850011
  53.6495011  40.4709996  62.6340011  54.7225011  40.5269996  62.4490011
  53.4155011  39.5279996  63.1270011  53.1145011  40.5279996  61.6860011
  53.5335011  42.8809996  62.9140011  54.5005011  42.9379996  62.7660011
  51.3415011  42.6569996  64.6840011  51.0685011  42.4379996  65.8630011
  51.2695011  43.8929996  64.1590011  51.4405011  44.1259996  63.1810011
  50.9285011  44.9969996  65.0050011  51.6585011  44.9489996  65.8130011
  51.0675011  46.3849996  64.3610011  50.6325011  46.3579996  63.3620011
  50.4895011  47.1049996  64.9410011  52.5235011  46.8759996  64.2600011
  53.0135011  46.6579996  65.2090011  53.3325011  46.1049996  63.2130011
  54.3515011  46.4919996  63.1830011  53.3535011  45.0469996  63.4760011
  52.8695011  46.2259996  62.2340011  52.5775011  48.3979996  64.0740011
  53.6165011  48.7199996  64.0050011  52.0515011  48.6719996  63.1590011
  52.1025011  48.8859996  64.9250011  49.5295011  44.8589996  65.5050011
  49.2455011  45.2259996  66.6450011  48.6105011  44.3379996  64.6720011
  48.7855011  44.0029996  63.7250011  47.2575011  44.2349996  65.1380011
  46.9375011  45.2519996  65.3660011  46.2885011  43.6939996  64.1240011
  45.3095011  43.5789996  64.5890011  46.1845011  44.6809996  62.9540011
  45.4835011  44.2949996  62.2140011  45.8315011  45.6449996  63.3210011
  47.1655011  44.8049996  62.4940011  46.6965011  42.4139996  63.6660011
  47.6755011  42.3619996  63.6690011  47.2285011  43.3389996  66.3350011
  46.5665011  43.6459996  67.3240011  47.9565011  42.2119996  66.2850011
  48.5425011  41.9379996  65.4970011  47.9515011  41.2899996  67.3830011
  46.9155011  40.9929996  67.5450011  48.7685011  40.0609996  67.1040011
  49.7885011  40.3199996  66.8190011  48.8385011  39.2249996  68.3940011
  49.4285011  38.3259996  68.2140011  49.3055011  39.8129996  69.1840011
  47.8315011  38.9429996  68.7000011  48.1825011  39.2949996  65.9080011
  47.2315011  38.8509996  66.2020011  47.9695011  39.9999996  65.1040011
  49.1025011  38.1959996  65.3760011  48.6245011  37.6979996  64.5330011
  50.0445011  38.6359996  65.0500011  49.2955011  37.4689996  66.1650011
  48.5415011  41.9569996  68.5900011  48.0285011  41.8219996  69.7010011
  49.6455011  42.7029996  68.4090011  50.0625011  42.9019996  67.5000011
  50.3315011  43.2879996  69.5270011  50.6255011  42.4559996  70.1670011
  51.5825011  44.0729996  69.0940011  52.2585011  43.4059996  68.5600011
  51.2915011  44.8569996  68.3950011  52.4605011  44.8179996  70.4990011
  53.5035011  45.4619996  70.0670011  49.4375011  44.2399996  70.2650011
  49.2835011  44.1459996  71.4810011  48.8075011  45.1759996  69.5360011
  48.8895011  45.2499996  68.5220011  47.9535011  46.1649996  70.1260011
  48.5225011  46.6139996  70.9400011  47.5955011  47.3189996  69.1700011
  47.3055011  46.9389996  68.1900011  46.7515011  47.8939996  69.5510011
  48.8235011  48.1679996  69.0740011  49.0545011  49.1569996  70.0020011
  48.3405011  49.3189996  70.7960011  50.1835011  49.9429996  69.9330011
  50.3485011  50.7169996  70.6680011  51.0985011  49.7419996  68.9290011
  52.2575011  50.5459996  68.8560011  52.5155011  50.8299996  69.7580011
  50.8775011  48.7539996  67.9990011  51.5935011  48.5909996  67.2070011
  49.7485011  47.9719996  68.0720011  49.5855011  47.1969996  67.3370011
  46.7215011  45.5319996  70.6740011  46.1605011  46.0249996  71.6490011
  46.2355011  44.4429996  70.0480011  46.6425011  43.9889996  69.2310011
  45.0355011  43.8589996  70.5690011  44.2535011  44.6169996  70.5340011
  44.5165011  42.7049996  69.7480011  44.6035011  42.9639996  68.6930011
  45.3385011  41.4349996  70.0170011  44.9475011  40.6139996  69.4150011
  46.3815011  41.6139996  69.7540011  45.2705011  41.1749996  71.0730011
  43.1595011  42.4609996  70.0780011  42.8225011  41.7119996  69.5430011
  45.3065011  43.4139996  71.9790011  44.4955011  43.6599996  72.8720011
  46.4685011  42.7749996  72.2300011  47.1775011  42.5649996  71.5270011
  46.7835011  42.3369996  73.5610011  45.9635011  41.6789996  73.8470011
  48.1055011  41.5489996  73.6650011  48.8875011  42.0519996  73.0970011
  48.4395011  41.5109996  74.7020011  47.8985011  40.1679996  73.1420011
  47.3405011  39.2019996  73.9520011  47.0525011  39.4549996  74.9620011
  47.1455011  37.9219996  73.4920011  46.7015011  37.1769996  74.1360011
  47.5175011  37.5909996  72.2100011  47.3675011  36.5859996  71.8440011
  48.0805011  38.5449996  71.3970011  48.3735011  38.2889996  70.3900011
  48.2715011  39.8259996  71.8640011  48.7185011  40.5689996  71.2200011
  46.9205011  43.5219996  74.4670011  46.3695011  43.5359996  75.5670011
  47.6535011  44.5589996  74.0200011  48.0505011  44.6189996  73.0820011
  47.9335011  45.6869996  74.8630011  48.4145011  45.2799996  75.7530011
  48.8585011  46.6759996  74.2140011  48.4745011  46.9999996  73.2460011
  48.9525011  47.9079996  75.1270011  49.6195011  48.6439996  74.6780011
  47.9615011  48.3449996  75.2510011  49.3425011  47.6109996  76.1000011
  50.2215011  46.0259996  73.9190011  50.7395011  45.8449996  74.8610011
  50.0585011  45.0539996  73.4530011  51.1175011  46.8689996  73.0120011
  52.0615011  46.3489996  72.8470011  50.6195011  47.0289996  72.0560011
  51.3115011  47.8309996  73.4850011  46.6695011  46.4119996  75.2240011
  46.4325011  46.7099996  76.3930011  45.8055011  46.6929996  74.2330011
  45.9345011  46.4059996  73.2630011  44.6025011  47.4409996  74.4810011
  44.9125011  48.3889996  74.9210011  43.8055011  47.7389996  73.2000011
  43.5615011  46.7979996  72.7070011  42.8605011  48.2099996  73.4720011
  44.5505011  48.6479996  72.2040011  45.4445011  48.1209996  71.8720011
  43.7025011  48.9109996  70.9490011  44.2545011  49.5549996  70.2650011
  43.4795011  47.9649996  70.4560011  42.7715011  49.3989996  71.2350011
  45.0385011  49.9429996  72.8750011  45.5595011  50.5589996  72.1420011
  44.1835011  50.4929996  73.2690011  45.7185011  49.6959996  73.6900011
  43.7115011  46.6619996  75.3980011  43.0645011  47.2319996  76.2740011
  43.6495011  45.3299996  75.2180011  44.1885011  44.8129996  74.5230011
  42.7805011  44.5289996  76.0330011  41.7635011  44.8889996  75.8810011
  42.8295011  43.0379996  75.6570011  43.8585011  42.6859996  75.7300011
  42.2455011  42.4689996  76.3800011  42.2975011  42.7479996  74.2390011
  42.9475011  43.2519996  73.5240011  42.3655011  41.2469996  73.9120011
  41.9835011  41.0759996  72.9060011  43.4005011  40.9089996  73.9700011
  41.7615011  40.6909996  74.6290011  40.8885011  43.3309996  74.0440011
  40.5405011  43.1109996  73.0350011  40.2065011  42.8859996  74.7690011
  40.9185011  44.4109996  74.1900011  43.2245011  44.6499996  77.4590011
  42.3985011  44.7799996  78.3650011  44.5505011  44.6079996  77.6890011
  45.2465011  44.5189996  76.9490011  45.1105011  44.6859996  79.0100011
  44.6905011  43.8549996  79.5760011  46.6505011  44.5969996  78.9700011
  46.9365011  43.5649996  78.7670011  47.0145011  45.1979996  78.1370011
  47.3495011  45.0579996  80.2510011  48.3865011  45.2949996  80.0140011
  46.8805011  45.9819996  80.5880011  47.3325011  44.0559996  81.4040011
  47.3905011  44.5709996  82.3630011  46.4045011  43.4849996  81.4050011
  48.5055011  43.1549996  81.2170011  48.3785011  42.2249996  80.8180011
  49.7505011  43.5789996  81.5820011  49.9315011  44.8469996  82.0490011
  49.1355011  45.4809996  82.1260011  50.8625011  45.1619996  82.3210011
  50.8245011  42.7439996  81.4630011  50.6985011  41.7989996  81.1000011
  51.7535011  43.0649996  81.7370011  44.7795011  46.0019996  79.6430011
  44.2995011  46.0519996  80.7730011  45.0005011  47.1069996  78.9070011
  45.3115011  47.0929996  77.9360011  44.8095011  48.4199996  79.4510011
  45.4475011  48.4939996  80.3320011  45.2055011  49.5079996  78.4950011
  45.0745011  50.4809996  78.9690011  46.6825011  49.2989996  78.1090011
  46.9905011  50.0799996  77.4140011  47.3025011  49.3449996  79.0040011
  46.8005011  48.3239996  77.6350011  44.3875011  49.4729996  77.3350011
  44.1465011  48.5449996  77.1320011  43.3705011  48.6069996  79.7980011
  43.0465011  49.2529996  80.7920011  42.4685011  48.0769996  78.9560011
  42.7155011  47.5599996  78.1120011  41.0565011  48.1979996  79.1800011
  40.8455011  49.2589996  79.3110011  40.2495011  47.6609996  77.9820011
  40.5165011  48.2399996  77.0980011  40.5545011  46.6319996  77.7930011
  38.7495011  47.6939996  78.1410011  37.8885011  48.7509996  78.0860011
  38.1785011  49.7799996  77.9320011  36.5965011  48.3109996  78.2560011
  35.7635011  48.8989996  78.2630011  36.6165011  46.9419996  78.4150011
  35.6045011  46.0449996  78.6050011  34.5745011  46.3659996  78.6550011
  35.9455011  44.7169996  78.7300011  35.1685011  43.9829996  78.8840011
  37.2605011  44.3049996  78.6630011  37.4915011  43.2549996  78.7650011
  38.2845011  45.2059996  78.4680011  39.3135011  44.8839996  78.4120011
  37.9445011  46.5229996  78.3490011  40.6465011  47.4349996  80.4070011
  39.9055011  47.9489996  81.2450011  41.1235011  46.1839996  80.5410011
  41.8065011  45.7729996  79.9050011  40.7125011  45.3029996  81.6010011
  39.6245011  45.3139996  81.5450011  41.2525011  43.8759996  81.4180011
  42.3405011  43.8949996  81.3590011  40.9915011  43.2659996  82.2830011
  40.7145011  43.2989996  80.2390011  41.1735011  43.6669996  79.4560011
  41.1585011  45.7639996  82.9600011  40.3595011  45.7859996  83.8940011
  42.4385011  46.1599996  83.1130011  43.1045011  46.2829996  82.3500011
  42.9525011  46.4419996  84.4260011  42.2815011  45.9129996  85.1020011
  44.3965011  45.9449996  84.6280011  44.4285011  44.8699996  84.4530011
  45.0385011  46.4089996  83.8790011  44.9625011  46.2399996  86.0200011
  44.7355011  47.2729996  86.2840011  44.4585011  45.6059996  86.7500011
  46.4745011  46.0189996  86.1270011  46.9885011  46.4999996  85.2950011
  46.8605011  46.4669996  87.0430011  46.7325011  44.5529996  86.1180011
  46.7825011  44.0479996  85.2330011  46.9025011  43.8849996  87.2970011
  46.8375011  44.5629996  88.4790011  46.6625011  45.5679996  88.4820011
  46.9645011  44.0649996  89.3600011  47.1445011  42.5419996  87.2940011
  47.1985011  42.0359996  86.4100011  47.2715011  42.0449996  88.1750011
  42.9635011  47.9109996  84.7110011  43.4405011  48.7199996  83.9180011
  42.4145011  48.2739996  85.8870011  41.9785011  47.6069996  86.5240011
  42.3835011  49.6239996  86.3670011  41.9275011  50.2509996  85.6000011
  41.5585011  49.7549996  87.6590011  41.5325011  50.8019996  87.9630011
  40.5295011  49.4549996  87.4590011  42.1135011  48.9109996  88.8100011
  42.3885011  47.9299996  88.4230011  43.0285011  49.3769996  89.1770011
  41.1525011  48.7239996  89.9850011  40.2475011  48.2119996  89.6580011
  41.6095011  48.1019996  90.7540011  40.8195011  50.0679996  90.5340011
  41.4205011  50.4929996  91.2400011  39.7105011  50.7319996  90.0930011
  38.8935011  50.1529996  89.1660011  39.1115011  49.2249996  88.8030011
  38.0655011  50.6479996  88.8360011  39.4165011  51.9719996  90.5820011
  40.0255011  52.4039996  91.2770011  38.5885011  52.4669996  90.2520011
  43.7895011  50.0329996  86.6800011  44.1845011  51.1749996  86.4550011
  44.5835011  49.0819996  87.2080011  44.2845011  48.1169996  87.3470011
  45.9295011  49.3349996  87.6270011  45.8835011  50.1059996  88.3960011
  46.6065011  48.0909996  88.2240011  47.6245011  48.3399996  88.5250011
  46.0435011  47.7529996  89.0940011  46.6325011  47.2969996  87.4770011
  46.7385011  49.7709996  86.4480011  47.5715011  50.6669996  86.5680011
  46.5145011  49.1579996  85.2700011  45.8185011  48.4329996  85.0970011
  47.3155011  49.5449996  84.1460011  48.3005011  49.7969996  84.5400011
  47.5295011  48.4559996  83.1300011  47.7945011  47.5319996  83.6440011
  46.2385011  48.2399996  82.3260011  46.3955011  47.4509996  81.5910011
  45.4335011  47.9509996  83.0010011  45.9695011  49.1639996  81.8150011
  48.5815011  48.8219996  82.2510011  48.7195011  48.1099996  81.5920011
  46.6525011  50.7019996  83.4690011  45.4455011  50.7019996  83.2370011
  47.4465011  51.7409996  83.1390011  48.4575011  51.7699996  83.2690011
  46.8685011  52.9149996  82.5580011  45.7915011  52.7959996  82.6730011
  47.2965011  54.2179996  83.2500011  46.9755011  54.1899996  84.2910011
  48.3845011  54.2779996  83.2530011  46.7295011  55.4759996  82.5870011
  47.1335011  55.5629996  81.5780011  45.6485011  55.3739996  82.4900011
  47.0465011  56.7509996  83.3670011  46.6525011  57.6259996  82.8500011
  46.5795011  56.7259996  84.3510011  48.5255011  56.8369996  83.4910011
  49.1215011  56.4809996  82.7440011  49.0855011  57.3919996  84.6050011
  48.2895011  57.8489996  85.6140011  47.2755011  57.7759996  85.5360011
  48.7085011  58.2639996  86.4460011  50.4445011  57.4779996  84.7120011
  51.0385011  57.1279996  83.9600011  50.8655011  57.8919996  85.5440011
  47.2785011  53.0299996  81.1320011  48.3565011  52.5899996  80.7350011
  46.3835011  53.6159996  80.3110011  45.4445011  53.9159996  80.5730011
  46.7575011  53.8479996  78.9520011  47.4325011  53.0539996  78.6320011
  45.5925011  53.8039996  77.9450011  45.9815011  53.8589996  76.9280011
  45.0655011  52.8539996  78.0330011  44.6915011  54.8749996  78.1720011
  45.1495011  55.5899996  78.6610011  47.3555011  55.2129996  78.9440011
  46.6735011  56.2189996  79.1310011  48.6785011  55.2749996  78.7230011
  49.2685011  54.4729996  78.5010011  49.3605011  56.5319996  78.7920011
  48.9125011  57.0769996  79.6230011  50.8305011  56.3899996  79.0670011
  50.9775011  55.7959996  79.9690011  51.4955011  55.6799996  77.8760011
  52.5635011  55.5719996  78.0670011  51.0495011  54.6939996  77.7450011
  51.3465011  56.2689996  76.9710011  51.4195011  57.6619996  79.2860011
  52.3925011  57.5649996  79.3520011  49.1955011  57.2719996  77.5040011
  48.7345011  56.7279996  76.5030011  49.5785011  58.5639996  77.5260011
  49.9885011  59.0039996  78.3500011  49.4545011  59.4539996  76.4090011
  48.3985011  59.4849996  76.1420011  49.9295011  60.8779996  76.7460011
  50.9755011  60.8429996  77.0490011  49.8785011  61.4939996  75.8480011
  49.1075011  61.5369996  77.8540011  48.1135011  61.7639996  77.4690011
  48.9785011  60.8249996  78.6690011  49.7285011  62.8209996  78.4110011
  50.7165011  62.5949996  78.8120011  49.8705011  63.5319996  77.5970011
  48.8805011  63.4729996  79.5040011  47.8855011  63.6949996  79.1190011
  48.7525011  62.7809996  80.3370011  49.5275011  64.7179996  79.9770011
  48.9425011  65.1529996  80.7190011  50.4675011  64.4959996  80.3620011
  49.6265011  65.3809996  79.1820011  50.2985011  58.9559996  75.2770011
  49.8905011  59.0099996  74.1170011  51.5035011  58.4449996  75.5900011
  51.8445011  58.3329996  76.5450011  52.4205011  58.0089996  74.5760011
  52.6165011  58.8699996  73.9370011  53.7355011  57.5379996  75.1290011
  53.5685011  56.6959996  75.8010011  54.6345011  57.1089996  73.9570011
  55.5945011  56.7639996  74.3420011  54.1535011  56.3009996  73.4060011
  54.7945011  57.9569996  73.2920011  54.3645011  58.5769996  75.8640011
  55.2195011  58.2549996  76.2200011  51.8045011  56.8729996  73.8210011
  51.9735011  56.7639996  72.6080011  51.0805011  55.9859996  74.5270011
  50.9165011  56.0519996  75.5320011  50.4705011  54.8509996  73.8950011
  51.2785011  54.2969996  73.4160011  49.7515011  53.9349996  74.8970011
  50.4745011  53.5679996  75.6250011  49.0135011  54.5189996  75.4470011
  49.0505011  52.7339996  74.2350011  48.3965011  53.1109996  73.4490011
  50.0615011  51.8069996  73.5430011  49.5335011  50.9699996  73.0860011
  50.5965011  52.3629996  72.7730011  50.7725011  51.4299996  74.2780011
  48.1435011  51.9979996  75.2350011  47.6625011  51.1549996  74.7380011
  48.7425011  51.6339996  76.0700011  47.3815011  52.6829996  75.6070011
  49.4445011  55.3079996  72.9060011  49.3545011  54.7699996  71.8030011
  48.6255011  56.3059996  73.2780011  48.6655011  56.7939996  74.1730011
  47.6015011  56.7509996  72.3780011  47.0085011  55.8709996  72.1290011
  46.6455011  57.7839996  72.9960011  47.2275011  58.5559996  73.4990011
  46.0845011  58.2749996  72.2010011  45.6655011  57.1599996  73.9950011
  44.9845011  56.4999996  73.4570011  46.2225011  56.5389996  74.6970011
  44.8475011  58.1849996  74.7800011  44.6775011  59.0599996  74.1530011
  43.8695011  57.7609996  75.0080011  45.5165011  58.6249996  76.0820011
  46.5405011  58.9429996  75.8860011  44.9905011  59.4839996  76.4990011
  45.5115011  57.5099996  77.0520011  46.4605011  57.4029996  77.4630011
  44.8275011  57.7109996  77.8090011  45.2435011  56.6299996  76.5680011
  48.2315011  57.3499996  71.1580011  47.7725011  57.1249996  70.0390011
  49.3135011  58.1289996  71.3390011  49.7445011  58.3229996  72.2430011
  49.9465011  58.7579996  70.2150011  49.1865011  59.3779996  69.7410011
  51.1055011  59.6269996  70.6140011  51.8485011  59.0809996  71.1950011
  51.8165011  60.1219996  69.3420011  52.6605011  60.7539996  69.6190011
  52.1765011  59.2669996  68.7700011  51.1175011  60.6959996  68.7340011
  50.5755011  60.7619996  71.5070011  51.4025011  61.4049996  71.8080011
  49.8425011  61.3489996  70.9530011  50.1045011  60.3379996  72.3940011
  50.4775011  57.7109996  69.2830011  50.2485011  57.7769996  68.0750011
  51.1865011  56.6999996  69.8230011  51.3445011  56.5749996  70.8230011
  51.7855011  55.6969996  68.9850011  52.4375011  56.2619996  68.3190011
  52.6345011  54.6839996  69.7070011  52.9495011  53.8869996  69.0330011
  53.9055011  55.3619996  70.2240011  54.5215011  54.6299996  70.7470011
  54.4655011  55.7739996  69.3840011  53.6365011  56.1659996  70.9090011
  51.8065011  54.0359996  70.8210011  52.4165011  53.3019996  71.3470011
  51.4765011  54.8029996  71.5220011  50.9365011  53.5419996  70.3880011
  50.7315011  54.9369996  68.2520011  50.9035011  54.6159996  67.0770011
  49.6115011  54.6079996  68.9170011  49.4005011  54.8459996  69.8860011
  48.6135011  53.8559996  68.2210011  49.0985011  52.9479996  67.8610011
  47.4775011  53.3799996  69.0880011  46.6995011  52.9019996  68.4930011
  48.0415011  52.3509996  70.0780011  47.2395011  51.9869996  70.7210011
  48.4725011  51.5149996  69.5280011  48.8125011  52.8189996  70.6890011
  46.8135011  54.5689996  69.7880011  45.9935011  54.2129996  70.4120011
  47.5475011  55.0809996  70.4110011  46.4265011  55.2609996  69.0410011
  48.0935011  54.6739996  67.0790011  47.8275011  54.1419996  66.0030011
  47.9445011  55.9979996  67.2710011  48.1775011  56.4919996  68.1330011
  47.4235011  56.8209996  66.2160011  46.4375011  56.4239996  65.9740011
  47.2725011  58.2949996  66.6290011  46.8745011  58.8689996  65.7920011
  46.5895011  58.3679996  67.4750011  48.2455011  58.6949996  66.9130011
  48.3495011  56.7759996  65.0340011  47.8985011  56.6339996  63.8980011
  49.6745011  56.8879996  65.2620011  50.1015011  56.9679996  66.1850011
  50.5975011  56.8999996  64.1580011  50.2405011  57.6979996  63.5070011
  52.0165011  57.2479996  64.5260011  52.6835011  57.0999996  63.6770011
  52.0645011  58.7239996  64.9320011  53.0855011  58.9939996  65.2020011
  51.7345011  59.3419996  64.0970011  51.4075011  58.8879996  65.7860011
  52.5045011  56.3269996  65.6490011  53.5315011  56.5839996  65.9100011
  51.8655011  56.4499996  66.5240011  52.4645011  55.2909996  65.3130011
  50.5885011  55.5799996  63.4470011  50.6415011  55.5329996  62.2180011
  50.5125011  54.4649996  64.1960011  50.4325011  54.4519996  65.2130011
  50.5425011  53.1739996  63.5690011  51.4835011  53.1079996  63.0230011
  50.5075011  52.0349996  64.5530011  49.6405011  52.0889996  65.2110011
  50.4055011  50.7169996  63.7670011  50.3785011  49.8789996  64.4640011
  49.4945011  50.7199996  63.1680011  51.2705011  50.6159996  63.1110011
  51.7585011  52.1159996  65.4500011  51.7455011  51.2959996  66.1680011
  52.6545011  52.0439996  64.8330011  51.7625011  53.0659996  65.9850011
  49.3585011  53.0479996  62.6620011  49.4665011  52.4999996  61.5660011
  48.1855011  53.5439996  63.0960011  48.0555011  54.0099996  63.9940011
  46.9985011  53.4459996  62.2940011  46.8555011  52.3859996  62.0840011
  45.7505011  53.9799996  63.0170011  44.8825011  53.8819996  62.3650011
  45.5855011  53.4069996  63.9300011  45.8975011  55.0299996  63.2690011
  47.1665011  54.2399996  61.0320011  46.7945011  53.7859996  59.9500011
  47.7565011  55.4439996  61.1350011  48.1535011  55.8159996  61.9980011
  47.8715011  56.3159996  59.9990011  46.8565011  56.4639996  59.6310011
  48.4635011  57.6889996  60.3560011  48.4695011  58.3299996  59.4740011
  47.8375011  58.1789996  61.1020011  49.7835011  57.5429996  60.8550011
  49.8995011  56.6379996  61.2130011  48.7365011  55.6939996  58.9450011
  48.5405011  55.9249996  57.7530011  49.7155011  54.8689996  59.3570011
  49.8785011  54.6209996  60.3330011  50.6275011  54.2599996  58.4290011
  51.1925011  55.0469996  57.9300011  51.5895011  53.3109996  59.1730011
  52.1545011  53.8729996  59.9160011  51.0145011  52.5579996  59.7120011
  52.5325011  52.6399996  58.2310011  53.6935011  53.2599996  57.8340011
  53.9235011  54.2489996  58.2010011  54.5645011  52.6329996  56.9740011
  55.4725011  53.1319996  56.6680011  54.2815011  51.3729996  56.5040011
  54.9635011  50.8809996  55.8260011  53.1285011  50.7429996  56.9000011
  52.9015011  49.7519996  56.5360011  52.2615011  51.3749996  57.7620011
  51.3575011  50.8719996  58.0740011  49.8555011  53.4479996  57.4340011
  49.9775011  53.6439996  56.2240011  49.0015011  52.5389996  57.9300011
  48.8265011  52.4179996  58.9280011  48.2505011  51.6469996  57.0960011
  48.9625011  51.1259996  56.4550011  47.4755011  50.5989996  57.9160011
  46.8005011  51.0869996  58.6190011  46.8615011  49.9799996  57.2620011
  48.4745011  49.7579996  58.6460011  49.1445011  48.7439996  58.0030011
  48.9475011  48.5539996  56.9580011  50.0615011  47.9679996  58.6720011
  50.5805011  47.1769996  58.1510011  50.3195011  48.1959996  60.0030011
  51.0395011  47.5879996  60.5300011  49.6535011  49.2039996  60.6560011
  49.8495011  49.3909996  61.7020011  48.7365011  49.9769996  59.9810011
  48.2155011  50.7649996  60.5040011  47.2665011  52.4319996  56.2860011
  47.0495011  52.1429996  55.1110011  46.6465011  53.4579996  56.8950011
  46.8485011  53.7889996  57.8380011  45.6135011  54.1699996  56.1980011
  44.8495011  53.4279996  55.9680011  45.0015011  55.2679996  57.0170011
  45.7645011  55.9469996  57.3970011  44.0565011  56.0679996  56.1060011
  43.5965011  56.8749996  56.6770011  44.6225011  56.4889996  55.2750011
  43.2795011  55.4089996  55.7190011  44.3115011  54.6959996  58.2660011
  43.4285011  54.1339996  57.9610011  44.9845011  53.9909996  58.7550011
  43.8985011  55.7709996  59.2690011  43.4175011  55.3019996  60.1270011
  44.7815011  56.3169996  59.6010011  43.2015011  56.4619996  58.7950011
  46.1655011  54.8069996  54.9560011  45.5715011  54.6909996  53.8860011
  47.3065011  55.5099996  55.0610011  47.8515011  55.5949996  55.9190011
  47.8515011  56.2129996  53.9290011  46.9875011  56.7059996  53.4840011
  48.8815011  57.2819996  54.3270011  49.6435011  56.8669996  54.9870011
  49.3985011  57.6749996  53.4510011  48.1005011  58.3499996  55.0130011
  47.3215011  59.2139996  54.2790011  47.2795011  59.1119996  53.2050011
  46.5965011  60.2049996  54.8950011  45.9885011  60.8759996  54.3050011
  46.6445011  60.3429996  56.2620011  46.0735011  61.1189996  56.7500011
  47.4225011  59.4889996  57.0040011  47.4675011  59.5949996  58.0780011
  48.1455011  58.4979996  56.3800011  48.7545011  57.8289996  56.9700011
  48.4565011  55.3079996  52.8980011  48.3565011  55.5829996  51.7040011
  49.1515011  54.2409996  53.3340011  49.2605011  54.0099996  54.3220011
  49.8115011  53.3179996  52.4460011  50.3115011  53.9729996  51.7320011
  50.8845011  52.4539996  53.1250011  50.5025011  52.0789996  54.0740011
  51.1005011  51.5859996  52.5020011  52.1575011  53.2299996  53.3660011
  52.6525011  53.7839996  54.5090011  52.1815011  53.7289996  55.4790011
  53.8415011  54.4239996  54.2420011  54.4195011  54.9169996  54.9230011
  54.1195011  54.2849996  52.8980011  55.1665011  54.7389996  52.1450011
  55.9655011  55.3159996  52.5860011  55.1625011  54.4309996  50.8010011
  55.9775011  54.7699996  50.1790011  54.1405011  53.6989996  50.2320011
  54.1705011  53.4779996  49.1750011  53.0815011  53.2449996  50.9890011
  52.2785011  52.6749996  50.5470011  53.0895011  53.5459996  52.3210011
  48.8615011  52.4289996  51.6990011  49.2185011  51.8709996  50.6620011
  47.6335011  52.2379996  52.2090011  47.2515011  52.7459996  53.0060011
  46.7515011  51.2599996  51.6300011  47.2715011  50.3069996  51.7320011
  45.4025011  51.2109996  52.3790011  45.6035011  51.1649996  53.4490011
  44.8715011  52.1449996  52.1940011  44.4705011  50.0369996  52.0070011
  43.6095011  50.0829996  52.6730011  43.8965011  50.1629996  50.5910011
  43.2495011  49.3109996  50.3840011  43.3195011  51.0849996  50.5130011
  44.7125011  50.1829996  49.8680011  45.1635011  48.6859996  52.2480011
  44.4855011  47.8759996  51.9780011  46.0635011  48.6249996  51.6370011
  45.4335011  48.5979996  53.3000011  46.4865011  51.4879996  50.1560011
  46.7145011  50.5579996  49.3830011  46.0385011  52.6219996  49.6710011
  46.1865011  53.9089996  50.3330011  47.1485011  53.9839996  50.8400011
  45.4155011  54.0549996  51.0890011  46.0675011  54.9509996  49.2070011
  47.0475011  55.2739996  48.8570011  45.5385011  55.8429996  49.5430011
  45.2875011  54.2159996  48.1010011  45.5335011  54.6009996  47.1110011
  44.2105011  54.3259996  48.2270011  45.7295011  52.7649996  48.2670011
  44.9555011  52.0569996  47.9710011  46.8925011  52.4469996  47.3740011
  46.6855011  51.8699996  46.3070011  48.1155011  52.8429996  47.7730011
  48.2925011  53.3109996  48.6620011  49.2935011  52.6409996  46.9770011
  49.1135011  53.0859996  45.9980011  50.5235011  53.3129996  47.6170011
  50.4095011  54.3969996  47.5970011  50.6065011  53.0209996  48.6640011
  51.7545011  52.9149996  46.8770011  52.0735011  53.4909996  45.6700011
  51.4225011  54.2409996  45.2450011  53.2165011  53.1189996  45.0000011
  53.4545011  53.5719996  44.0490011  54.0555011  52.1729996  45.5370011
  55.2285011  51.7889996  44.8510011  55.7055011  51.1109996  45.3730011
  53.7485011  51.5989996  46.7460011  54.4035011  50.8539996  47.1740011
  52.6055011  51.9739996  47.4110011  52.3725011  51.5249996  48.3650011
  49.5695011  51.1759996  46.8510011  49.8395011  50.6819996  45.7580011
  49.4925011  50.4389996  47.9770011  49.2175011  50.8079996  48.8870011
  49.8035011  49.0389996  47.9660011  50.8275011  48.9579996  47.6000011
  49.7155011  48.3929996  49.3650011  48.7405011  48.6179996  49.7970011
  49.7735011  47.3099996  49.2570011  50.8045011  48.8529996  50.3360011
  50.9125011  49.9369996  50.3020011  50.5375011  48.5919996  51.3600011
  52.1075011  48.1759996  49.9370011  52.1515011  47.3979996  48.9850011
  53.2015011  48.4759996  50.6880011  53.1205011  49.1269996  51.4690011
  54.1025011  48.0499996  50.4700011  48.8295011  48.3139996  47.0930011
  49.2165011  47.4469996  46.3090011  47.5335011  48.6559996  47.2070011
  47.1925011  49.4049996  47.8090011  46.5085011  47.9719996  46.4690011
  46.6085011  46.9139996  46.7090011  45.1365011  48.4349996  46.8540011
  44.9885011  49.4959996  46.6530011  44.1045011  47.6739996  46.0070011
  43.1005011  48.0009996  46.2770011  44.2805011  47.8759996  44.9510011
  44.1995011  46.6039996  46.1920011  44.9605011  48.2369996  48.3700011
  43.9655011  48.5689996  48.6670011  45.0785011  47.1819996  48.6150011
  45.7125011  48.8199996  48.9030011  46.6795011  48.1929996  44.9970011
  46.6155011  47.2509996  44.2090011  46.9175011  49.4489996  44.5800011
  47.0255011  50.2489996  45.2040011  47.0395011  49.7599996  43.1840011
  46.1205011  49.4209996  42.7050011  47.1925011  51.2309996  42.9250011
  47.2865011  51.4099996  41.8540011  45.9475011  51.9569996  43.4650011
  46.0435011  53.0279996  43.2840011  45.0585011  51.5819996  42.9580011
  45.8575011  51.7769996  44.5360011  48.3655011  51.7229996  43.5570011
  48.5355011  51.2109996  44.3750011  48.2465011  49.0739996  42.6300011
  48.2215011  48.5999996  41.4950011  49.3455011  49.0299996  43.4080011
  49.3935011  49.4079996  44.3540011  50.5635011  48.4279996  42.9410011
  50.8725011  48.9019996  42.0090011  51.3585011  48.6009996  43.6660011
  50.3925011  46.9549996  42.7240011  50.8015011  46.4239996  41.6940011
  49.7695011  46.2539996  43.6920011  49.3835011  46.6669996  44.5410011
  49.6025011  44.8319996  43.5890011  50.5905011  44.3829996  43.4920011
  48.9665011  44.2169996  44.8080011  49.4915011  44.5179996  45.7150011
  47.5235011  44.7299996  44.9240011  47.0515011  44.2919996  45.8030011
  47.5295011  45.8159996  45.0190011  46.9635011  44.4469996  44.0330011
  49.0785011  42.6829996  44.7560011  48.4735011  42.2549996  45.5550011
  48.6605011  42.3279996  43.8140011  50.5135011  42.1709996  44.8890011
  50.5165011  41.0819996  44.8440011  51.1185011  42.5699996  44.0750011
  50.9285011  42.4959996  45.8430011  48.7355011  44.5639996  42.4020011
  48.9585011  43.5989996  41.6710011  47.7105011  45.4109996  42.1890011
  47.5155011  46.2219996  42.7760011  46.7905011  45.2389996  41.0980011
  46.3295011  44.2699996  41.2870011  45.7475011  46.3599996  40.9960011
  46.2805011  47.3039996  40.8810011  45.1755011  46.2029996  40.0810011
  44.7575011  46.5169996  42.1470011  44.1735011  45.6029996  42.2550011
  45.3015011  46.6609996  43.0810011  43.6395011  47.9269996  41.8670011
  42.7075011  47.7719996  43.4130011  41.9485011  48.5529996  43.4600011
  42.2265011  46.7949996  43.4510011  43.3865011  47.8749996  44.2590011
  47.5095011  45.3549996  39.7920011  47.3395011  44.5249996  38.9000011
  48.3415011  46.4009996  39.6510011  48.5665011  47.0609996  40.3950011
  48.9875011  46.6639996  38.4010011  48.1885011  46.6949996  37.6600011
  49.6985011  48.0279996  38.3390011  50.2955011  48.1659996  39.2400011
  50.3885011  48.0379996  37.4950011  48.7095011  49.1899996  38.2020011
  48.0055011  48.9539996  37.4040011  48.1325011  49.2659996  39.1240011
  49.4585011  50.8099996  37.8530011  49.6165011  51.3159996  39.5890011
  50.0645011  52.3079996  39.6390011  48.6305011  51.3389996  40.0520011
  50.2495011  50.6049996  40.1190011  49.9585011  45.5759996  38.0710011
  50.1455011  45.2419996  36.9040011  50.6135011  44.9869996  39.0840011
  50.4705011  45.1969996  40.0720011  51.5985011  43.9789996  38.8080011
  52.3655011  44.4579996  38.2000011  52.2585011  43.4209996  40.0820011
  51.4945011  43.0469996  40.7630011  52.9005011  42.5779996  39.8290011
  53.0205011  44.4359996  40.7200011  52.4175011  45.1099996  41.0970011
  50.9575011  42.8299996  38.0960011  51.5915011  42.1939996  37.2530011
  49.7065011  42.5089996  38.4750011  49.2165011  43.0149996  39.2130011
  48.9185011  41.4489996  37.9130011  49.6295011  40.6329996  37.7810011
  47.7945011  40.9699996  38.8480011  47.2835011  41.8149996  39.3090011
  47.0425011  40.4049996  38.2970011  48.4565011  40.1169996  39.8790011
  49.1585011  40.6759996  40.9220011  49.2355011  41.7499996  41.0020011
  49.7635011  39.8769996  41.8640011  50.3125011  40.3269996  42.6780011
  49.6735011  38.5099996  41.7750011  50.1505011  37.8839996  42.5140011
  48.9715011  37.9449996  40.7370011  48.8935011  36.8709996  40.6590011
  48.3685011  38.7469996  39.7980011  47.8185011  38.2949996  38.9860011
  48.3355011  41.7889996  36.5680011  48.0815011  40.8939996  35.7680011
  48.0525011  43.0769996  36.2890011  48.3005011  43.8609996  36.8930011
  47.3575011  43.4469996  35.0790011  46.7145011  42.5879996  34.8890011
  46.5185011  44.7279996  35.2350011  47.1675011  45.5349996  35.5760011
  46.1345011  45.0189996  34.2570011  45.3375011  44.5909996  36.2130011
  45.7385011  44.3859996  37.2060011  44.5485011  45.9059996  36.3170011
  43.7205011  45.7789996  37.0150011  45.2065011  46.6979996  36.6750011
  44.1585011  46.1749996  35.3350011  44.4455011  43.3959996  35.8430011
  43.6205011  43.3249996  36.5510011  44.0495011  43.5349996  34.8370011
  45.0335011  42.4789996  35.8780011  48.2745011  43.6769996  33.9080011
  49.4695011  43.9489996  34.0510011  47.6975011  43.5359996  32.6900011
  46.7245011  43.2539996  32.5680011  48.3855011  43.7659996  31.4480011
  49.4075011  43.4079996  31.5700011  47.7615011  43.0219996  30.2560011
  46.7465011  43.3879996  30.1020011  48.3265011  43.2599996  29.3550011
  47.7205011  41.5029996  30.4300011  47.6545011  41.0059996  29.4620011
  48.6305011  41.1449996  30.9110011  46.5005011  41.1859996  31.2820011
  45.4215011  41.7739996  31.0010011  46.6285011  40.3589996  32.2230011
  48.2835011  45.2269996  31.1460011  47.3335011  45.8959996  31.5490011
  49.2585011  45.7409996  30.4530011  50.6115011  45.2309996  30.5890011
  50.8045011  44.4339996  29.8710011  50.7745011  44.8119996  31.5820011
  51.5325011  46.4369996  30.3390011  52.4015011  46.1559996  29.7440011
  51.9065011  46.8519996  31.2750011  50.6445011  47.4489996  29.5920011
  50.7145011  47.3239996  28.5110011  50.9325011  48.4769996  29.8140011
  49.2425011  47.1339996  30.1050011  49.0135011  47.7659996  30.9630011
  48.1455011  47.4639996  29.1420011  47.7195011  48.6169996  29.1000011
  47.6865011  46.4749996  28.3520011  48.0175011  45.5119996  28.4020011
  46.6765011  46.6969996  27.3570011  47.0245011  47.5289996  26.7440011
  46.4565011  45.4739996  26.4490011  45.7545011  45.7239996  25.6530011
  47.3945011  45.1929996  25.9700011  45.9575011  44.3849996  27.2100011
  45.8195011  43.6119996  26.6230011  45.3695011  47.0069996  28.0220011
  44.5355011  47.7039996  27.4480011  45.1575011  46.4969996  29.2510011
  45.8515011  45.9649996  29.7750011  43.9025011  46.6709996  29.9310011
  43.1355011  46.3259996  29.2380011  43.7965011  45.8419996  31.2230011
  43.9305011  44.7839996  30.9960011  44.5945011  46.1239996  31.9100011
  42.5335011  46.0459996  31.8410011  42.4805011  45.5109996  32.6600011
  43.7025011  48.1119996  30.2900011  44.6185011  48.8069996  30.7260011
  42.4935011  48.5629996  30.0850011  41.4145011  47.7179996  29.6050011
  41.3905011  46.7649996  30.1340011  41.5295011  47.4909996  28.5450011
  40.1405011  48.5369996  29.8680011  39.6865011  48.2739996  30.8230011
  39.3885011  48.3629996  29.0990011  40.6295011  49.9989996  29.8590011
  40.0155011  50.6299996  30.5020011  40.5875011  50.4279996  28.8580011
  42.0705011  49.9079996  30.3710011  42.7055011  50.6459996  29.8820011
  42.1775011  50.2179996  31.8320011  42.4505011  51.3679996  32.1770011
  41.9535011  49.2149996  32.7010011  41.7325011  48.2629996  32.4080011
  42.0025011  49.3819996  34.1270011  41.2795011  50.1529996  34.3950011
  41.6725011  48.1129996  34.8510011  42.3305011  47.3149996  34.5070011
  41.8835011  48.3289996  36.3500011  41.6455011  47.4109996  36.8870011
  42.9225011  48.5989996  36.5360011  41.2325011  49.1309996  36.6970011
  40.3395011  47.7099996  34.5770011  40.1435011  46.8789996  35.0580011
  43.4005011  49.7319996  34.5080011  43.6335011  50.5449996  35.4030011
  44.3665011  49.0899996  33.8340011  44.1795011  48.4169996  33.0910011
  45.7595011  49.2899996  34.0960011  45.9675011  49.0209996  35.1320011
  46.6355011  48.4169996  33.1760011  46.3895011  47.3639996  33.3160011
  46.4325011  48.6549996  32.1320011  48.0765011  48.6499996  33.4820011
  48.7325011  49.7519996  32.9790011  48.1965011  50.4579996  32.3620011
  50.0625011  49.9619996  33.2550011  50.5655011  50.8319996  32.8600011
  50.7515011  49.0629996  34.0340011  51.7965011  49.2259996  34.2540011
  50.1085011  47.9569996  34.5320011  50.6475011  47.2469996  35.1420011
  48.7775011  47.7529996  34.2540011  48.2775011  46.8799996  34.6460011
  46.0735011  50.7229996  33.8090011  46.7735011  51.3789996  34.5790011
  45.5485011  51.2439996  32.6860011  44.9335011  50.7359996  32.0510011
  45.8285011  52.5939996  32.2950011  46.9085011  52.6979996  32.1860011
  45.1875011  52.9679996  30.9360011  45.3905011  52.1629996  30.2290011
  44.1065011  53.0109996  31.0680011  45.6535011  54.3049996  30.2980011
  46.7225011  54.1989996  30.1130011  44.9345011  54.5429996  28.9630011
  45.2735011  55.4839996  28.5300011  45.1605011  53.7259996  28.2770011
  43.8585011  54.5879996  29.1320011  45.5205011  55.5179996  31.2290011
  45.8655011  56.4129996  30.7120011  44.4765011  55.6439996  31.5150011
  46.1245011  55.3589996  32.1220011  45.2725011  53.5029996  33.3500011
  45.9155011  54.4759996  33.7360011  44.0625011  53.1989996  33.8550011
  43.5285011  52.3669996  33.6050011  43.4225011  54.0569996  34.8120011
  43.3115011  55.0309996  34.3350011  42.0265011  53.5619996  35.2220011
  41.4015011  53.4829996  34.3320011  42.1135011  52.5589996  35.6410011
  41.3285011  54.4749996  36.2460011  42.0005011  54.6149996  37.0920011
  41.0675011  55.8689996  35.6590011  40.5735011  56.4909996  36.4050011
  42.0145011  56.3269996  35.3740011  40.4285011  55.7799996  34.7800011
  40.0575011  53.8169996  36.8030011  39.5875011  54.4859996  37.5230011
  39.3635011  53.6169996  35.9870011  40.3185011  52.8799996  37.2950011
  44.2635011  54.1309996  36.0480011  44.4715011  55.2119996  36.5990011
  44.7805011  52.9769996  36.5090011  44.6415011  52.0699996  36.0630011
  45.5865011  52.9389996  37.6950011  45.0025011  53.3659996  38.5100011
  45.9745011  51.5069996  38.1040011  46.4785011  51.0219996  37.2680011
  46.6905011  51.5519996  38.9250011  44.7675011  50.6469996  38.5340011
  44.1105011  50.5379996  37.6710011  45.1935011  49.2239996  38.9290011
  44.3155011  48.6499996  39.2250011  45.6735011  48.7389996  38.0790011
  45.8935011  49.2719996  39.7630011  43.9465011  51.3479996  39.6290011
  43.1035011  50.7179996  39.9110011  44.5765011  51.5219996  40.5010011
  43.5765011  52.3019996  39.2520011  46.8375011  53.7139996  37.4330011
  47.3705011  54.3709996  38.3240011  47.3375011  53.6439996  36.1870011
  46.8865011  53.1219996  35.4360011  48.5495011  54.2919996  35.7850011
  49.3545011  53.9179996  36.4170011  48.8845011  53.9819996  34.3140011
  48.8095011  52.9049996  34.1630011  48.1265011  54.4459996  33.6830011
  50.2605011  54.4419996  33.8350011  51.0215011  54.0149996  34.4880011
  50.4375011  54.0429996  32.8360011  50.4365011  55.9579996  33.7990011
  49.5825011  56.4039996  33.2900011  50.4355011  56.3419996  34.8190011
  51.7235011  56.3989996  33.0990011  51.8505011  57.4769996  33.1990011
  52.5855011  55.9309996  33.5750011  51.6715011  56.0259996  31.6670011
  52.3665011  56.5889996  31.1360011  51.8925011  55.0149996  31.5630011
  50.7185011  56.2119996  31.2940011  48.4085011  55.7759996  35.9450011
  49.3395011  56.4489996  36.3840011  47.2375011  56.3299996  35.5820011
  46.4435011  55.8059996  35.2150011  47.0235011  57.7469996  35.6920011
  47.8665011  58.2109996  35.1810011  45.7305011  58.2199996  35.0050011
  44.8985011  57.6039996  35.3450011  45.5155011  59.2429996  35.3120011
  45.8085011  58.1599996  33.4770011  46.5175011  58.9109996  33.1300011
  46.2045011  57.1879996  33.1820011  44.4685011  58.3829996  32.7740011
  43.7705011  57.6049996  33.0850011  44.0505011  59.3349996  33.1010011
  44.5695011  58.3809996  31.2460011  44.9685011  57.4269996  30.9010011
  43.5775011  58.4889996  30.8070011  45.4445011  59.4869996  30.7970011
  45.3245011  59.6309996  29.7740011  45.1885011  60.3589996  31.3020011
  46.4365011  59.2489996  30.9990011  46.9825011  58.1729996  37.1360011
  47.4315011  59.2649996  37.4800011  46.4205011  57.3139996  38.0050011
  46.1085011  56.3939996  37.6930011  46.1695011  57.4989996  39.4140011
  45.6785011  58.4699996  39.4730011  45.2735011  56.3889996  39.9850011
  45.7425011  55.4219996  39.8040011  45.1985011  56.5099996  41.0660011
  43.8585011  56.3849996  39.3780011  43.9485011  56.1709996  38.3130011
  42.9935011  55.2629996  39.9800011  42.0005011  55.2879996  39.5300011
  43.4585011  54.2979996  39.7800011  42.9075011  55.4079996  41.0570011
  43.1975011  57.7689996  39.4970011  42.1995011  57.7339996  39.0600011
  43.1235011  58.0479996  40.5480011  43.8005011  58.5069996  38.9680011
  47.4215011  57.5199996  40.2480011  47.3835011  57.9269996  41.4090011
  48.5535011  57.0389996  39.7120011  48.6555011  56.8039996  38.7250011
  49.7355011  56.8109996  40.4950011  49.4365011  56.0369996  41.2020011
  50.9145011  56.3249996  39.6330011  50.6305011  55.4359996  39.0700011
  51.1905011  57.0879996  38.9050011  52.0915011  56.0169996  40.5480011
  52.7175011  56.9819996  41.0620011  52.3855011  54.8069996  40.7380011
  50.1935011  58.0109996  41.2770011  50.5535011  57.8629996  42.4430011
  50.2105011  59.2249996  40.6910011  49.8785011  59.4189996  39.7460011
  50.7235011  60.3659996  41.4060011  51.7525011  60.1149996  41.6650011
  50.7215011  61.6539996  40.5640011  49.7175011  61.8479996  40.1860011
  50.9965011  62.5049996  41.1870011  51.6315011  61.5349996  39.4800011
  52.1045011  62.3839996  39.3550011  49.8955011  60.6309996  42.6270011
  50.4265011  60.9979996  43.6760011  48.5655011  60.4649996  42.5200011
  48.0965011  60.1529996  41.6690011  47.6845011  60.7209996  43.6240011
  47.8685011  61.7469996  43.9440011  46.1995011  60.5959996  43.2400011
  45.9825011  61.2959996  42.4330011  46.0185011  59.5939996  42.8510011
  45.2305011  60.8619996  44.4040011  45.4815011  60.1829996  45.2190011
  45.3975011  62.2859996  44.9550011  44.6985011  62.4429996  45.7770011
  46.4175011  62.4189996  45.3160011  45.1955011  63.0079996  44.1640011
  43.7815011  60.5529996  43.9960011  43.1165011  60.7499996  44.8370011
  43.4975011  61.1849996  43.1540011  43.7005011  59.5049996  43.7070011
  47.9655011  59.7419996  44.7230011  47.9455011  60.0929996  45.9010011
  48.2285011  58.4709996  44.3660011  48.2655011  58.1429996  43.4010011
  48.4825011  57.4569996  45.3520011  47.6145011  57.4329996  46.0110011
  48.6695011  56.0589996  44.7320011  49.4975011  56.0879996  44.0240011
  48.9445011  55.3529996  45.5150011  47.1765011  55.4619996  43.8840011
  46.9295011  56.2179996  42.8560011  49.7405011  57.7909996  46.0890011
  49.8205011  57.6279996  47.3050011  50.7665011  58.2629996  45.3550011
  50.7165011  58.4259996  44.3490011  52.0345011  58.5799996  45.9400011
  52.3965011  57.6739996  46.4260011  53.0555011  59.0039996  44.9250011
  52.7215011  59.8579996  44.3360011  54.3325011  59.4429996  45.6650011
  55.0845011  59.7539996  44.9400011  54.1005011  60.2769996  46.3280011
  54.7175011  58.6089996  46.2520011  53.2805011  57.8369996  43.9470011
  54.0205011  58.1259996  43.2000011  53.6395011  56.9659996  44.4960011
  52.3415011  57.5919996  43.4510011  51.8555011  59.7039996  46.9100011
  52.4715011  59.7279996  47.9720011  51.0205011  60.6909996  46.5480011
  50.4985011  60.7119996  45.6720011  50.8035011  61.8189996  47.4040011
  51.7785011  62.2029996  47.7030011  50.0815011  62.9559996  46.6670011
  49.7225011  63.6939996  47.3850011  50.7785011  63.4689996  46.0040011
  48.9915011  62.4419996  45.9170011  48.7165011  61.5789996  46.2900011
  50.0715011  61.4119996  48.6520011  50.4065011  61.8559996  49.7510011
  49.0795011  60.5129996  48.5230011  48.8165011  60.0889996  47.6330011
  48.2925011  60.0639996  49.6410011  47.8065011  60.9259996  50.0980011
  47.1955011  59.0699996  49.2090011  46.6655011  59.4549996  48.3380011
  47.6455011  58.1219996  48.9150011  46.2395011  58.8539996  50.3350011
  45.2325011  59.7619996  50.5680011  45.1435011  60.6319996  49.9350011
  44.3375011  59.5769996  51.5960011  43.5525011  60.2989996  51.7650011
  44.4425011  58.4739996  52.4080011  43.7455011  58.3279996  53.2200011
  45.4415011  57.5579996  52.1790011  45.5265011  56.6859996  52.8110011
  46.3335011  57.7469996  51.1490011  47.1145011  57.0209996  50.9770011
  49.2185011  59.3599996  50.5900011  49.0835011  59.4719996  51.8080011
  50.1655011  58.5759996  50.0410011  50.2485011  58.4289996  49.0350011
  51.1545011  57.8659996  50.8070011  50.6145011  57.2449996  51.5220011
  52.0375011  56.9519996  49.9400011  52.7645011  56.4419996  50.5720011
  51.4135011  56.2129996  49.4370011  52.5615011  57.5519996  49.1950011
  52.0575011  58.8589996  51.4860011  52.5295011  58.6289996  52.5970011
  52.3265011  59.9929996  50.8100011  51.9305011  60.1799996  49.8890011
  53.1785011  61.0599996  51.2760011  54.1215011  60.5479996  51.4670011
  53.4435011  62.1799996  50.2490011  52.6525011  62.2039996  49.5000011
  53.4475011  63.1529996  50.7400011  54.7605011  61.9169996  49.6060011
  55.8845011  62.4439996  50.2010011  55.7805011  63.0249996  51.1050011
  57.1325011  62.2469996  49.6700011  58.0025011  62.6689996  50.1510011
  57.2655011  61.5079996  48.5200011  58.5455011  61.2979996  47.9650011
  58.5025011  60.5719996  47.3080011  56.1495011  60.9729996  47.9170011
  56.2555011  60.3889996  47.0150011  54.8995011  61.1769996  48.4550011
  54.0285011  60.7569996  47.9740011  52.6595011  61.7019996  52.5210011
  53.4275011  62.2819996  53.2870011  51.3395011  61.6589996  52.7330011
  50.6845011  61.1839996  52.1110011  50.7205011  62.2829996  53.8650011
  50.8865011  63.3579996  53.7960011  49.2335011  62.0769996  53.8820011
  48.9795011  61.0169996  53.8670011  48.6705011  62.6769996  55.1790011
  47.5905011  62.5349996  55.2060011  49.1235011  62.1799996  56.0370011
  48.8975011  63.7419996  55.2160011  48.6185011  62.7089996  52.6190011
  48.7245011  63.7919996  52.6790011  49.1855011  62.3809996  51.7480011
  47.1445011  62.3659996  52.4090011  46.7845011  62.8479996  51.5000011
  47.0315011  61.2859996  52.3160011  46.5635011  62.7189996  53.2610011
  51.3465011  61.7489996  55.1280011  51.3785011  62.4379996  56.1460011
  51.8495011  60.4999996  55.1090011  51.8375011  59.8969996  54.2860011
  52.4575011  59.9009996  56.2710011  51.6585011  59.8229996  57.0080011
  53.0265011  58.4929996  56.0100011  53.5405011  58.4649996  55.0490011
  53.7615011  58.2339996  56.7720011  51.8775011  57.4969996  56.0240011
  51.1005011  57.4429996  56.9760011  51.7645011  56.6779996  54.9450011
  51.0145011  55.9869996  54.9050011  52.4295011  56.7539996  54.1750011
  53.5955011  60.7539996  56.7610011  53.9205011  60.7409996  57.9460011
  54.2805011  61.4659996  55.8510011  54.0585011  61.4649996  54.8550011
  55.3985011  62.3029996  56.1970011  56.0385011  61.6689996  56.8110011
  56.1665011  62.7869996  54.9540011  55.4895011  63.3389996  54.3020011
  56.9505011  63.4799996  55.2590011  56.9065011  61.4059996  54.0290011
  56.0295011  60.9179996  53.2020011  54.9935011  63.5239996  56.9900011
  55.8345011  64.1049996  57.6700011  53.7905011  64.0839996  56.7470011
  53.1575011  63.7249996  56.0320011  53.2535011  65.2359996  57.4480011
  54.1725011  65.7019996  57.8030011  52.4325011  66.1469996  56.5220011
  52.1605011  67.0549996  57.0610011  53.0505011  66.4509996  55.6770011
  50.9265011  65.3439996  55.9030011  50.9695011  64.0729996  56.1730011
  52.3885011  64.9749996  58.6570011  52.3155011  65.8039996  59.5600011
  51.6625011  63.8429996  58.6800011  51.7985011  63.0879996  58.0070011
  50.6215011  63.5659996  59.6430011  49.9375011  64.4059996  59.5230011
  49.9185011  62.2679996  59.3780011  49.1915011  62.0459996  60.1590011
  49.1355011  62.3859996  58.0700011  48.6205011  61.4469996  57.8680011
  48.4045011  63.1899996  58.1550011  49.8225011  62.6059996  57.2530011
  50.9185011  61.1099996  59.4130011  51.6615011  61.2549996  58.6290011
  51.4505011  61.1259996  60.3640011  50.2595011  59.7469996  59.2310011
  51.0205011  58.9669996  59.2650011  49.5355011  59.5829996  60.0300011
  49.7505011  59.7149996  58.2680011  51.1105011  63.5099996  61.0560011
  50.3725011  63.8579996  61.9760011  52.3425011  63.0319996  61.2870011
  53.0205011  62.7859996  60.5660011  52.7815011  62.8359996  62.6360011
  52.1015011  62.0849996  63.0380011  54.2275011  62.3129996  62.7330011
  54.8795011  62.8709996  62.0600011  54.6155011  62.4529996  63.7420011
  54.2255011  60.8349996  62.3660011  53.8675011  60.4579996  61.2510011
  54.6415011  59.9709996  63.3320011  54.6645011  58.9689996  63.1440011
  54.9305011  60.3259996  64.2440011  52.7005011  64.1009996  63.4440011
  52.1725011  64.0519996  64.5530011  53.1705011  65.2289996  62.9870011
  54.2875011  65.2829996  62.0580011  53.9455011  65.2039996  61.0260011
  54.9815011  64.4599996  62.2280011  54.9625011  66.6429996  62.3190011
  55.2505011  67.1269996  61.3860011  55.8705011  66.5269996  62.9110011
  53.9035011  67.4699996  63.0750011  53.2875011  68.0549996  62.3920011
  54.3625011  68.1719996  63.7700011  53.0845011  66.4089996  63.8050011
  53.4905011  66.2609996  64.8060011  51.6615011  66.7889996  64.0630011
  51.3675011  67.3409996  65.1230011  50.7645011  66.5019996  63.1060011
  51.0005011  66.0379996  62.2290011  49.3775011  66.8299996  63.2420011
  49.2905011  67.9069996  63.3830011  48.5835011  66.4389996  62.0290011
  48.7265011  65.3869996  61.7840011  47.0935011  66.6479996  62.3460011
  46.4945011  66.3699996  61.4790011  46.8115011  66.0259996  63.1960011
  46.9165011  67.6959996  62.5890011  49.0725011  67.2079996  60.7910011
  48.7785011  68.2529996  60.8830011  50.1615011  67.1849996  60.7660011
  48.5315011  66.6519996  59.4750011  48.9175011  67.2429996  58.6440011
  48.8475011  65.6149996  59.3610011  47.4425011  66.7009996  59.4800011
  48.8435011  66.0409996  64.3890011  48.1025011  66.5549996  65.2250011
  49.2255011  64.7529996  64.4500011  49.8715011  64.3259996  63.7860011
  48.7565011  63.8549996  65.4620011  47.6685011  63.8379996  65.4040011
  49.2735011  62.4559996  65.2610011  50.3625011  62.4439996  65.2100011
  48.8435011  61.6079996  66.4710011  49.2075011  60.5879996  66.3480011
  49.2625011  62.0349996  67.3820011  47.7555011  61.5989996  66.5410011
  48.7945011  61.8889996  63.9110011  47.7225011  61.6979996  63.9680011
  48.9435011  62.6419996  63.1380011  49.5075011  60.6009996  63.4940011
  49.1165011  60.2629996  62.5340011  50.5775011  60.7899996  63.4040011
  49.3375011  59.8309996  64.2460011  49.2315011  64.3309996  66.7990011
  48.4765011  64.3249996  67.7690011  50.5035011  64.7659996  66.8870011
  51.1445011  64.8479996  66.0980011  51.0485011  65.1549996  68.1550011
  50.9375011  64.2859996  68.8040011  52.5445011  65.5189996  68.1050011
  52.7085011  66.3819996  67.4600011  52.9075011  65.7889996  69.0970011
  53.2765011  64.3279996  67.5840011  53.1865011  63.1129996  68.2210011
  52.5765011  63.0179996  69.1070011  53.8655011  62.0159996  67.7410011
  53.7785011  61.0649996  68.2450011  54.6535011  62.1309996  66.6210011
  55.3495011  61.0079996  66.1250011  55.4745011  60.3559996  66.8460011
  54.7695011  63.3479996  65.9930011  55.3965011  63.4469996  65.1190011
  54.0875011  64.4399996  66.4770011  54.1895011  65.3949996  65.9840011
  50.3095011  66.3499996  68.6750011  49.9955011  66.4209996  69.8630011
  50.0305011  67.3309996  67.7990011  50.2795011  67.2939996  66.8110011
  49.3475011  68.5309996  68.1880011  49.9275011  68.9659996  69.0020011
  49.2505011  69.5269996  67.0680011  48.7265011  69.1249996  66.2010011
  48.4345011  70.7369996  67.5540011  48.3555011  71.4689996  66.7500011
  47.4365011  70.4089996  67.8460011  48.9325011  71.1909996  68.4110011
  50.6745011  69.8799996  66.6070011  50.6245011  70.6029996  65.7930011
  51.2305011  70.3089996  67.4400011  51.1785011  68.9779996  66.2610011
  47.9475011  68.2039996  68.6130011  47.4605011  68.7269996  69.6130011
  47.2535011  67.3249996  67.8650011  47.6265011  66.8339996  67.0520011
  45.8875011  67.0179996  68.1870011  45.3375011  67.9579996  68.1420011
  45.2645011  66.0469996  67.2230011  45.8275011  65.1159996  67.1570011
  43.8585011  65.6839996  67.7320011  43.3925011  64.9799996  67.0430011
  43.9355011  65.2289996  68.7190011  43.2505011  66.5859996  67.7950011
  45.2735011  66.6709996  65.8180011  44.8235011  65.9759996  65.1080011
  44.7025011  67.5989996  65.8280011  46.3005011  66.8799996  65.5190011
  45.8315011  66.3889996  69.5420011  45.0035011  66.7579996  70.3730011
  46.7235011  65.4139996  69.7970011  47.4395011  65.1069996  69.1390011
  46.7285011  64.7179996  71.0500011  45.7365011  64.2819996  71.1690011
  47.7705011  63.5859996  71.1040011  47.7265011  63.0969996  72.0770011
  47.5575011  62.8579996  70.3210011  48.7665011  64.0009996  70.9520011
  47.0635011  65.6819996  72.1460011  46.4755011  65.6329996  73.2260011
  48.0205011  66.5899996  71.8880011  48.4905011  66.6879996  70.9880011
  48.4585011  67.5129996  72.8950011  48.8455011  66.9699996  73.7570011
  49.2735011  68.1259996  72.5120011  47.3155011  68.3789996  73.3060011
  47.1445011  68.6669996  74.4880011  46.5135011  68.8369996  72.3310011
  46.6455011  68.6339996  71.3400011  45.3825011  69.6669996  72.6230011
  45.7385011  70.5229996  73.1960011  44.7205011  70.1569996  71.3250011
  44.4725011  69.2959996  70.7040011  43.7815011  70.6539996  71.5690011
  45.6005011  71.1159996  70.5230011  45.8335011  72.0019996  71.1130011
  46.5495011  70.6419996  70.2720011  44.8485011  71.5009996  69.2580011
  45.0015011  70.8759996  68.2100011  44.0065011  72.5619996  69.3590011
  43.9085011  73.0529996  70.2480011  43.4715011  72.8679996  68.5460011
  44.3865011  68.8479996  73.3810011  43.7105011  69.3449996  74.2800011
  44.2695011  67.5529996  73.0340011  44.8445011  67.0809996  72.3370011
  43.2765011  66.7359996  73.6640011  42.2825011  67.1389996  73.4700011
  43.3005011  65.7289996  73.2460011  43.5325011  66.6869996  75.1400011
  42.6085011  66.8399996  75.9370011  44.7945011  66.4759996  75.5540011
  45.6035011  66.3759996  74.9410011  45.0685011  66.3779996  76.9590011
  44.4175011  65.6009996  77.3590011  46.5155011  65.9619996  77.2570011
  47.2235011  66.6399996  76.7800011  46.7185011  65.9909996  78.3280011
  46.6585011  64.5769996  76.7230011  46.0305011  63.5219996  77.3460011
  45.4305011  63.7009996  78.2260011  46.1595011  62.2429996  76.8590011
  45.6605011  61.4239996  77.3540011  46.9245011  62.0069996  75.7410011
  47.0265011  61.0029996  75.3560011  47.5595011  63.0529996  75.1150011
  48.1615011  62.8729996  74.2370011  47.4265011  64.3309996  75.6090011
  47.9305011  65.1489996  75.1160011  44.7935011  67.6989996  77.6130011
  44.1585011  67.7409996  78.6650011  45.2715011  68.8059996  77.0020011
  45.8335011  68.7619996  76.1520011  45.0515011  70.1539996  77.4640011
  45.0805011  70.7769996  76.5700011  43.6625011  70.3209996  78.1120011
  42.8995011  70.0409996  77.3860011  43.5775011  69.6269996  78.9480011
  43.3725011  71.7349996  78.6130011  44.1085011  72.0359996  79.3580011
  43.4355011  72.4519996  77.7940011  41.9745011  71.7339996  79.2140011
  41.3365011  70.6889996  79.3350011  41.4805011  72.9419996  79.5950011
  42.0445011  73.7839996  79.4770011  40.5465011  73.0069996  80.0000011
  46.1325011  70.5599996  78.4300011  46.5045011  69.8009996  79.3250011
  46.6615011  71.7949996  78.2540011  46.3535011  72.4239996  77.5130011
  47.6995011  72.3539996  79.0760011  47.4735011  72.2209996  80.1340011
  48.6535011  71.8609996  78.8890011  47.7675011  73.8009996  78.7220011
  47.7065011  74.1669996  77.5470011  48.0025011  74.6419996  79.7480011
  48.2305011  74.3259996  80.6910011  47.9535011  76.0659996  79.6100011
  46.9195011  76.3469996  79.4120011  48.4355011  76.8049996  80.8690011
  49.4975011  76.6029996  81.0100011  48.3345011  77.8779996  80.7060011
  47.6895011  76.4289996  82.1490011  46.6275011  76.6359996  82.0190011
  47.7865011  75.3569996  82.3180011  48.2015011  77.1809996  83.3800011
  49.2915011  77.1969996  83.3920011  47.8675011  78.2179996  83.3600011
  47.6765011  76.4859996  84.5880011  48.2105011  75.7239996  85.0050011
  46.4865011  76.8599996  85.1430011  45.7665011  77.8849996  84.5980011
  46.1175011  78.3729996  83.7740011  44.8775011  78.1619996  85.0150011
  46.0235011  76.2109996  86.2530011  46.5665011  75.4509996  86.6630011
  45.1355011  76.4869996  86.6710011  48.9055011  76.4289996  78.5340011
  48.6085011  77.2759996  77.6920011  50.0815011  75.7799996  78.5190011
  50.3775011  75.0619996  79.1810011  51.0145011  76.1129996  77.4900011
  51.0205011  77.1959996  77.3660011  52.4485011  75.6669996  77.8270011
  52.4585011  74.5879996  77.9810011  53.0945011  75.8729996  76.9740011
  53.0305011  76.3589996  79.0770011  52.9345011  77.4359996  78.9410011
  52.2295011  76.0079996  80.3420011  52.6685011  76.5129996  81.2020011
  51.1955011  76.3309996  80.2200011  52.2555011  74.9299996  80.5020011
  54.5295011  76.0569996  79.2280011  54.9135011  76.5569996  80.1170011
  54.6755011  74.9809996  79.3250011  55.0635011  76.4179996  78.3490011
  50.5905011  75.3789996  76.2600011  51.3885011  74.7109996  75.6080011
  49.2965011  75.4839996  75.9120011  48.5955011  75.9729996  76.4690011
  48.7935011  74.9059996  74.7080011  49.0445011  73.8459996  74.6790011
  47.2655011  75.0159996  74.5930011  46.8085011  74.5079996  75.4420011
  46.9795011  76.0659996  74.6580011  46.7025011  74.4259996  73.2990011
  47.1615011  74.9329996  72.4500011  46.9875011  73.3759996  73.2360011
  45.1805011  74.5349996  73.1790011  44.8475011  74.2009996  72.1960011
  44.6905011  73.8979996  73.9150011  44.8195011  75.9629996  73.3980011
  44.5205011  76.2749996  74.3220011  44.8875011  76.8559996  72.3680011
  45.3155011  76.4519996  71.1380011  45.5855011  75.4799996  70.9860011
  45.3655011  77.1209996  70.3700011  44.5265011  78.1579996  72.5760011
  44.2085011  78.4579996  73.4970011  44.5755011  78.8289996  71.8100011
  49.3915011  75.7059996  73.6050011  49.7615011  75.1849996  72.5550011
  49.5135011  77.0189996  73.8630011  49.2785011  77.4299996  74.7660011
  49.9815011  77.9739996  72.9100011  49.3045011  77.9839996  72.0560011
  50.0295011  79.3759996  73.5350011  50.7055011  79.3679996  74.3900011
  50.4385011  80.0809996  72.8120011  48.6465011  79.8529996  73.9840011
  48.0965011  80.2109996  73.1140011  48.0925011  79.0039996  74.3850011
  48.6875011  80.9599996  75.0360011  49.3905011  81.7299996  74.7180011
  47.7065011  81.4309996  75.0980011  49.0905011  80.4549996  76.4250011
  48.4525011  79.6209996  76.7170011  50.1145011  80.0809996  76.4020011
  48.9745011  81.5499996  77.4140011  49.2495011  81.1999996  78.3540011
  49.6005011  82.3329996  77.1400011  47.9915011  81.8869996  77.4450011
  51.3615011  77.5959996  72.4920011  51.6635011  77.5679996  71.3000011
  52.2425011  77.2689996  73.4540011  52.0675011  77.2379996  74.4580011
  53.5595011  76.9309996  73.0130011  53.9275011  77.7709996  72.4240011
  54.5745011  76.7139996  74.1480011  54.2115011  75.9439996  74.8290011
  55.5195011  76.3569996  73.7380011  54.7815011  77.9259996  74.8560011
  55.4275011  77.7769996  75.5770011  53.4535011  75.6549996  72.2470011
  53.1175011  74.6069996  72.7980011  53.7245011  75.7229996  70.9340011
  53.9785011  76.5779996  70.4390011  53.6695011  74.5459996  70.1200011
  52.6935011  74.0869996  70.2770011  53.7965011  74.8409996  68.6160011
  53.0275011  75.5579996  68.3270011  54.7605011  75.3129996  68.4260011
  53.6695011  73.5849996  67.7360011  54.3915011  72.8519996  68.0960011
  52.2805011  72.9409996  67.8720011  52.2255011  72.0569996  67.2370011
  52.1125011  72.6529996  68.9100011  51.5165011  73.6559996  67.5660011
  54.0355011  73.8849996  66.2720011  53.9355011  72.9759996  65.6780011
  53.3665011  74.6509996  65.8790011  55.0645011  74.2409996  66.2200011
  54.7905011  73.6409996  70.5230011  54.5945011  72.4349996  70.6600011
  55.9695011  74.1689996  70.7260011  56.4425011  75.3389996  70.0060011
  55.7835011  76.1949996  70.1520011  56.4965011  75.1569996  68.9330011
  57.8315011  75.5829996  70.6100011  57.7775011  76.2239996  71.4900011
  58.4965011  76.0729996  69.8990011  58.3325011  74.1689996  70.9700011
  58.9185011  74.1789996  71.8890011  58.9745011  73.7659996  70.1870011
  57.0585011  73.3299996  71.1320011  57.1485011  72.4379996  70.5120011
  56.8395011  72.7679996  72.4980011  57.3435011  71.6829996  72.7790011
  56.1125011  73.4919996  73.3690011  55.6905011  74.3979996  73.1660011
  55.8875011  72.9929996  74.6940011  56.8675011  72.7499996  75.1060011
  55.2245011  74.0099996  75.6350011  55.2435011  73.6369996  76.6590011
  55.7845011  74.9449996  75.6260011  53.8875011  74.2419996  75.2290011
  53.8435011  74.2709996  74.2500011  54.9785011  71.8099996  74.6050011
  55.1655011  70.8169996  75.3060011  53.9585011  71.8869996  73.7300011
  53.7865011  72.6779996  73.1100011  53.0155011  70.8139996  73.6170011
  52.5905011  70.6519996  74.6070011  51.8555011  71.1299996  72.6540011
  51.3445011  72.0299996  72.9950011  52.2615011  71.3489996  71.6660011
  50.8325011  69.9829996  72.5360011  51.3755011  69.0769996  72.2650011
  50.1495011  69.7119996  73.8860011  49.4325011  68.8979996  73.7740011
  50.9015011  69.4339996  74.6250011  49.6295011  70.6109996  74.2180011
  49.8215011  70.2339996  71.4040011  49.1175011  69.4029996  71.3540011
  49.2785011  71.1579996  71.6000011  50.3515011  70.3189996  70.4550011
  53.7295011  69.6059996  73.1010011  53.5325011  68.4969996  73.5950011
  54.6015011  69.7989996  72.0950011  54.8175011  70.7089996  71.6880011
  55.3075011  68.6969996  71.5100011  54.5575011  67.9889996  71.1580011
  56.1765011  69.0979996  70.3040011  56.8915011  69.8589996  70.6170011
  56.7535011  68.2329996  69.9770011  55.3565011  69.6349996  69.1160011
  54.9475011  70.6059996  69.3940011  56.2495011  69.8779996  67.8880011
  55.6425011  70.2569996  67.0660011  57.0195011  70.6079996  68.1370011
  56.7205011  68.9409996  67.5900011  54.1475011  68.7349996  68.8160011
  53.5905011  69.1429996  67.9720011  54.4935011  67.7309996  68.5710011
  53.4995011  68.6919996  69.6920011  56.2115011  68.1159996  72.5440011
  56.4105011  66.9039996  72.6050011  56.8025011  68.9819996  73.3800011
  56.6405011  69.9889996  73.3840011  57.7345011  68.5129996  74.3550011
  58.5275011  67.9599996  73.8520011  58.3965011  69.6789996  75.1060011
  58.4475011  70.5419996  74.4420011  57.7635011  69.9609996  75.9480011
  59.8015011  69.3709996  75.6250011  59.7285011  68.7399996  76.5110011
  60.3475011  68.8019996  74.8730011  60.5855011  70.6409996  75.9690011
  60.1655011  71.1289996  76.8490011  61.6235011  70.4039996  76.2000011
  60.4985011  71.5339996  74.7760011  59.8235011  71.3219996  74.0420011
  61.3045011  72.6279996  74.6480011  62.2835011  72.8829996  75.5660011
  62.4175011  72.2529996  76.3570011  62.8805011  73.7039996  75.4610011
  61.1335011  73.4769996  73.5920011  60.4055011  73.2929996  72.9020011
  61.7345011  74.2959996  73.4930011  57.0105011  67.6239996  75.3140011
  57.4945011  66.5489996  75.6500011  55.8075011  68.0209996  75.7690011
  55.3235011  68.8759996  75.4930011  55.1215011  67.1959996  76.7220011
  55.8225011  67.0469996  77.5430011  53.8545011  67.8529996  77.2940011
  53.2635011  68.3049996  76.4980011  53.2215011  67.1099996  77.7780011
  54.3045011  68.9099996  78.2960011  55.2835011  68.7199996  79.0130011
  53.5685011  70.0529996  78.3500011  53.8225011  70.7929996  79.0040011
  52.7625011  70.1699996  77.7360011  54.7365011  65.8849996  76.1020011
  54.8395011  64.8429996  76.7440011  54.2565011  65.8989996  74.8460011
  54.1885011  66.7319996  74.2620011  53.7915011  64.6839996  74.2290011
  53.1095011  64.2529996  74.9620011  53.0705011  64.9429996  72.9380011
  53.6995011  65.4529996  72.2080011  52.6745011  63.5939996  72.3170011
  52.1495011  63.7659996  71.3780011  53.5705011  63.0029996  72.1290011
  52.0225011  63.0549996  73.0040011  51.8755011  65.8679996  73.2250011
  51.3385011  66.0679996  72.2970011  51.2045011  65.3859996  73.9360011
  52.2355011  66.8069996  73.6450011  54.8985011  63.7029996  73.9430011
  54.7655011  62.5179996  74.2380011  55.9905011  64.1649996  73.3010011
  56.1225011  65.1529996  73.0840011  57.0825011  63.3359996  72.8520011
  56.5465011  62.4199996  72.6030011  57.7975011  63.8969996  71.6110011
  58.1975011  64.8859996  71.8350011  58.6455011  63.2599996  71.3580011
  56.8395011  63.9869996  70.4040011  56.2045011  63.1009996  70.4250011
  55.8975011  65.1899996  70.5230011  55.2375011  65.2219996  69.6560011
  55.3005011  65.0969996  71.4300011  56.4835011  66.1079996  70.5670011
  57.5745011  63.9119996  69.0630011  56.8535011  63.9799996  68.2490011
  58.2835011  64.7369996  68.9900011  58.1105011  62.9659996  68.9950011
  58.1195011  62.9269996  73.8800011  58.8665011  61.9799996  73.6410011
  58.3155011  63.7209996  74.9520011  57.7525011  64.5549996  75.1180011
  59.3155011  63.5089996  75.9800011  60.0795011  63.0179996  75.3770011
  59.8615011  64.7569996  76.6140011  60.7125011  64.5049996  77.2470011
  60.3055011  65.7109996  75.4920011  60.7065011  66.6259996  75.9290011
  61.0755011  65.2299996  74.8890011  59.4505011  65.9549996  74.8620011
  58.8935011  65.3729996  77.4480011  58.1665011  65.7309996  76.8960011
  58.9085011  62.6159996  77.1200011  59.7155011  62.4179996  78.0260011
  57.6445011  62.1639996  77.2090011  56.9395011  62.3019996  76.4850011
  57.1745011  61.4299996  78.3640011  57.1155011  62.1759996  79.1560011
  55.7915011  60.7949996  78.1470011  55.0755011  61.5799996  77.9020011
  55.8395011  60.1279996  77.2860011  55.2765011  60.0129996  79.3520011
  55.9965011  59.2509996  79.6510011  55.1385011  60.6739996  80.2070011
  53.9585011  59.3739996  78.9530011  52.9745011  60.1269996  78.7200011
  53.9245011  58.1179996  78.8680011  58.1135011  60.3239996  78.7500011
  58.6735011  59.6369996  77.8990011  58.3185011  60.1449996  80.0770011
  57.8665011  60.7059996  80.8000011  59.2035011  59.1339996  80.5850011
  59.8355011  58.7939996  79.7650011  60.1235011  59.6659996  81.6960011
  59.5155011  60.0859996  82.4970011  60.6865011  58.8369996  82.1250011
  61.1005011  60.7329996  81.1890011  61.8435011  60.2839996  80.5300011
  60.5705011  61.4859996  80.6060011  61.7795011  61.3759996  82.3900011
  61.8355011  60.7229996  83.4660011  62.2475011  62.5379996  82.2470011
  58.3685011  58.0229996  81.1490011  57.5685011  58.2289996  82.0600011
  58.5335011  56.8089996  80.5850011  59.2095011  56.6299996  79.8430011
  57.7815011  55.6449996  80.9650011  56.7505011  55.9859996  81.0610011
  57.8665011  54.5299996  79.9120011  58.9065011  54.2459996  79.7530011
  57.3435011  53.6419996  80.2660011  57.2935011  54.9769996  78.6930011
  56.5045011  55.5259996  78.8840011  58.2625011  55.0729996  82.2620011
  57.4925011  54.4359996  82.9800011  59.5625011  55.2249996  82.5840011
  60.2685011  55.6859996  82.0100011  60.0155011  54.6999996  83.8410011
  59.1365011  54.3049996  84.3500011  60.9925011  53.5639996  83.7190011
  61.4145011  53.2919996  84.6860011  60.2555011  52.3279996  83.1760011
  60.9565011  51.4979996  83.0840011  59.4545011  52.0519996  83.8610011
  59.8335011  52.5569996  82.1970011  62.1475011  54.0099996  82.8110011
  62.8665011  53.1969996  82.7110011  61.7565011  54.2719996  81.8280011
  62.6395011  54.8779996  83.2490011  60.6765011  55.8029996  84.5960011
  61.6015011  56.4429996  84.0980011  60.2105011  56.0439996  85.8380011
  59.4675011  55.5109996  86.2890011  60.7545011  57.1069996  86.6300011
  60.9215011  57.9539996  85.9650011  59.8385011  57.5689996  87.7230011
  60.2745011  58.3699996  88.3210011  58.5625011  58.1419996  87.0850011
  57.8855011  58.4829996  87.8680011  58.8235011  58.9809996  86.4400011
  58.0725011  57.3689996  86.4930011  59.5865011  56.3879996  88.6740011
  58.9215011  56.7039996  89.4780011  59.1255011  55.5689996  88.1220011
  60.5335011  56.0529996  89.0970011  62.0015011  56.6059996  87.2670011
  62.0785011  55.4569996  87.6960011  63.0295011  57.4699996  87.3340011
  63.0165011  58.4299996  86.9900011  64.2555011  57.0409996  87.9290011
  64.0605011  56.1709996  88.5570011  65.3025011  56.6419996  86.8770011
  64.7975011  56.1569996  86.0420011  65.7725011  57.5439996  86.4850011
  66.3885011  55.7089996  87.4100011  67.2305011  55.7089996  86.7170011
  66.7575011  56.0969996  88.3600011  65.9035011  54.2699996  87.6100011
  66.4325011  53.7989996  88.4390011  64.8425011  54.2549996  87.8600011
  66.1535011  53.5279996  86.3400011  67.0695011  53.1109996  86.1720011
  65.1715011  53.3999996  85.3990011  63.9345011  53.9359996  85.6090011
  63.7365011  54.4379996  86.4750011  63.2075011  53.8349996  84.9000011
  65.4265011  52.7269996  84.2400011  66.3485011  52.3209996  84.0780011
  64.6955011  52.6299996  83.5350011  64.8065011  58.2329996  88.7010011
  64.1435011  59.3049996  88.6860011  65.8965011  58.0869996  89.3160011
  61.7695011  43.5059996  58.9500011  60.6855011  42.8689996  58.3400011
  60.4795011  41.5509996  58.5220011  61.4065011  40.7599996  59.3810011
  58.6875011  42.4119996  57.3220011  59.2215011  42.3129996  62.2050011
  58.8885011  40.9479996  62.0670011  59.9645011  40.1959996  62.3650011
  61.0195011  41.0919996  62.7220011  60.5135011  42.3869996  62.5880011
  61.2455011  43.5539996  62.8740011  61.1795011  43.7269996  64.3960011
  61.6905011  45.0969996  64.9250011  61.5095011  45.1809996  66.4780011
  62.5005011  40.7119996  63.1420011  63.4295011  41.3349996  62.2190011
  63.4585011  40.6369996  60.8940011  62.4925011  41.3969996  59.9870011
  62.6885011  42.7289996  59.8030011  59.3045011  41.1669996  57.7780011
  59.6725011  43.4159996  57.4770011  64.7395011  41.5079996  62.8060011
  64.8915011  43.0209996  63.2010011  65.1995011  43.3869996  64.4830011
  65.3275011  44.8429996  64.8260011  65.6205011  45.4799996  65.9910011
  65.8765011  46.8249996  65.6520011  65.3035011  47.0409996  64.4240011
  65.1325011  45.8089996  63.8570011  64.8045011  45.4239996  62.5150011
  64.6835011  44.0339996  62.1910011  59.9945011  38.8299996  62.3520011
  59.5805011  38.1229996  61.2250011  59.6005011  36.7039996  61.2390011
  60.0225011  36.0099996  62.3800011  60.4335011  36.7289996  63.5340011
  60.4115011  38.1219996  63.5210011  58.2875011  43.4219996  61.9510011
  58.6425011  44.5029996  61.1250011  57.7555011  45.5409996  60.8880011
  56.5085011  45.5129996  61.4490011  56.1425011  44.4249996  62.2690011
  57.0425011  43.3879996  62.5040011  61.9335011  44.5629996  58.7980011
  61.2395011  39.7049996  59.5350011  58.4125011  42.3229996  56.2620011
  57.8175011  42.6469996  57.9500011  60.7965011  44.4319996  62.3620011
  62.2995011  43.4449996  62.5390011  60.1225011  43.6059996  64.7130011
  61.7905011  42.9259996  64.8630011  62.7655011  45.2129996  64.6720011
  61.1165011  45.9159996  64.4420011  62.4615011  45.5009996  66.9530011
  60.7055011  45.9069996  66.7260011  61.2265011  44.1859996  66.8840011
  62.6245011  39.6089996  63.1080011  62.6995011  41.0749996  64.1730011
  64.4775011  40.6719996  60.4540011  63.1145011  39.5859996  60.9960011
  63.5215011  43.2209996  60.2840011  64.8395011  40.8849996  63.7200011
  65.5305011  41.2469996  62.0700011  65.3505011  42.6329996  65.2420011
  66.9615011  46.9859996  65.5840011  65.4125011  47.4869996  66.3960011
  64.6505011  46.1759996  61.7550011  64.4345011  43.7399996  61.1820011
  59.2465011  38.6529996  60.3450011  59.2885011  36.1549996  60.3630011
  60.0345011  34.9299996  62.3820011  60.7615011  36.1989996  64.4160011
  60.7125011  38.6709996  64.4010011  59.6215011  44.5239996  60.6690011
  58.0475011  46.3709996  60.2610011  55.8105011  46.3169996  61.2660011
  55.1605011  44.3959996  62.7170011  56.7525011  42.5549996  63.1260011
  19.8175011  47.6719996  72.7110011  20.9055011  47.8939996  72.7490011
  19.2575011  48.5029996  72.2310011  19.3585011  47.5859996  74.1520011
  19.1385011  48.6329996  74.4510011  20.1985011  47.1199996  74.7100011
  18.0035011  46.8649996  74.2380011  17.2715011  47.4189996  73.6130011
  18.1045011  45.4299996  73.7020011  18.9115011  44.9519996  74.2970011
  17.1855011  44.8339996  73.8870011  18.4005011  45.5089996  72.2030011
  17.4775011  45.1139996  71.3640011  16.5615011  44.6179996  71.7190011
  17.6705011  45.2089996  69.8550011  17.5145011  44.2129996  69.3890011
  17.0005011  46.0229996  69.5060011  19.1385011  45.5969996  69.5350011
  19.8595011  44.7559996  69.6140011  19.6905011  46.7289996  70.4070011
  18.8985011  47.4989996  70.2880011  19.6845011  46.3179996  71.8960011
  21.0175011  47.3299996  69.9200011  21.8715011  46.6269996  70.0180011
  21.2245011  48.3209996  70.3790011  20.9165011  47.7269996  68.4280011
  21.9175011  48.1469996  68.1870011  20.1335011  48.5099996  68.3360011
  20.4855011  46.5159996  67.4810011  19.1455011  46.0159996  68.1320011
  18.5685011  46.9609996  68.0430011  18.4625011  45.1599996  67.0180011
  18.6805011  44.1109996  67.3120011  17.3835011  45.4089996  66.9310011
  19.1505011  45.4909996  65.7330011  19.7935011  44.6179996  65.4930011
  18.4325011  45.6549996  64.9010011  20.0085011  46.7209996  66.0380011
  19.2855011  47.5639996  65.9930011  21.6115011  45.5349996  67.4570011
  21.4115011  44.7129996  66.7370011  22.6285011  45.8479996  67.1350011
  21.6495011  45.1659996  68.5040011  20.8805011  45.3689996  72.1430011
  20.7575011  44.5459996  71.4070011  21.8845011  45.8049996  71.9540011
  20.8675011  45.1299996  73.2280011  21.0755011  46.9959996  64.9230011
  21.7985011  46.1649996  64.7770011  21.9495011  48.2049996  65.2870011
  22.7105011  48.0449996  66.0810011  21.2415011  48.9629996  65.6870011
  22.4785011  48.6249996  64.4050011  20.3775011  47.1179996  63.6010011
  19.9465011  46.1369996  63.3070011  19.5885011  47.8989996  63.6470011
  21.3065011  47.5419996  62.4440011  21.5405011  48.5979996  62.7020011
  22.1715011  46.8449996  62.4150011  20.6825011  47.6729996  61.0940011
  20.5465011  46.7209996  60.5360011  19.6565011  48.0139996  61.3500011
  21.3185011  48.7899996  60.2360011  21.7165011  49.5529996  60.9380011
  22.3215011  48.0739996  59.2670011  22.7885011  48.7439996  58.5140011
  23.1115011  47.7319996  59.9690011  21.8655011  47.2039996  58.7500011
  20.1885011  49.5059996  59.3400011  19.3375011  49.7049996  60.0260011
  20.5225011  50.4179996  58.8010011  19.8535011  48.8159996  58.5370011
  17.5015011  46.8029996  75.4940011  16.9725011  46.0019996  75.4870011
  91.3285011  38.4569996  71.9250011  90.3825011  38.8159996  71.4660011
  91.1405011  37.3859996  71.6980011  91.3105011  38.6439996  73.4140011
  90.3325011  38.2859996  73.8000011  91.4365011  39.7419996  73.5340011
  92.4795011  38.0819996  74.1540011  92.5055011  36.9899996  73.9510011
  93.7385011  38.6739996  73.4470011  93.7875011  39.7379996  73.7630011
  94.6015011  38.2719996  74.0190011  93.8435011  38.4559996  71.9540011
  94.8695011  37.7689996  71.3190011  95.7055011  37.3889996  71.9250011
  94.9625011  37.6909996  69.8030011  95.9815011  38.0239996  69.5140011
  94.9265011  36.6599996  69.3900011  93.9045011  38.4639996  68.9540011
  94.1485011  39.5389996  68.8170011  92.5495011  38.4069996  69.7050011
  92.3185011  37.3319996  69.8600011  92.5755011  38.9489996  71.1830011
  91.4315011  38.9519996  68.8650011  91.5695011  40.0499996  68.7680011
  90.4445011  38.8439996  69.3630011  91.4725011  38.4729996  67.4670011
  90.6925011  38.9409996  66.8300011  91.1845011  37.3999996  67.4470011
  92.7585011  38.5999996  66.7010011  93.7655011  37.9279996  67.5780011
  93.4725011  36.8669996  67.7280011  94.9905011  37.7439996  66.6580011
  95.5505011  38.6999996  66.5860011  95.5845011  36.9119996  67.0950011
  94.4375011  37.5559996  65.2310011  94.9115011  38.3919996  64.6730011
  94.7305011  36.6449996  64.6660011  92.8715011  37.7999996  65.3820011
  92.3535011  36.8319996  65.5520011  93.2485011  40.0349996  66.3310011
  94.1865011  39.9929996  65.7380011  92.5405011  40.6369996  65.7230011
  93.1705011  40.6579996  67.2480011  92.6665011  40.5199996  71.0960011
  92.8595011  40.9859996  72.0870011  93.4155011  40.8779996  70.3580011
  91.6455011  40.8909996  70.8640011  92.1125011  38.3329996  64.0890011
  92.5025011  39.3409996  63.8330011  90.5895011  38.4159996  64.1580011
  90.1515011  37.3959996  64.2080011  90.2135011  38.7959996  63.1840011
  90.1865011  39.0799996  64.9520011  92.4625011  37.3719996  62.8940011
  93.5105011  37.0029996  62.9100011  91.7475011  36.5219996  62.8880011
  92.3055011  38.0229996  61.5190011  91.2175011  37.9649996  61.3050011
  92.6125011  39.0829996  61.6510011  93.1705011  37.3829996  60.4470011
  93.0425011  36.2829996  60.5420011  92.7415011  37.6019996  59.4460011
  94.6575011  37.8429996  60.5660011  95.0965011  37.6469996  61.5670011
  95.6055011  36.9679996  59.6880011  96.6465011  37.1659996  60.0240011
  95.3865011  35.8839996  59.7930011  95.4495011  37.3609996  58.6610011
  94.8795011  39.3219996  60.3420011  94.6855011  39.6319996  59.2930011
  94.4485011  39.9459996  61.1540011  95.9665011  39.5089996  60.4750011
  92.3575011  38.4349996  75.5780011  91.6475011  37.8279996  75.8000011
   0.4275011  55.6299996  72.6340011  -0.4594989  56.2989996  72.6710011
   0.2195011  54.6559996  72.1440011   0.8765011  55.4549996  74.1090011
   0.0635011  54.9529996  74.6760011   1.0265011  56.4479996  74.5850011
   2.1695011  54.6659996  74.2080011   2.1115011  53.6269996  73.8170011
   3.2845011  55.4739996  73.5030011   3.2815011  56.4639996  74.0060011
   4.2905011  55.0289996  73.6600011   2.8875011  55.5719996  72.0150011
   3.7695011  55.0899996  71.0850011   4.7515011  54.6819996  71.3660011
   3.4715011  55.0459996  69.5780011   4.2615011  55.4669996  68.9190011
   3.2285011  54.0049996  69.2770011   2.2555011  56.0379996  69.2310011
   2.6745011  57.0659996  69.2770011   1.0315011  55.9239996  70.2100011
   0.6445011  54.8829996  70.1870011   1.4685011  56.2269996  71.6970011
  -0.2024989  56.7849996  69.8690011   0.0425011  57.8659996  69.9380011
  -0.9214989  56.5059996  70.6690011  -0.6974989  56.4479996  68.4880011
  -1.4514989  57.2299996  68.2520011  -1.1794989  55.4679996  68.2840011
   0.5075011  56.6239996  67.4280011   1.7005011  55.7219996  67.7930011
   1.3315011  54.6749996  67.8010011   2.5815011  56.0149996  66.5440011
   3.3035011  56.8579996  66.6040011   3.2995011  55.1869996  66.3630011
   1.6075011  56.0679996  65.3320011   1.9095011  56.8679996  64.6230011
   1.7125011  55.1019996  64.7930011   0.2675011  56.2479996  65.9820011
  -0.2444989  55.2629996  66.0190011   0.8825011  58.1169996  67.4400011
   1.2145011  58.4969996  68.4300011   1.6895011  58.3119996  66.7010011
   0.0225011  58.7339996  67.1040011   1.5515011  57.7349996  72.0140011
   2.0325011  58.3169996  71.1980011   0.6115011  58.3049996  72.1730011
   2.1925011  57.8859996  72.9090011  -0.6844989  57.1679996  65.0910011
  -0.3164989  58.2119996  64.9930011  -2.0544989  57.2569996  65.7220011
  -2.8464989  57.5519996  65.0000011  -2.0664989  58.0189996  66.5310011
  -2.2774989  56.3519996  66.3260011  -0.8544989  56.6129996  63.6490011
   0.1135011  56.2589996  63.2340011  -1.4434989  55.6719996  63.6990011
  -1.5994989  57.6529996  62.7200011  -2.7074989  57.6309996  62.8080011
  -1.2234989  58.6449996  63.0490011  -1.3264989  57.3919996  61.2910011
  -0.2414989  57.4929996  61.0740011  -1.6074989  56.3489996  61.0300011
  -2.0504989  58.3899996  60.3110011  -2.0474989  59.4319996  60.6960011
  -1.2674989  58.3759996  58.9600011  -0.1894989  58.6419996  58.9860011
  -1.4674989  57.3639996  58.5470011  -1.7214989  59.0719996  58.2230011
  -3.4884989  57.9649996  60.0700011  -3.5554989  56.9599996  59.6020011
  -4.0364989  57.8039996  61.0240011  -3.9944989  58.6909996  59.3990011
   2.5105011  54.5959996  75.5240011   3.3675011  54.1639996  75.5530011
 101.4865011  18.8749996  72.1440011 101.5215011  19.7559996  71.4680011
 100.3845011  18.7429996  72.1770011 101.9845011  19.0029996  73.5580011
 101.4455011  19.8069996  74.1040011 103.0775011  19.1939996  73.6200011
 101.8655011  17.6049996  74.2300011 100.7785011  17.3949996  74.1420011
 102.5585011  16.4559996  73.4720011 103.6085011  16.8149996  73.5320011
 102.3975011  15.5169996  74.0440011 102.1405011  16.4319996  71.9940011
 101.7205011  15.2519996  71.4650011 101.7635011  14.3009996  72.0160011
 101.2965011  15.1229996  70.0240011 101.8885011  14.3459996  69.4940011
 100.2315011  14.8109996  70.0010011 101.5485011  16.4159996  69.1930011
 102.6425011  16.5559996  69.0560011 101.1725011  17.6249996  69.9620011
 100.1345011  17.5269996  70.3460011 102.0655011  17.7739996  71.2590011
 101.0545011  18.9319996  69.1190011 102.1005011  19.3049996  69.1000011
 100.5435011  19.7309996  69.6980011 100.6245011  18.7489996  67.6100011
 101.0695011  19.6259996  67.0920011  99.5145011  18.7319996  67.5800011
 101.2725011  17.5269996  66.9050011 100.8655011  16.3729996  67.8320011
  99.7695011  16.4709996  67.9860011 101.0085011  15.1129996  66.9570011
 101.9115011  14.4949996  67.1510011 100.1695011  14.4329996  67.2180011
 100.8125011  15.5779996  65.5500011 101.7135011  15.5099996  64.9030011
  99.9295011  15.0799996  65.0940011 100.6555011  17.1389996  65.6000011
  99.5615011  17.3139996  65.6910011 102.8525011  17.5689996  66.7850011
 103.3875011  17.8609996  67.7140011 103.2835011  16.5639996  66.5890011
 103.1105011  18.2589996  65.9530011 103.5885011  18.1969996  70.8220011
 104.2345011  18.1939996  71.7260011 104.0805011  17.3939996  70.2320011
 103.6755011  19.1839996  70.3190011 100.9365011  17.8869996  64.3160011
 102.0395011  17.9159996  64.1880011 100.5645011  19.3559996  64.5380011
 101.2735011  19.7479996  65.2980011  99.4835011  19.4229996  64.7830011
 100.7985011  19.9739996  63.6440011 100.2475011  17.2129996  63.1450011
 100.6545011  16.2209996  62.8540011  99.1635011  17.1719996  63.3860011
 100.3775011  18.0019996  61.7970011  99.9445011  19.0119996  61.9600011
 101.4825011  18.1089996  61.7620011  99.8325011  17.2149996  60.6590011
 100.2215011  16.1789996  60.5610011  98.7345011  17.2359996  60.8250011
  99.9605011  17.9269996  59.2360011 101.0135011  18.2499996  59.3800011
  99.7425011  16.8669996  58.1020011 100.7255011  16.3639996  57.9850011
  98.9715011  16.1209996  58.3890011  99.4185011  17.2579996  57.1130011
  99.0965011  19.2439996  59.1800011  98.0905011  18.9309996  58.8280011
  99.0225011  19.6369996  60.2170011  99.4495011  20.0659996  58.5220011
 102.4135011  17.6679996  75.5020011 102.4825011  16.7969996  75.8990011
  72.2865011   4.8939996  72.0280011  71.4455011   4.8079996  71.3070011
  72.6595011   3.8479996  72.0670011  72.1215011   5.2879996  73.4740011
  71.4365011   4.5879996  73.9990011  71.5945011   6.2649996  73.5080011
  73.4165011   5.3219996  74.2030011  73.9265011   4.3349996  74.2300011
  74.3745011   6.2749996  73.5330011  73.9545011   7.2949996  73.6690011
  75.3165011   6.1659996  74.1110011  74.6365011   5.9819996  72.0540011
  75.8395011   5.9189996  71.4670011  76.7485011   6.1219996  72.0520011
  76.0605011   5.5649996  70.0850011  76.7135011   6.3309996  69.6140011
  76.5795011   4.6009996  69.8960011  74.7835011   5.6439996  69.1840011
  74.5735011   6.7329996  69.1270011  73.4945011   5.1079996  69.8800011
  73.7765011   4.0499996  70.0680011  73.3165011   5.7879996  71.2460011
  72.2865011   5.1489996  68.8820011  71.8865011   6.1809996  68.7880011
  71.4315011   4.5549996  69.2690011  72.5925011   4.5449996  67.5230011
  71.6195011   4.4649996  66.9930011  72.8435011   3.4699996  67.6470011
  73.7315011   5.2549996  66.8250011  74.8975011   5.0489996  67.8400011
  75.1055011   3.9729996  68.0270011  76.1395011   5.4179996  67.0030011
  76.1375011   6.5289996  67.0420011  77.1185011   5.1689996  67.4660011
  75.8275011   4.8829996  65.6160011  76.1875011   5.4759996  64.7490011
  76.3495011   3.9029996  65.5740011  74.3315011   4.5779996  65.5560011
  74.2545011   3.5029996  65.8250011  73.4365011   6.7319996  66.5040011
  72.6255011   6.8369996  65.7530011  73.0925011   7.1569996  67.4710011
  74.2795011   7.4449996  66.3750011  72.6905011   7.1779996  71.1750011
  71.6915011   7.0389996  70.7100011  72.4275011   7.4539996  72.2180011
  73.3275011   7.9669996  70.7200011  73.6215011   4.7489996  64.1970011
  73.7915011   5.8049996  63.8940011  72.0965011   4.4929996  64.2470011
  71.6385011   5.2839996  64.8780011  71.8275011   3.4789996  64.6130011
  71.6375011   4.5249996  63.2350011  74.2145011   3.8279996  63.1290011
  73.8475011   4.2479996  62.1670011  75.3255011   3.8249996  63.1360011
  73.8905011   2.3239996  63.2480011  73.9715011   2.0579996  64.3240011
  72.8155011   2.3069996  62.9660011  74.7015011   1.2209996  62.5010011
  74.3125011   1.2669996  61.4620011  75.7605011   1.5569996  62.4910011
  74.5275011  -0.2510004  63.1090011  74.7195011  -0.1600004  64.1990011
  73.0865011  -0.7680004  62.9500011  72.8095011  -1.6150004  63.6130011
  72.3675011   0.0569996  63.1410011  72.9555011  -1.0370004  61.8800011
  75.5255011  -1.2070004  62.4120011  75.4895011  -1.0680004  61.3100011
  76.5665011  -1.0040004  62.7430011  75.1895011  -2.2540004  62.5680011
  73.2155011   5.7829996  75.5290011  74.0155011   5.5399996  76.0000011
   8.8145011  58.4169996  72.2040011   8.0795011  57.6789996  71.8170011
   9.7625011  58.0509996  71.7550011   8.9395011  58.5019996  73.7080011
   9.1825011  57.4809996  74.0720011   7.9115011  58.6109996  74.1160011
   9.9865011  59.4689996  74.1530011  10.9755011  59.0479996  73.8740011
   9.8375011  60.8759996  73.5560011   9.0215011  61.5039996  73.9710011
  10.7615011  61.4379996  73.8120011   9.5945011  60.7629996  72.0300011
  10.4755011  61.3549996  71.2060011  11.2485011  62.0819996  71.4950011
  10.3795011  61.1259996  69.7540011  10.7535011  62.0059996  69.1890011
  11.0485011  60.2829996  69.4780011   8.9245011  60.7269996  69.3550011
   8.2395011  61.5649996  69.6030011   8.4395011  59.4889996  70.1060011
   9.2685011  58.8139996  69.8030011   8.4205011  59.8229996  71.6120011
   7.0805011  58.7959996  69.6160011   6.1225011  59.2189996  69.9860011
   7.1875011  57.7179996  69.8620011   7.0295011  58.8199996  68.0580011
   6.0675011  58.4389996  67.6550011   7.8385011  58.1459996  67.7040011
   7.3585011  60.1839996  67.4150011   8.7985011  60.4739996  67.9210011
   9.3405011  59.5439996  67.6460011   9.2705011  61.5959996  66.9810011
   8.7315011  62.5359996  67.2240011  10.3695011  61.7419996  66.9120011
   8.7315011  61.2619996  65.6170011   8.2175011  62.1419996  65.1750011
   9.5195011  60.8919996  64.9270011   7.6405011  60.1569996  65.8880011
   8.1725011  59.1999996  65.7010011   6.3375011  61.3079996  67.7510011
   5.3985011  60.9539996  67.2740011   6.2045011  61.5419996  68.8290011
   6.6105011  62.2519996  67.2320011   7.1175011  60.4079996  72.1530011
   6.6565011  61.0599996  71.3810011   6.4375011  59.5889996  72.4710011
   7.2845011  60.9689996  73.0980011   6.5085011  60.1939996  64.7450011
   6.1605011  61.2459996  64.8220011   5.3715011  59.2999996  65.1120011
   4.8315011  59.5249996  66.0570011   5.6755011  58.2329996  65.0760011
   4.5685011  59.4289996  64.3550011   7.1395011  59.8249996  63.3300011
   7.8645011  60.5779996  62.9520011   7.9055011  59.0369996  63.4950011
   6.2045011  59.6109996  62.1500011   5.5485011  58.7429996  62.3750011
   5.4845011  60.4549996  62.0840011   6.9785011  59.4469996  60.8270011
   6.1505011  59.2619996  60.1090011   7.4705011  60.3839996  60.4870011
   7.9945011  58.3049996  60.6640011   8.8985011  58.7749996  61.1080011
   7.5475011  56.9499996  61.2660011   7.2195011  57.0689996  62.3210011
   6.6755011  56.4999996  60.7450011   8.3985011  56.2579996  61.0950011
   8.2375011  58.0109996  59.1840011   8.9785011  57.1979996  59.0300011
   7.3215011  57.6639996  58.6590011   8.7275011  58.8749996  58.6860011
   9.7905011  59.5199996  75.5790011  10.3555011  60.2339996  75.8840011
  16.1965011  91.8769996  72.0260011  16.9765011  92.3779996  71.4130011
  15.3215011  92.5589996  72.0970011  16.7685011  91.7399996  73.4170011
  16.8615011  92.7319996  73.9080011  17.7065011  91.1459996  73.4330011
  15.7325011  90.9289996  74.2500011  14.7565011  91.4549996  74.3190011
  15.5265011  89.5069996  73.6100011  16.5505011  89.1019996  73.4610011
  15.1025011  88.8449996  74.3950011  14.7985011  89.7589996  72.3150011
  13.5955011  89.2669996  72.0400011  13.0475011  88.6049996  72.7270011
  13.0085011  89.4129996  70.6730011  12.5575011  88.4549996  70.3350011
  12.1095011  90.0569996  70.7810011  13.9065011  89.8899996  69.4910011
  14.5575011  89.0689996  69.1210011  14.8885011  90.9999996  70.0210011
  14.1125011  91.7119996  70.3770011  15.6775011  90.5359996  71.2970011
  15.6145011  91.6999996  68.8640011  16.3825011  91.0089996  68.4550011
  16.1015011  92.6129996  69.2670011  14.6535011  92.0979996  67.7350011
  15.2475011  92.3119996  66.8210011  14.0385011  92.9969996  67.9530011
  13.6505011  90.9989996  67.2690011  13.0135011  90.5329996  68.5250011
  12.6295011  91.4929996  68.9310011  11.9245011  89.5359996  68.0360011
  12.2435011  88.4729996  68.0800011  11.0205011  89.5049996  68.6820011
  11.4585011  90.1069996  66.6910011  11.5825011  89.3459996  65.8910011
  10.4265011  90.5179996  66.7170011  12.4165011  91.3129996  66.3910011
  12.0455011  92.2729996  66.8090011  14.4845011  89.9279996  66.5230011
  15.4305011  89.6669996  67.0460011  13.8645011  89.0179996  66.3770011
  14.6775011  90.2009996  65.4640011  16.8095011  89.6019996  70.8200011
  16.3825011  88.6759996  70.3800011  17.5355011  90.1499996  70.1810011
  17.4315011  89.3129996  71.6940011  12.5845011  91.6009996  64.8630011
  12.9705011  90.6889996  64.3600011  13.4725011  92.7999996  64.5310011
  14.4255011  92.5739996  65.0550011  13.0495011  93.7509996  64.9210011
  13.5275011  92.8829996  63.4240011  11.2485011  91.7549996  64.1800011
  10.7855011  90.7469996  64.2400011  10.6405011  92.4099996  64.8400011
  11.0785011  92.2129996  62.7100011  10.0135011  92.2549996  62.3950011
  11.6095011  93.1829996  62.6040011  11.6825011  91.2129996  61.6660011
  12.7155011  90.9279996  61.9590011  11.0945011  90.2809996  61.5270011
  11.8655011  91.7699996  60.2510011  12.6285011  92.5769996  60.2330011
  12.3375011  90.6209996  59.2690011  11.6255011  89.7679996  59.2490011
  12.4605011  91.0219996  58.2400011  13.3535011  90.2619996  59.5400011
  10.5485011  92.3149996  59.5960011   9.8495011  91.5259996  59.2430011
  10.0245011  92.9949996  60.3010011  10.8015011  92.7209996  58.5930011
  16.2865011  90.5909996  75.4820011  16.4985011  91.4549996  75.8440011
  60.1075011  11.5019996  72.5900011  60.9875011  10.8279996  72.6670011
  60.3995011  12.5299996  72.2850011  59.5985011  11.6049996  74.0930011
  60.1685011  12.3969996  74.6240011  59.6895011  10.6529996  74.6600011
  58.0955011  11.9609996  74.2450011  57.9205011  13.0429996  74.0680011
  57.2255011  11.0879996  73.3180011  57.1695011  10.0099996  73.5780011
  56.1735011  11.4319996  73.4160011  57.7305011  11.2999996  71.9360011
  56.8845011  11.8069996  71.0030011  55.8705011  12.1089996  71.3040011
  57.2565011  11.8439996  69.5370011  56.3725011  11.6159996  68.9040011
  57.5085011  12.8979996  69.2900011  58.4555011  10.9079996  69.2090011
  58.1685011   9.8369996  69.2860011  59.5665011  11.2379996  70.1750011
  59.6315011  12.3459996  70.1270011  59.1625011  10.8309996  71.5720011
  60.9145011  10.7809996  69.5740011  60.8885011   9.6699996  69.5860011
  61.7115011  11.0359996  70.3050011  61.2145011  11.1899996  68.0750011
  62.2535011  10.8469996  67.8820011  61.2385011  12.3009996  68.0580011
  60.1315011  10.7099996  67.1590011  58.8095011  11.2839996  67.7560011
  58.9275011  12.3859996  67.6840011  57.8305011  11.1739996  66.5940011
  57.5145011  10.1129996  66.6910011  56.9145011  11.7929996  66.7050011
  58.7165011  11.4499996  65.3710011  58.4405011  10.7239996  64.5780011
  58.6215011  12.5159996  65.0710011  60.2215011  11.2829996  65.7460011
  60.6775011  12.2949996  65.7730011  59.9305011   9.1699996  67.1050011
  59.4775011   8.7729996  68.0380011  59.1155011   8.8389996  66.4270011
  60.8695011   8.6959996  66.7460011  59.2945011   9.3039996  71.7100011
  59.0885011   9.0139996  72.7620011  58.7315011   8.7139996  70.9550011
  60.3475011   9.0409996  71.4720011  61.1655011  10.5849996  64.7230011
  60.7215011   9.5699996  64.6480011  62.5895011  10.4069996  65.2460011
  62.8325011  11.4029996  65.6730011  63.3545011  10.2599996  64.4530011
  62.7115011   9.5789996  65.9760011  61.0285011  11.2999996  63.3360011
  60.0365011  11.7539996  63.1260011  61.8285011  12.0709996  63.3250011
  61.1625011  10.2609996  62.2110011  62.1835011   9.8259996  62.2580011
  60.2825011   9.5909996  62.3200011  61.0725011  10.9209996  60.8510011
  60.9225011  10.2179996  60.0040011  60.0775011  11.4109996  60.9160011
  62.2125011  11.9669996  60.5380011  62.3455011  12.7599996  61.3050011
  63.6275011  11.3469996  60.4090011  64.3755011  12.1599996  60.2850011
  63.9995011  10.7339996  61.2570011  63.6175011  10.7409996  59.4780011
  62.0045011  12.7029996  59.1680011  61.0975011  13.3419996  59.1110011
  62.8655011  13.3709996  58.9500011  61.9055011  12.0049996  58.3090011
  57.5545011  11.6329996  75.4870011  58.1305011  12.1449996  76.0600011
 105.9065011  75.6709996  71.7430011 106.6875011  75.1989996  71.1100011
 106.0345011  76.7709996  71.6490011 106.1775011  75.2409996  73.2500011
 107.1265011  75.6719996  73.6350011 106.1515011  74.1409996  73.4020011
 105.0375011  75.7339996  74.2410011 104.9545011  76.8359996  74.3540011
 103.6985011  75.3219996  73.7740011 103.5455011  74.2229996  73.7190011
 102.9265011  75.7549996  74.4450011 103.4735011  75.7719996  72.3320011
 102.3635011  76.5329996  71.9560011 101.7195011  76.8079996  72.8050011
 102.1175011  77.0509996  70.5700011 101.0655011  77.1139996  70.2190011
 102.3655011  78.1319996  70.6300011 102.9365011  76.3569996  69.5430011
 102.4285011  75.3819996  69.3860011 104.3345011  76.1489996  70.0240011
 104.7175011  77.1839996  70.1500011 104.5085011  75.3539996  71.3080011
 105.2025011  75.5049996  68.8580011 104.7245011  74.5319996  68.6140011
 106.2895011  75.4089996  69.0630011 105.1125011  76.2889996  67.5590011
 105.7605011  75.7019996  66.8730011 105.4985011  77.3189996  67.7170011
 103.6305011  76.4129996  67.1060011 102.9635011  77.1669996  68.1940011
 103.5775011  78.0709996  68.3930011 101.5345011  77.6379996  67.6190011
 100.7645011  76.8439996  67.7220011 101.1095011  78.5469996  68.0960011
 101.8385011  77.7489996  66.1290011 101.1085011  77.0929996  65.6080011
 101.6885011  78.7519996  65.6770011 103.3135011  77.2609996  65.8370011
 104.0075011  78.1209996  65.9470011 102.9845011  75.0159996  66.8650011
 101.8795011  75.0409996  66.7480011 103.4935011  74.5899996  65.9740011
 103.2075011  74.3259996  67.7070011 104.3325011  73.8249996  71.1060011
 104.4795011  73.2439996  72.0420011 103.3445011  73.5409996  70.6850011
 105.0725011  73.3589996  70.4210011 103.4945011  76.6589996  64.4010011
 102.8025011  75.7939996  64.3140011 104.9295011  76.0609996  64.2660011
 104.9265011  75.0329996  64.6890011 105.6695011  76.7789996  64.6800011
 105.1465011  75.9039996  63.1880011 103.0225011  77.6469996  63.2250011
 101.9215011  77.7859996  63.2640011 103.4815011  78.6559996  63.2920011
 103.2885011  77.1149996  61.8540011 104.3885011  77.2219996  61.7360011
 102.9885011  76.0479996  61.7830011 102.5765011  77.9169996  60.7010011
 101.4935011  78.0149996  60.9300011 102.9915011  78.9469996  60.7430011
 102.7295011  77.2129996  59.3330011 103.7755011  76.8399996  59.3090011
 101.6935011  76.1609996  59.1010011 101.9395011  75.7429996  58.1020011
 101.7395011  75.3369996  59.8440011 100.6645011  76.5779996  59.0570011
 102.5115011  78.2209996  58.1700011 102.4915011  77.7059996  57.1860011
 101.4765011  78.5799996  58.3530011 103.2495011  79.0529996  58.1880011
 105.2225011  75.1039996  75.4910011 105.9055011  75.5879996  75.9610011
  80.5335011  93.4449996  72.0780011  79.6805011  92.9009996  71.6200011
  81.4475011  92.8329996  71.9160011  80.2375011  93.6179996  73.5860011
  80.3275011  92.6149996  74.0560011  79.1835011  93.9529996  73.6920011
  81.3625011  94.4679996  74.1760011  82.2935011  93.8619996  74.1650011
  81.5005011  95.7949996  73.5470011  80.4985011  96.2589996  73.6700011
  82.2815011  96.3359996  74.1230011  81.8515011  95.6569996  72.0860011
  82.9675011  96.1629996  71.5120011  83.6715011  96.8149996  72.0500011
  83.2895011  96.0779996  70.0690011  83.4915011  97.1039996  69.6940011
  84.2095011  95.5269996  69.7790011  82.0005011  95.5909996  69.1990011
  81.3775011  96.5049996  69.0920011  81.3515011  94.4589996  69.8860011
  82.1925011  93.7439996  70.0080011  80.8335011  94.7849996  71.2840011
  80.2735011  93.7439996  69.0110011  79.4755011  94.4549996  68.7070011
  79.7605011  92.8799996  69.4840011  80.7685011  93.3219996  67.6400011
  79.8775011  92.9089996  67.1210011  81.5865011  92.5929996  67.8260011
  81.3655011  94.5649996  66.9020011  82.5135011  95.0979996  67.8470011
  83.1775011  94.2459996  68.1070011  83.3005011  96.1039996  67.0470011
  82.9635011  97.1529996  67.1890011  84.3705011  96.1829996  67.3350011
  83.2115011  95.4599996  65.6150011  82.9385011  96.1979996  64.8310011
  84.1295011  94.9039996  65.3290011  82.1355011  94.3659996  65.5730011
  82.7625011  93.4659996  65.7500011  80.3885011  95.7429996  66.6550011
  79.6895011  95.2899996  65.9210011  79.7825011  96.0579996  67.5310011
  80.8485011  96.6339996  66.1750011  79.4275011  95.5199996  71.0810011
  79.5045011  96.4999996  70.5630011  78.6965011  95.0119996  70.4170011
  79.0575011  95.6939996  72.1140011  81.3045011  94.2209996  64.2590011
  80.5865011  95.0549996  64.1100011  80.4635011  92.9489996  64.3220011
  79.6175011  93.0159996  65.0390011  81.0335011  92.0159996  64.5210011
  79.9485011  92.7209996  63.3650011  82.2245011  94.1439996  63.0870011
  83.0315011  94.9029996  63.1670011  82.6335011  93.1399996  62.8430011
  81.4525011  94.5009996  61.7670011  80.7145011  93.6809996  61.6410011
  80.8825011  95.4289996  61.9900011  82.3285011  94.6509996  60.5340011
  82.9715011  95.5419996  60.6970011  83.0105011  93.7749996  60.4790011
  81.4785011  94.8119996  59.2620011  80.6255011  95.5059996  59.4220011
  82.2965011  95.3609996  58.0640011  83.0785011  96.1149996  58.2970011
  82.8115011  94.4899996  57.6050011  81.5495011  95.7289996  57.3280011
  80.9745011  93.4749996  58.7790011  81.9195011  92.9069996  58.6400011
  80.3805011  92.8849996  59.5090011  80.4635011  93.4419996  57.7930011
  81.2205011  94.7559996  75.5560011  81.7875011  94.0699996  75.9170011
  54.5915011  38.8449996  71.8830011  54.0625011  37.9989996  71.3960011
  55.6395011  38.8429996  71.5140011  54.6375011  38.5059996  73.3800011
  55.0265011  37.4939996  73.6190011  53.5745011  38.5329996  73.7040011
  55.3255011  39.5169996  74.1750011  56.3615011  39.6549996  73.7990011
  54.4635011  40.8099996  73.9930011  53.4175011  40.7599996  74.3640011
  54.9315011  41.4999996  74.7270011  54.4965011  41.3499996  72.5410011
  54.9255011  42.6179996  72.2650011  55.2685011  43.2349996  73.1090011
  54.8605011  43.1629996  70.8600011  54.2985011  44.1149996  70.9710011
  55.9285011  43.3699996  70.6350011  54.1415011  42.1679996  69.9020011
  53.0435011  42.2939996  70.0150011  54.4605011  40.7109996  70.1610011
  55.5625011  40.6069996  70.0680011  54.0275011  40.2619996  71.5680011
  54.0645011  39.6929996  69.1040011  53.0145011  39.3279996  69.1090011
  54.8155011  38.8859996  69.2430011  54.2185011  40.1709996  67.6020011
  53.8155011  39.4259996  66.8830011  55.3255011  40.2719996  67.5820011
  53.6805011  41.6269996  67.4480011  54.4295011  42.4889996  68.3440011
  55.5125011  42.2619996  68.2470011  54.2065011  43.9289996  67.8840011
  53.2355011  44.2619996  68.3080011  55.0945011  44.5579996  68.1100011
  53.9645011  43.8059996  66.4200011  52.9535011  44.1949996  66.1750011
  54.7415011  44.3249996  65.8180011  54.1265011  42.2939996  66.0900011
  55.1995011  42.0459996  65.9380011  52.0725011  41.7289996  67.5130011
  51.7295011  41.4589996  68.5350011  51.6055011  42.6879996  67.2010011
  51.6605011  40.8549996  66.9650011  52.4285011  40.1529996  71.6210011
  51.9065011  40.9679996  71.0740011  52.1585011  39.2939996  70.9690011
  52.1145011  40.2209996  72.6840011  53.4235011  41.9759996  64.7220011
  52.3675011  42.3229996  64.7120011  53.4025011  40.5299996  64.3350011
  54.4525011  40.1759996  64.4150011  53.0285011  40.5349996  63.2890011
  52.8425011  39.8859996  65.0470011  54.1555011  42.8159996  63.6540011
  53.8605011  43.8709996  63.8340011  55.2225011  42.8839996  63.9580011
  53.9495011  42.5319996  62.1350011  54.4615011  41.5799996  61.8780011
  52.8675011  42.4479996  61.8970011  54.5495011  43.6319996  61.2500011
  54.3165011  44.5799996  61.7800011  55.6565011  43.5479996  61.2140011
  53.9915011  43.6529996  59.7740011  52.9165011  43.9279996  59.8220011
  54.8585011  44.6249996  59.0140011  54.6525011  44.6259996  57.9230011
  54.8715011  45.6049996  59.5380011  55.8995011  44.2429996  59.0800011
  53.9045011  42.2939996  59.0940011  53.4905011  42.3549996  58.0640011
  54.8705011  41.8129996  58.8300011  53.2255011  41.5649996  59.5860011
  55.3175011  39.1629996  75.5570011  55.9385011  38.4439996  75.6970011
  87.4505011  93.2189996  72.9840011  86.8975011  94.1639996  73.1690011
  86.6275011  92.4879996  72.8330011  88.0745011  92.8509996  74.3880011
  87.2175011  92.8609996  75.0940011  88.7695011  93.6849996  74.6260011
  88.8485011  91.4979996  74.2390011  88.1815011  90.6509996  73.9700011
  90.0015011  91.6079996  73.2010011  90.7875011  92.3549996  73.4410011
  90.5425011  90.6429996  73.1000011  89.3645011  91.9609996  71.8700011
  89.4985011  91.1259996  70.8390011  90.1675011  90.2669996  70.9920011
  89.0555011  91.4809996  69.4190011  89.9515011  91.4039996  68.7670011
  88.2435011  90.7549996  69.1970011  88.4725011  92.9239996  69.2140011
  89.2965011  93.6629996  69.1160011  87.6645011  93.4429996  70.4480011
  86.8485011  92.6899996  70.4960011  88.4565011  93.2359996  71.8260011
  87.1455011  94.8579996  70.1530011  87.9715011  95.5999996  70.1060011
  86.6095011  95.1359996  71.0860011  86.2135011  94.9309996  68.9360011
  86.0355011  96.0229996  68.8430011  85.2315011  94.4229996  69.0380011
  87.0065011  94.3809996  67.7280011  87.5165011  92.9989996  68.0790011
  86.6285011  92.3989996  68.3690011  88.0505011  92.3359996  66.7550011
  89.0715011  92.6949996  66.5080011  88.0185011  91.2369996  66.9140011
  87.1275011  92.8879996  65.7310011  87.7235011  93.2959996  64.8870011
  86.6175011  92.0249996  65.2520011  86.1835011  93.9319996  66.4570011
  85.3585011  93.2759996  66.8090011  88.2025011  95.3189996  67.3330011
  87.9155011  96.3179996  66.9390011  88.8625011  95.4769996  68.2120011
  88.7915011  94.8429996  66.5200011  89.2715011  94.4959996  72.0800011
  89.8075011  94.8759996  71.1840011  88.6325011  95.3529996  72.3830011
  90.0085011  94.4079996  72.9060011  85.6285011  95.0449996  65.4850011
  86.4715011  95.6939996  65.1660011  84.6255011  96.0069996  66.1170011
  83.7525011  95.4859996  66.5680011  84.2335011  96.7529996  65.3940011
  85.0745011  96.6309996  66.9190011  85.0775011  94.3949996  64.1860011
  85.6345011  93.4729996  63.9140011  84.0035011  94.1219996  64.2710011
  85.3755011  95.3779996  63.0090011  84.8375011  96.3329996  63.1870011
  86.4035011  95.7799996  62.8830011  85.0065011  94.8089996  61.6870011
  85.6155011  93.9369996  61.3670011  83.9085011  94.6809996  61.8020011
  85.4935011  95.7649996  60.5160011  86.5525011  96.0609996  60.6740011
  85.5445011  94.9489996  59.1640011  85.2365011  95.6289996  58.3420011
  86.5785011  94.6069996  58.9440011  84.9335011  94.0249996  59.2490011
  84.4505011  96.9439996  60.3070011  84.5685011  97.3079996  59.2650011
  83.3965011  96.6079996  60.4110011  84.7295011  97.7349996  61.0360011
  89.3965011  91.2449996  75.4930011  88.6145011  91.5189996  75.9770011
  43.1985011   8.3779996  71.9820011  43.0035011   7.3859996  71.5200011
  44.2985011   8.5239996  71.9310011  42.8735011   8.3439996  73.5160011
  43.6215011   7.6919996  74.0150011  41.8765011   7.8839996  73.6890011
  42.8075011   9.6939996  74.2120011  43.8125011  10.1609996  74.2890011
  41.8925011  10.7109996  73.4940011  40.8535011  10.3209996  73.5400011
  42.0565011  11.6799996  74.0120011  42.3635011  10.7499996  72.0620011
  42.7615011  11.9669996  71.5910011  42.6085011  12.8509996  72.2270011
  43.2095011  12.2269996  70.2020011  43.0045011  13.2459996  69.8090011
  44.3195011  12.2319996  70.1690011  42.7375011  11.0799996  69.2410011
  41.6385011  11.2389996  69.2100011  42.9275011   9.6219996  69.8410011
  44.0325011   9.5569996  69.9390011  42.3915011   9.4049996  71.2540011
  42.5915011   8.4859996  68.8900011  41.5025011   8.3979996  68.6910011
  42.8695011   7.5109996  69.3450011  43.1995011   8.7619996  67.5270011
  42.9085011   8.0279996  66.7450011  44.3085011   8.8119996  67.5840011
  42.9045011  10.1419996  66.9280011  43.4645011  11.1929996  67.9290011
  44.5285011  10.9289996  68.1110011  43.4835011  12.5039996  67.2460011
  42.5285011  13.0049996  67.5090011  44.3045011  13.0779996  67.7260011
  43.5515011  12.1359996  65.7700011  42.6545011  12.4869996  65.2160011
  44.4775011  12.5869996  65.3530011  43.5875011  10.5549996  65.6520011
  44.6355011  10.1939996  65.7370011  41.3095011  10.3299996  66.7780011
  40.8155011  10.2799996  67.7710011  40.9555011  11.2899996  66.3430011
  40.9415011   9.3689996  66.3600011  40.9615011   9.0059996  71.2100011
  40.5725011   8.7209996  72.2110011  40.3595011   9.8809996  70.8860011
  40.6485011   8.1659996  70.5530011  43.0465011   9.9509996  64.3260011
  41.9605011  10.1559996  64.2090011  43.0655011   8.4469996  64.1220011
  43.1435011   8.1799996  63.0460011  42.1935011   7.9159996  64.5600011
  43.9335011   7.9369996  64.5900011  43.7095011  10.6499996  63.1590011
  43.8905011  11.7329996  63.3280011  44.7315011  10.3039996  62.8950011
  42.8485011  10.5299996  61.9700011  42.9115011   9.4779996  61.6170011
  41.8375011  10.9109996  62.2280011  43.1575011  11.4419996  60.7850011
  42.5525011  11.0739996  59.9290011  42.6505011  12.3969996  61.0400011
  44.6235011  11.6229996  60.5100011  45.0735011  12.0029996  61.4510011
  45.3365011  10.3359996  60.0560011  46.4285011  10.5349996  60.0150011
  45.1545011   9.5009996  60.7660011  45.0915011  10.0679996  59.0060011
  44.8705011  12.7359996  59.5090011  45.9505011  12.9169996  59.3200011
  44.3545011  12.4579996  58.5650011  44.4095011  13.6849996  59.8580011
  42.1865011   9.5839996  75.5200011  42.7335011   8.8659996  75.8480011
  21.1935011 106.0439996  72.2170011  21.2725011 107.0199996  71.6900011
  20.1325011 105.7349996  72.3300011  21.8555011 106.0429996  73.5950011
  21.3025011 106.6349996  74.3550011  22.8555011 106.5079996  73.4600011
  21.7735011 104.6539996  74.2530011  20.7145011 104.3539996  74.4060011
  22.3475011 103.5739996  73.2970011  23.4415011 103.7669996  73.3010011
  22.1445011 102.5869996  73.7640011  21.7115011 103.6239996  71.8900011
  21.3275011 102.6159996  71.1880011  21.4505011 101.6159996  71.6290011
  20.9785011 102.5529996  69.7410011  21.5245011 101.7089996  69.2680011
  19.8795011 102.4839996  69.5950011  21.3405011 103.8059996  68.9390011
  22.4325011 103.7609996  68.7400011  21.1255011 105.1029996  69.8130011
  20.0265011 105.1939996  69.9510011  21.7775011 104.9929996  71.1990011
  21.5125011 106.3639996  68.9390011  22.6065011 106.2909996  68.7570011
  21.4105011 107.2679996  69.5760011  20.8565011 106.4149996  67.5210011
  21.2975011 107.2289996  66.9060011  19.7985011 106.6749996  67.7340011
  20.9725011 105.1179996  66.6730011  20.5775011 103.9699996  67.6520011
  19.5265011 104.2239996  67.9110011  20.5135011 102.7439996  66.7910011
  21.5265011 102.3579996  66.5470011  19.9335011 101.8709996  67.1590011
  19.8995011 103.2779996  65.4300011  20.5715011 102.8859996  64.6360011
  18.8585011 102.9399996  65.2430011  20.0985011 104.8879996  65.4550011
  19.1325011 105.3559996  65.7440011  22.4685011 104.9159996  66.2330011
  23.1945011 104.8019996  67.0660011  22.6385011 104.1359996  65.4610011
  22.8615011 105.8759996  65.8360011  23.2755011 105.2499996  71.0860011
  23.4205011 106.2859996  70.7120011  23.8625011 105.2489996  72.0290011
  23.6695011 104.5549996  70.3140011  20.5485011 105.5119996  64.0510011
  21.5555011 105.1609996  63.7370011  20.5295011 107.0349996  64.2520011
  20.7495011 107.4709996  63.2540011  21.3785011 107.3299996  64.9050011
  19.5765011 107.4429996  64.6510011  19.5655011 105.0599996  62.9460011
  19.2955011 103.9889996  63.0690011  18.6635011 105.7009996  62.8510011
  20.0915011 104.9759996  61.4990011  20.4725011 105.9599996  61.1490011
  20.9125011 104.2319996  61.5790011  18.9515011 104.5379996  60.5290011
  18.6735011 103.4879996  60.7640011  17.9765011 105.0699996  60.5650011
  19.3605011 104.5369996  59.0470011  20.4135011 104.1849996  59.0310011
  18.5365011 103.5619996  58.1740011  17.6705011 104.0769996  57.7070011
  19.1765011 103.1719996  57.3530011  18.1925011 102.7349996  58.8320011
  19.4715011 105.9569996  58.4710011  18.5045011 106.4939996  58.3690011
  20.1315011 106.5109996  59.1720011  19.9665011 105.9539996  57.4770011
  22.4595011 104.6909996  75.4790011  22.0745011 105.4439996  75.9340011
  61.6995011  96.9429996  72.6390011  62.8075011  96.8599996  72.6070011
  61.5275011  97.9799996  72.2770011  61.2455011  96.6679996  74.0600011
  61.5675011  97.4659996  74.7630011  61.6475011  95.6869996  74.3900011
  59.7135011  96.6049996  74.2010011  59.2845011  97.6069996  73.9850011
  59.0975011  95.5089996  73.2480011  59.3865011  94.5109996  73.6420011
  58.0005011  95.5479996  73.4250011  59.5555011  95.7059996  71.8310011
  58.6505011  95.7939996  70.8540011  57.6105011  95.5149996  71.0810011
  59.0975011  96.1099996  69.4160011  58.4425011  95.5159996  68.7430011
  58.8865011  97.1749996  69.1810011  60.5435011  95.7689996  69.2740011
  60.7015011  94.6709996  69.3330011  61.4195011  96.5199996  70.2410011
  61.0775011  97.5769996  70.2160011  61.0805011  95.9379996  71.6380011
  62.9365011  96.5509996  69.9000011  63.3845011  95.5559996  70.1090011
  63.5655011  97.2269996  70.5180011  63.2425011  96.7919996  68.4090011
  64.2805011  96.6629996  68.0350011  63.0935011  97.8729996  68.1970011
  62.3805011  95.9409996  67.4870011  60.9155011  96.1589996  67.8290011
  60.6805011  97.2449996  67.8020011  60.0845011  95.5869996  66.6420011
  59.8605011  94.5169996  66.8410011  59.1285011  96.1279996  66.4780011
  60.9995011  95.7399996  65.3800011  61.2295011  94.7129996  65.0250011
  60.5365011  96.4239996  64.6370011  62.3685011  96.3579996  65.9720011
  62.3045011  97.4669996  65.9870011  62.6585011  94.5009996  67.6360011
  61.8515011  93.8039996  67.3250011  63.6625011  94.1929996  67.2740011
  62.6315011  94.1689996  68.6960011  61.7145011  94.5299996  71.8180011
  62.8215011  94.5939996  71.7430011  61.3985011  94.0859996  72.7860011
  61.3445011  93.8059996  71.0610011  63.5985011  95.9099996  64.9620011
  63.4775011  94.8159996  64.8130011  64.9695011  96.1619996  65.5420011
  65.7345011  96.1569996  64.7360011  65.2335011  95.4259996  66.3310011
  65.0345011  97.1179996  66.1050011  63.4595011  96.6079996  63.6090011
  62.4025011  96.4049996  63.3340011  63.5405011  97.7059996  63.7600011
  64.2965011  96.0889996  62.4250011  65.3595011  96.3919996  62.3160011
  64.3665011  94.9909996  62.5790011  63.5605011  96.2919996  61.0890011
  62.5625011  95.8479996  61.2930011  63.3555011  97.3589996  60.8580011
  64.1125011  95.5529996  59.8060011  64.3315011  94.4889996  60.0370011
  63.0125011  95.4339996  58.7170011  62.9205011  96.3119996  58.0430011
  63.1095011  94.4499996  58.2110011  62.0105011  95.3129996  59.1810011
  65.2335011  96.3649996  59.2300011  64.8645011  97.3489996  58.8700011
  65.9855011  96.5549996  60.0260011  65.6765011  95.9879996  58.2840011
  59.3645011  96.1049996  75.5310011  59.8245011  96.6909996  76.1360011
  40.1395011  46.0439996  54.7020011  39.5085011  46.1899996  53.7990011
  40.9415011  45.3169996  54.4510011  40.5345011  47.0399996  54.9960011
  39.4675011  45.4519996  55.9990011  38.7165011  46.2139996  56.2980011
  38.9455011  44.5329996  55.6580011  40.3585011  45.1999996  57.1560011
  41.2265011  44.6109996  56.7900011  40.8225011  46.1789996  57.4000011
  39.7045011  44.5819996  58.3710011  38.7675011  45.1479996  58.5590011
  39.5875011  43.5169996  58.0770011  40.5875011  44.5959996  59.6390011
  40.7435011  43.5799996  60.0600011  41.6605011  44.8529996  59.5110011
  40.0965011  45.4429996  60.7840011  39.0955011  45.1269996  61.1500011
  40.8005011  45.3559996  61.6390011  40.0235011  46.9609996  60.3550011
  41.0215011  47.2099996  59.9350011  39.2945011  47.0019996  59.5170011
  39.6475011  47.9509996  61.5000011  39.6735011  48.9959996  61.1230011
  38.5775011  47.7789996  61.7480011  40.4445011  47.8319996  62.7960011
  40.7515011  46.7679996  62.8810011  41.3425011  48.4679996  62.6430011
  39.8245011  48.6189996  63.9960011  39.1825011  49.4749996  63.6960011
  39.1675011  47.9219996  64.5590011  40.8155011  49.0539996  65.0740011
  41.5715011  48.2439996  65.1510011  41.4315011  49.8769996  64.6520011
  40.1265011  49.6469996  66.3300011  40.9305011  49.8649996  67.0640011
  39.5795011  50.5619996  66.0180011  39.1515011  48.6149996  66.9960011
  38.8155011  49.2279996  67.8590011  38.2945011  48.3769996  66.3310011
  39.8215011  47.2579996  67.4720011  40.0015011  46.5819996  66.6090011
  40.7845011  47.6039996  67.9030011  38.9585011  46.4989996  68.4560011
  37.8995011  46.4389996  68.1260011  39.2995011  45.4419996  68.4810011
  39.0565011  47.0409996  69.9100011  39.5065011  48.1679996  70.1490011
  38.4715011  46.2509996  70.7740011  38.1975011  46.8989996  72.0040011
  39.1305011  46.8709996  72.6060011  37.7815011  47.8989996  71.7570011
  37.2245011  46.0889996  72.7600011  36.8895011  46.4669996  73.7490011
  37.8215011  44.7179996  73.0520011  37.8965011  44.1429996  72.1050011
  38.8485011  44.7319996  73.4770011  36.9715011  43.9749996  73.8220011
  37.0015011  44.0949996  75.4030011  38.4195011  44.8789996  75.7810011
  38.4115011  46.0259996  76.6790011  38.0145011  46.8889996  76.1020011
  37.7665011  45.8789996  77.5720011  39.8185011  46.4679996  77.2250011
  39.4845011  47.3809996  77.6960011  40.1965011  45.7589996  77.9480011
  41.0025011  46.6189996  76.2720011  41.5035011  45.2699996  75.7670011
  42.0185011  44.7089996  76.5320011  40.7845011  44.6989996  75.1980011
  42.2805011  45.4339996  75.0350011  40.5395011  47.4419996  75.0760011
  39.4775011  47.4009996  74.8840011  40.7695011  48.4769996  75.2820011
  41.0285011  47.1919996  74.1460011  42.1735011  47.3719996  76.7390011
  42.7655011  47.3389996  75.8360011  42.6705011  46.8929996  77.5700011
  41.9165011  48.3629996  77.0830011  35.9255011  44.9459996  75.8190011
  37.1385011  42.6459996  75.9430011  36.0155011  45.8419996  71.9510011
  35.1025011  46.7069996  71.9240011  35.0305011  47.7739996  72.5700011
  34.0005011  46.1959996  70.9010011  33.6905011  46.9959996  70.1950011
  33.0665011  46.0069996  71.4720011  34.4095011  44.8769996  70.2420011
  33.5145011  44.3169996  69.8960011  34.8955011  44.1409996  70.9180011
  35.2965011  45.1619996  68.9730011  36.2215011  45.6589996  69.3340011
  34.7365011  45.8819996  68.3370011  35.4305011  43.9509996  68.1230011
  34.7625011  43.2039996  68.6020011  36.4435011  43.5059996  68.2200011
  35.1015011  43.9969996  66.6320011  34.0695011  44.3669996  66.4510011
  34.9955011  42.9529996  66.2690011  36.1165011  44.7689996  65.7600011
  37.0145011  44.1629996  65.5150011  36.4895011  45.6599996  66.3090011
  35.3575011  45.2599996  64.3680011  34.8265011  46.1779996  64.6990011
  34.5355011  44.5469996  64.1430011  36.2605011  45.5269996  63.2070011
  36.7455011  46.5009996  63.3700011  36.4235011  44.7799996  62.0180011
  37.1815011  45.0889996  61.2840011  35.6835011  43.4679996  61.6280011
  35.4085011  42.8309996  62.4960011  36.3025011  42.8159996  60.9750011
  34.3045011  43.7259996  60.9570011  33.6175011  44.3289996  61.5880011
  33.8255011  42.7369996  60.7900011  34.4935011  44.3479996  59.5280011
  35.0935011  45.2699996  59.6830011  33.5095011  44.6619996  59.1200011
  35.1305011  43.4509996  58.4740011  34.7865011  42.4099996  58.6510011
  36.2215011  43.3519996  58.6590011  34.9855011  43.8629996  57.0340011
  33.8925011  43.9309996  56.8430011  35.2935011  43.0469996  56.3460011
  35.5745011  45.1919996  56.7560011  36.6775011  45.1789996  56.8910011
  35.1465011  45.9589996  57.4360011  35.4225011  45.6359996  55.2980011
  35.9205011  44.8019996  54.7600011  35.9825011  46.5799996  55.1310011
  34.0315011  45.9189996  54.9050011  33.3105011  45.1719996  55.3010011
  33.9205011  45.9489996  53.8000011  33.7985011  46.8759996  55.4190011
  38.4245011  71.3289996  55.8880011  38.2045011  70.4869996  55.1980011
  39.5075011  71.3829996  56.1330011  38.1525011  72.3239996  55.4740011
  37.8135011  70.9849996  57.2390011  36.7235011  70.8329996  57.0850011
  38.2725011  70.0319996  57.5790011  38.0695011  72.0619996  58.3760011
  39.1145011  71.9979996  58.7490011  37.7045011  72.9949996  57.8960011
  37.1665011  71.8759996  59.6320011  36.1495011  72.1799996  59.3050011
  37.2445011  70.8299996  59.9990011  37.6405011  72.8159996  60.7240011
  38.7245011  72.7839996  60.9640011  37.5575011  73.8679996  60.3760011
  36.7185011  72.6039996  62.0060011  35.6555011  72.6259996  61.6830011
  36.7275011  71.5299996  62.2930011  36.8435011  73.3809996  63.2930011
  36.3845011  74.3919996  63.2870011  36.1135011  72.9009996  63.9790011
  38.3055011  73.2909996  63.8250011  38.7545011  72.2749996  63.8690011
  38.9705011  73.7819996  63.0830011  38.4025011  73.9849996  65.1600011
  38.1285011  75.0029996  64.8100011  37.6805011  73.5279996  65.8700011
  39.8515011  73.8559996  65.7910011  40.5915011  74.1009996  64.9990011
  40.0165011  74.5279996  66.6600011  40.1185011  72.3539996  66.3320011
  39.3875011  72.2719996  67.1650011  39.9525011  71.5069996  65.6330011
  41.6065011  72.2399996  66.8170011  42.1455011  71.5719996  66.1110011
  42.1495011  73.1879996  67.0180011  41.6445011  71.6449996  68.2460011
  41.0945011  72.3469996  68.9100011  41.0955011  70.6799996  68.2090011
  43.0795011  71.4619996  68.7640011  43.5145011  70.6609996  68.1300011
  43.7465011  72.3279996  68.5650011  43.0875011  71.1719996  70.3030011
  42.2415011  70.4709996  70.4660011  44.0735011  70.6869996  70.4660011
  42.7485011  72.4489996  71.1100011  43.0855011  73.6099996  70.8120011
  42.0695011  72.0699996  72.1860011  41.6795011  73.2109996  73.0500011
  42.1325011  73.0649996  74.0540011  42.1075011  74.1529996  72.6450011
  40.1595011  73.3429996  73.1420011  39.9535011  74.3229996  73.6240011
  39.6885011  72.0939996  73.9450011  40.3035011  72.0269996  74.8680011
  38.6515011  72.3709996  74.2310011  39.5855011  70.9499996  73.0900011
  38.8885011  69.6689996  73.6770011  38.9235011  70.0689996  75.1560011
  37.8275011  70.3519996  75.9270011  37.3705011  71.2999996  75.5690011
  37.0995011  69.5329996  75.7470011  38.1635011  70.3359996  77.4480011
  37.2795011  70.5319996  78.0370011  38.5125011  69.3309996  77.6350011
  39.2325011  71.2659996  77.9670011  40.5985011  70.8969996  77.4960011
  40.6695011  70.9439996  76.4190011  41.2875011  71.6689996  77.8060011
  40.9535011  69.9479996  77.8700011  38.8965011  72.7229996  77.5280011
  39.2145011  72.7679996  76.4960011  37.8315011  72.8739996  77.4380011
  39.4245011  73.4609996  78.1130011  39.1515011  71.2909996  79.4610011
  39.3295011  70.2779996  79.7900011  38.1945011  71.5689996  79.8770011
  39.8825011  72.0079996  79.8040011  37.4375011  69.5699996  73.3100011
  39.7585011  68.4829996  73.4660011  39.6735011  73.5039996  71.8350011
  38.3565011  73.8189996  71.6840011  37.6225011  74.0939996  72.6170011
  38.1065011  73.9589996  70.1650011  38.7115011  73.1909996  69.6370011
  38.5855011  74.9219996  69.8860011  36.5585011  73.9089996  69.9480011
  36.2755011  74.0889996  68.8890011  36.2365011  74.7799996  70.5570011
  35.8715011  72.6119996  70.4070011  34.8015011  72.7609996  70.6680011
  36.3215011  72.2059996  71.3380011  35.8975011  71.4729996  69.3830011
  35.7935011  71.8429996  68.3400011  35.0945011  70.7409996  69.6170011
  37.3225011  70.7119996  69.2890011  37.6335011  70.3759996  70.3010011
  38.0845011  71.4169996  68.8930011  37.2705011  69.4309996  68.3860011
  36.3605011  69.2529996  67.7750011  37.1205011  68.5429996  69.0380011
  38.6175011  69.2249996  67.7230011  39.3055011  69.2019996  68.5940011
  38.8385011  70.1429996  67.1360011  38.6765011  67.9289996  66.9410011
  38.4755011  66.9949996  67.4860011  38.9905011  67.7679996  65.6670011
  38.8165011  66.7599996  65.2650011  39.4345011  68.7429996  64.5700011
  39.1275011  69.7799996  64.8270011  38.8735011  68.5169996  63.6370011
  40.9235011  68.6999996  64.2050011  41.3055011  67.7949996  63.6880011
  41.4655011  68.7949996  65.1700011  41.3075011  69.8569996  63.2770011
  42.3345011  69.8109996  62.8570011  41.1205011  70.8869996  63.6490011
  40.5485011  69.8919996  61.8920011  40.8505011  70.7409996  61.2420011
  39.4565011  70.0559996  62.0120011  40.7345011  68.5309996  61.0940011
  40.3095011  67.6939996  61.6890011  41.8275011  68.3709996  60.9710011
  40.1565011  68.3639996  59.6940011  39.1165011  68.7489996  59.6300011
  40.1805011  67.2669996  59.5160011  40.9955011  69.0549996  58.5530011
  41.1235011  70.1479996  58.7070011  40.4235011  68.9619996  57.6050011
  42.3925011  68.5259996  58.4260011  42.7485011  68.8609996  57.4290011
  42.1705011  67.4369996  58.4420011  42.9955011  68.8859996  59.2870011
  57.8135011  85.3589996  55.1400011  57.9725011  86.2329996  55.8070011
  56.7065011  85.2709996  55.1530011  58.1195011  85.4909996  54.0800011
  58.4085011  84.1879996  55.9870011  58.5025011  83.2639996  55.3790011
  59.4465011  84.4689996  56.2670011  57.5375011  83.6469996  57.2110011
  58.2085011  82.9559996  57.7640011  57.2665011  84.5369996  57.8180011
  56.3085011  82.8609996  56.8320011  55.8165011  83.4289996  56.0140011
  56.6285011  81.8769996  56.4270011  55.3065011  82.4839996  57.9780011
  54.9615011  83.4849996  58.3140011  54.4305011  81.9109996  57.6040011
  55.9065011  81.8279996  59.2790011  56.5655011  80.9519996  59.0960011
  56.4655011  82.6599996  59.7580011  54.8715011  81.2639996  60.1420011
  54.0765011  82.0029996  60.3800011  54.2715011  80.4879996  59.6200011
  55.4265011  80.4879996  61.3910011  56.0075011  79.6519996  60.9450011
  56.0045011  81.2299996  61.9810011  54.2265011  79.9299996  62.2720011
  53.3335011  80.5889996  62.2260011  53.8945011  78.9099996  61.9830011
  54.6975011  79.8599996  63.6870011  55.5355011  79.1349996  63.7640011
  55.1595011  80.7799996  64.1060011  53.7465011  79.2399996  64.7380011
  52.7735011  79.7739996  64.6820011  53.6875011  78.1379996  64.6090011
  54.2825011  79.4869996  66.2100011  55.3335011  79.1249996  66.2000011
  54.4015011  80.5589996  66.4780011  53.4985011  78.6239996  67.2480011
  52.5205011  79.1419996  67.3510011  53.3355011  77.6849996  66.6780011
  54.1375011  78.4179996  68.6800011  54.3415011  79.3389996  69.2670011
  53.3325011  77.9199996  69.2610011  55.4005011  77.5319996  68.6210011
  55.0645011  76.4899996  68.4380011  56.0235011  77.8579996  67.7600011
  56.3195011  77.7689996  69.8230011  57.5355011  77.8369996  69.6500011
  55.6185011  77.9949996  70.8750011  56.1235011  78.7439996  72.0170011
  55.4115011  78.5609996  72.8490011  57.1115011  78.3329996  72.3160011
  56.3405011  80.2359996  71.6680011  56.8835011  80.2389996  70.6980011
  57.0465011  81.0989996  72.7470011  58.0545011  80.6859996  72.9670011
  57.1005011  82.1219996  72.3180011  56.1785011  81.1159996  73.8620011
  56.8085011  80.9099996  75.2720011  55.6085011  81.0299996  76.2890011
  55.1325011  82.2569996  76.8860011  54.7345011  82.1009996  77.9120011
  55.8945011  83.0629996  76.9520011  53.8625011  82.7089996  76.1150011
  53.7525011  83.7159996  76.4890011  54.2335011  82.7069996  75.1010011
  52.5915011  81.8649996  76.2560011  52.8325011  80.4199996  75.7790011
  53.4515011  79.9309996  76.5170011  51.9315011  79.8329996  75.6850011
  53.3765011  80.4539996  74.8460011  52.2265011  81.7799996  77.6720011
  51.1595011  81.8899996  77.7990011  52.5105011  80.8009996  78.0280011
  52.7565011  82.4799996  78.3010011  51.5045011  82.4219996  75.4650011
  51.3345011  83.4389996  75.7840011  50.5525011  81.9179996  75.5520011
  51.7635011  82.3359996  74.4200011  57.2865011  79.5309996  75.3540011
  57.8105011  81.9439996  75.5760011  55.0305011  80.8729996  71.3530011
  54.9405011  81.9379996  70.5500011  55.7595011  82.3419996  69.7480011
  53.5365011  82.5009996  70.7160011  53.4355011  82.7599996  71.7920011
  52.8015011  81.6969996  70.4950011  53.3185011  83.7739996  69.8390011
  54.2895011  84.3059996  69.9380011  52.4325011  84.3989996  70.0810011
  53.1615011  83.3419996  68.3530011  53.9365011  82.6029996  68.0570011
  53.4545011  84.2159996  67.7330011  51.7675011  83.0079996  67.8750011
  51.1595011  83.9049996  68.1190011  51.4055011  82.1559996  68.4900011
  51.5635011  82.5339996  66.4560011  50.4975011  82.2239996  66.4030011
  52.1215011  81.5969996  66.2460011  51.9365011  83.5539996  65.4570011
  52.9985011  83.8779996  65.4680011  51.3135011  84.4479996  65.6750011
  51.6055011  83.0799996  64.0180011  52.2925011  82.2349996  63.7980011
  51.8135011  83.9079996  63.3060011  50.1045011  82.9099996  63.8100011
  49.4405011  83.7489996  64.0620011  49.5715011  81.9389996  63.0750011
  48.4805011  82.0309996  62.9660011  50.2355011  80.8129996  62.3370011
  49.7125011  79.8439996  62.4860011  51.2525011  80.6469996  62.7540011
  50.3295011  81.1209996  60.8210011  50.8995011  82.0659996  60.6900011
  49.2775011  81.2189996  60.4750011  51.0125011  80.0019996  60.0040011
  50.2745011  79.1729996  59.9640011  51.9315011  79.5679996  60.4520011
  51.1805011  80.4509996  58.4900011  52.0295011  81.1299996  58.2620011
  50.2915011  80.9059996  58.0030011  51.5215011  79.2399996  57.6140011
  51.7545011  79.5509996  56.5730011  50.6115011  78.6069996  57.5510011
  52.5945011  78.3909996  58.1610011  52.1545011  77.5839996  58.7850011
  53.2435011  79.0529996  58.7730011  53.3035011  77.5639996  57.1490011
  53.7715011  78.3179996  56.4810011  52.5305011  76.9799996  56.6050011
  54.5245011  76.8089996  57.7010011  54.3695011  75.9529996  58.3920011
  55.2895011  77.5069996  58.1040011  55.0065011  76.3789996  56.7970011
  61.0405011  75.8139996  58.7760011  60.0235011  76.0519996  58.3970011
  61.1535011  76.1929996  59.8140011  61.0585011  74.7029996  58.7910011
  62.1175011  76.3759996  57.7650011  61.7025011  76.2239996  56.7450011
  62.1785011  77.4809996  57.8650011  63.4855011  75.6689996  58.0810011
  63.3595011  74.5869996  57.8670011  64.2725011  75.9919996  57.3670011
  64.1185011  75.7599996  59.4820011  63.4145011  75.2529996  60.1760011
  65.1165011  75.2849996  59.3670011  64.2595011  77.2149996  59.9670011
  64.9125011  77.7549996  59.2480011  63.3255011  77.8149996  59.9800011
  64.7935011  77.2369996  61.3880011  64.0745011  76.7009996  62.0430011
  65.7895011  76.7549996  61.4880011  64.9935011  78.7069996  61.8940011
  65.7995011  79.2719996  61.3800011  63.9965011  79.1969996  61.8690011
  65.4425011  78.6409996  63.3750011  64.8525011  77.9249996  63.9860011
  66.4945011  78.3009996  63.4840011  65.1905011  80.0029996  64.0220011
  65.8745011  80.7579996  63.5790011  64.1435011  80.3749996  64.0500011
  65.6805011  80.0549996  65.5320011  66.7155011  79.6509996  65.5440011
  65.7295011  81.0659996  65.9900011  64.7585011  79.0969996  66.2640011
  63.6895011  79.3779996  66.1480011  64.7275011  78.0449996  65.9080011
  64.9425011  79.1619996  67.8200011  64.6305011  78.2079996  68.2960011
  66.0385011  79.1049996  67.9900011  64.3295011  80.3379996  68.5850011
  64.9735011  81.2439996  68.5810011  63.2825011  80.4859996  68.2440011
  64.0745011  79.9969996  70.0770011  63.6015011  78.9999996  70.2010011
  64.9475011  79.8869996  70.7560011  63.2265011  81.0779996  70.7880011
  63.6365011  81.2609996  71.8040011  63.4755011  82.0039996  70.2280011
  61.7455011  80.6539996  70.9300011  60.7985011  81.2099996  70.4210011
  61.6745011  79.5699996  71.7060011  60.4645011  78.9639996  72.0990011
  60.0995011  79.5009996  73.0000011  59.6215011  79.1579996  71.4010011
  60.7405011  77.4429996  72.1990011  59.7905011  76.8779996  72.3130011
  61.6765011  77.0589996  73.3670011  61.1805011  77.3729996  74.3100011
  61.7195011  75.9549996  73.4820011  63.0005011  77.6109996  73.2070011
  63.9115011  77.9469996  74.4930011  63.0295011  78.9539996  75.3530011
  62.9955011  80.3519996  75.0040011  63.9995011  80.8269996  74.9710011
  62.6395011  80.5069996  73.9630011  62.0885011  81.1159996  75.9550011
  61.9515011  82.1139996  75.5640011  61.1375011  80.6169996  76.0690011
  62.5585011  81.2079996  77.4020011  63.7815011  82.0419996  77.4250011
  64.0875011  82.3429996  78.4160011  64.6265011  81.6219996  76.8990011
  63.6455011  82.9329996  76.8300011  61.5165011  81.8909996  78.2070011
  61.3245011  82.8759996  77.8060011  60.5365011  81.4369996  78.1770011
  61.8365011  82.1199996  79.2130011  62.8445011  79.8959996  78.0630011
  62.8075011  80.0299996  79.1350011  63.7645011  79.5139996  77.6480011
  62.0905011  79.1389996  77.9100011  64.0355011  76.7509996  75.3590011
  65.1685011  78.6079996  74.0580011  61.3145011  77.0149996  70.9680011
  60.4165011  76.7649996  69.9760011  59.2055011  76.8579996  70.1520011
  61.2615011  76.5479996  68.7040011  61.8895011  75.6359996  68.7880011
  61.9325011  77.4079996  68.4910011  60.2965011  76.2939996  67.5120011
  59.4245011  76.9769996  67.4250011  59.8965011  75.2849996  67.7510011
  60.8525011  76.2529996  66.1240011  60.0165011  76.0309996  65.4250011
  61.6145011  75.4929996  65.8490011  61.4775011  77.5219996  65.5870011
  61.6065011  77.3499996  64.4970011  62.4865011  77.5639996  66.0480011
  60.5285011  78.7749996  65.8440011  60.6925011  79.3039996  66.8070011
  59.4455011  78.5329996  65.7940011  60.6195011  79.9349996  64.7460011
  60.4315011  79.3739996  63.8060011  61.6955011  80.2099996  64.7770011
  59.5725011  81.0459996  64.7800011  58.7535011  80.4949996  65.2890011
  59.1915011  81.2489996  63.7560011  59.8605011  82.2869996  65.5510011
  60.0455011  82.1089996  66.6200011  59.9685011  83.4959996  65.0600011
  60.1525011  84.3159996  65.7700011  59.8785011  83.8719996  63.6150011
  59.4865011  84.9089996  63.5430011  59.2705011  83.1579996  63.0190011
  61.2155011  84.1189996  62.8160011  61.9965011  84.7189996  63.3310011
  60.9935011  84.6509996  61.8660011  62.0005011  82.8669996  62.4720011
  61.2665011  82.0489996  62.3140011  62.7765011  82.5599996  63.2060011
  62.7225011  82.9959996  61.0660011  63.4765011  83.8109996  61.0230011
  61.9885011  83.2019996  60.2580011  63.6115011  81.7429996  60.7510011
  63.0305011  80.8129996  60.5690011  64.2835011  81.6219996  61.6280011
  64.5645011  82.0219996  59.5670011  65.2535011  81.1579996  59.4530011
  65.0075011  82.9959996  59.8690011  63.8725011  82.2099996  58.2270011
  63.2435011  83.1249996  58.2750011  63.1655011  81.3609996  58.1140011
  64.8835011  82.2439996  57.0720011  64.4445011  82.6159996  56.1220011
  65.2335011  81.1979996  56.9420011  65.7205011  82.8729996  57.4450011
  40.3565011  59.5309996  58.3170011  40.4895011  58.7329996  57.5560011
  41.1525011  59.4699996  59.0900011  40.5995011  60.5219996  57.8770011
  38.9855011  59.3819996  58.9810011  38.1865011  59.7939996  58.3290011
  38.7955011  58.3019996  59.1580011  38.7945011  60.1689996  60.2990011
  38.9165011  61.2509996  60.0780011  37.7885011  60.0129996  60.7430011
  39.7685011  59.9219996  61.3900011  39.6995011  58.8669996  61.7310011
  40.8215011  60.2159996  61.1940011  39.5895011  60.7229996  62.7130011
  39.6155011  61.8329996  62.6620011  38.5735011  60.5419996  63.1230011
  40.6185011  60.3089996  63.7950011  41.5025011  60.8909996  63.4570011
  40.3245011  60.6799996  64.8000011  41.1425011  58.8139996  63.8230011
  40.2585011  58.1569996  63.9720011  41.5905011  58.5169996  62.8510011
  42.2135011  58.5669996  64.8330011  42.5715011  57.5159996  64.8070011
  43.1265011  59.1719996  64.6480011  41.8595011  58.7699996  66.2960011
  41.7735011  59.8719996  66.4130011  40.8655011  58.3049996  66.4650011
  43.0055011  58.2129996  67.1700011  42.9485011  57.1269996  66.9420011
  43.9215011  58.6519996  66.7220011  42.9745011  58.4309996  68.7090011
  42.1675011  57.7959996  69.1320011  43.8985011  57.9769996  69.1270011
  42.7315011  59.8569996  69.2400011  43.3305011  60.5039996  68.5640011
  41.6395011  60.0279996  69.1250011  43.0775011  59.7949996  70.7710011
  42.8555011  60.7749996  71.2460011  42.3105011  59.1429996  71.2410011
  44.5315011  59.5399996  71.1250011  44.6925011  58.4649996  71.3540011
  45.1515011  59.9249996  70.2870011  45.1325011  60.2129996  72.4110011
  44.4615011  59.7599996  73.1710011  46.1975011  59.9029996  72.3480011
  45.1655011  61.7699996  72.3030011  45.2785011  62.4659996  71.3110011
  44.8165011  62.1169996  73.5030011  44.6095011  63.5079996  73.7400011
  44.5715011  63.6379996  74.8430011  45.4425011  64.1369996  73.3600011
  43.2285011  63.9779996  73.2380011  43.0205011  65.0479996  73.4560011
  42.1375011  63.1989996  73.9680011  42.4575011  62.1359996  73.9720011
  42.1865011  63.5709996  75.0140011  40.9155011  63.4239996  73.3280011
  39.6825011  62.4099996  73.6310011  39.9635011  61.9739996  75.0890011
  40.1885011  60.6659996  75.4570011  39.1995011  60.1769996  75.5930011
  40.7975011  60.1239996  74.7030011  40.8575011  60.5839996  76.8870011
  40.9555011  59.5189996  77.0380011  41.8905011  60.8859996  76.7980011
  40.2655011  61.1549996  78.1370011  40.2335011  62.5659996  78.0750011
  39.5135011  62.9449996  77.3650011  40.1175011  63.0679996  79.0250011
  41.2215011  62.9179996  77.8190011  38.7535011  60.6519996  78.2980011
  38.7105011  59.5869996  78.1200011  38.4435011  60.9259996  79.2950011
  38.2335011  61.2749996  77.5850011  41.0755011  60.5999996  79.2980011
  42.0705011  61.0169996  79.2510011  41.1305011  59.5219996  79.2730011
  40.5875011  60.9189996  80.2070011  38.4315011  63.1949996  73.5580011
  39.8355011  61.1729996  72.7680011  43.1015011  63.8349996  71.8260011
  42.3605011  64.6759996  71.1240011  41.7585011  65.6819996  71.5630011
  42.2985011  64.2179996  69.6530011  43.0695011  63.5109996  69.2780011
  42.5345011  65.1089996  69.0330011  40.8635011  63.6549996  69.4070011
  40.5605011  63.0239996  70.2700011  40.9875011  63.0039996  68.5150011
  39.7815011  64.6949996  69.2190011  39.7405011  65.4529996  70.0290011
  38.7265011  64.3529996  69.1500011  39.8895011  65.7009996  68.0430011
  40.8845011  66.1859996  68.1410011  39.0365011  66.4099996  67.9750011
  40.0405011  64.9429996  66.6770011  39.2395011  64.2169996  66.4220011
  40.9805011  64.3679996  66.8190011  40.0385011  65.9169996  65.4810011
  40.1575011  66.9919996  65.7360011  39.1135011  65.7369996  64.8930011
  41.1795011  65.6399996  64.4540011  40.9905011  66.2959996  63.5780011
  40.9665011  64.6119996  64.0890011  42.5805011  65.9929996  65.0150011
  42.7515011  67.0759996  65.1040011  43.4935011  65.0789996  65.4060011
  44.4365011  65.4659996  65.8180011  43.1975011  63.6599996  65.3290011
  42.2225011  63.2839996  65.7060011  44.0665011  63.1969996  65.8430011
  43.3585011  62.9309996  63.9810011  42.6455011  63.3829996  63.2590011
  43.0815011  61.8849996  64.2320011  44.7435011  63.0389996  63.3870011
  45.5425011  62.5429996  63.9790011  44.9155011  64.1349996  63.3370011
  44.7895011  62.3859996  61.9280011  43.9125011  61.7039996  61.9180011
  45.7425011  61.8139996  61.9290011  44.7915011  63.3559996  60.7340011
  45.7785011  63.8529996  60.6150011  43.9945011  64.1199996  60.8610011
  44.6245011  62.7129996  59.2970011  45.2555011  61.8149996  59.1180011
  44.8585011  63.5189996  58.5690011  43.1835011  62.1309996  59.1400011
  42.8585011  61.7619996  60.1360011  43.0015011  61.2979996  58.4270011
  42.3025011  63.1949996  58.6500011  42.6565011  63.5999996  57.6780011
  42.0655011  64.0719996  59.2880011  41.3165011  62.8009996  58.3220011
  75.8895011  51.8869996  59.4940011  75.2465011  52.0259996  60.3890011
  76.4975011  50.9819996  59.7060011  75.3445011  51.7689996  58.5330011
  76.8365011  53.0799996  59.4420011  77.4625011  53.0019996  58.5280011
  76.1465011  53.9139996  59.1910011  77.6945011  53.2199996  60.6700011
  77.1135011  52.8599996  61.5460011  78.5085011  52.4889996  60.4770011
  78.1645011  54.6659996  60.9540011  78.7185011  55.1229996  60.1060011
  77.2895011  55.2959996  61.2220011  79.2135011  54.7269996  62.0950011
  80.2095011  54.5859996  61.6240011  79.1585011  55.7679996  62.4780011
  78.9525011  53.6679996  63.2680011  78.9475011  52.5929996  62.9850011
  79.8695011  53.8369996  63.8720011  77.5625011  53.9089996  63.9880011
  77.5525011  55.0189996  63.9450011  76.7565011  53.4979996  63.3430011
  77.4295011  53.7149996  65.4910011  77.2645011  52.6579996  65.7890011
  78.3235011  54.1919996  65.9480011  76.2865011  54.5729996  66.0620011
  76.2555011  54.1839996  67.1030011  76.6105011  55.6109996  65.8350011
  74.8755011  54.2859996  65.3590011  74.9235011  54.5649996  64.2850011
  74.8405011  53.1759996  65.3680011  73.6805011  54.9289996  65.9600011
  72.7245011  54.4849996  65.6090011  73.7375011  54.8139996  67.0640011
  73.5665011  56.4159996  65.6580011  74.5145011  56.8639996  66.0270011
  73.5175011  56.4739996  64.5500011  72.3705011  57.2119996  66.2060011
  72.5605011  58.1929996  65.7190011  71.4025011  56.9539996  65.7260011
  72.3055011  57.3259996  67.7670011  71.3685011  57.7829996  68.1530011
  72.3165011  56.2829996  68.1480011  73.6215011  58.0319996  68.4080011
  74.5295011  57.3929996  68.3760011  73.8845011  58.8479996  67.7010011
  73.4055011  58.6209996  69.7890011  72.3685011  59.2729996  70.0610011
  74.4085011  58.3229996  70.5750011  74.3195011  58.6729996  71.9680011
  74.7515011  59.6909996  72.0760011  73.2495011  58.6979996  72.2660011
  75.0285011  57.6029996  72.8380011  74.5715011  56.6109996  72.6310011
  74.8035011  57.8109996  74.3610011  75.1105011  58.8319996  74.6730011
  73.7025011  57.7059996  74.4650011  75.4715011  56.8969996  75.1970011
  74.7855011  55.6959996  75.9770011  76.0675011  55.0369996  76.7410011
  77.3755011  55.5179996  76.7840011  77.4175011  56.6249996  76.6950011
  77.7965011  55.0809996  77.7140011  78.2325011  54.8739996  75.6980011
  77.7505011  55.2169996  74.7940011  79.2005011  55.3419996  75.8000011
  78.4965011  53.3749996  75.5550011  77.2795011  52.7229996  75.0240011
  76.5065011  52.9919996  75.7290011  76.9185011  53.2519996  74.1540011
  77.4555011  51.6919996  74.7540011  79.6085011  53.2239996  74.6200011
  80.4035011  53.8919996  74.9170011  79.8065011  52.1659996  74.5340011
  79.2965011  53.5119996  73.6260011  78.9995011  52.8309996  76.9220011
  78.2055011  52.8939996  77.6510011  79.9145011  53.3479996  77.1700011
  79.2835011  51.8159996  76.6860011  73.7645011  56.2439996  76.9840011
  74.3355011  54.6569996  75.0260011  76.3965011  57.5829996  72.4750011
  76.9325011  56.6179996  71.7200011  76.2965011  55.6909996  71.2530011
  78.4105011  56.9029996  71.6750011  78.7455011  56.5879996  72.6860011
  78.5745011  57.9999996  71.6150011  79.1975011  56.0729996  70.6460011
  79.0585011  54.9759996  70.7510011  80.2635011  56.2699996  70.8880011
  78.8455011  56.4769996  69.2140011  77.9295011  55.9939996  68.8110011
  79.6145011  56.0249996  68.5510011  78.5795011  57.9759996  68.9930011
  79.5195011  58.5109996  69.2470011  77.6795011  58.2379996  69.5890011
  78.1255011  58.3619996  67.6060011  77.3415011  57.6129996  67.3630011
  78.9505011  58.1249996  66.9010011  77.6385011  59.8139996  67.3870011
  78.5075011  60.4489996  67.6620011  76.9005011  60.0879996  68.1710011
  77.1175011  60.1829996  66.0340011  78.0085011  60.2429996  65.3730011
  76.6605011  61.1949996  66.0640011  76.1795011  59.1329996  65.4830011
  75.1925011  59.1689996  65.9660011  76.4075011  58.3439996  64.4460011
  75.5825011  57.8009996  63.9630011  77.6395011  58.2989996  63.6270011
  78.2145011  57.3599996  63.7710011  78.3945011  59.0929996  63.8120011
  77.2775011  58.3119996  62.1500011  76.4615011  57.6089996  61.8770011
  78.1705011  57.9869996  61.5750011  77.0555011  59.6839996  61.6290011
  77.9565011  60.2819996  61.8850011  76.2025011  60.1509996  62.1670011
  76.7985011  59.7859996  60.1270011  77.7215011  59.4909996  59.5850011
  76.5595011  60.8589996  59.9670011  75.4925011  59.0109996  59.6870011
  74.7275011  59.1109996  60.4870011  75.7785011  57.9479996  59.5370011
  74.9805011  59.4669996  58.3240011  75.6885011  59.1529996  57.5280011
  74.9405011  60.5679996  58.1790011  73.5725011  58.8879996  58.0080011
  73.7415011  57.7899996  58.0070011  73.2645011  59.0549996  56.9540011
  72.3515011  59.1849996  58.8600011  72.7185011  58.9379996  59.8790011
  71.4615011  58.5619996  58.6290011  72.0925011  60.2539996  58.7040011
  70.0995011  43.5949996  57.5830011  70.4785011  44.4779996  57.0250011
  69.0715011  43.5049996  57.1710011  70.5695011  42.6429996  57.2550011
  70.0905011  43.8029996  59.0790011  69.7235011  42.8459996  59.5080011
  71.1235011  44.0229996  59.4220011  69.2565011  44.9799996  59.5380011
  69.4965011  45.9619996  59.0780011  68.2765011  44.7559996  59.0640011
  69.0215011  44.9459996  61.1180011  68.7345011  43.8959996  61.3420011
  69.9785011  45.2389996  61.6000011  68.1425011  46.1149996  61.6910011
  68.5525011  47.1099996  61.4150011  67.2225011  46.0459996  61.0720011
  67.8055011  45.8739996  63.1860011  68.6805011  46.1009996  63.8320011
  67.1715011  46.7379996  63.4800011  67.0425011  44.5949996  63.4350011
  66.2135011  44.8589996  64.1260011  66.5915011  44.1799996  62.5080011
  67.8155011  43.5419996  64.3580011  68.6105011  43.0409996  63.7660011
  68.3855011  44.0619996  65.1580011  66.9505011  42.4999996  65.1030011
  66.1595011  42.9539996  65.7370011  66.3545011  41.8479996  64.4290011
  67.7125011  41.4679996  65.9950011  66.9955011  40.9199996  66.6440011
  68.1565011  40.7409996  65.2810011  68.6525011  41.9989996  67.0060011
  69.4425011  42.5889996  66.4950011  68.0495011  42.6029996  67.7180011
  69.4555011  40.8819996  67.7620011  68.8885011  40.0939996  68.3040011
  69.9955011  40.2719996  67.0070011  70.3385011  41.4899996  68.8610011
  70.8855011  42.4079996  68.5570011  69.7395011  41.8359996  69.7300011
  71.4245011  40.5369996  69.4050011  70.9985011  39.5139996  69.4840011
  72.3045011  40.5169996  68.7270011  71.9695011  40.8099996  70.8580011
  71.2435011  40.8149996  71.6990011  72.7615011  40.0669996  71.0880011
  72.7955011  42.1029996  70.8660011  73.6505011  42.4539996  70.0600011
  72.5745011  42.6359996  72.0460011  73.1105011  43.9099996  72.3100011
  73.7185011  43.8449996  73.2380011  73.8705011  44.2549996  71.5760011
  72.0355011  45.0169996  72.5490011  72.4305011  45.9889996  72.9140011
  70.9205011  44.4369996  73.5240011  71.4275011  44.2489996  74.4950011
  70.0795011  45.1619996  73.5450011  70.4115011  43.2029996  73.0310011
  69.1765011  42.5159996  73.8180011  69.7965011  41.9759996  75.1520011
  68.9515011  41.5159996  76.2550011  67.9935011  41.0319996  75.9710011
  69.4455011  40.6569996  76.7580011  68.8365011  42.6069996  77.2780011
  68.2565011  43.3419996  76.7410011  68.2975011  42.1539996  78.0970011
  70.0515011  43.3439996  77.7880011  71.2045011  42.4459996  78.0040011
  70.9195011  41.7159996  78.7460011  71.5425011  42.0159996  77.0720011
  72.0795011  42.9209996  78.4230011  70.2525011  44.5449996  76.8920011
  69.3435011  45.1269996  76.9380011  71.0315011  45.1379996  77.3470011
  70.4275011  44.3059996  75.8540011  69.6545011  43.8969996  79.1900011
  68.8635011  44.6219996  79.0650011  70.4615011  44.4019996  79.7000011
  69.2475011  43.0249996  79.6800011  68.2225011  43.5679996  74.1660011
  68.6905011  41.3869996  72.9510011  71.3435011  45.2679996  71.2960011
  70.6355011  46.2919996  71.0470011  70.5435011  47.3499996  71.6750011
  69.8535011  46.1389996  69.7630011  69.1055011  46.9609996  69.7480011
  69.2625011  45.1999996  69.8120011  70.8305011  46.1539996  68.5290011
  71.6795011  45.4559996  68.6940011  71.1675011  47.2119996  68.4920011
  70.2135011  45.7579996  67.2080011  69.1975011  46.1959996  67.1040011
  70.2155011  44.6499996  67.1320011  71.1115011  46.3099996  66.0090011
  71.1785011  47.4029996  66.2000011  70.5055011  46.1869996  65.0870011
  72.4765011  45.7459996  65.7850011  73.1485011  45.8979996  66.6560011
  72.9535011  46.1259996  64.8560011  72.5875011  44.1459996  65.7460011
  72.3995011  43.7619996  66.7710011  73.6705011  43.9409996  65.6050011
  71.7725011  43.5509996  64.6480011  70.8035011  44.0919996  64.6070011
  71.4865011  42.5049996  64.8880011  72.5005011  43.4899996  63.3320011
  72.5545011  44.3839996  62.6930011  73.0755011  42.4369996  62.7250011
  73.6055011  42.5479996  61.7670011  73.1275011  40.9939996  63.2190011
  72.5135011  40.8709996  64.1370011  74.2045011  40.7389996  63.3190011
  72.4385011  40.0309996  62.2220011  71.3985011  40.4089996  62.1240011
  72.4195011  39.0259996  62.6960011  72.9835011  40.0099996  60.7880011
  74.0725011  39.8249996  60.9010011  72.9355011  41.0229996  60.3340011
  72.2435011  38.9919996  59.8810011  71.8805011  38.1319996  60.4840011
  73.0515011  38.6559996  59.1960011  71.0915011  39.5459996  58.9850011
  71.5485011  40.1259996  58.1550011  70.3465011  40.0769996  59.6160011
  70.4165011  38.3959996  58.2420011  69.9725011  37.5329996  58.7820011
  71.1525011  37.9329996  57.5510011  69.3075011  38.9979996  57.2800011
  69.6035011  40.0619996  57.1590011  68.3475011  38.8759996  57.8260011
  69.2535011  38.2419996  55.9680011  69.2005011  37.1689996  56.2540011
  70.2035011  38.5029996  55.4550011  68.3505011  38.5679996  55.4090011
  75.5385011  63.9289996  53.7890011  74.9265011  63.4819996  52.9760011
  76.5475011  63.4729996  53.7000011  75.6375011  65.0199996  53.6090011
  74.9745011  63.6349996  55.1010011  73.9195011  63.9599996  55.2230011
  74.9565011  62.5399996  55.2880011  75.8565011  64.1509996  56.1990011
  76.6675011  63.3929996  56.1900011  76.1765011  65.1979996  56.0110011
  75.1125011  64.1059996  57.5650011  74.1915011  64.7269996  57.5630011
  74.9865011  63.0389996  57.8480011  75.8985011  64.7119996  58.8000011
  76.8635011  64.1759996  58.9270011  76.0385011  65.7879996  58.5580011
  75.1795011  64.5919996  60.1890011  74.2535011  65.1979996  60.0840011
  74.9485011  63.5079996  60.2600011  76.1305011  64.9519996  61.2930011
  76.8845011  64.1459996  61.4190011  76.6135011  65.9309996  61.0830011
  75.6325011  65.0389996  62.7540011  74.8865011  65.8569996  62.6700011
  75.1005011  64.0999996  63.0190011  76.6735011  65.3799996  63.8830011
  77.3005011  66.1939996  63.4610011  76.1375011  65.6579996  64.8150011
  77.6735011  64.1759996  64.1520011  78.4045011  64.2669996  63.3210011
  78.1175011  64.3729996  65.1510011  77.1345011  62.6809996  64.1370011
  76.1515011  62.7499996  64.6490011  77.0255011  62.2859996  63.1040011
  78.0295011  61.6969996  64.7600011  77.5075011  60.7169996  64.8060011
  78.9715011  61.5529996  64.1890011  78.4995011  61.9999996  66.1910011
  79.1095011  61.0849996  66.3450011  79.1815011  62.8529996  66.3960011
  77.3045011  62.0199996  67.0980011  76.5795011  62.8589996  67.0330011
  76.7305011  61.1049996  66.8370011  77.8385011  61.9289996  68.5680011
  77.1225011  61.2569996  69.0870011  78.8305011  61.4409996  68.6790011
  77.9465011  63.3189996  69.0860011  78.8335011  64.1629996  68.9070011
  76.9105011  63.4919996  69.8790011  76.6075011  64.6529996  70.6880011
  77.4695011  64.9699996  71.3140011  76.1715011  65.3889996  69.9800011
  75.4625011  64.2379996  71.7350011  75.0905011  65.1139996  72.3080011
  76.0385011  63.1699996  72.6930011  76.7115011  62.5189996  72.0950011
  76.6865011  63.6869996  73.4330011  75.0555011  62.3159996  73.1580011
  74.9385011  62.0869996  74.7010011  74.6355011  63.4969996  75.3350011
  73.5745011  64.3979996  74.8490011  73.9685011  65.4329996  74.7630011
  73.2605011  64.0919996  73.8280011  72.3695011  64.2899996  75.7560011
  71.5655011  64.9219996  75.4060011  72.0605011  63.2609996  75.6520011
  72.4725011  64.5389996  77.2890011  71.1655011  65.1359996  77.7700011
  71.1815011  65.2689996  78.8420011  70.9195011  66.0369996  77.2280011
  70.4365011  64.3479996  77.6590011  72.6885011  63.2179996  78.0120011
  71.8795011  62.5449996  77.7710011  73.6475011  62.7679996  77.8000011
  72.6115011  63.3849996  79.0760011  73.5535011  65.4879996  77.4800011
  73.5435011  66.3539996  76.8350011  74.5455011  65.1409996  77.2290011
  73.6255011  65.7369996  78.5290011  73.8645011  61.1349996  74.9140011
  76.1925011  61.6109996  75.2630011  74.2955011  63.7139996  71.0850011
  73.5955011  64.6169996  70.3610011  73.8025011  65.7849996  70.3070011
  72.4905011  63.9769996  69.5870011  71.5025011  64.2219996  70.0320011
  72.5175011  62.8669996  69.5980011  72.4995011  64.4059996  68.1420011
  72.3545011  65.4829996  67.9160011  71.6635011  63.8429996  67.6740011
  73.6865011  63.8139996  67.3300011  74.0575011  62.8949996  67.8330011
  74.4435011  64.6269996  67.3500011  73.2095011  63.2899996  65.9770011
  74.1195011  63.3349996  65.3420011  72.4215011  63.9809996  65.6070011
  72.8325011  61.7289996  65.9760011  71.7595011  61.8519996  66.2330011
  73.5195011  61.1839996  66.6590011  73.1475011  61.1859996  64.5990011
  72.9125011  60.1019996  64.5370011  74.2535011  61.2379996  64.5040011
  72.3905011  61.8459996  63.4280011  72.7345011  61.1749996  62.6120011
  72.8755011  62.7879996  63.0930011  70.9055011  61.9649996  63.6670011
  70.5245011  61.4979996  64.5870011  70.0085011  62.6959996  62.9500011
  68.9295011  62.7149996  63.1610011  70.2785011  63.5049996  61.7210011
  71.0135011  64.3329996  61.8100011  69.2765011  63.8139996  61.3520011
  70.8465011  62.7339996  60.5080011  70.1405011  61.9359996  60.1940011
  71.8885011  62.4199996  60.7330011  71.0215011  63.7569996  59.2920011
  71.6015011  64.6359996  59.6450011  69.9645011  64.0409996  59.0960011
  71.7205011  63.1289996  58.0460011  72.7525011  62.9369996  58.4100011
  71.7155011  63.9089996  57.2550011  70.9075011  61.9209996  57.4730011
  69.8065011  62.0239996  57.5770011  71.2875011  61.0799996  58.0910011
  71.2235011  61.6709996  56.0070011  72.3195011  61.7659996  55.8520011
  70.7155011  62.4819996  55.4430011  70.7055011  60.3029996  55.5120011
  71.1035011  59.4229996  56.0610011  71.0785011  60.0299996  54.5010011
  69.1375011  60.1089996  55.4340011  68.9955011  59.1459996  54.9000011
  68.7585011  60.8839996  54.7340011  68.5945011  60.0919996  56.4030011
  63.6995011  36.6089996  57.7120011  64.7745011  36.3769996  57.8730011
  63.3905011  36.9339996  56.6950011  63.1755011  35.6839996  58.0370011
  63.1515011  37.7149996  58.6170011  63.6865011  38.6559996  58.3660011
  62.0535011  37.7649996  58.4490011  63.3915011  37.4469996  60.1530011
  64.4695011  37.2849996  60.3690011  62.8635011  38.2319996  60.7360011
  62.5625011  36.1389996  60.6710011  61.6905011  36.1009996  59.9820011
  63.1315011  35.2349996  60.3670011  62.2305011  36.0959996  62.1370011
  63.2235011  35.9019996  62.5950011  61.9275011  37.1259996  62.4210011
  61.2215011  35.0399996  62.5800011  60.2975011  35.1329996  61.9710011
  61.7755011  34.0919996  62.4090011  61.0525011  35.2399996  64.0330011
  62.0425011  35.1899996  64.5330011  60.7495011  36.2949996  64.2020011
  60.2165011  34.1369996  64.7450011  59.3455011  33.8799996  64.1060011
  60.8165011  33.2129996  64.8900011  59.7155011  34.5679996  66.1710011
  59.0775011  35.4759996  66.1340011  59.1765011  33.6679996  66.5380011
  60.7605011  34.8809996  67.2530011  61.3495011  33.9389996  67.2660011
  61.4365011  35.6429996  66.8100011  60.3255011  35.3469996  68.6390011
  59.6425011  36.2039996  68.4520011  59.7055011  34.6099996  69.1930011
  61.5215011  35.9899996  69.4420011  61.9565011  36.6909996  68.6990011
  61.2415011  36.6369996  70.3010011  62.4705011  34.8969996  70.0530011
  61.8765011  34.4159996  70.8600011  62.8345011  34.2039996  69.2650011
  63.7445011  35.4449996  70.6360011  64.2405011  36.1849996  69.9720011
  63.5315011  36.0559996  71.5390011  64.7415011  34.2699996  71.0560011
  64.4795011  33.7229996  71.9870011  64.7785011  33.4439996  70.3140011
  66.1635011  34.8129996  71.2680011  67.1615011  34.4239996  70.6550011
  66.0695011  35.6469996  72.2590011  67.2605011  35.8659996  73.0030011
  67.5735011  34.8889996  73.4300011  68.1505011  36.3069996  72.5040011
  66.8715011  36.7059996  74.3290011  67.7045011  37.3079996  74.7520011
  66.3755011  35.7299996  75.3560011  67.1315011  34.9459996  75.5770011
  66.0695011  36.2939996  76.2630011  65.2805011  34.9919996  74.8230011
  64.2245011  34.0789996  75.6030011  63.1105011  35.1729996  76.0290011
  62.5765011  35.9509996  74.9470011  62.9725011  35.7399996  73.9310011
  61.4815011  35.7909996  74.8470011  62.9105011  37.4699996  75.1710011
  63.9895011  37.5149996  75.1900011  62.5815011  37.9359996  74.2550011
  62.5065011  38.3669996  76.2980011  61.0615011  38.5179996  76.3190011
  60.5765011  37.5629996  76.4570011  60.7485011  39.2379996  77.0600011
  60.6575011  38.7769996  75.3520011  62.9505011  37.8119996  77.6290011
  62.4495011  36.8739996  77.8190011  64.0185011  37.8169996  77.4710011
  62.7195011  38.5559996  78.3770011  63.1145011  39.7349996  76.2170011
  62.6225011  40.2979996  75.4380011  64.1575011  39.5489996  76.0060011
  63.0015011  40.3219996  77.1160011  63.6155011  33.0859996  74.6460011
  64.8725011  33.6019996  76.8440011  65.8115011  37.5959996  74.0800011
  66.0445011  38.7409996  73.4890011  67.1555011  39.1349996  73.2330011
  64.7045011  39.3609996  72.9920011  64.4265011  40.1759996  73.6940011
  63.9965011  38.5099996  72.8910011  64.8755011  40.0269996  71.6580011
  65.4305011  39.3389996  70.9850011  65.6045011  40.8639996  71.6910011
  63.5455011  40.6339996  71.1930011  63.3055011  41.4819996  71.8700011
  62.8235011  39.8219996  71.4270011  63.5285011  41.0969996  69.6790011
  64.3145011  41.8579996  69.4850011  62.5995011  41.6349996  69.3910011
  63.7275011  39.8929996  68.6350011  62.9765011  39.0749996  68.6660011
  64.6605011  39.3139996  68.8060011  63.7745011  40.2769996  67.1180011
  64.6045011  41.0129996  67.0640011  62.8405011  40.8489996  66.9270011
  63.9685011  39.1509996  66.0760011  63.8215011  39.4979996  65.0310011
  63.2505011  38.3499996  66.3530011  65.3685011  38.6459996  66.2300011
  66.1565011  39.3699996  65.9770011  65.8345011  37.4089996  66.4370011
  66.9175011  37.3059996  66.5970011  64.9795011  36.1569996  66.5890011
  64.0785011  36.4389996  67.1740011  65.4825011  35.5129996  67.3430011
  64.5955011  35.4149996  65.3450011  63.8405011  36.0119996  64.7910011
  64.2005011  34.4059996  65.5900011  65.8345011  35.0959996  64.5440011
  66.3855011  34.4729996  65.2800011  66.3985011  36.0259996  64.3150011
  65.6915011  34.2749996  63.2790011  65.0925011  34.9049996  62.5870011
  65.0835011  33.4039996  63.6030011  66.9165011  33.8399996  62.4960011
  66.6775011  33.0609996  61.7400011  67.4595011  33.3069996  63.3050011
  67.7485011  34.8909996  61.8130011  68.6465011  34.4229996  61.3550011
  68.2095011  35.5389996  62.5880011  66.9305011  35.7439996  60.8640011
  66.0715011  36.1839996  61.4150011  66.3725011  35.2409996  60.0450011
  67.7145011  36.8829996  60.2530011  67.0775011  37.4379996  59.5310011
  68.6685011  36.5369996  59.8020011  67.9305011  37.6679996  61.0090011
  75.9875011  40.8989996  56.6440011  75.1155011  41.5749996  56.7710011
  75.8375011  39.9329996  57.1720011  76.0635011  40.6979996  55.5540011
  77.2145011  41.4949996  57.3040011  77.9335011  40.6769996  57.0850011
  77.4235011  42.4729996  56.8200011  76.9905011  41.7539996  58.8200011
  76.4605011  42.7149996  58.9900011  76.4565011  40.9319996  59.3420011
  78.3035011  41.8789996  59.5700011  79.0535011  41.1249996  59.2460011
  78.8955011  42.7559996  59.2330011  78.1365011  42.0509996  61.1240011
  77.4415011  42.9029996  61.2840011  77.5655011  41.1289996  61.3690011
  79.5255011  42.2039996  61.7990011  79.3395011  42.2439996  62.8930011
  80.0345011  41.2859996  61.4350011  80.2885011  43.4609996  61.3950011
  81.3025011  43.4039996  61.8450011  80.4745011  43.4859996  60.3000011
  79.6095011  44.8539996  61.8960011  80.1125011  45.6529996  61.3110011
  78.5315011  44.7879996  61.6330011  79.8285011  45.1299996  63.4630011
  79.1115011  45.9579996  63.6450011  79.5305011  44.2349996  64.0500011
  81.2665011  45.6529996  63.6900011  82.0045011  44.8229996  63.6760011
  81.5055011  46.3999996  62.9020011  81.3585011  46.4569996  65.0260011
  82.3145011  47.0129996  65.1280011  80.6455011  47.3089996  64.9930011
  81.0035011  45.6669996  66.2550011  80.6405011  46.3009996  67.0920011
  80.1465011  44.9639996  66.1790011  82.1105011  44.6299996  66.6970011
  82.4685011  43.9929996  65.8600011  82.9685011  45.1829996  67.1350011
  81.5385011  43.6349996  67.6960011  80.4715011  43.8719996  67.8970011
  81.5375011  42.6669996  67.1510011  82.4905011  43.5339996  68.9100011
  83.5085011  43.3489996  68.5030011  82.6065011  44.4999996  69.4460011
  81.9075011  42.5689996  69.9580011  81.2605011  41.5759996  69.6370011
  82.2025011  43.1209996  71.1320011  81.6285011  42.5769996  72.3010011
  81.2805011  41.5319996  72.1530011  82.4355011  42.4589996  73.0560011
  80.6145011  43.5009996  72.9770011  81.0045011  44.4959996  73.2800011
  80.0325011  42.7739996  74.2690011  79.8285011  41.7109996  74.0180011
  80.8835011  42.7379996  74.9830011  78.8555011  43.4159996  74.6340011
  78.9735011  44.3659996  75.8850011  77.5055011  44.9969996  76.0250011
  76.9135011  45.5279996  74.8470011  77.7055011  45.8309996  74.1290011
  76.3495011  44.7129996  74.3450011  75.9875011  46.7939996  75.1200011
  75.8215011  47.2629996  74.1620011  75.1225011  46.3239996  75.5630011
  76.5355011  47.8669996  76.1020011  77.9305011  48.2009996  75.6990011
  78.3955011  48.8929996  76.3850011  78.5625011  47.3279996  75.6260011
  77.9185011  48.7469996  74.7670011  75.6645011  49.0249996  76.0660011
  75.4905011  49.3359996  75.0470011  74.7355011  48.7789996  76.5590011
  76.2455011  49.8009996  76.5410011  76.5655011  47.2759996  77.4910011
  75.5815011  46.8919996  77.7170011  76.7895011  48.0019996  78.2580011
  77.3125011  46.5099996  77.6420011  79.2635011  43.6079996  77.1460011
  79.9435011  45.4189996  75.5100011  79.4585011  43.6899996  72.1540011
  79.4425011  44.8079996  71.4090011  80.3085011  45.7199996  71.5180011
  78.3095011  44.7179996  70.3860011  77.3595011  44.7329996  70.9620011
  78.3725011  43.7439996  69.8560011  78.3065011  45.7949996  69.3170011
  79.1765011  45.6129996  68.6500011  78.4825011  46.8299996  69.6790011
  76.9485011  46.0199996  68.6310011  76.1165011  46.3259996  69.3010011
  76.6635011  45.0199996  68.2370011  77.1035011  46.8929996  67.3430011
  77.8485011  46.4879996  66.6250011  77.5785011  47.8709996  67.5700011
  75.7835011  46.9329996  66.5590011  74.9295011  46.9519996  67.2700011
  75.6435011  46.0929996  65.8460011  75.6355011  48.2899996  65.8570011
  75.9025011  49.0919996  66.5770011  74.5675011  48.3619996  65.5610011
  76.5025011  48.6409996  64.6090011  77.4925011  49.0929996  64.8340011
  76.0325011  49.5059996  64.0940011  76.7115011  47.3749996  63.7670011
  77.1795011  46.5069996  64.2540011  76.4465011  47.3199996  62.4710011
  76.5225011  46.2999996  62.0640011  75.9025011  48.4059996  61.5700011
  75.2075011  49.0419996  62.1590011  75.2565011  48.0389996  60.7440011
  77.0965011  49.2759996  61.0410011  77.8255011  49.4909996  61.8510011
  76.5955011  50.1909996  60.6590011  77.8625011  48.6269996  59.8920011
  77.1225011  48.5339996  59.0690011  78.2865011  47.6379996  60.1700011
  79.0105011  49.5239996  59.3080011  78.4895011  50.4579996  59.0050011
  79.4275011  49.1049996  58.3670011  80.2815011  49.6979996  60.1240011
  80.1445011  50.3019996  61.0460011  81.0365011  50.2399996  59.5150011
  80.9695011  48.4139996  60.5020011  80.2545011  47.7749996  61.0640011
  81.8575011  48.7219996  61.0950011  81.4465011  47.5339996  59.3370011
  81.7905011  48.1589996  58.4850011  80.7055011  46.8439996  58.8780011
  82.6775011  46.6379996  59.6350011  82.3395011  45.8489996  60.3410011
  83.2325011  47.3329996  60.3010011  83.3275011  46.3519996  58.7800011
  41.3485011  81.6729996  58.3930011  41.2035011  80.7529996  57.7870011
  42.3995011  82.0179996  58.2900011  40.7145011  82.5299996  58.0820011
  40.9195011  81.3559996  59.8130011  41.6685011  80.6959996  60.3010011
  40.9725011  82.2889996  60.4140011  39.4455011  80.9389996  59.9280011
  38.9975011  81.8819996  59.5480011  39.2655011  80.1429996  59.1740011
  38.9025011  80.6589996  61.3060011  38.8495011  81.6079996  61.8810011
  37.9295011  80.1419996  61.1680011  39.8715011  79.7449996  62.0950011
  40.2285011  79.0229996  61.3300011  40.7525011  80.2399996  62.5580011
  39.1845011  78.8749996  63.2470011  38.3475011  78.2999996  62.7970011
  40.0665011  78.2419996  63.4810011  38.7725011  79.6849996  64.4570011
  38.1345011  80.5039996  64.0600011  38.2195011  79.0989996  65.2220011
  39.9335011  80.2249996  65.3040011  40.4665011  79.3229996  65.6730011
  40.6575011  80.7769996  64.6670011  39.6135011  81.1669996  66.4990011
  40.5735011  81.3959996  67.0110011  39.2585011  82.1129996  66.0370011
  38.5585011  80.6179996  67.4650011  37.6235011  80.5699996  66.8690011
  38.8635011  79.5829996  67.7310011  38.2975011  81.2419996  68.8550011
  39.2615011  81.3889996  69.3870011  37.8025011  82.2289996  68.7400011
  37.5465011  80.2349996  69.7660011  36.6835011  79.9639996  69.1200011
  38.1885011  79.3469996  69.9490011  37.2975011  81.0099996  71.1020011
  38.2205011  81.4419996  71.5450011  36.6235011  81.8499996  70.8280011
  36.7275011  80.1159996  72.2940011  37.4735011  79.3199996  72.5060011
  36.6995011  80.7379996  73.2130011  35.3915011  79.3859996  71.9490011
  34.5935011  80.1429996  71.7890011  35.5215011  78.7449996  71.0510011
  35.0485011  78.5039996  73.0370011  34.6835011  77.3269996  72.8700011
  35.1355011  79.0769996  74.2040011  34.4585011  78.5009996  75.3370011
  33.7885011  79.2229996  75.8520011  33.7985011  77.6609996  75.0340011
  35.5085011  77.8109996  76.2450011  34.9045011  77.3989996  77.0810011
  36.5725011  78.7569996  76.7980011  36.0115011  79.6389996  77.1730011
  37.1215011  78.1819996  77.5740011  37.4845011  79.2629996  75.8000011
  38.4135011  80.5039996  76.1840011  39.8565011  79.9919996  76.0380011
  40.6635011  79.2839996  76.9840011  41.6695011  79.7539996  77.0310011
  40.2945011  79.4679996  78.0160011  40.6465011  77.7429996  76.7340011
  41.2765011  77.2649996  77.4690011  39.6615011  77.3839996  76.9970011
  40.9155011  77.2339996  75.3470011  39.8055011  77.6379996  74.3840011
  38.8365011  77.3509996  74.7650011  39.8825011  78.7149996  74.4270011
  40.0465011  77.2339996  73.4120011  42.1915011  77.8339996  74.7840011
  42.2505011  77.6149996  73.7280011  42.2285011  78.9059996  74.9030011
  42.9855011  77.2109996  75.1700011  40.9545011  75.7509996  75.4460011
  41.3825011  75.5029996  74.4860011  39.9715011  75.3459996  75.6370011
  41.7115011  75.4149996  76.1400011  38.3015011  81.6179996  75.2290011
  38.2225011  80.8589996  77.5950011  36.1705011  76.7629996  75.4990011
  36.4855011  75.7449996  76.1810011  36.5275011  75.6759996  77.4230011
  36.9295011  74.6149996  75.1940011  36.5375011  73.7599996  75.7850011
  38.0375011  74.5249996  75.1780011  36.4115011  74.5719996  73.7120011
  35.3295011  74.7959996  73.5970011  36.6385011  73.5149996  73.4560011
  37.2625011  75.4749996  72.8340011  38.3115011  75.1099996  72.8170011
  37.1755011  76.5169996  73.2100011  36.6995011  75.4679996  71.3500011
  35.8025011  76.1239996  71.3160011  36.4895011  74.4389996  70.9890011
  37.7615011  75.9929996  70.2920011  38.7455011  75.5039996  70.1250011
  37.9975011  77.0479996  70.5470011  37.0695011  75.9879996  68.9660011
  36.2545011  76.7379996  69.0540011  36.7385011  74.9709996  68.6660011
  37.8825011  76.3779996  67.8080011  38.3685011  77.3419996  68.0710011
  37.2835011  76.5899996  66.8970011  38.9985011  75.3619996  67.5640011
  39.7435011  75.2509996  68.3650011  39.0375011  74.5269996  66.4910011
  39.8155011  73.7549996  66.4000011  37.9715011  74.5689996  65.3830011
  37.0695011  75.1459996  65.6780011  37.6725011  73.5209996  65.1660011
  38.5485011  75.2079996  64.0120011  39.3745011  74.4879996  63.8260011
  38.9115011  76.2449996  64.1750011  37.6435011  75.1739996  62.8240011
  37.2075011  74.1539996  62.8780011  38.0925011  75.3329996  61.8200011
  36.4595011  76.1949996  62.9380011  36.7895011  77.2549996  62.8900011
  35.9615011  76.0539996  63.9220011  35.5155011  75.9309996  61.7840011
  35.1855011  74.8769996  61.9030011  36.0405011  75.9939996  60.8060011
  34.1735011  76.7299996  61.7120011  33.5855011  76.5519996  62.6370011
  33.5875011  76.3049996  60.8700011  34.3445011  78.2979996  61.6610011
  34.6845011  78.7079996  62.6360011  33.2945011  78.6169996  61.4880011
  35.1315011  78.8689996  60.5170011  34.7325011  78.4969996  59.5490011
  36.1845011  78.5149996  60.5260011  35.0965011  79.9769996  60.5910011
  39.4125011  53.3919996  59.3060011  39.6255011  53.4979996  58.2210011
  38.4275011  53.9009996  59.3750011  39.2715011  52.3559996  59.6820011
  40.6175011  54.0709996  60.0440011  41.5415011  53.5229996  59.7590011
  40.8345011  55.1039996  59.6960011  40.5955011  53.9079996  61.6320011
  39.5225011  54.0199996  61.8960011  40.8485011  52.8959996  62.0150011
  41.4565011  54.8889996  62.4510011  42.5165011  54.6639996  62.2030011
  41.1115011  55.9429996  62.3830011  41.5745011  54.7449996  64.0250011
  42.0125011  53.7419996  64.2130011  42.3415011  55.4679996  64.3760011
  40.2965011  55.0619996  64.7320011  39.4375011  54.6709996  64.1460011
  40.2745011  54.4329996  65.6480011  40.0725011  56.5059996  65.2840011
  40.0235011  57.3299996  64.5410011  39.1105011  56.3929996  65.8280011
  41.1795011  56.9479996  66.2710011  42.1595011  56.8829996  65.7510011
  40.9485011  57.9679996  66.6450011  41.2235011  56.0809996  67.5260011
  40.3495011  56.2479996  68.1910011  40.9775011  55.0399996  67.2250011
  42.4915011  56.1659996  68.3140011  43.3885011  55.9229996  67.7050011
  42.5115011  57.2629996  68.4870011  42.4375011  55.2729996  69.5720011
  41.4745011  55.4839996  70.0840011  42.4365011  54.1949996  69.3020011
  43.6085011  55.5889996  70.5220011  43.7235011  54.7079996  71.1890011
  44.5975011  55.6189996  70.0170011  43.5445011  56.9019996  71.3160011
  44.3555011  56.8519996  72.0750011  43.8435011  57.7479996  70.6610011
  42.2245011  57.0599996  71.9730011  41.4165011  57.1949996  71.2230011
  42.0055011  56.1429996  72.5610011  42.2385011  58.1409996  73.1500011
  43.1645011  58.0649996  73.7590011  42.0175011  59.1219996  72.6780011
  40.9875011  57.9349996  74.0650011  41.0235011  57.6429996  75.2430011
  39.8985011  58.1439996  73.3620011  38.6025011  57.9259996  74.0320011
  38.6925011  58.3329996  75.0620011  37.9435011  58.6109996  73.4570011
  38.0945011  56.4649996  73.7880011  37.0885011  56.3309996  74.2400011
  38.9135011  55.4479996  74.5990011  40.0055011  55.5519996  74.4280011
  38.6985011  55.5009996  75.6870011  38.5785011  54.0579996  74.2800011
  39.6785011  52.9939996  73.9100011  40.4555011  52.8109996  75.3180011
  39.8975011  52.7769996  76.5830011  39.1025011  53.5489996  76.6610011
  39.5255011  51.7439996  76.7560011  41.0865011  53.1329996  77.5640011
  40.8715011  52.8259996  78.5760011  41.8975011  52.4629996  77.3190011
  41.5955011  54.5639996  77.5810011  40.5415011  55.5569996  77.9150011
  41.0375011  56.5079996  77.7900011  39.7435011  55.5319996  77.1880011
  40.0775011  55.4879996  78.8880011  42.5755011  54.7929996  78.6840011
  42.7865011  55.8459996  78.5740011  42.1375011  54.3999996  79.5900011
  43.4535011  54.2119996  78.4430011  42.1985011  54.9719996  76.2680011
  43.0245011  54.3239996  76.0150011  42.6375011  55.9579996  76.2980011
  41.6055011  54.6929996  75.4100011  38.8305011  51.8359996  73.5250011
  40.5685011  53.6399996  72.8970011  38.2015011  56.0139996  72.4240011
  37.1175011  55.8199996  71.6910011  36.0025011  56.1179996  72.0610011
  37.3955011  55.1379996  70.3050011  37.7815011  55.9179996  69.6140011
  36.3735011  54.9029996  69.9370011  38.3885011  53.9939996  70.3220011
  38.4155011  53.6839996  71.3880011  39.3685011  54.2939996  69.8940011
  37.9795011  52.6729996  69.5630011  38.0775011  52.9599996  68.4940011
  36.9725011  52.3909996  69.9360011  38.9905011  51.4979996  69.8110011
  38.7905011  51.1649996  70.8520011  40.0495011  51.8019996  69.6690011
  38.6665011  50.2129996  68.9960011  37.6125011  50.1879996  68.6470011
  38.8735011  49.3929996  69.7160011  39.5935011  50.0359996  67.7760011
  39.3625011  49.0369996  67.3470011  40.6375011  49.9369996  68.1450011
  39.4375011  51.1119996  66.6110011  39.8455011  52.0829996  66.9650011
  38.3615011  51.2759996  66.3910011  40.0715011  50.6909996  65.3960011
  41.1705011  50.7179996  65.3990011  39.4315011  50.3199996  64.2520011
  39.9945011  50.0769996  63.3390011  37.9105011  50.2949996  64.0480011
  37.3335011  50.6779996  64.9160011  37.7255011  49.2269996  63.8050011
  37.4595011  51.1999996  62.9110011  36.4635011  50.7859996  62.6440011
  38.1535011  51.1349996  62.0450011  37.2075011  52.6569996  63.4100011
  38.2015011  53.1479996  63.4900011  36.8015011  52.5889996  64.4420011
  36.3215011  53.4869996  62.5170011  35.3235011  53.0029996  62.5860011
  36.8025011  53.3019996  61.5330011  36.0835011  55.0249996  62.7940011
  36.8105011  55.4449996  63.5210011  35.0615011  55.1749996  63.2020011
  36.1915011  55.8199996  61.5130011  37.1885011  55.8169996  61.0230011
  35.9525011  56.8729996  61.7760011  35.2075011  55.4059996  60.4380011
  34.1935011  55.2149996  60.8520011  35.5095011  54.4109996  60.0460011
  35.1585011  56.2349996  59.1590011  34.6715011  57.2159996  59.3460011
  34.5765011  55.7669996  58.3360011  36.1245011  56.4649996  58.6630011
  45.0285011  33.1089996  58.6400011  45.4065011  33.7439996  59.4700011
  44.1445011  33.6079996  58.1900011  45.7725011  33.0309996  57.8180011
  44.6825011  31.6469996  59.0970011  43.9365011  31.7069996  59.9190011
  44.0565011  31.2079996  58.2910011  45.7945011  30.7449996  59.3790011
  45.4105011  29.7609996  59.7250011  46.2855011  30.4799996  58.4180011
  46.8575011  31.2809996  60.3350011  47.5695011  30.4289996  60.2840011
  47.4715011  32.1189996  59.9400011  46.2685011  31.6289996  61.7280011
  45.3295011  32.2179996  61.6570011  46.1205011  30.6229996  62.1770011
  47.1015011  32.4009996  62.7380011  46.4975011  32.4429996  63.6700011
  47.9975011  31.7829996  62.9590011  47.5515011  33.7619996  62.2780011
  48.4855011  33.5779996  61.7040011  46.7635011  34.2129996  61.6370011
  47.7745011  34.7369996  63.4440011  46.8625011  34.7769996  64.0770011
  48.6335011  34.2449996  63.9500011  48.3175011  36.0479996  62.8490011
  49.2115011  35.8109996  62.2340011  47.5455011  36.4739996  62.1730011
  48.5675011  37.1289996  63.9440011  49.1155011  37.9939996  63.5120011
  47.6045011  37.4469996  64.3970011  49.4585011  36.6569996  65.0600011
  49.0165011  35.8119996  65.6310011  50.4765011  36.3719996  64.7200011
  49.4855011  37.8609996  66.0630011  50.0805011  38.7259996  65.6980011
  48.4345011  38.2139996  66.1250011  49.9175011  37.6549996  67.5540011
  49.8805011  38.6499996  68.0470011  49.3255011  36.8149996  67.9780011
  51.4645011  37.2289996  67.6740011  51.3775011  36.1569996  67.3960011
  51.9205011  37.8499996  66.8740011  52.1115011  37.6509996  68.9670011
  53.2085011  37.5079996  68.8660011  51.9185011  38.7299996  69.1440011
  51.6025011  36.7629996  70.0050011  52.1125011  35.6789996  70.3190011
  50.6115011  37.3189996  70.6910011  50.2675011  36.7129996  71.9450011
  51.0455011  36.0249996  72.3400011  50.3405011  37.5849996  72.6310011
  48.8795011  36.0329996  71.8600011  48.1305011  36.7899996  71.5430011
  48.4125011  35.6409996  73.3380011  47.9045011  36.4599996  73.8900011
  47.6475011  34.8499996  73.1810011  49.4165011  35.1329996  74.2020011
  49.7405011  33.6299996  74.3950011  48.3565011  33.0479996  74.8250011
  47.5735011  33.3219996  75.9640011  47.7385011  34.3899996  76.2240011
  46.5245011  33.0289996  75.7460011  47.9315011  32.5969996  77.2950011
  48.8445011  33.0749996  77.6190011  47.0525011  32.8629996  77.8630011
  48.0185011  31.1349996  77.2980011  48.1505011  30.5729996  78.7100011
  48.4675011  29.5399996  78.6980011  48.6855011  31.2119996  79.3960011
  47.1155011  30.5069996  79.0090011  46.8845011  30.4369996  76.6060011
  45.9665011  30.8629996  76.9820011  46.8905011  30.8439996  75.6060011
  46.9505011  29.3779996  76.8100011  49.3055011  30.6959996  76.5600011
  50.0795011  30.9489996  77.2690011  49.4065011  31.1329996  75.5770011
  49.2795011  29.6219996  76.4550011  50.1635011  32.9819996  73.0850011
  50.6815011  33.4779996  75.5850011  48.9345011  34.9469996  70.9570011
  47.8445011  34.6029996  70.2650011  46.7795011  35.0679996  70.5230011
  48.2975011  33.6409996  69.1880011  49.1275011  34.2209996  68.7300011
  47.4805011  33.3029996  68.5160011  48.7755011  32.3729996  69.8660011
  48.0695011  32.0629996  70.6650011  49.7255011  32.5559996  70.4110011
  48.9525011  31.1979996  68.8420011  47.9915011  31.2359996  68.2860011
  49.1155011  30.2939996  69.4660011  50.0625011  31.3739996  67.8730011
  49.9205011  32.4279996  67.5530011  49.8185011  30.7909996  66.9580011
  51.4335011  30.8949996  68.4000011  51.4665011  29.7849996  68.3920011
  51.4075011  31.1359996  69.4840011  52.6565011  31.3529996  67.6380011
  52.3965011  30.8309996  66.6920011  53.6355011  30.9809996  68.0070011
  52.6725011  32.8669996  67.3870011  52.6205011  33.2459996  68.4300011
  51.8355011  33.3009996  66.8000011  53.9265011  33.2389996  66.7060011
  54.7425011  33.3399996  67.4360011  54.0925011  33.5469996  65.4210011
  55.1135011  33.9039996  65.2200011  53.0045011  33.5529996  64.3850011
  53.1845011  34.3999996  63.6880011  51.9705011  33.6649996  64.7740011
  53.1395011  32.1859996  63.6670011  52.9835011  31.3689996  64.4030011
  54.1215011  31.9979996  63.1820011  52.0075011  31.8589996  62.7850011
  51.0825011  32.2659996  63.2470011  51.8815011  30.7749996  62.5740011
  52.1185011  32.5809996  61.4130011  52.2925011  33.6169996  61.7740011
  51.1435011  32.5549996  60.8800011  53.2555011  32.4429996  60.4160011
  53.6515011  31.4569996  60.0930011  54.1515011  32.8929996  60.8960011
  52.9685011  33.1279996  59.0260011  52.2325011  32.4639996  58.5260011
  53.8635011  32.9809996  58.3840011  52.5035011  34.5779996  59.0750011
  53.0515011  35.1469996  59.8560011  51.4285011  34.5109996  59.3480011
  52.6415011  35.3379996  57.7810011  53.7035011  35.2579996  57.4640011
  52.3305011  36.3969996  57.9050011  51.9225011  34.9559996  57.0260011
  76.3355011  75.1769996  55.8380011  77.4265011  74.9699996  55.8920011
  76.1695011  76.2119996  56.2090011  75.9555011  75.1399996  54.7950011
  75.6655011  74.0699996  56.6990011  74.5725011  74.1539996  56.5150011
  75.9545011  73.0369996  56.4100011  75.9795011  74.2529996  58.2340011
  77.0375011  74.0299996  58.4900011  75.7745011  75.2859996  58.5870011
  75.2165011  73.3039996  59.2430011  74.1645011  73.6559996  59.1880011
  75.3065011  72.2689996  58.8480011  75.6755011  73.5029996  60.6650011
  76.4985011  72.7749996  60.8300011  75.7255011  74.5979996  60.8510011
  74.6115011  72.9429996  61.6870011  74.8885011  72.9999996  62.7620011
  73.5745011  73.2349996  61.4150011  74.6485011  71.3909996  61.4900011
  74.1705011  71.1149996  60.5250011  75.6875011  71.0029996  61.5410011
  73.7475011  70.6299996  62.4950011  72.7085011  70.9169996  62.2250011
  73.7585011  69.5359996  62.3000011  74.0575011  70.8489996  63.9540011
  75.1545011  70.6769996  63.9750011  73.8825011  71.9369996  64.0990011
  73.5605011  69.8969996  64.9670011  72.4645011  70.0589996  65.0580011
  73.7795011  68.8619996  64.6270011  74.2355011  70.0589996  66.3940011
  75.2955011  69.8509996  66.1340011  74.0565011  71.1109996  66.7040011
  73.8165011  69.1719996  67.6130011  72.7955011  69.4409996  67.9580011
  73.7535011  68.1199996  67.2610011  74.8045011  69.2369996  68.8300011
  74.3455011  68.6929996  69.6820011  75.7075011  68.6469996  68.5600011
  75.2575011  70.6309996  69.2790011  75.9595011  70.4259996  70.1150011
  75.7005011  71.0429996  68.3470011  74.2575011  71.6799996  69.7000011
  73.4935011  71.8039996  68.9030011  73.8135011  71.3539996  70.6650011
  74.8835011  73.0399996  69.9720011  75.9565011  73.4949996  69.5090011
  74.0455011  73.7489996  70.8180011  74.6125011  74.9129996  71.4330011
  75.6935011  74.8069996  71.6640011  74.4685011  75.7879996  70.7630011
  73.7735011  75.1939996  72.7970011  74.2445011  76.1349996  73.1520011
  74.0605011  74.2259996  73.9410011  75.1255011  73.9139996  73.8820011
  73.9175011  74.6469996  74.9590011  73.2245011  73.0339996  73.8300011
  73.8125011  71.5559996  73.6260011  74.0505011  71.0709996  75.1530011
  72.9805011  71.0489996  76.0780011  72.0105011  71.1119996  75.5390011
  73.0745011  70.0749996  76.6030011  72.9735011  72.2979996  77.0310011
  72.7755011  73.2059996  76.4810011  72.1245011  72.0619996  77.6550011
  74.1245011  72.5779996  77.9850011  75.3145011  73.0309996  77.2350011
  76.0675011  73.1289996  78.0020011  75.6245011  72.2779996  76.5250011
  75.1355011  73.9309996  76.6650011  73.6695011  73.6319996  79.0520011
  73.3875011  74.4369996  78.3890011  72.8095011  73.2519996  79.5830011
  74.5205011  73.9549996  79.6330011  74.4645011  71.3099996  78.6240011
  75.3655011  71.4349996  79.2060011  74.6745011  70.4919996  77.9500011
  73.6625011  71.0829996  79.3110011  72.8385011  70.6349996  72.9290011
  75.1815011  71.6099996  72.9850011  72.3665011  75.3389996  72.3330011
  71.3955011  75.1069996  73.1100011  71.3185011  75.1909996  74.3090011
  70.1425011  74.7009996  72.3330011  69.5605011  75.6229996  72.1180011
  69.6215011  73.9519996  72.9660011  70.5175011  74.0289996  71.0360011
  71.4095011  73.3729996  71.1310011  70.6905011  74.8159996  70.2720011
  69.3625011  73.2039996  70.4560011  68.4625011  73.8139996  70.2280011
  68.9795011  72.5479996  71.2660011  69.6575011  72.4179996  69.1480011
  68.6775011  72.2969996  68.6400011  70.2135011  71.4899996  69.4000011
  70.4525011  73.2559996  68.2340011  71.4875011  73.4589996  68.5810011
  69.8695011  74.1789996  68.0300011  70.7195011  72.4729996  66.7910011
  69.6655011  72.2719996  66.5040011  71.2925011  71.5649996  67.0750011
  71.3655011  73.3369996  65.6900011  71.5735011  72.8779996  64.7000011
  72.3905011  73.6869996  65.9360011  70.6895011  74.6319996  65.2640011
  71.1685011  75.5239996  65.6960011  69.5895011  74.7609996  64.5770011
  69.2215011  75.7819996  64.3960011  68.6685011  73.7639996  63.9660011
  67.6545011  73.9969996  64.3550011  68.8565011  72.7349996  64.3400011
  68.7025011  73.6679996  62.3870011  68.2695011  74.6259996  62.0270011
  67.9605011  72.8829996  62.1260011  70.0355011  73.4499996  61.7190011
  70.3905011  72.4249996  61.9590011  70.7375011  74.2419996  62.0580011
  69.9715011  73.5169996  60.1460011  69.6295011  74.5549996  59.9470011
  69.1035011  72.9399996  59.7620011  71.1975011  73.2569996  59.3010011
  71.6755011  72.2919996  59.5760011  71.9785011  74.0229996  59.4960011
  70.8215011  73.1139996  57.7640011  69.9695011  72.4509996  57.5030011
  71.7925011  72.7599996  57.3570011  70.2345011  74.4279996  57.1170011
  70.6515011  75.3489996  57.5790011  69.1415011  74.4669996  57.3130011
  70.6245011  74.7479996  55.6230011  69.7905011  75.3229996  55.1680011
  70.6055011  73.7549996  55.1260011  71.6025011  75.2489996  55.4570011
  39.0135011  36.7729996  55.8390011  39.4925011  37.7619996  55.6740011
  38.6545011  36.7829996  56.8900011  38.0915011  36.7769996  55.2190011
  39.8825011  35.6009996  55.5250011  39.4205011  34.6639996  55.9040011
  40.1645011  35.5009996  54.4550011  41.2645011  35.6609996  56.1910011
  41.8575011  36.4569996  55.6930011  41.1505011  35.9029996  57.2690011
  42.1355011  34.3039996  56.0570011  42.3145011  34.1209996  54.9760011
  43.0845011  34.6189996  56.5410011  41.5785011  33.0869996  56.7500011
  40.6845011  32.7019996  56.2140011  42.3785011  32.3359996  56.5740011
  41.3325011  33.1999996  58.3450011  41.0975011  34.2559996  58.5960011
  40.4445011  32.6199996  58.6770011  42.4955011  32.6199996  59.1560011
  42.8915011  31.6179996  58.8870011  43.3495011  33.3079996  58.9760011
  42.2555011  32.6569996  60.6990011  41.3755011  32.0069996  60.8910011
  43.1955011  32.3149996  61.1830011  41.9595011  34.0399996  61.3990011
  42.8045011  34.6169996  60.9640011  40.9615011  34.3329996  61.0080011
  41.9025011  34.0849996  62.9120011  42.8305011  33.7839996  63.4430011
  41.7955011  35.1609996  63.1710011  40.7775011  33.2389996  63.5260011
  39.7815011  33.5969996  63.1910011  40.9005011  32.1809996  63.2100011
  40.9645011  33.0569996  65.0690011  40.2195011  32.2819996  65.3490011
  42.0305011  32.7529996  65.1540011  40.6765011  34.4009996  65.8510011
  41.4145011  35.1769996  65.5540011  39.6865011  34.8519996  65.6270011
  40.7595011  34.1629996  67.3940011  40.3315011  35.0249996  67.9500011
  40.1225011  33.3319996  67.7650011  42.1435011  33.9149996  67.9140011
  42.6605011  33.0519996  67.4410011  42.7285011  34.8189996  67.6410011
  41.9865011  33.6949996  69.4720011  40.9445011  33.6909996  70.1400011
  43.2065011  33.6769996  70.0070011  43.3535011  33.8489996  71.3980011
  42.3705011  33.7909996  71.9130011  44.0435011  33.1609996  71.9310011
  44.1025011  35.1509996  71.7330011  45.0215011  35.1449996  71.1100011
  44.5155011  35.1309996  73.2050011  44.8375011  34.0779996  73.3510011
  45.2965011  35.8619996  73.5060011  43.3305011  35.4179996  73.8540011
  43.3645011  36.3819996  75.1810011  41.8075011  36.2679996  75.5350011
  40.7875011  36.8959996  74.8010011  40.8665011  38.0029996  74.7630011
  40.8395011  36.6869996  73.7110011  39.4635011  36.3649996  75.3090011
  38.7605011  36.9019996  74.6890011  39.3805011  35.3049996  75.1240011
  39.1695011  36.5819996  76.8360011  40.0175011  35.7159996  77.6560011
  39.8715011  34.6589996  77.4890011  41.0505011  35.9329996  77.4290011
  39.7415011  35.9659996  78.6700011  39.5535011  38.0189996  77.0820011
  40.5975011  38.2359996  76.9060011  38.8805011  38.6809996  76.5570011
  39.4135011  38.1789996  78.1410011  37.7775011  36.3169996  77.1630011
  37.7805011  36.2169996  78.2390011  37.5895011  35.3389996  76.7470011
  37.0775011  37.0709996  76.8340011  44.1625011  35.7459996  76.2330011
  43.6455011  37.7839996  74.8750011  43.2625011  36.2119996  71.2930011
  43.5825011  37.2479996  70.5190011  44.6065011  37.3109996  69.9270011
  42.5415011  38.3699996  70.3460011  42.9365011  39.2689996  69.8270011
  42.1835011  38.6059996  71.3710011  41.2935011  37.7229996  69.5010011
  41.0665011  36.7279996  69.9400011  41.6255011  37.6359996  68.4450011
  40.1275011  38.7859996  69.5230011  39.9815011  39.2449996  70.5230011
  39.2365011  38.1739996  69.2650011  40.1545011  39.8669996  68.4650011
  41.1365011  40.3849996  68.4360011  39.3525011  40.6259996  68.5830011
  39.8755011  39.3389996  67.0380011  40.5665011  38.5439996  66.6870011
  40.1035011  40.2289996  66.4140011  38.3715011  38.9019996  66.8660011
  37.5635011  39.6169996  67.1320011  38.3495011  37.9469996  67.4320011
  38.0345011  38.6019996  65.3600011  37.7515011  39.5609996  64.8770011
  37.0885011  38.0239996  65.2810011  39.0165011  37.7589996  64.5280011
  38.9845011  36.6789996  64.7360011  39.9085011  38.1019996  63.5600011
  40.5065011  37.3509996  63.0230011  40.1725011  39.5289996  63.0280011
  39.4765011  40.2759996  63.4660011  40.1055011  39.6439996  61.9250011
  41.7225011  39.8799996  63.3040011  41.8625011  40.0109996  64.3980011
  41.9175011  40.9219996  62.9720011  42.7195011  38.7989996  62.7800011
  42.6825011  37.7679996  63.1920011  43.7285011  39.2029996  63.0100011
  42.7255011  38.7519996  61.2110011  42.6995011  39.7839996  60.8020011
  41.7485011  38.2729996  60.9810011  43.8605011  37.9879996  60.5500011
  43.9515011  37.1229996  61.2420011  44.8605011  38.4619996  60.6500011
  43.4885011  37.5469996  59.1270011  43.3675011  38.4829996  58.5390011
  42.4775011  37.0869996  59.1150011  44.4185011  36.6619996  58.3450011
  43.9635011  36.3889996  57.3680011  44.4305011  35.7889996  59.0330011
  45.8165011  37.2719996  58.0550011  46.4985011  36.5949996  57.4970011
  46.3915011  37.5789996  58.9550011  45.8025011  38.1989996  57.4430011
  74.1005011  78.9189996  56.1320011  73.1715011  78.5119996  56.5870011
  74.8695011  78.1509996  56.3640011  73.9815011  78.7859996  55.0360011
  74.4215011  80.3149996  56.5360011  75.2625011  80.8009996  55.9970011
  73.5425011  80.8969996  56.1850011  74.7675011  80.3899996  58.1140011
  75.0415011  81.4389996  58.3590011  73.8555011  80.1309996  58.6930011
  75.9295011  79.5209996  58.5280011  75.6365011  78.4599996  58.3790011
  76.7995011  79.7829996  57.8890011  76.1805011  79.6029996  60.0050011
  76.8275011  78.7499996  60.3020011  76.6445011  80.5879996  60.2270011
  74.9685011  79.5819996  60.8440011  74.2975011  80.4659996  60.7980011
  74.2885011  78.7699996  60.5080011  75.2025011  79.4089996  62.3550011
  75.9005011  78.5619996  62.5260011  75.6275011  80.3509996  62.7630011
  73.9395011  79.1899996  63.2220011  73.4375011  80.1809996  63.2190011
  73.3175011  78.3799996  62.7850011  74.2995011  78.9889996  64.7210011
  74.7585011  77.9769996  64.7000011  75.0495011  79.7189996  65.0950011
  73.0485011  78.9789996  65.6680011  72.5825011  79.9589996  65.4280011
  72.2895011  78.2459996  65.3190011  73.3525011  78.5669996  67.1150011
  73.8525011  77.5999996  66.8930011  74.1595011  79.1539996  67.6040011
  72.1675011  78.4929996  68.1070011  71.9925011  79.5729996  68.2970011
  71.2575011  78.0729996  67.6290011  72.3685011  77.8509996  69.3960011
  71.6435011  78.1229996  70.1930011  72.1225011  76.7749996  69.2650011
  73.8265011  78.0559996  70.0650011  74.6565011  77.7969996  69.3730011
  73.9835011  79.1099996  70.3780011  74.0375011  77.0889996  71.2840011
  73.1475011  77.1959996  71.9420011  74.0495011  76.0279996  70.9550011
  75.3185011  77.4739996  71.9810011  76.2725011  78.0589996  71.4410011
  75.3245011  76.9789996  73.2010011  76.2445011  77.5709996  74.1170011
  76.3815011  76.7189996  74.8170011  77.2285011  77.6929996  73.6160011
  75.6385011  78.8389996  74.8530011  76.4245011  79.1059996  75.5910011
  74.2835011  78.6319996  75.4560011  74.3205011  77.6529996  75.9800011
  74.1045011  79.4679996  76.1640011  73.3175011  78.3509996  74.3780011
  72.1625011  79.3679996  74.0360011  72.3795011  80.6419996  75.0360011
  71.3115011  81.6119996  75.2290011  71.3515011  82.4419996  74.4910011
  70.3335011  81.1839996  74.9200011  71.2635011  82.2479996  76.6660011
  72.0415011  82.9869996  76.7920011  70.2875011  82.6969996  76.7800011
  71.4105011  81.2519996  77.8130011  72.8405011  80.7689996  77.9290011
  73.0225011  80.2089996  78.8350011  72.9295011  80.1629996  77.0400011
  73.5075011  81.6019996  78.0950011  71.1035011  82.0109996  79.0850011
  70.0745011  82.3209996  78.9770011  71.1015011  81.2739996  79.8740011
  71.8445011  82.7529996  79.3470011  70.4885011  80.0599996  77.5020011
  71.0005011  79.3989996  76.8180011  69.5595011  80.4579996  77.1210011
  70.2825011  79.6029996  78.4590011  72.4335011  79.8099996  72.7040011
  70.8745011  78.6409996  74.1480011  75.5345011  79.8939996  73.8710011
  75.4875011  81.1319996  74.3240011  75.3035011  81.4529996  75.4930011
  75.6645011  82.2399996  73.2750011  76.7525011  82.3649996  73.0860011
  75.2185011  83.1259996  73.7750011  74.7935011  81.9709996  72.0320011
  73.7235011  82.0549996  72.3210011  75.0985011  80.9449996  71.7340011
  75.0165011  83.0069996  70.8560011  76.0195011  83.4489996  71.0420011
  74.2395011  83.7769996  71.0470011  75.0185011  82.5169996  69.4170011
  75.6125011  81.5959996  69.2390011  75.5065011  83.2749996  68.7680011
  73.5675011  82.3669996  68.9630011  72.9065011  83.2389996  69.1550011
  73.1695011  81.4949996  69.5250011  73.4165011  82.0799996  67.4090011
  72.3865011  81.7079996  67.2230011  74.0825011  81.2569996  67.0700011
  73.6155011  83.3639996  66.4990011  73.5295011  83.0319996  65.4420011
  74.7145011  83.5039996  66.5830011  72.6865011  84.5189996  66.5820011
  73.0085011  85.0799996  67.4720011  71.6045011  84.8649996  65.8170011
  70.8815011  85.5369996  66.3040011  71.0905011  84.0499996  64.6220011
  70.0015011  83.8639996  64.7470011  71.4945011  83.0169996  64.6920011
  71.3295011  84.7349996  63.2670011  72.4035011  84.8729996  63.0180011
  71.0985011  85.8149996  63.3900011  70.3955011  84.2779996  62.0970011
  70.7245011  84.9439996  61.2710011  69.3645011  84.5079996  62.4410011
  70.5295011  82.8269996  61.7230011  70.2335011  82.1399996  62.5450011
  71.5765011  82.5819996  61.4450011  69.6575011  82.4119996  60.4610011
  69.9475011  83.0099996  59.5700011  68.5685011  82.6019996  60.5720011
  69.9835011  80.9779996  60.0830011  69.8875011  80.3419996  60.9890011
  71.0685011  80.7679996  59.9690011  69.0625011  80.5909996  58.8790011
  69.5755011  79.7219996  58.4150011  68.8585011  81.4509996  58.2070011
  67.6115011  80.1019996  59.2450011  66.9585011  80.0569996  58.3470011
  67.2015011  80.7989996  60.0070011  67.6025011  79.0979996  59.7210011
  42.9175011  84.5329996  57.6180011  42.4845011  85.5029996  57.9450011
  42.5525011  83.7159996  58.2760011  42.6075011  84.3169996  56.5730011
  44.4545011  84.6739996  57.8320011  45.0405011  83.8719996  57.3350011
  44.6495011  85.5859996  57.2280011  44.9485011  84.8089996  59.3150011
  45.9695011  85.2379996  59.2300011  44.3675011  85.5719996  59.8770011
  44.8885011  83.3939996  59.9320011  43.8435011  83.0259996  60.0180011
  45.3965011  82.7389996  59.1920011  45.6195011  83.1819996  61.2250011
  45.6835011  82.0969996  61.4600011  46.6985011  83.4409996  61.1550011
  44.8625011  83.9379996  62.3980011  45.1075011  85.0149996  62.2770011
  43.7555011  83.8459996  62.3930011  45.3695011  83.4379996  63.7380011
  44.9415011  84.1199996  64.5040011  44.8745011  82.4509996  63.8630011
  46.9285011  83.3969996  63.8420011  47.2465011  82.4839996  63.2940011
  47.3035011  84.2259996  63.2040011  47.5855011  83.3109996  65.2710011
  46.9925011  82.6439996  65.9330011  48.5725011  82.8199996  65.1330011
  47.4535011  84.6649996  66.0650011  47.7885011  85.4939996  65.4050011
  46.3825011  84.8569996  66.2870011  48.2165011  84.6639996  67.3950011
  47.9135011  83.7029996  67.8650011  49.3215011  84.5719996  67.3210011
  48.0845011  85.9019996  68.3630011  48.8115011  86.0229996  69.1950011
  48.3285011  86.7869996  67.7370011  46.6055011  86.0869996  68.7270011
  46.5255011  86.9429996  69.4300011  45.9325011  86.2839996  67.8660011
  46.0685011  84.8619996  69.5310011  45.9885011  84.0349996  68.7940011
  46.8335011  84.6729996  70.3140011  44.7055011  85.2559996  70.0780011
  44.7685011  86.0359996  70.8670011  44.2385011  85.7999996  69.2280011
  43.9005011  83.9969996  70.3090011  43.2805011  83.4409996  69.4380011
  43.9865011  83.6989996  71.5640011  43.2065011  82.6829996  72.1620011
  42.6165011  83.1619996  72.9730011  42.4185011  82.4079996  71.4280011
  44.0805011  81.5509996  72.7020011  43.3075011  80.9279996  73.2010011
  45.2125011  82.0829996  73.7140011  44.7735011  82.6659996  74.5520011
  45.6855011  81.1789996  74.1530011  46.1205011  82.9099996  72.9990011
  46.6375011  84.1779996  73.7400011  46.9505011  83.6049996  75.1380011
  47.9035011  84.2389996  75.9950011  48.9275011  83.9269996  75.6960011
  48.0045011  85.3349996  75.8360011  47.5935011  83.8999996  77.4350011
  47.6835011  82.8319996  77.5700011  48.4335011  84.1879996  78.0500011
  46.2335011  84.3239996  77.9260011  45.0445011  83.6989996  77.2230011
  44.9755011  83.9939996  76.1870011  45.1375011  82.6229996  77.2370011
  44.1155011  83.9709996  77.7020011  46.1055011  84.2239996  79.4210011
  46.8855011  84.6639996  80.0250011  45.1905011  84.7399996  79.6720011
  46.0765011  83.1929996  79.7410011  46.1355011  85.7779996  77.6140011
  47.0615011  86.2739996  77.8620011  45.3415011  86.2059996  78.2080011
  45.9855011  86.0239996  76.5730011  47.8825011  84.8009996  73.1700011
  45.5075011  85.1169996  73.8660011  44.7195011  80.8929996  71.6390011
  45.2405011  79.6389996  71.8530011  45.3455011  79.0159996  72.8560011
  45.6225011  79.1129996  70.4600011  44.7995011  79.3699996  69.7590011
  45.6995011  78.0089996  70.5550011  46.8945011  79.7529996  69.9250011
  47.7395011  79.5259996  70.6100011  46.5895011  80.8209996  69.8950011
  47.2445011  79.4409996  68.4810011  48.2375011  79.8319996  68.1750011
  46.5235011  80.0069996  67.8520011  47.1445011  77.9269996  68.1700011
  46.0885011  77.5979996  68.2810011  47.8715011  77.3139996  68.7420011
  47.5195011  77.6819996  66.7040011  47.5135011  76.5789996  66.5720011
  48.5525011  77.9969996  66.4390011  46.4395011  78.1619996  65.7370011
  45.8715011  79.0569996  66.0690011  45.6205011  77.4159996  65.6520011
  46.9985011  78.4619996  64.2980011  47.5915011  77.5379996  64.1320011
  47.5665011  79.4169996  64.3050011  45.8935011  78.6329996  63.2420011
  44.9655011  79.0959996  63.6100011  45.9285011  78.1559996  61.9740011
  45.0285011  78.3189996  61.3630011  47.0395011  77.3119996  61.3180011
  46.6535011  76.2729996  61.2530011  47.8415011  77.2249996  62.0810011
  47.5955011  77.8729996  60.0280011  46.8625011  77.6259996  59.2290011
  48.5335011  77.3359996  59.7710011  47.7835011  79.4429996  59.9840011
  48.4835011  79.8099996  60.7650011  46.8045011  79.9119996  60.2210011
  48.3945011  79.9499996  58.6680011  49.3255011  79.3619996  58.5220011
  48.7155011  81.0099996  58.7460011  47.4115011  79.7849996  57.5160011
  46.4305011  79.7319996  58.0360011  47.3215011  78.7429996  57.1420011
  47.2325011  80.9559996  56.5040011  48.1555011  80.8559996  55.8950011
  47.1885011  81.9299996  57.0380011  46.0345011  80.8889996  55.5640011
  46.1245011  81.7759996  54.9020011  45.1335011  81.1909996  56.1390011
  45.8015011  79.6539996  54.7470011  46.3875011  78.8119996  55.1740011
  46.1455011  79.8459996  53.7090011  44.7175011  79.4089996  54.7580011
  55.3425011  27.5099996  56.6340011  54.5235011  26.7969996  56.8730011
  56.1825011  26.9519996  56.1690011  55.0355011  28.1999996  55.8200011
  55.8155011  28.2219996  57.9090011  54.9005011  28.7169996  58.2980011
  56.1595011  27.4219996  58.6000011  56.9785011  29.2819996  57.8010011
  57.9445011  28.7789996  57.5830011  56.6995011  29.9439996  56.9540011
  57.1235011  30.0379996  59.1200011  56.2365011  30.6699996  59.3420011
  57.2415011  29.3389996  59.9760011  58.2885011  30.9529996  59.1200011
  59.2275011  30.3609996  59.1520011  58.3645011  31.3809996  58.0980011
  58.3275011  32.0279996  60.2240011  59.3055011  32.5409996  60.3430011
  57.6365011  32.8789996  60.0420011  58.0975011  31.5709996  61.6530011
  56.9965011  31.4279996  61.6160011  58.6125011  30.6149996  61.8870011
  58.3005011  32.7239996  62.7180011  59.3305011  33.1389996  62.6650011
  57.5865011  33.4979996  62.3670011  58.0855011  32.3609996  64.1930011
  57.0105011  32.2219996  64.4360011  58.6485011  31.4139996  64.3350011
  58.6195011  33.3469996  65.2100011  59.4475011  33.8339996  64.6520011
  57.8295011  34.1129996  65.3610011  59.1785011  32.7039996  66.4990011
  58.6795011  31.7159996  66.5990011  60.2525011  32.4369996  66.4080011
  59.1455011  33.5189996  67.7380011  60.1565011  33.8639996  68.0430011
  58.7045011  34.5369996  67.6810011  58.7745011  32.6999996  68.9870011
  59.1515011  31.6749996  68.7860011  59.2395011  33.2049996  69.8610011
  57.2755011  32.3429996  69.0670011  56.6665011  33.2679996  68.9750011
  57.0405011  31.6229996  68.2540011  56.8365011  31.6739996  70.3560011
  57.2755011  30.6539996  70.3220011  57.2345011  32.2349996  71.2280011
  55.2325011  31.6409996  70.4000011  54.4595011  31.6889996  69.4430011
  54.9985011  31.1679996  71.6070011  53.6975011  30.5769996  71.7040011
  52.8485011  31.2899996  71.7880011  53.3885011  30.0139996  70.7980011
  53.6005011  29.6349996  73.0020011  52.5435011  29.3599996  73.2030011
  53.9475011  30.3679996  74.3760011  54.8465011  30.9699996  74.1230011
  53.1245011  31.0929996  74.5530011  54.1175011  29.4189996  75.3410011
  54.5625011  29.9279996  76.7960011  56.0415011  30.4719996  76.5810011
  57.0225011  29.3909996  76.3310011  57.3225011  28.9139996  77.2880011
  56.6545011  28.7239996  75.5220011  58.3665011  30.0379996  75.9640011
  58.7095011  30.4419996  76.9050011  59.0615011  29.2309996  75.7870011
  58.4965011  31.0989996  74.8910011  57.7115011  32.3119996  75.3750011
  56.6705011  32.1709996  75.1250011  57.8195011  32.3479996  76.4490011
  58.0705011  33.2149996  74.9030011  59.9485011  31.3719996  74.8230011
  60.3375011  30.4539996  74.4060011  60.2225011  32.1309996  74.1050011
  60.2335011  31.5619996  75.8470011  57.9535011  30.7359996  73.5170011
  56.8785011  30.7739996  73.4250011  58.4425011  29.8289996  73.1950011
  58.4105011  31.4899996  72.8940011  53.6155011  30.9889996  77.1930011
  54.5465011  28.7729996  77.7140011  54.4925011  28.5109996  72.8080011
  54.2585011  27.7819996  71.5940011  53.1805011  27.6859996  71.0170011
  55.5575011  27.2069996  71.0860011  55.7855011  26.2379996  71.5800011
  56.4385011  27.8059996  71.4000011  55.5155011  27.0619996  69.5560011
  54.6035011  26.5569996  69.1710011  56.3565011  26.3919996  69.2770011
  55.8225011  28.3429996  68.8490011  56.7995011  28.6619996  69.2710011
  55.1605011  29.1829996  69.1480011  55.9925011  28.3849996  67.3070011
  56.7755011  27.6359996  67.0610011  56.3625011  29.3799996  66.9790011
  54.6515011  28.0249996  66.5620011  53.7685011  28.2129996  67.2090011
  54.6325011  26.9259996  66.7230011  54.6785011  28.3109996  65.1140011
  53.9665011  27.6369996  64.5920011  55.6535011  28.0789996  64.6350011
  54.4125011  29.8029996  64.8190011  54.9125011  30.1129996  63.8770011
  54.8515011  30.4409996  65.6150011  52.9335011  29.9259996  64.6950011
  52.4585011  29.8509996  65.6840011  52.1965011  30.1999996  63.5960011
  51.1115011  30.2929996  63.7530011  52.7075011  30.4319996  62.1690011
  51.9955011  29.8199996  61.5760011  53.7245011  30.0729996  61.9010011
  52.4185011  31.9079996  61.6410011  53.3025011  32.5779996  61.6840011
  51.6045011  32.3429996  62.2610011  51.8875011  31.9639996  60.2180011
  51.6765011  33.0349996  60.0130011  50.9145011  31.4439996  60.0850011
  52.8155011  31.5369996  59.0580011  53.0535011  30.4529996  59.1040011
  53.7945011  32.0419996  59.2050011  52.2495011  31.8669996  57.6750011
  52.0805011  32.9649996  57.6910011  51.2385011  31.4089996  57.6340011
  53.0215011  31.3729996  56.4560011  52.4065011  31.4629996  55.5350011
  52.9005011  30.2709996  56.5250011  54.3755011  31.9789996  56.1530011
  55.0745011  31.7709996  56.9920011  54.3135011  33.0869996  56.1010011
  54.8805011  31.6279996  54.8140011  55.8605011  32.0739996  54.5410011
  54.2335011  32.1209996  54.0580011  54.9105011  30.5369996  54.6070011
  78.7635011  69.8609996  55.0250011  79.3505011  70.7709996  55.2750011
  78.1675011  70.0379996  54.1040011  79.4635011  69.0679996  54.6850011
  78.0225011  69.2179996  56.2250011  77.4315011  70.0709996  56.6240011
  77.2155011  68.5529996  55.8490011  78.9075011  68.4379996  57.2930011
  79.6505011  69.1889996  57.6360011  78.3385011  68.2379996  58.2260011
  79.6555011  67.1479996  56.9700011  80.1545011  67.2629996  55.9840011
  80.3625011  67.0589996  57.8220011  78.7175011  65.8769996  57.0720011
  78.0965011  65.9229996  57.9920011  77.9125011  66.0399996  56.3240011
  79.3645011  64.5499996  56.7860011  78.5425011  63.8039996  56.7300011
  79.8035011  64.6989996  55.7760011  80.4985011  64.1729996  57.7350011
  80.7915011  63.1849996  57.3200011  81.2925011  64.9379996  57.5910011
  80.1835011  64.1949996  59.1510011  79.2575011  64.7569996  59.3970011
  80.0945011  63.2349996  59.7020011  81.1485011  65.1119996  60.0190011
  82.1875011  64.7199996  59.9870011  81.1795011  66.1399996  59.5990011
  80.5815011  65.3709996  61.4370011  80.4165011  64.3829996  61.9180011
  81.5075011  65.7599996  61.9120011  79.4655011  66.3959996  61.6400011
  79.6605011  67.2549996  60.9630011  78.4985011  65.9069996  61.3970011
  79.2535011  66.9039996  63.0380011  80.2195011  67.3469996  63.3610011
  78.4815011  67.7029996  63.0460011  78.7025011  65.9049996  64.0780011
  77.7615011  65.4309996  63.7260011  79.5445011  65.1989996  64.2410011
  78.3425011  66.6459996  65.4190011  78.1385011  67.7039996  65.1460011
  77.4325011  66.1819996  65.8570011  79.4095011  66.6819996  66.4370011
  79.8515011  65.6779996  66.6070011  80.2525011  67.3259996  66.1080011
  78.9055011  67.1789996  67.8400011  77.7455011  67.0149996  68.2820011
  79.8335011  67.7449996  68.5430011  79.5615011  68.0539996  69.9190011
  79.7115011  69.1359996  70.1190011  78.4875011  67.8469996  70.1150011
  80.5555011  67.3549996  70.8880011  80.3875011  66.2719996  70.7120011
  80.3315011  67.8409996  72.3250011  79.2725011  68.0369996  72.5980011
  80.6845011  66.9139996  72.8270011  81.2015011  68.9189996  72.6200011
  81.1615011  69.5659996  74.0660011  81.3565011  68.3279996  75.0750011
  82.6465011  67.7859996  75.2720011  82.6305011  66.8099996  74.7400011
  83.5005011  68.3379996  74.8250011  82.6625011  67.4299996  76.7610011
  81.9165011  66.6659996  76.9240011  83.5765011  67.0089996  77.1540011
  82.3935011  68.5769996  77.7500011  82.7855011  68.0989996  79.0760011
  83.8515011  67.9269996  79.0470011  82.5815011  68.8079996  79.8650011
  82.2535011  67.1719996  79.2330011  83.2975011  69.7179996  77.4590011
  84.3015011  69.3509996  77.3110011  82.9475011  70.2289996  76.5740011
  83.3305011  70.3049996  78.3650011  80.9085011  68.9569996  77.8450011
  80.4565011  69.3899996  76.9650011  80.7195011  69.6199996  78.6770011
  80.4265011  68.0279996  78.1120011  82.3365011  70.4799996  74.2520011
  79.7865011  70.1539996  74.3480011  81.8745011  67.6879996  70.4340011
  82.8455011  67.0649996  71.1310011  82.6495011  66.2419996  72.0140011
  84.2075011  67.5669996  70.5540011  83.9645011  68.1229996  69.6240011
  84.9325011  66.7849996  70.2420011  84.8895011  68.5519996  71.6000011
  85.4205011  67.9809996  72.3910011  84.1115011  69.2139996  72.0360011
  85.9765011  69.4519996  71.0390011  86.8585011  68.8709996  70.6960011
  86.2215011  70.1679996  71.8520011  85.4575011  70.2409996  69.8100011
  85.4035011  69.5609996  68.9330011  86.2155011  71.0449996  69.6900011
  84.1805011  71.0679996  70.0610011  84.2855011  71.5339996  71.0640011
  83.3705011  70.3209996  70.1970011  83.9035011  72.1509996  68.9900011
  84.7265011  72.8959996  68.9470011  83.0075011  72.7509996  69.2570011
  83.6775011  71.4909996  67.5730011  84.5725011  70.8469996  67.4390011
  83.7825011  72.3789996  66.9140011  82.3305011  70.7909996  67.4130011
  81.4665011  71.4699996  67.4760011  82.0125011  69.4989996  67.1160011
  80.9245011  69.3749996  67.0150011  82.8165011  68.3009996  66.8570011
  82.4955011  67.5169996  67.5750011  83.8285011  68.4609996  67.2870011
  82.9705011  67.7049996  65.3410011  81.9475011  67.7699996  64.9130011
  83.3495011  66.6599996  65.3220011  83.9235011  68.5319996  64.4340011
  84.9665011  68.3419996  64.7660011  83.6435011  69.6069996  64.4780011
  83.9285011  68.3519996  62.8870011  82.8655011  68.1419996  62.6390011
  84.5945011  67.4949996  62.6460011  84.3685011  69.5869996  62.0750011
  85.4775011  69.5949996  62.1350011  84.0095011  70.5709996  62.4460011
  83.9835011  69.4359996  60.5590011  82.9515011  69.8429996  60.4980011
  83.9055011  68.3439996  60.3700011  84.9145011  70.2279996  59.5750011
  85.9045011  70.2149996  60.0780011  84.6225011  71.2989996  59.5590011
  84.9175011  69.6849996  58.1260011  85.4985011  68.7399996  58.0560011
  85.5135011  70.3329996  57.4480011  83.9265011  69.5599996  57.6380011
  33.5325011  35.0789996  58.0910011  33.0715011  34.1299996  58.4400011
  34.4515011  34.8059996  57.5300011  32.9165011  35.6179996  57.3400011
  33.8305011  36.0439996  59.2570011  34.7335011  35.7019996  59.8060011
  34.1245011  36.9859996  58.7450011  32.7315011  36.3499996  60.3010011
  31.7885011  36.6649996  59.8060011  32.6435011  35.3759996  60.8280011
  33.2395011  37.4969996  61.1790011  34.0355011  37.1519996  61.8730011
  33.8065011  38.2199996  60.5540011  32.2055011  38.1709996  61.9060011
  31.5545011  38.7719996  61.2370011  31.5885011  37.3809996  62.3850011
  32.7185011  39.1689996  62.9890011  33.2315011  39.9919996  62.4480011
  31.8105011  39.5029996  63.5360011  33.4725011  38.5309996  64.1080011
  32.8095011  37.6679996  64.3310011  34.4655011  38.0819996  63.8930011
  33.6035011  39.4819996  65.2660011  33.9235011  40.4839996  64.9090011
  32.6585011  39.7739996  65.7720011  34.5555011  38.9789996  66.3930011
  34.0365011  38.2349996  67.0340011  35.4965011  38.4879996  66.0660011
  35.0685011  40.1229996  67.2520011  35.2695011  41.0299996  66.6420011
  34.3025011  40.3479996  68.0250011  36.3835011  39.7619996  68.0440011
  36.5305011  40.4209996  68.9250011  36.1265011  38.7479996  68.4190011
  37.6095011  39.8089996  67.1640011  37.4715011  39.3799996  66.1490011
  37.8055011  40.8899996  66.9950011  38.8865011  39.1129996  67.8120011
  39.7385011  39.1819996  67.1010011  39.1855011  39.5699996  68.7800011
  38.7345011  37.5839996  68.2030011  37.7755011  37.6399996  68.7610011
  38.4845011  36.9679996  67.3130011  39.8755011  36.8669996  68.9220011
  39.7865011  35.8509996  68.4820011  40.8025011  37.4369996  68.6990011
  39.4735011  36.7509996  70.4240011  39.0385011  35.7549996  70.9680011
  39.6435011  37.9379996  70.9170011  38.9335011  38.1459996  72.2150011
  39.2525011  37.3169996  72.8830011  39.2985011  39.0549996  72.7390011
  37.4115011  38.3989996  72.0460011  37.2675011  39.0409996  71.1510011
  36.8265011  39.0899996  73.3150011  36.9505011  38.4699996  74.2290011
  37.5155011  39.9409996  73.5030011  35.5225011  39.5579996  73.1810011
  34.7105011  39.9629996  74.4470011  35.1785011  38.8449996  75.5080011
  34.6605011  37.5239996  75.2410011  34.7455011  37.2919996  74.1580011
  35.3775011  36.8519996  75.7570011  33.2755011  37.3989996  75.9050011
  32.6145011  38.1359996  75.4730011  33.0085011  36.3969996  75.6050011
  33.1945011  37.3429996  77.4340011  33.3495011  38.7199996  78.0330011
  34.3755011  39.0549996  77.9890011  32.7835011  39.4739996  77.5050011
  33.1955011  38.5429996  79.0870011  31.7725011  36.9149996  77.7810011
  31.7095011  35.9489996  77.3020011  31.4805011  36.8209996  78.8170011
  31.0385011  37.4749996  77.2200011  34.2585011  36.4229996  78.0180011
  34.2025011  36.2079996  79.0750011  35.2235011  36.8659996  77.8210011
  34.0365011  35.4789996  77.5430011  35.0775011  41.3829996  74.8060011
  33.2905011  39.7269996  74.1720011  36.8135011  37.1509996  71.7400011
  35.5575011  37.1989996  71.2080011  35.0175011  38.2659996  70.8930011
  34.9635011  35.8159996  70.9520011  34.1945011  35.7069996  71.7460011
  35.7635011  35.0739996  71.1600011  34.4025011  35.6489996  69.5760011
  33.8035011  36.5539996  69.3400011  33.6605011  34.8269996  69.4910011
  35.4175011  35.5229996  68.4650011  36.0775011  34.6699996  68.7330011
  36.1945011  36.3139996  68.3950011  34.6685011  35.1889996  67.0870011
  33.8185011  35.8689996  66.8610011  34.2585011  34.1679996  67.2420011
  35.5155011  35.3259996  65.8080011  35.8485011  36.3789996  65.9280011
  34.7735011  35.2719996  64.9830011  36.6855011  34.2609996  65.7510011
  36.2955011  33.2209996  65.7360011  37.2635011  34.3389996  66.6970011
  37.6755011  34.4429996  64.6100011  37.1635011  34.3929996  63.6250011
  38.4555011  33.6519996  64.6310011  38.5315011  35.6939996  64.7140011
  39.3325011  35.7049996  65.4680011  38.4135011  36.7669996  63.9740011
  39.1935011  37.5399996  64.0380011  37.4095011  37.0109996  62.9230011
  36.9405011  37.9839996  63.1820011  36.7085011  36.1779996  62.7010011
  38.1095011  37.2769996  61.6080011  38.4865011  36.3019996  61.2310011
  38.9195011  38.0309996  61.7040011  37.1825011  38.0709996  60.5990011
  37.2035011  39.1559996  60.8380011  36.1855011  37.5959996  60.4780011
  37.7705011  38.1209996  59.1160011  38.8025011  38.4599996  59.3450011
  37.1945011  38.7729996  58.4250011  37.7275011  36.7309996  58.4810011
  36.6735011  36.4609996  58.2530011  37.9955011  35.8919996  59.1570011
  38.5635011  36.7209996  57.1820011  38.0885011  37.2729996  56.3430011
  38.5505011  35.7039996  56.7360011  40.1415011  36.9919996  57.1900011
  40.3105011  37.9169996  57.7810011  40.4765011  37.0479996  56.1320011
  40.8745011  35.8919996  57.9560011  40.2405011  35.4819996  58.7710011
  41.8335011  36.2919996  58.3500011  41.0585011  35.0509996  57.2530011
  32.2645011  47.7589996  54.3480011  31.1585011  47.6599996  54.3240011
  32.6105011  46.7929996  53.9230011  32.7665011  48.5619996  53.7680011
  32.7255011  47.8579996  55.8650011  33.8285011  47.8529996  56.0020011
  32.2515011  48.7609996  56.3050011  32.2295011  46.6059996  56.6730011
  31.1605011  46.5139996  56.3850011  32.8005011  45.7089996  56.3520011
  32.2955011  46.9179996  58.1990011  33.2925011  47.3789996  58.3650011
  31.6005011  47.7679996  58.3670011  31.9585011  45.7349996  59.0970011
  31.1405011  45.1549996  58.6180011  32.7775011  44.9859996  59.1560011
  31.2835011  46.1789996  60.4480011  30.2335011  46.5179996  60.3180011
  31.2275011  45.2679996  61.0810011  32.1955011  47.2489996  61.1370011
  33.2655011  46.9549996  61.0840011  31.9935011  48.1849996  60.5730011
  31.9665011  47.6819996  62.6480011  32.4015011  48.7049996  62.6300011
  30.8985011  47.8709996  62.8900011  32.6885011  46.9059996  63.7300011
  33.7395011  46.9549996  63.3730011  32.7815011  47.5119996  64.6560011
  32.1415011  45.5009996  64.0340011  32.0195011  44.7819996  63.1960011
  32.7825011  44.8779996  64.6940011  30.7095011  45.5379996  64.6960011
  30.7365011  46.3699996  65.4310011  29.9225011  45.8509996  63.9770011
  30.3225011  44.1569996  65.2860011  29.2295011  44.0799996  65.4720011
  30.6405011  43.3179996  64.6310011  30.9145011  43.7959996  66.6830011
  30.9845011  42.7129996  66.9200011  31.9795011  44.1109996  66.7160011
  30.1845011  44.4789996  67.7870011  30.1045011  45.5859996  67.7490011
  29.1365011  44.1249996  67.8910011  30.7395011  44.2419996  69.2190011
  30.0495011  44.6189996  70.0030011  30.7865011  43.1629996  69.4800011
  32.0975011  44.8709996  69.4250011  32.6625011  45.5019996  68.5660011
  32.4815011  44.6609996  70.6860011  33.4535011  45.5699996  71.3460011
  34.0555011  44.9669996  72.0590011  34.1915011  45.8039996  70.5500011
  32.7745011  46.7399996  72.0910011  33.5965011  47.3009996  72.5850011
  31.8925011  46.0729996  73.1970011  31.1275011  45.4449996  72.6920011
  32.5675011  45.4299996  73.8010011  31.3125011  47.0879996  73.9930011
  30.0835011  46.8289996  74.9950011  30.3675011  48.0359996  75.9830011
  31.2845011  47.8699996  77.1030011  30.7895011  48.3419996  77.9790011
  31.3275011  46.7989996  77.3940011  32.7095011  48.4139996  76.9650011
  33.2695011  48.4119996  77.8890011  33.2065011  47.7309996  76.2910011
  32.9695011  49.7919996  76.5020011  34.3785011  50.1469996  76.8670011
  34.5575011  51.1539996  76.5210011  34.4405011  50.1039996  77.9440011
  34.9735011  49.3549996  76.4380011  32.7395011  49.9589996  75.0540011
  33.1015011  49.0849996  74.5330011  31.7075011  50.1239996  74.7820011
  33.2575011  50.8629996  74.7700011  31.9465011  50.6899996  77.2200011
  31.6815011  50.2079996  78.1490011  31.1045011  50.6579996  76.5450011
  32.3005011  51.6959996  77.3900011  28.8665011  47.0389996  74.1240011
  30.1545011  45.5439996  75.7190011  32.0125011  47.4809996  71.1750011
  32.6465011  48.5069996  70.6550011  33.8785011  48.6999996  70.7810011
  31.6805011  49.4449996  69.9500011  32.1685011  50.2479996  69.3570011
  31.2015011  50.0459996  70.7520011  30.7285011  48.6299996  69.0950011
  29.8205011  48.5189996  69.7260011  31.2345011  47.6589996  68.9030011
  30.3245011  49.4169996  67.8600011  31.1375011  49.8489996  67.2390011
  29.6955011  50.2759996  68.1780011  29.4235011  48.5619996  67.0570011
  28.3925011  48.6329996  67.4640011  29.7275011  47.5009996  67.1820011
  29.3455011  48.9079996  65.5660011  30.3865011  48.8429996  65.1860011
  29.0115011  49.9579996  65.4240011  28.1125011  48.2249996  64.9640011
  27.3085011  48.5599996  65.6540011  28.1695011  47.1319996  65.1550011
  27.7265011  48.4309996  63.4880011  26.7275011  47.9489996  63.4330011
  28.2995011  47.8619996  62.7240011  27.5115011  49.9239996  63.1500011
  27.0095011  50.4819996  63.9550011  27.9455011  50.5229996  62.0290011
  27.7395011  51.5859996  61.8370011  28.7365011  49.7989996  60.8840011
  28.3625011  48.7539996  60.9160011  29.8245011  49.8499996  61.1060011
  28.4805011  50.4729996  59.5310011  28.8415011  51.5179996  59.6470011
  27.4045011  50.5759996  59.2730011  29.1645011  49.6579996  58.3790011
  28.9805011  48.5759996  58.5540011  30.2615011  49.8249996  58.4380011
  28.8695011  50.1489996  57.0040011  27.7915011  50.3129996  56.7880011
  29.2345011  49.4129996  56.2560011  29.5805011  51.4249996  56.5510011
  29.5485011  52.2469996  57.2970011  28.9805011  51.8639996  55.7250011
  31.0405011  51.1149996  56.0700011  30.9965011  50.2749996  55.3450011
  31.5705011  50.7409996  56.9720011  31.8565011  52.3249996  55.4200011
  31.7955011  53.2739996  55.9940011  31.1805011  52.5489996  54.5680011
  33.2645011  51.8169996  55.1330011  33.8925011  52.6699996  54.7950011
  33.2535011  51.1269996  54.2620011  33.6105011  51.2949996  56.0510011
  83.2555011  60.6199996  54.0670011  84.0335011  59.9199996  54.4400011
  83.4595011  60.9069996  53.0140011  82.3625011  59.9689996  54.1790011
  83.1115011  61.7929996  55.0970011  83.7985011  62.6349996  54.8680011
  82.0635011  62.1499996  54.9990011  83.4365011  61.4879996  56.5660011
  82.9695011  60.5039996  56.7860011  84.5325011  61.3159996  56.6130011
  83.0235011  62.7089996  57.4780011  83.7575011  63.4899996  57.1870011
  81.9635011  62.9959996  57.3050011  83.0605011  62.4619996  59.0030011
  84.0845011  62.2639996  59.3860011  82.7695011  63.4059996  59.5110011
  82.3025011  61.2129996  59.3920011  81.2295011  61.3559996  59.1440011
  82.7405011  60.3789996  58.8020011  82.4125011  60.7719996  60.8730011
  81.7525011  59.8949996  61.0450011  83.4845011  60.5029996  60.9830011
  81.9665011  61.8189996  61.8340011  82.5965011  62.7109996  61.6300011
  80.8595011  61.9079996  61.8110011  82.2535011  61.3739996  63.3210011
  81.6415011  60.4749996  63.5510011  83.3455011  61.1759996  63.3790011
  82.0615011  62.4049996  64.5120011  82.8165011  63.2069996  64.3660011
  81.0375011  62.8209996  64.3910011  81.8385011  61.7609996  65.9480011
  82.8425011  61.4119996  66.2700011  81.6245011  62.6439996  66.5870011
  80.8335011  60.7179996  66.0920011  79.8035011  60.9679996  65.7590011
  81.1185011  59.7999996  65.5340011  80.6575011  60.3109996  67.5480011
  81.6265011  59.9809996  67.9790011  80.4175011  61.2459996  68.0970011
  79.6145011  59.2279996  67.7880011  78.6375011  59.7119996  67.5720011
  79.7365011  58.4209996  67.0340011  79.3715011  58.6349996  69.2000011
  79.3795011  59.3529996  70.0480011  78.4225011  58.0629996  69.2800011
  80.4295011  57.6189996  69.4440011  80.7135011  56.6149996  68.8000011
  81.1275011  57.9989996  70.6580011  82.2495011  57.2629996  71.0970011
  81.8425011  56.3609996  71.6030011  82.8015011  56.8429996  70.2290011
  83.2565011  58.0499996  71.9900011  83.9405011  57.3289996  72.4870011
  82.4325011  58.7789996  73.1160011  81.7645011  59.5909996  72.7560011
  81.7285011  58.0619996  73.5900011  83.2215011  59.1439996  74.2100011
  83.9435011  60.5129996  74.0610011  83.8785011  61.2469996  75.4900011
  84.1865011  60.4419996  76.6310011  85.1465011  59.8859996  76.5710011
  84.4385011  61.1239996  77.4710011  83.0545011  59.5429996  77.1230011
  82.8585011  58.8349996  76.3310011  83.4965011  59.0569996  77.9800011
  81.7905011  60.1519996  77.5050011  82.1415011  61.1949996  78.5300011
  82.2875011  60.7189996  79.4880011  83.0215011  61.7559996  78.2530011
  81.2785011  61.8439996  78.5620011  81.1645011  60.8719996  76.2990011
  81.2375011  60.3609996  75.3500011  80.1185011  60.9709996  76.5500011
  81.6435011  61.8229996  76.1200011  80.8015011  59.0729996  77.8940011
  80.5295011  58.5439996  76.9930011  79.9895011  59.4869996  78.4740011
  81.3135011  58.3309996  78.4890011  85.3705011  60.2649996  73.6730011
  83.1625011  61.3139996  73.1110011  83.9235011  59.0339996  71.1330011
  84.9915011  58.6829996  70.5140011  85.5635011  57.6229996  70.6400011
  85.5915011  59.9059996  69.8170011  86.6445011  59.6609996  69.5620011
  85.6545011  60.7129996  70.5790011  84.9055011  60.3609996  68.5520011
  85.1045011  61.4359996  68.3520011  83.8005011  60.2999996  68.4550011
  85.3935011  59.6789996  67.2700011  86.4855011  59.8769996  67.3180011
  84.9975011  60.2519996  66.4040011  85.1805011  58.1659996  67.1970011
  85.5465011  57.5819996  68.0690011  85.8395011  57.8999996  66.3440011
  83.6965011  57.6779996  66.7320011  83.0145011  58.2789996  67.3700011
  83.6965011  56.5739996  66.8570011  83.4775011  58.0259996  65.2650011
  83.4775011  59.1119996  65.0290011  82.4465011  57.6829996  65.0330011
  84.4235011  57.2179996  64.1740011  85.5005011  57.4129996  64.3670011
  84.1945011  57.7759996  63.2410011  83.9955011  55.7539996  64.0690011
  84.1415011  55.1499996  64.9760011  83.6355011  55.1609996  62.8940011
  83.4365011  54.0799996  62.9360011  83.5335011  55.7489996  61.4810011
  84.0165011  54.9989996  60.8190011  84.1425011  56.6599996  61.3050011
  82.1445011  55.9899996  60.9060011  81.7195011  56.9849996  61.1570011
  81.4225011  55.2099996  61.2290011  82.1865011  55.9229996  59.3560011
  82.6045011  54.9149996  59.1490011  82.7915011  56.7839996  59.0010011
  80.7565011  56.1479996  58.6830011  80.3755011  57.0779996  59.1560011
  80.0405011  55.3259996  58.8950011  80.8425011  56.2369996  57.1460011
  81.4375011  55.3809996  56.7620011  81.4695011  57.0659996  56.7530011
  79.4215011  56.3389996  56.5550011  78.8155011  55.6539996  57.1860011
  79.4675011  56.1419996  55.4620011  78.8475011  57.7969996  56.6830011
  78.6145011  57.9959996  57.7510011  77.8795011  57.8079996  56.1390011
  79.8195011  58.8329996  56.2410011  79.3745011  59.8489996  56.1830011
  80.2465011  58.5429996  55.2570011  80.6235011  58.8679996  57.0070011
  31.9295011  62.3259996  54.2260011  32.8165011  61.9189996  53.6950011
  31.9995011  63.4069996  53.9800011  30.9925011  62.0839996  53.6800011
  31.8675011  62.0629996  55.6830011  31.9565011  60.9739996  55.8830011
  32.7655011  62.4729996  56.1920011  30.6905011  62.6269996  56.4940011
  30.7125011  63.7369996  56.4590011  29.7325011  62.3599996  55.9990011
  30.6735011  62.2089996  57.9310011  30.2085011  61.1999996  57.9510011
  31.7015011  62.1799996  58.3520011  29.7165011  63.0119996  58.9240011
  30.1815011  64.0209996  58.9440011  28.7575011  63.0629996  58.3670011
  29.6715011  62.3699996  60.3220011  28.6835011  62.5759996  60.7850011
  29.9125011  61.3039996  60.1190011  30.7935011  62.8889996  61.2580011
  31.0735011  62.1939996  62.0780011  31.7365011  63.0649996  60.6990011
  30.5155011  64.3079996  61.7930011  31.4055011  64.8579996  62.1670011
  30.1795011  64.9009996  60.9160011  29.4745011  64.4089996  62.9760011
  28.5145011  63.9549996  62.6500011  29.7785011  63.9319996  63.9320011
  28.9885011  65.8549996  63.3120011  29.8735011  66.5189996  63.2170011
  28.1965011  66.1289996  62.5830011  28.4795011  66.1309996  64.6710011
  27.4615011  65.6889996  64.7240011  29.1035011  65.6659996  65.4640011
  28.5095011  67.6239996  64.9740011  29.3645011  68.1349996  64.4810011
  27.5635011  68.0829996  64.6140011  28.7465011  68.0069996  66.4860011
  29.8265011  68.0389996  66.7440011  28.3945011  69.0479996  66.6510011
  27.9145011  67.0649996  67.4610011  26.8645011  67.3349996  67.2210011
  28.2275011  66.0209996  67.2440011  28.2735011  67.2689996  68.9680011
  29.3615011  67.2299996  69.1910011  27.9235011  68.2599996  69.3280011
  27.6235011  66.1009996  69.7570011  26.5915011  65.5249996  69.5210011
  28.4785011  65.7559996  70.7310011  27.9865011  64.6159996  71.5350011
  27.0475011  64.8329996  72.0870011  27.8835011  63.6719996  70.9580011
  28.9355011  64.1889996  72.6960011  28.5785011  63.2539996  73.1780011
  28.9585011  65.2639996  73.7960011  29.4475011  66.1919996  73.4290011
  27.9205011  65.4509996  74.1440011  29.8135011  64.7829996  74.8410011
  29.9375011  65.8099996  76.1130011  31.4285011  66.0839996  76.3480011
  32.2445011  64.9589996  76.8080011  32.1435011  64.8709996  77.9110011
  32.2015011  64.0219996  76.2130011  33.7575011  65.3409996  76.8390011
  33.8975011  66.2229996  77.4470011  34.4225011  64.5849996  77.2280011
  34.3745011  65.5679996  75.4320011  33.8975011  66.8539996  74.8530011
  33.8995011  66.7579996  73.7780011  32.8725011  66.9509996  75.1820011
  34.5265011  67.7089996  75.0530011  35.8335011  65.7399996  75.7630011
  36.3255011  65.6489996  74.8060011  35.9355011  66.6509996  76.3340011
  36.2025011  64.8679996  76.2820011  34.1755011  64.4469996  74.4740011
  34.6715011  63.5429996  74.7970011  34.6755011  64.6899996  73.5480011
  33.1195011  64.2469996  74.3700011  29.2455011  67.0389996  75.7690011
  29.4485011  65.1269996  77.2860011  30.3315011  64.0589996  72.1530011
  30.8435011  62.7299996  72.1600011  30.1765011  61.7549996  72.3850011
  32.2925011  62.9099996  71.8830011  32.9685011  62.3309996  72.5480011
  32.6215011  63.9519996  72.0870011  32.6215011  62.6209996  70.4630011
  32.4915011  61.5489996  70.2020011  33.7005011  62.7849996  70.2520011
  31.9855011  63.5559996  69.3580011  32.3245011  64.5899996  69.5830011
  30.8765011  63.6049996  69.3220011  32.4885011  63.2019996  67.9690011
  32.1195011  62.1659996  67.8110011  33.5715011  63.3129996  67.7440011
  31.8995011  64.1139996  66.8140011  30.8015011  63.9699996  66.9040011
  32.2285011  63.7879996  65.8040011  32.2515011  65.6309996  67.0180011
  33.3135011  65.6589996  67.3420011  31.5085011  66.0589996  67.7240011
  32.1795011  66.4939996  65.7570011  31.1495011  66.3789996  65.3580011
  32.7645011  65.9009996  65.0220011  32.6535011  67.8859996  65.9360011
  32.2385011  68.3679996  66.8340011  33.5165011  68.5999996  65.2120011
  33.7515011  69.6619996  65.3750011  34.1745011  68.1469996  63.9730011
  33.9915011  67.0599996  63.8330011  35.2605011  68.3829996  63.9960011
  33.7095011  68.8819996  62.7380011  34.3565011  68.6099996  61.8760011
  33.8705011  69.9809996  62.7790011  32.2195011  68.6229996  62.3520011
  31.7315011  69.2359996  63.1390011  32.0545011  67.5279996  62.4380011
  31.8325011  69.0989996  60.9170011  32.5865011  69.7399996  60.4120011
  30.9405011  69.7419996  61.0770011  31.3795011  67.9569996  59.9040011
  30.9755011  68.4289996  58.9830011  30.5825011  67.3789996  60.4180011
  32.4065011  66.8169996  59.4880011  31.7365011  66.0179996  59.1040011
  32.7925011  66.5449996  60.4930011  33.5935011  67.1159996  58.4890011
  34.1075011  68.0679996  58.7410011  33.1645011  67.2059996  57.4690011
  34.7025011  66.0189996  58.4510011  34.9805011  65.6859996  59.4740011
  35.5985011  66.2589996  57.8410011  34.2535011  65.0719996  58.0820011
  82.0475011  51.4069996  57.9370011  81.9475011  52.5129996  57.9650011
  81.0345011  51.0139996  58.1670011  82.3325011  51.2029996  56.8830011
  83.0825011  50.8019996  58.8890011  82.5605011  50.7559996  59.8690011
  83.2735011  49.8209996  58.4030011  84.3855011  51.7289996  59.0040011
  84.7055011  51.9609996  57.9660011  84.0575011  52.6489996  59.5340011
  85.5105011  51.1959996  59.8470011  85.7855011  50.1659996  59.5360011
  86.3585011  51.8849996  59.6460011  85.2445011  51.0809996  61.3790011
  84.3745011  50.3919996  61.4370011  86.1255011  50.5699996  61.8230011
  85.1045011  52.5109996  62.0420011  86.0345011  52.9849996  61.6630011
  84.1175011  52.9089996  61.7220011  85.1765011  52.4329996  63.5850011
  84.1515011  52.4149996  64.0130011  85.7375011  51.5719996  64.0090011
  85.9025011  53.5949996  64.2410011  86.9685011  53.6309996  63.9270011
  85.3565011  54.4539996  63.7970011  85.6915011  53.5939996  65.7730011
  86.1165011  54.5659996  66.1000011  84.6265011  53.5419996  66.0850011
  86.4755011  52.4219996  66.5160011  86.2895011  51.4229996  66.0660011
  87.5215011  52.6779996  66.2430011  86.1455011  52.4119996  68.0070011
  85.1395011  52.8739996  68.1020011  86.2825011  51.3489996  68.3000011
  87.2655011  53.2149996  68.8190011  88.2155011  52.8349996  68.3860011
  87.1595011  54.2279996  68.3770011  87.0315011  53.1819996  70.3100011
  86.7495011  52.2529996  70.8500011  87.9315011  53.6479996  70.7640011
  85.9685011  54.0919996  70.8680011  86.0475011  55.1379996  70.5040011
  84.9945011  53.6129996  70.6320011  85.9885011  54.1929996  72.4520011
  85.7985011  53.1839996  72.8770011  86.9685011  54.6189996  72.7530011
  84.7945011  55.0519996  72.9780011  84.4025011  56.0949996  72.4500011
  84.3305011  54.4599996  74.0560011  83.1045011  55.1339996  74.5160011
  82.9865011  55.0969996  75.6200011  83.0175011  56.1809996  74.1550011
  81.9415011  54.2949996  73.9690011  80.9255011  54.5519996  74.3370011
  82.0185011  52.7739996  74.3600011  82.2345011  52.6029996  75.4360011
  81.0495011  52.2669996  74.1590011  83.1385011  52.2749996  73.6340011
  83.5095011  50.7859996  73.7720011  84.0065011  50.6379996  75.2550011
  85.2985011  50.8189996  75.7360011  85.6185011  49.9009996  76.2740011
  85.9435011  50.9529996  74.8400011  85.4185011  52.0779996  76.6130011
  86.4695011  52.1899996  76.8370011  85.0215011  52.9529996  76.1210011
  84.6265011  52.0179996  77.9490011  83.1995011  52.1999996  77.7110011
  82.5505011  52.1779996  78.5750011  83.0755011  53.1409996  77.1950011
  82.7965011  51.5069996  76.9880011  84.9865011  50.7049996  78.6960011
  85.9995011  50.8249996  79.0520011  84.4585011  50.6909996  79.6370011
  84.7005011  49.8129996  78.1600011  85.2205011  53.0699996  78.7040011
  85.4375011  53.8579996  77.9970011  86.1665011  52.8059996  79.1530011
  84.5235011  53.4729996  79.4230011  82.2375011  50.0159996  73.6730011
  84.5765011  50.4189996  72.7840011  81.9705011  54.5949996  72.5070011
  80.8585011  54.1919996  71.8100011  79.7735011  54.0239996  72.2820011
  81.2595011  53.8329996  70.3700011  82.2375011  53.3079996  70.3160011
  81.2425011  54.7699996  69.7740011  80.1905011  52.9309996  69.7900011
  80.2935011  53.0999996  68.6970011  79.1705011  53.2419996  70.1030011
  80.3625011  51.4769996  70.1430011  79.4305011  51.0209996  69.7430011
  80.3475011  51.2069996  71.2200011  81.5345011  50.7379996  69.4080011
  81.5495011  49.7049996  69.8170011  82.5065011  51.1359996  69.7710011
  81.2205011  50.6489996  67.8990011  81.0445011  51.6649996  67.4860011
  80.1835011  50.2649996  67.7980011  82.2025011  49.7069996  67.0160011
  81.8735011  48.6499996  66.9200011  83.2335011  49.6769996  67.4290011
  82.3355011  50.1349996  65.5260011  83.1265011  49.6379996  64.9240011
  82.6685011  51.1899996  65.4220011  81.0165011  49.9339996  64.9170011
  80.3505011  49.3879996  65.6020011  80.5825011  50.2899996  63.6680011
  79.5635011  50.0469996  63.3330011  81.4825011  50.9639996  62.6760011
  81.6255011  50.3189996  61.7830011  82.5345011  51.0969996  63.0080011
  81.1145011  52.3709996  62.3440011  81.9385011  52.7909996  61.7280011
  80.9775011  53.0149996  63.2390011  79.8675011  52.5209996  61.5680011
  79.0325011  52.0139996  62.0980011  79.9965011  51.8969996  60.6580011
  79.4165011  53.9659996  61.1530011  79.3345011  54.6229996  62.0450011
  78.4445011  53.9179996  60.6160011  80.3445011  54.6309996  60.1120011
  80.3285011  54.1279996  59.1210011  81.3585011  54.6939996  60.5610011
  79.7315011  56.1049996  59.9550011  79.6725011  56.4899996  60.9950011
  78.7005011  55.8339996  59.6440011  80.2315011  57.0669996  58.9140011
  81.0555011  57.5689996  59.4640011  79.4045011  57.8069996  58.8550011
  80.4545011  56.4419996  57.5030011  80.7735011  57.2679996  56.8320011
  79.5075011  55.9109996  57.2650011  81.3365011  55.7759996  57.6160011
  41.4635011  86.5949996  56.5300011  40.4195011  86.3279996  56.7980011
  41.9895011  85.7779996  55.9910011  41.4215011  87.4909996  55.8740011
  42.1615011  86.7249996  57.9240011  42.0025011  85.7639996  58.4590011
  43.2565011  86.8439996  57.7800011  41.6645011  87.8579996  58.7540011
  42.0805011  88.7929996  58.3220011  40.5755011  87.9909996  58.5780011
  41.8325011  87.6879996  60.2860011  42.8585011  87.4619996  60.6460011
  41.6165011  88.7029996  60.6830011  40.7065011  86.7529996  60.8440011
  39.7275011  87.0719996  60.4270011  40.8865011  85.7549996  60.3890011
  40.7245011  86.5869996  62.3910011  41.6905011  86.0949996  62.6320011
  40.5455011  87.5179996  62.9700011  39.6005011  85.6679996  62.7710011
  38.6605011  86.2389996  62.9260011  39.4445011  84.9899996  61.9040011
  40.1285011  84.7369996  63.9270011  39.3135011  84.0049996  64.1130011
  41.0815011  84.3579996  63.5000011  40.3425011  85.4879996  65.2800011
  40.8805011  86.4519996  65.1570011  39.3115011  85.5979996  65.6800011
  41.1235011  84.6809996  66.2480011  40.7395011  83.6389996  66.2850011
  42.1945011  84.6919996  65.9530011  41.2015011  85.3129996  67.6780011
  41.9015011  86.1739996  67.6150011  40.2475011  85.8469996  67.8760011
  41.6595011  84.3659996  68.7070011  41.0815011  83.4259996  68.8370011
  42.6685011  84.0709996  68.3500011  41.8055011  84.8439996  70.1310011
  42.1215011  85.9059996  70.2050011  40.7585011  84.8659996  70.5020011
  42.4295011  83.7579996  70.9810011  41.7925011  82.8599996  70.8340011
  43.4545011  83.4489996  70.6850011  42.3255011  84.0749996  72.4850011
  41.2705011  84.3249996  72.7270011  42.6555011  83.1839996  73.0620011
  43.2765011  85.1809996  72.8240011  43.9295011  85.7569996  72.0440011
  43.2255011  85.3579996  74.1240011  43.9685011  86.3989996  74.7410011
  43.9845011  86.3569996  75.8510011  45.0425011  86.3539996  74.4600011
  43.1875011  87.7259996  74.5160011  43.7285011  88.3669996  75.2440011
  41.7245011  87.4529996  74.9120011  41.0415011  86.8829996  74.2470011
  41.7055011  86.8399996  75.8390011  41.3255011  88.7879996  75.4060011
  40.0395011  89.4609996  74.7020011  38.8115011  89.1429996  75.6850011
  39.0615011  88.7969996  77.0040011  39.9595011  88.1479996  77.0890011
  39.1965011  89.6809996  77.6650011  37.8825011  87.9299996  77.5870011
  38.1545011  87.5599996  78.5640011  37.0595011  88.6269996  77.5420011
  37.5505011  86.6529996  76.7100011  36.6745011  86.9849996  75.5490011
  35.6865011  87.1989996  75.9300011  37.0365011  87.8849996  75.0740011
  36.7615011  86.1079996  74.9250011  38.7145011  85.9199996  76.1450011
  39.3185011  86.7019996  75.7090011  39.3205011  85.4519996  76.9070011
  38.6125011  85.1809996  75.3630011  36.8555011  85.7889996  77.7580011
  36.5025011  84.8329996  77.4000011  36.0265011  86.4149996  78.0530011
  37.5245011  85.6859996  78.5990011  40.1885011  90.9349996  74.5290011
  39.7225011  88.7709996  73.4510011  43.2485011  88.2059996  73.1520011
  43.5765011  89.4669996  72.9030011  43.5685011  90.4189996  73.6550011
  43.9475011  89.5329996  71.4250011  44.8865011  88.9629996  71.2580011
  44.1485011  90.6019996  71.2000011  42.9125011  88.8889996  70.4540011
  42.4655011  87.9059996  70.7150011  43.4335011  88.7319996  69.4850011
  41.5865011  89.7209996  70.0040011  42.1095011  90.6899996  69.8590011
  40.9535011  89.8849996  70.9020011  40.7385011  89.2469996  68.8530011
  40.0515011  88.4599996  69.2320011  41.3205011  88.5999996  68.1620011
  39.8835011  90.2239996  68.0400011  40.4895011  90.9469996  67.4540011
  39.3855011  90.8349996  68.8240011  38.9415011  89.5259996  67.1060011
  38.4415011  88.7169996  67.6800011  39.5585011  89.1169996  66.2770011
  37.8505011  90.3679996  66.3990011  37.1215011  90.7509996  67.1460011
  37.3455011  89.8099996  65.5820011  38.3405011  91.6169996  65.7150011
  37.8825011  92.4929996  66.1980011  39.1525011  91.7369996  64.7070011
  39.4745011  92.7809996  64.5790011  39.8655011  90.6259996  63.9380011
  40.2695011  89.7709996  64.5220011  40.7175011  90.9979996  63.3300011
  38.8955011  89.9389996  62.8850011  38.0135011  89.5569996  63.4410011
  39.4235011  89.0629996  62.4520011  38.3945011  90.7869996  61.7170011
  37.8165011  91.6339996  62.1450011  37.5975011  90.2499996  61.1610011
  39.5045011  91.4369996  60.7830011  40.0295011  90.5649996  60.3380011
  40.1275011  92.1129996  61.4070011  38.9335011  92.1739996  59.5750011
  38.3025011  93.0819996  59.6830011  38.2415011  91.4179996  59.1450011
  40.0935011  92.4979996  58.5820011  40.9085011  91.7939996  58.8560011
  40.4915011  93.5319996  58.6620011  39.8535011  92.2229996  57.0660011
  39.8255011  91.1279996  56.8800011  40.6865011  92.7459996  56.5500011
  38.4945011  92.7929996  56.5920011  37.7695011  92.0579996  57.0020011
  38.3835011  92.7399996  55.4880011  38.3085011  93.7709996  57.0860011
  61.9575011  27.0729996  56.7520011  62.6995011  27.2039996  55.9360011
  60.9745011  27.5459996  56.5390011  61.5785011  26.0359996  56.8740011
  62.6095011  27.5379996  58.0230011  63.3665011  26.8219996  58.4090011
  62.9585011  28.5749996  57.8330011  61.6005011  27.6479996  59.2740011
  61.2575011  26.6129996  59.4840011  62.2025011  27.9299996  60.1640011
  60.3355011  28.5229996  59.0990011  59.7215011  28.1899996  58.2350011
  59.7015011  28.2439996  59.9670011  60.5915011  29.9869996  58.8940011
  61.0625011  30.1409996  57.9000011  59.6255011  30.5279996  58.9910011
  61.4125011  30.6569996  59.9700011  62.4105011  30.1689996  60.0050011
  61.5585011  31.6959996  59.6060011  60.7655011  30.6189996  61.3050011
  59.8025011  31.1699996  61.2380011  60.4475011  29.5939996  61.5920011
  61.5515011  31.2269996  62.4690011  61.8995011  32.2439996  62.1860011
  60.8945011  31.2939996  63.3620011  62.8165011  30.2829996  62.6830011
  62.7265011  29.3389996  62.1040011  63.7505011  30.8189996  62.4120011
  63.0285011  29.7169996  64.1010011  62.1365011  29.0809996  64.2840011
  63.9235011  29.0799996  64.2670011  62.8985011  30.6719996  65.2580011
  63.8395011  31.2629996  65.2810011  62.1195011  31.4519996  65.1180011
  62.7515011  30.0039996  66.5930011  63.5125011  29.2139996  66.4190011
  63.2125011  30.7249996  67.3010011  61.3375011  29.5679996  66.8730011
  60.6345011  30.4089996  66.6910011  61.1525011  28.6909996  66.2170011
  61.1205011  28.8399996  68.2560011  60.2295011  28.1899996  68.3880011
  62.0205011  28.1899996  68.2240011  61.4845011  29.8219996  69.3850011
  62.5075011  29.5729996  69.7410011  61.5985011  30.8259996  68.9240011
  60.3435011  29.9159996  70.5010011  59.1935011  29.7029996  70.2820011
  60.8625011  30.1799996  71.6850011  60.0285011  30.0719996  72.8880011
  59.8365011  31.1179996  73.2100011  59.0355011  29.5859996  72.7860011
  60.7795011  29.3509996  74.0450011  60.2035011  29.4279996  74.9920011
  62.2205011  29.8899996  74.3200011  62.7635011  29.8679996  73.3510011
  62.1525011  30.9889996  74.4640011  62.8685011  29.2359996  75.4050011
  64.2855011  28.4959996  75.3700011  63.8055011  27.1089996  74.7960011
  64.5405011  25.9199996  74.6820011  64.7995011  25.7979996  73.6080011
  65.4345011  26.0389996  75.3310011  63.8115011  24.6579996  75.1700011
  62.9015011  24.5819996  74.5940011  64.4085011  23.8319996  74.8140011
  63.4985011  24.4219996  76.6180011  62.3695011  25.3499996  77.0650011
  62.2365011  25.3819996  78.1360011  62.5875011  26.3319996  76.6710011
  61.4935011  24.9679996  76.5620011  63.0235011  22.9829996  76.8230011
  62.9125011  23.0079996  77.8970011  62.1375011  22.6959996  76.2750011
  63.8325011  22.3109996  76.5790011  64.7345011  24.7249996  77.4400011
  65.1295011  25.6309996  77.0040011  65.4335011  23.9159996  77.2860011
  64.7465011  24.6499996  78.5170011  65.1845011  29.1139996  74.4320011
  64.7395011  28.2079996  76.7250011  60.9805011  27.9259996  73.7900011
  59.9575011  27.0679996  74.1450011  58.8595011  27.3559996  74.6030011
  60.2515011  25.6029996  73.6800011  59.3575011  24.9499996  73.7710011
  60.9085011  25.1599996  74.4590011  60.9445011  25.5109996  72.3690011
  61.4575011  24.5279996  72.3010011  61.7435011  26.2609996  72.1840011
  60.0145011  25.6839996  71.2240011  59.6605011  26.7349996  71.1560011
  59.0725011  25.2059996  71.5680011  60.4315011  25.1899996  69.8640011
  61.2875011  25.7749996  69.4640011  59.5705011  25.3419996  69.1790011
  60.8975011  23.6829996  69.8080011  60.2365011  23.0869996  70.4720011
  61.9255011  23.7099996  70.2280011  60.8515011  22.9919996  68.3930011
  59.7685011  22.9849996  68.1430011  61.1425011  21.9229996  68.4750011
  61.6165011  23.8519996  67.3380011  62.4535011  24.3529996  67.8700011
  60.9105011  24.6729996  67.0920011  61.9675011  23.1109996  66.0950011
  61.3825011  22.2169996  65.8340011  63.0535011  23.3159996  65.3670011
  63.1775011  22.7309996  64.4440011  64.0705011  24.4099996  65.6630011
  65.0765011  24.1349996  65.2770011  64.1935011  24.5969996  66.7510011
  63.5585011  25.7009996  65.0450011  64.1105011  26.6019996  65.3900011
  62.5735011  26.0399996  65.4320011  63.5055011  25.6869996  63.4670011
  62.7025011  26.3769996  63.1290011  63.0295011  24.7569996  63.0900011
  64.8255011  25.9589996  62.7430011  65.6315011  25.4689996  63.3300011
  64.9965011  27.0489996  62.6140011  64.8815011  25.3759996  61.2740011
  65.8705011  25.6809996  60.8710011  64.0005011  25.7489996  60.7080011
  64.6405011  23.8529996  61.1300011  63.6095011  23.5219996  61.3770011
  65.3515011  23.2189996  61.7020011  64.7235011  23.4489996  59.5860011
  65.7895011  23.2379996  59.3560011  64.4025011  24.3329996  58.9940011
  63.7805011  22.2769996  59.1830011  63.8925011  21.9949996  58.1140011
  62.7265011  22.5509996  59.4010011  63.9905011  21.3129996  59.6950011
  48.8245011  87.9549996  58.6590011  49.0235011  88.7919996  57.9560011
  48.0025011  88.2459996  59.3470011  48.5015011  87.1399996  57.9760011
  50.0365011  87.4849996  59.3820011  49.7015011  86.6729996  60.0610011
  50.6845011  87.0239996  58.6070011  50.9525011  88.4849996  60.1790011
  51.8515011  87.9489996  60.5520011  51.1865011  89.4099996  59.6100011
  50.1215011  89.0209996  61.3760011  49.3825011  89.6559996  60.8430011
  49.7055011  88.1389996  61.9090011  50.8825011  89.9199996  62.3340011
  51.8445011  89.4129996  62.5600011  51.0425011  90.8859996  61.8100011
  50.2325011  90.2769996  63.6650011  49.1755011  90.5929996  63.5410011
  50.1525011  89.3289996  64.2380011  51.0625011  91.2659996  64.5500011
  52.0165011  91.4569996  64.0140011  50.4735011  92.2069996  64.5960011
  51.3825011  90.8189996  66.0070011  50.3745011  90.6219996  66.4310011
  51.8275011  89.8029996  65.9300011  52.3305011  91.7639996  66.8060011
  52.9195011  91.2389996  67.5880011  53.0185011  92.0699996  65.9880011
  51.5615011  92.9419996  67.3040011  52.2655011  93.7909996  67.4370011
  50.7095011  93.1879996  66.6360011  50.8945011  92.6829996  68.6480011
  49.8895011  93.1559996  68.6870011  50.6565011  91.6039996  68.5270011
  51.6215011  92.9709996  69.9690011  52.6615011  92.5819996  69.9370011
  51.6925011  94.0689996  70.1280011  50.9585011  92.5059996  71.3290011
  51.4375011  93.1589996  72.0890011  49.8785011  92.7619996  71.3590011
  51.1355011  90.9849996  71.5620011  50.7285011  90.3059996  70.7820011
  52.1935011  90.7149996  71.7640011  50.2965011  90.4869996  72.8680011
  50.6855011  91.0579996  73.7380011  49.2485011  90.8239996  72.7220011
  50.3755011  88.9759996  73.0550011  51.2595011  88.2439996  72.7390011
  49.2665011  88.5069996  73.7880011  49.2055011  87.1169996  74.0070011
  48.1465011  86.8399996  74.2010011  49.4455011  86.5409996  73.0880011
  50.1245011  86.5089996  75.2080011  49.7355011  85.5109996  75.5020011
  50.1875011  87.4079996  76.4920011  49.2035011  87.5949996  76.9740011
  50.7675011  86.8049996  77.2230011  50.7575011  88.6379996  76.2990011
  51.8485011  89.3079996  77.1530011  52.0515011  90.6079996  76.3020011
  52.9975011  91.6529996  76.6330011  52.5045011  92.5929996  76.3050011
  53.2025011  91.8099996  77.7140011  54.3615011  91.3809996  75.9820011
  55.0705011  92.1769996  76.1580011  54.9105011  90.5439996  76.3870011
  54.4805011  91.1929996  74.5370011  53.6395011  89.9029996  74.0570011
  53.6865011  89.6709996  73.0030011  54.0885011  89.0809996  74.5950011
  52.6165011  90.1449996  74.3020011  53.9715011  92.3619996  73.8050011
  52.9145011  92.4169996  74.0190011  54.3535011  93.2939996  74.1970011
  54.2735011  92.1759996  72.7850011  55.8915011  90.9799996  74.1020011
  56.0325011  90.9769996  73.0310011  56.1115011  89.9859996  74.4600011
  56.4355011  91.8219996  74.5040011  51.3385011  89.7439996  78.5060011
  53.0645011  88.5109996  77.1500011  51.4415011  86.4599996  74.6710011
  52.0375011  85.3639996  74.2540011  51.5425011  84.2579996  74.2880011
  53.5105011  85.6219996  73.7880011  54.2365011  85.2659996  74.5490011
  53.6565011  86.7019996  73.5710011  53.9815011  84.8549996  72.5230011
  53.8145011  83.7809996  72.7550011  55.0585011  85.0719996  72.3560011
  53.3105011  85.3429996  71.2350011  52.2175011  85.1429996  71.2350011
  53.6115011  84.7739996  70.3290011  53.6025011  86.8279996  70.7900011
  54.7085011  86.8689996  70.7000011  53.3545011  87.4619996  71.6680011
  52.9925011  87.1869996  69.4700011  51.9105011  87.3579996  69.6550011
  53.1665011  86.3229996  68.7940011  53.7445011  88.3869996  68.8330011
  54.1865011  89.1579996  69.5010011  52.8955011  88.8959996  68.3300011
  54.9095011  87.9349996  67.9060011  55.8385011  87.4529996  68.2800011
  55.3385011  88.8979996  67.5560011  54.3855011  87.1639996  66.7740011
  54.3165011  86.1009996  67.0480011  54.0795011  87.6689996  65.5380011
  53.7175011  86.9909996  64.7500011  54.2465011  89.0949996  65.1650011
  54.3405011  89.7879996  66.0280011  53.4305011  89.4269996  64.4890011
  55.6225011  89.3639996  64.4840011  56.4635011  89.1119996  65.1660011
  55.6615011  90.4589996  64.2980011  56.0195011  88.5069996  63.2230011
  55.9165011  87.4469996  63.5410011  57.1005011  88.6489996  63.0090011
  55.3065011  88.9629996  61.8760011  55.4175011  90.0679996  61.9070011
  54.2345011  88.7099996  62.0170011  55.8915011  88.4589996  60.6440011
  56.8545011  88.9649996  60.4210011  55.2295011  88.8099996  59.8240011
  55.8555011  86.9599996  60.4980011  56.4285011  86.4739996  61.3160011
  56.3655011  86.6689996  59.5550011  54.4745011  86.3519996  60.4860011
  54.0535011  86.9169996  59.6270011  53.8605011  86.6499996  61.3620011
  54.6015011  84.8499996  60.1710011  53.6115011  84.4499996  59.8630011
  54.9855011  84.3729996  61.0980011  55.3425011  84.7519996  59.3500011
  33.5205011  77.2529996  59.0360011  34.3545011  77.4839996  58.3380011
  33.5435011  77.9139996  59.9290011  32.5925011  77.5099996  58.4820011
  33.3895011  75.7499996  59.4420011  34.0745011  75.6819996  60.3140011
  32.3735011  75.4899996  59.8110011  33.6885011  74.7569996  58.2590011
  32.8915011  74.7699996  57.4850011  34.6815011  75.0639996  57.8660011
  33.6775011  73.2589996  58.5190011  32.7595011  72.8159996  58.9620011
  33.9385011  72.6399996  57.6350011  34.7675011  72.9109996  59.5020011
  35.7135011  73.3599996  59.1320011  34.4925011  73.2709996  60.5170011
  35.0025011  71.3789996  59.6480011  34.0275011  70.8609996  59.7670011
  35.5565011  71.0129996  58.7580011  35.8725011  71.0669996  60.9230011
  36.1455011  69.9949996  60.8150011  36.7685011  71.7229996  60.9040011
  35.1345011  71.2319996  62.2930011  35.7575011  70.8339996  63.1220011
  34.9945011  72.3319996  62.3570011  33.8445011  70.4339996  62.4250011
  33.0635011  70.8349996  61.7430011  34.1415011  69.3999996  62.1500011
  33.2905011  70.4569996  63.8320011  32.7485011  69.4999996  63.9860011
  34.2055011  70.4359996  64.4630011  32.3245011  71.6339996  64.0870011
  32.8255011  72.6159996  63.9510011  31.4735011  71.4109996  63.4090011
  31.6585011  71.6009996  65.4920011  31.7345011  70.6349996  66.0360011
  32.1705011  72.3219996  66.1640011  30.1775011  71.9519996  65.4550011
  30.0805011  72.9689996  65.0180011  29.7445011  71.1639996  64.8020011
  29.5405011  71.7999996  66.8120011  28.4625011  72.0549996  66.7270011
  29.8375011  70.8749996  67.3520011  30.0465011  72.8989996  67.8210011
  31.1385011  72.8119996  68.0080011  29.9255011  73.8739996  67.3030011
  29.2475011  72.9379996  69.0800011  28.4595011  72.1109996  69.4300011
  29.6735011  73.9709996  69.8430011  29.0045011  74.0909996  71.1360011
  28.9115011  75.1919996  71.2530011  27.9625011  73.7049996  71.1470011
  29.7925011  73.4119996  72.2430011  29.6775011  72.3539996  71.9230011
  29.3065011  73.7949996  73.6050011  28.2455011  74.1089996  73.5020011
  29.4615011  72.9469996  74.3060011  30.0115011  74.9119996  74.2420011
  29.8285011  75.2719996  75.7770011  31.2235011  75.5979996  76.3470011
  32.3295011  75.8519996  75.3980011  32.0105011  76.3509996  74.4590011
  33.1425011  76.4699996  75.8350011  33.1015011  74.5749996  75.0720011
  32.5735011  74.0449996  74.2930011  34.0355011  74.8359996  74.5950011
  33.5805011  73.6329996  76.1210011  32.4865011  73.1079996  76.9690011
  32.1985011  73.7259996  77.8070011  31.5835011  72.9249996  76.4060011
  32.7465011  72.1149996  77.3050011  34.0425011  72.3409996  75.3890011
  34.4585011  71.6209996  76.0790011  33.2025011  71.8249996  74.9500011
  34.7525011  72.5839996  74.6130011  34.7265011  74.2779996  76.9120011
  35.5005011  74.6629996  76.2640011  35.0725011  73.6299996  77.7040011
  34.4135011  75.1579996  77.4540011  28.9175011  76.4459996  75.7630011
  29.2345011  74.1279996  76.5360011  31.1895011  73.7939996  72.0250011
  32.1275011  72.8709996  71.6170011  32.0405011  71.6579996  71.6810011
  33.2995011  73.6999996  71.0200011  34.1795011  73.0439996  71.1890011
  33.5875011  74.5659996  71.6530011  32.9645011  74.2329996  69.6320011
  31.9325011  74.6429996  69.6360011  32.9505011  73.3219996  68.9970011
  33.9175011  75.1869996  68.9710011  34.9455011  74.8389996  69.2060011
  33.8795011  76.1819996  69.4650011  33.8185011  75.2329996  67.4790011
  34.1875011  74.1969996  67.3240011  34.6695011  75.8559996  67.1310011
  32.4445011  75.6979996  66.9290011  31.7325011  75.1739996  67.6020011
  32.3295011  75.3229996  65.8900011  32.1095011  77.2009996  67.0830011
  32.8415011  77.7679996  66.4680011  32.2075011  77.5789996  68.1230011
  30.6995011  77.6909996  66.4910011  30.6245011  77.2679996  65.4670011
  30.6635011  78.7989996  66.4190011  29.4035011  77.3749996  67.2290011
  29.1845011  77.9929996  68.1130011  28.4565011  76.4299996  66.9020011
  27.6775011  76.2829996  67.6650011  28.3485011  75.4089996  65.8260011
  28.0185011  74.4269996  66.2270011  29.3175011  75.2249996  65.3160011
  27.2545011  75.7139996  64.7640011  27.4205011  76.7689996  64.4580011
  26.2795011  75.7359996  65.2960011  27.0095011  74.7569996  63.5900011
  25.9905011  74.8409996  63.1560011  26.9745011  73.7469996  64.0510011
  27.9425011  74.8219996  62.3770011  28.9815011  74.8199996  62.7710011
  27.7655011  75.7639996  61.8140011  27.8245011  73.6499996  61.3070011
  26.7845011  73.5399996  60.9310011  28.1115011  72.7279996  61.8560011
  28.9005011  73.6699996  60.2100011  28.8295011  72.8219996  59.4960011
  29.9445011  73.6459996  60.5910011  28.7365011  74.8469996  59.1760011
  29.1745011  75.7779996  59.5950011  27.6815011  75.1429996  58.9900011
  29.4235011  74.7389996  57.8210011  30.5045011  74.4849996  57.7890011
  29.4135011  75.7119996  57.2840011  28.9515011  73.9719996  57.1710011
  77.0735011  39.3269996  59.7280011  77.0485011  39.5139996  60.8230011
  76.1335011  39.6189996  59.2130011  77.8195011  40.0959996  59.4330011
  77.5435011  37.9329996  59.3770011  76.7095011  37.2049996  59.4710011
  77.9075011  38.0249996  58.3310011  78.7305011  37.3859996  60.2170011
  78.9975011  36.3889996  59.8080011  79.5855011  38.0879996  60.1170011
  78.5295011  37.0879996  61.6830011  77.9605011  37.9109996  62.1650011
  78.0035011  36.1089996  61.6980011  79.8335011  37.0229996  62.5780011
  80.6915011  36.5129996  62.0900011  80.2735011  38.0429996  62.5980011
  79.5115011  36.4009996  63.8820011  78.7375011  37.0029996  64.4050011
  79.0835011  35.3869996  63.7320011  80.7515011  36.2159996  64.7380011
  80.5275011  35.3929996  65.4490011  81.6155011  35.8539996  64.1410011
  81.2155011  37.5769996  65.3100011  82.3215011  37.5409996  65.4140011
  81.0045011  38.4379996  64.6410011  80.6865011  37.7849996  66.7190011
  79.6895011  38.2709996  66.6510011  80.7095011  36.8199996  67.2690011
  81.5105011  38.6759996  67.6100011  82.5565011  38.4819996  67.2900011
  81.4595011  39.7579996  67.3640011  81.3055011  38.4659996  69.0990011
  81.3695011  37.3619996  69.2040011  82.1875011  38.9129996  69.6060011
  80.0255011  39.2069996  69.7350011  79.9675011  38.9979996  70.8240011
  80.3545011  40.2669996  69.6800011  78.6615011  39.2619996  68.9480011
  78.7595011  39.8059996  67.9840011  78.2975011  38.2309996  68.7520011
  77.5105011  39.8469996  69.6700011  77.5135011  40.9529996  69.5740011
  76.5715011  39.4989996  69.1880011  77.3865011  39.5629996  71.1810011
  77.4315011  38.4579996  71.2870011  78.2265011  40.0629996  71.7090011
  76.0975011  40.1239996  71.7190011  75.1775011  40.6229996  71.0730011
  76.0125011  39.8269996  73.0140011  75.0695011  40.6029996  73.7590011
  75.5935011  41.5049996  74.1420011  74.2105011  40.9319996  73.1360011
  74.6915011  39.6599996  74.9360011  73.7185011  40.0589996  75.2920011
  75.7955011  39.7129996  75.9840011  76.8255011  39.6159996  75.5800011
  75.7355011  40.7789996  76.2930011  75.5315011  38.9359996  77.0870011
  76.6435011  37.9829996  77.7390011  77.4695011  37.3809996  76.5210011
  77.4755011  35.9609996  76.2120011  78.2835011  35.5149996  76.8310011
  76.5275011  35.5049996  76.5680011  77.6195011  35.7129996  74.7310011
  77.5345011  34.6379996  74.6730011  76.7035011  36.0549996  74.2730011
  78.7995011  36.1319996  74.0340011  80.0585011  35.9189996  74.7680011
  80.0025011  36.4359996  75.7150011  80.1115011  34.8429996  74.8430011
  80.8975011  36.3069996  74.2100011  78.9615011  35.4829996  72.7180011
  78.1955011  35.7569996  72.0080011  79.8655011  35.9229996  72.3240011
  79.1025011  34.4229996  72.8740011  78.6925011  37.6809996  73.8050011
  78.6325011  38.2579996  74.7160011  77.8825011  37.8669996  73.1150011
  79.5075011  38.0349996  73.1910011  77.5745011  38.7549996  78.5440011
  75.9135011  36.8759996  78.3680011  74.4405011  38.2969996  74.5490011
  73.4325011  37.9369996  73.7800011  72.6445011  38.6759996  73.2510011
  73.5295011  36.3909996  73.6310011  72.7055011  35.9879996  74.2580011
  74.5025011  36.0059996  74.0050011  73.1315011  35.8329996  72.2630011
  72.0955011  36.1139996  71.9780011  73.2365011  34.7329996  72.1480011
  74.1005011  36.4319996  71.2120011  75.1515011  36.1779996  71.4670011
  74.0775011  37.5419996  71.2320011  73.8395011  35.8399996  69.8130011
  72.8455011  36.2599996  69.5460011  73.7345011  34.7419996  69.9490011
  74.9315011  36.2039996  68.8780011  75.8645011  35.6499996  69.1180011
  75.2065011  37.2779996  68.9320011  74.6835011  35.6529996  67.4230011
  73.7565011  35.9459996  66.8840011  74.4185011  34.5769996  67.4970011
  75.9645011  35.8509996  66.5290011  75.5985011  35.3369996  65.6150011
  76.7575011  35.2469996  67.0190011  76.2265011  37.3019996  66.4040011
  77.0045011  37.6889996  67.0780011  75.7125011  38.0669996  65.4260011
  76.0605011  39.1079996  65.3610011  74.8475011  37.6559996  64.2760011
  74.4705011  36.6179996  64.4000011  75.4825011  37.5399996  63.3720011
  73.6485011  38.5669996  64.0860011  73.9885011  39.5969996  63.8440011
  73.0535011  38.6699996  65.0190011  72.6835011  38.0889996  63.0020011
  71.9585011  38.9209996  62.8720011  72.1505011  37.1639996  63.3100011
  73.3825011  37.9839996  61.6720011  74.1385011  37.1709996  61.6250011
  73.8845011  38.9749996  61.6480011  72.3055011  37.9199996  60.5080011
  71.4485011  38.5399996  60.8470011  72.0445011  36.8649996  60.2750011
  72.8695011  38.4629996  59.1660011  72.2155011  38.1839996  58.3120011
  73.8025011  37.8669996  59.0860011  73.1835011  40.0019996  59.1630011
  73.3705011  40.3209996  58.1150011  74.0235011  40.2239996  59.8550011
  72.0295011  40.9079996  59.7270011  72.3605011  41.9609996  59.6040011
  71.8565011  40.6569996  60.7950011  71.1705011  40.7299996  59.0450011
  44.9225011  26.6399996  58.6740011  44.4115011  26.2809996  57.7550011
  45.1245011  25.7169996  59.2590011  45.9175011  27.1169996  58.5430011
  43.9615011  27.5309996  59.4260011  44.4475011  27.7979996  60.3880011
  43.8885011  28.4609996  58.8210011  42.4645011  26.9719996  59.7550011
  41.8725011  27.8669996  60.0420011  42.1415011  26.5539996  58.7780011
  42.4365011  25.9029996  60.8680011  41.6445011  25.1369996  60.7270011
  43.3525011  25.2819996  60.7770011  42.3785011  26.4079996  62.3670011
  43.3625011  26.8259996  62.6680011  41.6855011  27.2589996  62.5360011
  42.0405011  25.3289996  63.4050011  40.9715011  25.1349996  63.1710011
  42.7265011  24.4999996  63.1290011  42.5755011  25.6659996  64.8190011
  43.6535011  25.4279996  64.9480011  42.2425011  26.7119996  64.9880011
  41.7225011  24.9669996  65.8590011  40.6625011  25.2439996  65.6750011
  41.6685011  23.8569996  65.8570011  42.3005011  25.3259996  67.2580011
  42.4015011  26.4319996  67.2570011  41.4635011  25.0149996  67.9190011
  43.6055011  24.6989996  67.6690011  43.4055011  23.6069996  67.7190011
  44.4215011  24.8589996  66.9320011  43.9725011  24.7989996  69.1630011
  43.8585011  25.8859996  69.3620011  43.2415011  24.2979996  69.8330011
  45.4465011  24.3909996  69.4280011  45.5145011  23.3719996  68.9910011
  46.2045011  25.0229996  68.9180011  45.9255011  24.2409996  70.8940011
  45.2465011  23.5009996  71.3700011  46.9555011  23.8279996  70.8600011
  45.8105011  25.5089996  71.7030011  46.0245011  26.3049996  70.9580011
  44.7665011  25.6509996  72.0550011  46.8405011  25.6339996  72.8040011
  46.8055011  24.7239996  73.4400011  47.8865011  25.6389996  72.4280011
  46.6015011  26.8099996  73.7930011  46.5215011  26.7779996  74.9940011
  46.4675011  27.9689996  73.0580011  46.4225011  29.2159996  73.7640011
  46.4165011  29.1339996  74.8720011  47.2225011  29.8859996  73.3810011
  45.1365011  30.0269996  73.5200011  45.2845011  30.9749996  74.0810011
  43.8895011  29.1959996  74.0890011  43.9405011  29.1489996  75.1970011
  42.9755011  29.8269996  74.0620011  43.6795011  27.8769996  73.5150011
  42.1515011  27.3619996  73.5650011  41.8905011  27.2529996  75.1170011
  42.6465011  26.2789996  75.9290011  42.2575011  25.2459996  75.8060011
  43.7305011  26.2609996  75.6870011  42.5005011  26.7239996  77.4310011
  43.1385011  26.0759996  78.0130011  42.9605011  27.6999996  77.4530011
  41.1865011  26.6879996  78.0440011  41.2505011  27.0889996  79.5120011
  42.0205011  26.5329996  80.0270011  41.5685011  28.1109996  79.6570011
  40.2915011  26.9539996  79.9900011  40.2705011  27.6229996  77.4300011
  40.3305011  27.3739996  76.3810011  39.2715011  27.3789996  77.7600011
  40.6595011  28.6289996  77.3730011  40.6765011  25.2969996  78.0860011
  40.5885011  24.8209996  77.1210011  39.7155011  25.3929996  78.5710011
  41.3465011  24.7559996  78.7370011  41.3205011  28.4089996  72.8910011
  42.0805011  25.9769996  73.0050011  45.0935011  30.2559996  72.1130011
  44.1845011  31.1429996  71.6170011  43.3475011  31.6949996  72.2970011
  44.5395011  31.4569996  70.1010011  45.4455011  30.8979996  69.7830011
  44.6895011  32.5539996  70.0150011  43.3715011  31.2569996  69.1380011
  43.7805011  31.5039996  68.1360011  42.4955011  31.8409996  69.4940011
  42.9485011  29.8239996  68.9470011  42.1085011  29.8809996  68.2220011
  42.5395011  29.3749996  69.8780011  44.0555011  28.9169996  68.5040011
  43.6895011  27.8769996  68.3730011  44.8565011  28.9419996  69.2740011
  44.6035011  29.1849996  67.0590011  45.1745011  30.1139996  66.8490011
  43.6855011  29.3049996  66.4450011  45.3825011  27.9269996  66.4810011
  44.8085011  26.9919996  66.6540011  46.3115011  27.8209996  67.0810011
  45.6825011  28.0389996  64.9700011  44.7825011  27.8039996  64.3610011
  46.3295011  27.1759996  64.7030011  46.4005011  29.2909996  64.4910011
  47.4975011  29.2149996  64.5150011  45.7485011  30.4149996  64.0980011
  46.4275011  31.2009996  63.7350011  44.2815011  30.6499996  64.0240011
  44.1525011  31.3619996  64.8670011  43.6725011  29.7569996  64.2830011
  43.8255011  31.2159996  62.6520011  42.7185011  31.1339996  62.6100011
  44.1435011  30.4959996  61.8680011  44.4775011  32.5229996  62.2090011
  45.5585011  32.3939996  61.9890011  44.4895011  33.0399996  63.1930011
  43.6315011  33.2509996  61.0730011  43.8975011  34.3269996  60.9860011
  42.6115011  33.3819996  61.4940011  43.6885011  32.4289996  59.7770011
  42.8495011  32.8649996  59.1940011  43.3885011  31.4109996  60.1060011
  45.1575011  32.3529996  59.1350011  45.8325011  31.5709996  59.5430011
  45.6975011  33.3069996  59.3150011  45.0175011  32.4139996  57.5940011
  44.3365011  33.2729996  57.4150011  44.4355011  31.5089996  57.3140011
  46.2995011  32.4899996  56.7240011  47.0185011  33.2639996  57.0680011
  45.9235011  32.8419996  55.7400011  46.6845011  31.4549996  56.5980011
  71.9585011  30.3579996  58.4760011  71.1495011  29.6399996  58.2240011
  72.6615011  29.8559996  59.1750011  72.4205011  30.7309996  57.5360011
  71.3275011  31.5699996  59.2640011  72.1435011  32.3169996  59.3640011
  70.6005011  31.9489996  58.5150011  70.6595011  31.3869996  60.6310011
  70.2485011  32.3639996  60.9660011  69.8435011  30.6519996  60.4650011
  71.5365011  30.9689996  61.7870011  72.0445011  29.9859996  61.6780011
  72.3955011  31.6709996  61.7240011  70.9135011  31.2079996  63.1440011
  70.3885011  32.1829996  63.2410011  70.1195011  30.4319996  63.1800011
  71.8525011  30.9899996  64.2930011  72.7405011  31.6539996  64.2250011
  71.3295011  31.2839996  65.2280011  72.2475011  29.4959996  64.3990011
  71.6265011  28.8139996  63.7800011  73.1655011  29.2469996  63.8250011
  72.4405011  28.9569996  65.8320011  72.8345011  27.9209996  65.7700011
  73.1635011  29.6829996  66.2610011  71.2575011  28.9519996  66.8330011
  70.7635011  29.9449996  66.8970011  70.5145011  28.1579996  66.6010011
  71.6735011  28.5989996  68.2920011  70.7525011  28.4269996  68.8880011
  72.0885011  27.5679996  68.3130011  72.6325011  29.6169996  68.9170011
  73.5505011  29.7709996  68.3100011  72.1325011  30.6079996  68.9560011
  73.0625011  29.2149996  70.4040011  72.1365011  29.3459996  71.0020011
  73.3915011  28.1559996  70.4800011  74.0755011  30.1479996  71.0910011
  74.3095011  29.6669996  72.0650011  75.0695011  30.2599996  70.6070011
  73.3795011  31.4739996  71.3600011  73.3965011  32.0709996  70.4240011
  72.3165011  31.3869996  71.6710011  74.0725011  32.2479996  72.4510011
  73.8635011  31.9099996  73.4880011  75.1775011  32.2309996  72.3320011
  73.7065011  33.6599996  72.3730011  74.4365011  34.5339996  71.9450011
  72.5295011  33.8299996  72.9420011  71.9805011  35.1849996  72.7930011
  72.6095011  35.8339996  73.4390011  72.0335011  35.6199996  71.7720011
  70.5445011  35.2209996  73.3340011  70.1845011  36.2319996  73.0470011
  70.4255011  35.1439996  74.9020011  71.1625011  35.8709996  75.3050011
  69.4035011  35.4649996  75.1970011  70.6015011  33.8259996  75.4070011
  71.5755011  33.4289996  76.5860011  70.9185011  32.0429996  77.0280011
  69.4775011  31.8459996  76.7870011  69.1135011  31.2199996  77.6290011
  68.9325011  32.8149996  76.8090011  69.2345011  31.1129996  75.4830011
  68.1565011  31.0499996  75.5160011  69.3605011  31.8649996  74.7180011
  70.0435011  29.9099996  75.0040011  69.8455011  28.7819996  76.0460011
  70.1735011  27.8259996  75.6660011  70.5185011  28.8639996  76.8860011
  68.8005011  28.7409996  76.3170011  69.4975011  29.3649996  73.7250011
  70.0815011  28.4849996  73.4990011  68.4725011  29.0549996  73.8690011
  69.6445011  30.1099996  72.9570011  71.5345011  30.1599996  74.7690011
  72.0085011  29.2339996  74.4790011  72.0545011  30.5669996  75.6240011
  71.5295011  30.8239996  73.9170011  72.9265011  33.1349996  76.0490011
  71.3705011  34.4129996  77.6420011  69.7635011  34.1929996  72.7130011
  68.4805011  34.4799996  72.5490011  67.9395011  35.5379996  72.8560011
  67.7305011  33.1319996  72.3490011  66.6795011  33.3959996  72.1040011
  67.8605011  32.4539996  73.2190011  68.2805011  32.4179996  71.1000011
  67.7605011  31.4399996  71.0150011  69.3545011  32.1359996  71.1390011
  67.9575011  33.1259996  69.8150011  68.5055011  34.0919996  69.8050011
  66.8985011  33.4569996  69.8640011  68.1405011  32.3489996  68.5170011
  67.5825011  31.3899996  68.4550011  69.2345011  32.1629996  68.4560011
  67.6965011  33.2259996  67.2540011  66.6175011  33.4129996  67.4390011
  67.7115011  32.7159996  66.2670011  68.3825011  34.5329996  67.1070011
  69.4575011  34.3939996  67.3490011  67.9915011  35.1559996  67.9400011
  68.1195011  35.3079996  65.7830011  67.0875011  35.7169996  65.7380011
  67.9375011  34.6769996  64.8870011  69.0775011  36.4969996  65.4120011
  68.9425011  37.4229996  65.9900011  69.9535011  36.5789996  64.3050011
  70.5845011  37.4749996  64.2090011  70.2335011  35.5959996  63.2290011
  69.3055011  35.6029996  62.6190011  70.4765011  34.5559996  63.5340011
  71.3965011  36.0619996  62.2610011  72.3415011  36.0599996  62.8450011
  71.2285011  37.1139996  61.9450011  71.5105011  34.9649996  61.1580011
  70.5875011  34.7409996  60.5820011  71.8465011  34.0269996  61.6500011
  72.5075011  35.3649996  60.0230011  72.2705011  34.6389996  59.2160011
  73.5635011  35.2389996  60.3450011  72.3245011  36.7769996  59.3830011
  73.0725011  36.8649996  58.5660011  72.6275011  37.6049996  60.0590011
  70.9165011  36.8629996  58.7030011  70.1615011  36.9799996  59.5100011
  70.6815011  35.8389996  58.3380011  70.8325011  37.7849996  57.5240011
  69.9535011  37.5029996  56.9070011  71.6675011  37.5459996  56.8300011
  70.8665011  39.2209996  57.9110011  71.6655011  39.3669996  58.6680011
  69.8665011  39.4259996  58.3510011  71.0115011  39.9149996  57.0560011
  58.2055011  88.1579996  57.2080011  57.8565011  87.2479996  56.6740011
  57.9395011  89.0329996  56.5780011  57.7625011  88.3529996  58.2080011
  59.7245011  88.2059996  57.4660011  59.9125011  87.3669996  58.1690011
  60.2555011  88.0559996  56.5010011  60.1915011  89.4939996  58.1630011
  59.9975011  90.4389996  57.6110011  59.4845011  89.4599996  59.0190011
  61.6375011  89.6119996  58.7040011  62.2175011  89.2159996  57.8420011
  61.8715011  90.6779996  58.9120011  61.8645011  88.8309996  59.9950011
  61.1805011  89.2569996  60.7600011  61.5895011  87.7609996  59.8790011
  63.3525011  89.0679996  60.4560011  64.0505011  88.6219996  59.7150011
  63.5205011  90.1649996  60.4130011  63.6625011  88.3929996  61.8060011
  63.1665011  87.4029996  61.8930011  64.7725011  88.3959996  61.7710011
  63.1585011  89.2489996  63.0080011  63.2965011  90.3479996  62.9320011
  62.0675011  89.0449996  63.0660011  63.6185011  88.6879996  64.3700011
  64.6915011  88.8889996  64.5730011  63.0985011  89.1469996  65.2390011
  63.3455011  87.2539996  64.7570011  62.2515011  87.0739996  64.6820011
  63.8765011  86.6619996  63.9820011  63.9545011  86.8739996  66.1500011
  65.0645011  86.8629996  66.1970011  63.6445011  87.7349996  66.7800011
  63.5395011  85.5269996  66.6560011  63.8335011  84.8389996  65.8350011
  64.0695011  85.1999996  67.5760011  61.9675011  85.4109996  66.9330011
  61.7275011  86.2439996  67.6280011  61.3345011  85.7319996  66.0780011
  61.5855011  84.0119996  67.4930011  61.8505011  83.2129996  66.7670011
  62.1025011  83.7339996  68.4360011  60.0825011  83.8919996  67.6910011
  59.4655011  84.0509996  66.7810011  59.8955011  82.8499996  68.0280011
  59.5365011  84.8329996  68.6940011  58.9605011  85.8649996  68.4990011
  59.8205011  84.2819996  69.8760011  59.3735011  84.9259996  71.0370011
  58.5505011  85.6339996  70.8030011  59.0035011  84.1379996  71.7260011
  60.5615011  85.6009996  71.7420011  61.3175011  84.7899996  71.8070011
  60.2255011  86.0949996  73.1760011  59.5375011  85.3379996  73.6110011
  61.0945011  86.1969996  73.8600011  59.5675011  87.3489996  73.2040011
  59.0135011  87.6749996  74.6360011  60.2915011  87.6349996  75.5180011
  61.2775011  88.6769996  75.6170011  61.8585011  88.4929996  74.6880011
  60.7305011  89.6409996  75.5350011  62.1915011  88.8609996  76.9030011
  62.8235011  89.7359996  76.8670011  61.4685011  88.9289996  77.7020011
  63.0785011  87.7079996  77.1440011  64.1275011  87.5439996  76.0990011
  64.7835011  86.7229996  76.3470011  63.6665011  87.4909996  75.1240011
  64.7835011  88.4019996  76.0690011  63.7385011  87.7769996  78.4960011
  63.0955011  88.2709996  79.2090011  63.9035011  86.7579996  78.8160011
  64.7465011  88.1369996  78.3520011  62.1755011  86.5099996  77.1970011
  61.3755011  86.5529996  77.9210011  62.7915011  85.7039996  77.5680011
  61.8975011  86.1419996  76.2210011  58.3575011  89.0639996  74.6450011
  58.0885011  86.5769996  75.0680011  61.0575011  86.6379996  70.9400011
  62.0845011  87.4009996  71.2970011  62.7065011  87.3029996  72.2920011
  62.3165011  88.5629996  70.2430011  62.2535011  88.1099996  69.2310011
  63.3545011  88.9499996  70.3250011  61.3465011  89.7809996  70.5680011
  61.3575011  89.9699996  71.6620011  60.3515011  89.3399996  70.3450011
  61.6795011  91.1069996  69.7740011  62.4955011  91.6189996  70.3270011
  60.8395011  91.8339996  69.7920011  61.9585011  91.0609996  68.2790011
  62.7985011  90.3829996  68.0160011  62.1665011  92.0879996  67.9100011
  60.8695011  90.4589996  67.3790011  60.6645011  89.4459996  67.7880011
  61.1805011  90.3189996  66.3220011  59.5625011  91.2569996  67.3860011
  59.8565011  92.2489996  66.9820011  59.0625011  91.2409996  68.3790011
  58.6005011  90.7659996  66.3280011  59.2215011  90.6619996  65.4130011
  57.8795011  91.5949996  66.1610011  57.8915011  89.4479996  66.6850011
  57.0265011  89.6189996  67.3430011  58.2325011  88.1849996  66.3840011
  57.6425011  87.4529996  66.9560011  59.3985011  87.6629996  65.6240011
  59.9795011  87.0019996  66.3030011  59.9625011  88.5379996  65.2370011
  58.8815011  86.7739996  64.5050011  58.1985011  87.4679996  63.9710011
  58.3445011  85.8589996  64.8330011  59.9905011  86.2189996  63.5800011
  60.5835011  85.5659996  64.2550011  60.5885011  87.0999996  63.2620011
  59.4225011  85.6509996  62.2970011  58.9935011  86.4419996  61.6450011
  58.6615011  84.8619996  62.4750011  60.4665011  84.8489996  61.4990011
  60.8565011  83.9629996  62.0440011  61.2515011  85.5629996  61.1690011
  59.8095011  84.2879996  60.2760011  59.1885011  85.0419996  59.7460011
  59.2215011  83.4549996  60.7170011  60.7925011  83.6209996  59.2960011
  60.1295011  83.0539996  58.6080011  61.3425011  82.8359996  59.8570011
  61.6025011  84.6189996  58.5880011  60.9185011  85.4189996  58.2330011
  62.1285011  84.2059996  57.7020011  62.4175011  85.0149996  59.2300011
  77.1795011  74.4609996  55.3420011  76.8005011  73.8089996  56.1580011
  77.5535011  73.7339996  54.5900011  76.3855011  75.0819996  54.8740011
  78.3785011  75.2609996  55.7390011  79.2375011  74.5909996  55.9570011
  78.6475011  75.8179996  54.8170011  78.0845011  76.2239996  56.9470011
  78.8925011  76.9609996  57.1430011  77.1995011  76.8709996  56.7680011
  77.6595011  75.5489996  58.2600011  77.5935011  76.3339996  59.0430011
  76.6655011  75.0539996  58.2370011  78.6575011  74.4909996  58.8800011
  78.7495011  73.7729996  58.0370011  79.6045011  75.0339996  59.0880011
  78.1815011  74.0839996  60.2720011  77.1315011  73.7479996  60.1390011
  78.7495011  73.1929996  60.6160011  78.3555011  75.1539996  61.3470011
  79.4295011  75.4309996  61.4100011  77.6965011  76.0299996  61.1680011
  77.8465011  74.5789996  62.7820011  76.8365011  74.1149996  62.7740011
  78.5635011  73.8479996  63.2120011  77.5305011  75.7379996  63.8340011
  77.0195011  76.6559996  63.4730011  76.9145011  75.3669996  64.6810011
  78.8685011  76.2669996  64.4500011  79.4345011  75.4319996  64.9150011
  79.5665011  76.6359996  63.6690011  78.6545011  77.6389996  65.1670011
  79.6865011  77.9459996  65.4400011  78.0425011  78.3729996  64.6010011
  78.1025011  77.4559996  66.5730011  77.1795011  76.8419996  66.5080011
  78.8855011  77.0039996  67.2190011  77.7735011  78.7619996  67.3380011
  78.6345011  79.3839996  67.6610011  77.0295011  79.3169996  66.7260011
  76.8015011  78.4039996  68.5580011  75.9715011  79.1409996  68.5940011
  76.3945011  77.3859996  68.3800011  77.5745011  78.4499996  69.8480011
  78.5425011  77.9329996  69.6770011  77.8655011  79.4909996  70.1020011
  76.6675011  77.8069996  70.9300011  75.4895011  78.0819996  71.1860011
  77.4405011  76.9489996  71.6240011  76.6775011  76.0599996  72.4750011
  76.2185011  76.6789996  73.2760011  75.8695011  75.5899996  71.8770011
  77.6385011  75.0589996  73.1140011  77.0635011  74.3169996  73.7090011
  78.7735011  75.7709996  73.9050011  78.3085011  76.4309996  74.6680011
  79.1545011  74.9639996  74.5660011  79.6975011  76.3519996  72.9970011
  80.5755011  77.4469996  73.5570011  80.4115011  77.4299996  75.1400011
  80.6045011  78.7119996  75.8750011  81.3925011  79.3849996  75.4740011
  79.6625011  79.2829996  75.7320011  80.6965011  78.6719996  77.4190011
  81.3535011  79.4369996  77.8050011  79.6935011  78.9229996  77.7320011
  81.1355011  77.3929996  78.0700011  82.3325011  76.7929996  77.4050011
  83.2515011  77.3589996  77.3760011  82.4405011  75.7829996  77.7740011
  82.1135011  76.5499996  76.3760011  81.5095011  77.6339996  79.5390011
  82.4465011  78.1709996  79.5630011  80.7155011  78.2249996  79.9700011
  81.4745011  76.6919996  80.0670011  79.9725011  76.4259996  78.0800011
  80.2975011  75.4659996  78.4530011  79.5325011  76.2909996  77.1030011
  79.2155011  76.8159996  78.7440011  82.0325011  77.2059996  73.3050011
  79.9945011  78.7969996  73.1370011  78.3145011  74.3309996  72.0370011
  77.6635011  73.4099996  71.3490011  76.4565011  73.3249996  71.2870011
  78.5745011  72.5109996  70.4690011  78.1545011  71.4899996  70.5950011
  79.6315011  72.4269996  70.8010011  78.6045011  72.9959996  69.0700011
  77.6135011  73.1639996  68.5960011  79.0855011  72.2279996  68.4270011
  79.4275011  74.3819996  68.9520011  79.5115011  74.9289996  69.9150011
  78.8975011  75.0669996  68.2550011  80.8985011  74.2879996  68.4330011
  81.1305011  73.5939996  67.5980011  81.3495011  73.8759996  69.3610011
  81.6215011  75.6339996  68.4040011  80.8785011  76.2519996  67.8570011
  82.6345011  75.6219996  67.9470011  81.7505011  76.3229996  69.8360011
  82.3255011  75.7059996  70.5590011  80.7495011  76.5379996  70.2680011
  82.4815011  77.6849996  69.6830011  83.4125011  77.4769996  69.1130011
  82.6855011  78.1629996  70.6650011  81.6255011  78.6419996  68.9030011
  80.6425011  78.8199996  69.3640011  81.8605011  79.1719996  67.6580011
  81.0815011  79.8299996  67.2480011  83.0255011  78.8519996  66.7090011
  83.9325011  78.5849996  67.2910011  83.2965011  79.7759996  66.1540011
  82.7765011  77.7709996  65.6320011  81.7265011  77.9169996  65.3000011
  82.7935011  76.7549996  66.0810011  83.6825011  78.0679996  64.4570011
  84.7385011  77.8779996  64.7440011  83.7405011  79.1689996  64.3210011
  83.3945011  77.4649996  63.0240011  83.2675011  76.3609996  63.0470011
  84.1855011  77.8069996  62.3230011  82.1625011  78.0699996  62.3330011
  82.3385011  79.0979996  61.9490011  81.3915011  77.9809996  63.1280011
  81.6905011  77.2559996  61.1420011  80.6315011  77.5389996  60.9630011
  82.0015011  76.2139996  61.3700011  82.3815011  77.6689996  59.7630011
  83.4835011  77.6389996  59.9010011  82.0655011  78.7019996  59.5010011
  82.0325011  76.7459996  58.5840011  81.0305011  77.0309996  58.1980011
  81.9765011  75.6959996  58.9420011  82.8155011  76.8419996  57.8010011
  31.9265011  54.5679996  55.2780011  31.9055011  53.7789996  56.0600011
  32.9135011  55.0689996  55.3700011  32.0385011  54.1919996  54.2380011
  30.6245011  55.4209996  55.4970011  30.7065011  56.1869996  54.6960011
  29.7555011  54.7599996  55.2900011  30.4825011  56.1439996  56.8470011
  30.8265011  57.1999996  56.8290011  29.3845011  56.0719996  57.0010011
  31.2045011  55.4549996  57.9660011  31.0265011  54.3589996  57.9270011
  32.2935011  55.6649996  57.9030011  30.7335011  55.9359996  59.3730011
  30.7925011  57.0459996  59.3580011  29.6395011  55.7639996  59.4630011
  31.4205011  55.3959996  60.7090011  31.3345011  54.2889996  60.6790011
  32.4245011  55.8369996  60.5320011  30.7855011  55.8869996  61.9860011
  30.6905011  56.9739996  61.7770011  29.7465011  55.5109996  62.1050011
  31.6255011  55.5369996  63.2120011  31.6515011  54.4259996  63.2000011
  32.6895011  55.7719996  62.9970011  31.0215011  56.1819996  64.4290011
  30.0605011  55.6599996  64.6200011  31.7415011  55.9039996  65.2280011
  30.8725011  57.6749996  64.4940011  29.9905011  58.0019996  63.9020011
  30.5935011  57.8689996  65.5520011  32.1255011  58.4539996  64.1300011
  33.0405011  58.0759996  64.6340011  32.2585011  58.4869996  63.0280011
  32.0235011  60.0259996  64.5020011  32.9175011  60.6139996  64.2030011
  31.1375011  60.3399996  63.9100011  31.7125011  60.1969996  66.0140011
  31.5485011  61.2559996  66.3080011  30.8075011  59.6359996  66.3320011
  32.8345011  59.8439996  66.9230011  33.2025011  58.7959996  66.9140011
  33.6835011  60.5269996  66.7050011  32.4205011  60.1489996  68.3680011
  33.3345011  60.2599996  68.9900011  31.9405011  61.1509996  68.3460011
  31.4695011  59.0709996  68.8240011  31.2995011  58.0149996  68.3060011
  31.0625011  59.4349996  69.9820011  30.6165011  58.3689996  70.8350011
  29.7225011  58.7029996  71.4040011  30.1735011  57.4509996  70.3930011
  31.7125011  58.0799996  71.9270011  31.4535011  57.2119996  72.5700011
  32.0495011  59.2179996  72.8830011  32.0855011  60.1339996  72.2550011
  31.1875011  59.2739996  73.5810011  33.3295011  59.0049996  73.4760011
  33.3995011  59.0649996  75.0910011  32.6335011  57.7039996  75.5940011
  33.3615011  56.4589996  75.5570011  33.2415011  55.9699996  74.5670011
  34.4445011  56.6149996  75.7550011  32.9845011  55.5749996  76.7570011
  33.7635011  54.8999996  77.0780011  32.8125011  56.2899996  77.5480011
  31.7195011  54.7879996  76.7330011  31.6725011  53.9809996  78.0790011
  30.6855011  53.5429996  78.1210011  32.4685011  53.2519996  78.1160011
  31.9755011  54.6719996  78.8520011  30.5065011  55.6139996  76.6050011
  30.4665011  56.2289996  77.4910011  30.5975011  56.2149996  75.7120011
  29.6255011  54.9899996  76.5830011  31.7345011  53.7099996  75.6040011
  32.4085011  52.8809996  75.7630011  31.9425011  54.2689996  74.7030011
  30.7185011  53.4079996  75.3970011  34.8035011  58.9959996  75.4980011
  32.6095011  60.1919996  75.5330011  32.9555011  57.5609996  71.2650011
  32.9055011  56.2949996  70.8550011  32.0245011  55.4659996  71.0520011
  34.2095011  56.0869996  70.0580011  34.5635011  55.0349996  70.0100011
  35.0225011  56.5249996  70.6760011  34.2575011  56.7629996  68.6580011
  33.8625011  57.7929996  68.7910011  33.5805011  56.1539996  68.0210011
  35.5965011  56.7669996  67.9590011  36.2305011  55.9829996  68.4240011
  36.1265011  57.7099996  68.2160011  35.5425011  56.4919996  66.3770011
  34.9755011  57.3119996  65.8870011  35.0035011  55.5259996  66.2800011
  36.8715011  56.1439996  65.6380011  36.5775011  55.6909996  64.6670011
  37.3355011  55.3489996  66.2600011  37.8005011  57.3519996  65.4890011
  38.8695011  57.1809996  65.7380011  37.4515011  58.0889996  66.2430011
  37.7605011  57.8459996  64.0580011  38.2115011  58.8579996  64.1380011
  36.7175011  58.1159996  63.7870011  38.4305011  56.9029996  63.0220011
  39.2835011  56.3059996  63.3750011  37.9055011  56.4989996  61.8650011
  38.5575011  55.9089996  61.2040011  36.5305011  56.9839996  61.3990011
  35.8125011  56.9979996  62.2460011  36.1655011  56.2139996  60.6860011
  36.5235011  58.4099996  60.6710011  36.9075011  58.3819996  59.6290011
  37.1555011  59.1519996  61.2050011  35.0815011  59.0009996  60.5910011
  34.6825011  59.0179996  61.6270011  34.4605011  58.3119996  59.9790011
  35.0715011  60.5009996  60.0840011  35.8795011  61.0319996  60.6300011
  34.0945011  60.9119996  60.4150011  35.4465011  60.5699996  58.5460011
  36.5505011  60.6319996  58.4320011  35.0225011  61.4979996  58.1070011
  34.7835011  59.5009996  57.5900011  33.7035011  59.4259996  57.8380011
  35.3765011  58.5689996  57.7020011  34.6575011  59.9189996  56.0930011
  35.6465011  59.7929996  55.6020011  34.4575011  61.0109996  56.0850011
  33.6425011  59.1539996  55.3130011  34.0625011  58.3279996  54.7010011
  32.8955011  59.6669996  54.6690011  33.0285011  58.5229996  55.9890011
  32.8005011  28.2029996  55.2080011  33.0365011  27.2369996  54.7130011
  33.2705011  29.0299996  54.6340011  31.6955011  28.3119996  55.1920011
  33.3565011  27.9979996  56.6120011  32.9515011  27.1419996  57.1930011
  34.4675011  28.0309996  56.6160011  33.0845011  29.2169996  57.5670011
  33.5775011  30.1869996  57.3440011  32.0245011  29.5349996  57.4730011
  33.2155011  28.9959996  59.0680011  33.2015011  27.8959996  59.2190011
  34.2555011  29.3259996  59.2780011  32.2835011  29.6269996  60.1280011
  32.3455011  30.7309996  60.0170011  31.2525011  29.3759996  59.7990011
  32.6575011  29.3549996  61.6310011  32.8265011  28.2569996  61.6390011
  33.6355011  29.8739996  61.7210011  31.6135011  29.7179996  62.7350011
  30.7235011  29.1709996  62.3550011  32.0315011  29.2269996  63.6400011
  31.3735011  31.2109996  62.9320011  31.9735011  31.4929996  63.8230011
  31.4875011  31.8199996  62.0100011  29.9665011  31.3749996  63.5610011
  29.8195011  32.3749996  64.0240011  29.1995011  31.2949996  62.7620011
  29.6885011  30.2699996  64.6630011  29.3885011  29.3389996  64.1370011
  30.6455011  30.1339996  65.2120011  28.5115011  30.5319996  65.5860011
  27.6715011  30.8439996  64.9290011  28.2035011  29.5369996  65.9720011
  28.7515011  31.3799996  66.7750011  29.1665011  32.2989996  66.3080011
  27.8025011  31.6209996  67.2990011  29.6145011  30.7419996  67.8860011
  28.9725011  29.9669996  68.3550011  30.4895011  30.2949996  67.3680011
  30.0865011  31.7129996  68.9110011  31.1695011  31.9469996  68.8300011
  29.4795011  32.6349996  68.7900011  29.8035011  31.1879996  70.3710011
  28.8245011  30.6679996  70.4430011  30.5825011  30.4259996  70.5850011
  29.8235011  32.3349996  71.4020011  30.0445011  33.5339996  71.1350011
  29.3345011  31.8729996  72.5200011  29.4175011  32.7699996  73.5870011
  29.1955011  33.8349996  73.3640011  28.5955011  32.4889996  74.2800011
  30.8365011  32.6519996  74.3010011  30.9925011  31.5889996  74.5840011
  30.9405011  33.4069996  75.5800011  30.5305011  34.4289996  75.4290011
  30.2995011  32.8439996  76.2930011  32.2155011  33.7219996  76.1720011
  33.0325011  32.6499996  76.9770011  33.4335011  31.5529996  75.9260011
  33.7905011  30.2889996  76.5140011  34.5955011  30.3219996  77.2800011
  32.9365011  29.7719996  77.0010011  34.1095011  29.2139996  75.4300011
  34.2095011  28.2769996  75.9570011  33.3085011  28.9369996  74.7610011
  35.4105011  29.3969996  74.7230011  36.5445011  29.7339996  75.6820011
  36.7035011  29.0079996  76.4660011  37.4655011  29.8979996  75.1430011
  36.2405011  30.6679996  76.1310011  35.7335011  28.1449996  73.9600011
  35.1145011  28.0699996  73.0780011  36.7575011  28.2029996  73.6220011
  35.5205011  27.3049996  74.6050011  35.2635011  30.5539996  73.7110011
  34.5895011  30.3799996  72.8860011  36.2055011  30.8279996  73.2610011
  34.7725011  31.4079996  74.1540011  34.3375011  33.2719996  77.3720011
  32.1485011  32.0129996  78.0570011  31.8055011  33.1539996  73.4420011
  32.6305011  32.2629996  72.7900011  32.3505011  31.0989996  72.6000011
  33.7165011  33.0839996  72.0700011  34.6945011  32.6279996  72.3350011
  33.6665011  34.1109996  72.4910011  33.4685011  32.9769996  70.5870011
  32.3995011  33.1709996  70.3560011  33.7235011  31.9309996  70.3140011
  34.4095011  33.9549996  69.8180011  34.2925011  34.9779996  70.2370011
  34.0175011  34.0449996  68.7830011  35.7995011  33.3889996  69.8010011
  35.6735011  32.4109996  69.2900011  36.2415011  33.1199996  70.7840011
  36.7085011  34.3309996  69.0370011  37.7455011  34.0919996  69.3570011
  36.4365011  35.3739996  69.3050011  36.6395011  34.2119996  67.4660011
  37.4695011  34.7669996  66.9790011  35.7605011  34.6169996  66.9200011
  36.7405011  32.8019996  66.7890011  37.0565011  32.0129996  67.5040011
  37.4565011  32.9329996  65.9500011  35.3995011  32.3659996  66.2970011
  34.5965011  32.2619996  67.0430011  35.0405011  32.0099996  65.0430011
  34.0535011  31.6159996  64.7620011  35.8885011  31.9429996  63.8100011
  36.2655011  30.8979996  63.7720011  36.8305011  32.5319996  63.8090011
  35.2525011  32.2359996  62.4780011  34.3235011  31.6519996  62.3010011
  36.0545011  32.1599996  61.7130011  34.6625011  33.6409996  62.4820011
  35.4705011  34.2499996  62.9420011  33.8125011  33.5599996  63.1920011
  34.2695011  34.2349996  61.2050011  34.2055011  35.3329996  61.3660011
  33.2685011  33.9549996  60.8130011  35.3095011  34.0669996  60.0820011
  35.4285011  32.9729996  59.9240011  36.2685011  34.4979996  60.4400011
  34.9635011  34.6199996  58.7340011  34.3975011  35.5769996  58.7350011
  34.1695011  34.0299996  58.2270011  36.0595011  34.6629996  57.7100011
  36.6565011  35.5649996  57.9630011  35.6115011  34.7179996  56.6950011
  37.0635011  33.5249996  57.6110011  37.5685011  33.3159996  58.5790011
  37.8625011  33.8009996  56.8900011  36.7155011  32.5249996  57.2750011
  87.8085011  38.5469996  58.6810011  87.3355011  39.1649996  57.8880011
  87.0215011  37.8369996  59.0120011  88.6775011  37.9199996  58.3870011
  88.1375011  39.3619996  59.9070011  88.7015011  38.7279996  60.6240011
  88.7965011  40.2189996  59.6550011  86.8715011  39.8829996  60.6520011
  86.1865011  40.2029996  59.8380011  86.5005011  39.0349996  61.2660011
  87.2645011  41.0179996  61.6200011  87.7605011  41.8359996  61.0550011
  86.2655011  41.4419996  61.8590011  87.9565011  40.5069996  62.8900011
  87.1405011  40.2649996  63.6040011  88.5105011  39.6089996  62.5400011
  88.8825011  41.6119996  63.3920011  89.6125011  41.8859996  62.6000011
  88.2685011  42.5229996  63.5560011  89.5295011  41.2899996  64.6680011
  89.6445011  40.1859996  64.6980011  90.3495011  42.0249996  64.8190011
  88.5935011  41.8379996  65.8150011  88.5275011  42.9429996  65.7180011
  87.5965011  41.4099996  65.5750011  89.0405011  41.6299996  67.2740011
  89.9155011  42.2959996  67.4320011  88.2155011  41.9629996  67.9390011
  89.5475011  40.2319996  67.7040011  88.8695011  39.3919996  67.4420011
  90.5455011  40.0609996  67.2470011  89.8105011  40.1979996  69.2170011
  90.5595011  39.3829996  69.3140011  90.4075011  41.1149996  69.4090011
  88.5675011  39.9589996  70.0940011  87.8495011  40.8059996  70.0580011
  88.2335011  39.0489996  69.5520011  88.9345011  39.5989996  71.5490011
  88.0575011  39.3479996  72.1830011  89.5455011  38.6709996  71.5500011
  89.7395011  40.7519996  72.2110011  90.7155011  40.6839996  71.6850011
  89.3005011  41.7219996  71.8950011  89.9755011  40.5669996  73.7760011
  88.9545011  40.3849996  74.1750011  90.7425011  39.8089996  74.0440011
  90.6945011  41.7589996  74.3670011  91.2825011  42.5219996  73.6390011
  90.5615011  41.7849996  75.6620011  90.9045011  42.8709996  76.5970011
  90.7535011  42.6609996  77.6770011  91.9415011  43.2689996  76.5660011
  89.9995011  44.1569996  76.3210011  90.3025011  44.9149996  77.0750011
  88.4205011  43.8099996  76.5990011  87.7605011  44.6699996  76.8430011
  88.0705011  43.4059996  75.6250011  88.2225011  42.7439996  77.5830011
  87.1825011  41.5689996  77.4440011  86.0405011  42.3949996  76.6790011
  84.7695011  41.7499996  76.7700011  84.8225011  40.6399996  76.7880011
  84.2645011  42.0209996  77.7210011  83.8585011  42.1659996  75.5710011
  82.9445011  41.5899996  75.5960011  83.6425011  43.1979996  75.8010011
  84.4865011  41.9419996  74.1490011  84.9245011  40.5439996  73.9560011
  85.7565011  40.2799996  74.5920011  84.1285011  39.8649996  74.2240011
  85.2595011  40.4409996  72.9350011  83.3625011  42.0969996  73.0900011
  83.4195011  43.1519996  72.8670011  83.4755011  41.4459996  72.2350011
  82.4115011  41.7849996  73.4950011  85.6355011  42.7999996  73.8110011
  86.5265011  42.5249996  74.3570011  85.3545011  43.8339996  73.9440011
  85.8085011  42.6089996  72.7620011  87.9005011  40.4719996  76.6680011
  86.6205011  41.2229996  78.8060011  90.1645011  44.6329996  74.9720011
  89.5675011  45.7809996  74.6290011  88.8945011  46.5269996  75.3590011
  89.7675011  45.9959996  73.2070011  90.7445011  45.5679996  72.8950011
  89.7555011  47.0549996  72.8710011  88.6965011  45.1099996  72.4300011
  87.6615011  45.1879996  72.8280011  89.0135011  44.0479996  72.5030011
  88.5975011  45.6769996  70.9810011  89.6015011  45.6969996  70.5050011
  88.1625011  46.6959996  71.0680011  87.7965011  44.9859996  69.8570011
  88.1575011  43.9509996  69.6800011  87.8935011  45.6039996  68.9380011
  86.2495011  45.0809996  70.0690011  85.9245011  46.1399996  69.9870011
  86.0735011  44.6899996  71.0940011  85.4575011  44.3249996  68.9930011
  84.4915011  43.9009996  69.3400011  86.1965011  43.5819996  68.6230011
  85.1205011  45.3869996  67.9500011  86.0905011  45.8549996  67.6780011
  84.5005011  46.1369996  68.4850011  84.3365011  44.9009996  66.7700011
  83.2425011  44.7859996  66.7800011  84.7645011  44.6289996  65.5410011
  84.0425011  44.3989996  64.7440011  86.2505011  44.7039996  65.0200011
  86.3425011  44.1099996  64.0860011  86.8645011  44.2059996  65.8000011
  86.9085011  46.1249996  64.8190011  88.0075011  45.9869996  64.9110011
  86.4885011  46.8319996  65.5650011  86.7265011  46.7399996  63.4030011
  86.9685011  47.8239996  63.3740011  85.6515011  46.7159996  63.1250011
  87.4905011  45.9849996  62.2650011  87.1985011  44.9139996  62.2300011
  88.5905011  46.0929996  62.3830011  86.9875011  46.6659996  60.9330011
  86.9575011  47.7679996  61.0740011  85.9155011  46.4559996  60.7350011
  87.8745011  46.3699996  59.7770011  87.5035011  45.4269996  59.3200011
  88.9185011  46.2069996  60.1190011  88.0125011  47.5529996  58.7570011
  88.6475011  48.2939996  59.2890011  87.0845011  48.1239996  58.5410011
  88.7905011  47.2909996  57.4670011  89.8345011  47.0619996  57.7730011
  88.6865011  48.1669996  56.7920011  88.5645011  46.3539996  56.9160011
  30.8195011  83.7269996  57.5830011  29.9235011  84.0729996  57.0250011
  30.9475011  82.7029996  57.1710011  31.7535011  84.2319996  57.2550011
  30.6125011  83.7099996  59.0790011  31.5815011  83.3799996  59.5080011
  30.3535011  84.7339996  59.4220011  29.4675011  82.8319996  59.5380011
  28.4765011  83.0359996  59.0780011  29.7275011  81.8619996  59.0640011
  29.5095011  82.5989996  61.1180011  30.5695011  82.3519996  61.3420011
  29.1815011  83.5439996  61.6000011  28.3745011  81.6769996  61.6910011
  27.3645011  82.0499996  61.4150011  28.4775011  80.7599996  61.0720011
  28.6275011  81.3489996  63.1860011  28.3675011  82.2159996  63.8320011
  27.7885011  80.6829996  63.4800011  29.9345011  80.6349996  63.4350011
  29.7015011  79.7969996  64.1260011  30.3665011  80.1999996  62.5080011
  30.9575011  81.4459996  64.3580011  31.4295011  82.2589996  63.7660011
  30.4175011  81.9969996  65.1580011  32.0315011  80.6209996  65.1030011
  31.6075011  79.8139996  65.7370011  32.7045011  80.0499996  64.4290011
  33.0345011  81.4199996  65.9950011  33.6085011  80.7249996  66.6440011
  33.7445011  81.8909996  65.2810011  32.4685011  82.3399996  67.0060011
  31.8485011  83.1079996  66.4950011  31.8865011  81.7159996  67.7180011
  33.5555011  83.1839996  67.7620011  34.3635011  82.6469996  68.3040011
  34.1445011  83.7469996  67.0070011  32.9145011  84.0449996  68.8610011
  31.9765011  84.5569996  68.5570011  32.5905011  83.4329996  69.7300011
  33.8255011  85.1649996  69.4050011  34.8635011  84.7779996  69.4840011
  33.8135011  86.0449996  68.7270011  33.5325011  85.6989996  70.8580011
  33.5555011  84.9739996  71.6990011  34.2465011  86.5189996  71.0880011
  32.2095011  86.4759996  70.8660011  31.8265011  87.3179996  70.0600011
  31.6855011  86.2349996  72.0460011  30.3925011  86.7239996  72.3100011
  30.4345011  87.3339996  73.2380011  30.0195011  87.4709996  71.5760011
  29.3265011  85.6079996  72.5490011  28.3405011  85.9669996  72.9140011
  29.9475011  84.5159996  73.5240011  30.1155011  85.0299996  74.4950011
  29.2545011  83.6489996  73.5450011  31.1995011  84.0529996  73.0310011
  31.9325011  82.8449996  73.8180011  32.4495011  83.4849996  75.1520011
  32.9395011  82.6579996  76.2550011  33.4595011  81.7179996  75.9710011
  33.7795011  83.1829996  76.7580011  31.8545011  82.5019996  77.2780011
  31.1415011  81.8939996  76.7410011  32.3275011  81.9799996  78.0970011
  31.0725011  83.6889996  77.7880011  31.9265011  84.8739996  78.0040011
[truncated: 4,291,379 more chars]
