# Supplementary material for: Intermolecular Interactions in G Protein-Coupled Receptor Allosteric Sites at the Membrane Interface from Molecular Dynamics Simulations and Quantum Chemical Calculations
Source: J Chem Inf Model. 2022 Sep 30;62(19):4736–47. doi: 10.1021/acs.jcim.2c00788 (PMC9554917; doi:10.1021/acs.jcim.2c00788)
Supplement: Supplementary file 2 — ci2c00788_si_002.zip [file ci2c00788_si_002.zip › MD_simulations_inputs/C5aR1_MD_simulations_inputs/5o9h_popc_chol/c5ar1-9p2-cholpopc.prodeq.pdb]

CRYST1  102.982  103.064  118.185  90.00  90.00  90.00 P 1           1
ATOM      1  N   THR     1      42.351  67.423  40.756  1.00  0.00           N  
ATOM      2  H1  THR     1      42.450  66.440  40.549  1.00  0.00           H  
ATOM      3  H2  THR     1      42.052  68.076  40.046  1.00  0.00           H  
ATOM      4  H3  THR     1      43.302  67.690  40.968  1.00  0.00           H  
ATOM      5  CA  THR     1      41.517  67.680  41.972  1.00  0.00           C  
ATOM      6  HA  THR     1      41.565  68.744  42.200  1.00  0.00           H  
ATOM      7  CB  THR     1      40.057  67.275  41.612  1.00  0.00           C  
ATOM      8  HB  THR     1      40.112  66.212  41.379  1.00  0.00           H  
ATOM      9  CG2 THR     1      39.086  67.466  42.753  1.00  0.00           C  
ATOM     10 HG21 THR     1      39.384  66.972  43.678  1.00  0.00           H  
ATOM     11 HG22 THR     1      39.072  68.523  43.017  1.00  0.00           H  
ATOM     12 HG23 THR     1      38.116  67.015  42.545  1.00  0.00           H  
ATOM     13  OG1 THR     1      39.752  68.049  40.477  1.00  0.00           O  
ATOM     14  HG1 THR     1      39.131  67.621  39.882  1.00  0.00           H  
ATOM     15  C   THR     1      42.053  66.804  43.084  1.00  0.00           C  
ATOM     16  O   THR     1      42.135  65.623  42.844  1.00  0.00           O  
ATOM     17  N   LEU     2      42.196  67.309  44.267  1.00  0.00           N  
ATOM     18  H   LEU     2      42.058  68.297  44.427  1.00  0.00           H  
ATOM     19  CA  LEU     2      42.507  66.431  45.462  1.00  0.00           C  
ATOM     20  HA  LEU     2      43.331  65.763  45.211  1.00  0.00           H  
ATOM     21  CB  LEU     2      42.909  67.295  46.610  1.00  0.00           C  
ATOM     22  HB2 LEU     2      42.189  68.114  46.617  1.00  0.00           H  
ATOM     23  HB3 LEU     2      42.781  66.750  47.545  1.00  0.00           H  
ATOM     24  CG  LEU     2      44.317  67.910  46.501  1.00  0.00           C  
ATOM     25  HG  LEU     2      44.409  68.282  45.481  1.00  0.00           H  
ATOM     26  CD1 LEU     2      44.548  69.050  47.490  1.00  0.00           C  
ATOM     27 HD11 LEU     2      44.495  68.803  48.551  1.00  0.00           H  
ATOM     28 HD12 LEU     2      45.516  69.467  47.211  1.00  0.00           H  
ATOM     29 HD13 LEU     2      43.820  69.834  47.281  1.00  0.00           H  
ATOM     30  CD2 LEU     2      45.298  66.785  46.967  1.00  0.00           C  
ATOM     31 HD21 LEU     2      45.211  66.529  48.023  1.00  0.00           H  
ATOM     32 HD22 LEU     2      45.104  65.867  46.412  1.00  0.00           H  
ATOM     33 HD23 LEU     2      46.273  67.124  46.618  1.00  0.00           H  
ATOM     34  C   LEU     2      41.284  65.503  45.812  1.00  0.00           C  
ATOM     35  O   LEU     2      40.109  65.935  45.876  1.00  0.00           O  
ATOM     36  N   ARG     3      41.564  64.262  46.239  1.00  0.00           N  
ATOM     37  H   ARG     3      42.540  64.014  46.162  1.00  0.00           H  
ATOM     38  CA  ARG     3      40.545  63.356  46.760  1.00  0.00           C  
ATOM     39  HA  ARG     3      39.832  63.255  45.942  1.00  0.00           H  
ATOM     40  CB  ARG     3      41.141  61.913  46.957  1.00  0.00           C  
ATOM     41  HB2 ARG     3      41.880  61.838  47.754  1.00  0.00           H  
ATOM     42  HB3 ARG     3      40.364  61.155  47.059  1.00  0.00           H  
ATOM     43  CG  ARG     3      41.728  61.328  45.556  1.00  0.00           C  
ATOM     44  HG2 ARG     3      40.947  61.167  44.812  1.00  0.00           H  
ATOM     45  HG3 ARG     3      42.566  61.969  45.282  1.00  0.00           H  
ATOM     46  CD  ARG     3      42.376  59.917  45.665  1.00  0.00           C  
ATOM     47  HD2 ARG     3      41.704  59.084  45.869  1.00  0.00           H  
ATOM     48  HD3 ARG     3      42.850  59.638  44.724  1.00  0.00           H  
ATOM     49  NE  ARG     3      43.446  59.915  46.670  1.00  0.00           N  
ATOM     50  HE  ARG     3      43.554  60.808  47.128  1.00  0.00           H  
ATOM     51  CZ  ARG     3      44.255  58.933  47.086  1.00  0.00           C  
ATOM     52  NH1 ARG     3      44.240  57.699  46.701  1.00  0.00           N  
ATOM     53 HH11 ARG     3      43.654  57.423  45.926  1.00  0.00           H  
ATOM     54 HH12 ARG     3      44.702  56.975  47.233  1.00  0.00           H  
ATOM     55  NH2 ARG     3      45.224  59.284  47.837  1.00  0.00           N  
ATOM     56 HH21 ARG     3      45.334  60.245  48.129  1.00  0.00           H  
ATOM     57 HH22 ARG     3      45.891  58.548  48.020  1.00  0.00           H  
ATOM     58  C   ARG     3      39.919  63.887  48.059  1.00  0.00           C  
ATOM     59  O   ARG     3      40.798  64.198  48.894  1.00  0.00           O  
ATOM     60  N   VAL     4      38.646  63.997  48.278  1.00  0.00           N  
ATOM     61  H   VAL     4      38.068  63.809  47.471  1.00  0.00           H  
ATOM     62  CA  VAL     4      38.073  64.260  49.590  1.00  0.00           C  
ATOM     63  HA  VAL     4      38.157  65.307  49.881  1.00  0.00           H  
ATOM     64  CB  VAL     4      36.581  63.850  49.570  1.00  0.00           C  
ATOM     65  HB  VAL     4      36.393  62.883  49.102  1.00  0.00           H  
ATOM     66  CG1 VAL     4      35.991  63.876  50.969  1.00  0.00           C  
ATOM     67 HG11 VAL     4      36.226  64.819  51.462  1.00  0.00           H  
ATOM     68 HG12 VAL     4      34.910  63.832  50.841  1.00  0.00           H  
ATOM     69 HG13 VAL     4      36.387  63.022  51.517  1.00  0.00           H  
ATOM     70  CG2 VAL     4      35.781  64.824  48.726  1.00  0.00           C  
ATOM     71 HG21 VAL     4      36.306  65.213  47.854  1.00  0.00           H  
ATOM     72 HG22 VAL     4      34.960  64.253  48.292  1.00  0.00           H  
ATOM     73 HG23 VAL     4      35.496  65.647  49.382  1.00  0.00           H  
ATOM     74  C   VAL     4      38.888  63.569  50.739  1.00  0.00           C  
ATOM     75  O   VAL     4      39.186  64.312  51.652  1.00  0.00           O  
ATOM     76  N   PRO     5      39.168  62.275  50.664  1.00  0.00           N  
ATOM     77  CD  PRO     5      38.499  61.260  49.880  1.00  0.00           C  
ATOM     78  HD2 PRO     5      38.702  61.432  48.823  1.00  0.00           H  
ATOM     79  HD3 PRO     5      37.423  61.262  50.051  1.00  0.00           H  
ATOM     80  CG  PRO     5      39.006  59.960  50.424  1.00  0.00           C  
ATOM     81  HG2 PRO     5      39.214  59.347  49.548  1.00  0.00           H  
ATOM     82  HG3 PRO     5      38.184  59.505  50.976  1.00  0.00           H  
ATOM     83  CB  PRO     5      40.246  60.244  51.228  1.00  0.00           C  
ATOM     84  HB2 PRO     5      41.097  60.213  50.547  1.00  0.00           H  
ATOM     85  HB3 PRO     5      40.439  59.561  52.055  1.00  0.00           H  
ATOM     86  CA  PRO     5      39.949  61.670  51.719  1.00  0.00           C  
ATOM     87  HA  PRO     5      39.368  61.651  52.641  1.00  0.00           H  
ATOM     88  C   PRO     5      41.351  62.343  51.936  1.00  0.00           C  
ATOM     89  O   PRO     5      41.759  62.459  53.054  1.00  0.00           O  
ATOM     90  N   ASP     6      41.984  62.851  50.796  1.00  0.00           N  
ATOM     91  H   ASP     6      41.552  62.805  49.884  1.00  0.00           H  
ATOM     92  CA  ASP     6      43.229  63.586  50.924  1.00  0.00           C  
ATOM     93  HA  ASP     6      43.893  62.964  51.525  1.00  0.00           H  
ATOM     94  CB  ASP     6      43.996  63.637  49.691  1.00  0.00           C  
ATOM     95  HB2 ASP     6      43.465  64.183  48.912  1.00  0.00           H  
ATOM     96  HB3 ASP     6      44.925  64.170  49.893  1.00  0.00           H  
ATOM     97  CG  ASP     6      44.295  62.271  49.004  1.00  0.00           C  
ATOM     98  OD1 ASP     6      44.688  62.396  47.827  1.00  0.00           O  
ATOM     99  OD2 ASP     6      44.336  61.178  49.599  1.00  0.00           O  
ATOM    100  C   ASP     6      43.028  64.988  51.635  1.00  0.00           C  
ATOM    101  O   ASP     6      43.696  65.360  52.598  1.00  0.00           O  
ATOM    102  N   ILE     7      41.968  65.727  51.193  1.00  0.00           N  
ATOM    103  H   ILE     7      41.403  65.487  50.391  1.00  0.00           H  
ATOM    104  CA  ILE     7      41.758  67.095  51.773  1.00  0.00           C  
ATOM    105  HA  ILE     7      42.712  67.621  51.820  1.00  0.00           H  
ATOM    106  CB  ILE     7      40.641  67.886  51.065  1.00  0.00           C  
ATOM    107  HB  ILE     7      39.825  67.164  51.046  1.00  0.00           H  
ATOM    108  CG2 ILE     7      40.321  69.140  51.847  1.00  0.00           C  
ATOM    109 HG21 ILE     7      39.514  69.698  51.372  1.00  0.00           H  
ATOM    110 HG22 ILE     7      39.883  68.912  52.819  1.00  0.00           H  
ATOM    111 HG23 ILE     7      41.096  69.830  52.181  1.00  0.00           H  
ATOM    112  CG1 ILE     7      41.004  68.266  49.664  1.00  0.00           C  
ATOM    113 HG12 ILE     7      41.453  69.259  49.634  1.00  0.00           H  
ATOM    114 HG13 ILE     7      41.835  67.690  49.257  1.00  0.00           H  
ATOM    115  CD1 ILE     7      39.886  68.119  48.711  1.00  0.00           C  
ATOM    116 HD11 ILE     7      40.114  68.629  47.775  1.00  0.00           H  
ATOM    117 HD12 ILE     7      39.728  67.061  48.502  1.00  0.00           H  
ATOM    118 HD13 ILE     7      38.898  68.476  49.003  1.00  0.00           H  
ATOM    119  C   ILE     7      41.420  66.837  53.239  1.00  0.00           C  
ATOM    120  O   ILE     7      41.986  67.525  54.118  1.00  0.00           O  
ATOM    121  N   LEU     8      40.588  65.875  53.653  1.00  0.00           N  
ATOM    122  H   LEU     8      40.186  65.245  52.974  1.00  0.00           H  
ATOM    123  CA  LEU     8      40.329  65.557  55.048  1.00  0.00           C  
ATOM    124  HA  LEU     8      39.987  66.502  55.468  1.00  0.00           H  
ATOM    125  CB  LEU     8      39.224  64.485  55.078  1.00  0.00           C  
ATOM    126  HB2 LEU     8      38.448  64.828  54.394  1.00  0.00           H  
ATOM    127  HB3 LEU     8      39.685  63.547  54.767  1.00  0.00           H  
ATOM    128  CG  LEU     8      38.539  64.165  56.416  1.00  0.00           C  
ATOM    129  HG  LEU     8      39.235  63.603  57.039  1.00  0.00           H  
ATOM    130  CD1 LEU     8      38.077  65.294  57.326  1.00  0.00           C  
ATOM    131 HD11 LEU     8      37.431  65.952  56.746  1.00  0.00           H  
ATOM    132 HD12 LEU     8      37.623  64.880  58.227  1.00  0.00           H  
ATOM    133 HD13 LEU     8      38.963  65.833  57.661  1.00  0.00           H  
ATOM    134  CD2 LEU     8      37.313  63.248  56.169  1.00  0.00           C  
ATOM    135 HD21 LEU     8      36.696  63.261  57.068  1.00  0.00           H  
ATOM    136 HD22 LEU     8      36.836  63.574  55.245  1.00  0.00           H  
ATOM    137 HD23 LEU     8      37.717  62.240  56.076  1.00  0.00           H  
ATOM    138  C   LEU     8      41.595  65.134  55.755  1.00  0.00           C  
ATOM    139  O   LEU     8      41.866  65.588  56.843  1.00  0.00           O  
ATOM    140  N   ALA     9      42.350  64.217  55.195  1.00  0.00           N  
ATOM    141  H   ALA     9      42.123  63.781  54.313  1.00  0.00           H  
ATOM    142  CA  ALA     9      43.563  63.827  55.820  1.00  0.00           C  
ATOM    143  HA  ALA     9      43.448  63.224  56.721  1.00  0.00           H  
ATOM    144  CB  ALA     9      44.293  62.836  54.905  1.00  0.00           C  
ATOM    145  HB1 ALA     9      45.083  62.343  55.471  1.00  0.00           H  
ATOM    146  HB2 ALA     9      43.587  62.064  54.599  1.00  0.00           H  
ATOM    147  HB3 ALA     9      44.739  63.380  54.072  1.00  0.00           H  
ATOM    148  C   ALA     9      44.469  65.063  56.127  1.00  0.00           C  
ATOM    149  O   ALA     9      45.128  65.104  57.221  1.00  0.00           O  
ATOM    150  N   LEU    10      44.662  66.062  55.192  1.00  0.00           N  
ATOM    151  H   LEU    10      44.092  65.943  54.366  1.00  0.00           H  
ATOM    152  CA  LEU    10      45.342  67.314  55.400  1.00  0.00           C  
ATOM    153  HA  LEU    10      46.344  66.990  55.679  1.00  0.00           H  
ATOM    154  CB  LEU    10      45.266  68.069  54.123  1.00  0.00           C  
ATOM    155  HB2 LEU    10      44.201  68.104  53.894  1.00  0.00           H  
ATOM    156  HB3 LEU    10      45.507  69.067  54.489  1.00  0.00           H  
ATOM    157  CG  LEU    10      46.257  67.734  52.989  1.00  0.00           C  
ATOM    158  HG  LEU    10      46.096  66.675  52.786  1.00  0.00           H  
ATOM    159  CD1 LEU    10      45.849  68.416  51.625  1.00  0.00           C  
ATOM    160 HD11 LEU    10      44.781  68.228  51.520  1.00  0.00           H  
ATOM    161 HD12 LEU    10      46.068  69.484  51.631  1.00  0.00           H  
ATOM    162 HD13 LEU    10      46.551  68.010  50.897  1.00  0.00           H  
ATOM    163  CD2 LEU    10      47.673  67.985  53.360  1.00  0.00           C  
ATOM    164 HD21 LEU    10      47.677  69.010  53.731  1.00  0.00           H  
ATOM    165 HD22 LEU    10      48.024  67.257  54.091  1.00  0.00           H  
ATOM    166 HD23 LEU    10      48.372  67.817  52.541  1.00  0.00           H  
ATOM    167  C   LEU    10      44.896  68.121  56.623  1.00  0.00           C  
ATOM    168  O   LEU    10      45.631  68.768  57.340  1.00  0.00           O  
ATOM    169  N   VAL    11      43.556  68.303  56.774  1.00  0.00           N  
ATOM    170  H   VAL    11      42.965  67.666  56.260  1.00  0.00           H  
ATOM    171  CA  VAL    11      42.831  68.920  57.910  1.00  0.00           C  
ATOM    172  HA  VAL    11      43.185  69.946  58.011  1.00  0.00           H  
ATOM    173  CB  VAL    11      41.296  68.878  57.631  1.00  0.00           C  
ATOM    174  HB  VAL    11      41.070  67.822  57.488  1.00  0.00           H  
ATOM    175  CG1 VAL    11      40.435  69.388  58.864  1.00  0.00           C  
ATOM    176 HG11 VAL    11      40.647  68.798  59.756  1.00  0.00           H  
ATOM    177 HG12 VAL    11      40.653  70.426  59.114  1.00  0.00           H  
ATOM    178 HG13 VAL    11      39.381  69.299  58.598  1.00  0.00           H  
ATOM    179  CG2 VAL    11      40.913  69.727  56.396  1.00  0.00           C  
ATOM    180 HG21 VAL    11      40.647  70.726  56.742  1.00  0.00           H  
ATOM    181 HG22 VAL    11      41.664  69.730  55.606  1.00  0.00           H  
ATOM    182 HG23 VAL    11      39.971  69.331  56.015  1.00  0.00           H  
ATOM    183  C   VAL    11      43.180  68.097  59.180  1.00  0.00           C  
ATOM    184  O   VAL    11      43.562  68.728  60.181  1.00  0.00           O  
ATOM    185  N   ILE    12      43.151  66.750  59.157  1.00  0.00           N  
ATOM    186  H   ILE    12      42.759  66.369  58.308  1.00  0.00           H  
ATOM    187  CA  ILE    12      43.552  65.939  60.370  1.00  0.00           C  
ATOM    188  HA  ILE    12      42.893  66.318  61.151  1.00  0.00           H  
ATOM    189  CB  ILE    12      43.054  64.446  60.251  1.00  0.00           C  
ATOM    190  HB  ILE    12      43.484  64.111  59.307  1.00  0.00           H  
ATOM    191  CG2 ILE    12      43.565  63.645  61.493  1.00  0.00           C  
ATOM    192 HG21 ILE    12      43.027  63.793  62.429  1.00  0.00           H  
ATOM    193 HG22 ILE    12      43.402  62.616  61.171  1.00  0.00           H  
ATOM    194 HG23 ILE    12      44.625  63.819  61.680  1.00  0.00           H  
ATOM    195  CG1 ILE    12      41.508  64.358  60.163  1.00  0.00           C  
ATOM    196 HG12 ILE    12      41.006  64.440  61.127  1.00  0.00           H  
ATOM    197 HG13 ILE    12      41.112  65.189  59.580  1.00  0.00           H  
ATOM    198  CD1 ILE    12      40.930  63.045  59.621  1.00  0.00           C  
ATOM    199 HD11 ILE    12      41.168  62.247  60.323  1.00  0.00           H  
ATOM    200 HD12 ILE    12      39.849  63.141  59.723  1.00  0.00           H  
ATOM    201 HD13 ILE    12      41.346  62.896  58.624  1.00  0.00           H  
ATOM    202  C   ILE    12      45.082  66.146  60.692  1.00  0.00           C  
ATOM    203  O   ILE    12      45.478  66.257  61.838  1.00  0.00           O  
ATOM    204  N   PHE    13      45.943  66.276  59.658  1.00  0.00           N  
ATOM    205  H   PHE    13      45.635  65.966  58.747  1.00  0.00           H  
ATOM    206  CA  PHE    13      47.350  66.604  59.871  1.00  0.00           C  
ATOM    207  HA  PHE    13      47.765  65.822  60.506  1.00  0.00           H  
ATOM    208  CB  PHE    13      48.222  66.504  58.619  1.00  0.00           C  
ATOM    209  HB2 PHE    13      47.832  67.170  57.849  1.00  0.00           H  
ATOM    210  HB3 PHE    13      49.238  66.819  58.853  1.00  0.00           H  
ATOM    211  CG  PHE    13      48.366  65.149  57.848  1.00  0.00           C  
ATOM    212  CD1 PHE    13      48.672  65.212  56.452  1.00  0.00           C  
ATOM    213  HD1 PHE    13      48.682  66.196  56.009  1.00  0.00           H  
ATOM    214  CE1 PHE    13      48.878  64.079  55.670  1.00  0.00           C  
ATOM    215  HE1 PHE    13      48.941  64.124  54.592  1.00  0.00           H  
ATOM    216  CZ  PHE    13      48.706  62.792  56.273  1.00  0.00           C  
ATOM    217  HZ  PHE    13      48.719  61.943  55.607  1.00  0.00           H  
ATOM    218  CE2 PHE    13      48.414  62.684  57.651  1.00  0.00           C  
ATOM    219  HE2 PHE    13      48.260  61.735  58.142  1.00  0.00           H  
ATOM    220  CD2 PHE    13      48.241  63.904  58.382  1.00  0.00           C  
ATOM    221  HD2 PHE    13      47.997  63.812  59.430  1.00  0.00           H  
ATOM    222  C   PHE    13      47.567  67.940  60.568  1.00  0.00           C  
ATOM    223  O   PHE    13      48.437  68.024  61.429  1.00  0.00           O  
ATOM    224  N   ALA    14      46.827  69.018  60.196  1.00  0.00           N  
ATOM    225  H   ALA    14      46.135  68.748  59.511  1.00  0.00           H  
ATOM    226  CA  ALA    14      46.761  70.272  60.775  1.00  0.00           C  
ATOM    227  HA  ALA    14      47.754  70.723  60.789  1.00  0.00           H  
ATOM    228  CB  ALA    14      45.908  71.163  59.905  1.00  0.00           C  
ATOM    229  HB1 ALA    14      45.078  70.574  59.514  1.00  0.00           H  
ATOM    230  HB2 ALA    14      45.516  71.989  60.499  1.00  0.00           H  
ATOM    231  HB3 ALA    14      46.449  71.569  59.050  1.00  0.00           H  
ATOM    232  C   ALA    14      46.258  70.095  62.257  1.00  0.00           C  
ATOM    233  O   ALA    14      46.925  70.687  63.138  1.00  0.00           O  
ATOM    234  N   VAL    15      45.234  69.241  62.543  1.00  0.00           N  
ATOM    235  H   VAL    15      44.621  68.905  61.814  1.00  0.00           H  
ATOM    236  CA  VAL    15      44.767  69.211  63.963  1.00  0.00           C  
ATOM    237  HA  VAL    15      44.657  70.207  64.391  1.00  0.00           H  
ATOM    238  CB  VAL    15      43.356  68.485  64.017  1.00  0.00           C  
ATOM    239  HB  VAL    15      43.349  67.533  63.488  1.00  0.00           H  
ATOM    240  CG1 VAL    15      42.792  68.157  65.372  1.00  0.00           C  
ATOM    241 HG11 VAL    15      42.644  69.107  65.885  1.00  0.00           H  
ATOM    242 HG12 VAL    15      41.833  67.667  65.205  1.00  0.00           H  
ATOM    243 HG13 VAL    15      43.436  67.588  66.044  1.00  0.00           H  
ATOM    244  CG2 VAL    15      42.170  69.320  63.374  1.00  0.00           C  
ATOM    245 HG21 VAL    15      41.393  68.648  63.009  1.00  0.00           H  
ATOM    246 HG22 VAL    15      41.817  70.073  64.079  1.00  0.00           H  
ATOM    247 HG23 VAL    15      42.612  69.767  62.483  1.00  0.00           H  
ATOM    248  C   VAL    15      45.687  68.470  64.932  1.00  0.00           C  
ATOM    249  O   VAL    15      45.705  68.762  66.163  1.00  0.00           O  
ATOM    250  N   VAL    16      46.532  67.571  64.336  1.00  0.00           N  
ATOM    251  H   VAL    16      46.325  67.271  63.394  1.00  0.00           H  
ATOM    252  CA  VAL    16      47.442  66.820  65.105  1.00  0.00           C  
ATOM    253  HA  VAL    16      46.950  66.643  66.061  1.00  0.00           H  
ATOM    254  CB  VAL    16      47.773  65.527  64.395  1.00  0.00           C  
ATOM    255  HB  VAL    16      48.105  65.791  63.391  1.00  0.00           H  
ATOM    256  CG1 VAL    16      48.807  64.762  65.191  1.00  0.00           C  
ATOM    257 HG11 VAL    16      49.703  65.333  65.433  1.00  0.00           H  
ATOM    258 HG12 VAL    16      48.373  64.452  66.141  1.00  0.00           H  
ATOM    259 HG13 VAL    16      49.058  63.794  64.757  1.00  0.00           H  
ATOM    260  CG2 VAL    16      46.489  64.540  64.423  1.00  0.00           C  
ATOM    261 HG21 VAL    16      46.122  64.220  65.399  1.00  0.00           H  
ATOM    262 HG22 VAL    16      45.653  65.054  63.949  1.00  0.00           H  
ATOM    263 HG23 VAL    16      46.666  63.657  63.810  1.00  0.00           H  
ATOM    264  C   VAL    16      48.709  67.727  65.366  1.00  0.00           C  
ATOM    265  O   VAL    16      49.144  67.865  66.494  1.00  0.00           O  
ATOM    266  N   PHE    17      49.215  68.432  64.293  1.00  0.00           N  
ATOM    267  H   PHE    17      49.011  68.086  63.366  1.00  0.00           H  
ATOM    268  CA  PHE    17      50.408  69.279  64.477  1.00  0.00           C  
ATOM    269  HA  PHE    17      51.220  68.661  64.860  1.00  0.00           H  
ATOM    270  CB  PHE    17      50.895  69.729  63.056  1.00  0.00           C  
ATOM    271  HB2 PHE    17      51.167  68.865  62.450  1.00  0.00           H  
ATOM    272  HB3 PHE    17      50.168  70.350  62.533  1.00  0.00           H  
ATOM    273  CG  PHE    17      52.239  70.462  63.046  1.00  0.00           C  
ATOM    274  CD1 PHE    17      52.251  71.763  62.546  1.00  0.00           C  
ATOM    275  HD1 PHE    17      51.349  72.097  62.054  1.00  0.00           H  
ATOM    276  CE1 PHE    17      53.440  72.458  62.385  1.00  0.00           C  
ATOM    277  HE1 PHE    17      53.436  73.496  62.087  1.00  0.00           H  
ATOM    278  CZ  PHE    17      54.642  71.886  62.814  1.00  0.00           C  
ATOM    279  HZ  PHE    17      55.539  72.480  62.715  1.00  0.00           H  
ATOM    280  CE2 PHE    17      54.669  70.568  63.304  1.00  0.00           C  
ATOM    281  HE2 PHE    17      55.617  70.128  63.576  1.00  0.00           H  
ATOM    282  CD2 PHE    17      53.419  69.856  63.375  1.00  0.00           C  
ATOM    283  HD2 PHE    17      53.489  68.829  63.704  1.00  0.00           H  
ATOM    284  C   PHE    17      50.233  70.447  65.501  1.00  0.00           C  
ATOM    285  O   PHE    17      51.163  70.838  66.209  1.00  0.00           O  
ATOM    286  N   LEU    18      48.972  70.883  65.534  1.00  0.00           N  
ATOM    287  H   LEU    18      48.294  70.487  64.899  1.00  0.00           H  
ATOM    288  CA  LEU    18      48.555  72.007  66.391  1.00  0.00           C  
ATOM    289  HA  LEU    18      49.095  72.924  66.153  1.00  0.00           H  
ATOM    290  CB  LEU    18      46.987  72.113  66.330  1.00  0.00           C  
ATOM    291  HB2 LEU    18      46.647  72.413  65.339  1.00  0.00           H  
ATOM    292  HB3 LEU    18      46.589  71.115  66.513  1.00  0.00           H  
ATOM    293  CG  LEU    18      46.322  72.998  67.415  1.00  0.00           C  
ATOM    294  HG  LEU    18      46.572  72.693  68.431  1.00  0.00           H  
ATOM    295  CD1 LEU    18      46.594  74.521  67.203  1.00  0.00           C  
ATOM    296 HD11 LEU    18      46.432  74.864  66.181  1.00  0.00           H  
ATOM    297 HD12 LEU    18      46.045  75.230  67.823  1.00  0.00           H  
ATOM    298 HD13 LEU    18      47.624  74.664  67.530  1.00  0.00           H  
ATOM    299  CD2 LEU    18      44.875  72.965  67.190  1.00  0.00           C  
ATOM    300 HD21 LEU    18      44.610  73.282  66.182  1.00  0.00           H  
ATOM    301 HD22 LEU    18      44.454  71.965  67.299  1.00  0.00           H  
ATOM    302 HD23 LEU    18      44.423  73.490  68.032  1.00  0.00           H  
ATOM    303  C   LEU    18      48.904  71.641  67.924  1.00  0.00           C  
ATOM    304  O   LEU    18      49.496  72.368  68.681  1.00  0.00           O  
ATOM    305  N   VAL    19      48.582  70.370  68.306  1.00  0.00           N  
ATOM    306  H   VAL    19      47.994  69.922  67.617  1.00  0.00           H  
ATOM    307  CA  VAL    19      48.770  69.791  69.662  1.00  0.00           C  
ATOM    308  HA  VAL    19      48.826  70.645  70.337  1.00  0.00           H  
ATOM    309  CB  VAL    19      47.522  68.886  69.950  1.00  0.00           C  
ATOM    310  HB  VAL    19      47.686  67.966  69.389  1.00  0.00           H  
ATOM    311  CG1 VAL    19      47.414  68.418  71.444  1.00  0.00           C  
ATOM    312 HG11 VAL    19      47.211  69.265  72.100  1.00  0.00           H  
ATOM    313 HG12 VAL    19      46.591  67.726  71.628  1.00  0.00           H  
ATOM    314 HG13 VAL    19      48.317  67.980  71.868  1.00  0.00           H  
ATOM    315  CG2 VAL    19      46.141  69.612  69.695  1.00  0.00           C  
ATOM    316 HG21 VAL    19      46.294  70.589  70.154  1.00  0.00           H  
ATOM    317 HG22 VAL    19      46.090  69.697  68.610  1.00  0.00           H  
ATOM    318 HG23 VAL    19      45.294  69.041  70.073  1.00  0.00           H  
ATOM    319  C   VAL    19      50.074  68.992  69.781  1.00  0.00           C  
ATOM    320  O   VAL    19      50.613  68.854  70.894  1.00  0.00           O  
ATOM    321  N   GLY    20      50.672  68.600  68.630  1.00  0.00           N  
ATOM    322  H   GLY    20      50.032  68.703  67.855  1.00  0.00           H  
ATOM    323  CA  GLY    20      51.677  67.543  68.410  1.00  0.00           C  
ATOM    324  HA2 GLY    20      51.316  66.640  68.902  1.00  0.00           H  
ATOM    325  HA3 GLY    20      51.671  67.424  67.326  1.00  0.00           H  
ATOM    326  C   GLY    20      53.186  67.862  68.854  1.00  0.00           C  
ATOM    327  O   GLY    20      53.716  67.284  69.821  1.00  0.00           O  
ATOM    328  N   VAL    21      53.836  68.694  68.076  1.00  0.00           N  
ATOM    329  H   VAL    21      53.300  69.241  67.418  1.00  0.00           H  
ATOM    330  CA  VAL    21      55.274  68.897  68.170  1.00  0.00           C  
ATOM    331  HA  VAL    21      55.610  67.879  68.370  1.00  0.00           H  
ATOM    332  CB  VAL    21      55.880  69.497  66.865  1.00  0.00           C  
ATOM    333  HB  VAL    21      55.360  69.047  66.019  1.00  0.00           H  
ATOM    334  CG1 VAL    21      55.632  71.029  66.638  1.00  0.00           C  
ATOM    335 HG11 VAL    21      54.586  71.220  66.878  1.00  0.00           H  
ATOM    336 HG12 VAL    21      56.178  71.671  67.330  1.00  0.00           H  
ATOM    337 HG13 VAL    21      55.788  71.234  65.579  1.00  0.00           H  
ATOM    338  CG2 VAL    21      57.392  69.149  66.882  1.00  0.00           C  
ATOM    339 HG21 VAL    21      57.538  68.084  67.065  1.00  0.00           H  
ATOM    340 HG22 VAL    21      57.886  69.352  65.932  1.00  0.00           H  
ATOM    341 HG23 VAL    21      57.851  69.661  67.728  1.00  0.00           H  
ATOM    342  C   VAL    21      55.643  69.631  69.472  1.00  0.00           C  
ATOM    343  O   VAL    21      56.447  69.083  70.238  1.00  0.00           O  
ATOM    344  N   LEU    22      55.212  70.830  69.700  1.00  0.00           N  
ATOM    345  H   LEU    22      54.524  71.146  69.031  1.00  0.00           H  
ATOM    346  CA  LEU    22      55.413  71.562  71.019  1.00  0.00           C  
ATOM    347  HA  LEU    22      56.486  71.708  71.140  1.00  0.00           H  
ATOM    348  CB  LEU    22      54.875  72.965  70.852  1.00  0.00           C  
ATOM    349  HB2 LEU    22      53.787  72.912  70.872  1.00  0.00           H  
ATOM    350  HB3 LEU    22      55.251  73.553  71.689  1.00  0.00           H  
ATOM    351  CG  LEU    22      55.239  73.776  69.585  1.00  0.00           C  
ATOM    352  HG  LEU    22      54.907  73.355  68.636  1.00  0.00           H  
ATOM    353  CD1 LEU    22      54.559  75.222  69.721  1.00  0.00           C  
ATOM    354 HD11 LEU    22      54.651  75.688  68.740  1.00  0.00           H  
ATOM    355 HD12 LEU    22      53.519  75.034  69.988  1.00  0.00           H  
ATOM    356 HD13 LEU    22      54.938  75.856  70.523  1.00  0.00           H  
ATOM    357  CD2 LEU    22      56.799  73.912  69.600  1.00  0.00           C  
ATOM    358 HD21 LEU    22      57.380  73.002  69.447  1.00  0.00           H  
ATOM    359 HD22 LEU    22      57.109  74.651  68.860  1.00  0.00           H  
ATOM    360 HD23 LEU    22      57.135  74.322  70.552  1.00  0.00           H  
ATOM    361  C   LEU    22      54.902  70.753  72.210  1.00  0.00           C  
ATOM    362  O   LEU    22      55.507  70.721  73.259  1.00  0.00           O  
ATOM    363  N   GLY    23      53.704  70.181  72.105  1.00  0.00           N  
ATOM    364  H   GLY    23      53.140  70.270  71.271  1.00  0.00           H  
ATOM    365  CA  GLY    23      53.043  69.498  73.173  1.00  0.00           C  
ATOM    366  HA2 GLY    23      52.829  70.201  73.979  1.00  0.00           H  
ATOM    367  HA3 GLY    23      52.151  69.027  72.760  1.00  0.00           H  
ATOM    368  C   GLY    23      53.861  68.302  73.651  1.00  0.00           C  
ATOM    369  O   GLY    23      54.059  68.192  74.882  1.00  0.00           O  
ATOM    370  N   ASN    24      54.412  67.505  72.726  1.00  0.00           N  
ATOM    371  H   ASN    24      54.210  67.681  71.752  1.00  0.00           H  
ATOM    372  CA  ASN    24      55.323  66.372  73.104  1.00  0.00           C  
ATOM    373  HA  ASN    24      54.852  65.848  73.936  1.00  0.00           H  
ATOM    374  CB  ASN    24      55.459  65.394  71.970  1.00  0.00           C  
ATOM    375  HB2 ASN    24      55.797  65.799  71.016  1.00  0.00           H  
ATOM    376  HB3 ASN    24      56.285  64.714  72.178  1.00  0.00           H  
ATOM    377  CG  ASN    24      54.208  64.497  71.918  1.00  0.00           C  
ATOM    378  OD1 ASN    24      53.998  63.607  72.722  1.00  0.00           O  
ATOM    379  ND2 ASN    24      53.263  64.791  71.067  1.00  0.00           N  
ATOM    380 HD21 ASN    24      52.610  64.026  70.974  1.00  0.00           H  
ATOM    381 HD22 ASN    24      53.256  65.563  70.416  1.00  0.00           H  
ATOM    382  C   ASN    24      56.746  66.876  73.563  1.00  0.00           C  
ATOM    383  O   ASN    24      57.348  66.294  74.438  1.00  0.00           O  
ATOM    384  N   ALA    25      57.343  67.866  72.990  1.00  0.00           N  
ATOM    385  H   ALA    25      56.935  68.232  72.142  1.00  0.00           H  
ATOM    386  CA  ALA    25      58.536  68.525  73.481  1.00  0.00           C  
ATOM    387  HA  ALA    25      59.330  67.778  73.477  1.00  0.00           H  
ATOM    388  CB  ALA    25      58.853  69.680  72.547  1.00  0.00           C  
ATOM    389  HB1 ALA    25      59.373  69.262  71.685  1.00  0.00           H  
ATOM    390  HB2 ALA    25      57.976  70.201  72.164  1.00  0.00           H  
ATOM    391  HB3 ALA    25      59.509  70.414  73.016  1.00  0.00           H  
ATOM    392  C   ALA    25      58.435  69.021  75.006  1.00  0.00           C  
ATOM    393  O   ALA    25      59.398  68.986  75.721  1.00  0.00           O  
ATOM    394  N   LEU    26      57.221  69.540  75.345  1.00  0.00           N  
ATOM    395  H   LEU    26      56.428  69.553  74.720  1.00  0.00           H  
ATOM    396  CA  LEU    26      56.984  70.004  76.756  1.00  0.00           C  
ATOM    397  HA  LEU    26      57.771  70.621  77.190  1.00  0.00           H  
ATOM    398  CB  LEU    26      55.633  70.774  76.908  1.00  0.00           C  
ATOM    399  HB2 LEU    26      55.484  71.383  76.017  1.00  0.00           H  
ATOM    400  HB3 LEU    26      54.844  70.034  76.779  1.00  0.00           H  
ATOM    401  CG  LEU    26      55.373  71.592  78.155  1.00  0.00           C  
ATOM    402  HG  LEU    26      55.446  71.128  79.139  1.00  0.00           H  
ATOM    403  CD1 LEU    26      56.266  72.839  78.122  1.00  0.00           C  
ATOM    404 HD11 LEU    26      56.069  73.374  79.051  1.00  0.00           H  
ATOM    405 HD12 LEU    26      57.292  72.558  77.884  1.00  0.00           H  
ATOM    406 HD13 LEU    26      55.952  73.547  77.355  1.00  0.00           H  
ATOM    407  CD2 LEU    26      53.946  72.170  78.055  1.00  0.00           C  
ATOM    408 HD21 LEU    26      53.278  71.325  78.219  1.00  0.00           H  
ATOM    409 HD22 LEU    26      53.909  72.872  78.887  1.00  0.00           H  
ATOM    410 HD23 LEU    26      53.719  72.643  77.099  1.00  0.00           H  
ATOM    411  C   LEU    26      56.893  68.759  77.674  1.00  0.00           C  
ATOM    412  O   LEU    26      57.364  68.866  78.797  1.00  0.00           O  
ATOM    413  N   VAL    27      56.453  67.580  77.218  1.00  0.00           N  
ATOM    414  H   VAL    27      56.023  67.460  76.312  1.00  0.00           H  
ATOM    415  CA  VAL    27      56.485  66.375  78.096  1.00  0.00           C  
ATOM    416  HA  VAL    27      55.894  66.625  78.977  1.00  0.00           H  
ATOM    417  CB  VAL    27      55.625  65.176  77.560  1.00  0.00           C  
ATOM    418  HB  VAL    27      56.156  64.838  76.670  1.00  0.00           H  
ATOM    419  CG1 VAL    27      55.688  63.874  78.343  1.00  0.00           C  
ATOM    420 HG11 VAL    27      56.720  63.543  78.459  1.00  0.00           H  
ATOM    421 HG12 VAL    27      55.112  63.992  79.261  1.00  0.00           H  
ATOM    422 HG13 VAL    27      55.090  63.095  77.870  1.00  0.00           H  
ATOM    423  CG2 VAL    27      54.122  65.582  77.315  1.00  0.00           C  
ATOM    424 HG21 VAL    27      53.566  64.873  76.701  1.00  0.00           H  
ATOM    425 HG22 VAL    27      53.516  65.768  78.201  1.00  0.00           H  
ATOM    426 HG23 VAL    27      54.172  66.535  76.788  1.00  0.00           H  
ATOM    427  C   VAL    27      57.971  66.005  78.403  1.00  0.00           C  
ATOM    428  O   VAL    27      58.296  65.808  79.586  1.00  0.00           O  
ATOM    429  N   VAL    28      58.903  65.937  77.387  1.00  0.00           N  
ATOM    430  H   VAL    28      58.427  65.908  76.497  1.00  0.00           H  
ATOM    431  CA  VAL    28      60.320  65.692  77.579  1.00  0.00           C  
ATOM    432  HA  VAL    28      60.390  64.663  77.931  1.00  0.00           H  
ATOM    433  CB  VAL    28      61.131  65.745  76.271  1.00  0.00           C  
ATOM    434  HB  VAL    28      61.155  66.798  75.989  1.00  0.00           H  
ATOM    435  CG1 VAL    28      62.582  65.350  76.428  1.00  0.00           C  
ATOM    436 HG11 VAL    28      63.065  64.900  75.561  1.00  0.00           H  
ATOM    437 HG12 VAL    28      63.079  66.309  76.573  1.00  0.00           H  
ATOM    438 HG13 VAL    28      62.713  64.734  77.318  1.00  0.00           H  
ATOM    439  CG2 VAL    28      60.632  64.788  75.081  1.00  0.00           C  
ATOM    440 HG21 VAL    28      59.624  65.086  74.790  1.00  0.00           H  
ATOM    441 HG22 VAL    28      61.268  64.923  74.206  1.00  0.00           H  
ATOM    442 HG23 VAL    28      60.426  63.805  75.504  1.00  0.00           H  
ATOM    443  C   VAL    28      60.919  66.670  78.628  1.00  0.00           C  
ATOM    444  O   VAL    28      61.686  66.306  79.476  1.00  0.00           O  
ATOM    445  N   TRP    29      60.622  67.969  78.538  1.00  0.00           N  
ATOM    446  H   TRP    29      60.018  68.237  77.774  1.00  0.00           H  
ATOM    447  CA  TRP    29      61.208  68.980  79.413  1.00  0.00           C  
ATOM    448  HA  TRP    29      62.297  68.988  79.449  1.00  0.00           H  
ATOM    449  CB  TRP    29      60.756  70.426  78.879  1.00  0.00           C  
ATOM    450  HB2 TRP    29      61.190  70.590  77.893  1.00  0.00           H  
ATOM    451  HB3 TRP    29      59.679  70.594  78.859  1.00  0.00           H  
ATOM    452  CG  TRP    29      61.274  71.604  79.642  1.00  0.00           C  
ATOM    453  CD1 TRP    29      60.600  72.378  80.544  1.00  0.00           C  
ATOM    454  HD1 TRP    29      59.550  72.261  80.767  1.00  0.00           H  
ATOM    455  NE1 TRP    29      61.474  73.182  81.216  1.00  0.00           N  
ATOM    456  HE1 TRP    29      61.138  73.895  81.848  1.00  0.00           H  
ATOM    457  CE2 TRP    29      62.783  72.869  80.828  1.00  0.00           C  
ATOM    458  CZ2 TRP    29      64.018  73.390  81.269  1.00  0.00           C  
ATOM    459  HZ2 TRP    29      63.974  74.152  82.033  1.00  0.00           H  
ATOM    460  CH2 TRP    29      65.171  72.971  80.606  1.00  0.00           C  
ATOM    461  HH2 TRP    29      66.071  73.406  81.014  1.00  0.00           H  
ATOM    462  CZ3 TRP    29      65.138  72.001  79.599  1.00  0.00           C  
ATOM    463  HZ3 TRP    29      66.021  71.681  79.065  1.00  0.00           H  
ATOM    464  CE3 TRP    29      63.897  71.397  79.241  1.00  0.00           C  
ATOM    465  HE3 TRP    29      63.839  70.633  78.479  1.00  0.00           H  
ATOM    466  CD2 TRP    29      62.678  71.909  79.789  1.00  0.00           C  
ATOM    467  C   TRP    29      60.849  68.944  80.901  1.00  0.00           C  
ATOM    468  O   TRP    29      61.770  69.144  81.741  1.00  0.00           O  
ATOM    469  N   VAL    30      59.625  68.651  81.292  1.00  0.00           N  
ATOM    470  H   VAL    30      59.066  68.367  80.500  1.00  0.00           H  
ATOM    471  CA  VAL    30      59.214  68.387  82.666  1.00  0.00           C  
ATOM    472  HA  VAL    30      59.601  69.135  83.357  1.00  0.00           H  
ATOM    473  CB  VAL    30      57.666  68.287  82.839  1.00  0.00           C  
ATOM    474  HB  VAL    30      57.165  67.521  82.247  1.00  0.00           H  
ATOM    475  CG1 VAL    30      57.372  68.015  84.348  1.00  0.00           C  
ATOM    476 HG11 VAL    30      57.845  68.837  84.886  1.00  0.00           H  
ATOM    477 HG12 VAL    30      56.294  68.130  84.460  1.00  0.00           H  
ATOM    478 HG13 VAL    30      57.692  67.082  84.810  1.00  0.00           H  
ATOM    479  CG2 VAL    30      56.946  69.513  82.270  1.00  0.00           C  
ATOM    480 HG21 VAL    30      56.976  69.423  81.184  1.00  0.00           H  
ATOM    481 HG22 VAL    30      55.906  69.502  82.594  1.00  0.00           H  
ATOM    482 HG23 VAL    30      57.429  70.464  82.494  1.00  0.00           H  
ATOM    483  C   VAL    30      59.825  67.038  83.075  1.00  0.00           C  
ATOM    484  O   VAL    30      60.421  66.921  84.236  1.00  0.00           O  
ATOM    485  N   THR    31      59.661  65.977  82.289  1.00  0.00           N  
ATOM    486  H   THR    31      59.124  66.115  81.444  1.00  0.00           H  
ATOM    487  CA  THR    31      59.961  64.611  82.782  1.00  0.00           C  
ATOM    488  HA  THR    31      59.395  64.418  83.693  1.00  0.00           H  
ATOM    489  CB  THR    31      59.486  63.479  81.853  1.00  0.00           C  
ATOM    490  HB  THR    31      60.099  62.598  82.046  1.00  0.00           H  
ATOM    491  CG2 THR    31      58.004  63.031  82.070  1.00  0.00           C  
ATOM    492 HG21 THR    31      57.981  62.142  81.440  1.00  0.00           H  
ATOM    493 HG22 THR    31      57.813  62.812  83.121  1.00  0.00           H  
ATOM    494 HG23 THR    31      57.442  63.890  81.705  1.00  0.00           H  
ATOM    495  OG1 THR    31      59.825  63.746  80.499  1.00  0.00           O  
ATOM    496  HG1 THR    31      59.183  64.351  80.120  1.00  0.00           H  
ATOM    497  C   THR    31      61.468  64.406  82.955  1.00  0.00           C  
ATOM    498  O   THR    31      61.735  63.542  83.838  1.00  0.00           O  
ATOM    499  N   ALA    32      62.333  64.963  82.184  1.00  0.00           N  
ATOM    500  H   ALA    32      61.991  65.507  81.405  1.00  0.00           H  
ATOM    501  CA  ALA    32      63.730  64.545  82.178  1.00  0.00           C  
ATOM    502  HA  ALA    32      63.668  63.462  82.081  1.00  0.00           H  
ATOM    503  CB  ALA    32      64.506  65.079  80.991  1.00  0.00           C  
ATOM    504  HB1 ALA    32      64.715  66.148  80.978  1.00  0.00           H  
ATOM    505  HB2 ALA    32      65.443  64.547  80.826  1.00  0.00           H  
ATOM    506  HB3 ALA    32      63.943  64.978  80.063  1.00  0.00           H  
ATOM    507  C   ALA    32      64.388  64.789  83.531  1.00  0.00           C  
ATOM    508  O   ALA    32      65.359  64.146  83.830  1.00  0.00           O  
ATOM    509  N   PHE    33      63.991  65.786  84.230  1.00  0.00           N  
ATOM    510  H   PHE    33      63.140  66.218  83.900  1.00  0.00           H  
ATOM    511  CA  PHE    33      64.418  66.039  85.617  1.00  0.00           C  
ATOM    512  HA  PHE    33      65.498  65.909  85.693  1.00  0.00           H  
ATOM    513  CB  PHE    33      64.113  67.533  86.039  1.00  0.00           C  
ATOM    514  HB2 PHE    33      63.061  67.816  86.072  1.00  0.00           H  
ATOM    515  HB3 PHE    33      64.418  67.583  87.085  1.00  0.00           H  
ATOM    516  CG  PHE    33      64.786  68.621  85.245  1.00  0.00           C  
ATOM    517  CD1 PHE    33      65.904  69.364  85.670  1.00  0.00           C  
ATOM    518  HD1 PHE    33      66.479  69.064  86.534  1.00  0.00           H  
ATOM    519  CE1 PHE    33      66.425  70.472  84.949  1.00  0.00           C  
ATOM    520  HE1 PHE    33      67.308  71.022  85.240  1.00  0.00           H  
ATOM    521  CZ  PHE    33      65.850  70.780  83.673  1.00  0.00           C  
ATOM    522  HZ  PHE    33      66.218  71.592  83.064  1.00  0.00           H  
ATOM    523  CE2 PHE    33      64.799  69.961  83.145  1.00  0.00           C  
ATOM    524  HE2 PHE    33      64.508  70.199  82.132  1.00  0.00           H  
ATOM    525  CD2 PHE    33      64.227  68.928  83.999  1.00  0.00           C  
ATOM    526  HD2 PHE    33      63.551  68.229  83.530  1.00  0.00           H  
ATOM    527  C   PHE    33      63.708  65.192  86.672  1.00  0.00           C  
ATOM    528  O   PHE    33      64.433  64.600  87.496  1.00  0.00           O  
ATOM    529  N   GLU    34      62.420  64.933  86.577  1.00  0.00           N  
ATOM    530  H   GLU    34      61.906  65.607  86.028  1.00  0.00           H  
ATOM    531  CA  GLU    34      61.716  63.969  87.437  1.00  0.00           C  
ATOM    532  HA  GLU    34      61.983  64.159  88.477  1.00  0.00           H  
ATOM    533  CB  GLU    34      60.257  64.206  87.337  1.00  0.00           C  
ATOM    534  HB2 GLU    34      60.006  63.880  86.328  1.00  0.00           H  
ATOM    535  HB3 GLU    34      59.680  63.551  87.990  1.00  0.00           H  
ATOM    536  CG  GLU    34      59.774  65.658  87.570  1.00  0.00           C  
ATOM    537  HG2 GLU    34      59.999  66.291  86.711  1.00  0.00           H  
ATOM    538  HG3 GLU    34      58.704  65.451  87.615  1.00  0.00           H  
ATOM    539  CD  GLU    34      60.436  66.372  88.761  1.00  0.00           C  
ATOM    540  OE1 GLU    34      60.439  65.949  89.926  1.00  0.00           O  
ATOM    541  OE2 GLU    34      60.925  67.479  88.530  1.00  0.00           O  
ATOM    542  C   GLU    34      62.033  62.535  87.197  1.00  0.00           C  
ATOM    543  O   GLU    34      61.700  61.734  88.054  1.00  0.00           O  
ATOM    544  N   ALA    35      62.614  62.089  86.128  1.00  0.00           N  
ATOM    545  H   ALA    35      62.577  62.674  85.305  1.00  0.00           H  
ATOM    546  CA  ALA    35      63.088  60.771  85.869  1.00  0.00           C  
ATOM    547  HA  ALA    35      62.241  60.119  86.081  1.00  0.00           H  
ATOM    548  CB  ALA    35      63.518  60.749  84.437  1.00  0.00           C  
ATOM    549  HB1 ALA    35      64.292  60.003  84.255  1.00  0.00           H  
ATOM    550  HB2 ALA    35      62.635  60.616  83.813  1.00  0.00           H  
ATOM    551  HB3 ALA    35      64.151  61.613  84.236  1.00  0.00           H  
ATOM    552  C   ALA    35      64.235  60.298  86.878  1.00  0.00           C  
ATOM    553  O   ALA    35      64.489  59.113  87.000  1.00  0.00           O  
ATOM    554  N   LYS    36      64.751  61.170  87.758  1.00  0.00           N  
ATOM    555  H   LYS    36      64.684  62.140  87.485  1.00  0.00           H  
ATOM    556  CA  LYS    36      65.523  60.926  89.063  1.00  0.00           C  
ATOM    557  HA  LYS    36      66.044  59.975  88.952  1.00  0.00           H  
ATOM    558  CB  LYS    36      66.543  62.133  89.203  1.00  0.00           C  
ATOM    559  HB2 LYS    36      67.174  62.380  88.350  1.00  0.00           H  
ATOM    560  HB3 LYS    36      65.911  63.018  89.273  1.00  0.00           H  
ATOM    561  CG  LYS    36      67.316  61.998  90.598  1.00  0.00           C  
ATOM    562  HG2 LYS    36      67.693  63.003  90.785  1.00  0.00           H  
ATOM    563  HG3 LYS    36      66.596  61.833  91.399  1.00  0.00           H  
ATOM    564  CD  LYS    36      68.370  60.941  90.646  1.00  0.00           C  
ATOM    565  HD2 LYS    36      67.982  59.923  90.675  1.00  0.00           H  
ATOM    566  HD3 LYS    36      68.939  61.308  89.792  1.00  0.00           H  
ATOM    567  CE  LYS    36      69.328  61.059  91.843  1.00  0.00           C  
ATOM    568  HE2 LYS    36      69.650  62.097  91.924  1.00  0.00           H  
ATOM    569  HE3 LYS    36      68.803  60.865  92.778  1.00  0.00           H  
ATOM    570  NZ  LYS    36      70.560  60.171  91.738  1.00  0.00           N  
ATOM    571  HZ1 LYS    36      70.274  59.202  91.737  1.00  0.00           H  
ATOM    572  HZ2 LYS    36      71.034  60.248  90.849  1.00  0.00           H  
ATOM    573  HZ3 LYS    36      71.236  60.226  92.486  1.00  0.00           H  
ATOM    574  C   LYS    36      64.626  60.718  90.278  1.00  0.00           C  
ATOM    575  O   LYS    36      65.046  60.161  91.270  1.00  0.00           O  
ATOM    576  N   ARG    37      63.303  61.027  90.243  1.00  0.00           N  
ATOM    577  H   ARG    37      62.944  61.505  89.429  1.00  0.00           H  
ATOM    578  CA  ARG    37      62.392  61.013  91.377  1.00  0.00           C  
ATOM    579  HA  ARG    37      62.879  60.432  92.161  1.00  0.00           H  
ATOM    580  CB  ARG    37      62.107  62.417  91.880  1.00  0.00           C  
ATOM    581  HB2 ARG    37      61.578  63.046  91.163  1.00  0.00           H  
ATOM    582  HB3 ARG    37      61.470  62.322  92.759  1.00  0.00           H  
ATOM    583  CG  ARG    37      63.259  63.231  92.426  1.00  0.00           C  
ATOM    584  HG2 ARG    37      63.411  62.817  93.423  1.00  0.00           H  
ATOM    585  HG3 ARG    37      64.211  63.055  91.925  1.00  0.00           H  
ATOM    586  CD  ARG    37      62.807  64.730  92.568  1.00  0.00           C  
ATOM    587  HD2 ARG    37      61.779  64.639  92.919  1.00  0.00           H  
ATOM    588  HD3 ARG    37      63.501  65.224  93.248  1.00  0.00           H  
ATOM    589  NE  ARG    37      62.838  65.347  91.229  1.00  0.00           N  
ATOM    590  HE  ARG    37      62.001  65.200  90.684  1.00  0.00           H  
ATOM    591  CZ  ARG    37      63.739  66.114  90.621  1.00  0.00           C  
ATOM    592  NH1 ARG    37      64.869  66.255  91.205  1.00  0.00           N  
ATOM    593 HH11 ARG    37      65.055  65.679  92.014  1.00  0.00           H  
ATOM    594 HH12 ARG    37      65.593  66.831  90.802  1.00  0.00           H  
ATOM    595  NH2 ARG    37      63.417  66.759  89.516  1.00  0.00           N  
ATOM    596 HH21 ARG    37      62.440  66.753  89.262  1.00  0.00           H  
ATOM    597 HH22 ARG    37      64.161  67.237  89.029  1.00  0.00           H  
ATOM    598  C   ARG    37      61.129  60.147  91.145  1.00  0.00           C  
ATOM    599  O   ARG    37      60.326  60.037  92.068  1.00  0.00           O  
ATOM    600  N   THR    38      60.951  59.568  89.898  1.00  0.00           N  
ATOM    601  H   THR    38      61.672  59.739  89.212  1.00  0.00           H  
ATOM    602  CA  THR    38      59.965  58.505  89.521  1.00  0.00           C  
ATOM    603  HA  THR    38      59.922  57.722  90.279  1.00  0.00           H  
ATOM    604  CB  THR    38      58.498  58.958  89.550  1.00  0.00           C  
ATOM    605  HB  THR    38      58.241  59.143  90.593  1.00  0.00           H  
ATOM    606  CG2 THR    38      58.141  60.233  88.755  1.00  0.00           C  
ATOM    607 HG21 THR    38      58.342  60.161  87.686  1.00  0.00           H  
ATOM    608 HG22 THR    38      57.075  60.406  88.904  1.00  0.00           H  
ATOM    609 HG23 THR    38      58.694  61.093  89.133  1.00  0.00           H  
ATOM    610  OG1 THR    38      57.745  57.825  89.165  1.00  0.00           O  
ATOM    611  HG1 THR    38      56.834  58.112  89.260  1.00  0.00           H  
ATOM    612  C   THR    38      60.398  57.889  88.236  1.00  0.00           C  
ATOM    613  O   THR    38      60.617  58.610  87.221  1.00  0.00           O  
ATOM    614  N   ILE    39      60.370  56.531  88.127  1.00  0.00           N  
ATOM    615  H   ILE    39      60.103  55.949  88.908  1.00  0.00           H  
ATOM    616  CA  ILE    39      60.659  55.831  86.877  1.00  0.00           C  
ATOM    617  HA  ILE    39      61.536  56.269  86.400  1.00  0.00           H  
ATOM    618  CB  ILE    39      60.988  54.383  87.251  1.00  0.00           C  
ATOM    619  HB  ILE    39      60.274  54.131  88.035  1.00  0.00           H  
ATOM    620  CG2 ILE    39      60.747  53.222  86.269  1.00  0.00           C  
ATOM    621 HG21 ILE    39      60.348  52.339  86.768  1.00  0.00           H  
ATOM    622 HG22 ILE    39      59.896  53.434  85.622  1.00  0.00           H  
ATOM    623 HG23 ILE    39      61.662  53.022  85.713  1.00  0.00           H  
ATOM    624  CG1 ILE    39      62.465  54.278  87.727  1.00  0.00           C  
ATOM    625 HG12 ILE    39      63.055  54.038  86.842  1.00  0.00           H  
ATOM    626 HG13 ILE    39      62.817  55.205  88.178  1.00  0.00           H  
ATOM    627  CD1 ILE    39      62.373  53.231  88.811  1.00  0.00           C  
ATOM    628 HD11 ILE    39      62.397  52.249  88.340  1.00  0.00           H  
ATOM    629 HD12 ILE    39      63.335  53.217  89.324  1.00  0.00           H  
ATOM    630 HD13 ILE    39      61.568  53.348  89.537  1.00  0.00           H  
ATOM    631  C   ILE    39      59.433  55.964  85.875  1.00  0.00           C  
ATOM    632  O   ILE    39      59.605  55.851  84.648  1.00  0.00           O  
ATOM    633  N   ASN    40      58.169  56.173  86.355  1.00  0.00           N  
ATOM    634  H   ASN    40      58.052  55.991  87.341  1.00  0.00           H  
ATOM    635  CA  ASN    40      57.059  56.424  85.409  1.00  0.00           C  
ATOM    636  HA  ASN    40      56.941  55.517  84.817  1.00  0.00           H  
ATOM    637  CB  ASN    40      55.767  56.631  86.125  1.00  0.00           C  
ATOM    638  HB2 ASN    40      55.945  57.505  86.752  1.00  0.00           H  
ATOM    639  HB3 ASN    40      54.955  56.708  85.403  1.00  0.00           H  
ATOM    640  CG  ASN    40      55.415  55.523  87.042  1.00  0.00           C  
ATOM    641  OD1 ASN    40      55.130  54.422  86.588  1.00  0.00           O  
ATOM    642  ND2 ASN    40      55.346  55.708  88.320  1.00  0.00           N  
ATOM    643 HD21 ASN    40      55.000  55.002  88.954  1.00  0.00           H  
ATOM    644 HD22 ASN    40      55.691  56.573  88.711  1.00  0.00           H  
ATOM    645  C   ASN    40      57.336  57.600  84.453  1.00  0.00           C  
ATOM    646  O   ASN    40      56.941  57.612  83.262  1.00  0.00           O  
ATOM    647  N   ALA    41      58.110  58.544  84.935  1.00  0.00           N  
ATOM    648  H   ALA    41      58.491  58.453  85.866  1.00  0.00           H  
ATOM    649  CA  ALA    41      58.539  59.740  84.141  1.00  0.00           C  
ATOM    650  HA  ALA    41      57.596  60.132  83.760  1.00  0.00           H  
ATOM    651  CB  ALA    41      59.345  60.748  85.022  1.00  0.00           C  
ATOM    652  HB1 ALA    41      58.578  60.950  85.769  1.00  0.00           H  
ATOM    653  HB2 ALA    41      60.294  60.311  85.335  1.00  0.00           H  
ATOM    654  HB3 ALA    41      59.490  61.689  84.491  1.00  0.00           H  
ATOM    655  C   ALA    41      59.376  59.431  82.870  1.00  0.00           C  
ATOM    656  O   ALA    41      59.096  59.928  81.782  1.00  0.00           O  
ATOM    657  N   ILE    42      60.365  58.532  83.056  1.00  0.00           N  
ATOM    658  H   ILE    42      60.657  58.170  83.953  1.00  0.00           H  
ATOM    659  CA  ILE    42      61.150  57.972  81.978  1.00  0.00           C  
ATOM    660  HA  ILE    42      61.740  58.651  81.363  1.00  0.00           H  
ATOM    661  CB  ILE    42      62.254  56.927  82.417  1.00  0.00           C  
ATOM    662  HB  ILE    42      61.746  56.032  82.775  1.00  0.00           H  
ATOM    663  CG2 ILE    42      62.969  56.492  81.160  1.00  0.00           C  
ATOM    664 HG21 ILE    42      63.709  55.742  81.440  1.00  0.00           H  
ATOM    665 HG22 ILE    42      62.356  55.901  80.480  1.00  0.00           H  
ATOM    666 HG23 ILE    42      63.596  57.221  80.648  1.00  0.00           H  
ATOM    667  CG1 ILE    42      63.278  57.537  83.448  1.00  0.00           C  
ATOM    668 HG12 ILE    42      63.955  58.158  82.861  1.00  0.00           H  
ATOM    669 HG13 ILE    42      62.744  58.151  84.174  1.00  0.00           H  
ATOM    670  CD1 ILE    42      64.066  56.498  84.189  1.00  0.00           C  
ATOM    671 HD11 ILE    42      63.393  55.773  84.646  1.00  0.00           H  
ATOM    672 HD12 ILE    42      64.706  55.949  83.497  1.00  0.00           H  
ATOM    673 HD13 ILE    42      64.746  56.896  84.942  1.00  0.00           H  
ATOM    674  C   ILE    42      60.170  57.361  80.884  1.00  0.00           C  
ATOM    675  O   ILE    42      60.401  57.501  79.668  1.00  0.00           O  
ATOM    676  N   TRP    43      59.112  56.807  81.299  1.00  0.00           N  
ATOM    677  H   TRP    43      58.866  56.748  82.277  1.00  0.00           H  
ATOM    678  CA  TRP    43      58.217  56.194  80.362  1.00  0.00           C  
ATOM    679  HA  TRP    43      58.861  55.618  79.698  1.00  0.00           H  
ATOM    680  CB  TRP    43      57.288  55.178  81.049  1.00  0.00           C  
ATOM    681  HB2 TRP    43      56.385  55.749  81.264  1.00  0.00           H  
ATOM    682  HB3 TRP    43      56.794  54.665  80.223  1.00  0.00           H  
ATOM    683  CG  TRP    43      57.647  54.104  81.955  1.00  0.00           C  
ATOM    684  CD1 TRP    43      56.943  53.631  83.070  1.00  0.00           C  
ATOM    685  HD1 TRP    43      56.047  54.054  83.501  1.00  0.00           H  
ATOM    686  NE1 TRP    43      57.669  52.753  83.842  1.00  0.00           N  
ATOM    687  HE1 TRP    43      57.326  52.282  84.667  1.00  0.00           H  
ATOM    688  CE2 TRP    43      58.819  52.361  83.165  1.00  0.00           C  
ATOM    689  CZ2 TRP    43      59.765  51.365  83.416  1.00  0.00           C  
ATOM    690  HZ2 TRP    43      59.662  50.892  84.381  1.00  0.00           H  
ATOM    691  CH2 TRP    43      60.858  51.255  82.470  1.00  0.00           C  
ATOM    692  HH2 TRP    43      61.636  50.527  82.642  1.00  0.00           H  
ATOM    693  CZ3 TRP    43      60.889  52.106  81.324  1.00  0.00           C  
ATOM    694  HZ3 TRP    43      61.699  51.993  80.618  1.00  0.00           H  
ATOM    695  CE3 TRP    43      59.914  53.082  81.140  1.00  0.00           C  
ATOM    696  HE3 TRP    43      59.984  53.726  80.276  1.00  0.00           H  
ATOM    697  CD2 TRP    43      58.800  53.160  81.991  1.00  0.00           C  
ATOM    698  C   TRP    43      57.453  57.272  79.555  1.00  0.00           C  
ATOM    699  O   TRP    43      57.626  57.422  78.352  1.00  0.00           O  
ATOM    700  N   PHE    44      56.876  58.322  80.139  1.00  0.00           N  
ATOM    701  H   PHE    44      56.937  58.281  81.147  1.00  0.00           H  
ATOM    702  CA  PHE    44      56.194  59.467  79.516  1.00  0.00           C  
ATOM    703  HA  PHE    44      55.566  59.083  78.713  1.00  0.00           H  
ATOM    704  CB  PHE    44      55.278  60.287  80.515  1.00  0.00           C  
ATOM    705  HB2 PHE    44      55.769  61.031  81.142  1.00  0.00           H  
ATOM    706  HB3 PHE    44      54.626  60.878  79.873  1.00  0.00           H  
ATOM    707  CG  PHE    44      54.394  59.327  81.379  1.00  0.00           C  
ATOM    708  CD1 PHE    44      53.802  58.245  80.819  1.00  0.00           C  
ATOM    709  HD1 PHE    44      53.985  58.075  79.768  1.00  0.00           H  
ATOM    710  CE1 PHE    44      53.048  57.330  81.568  1.00  0.00           C  
ATOM    711  HE1 PHE    44      52.596  56.458  81.118  1.00  0.00           H  
ATOM    712  CZ  PHE    44      52.915  57.569  82.907  1.00  0.00           C  
ATOM    713  HZ  PHE    44      52.390  56.832  83.497  1.00  0.00           H  
ATOM    714  CE2 PHE    44      53.443  58.701  83.551  1.00  0.00           C  
ATOM    715  HE2 PHE    44      53.172  58.947  84.567  1.00  0.00           H  
ATOM    716  CD2 PHE    44      54.199  59.581  82.756  1.00  0.00           C  
ATOM    717  HD2 PHE    44      54.545  60.482  83.241  1.00  0.00           H  
ATOM    718  C   PHE    44      57.187  60.300  78.659  1.00  0.00           C  
ATOM    719  O   PHE    44      56.694  60.908  77.663  1.00  0.00           O  
ATOM    720  N   LEU    45      58.472  60.438  78.938  1.00  0.00           N  
ATOM    721  H   LEU    45      58.581  60.145  79.898  1.00  0.00           H  
ATOM    722  CA  LEU    45      59.543  61.001  78.176  1.00  0.00           C  
ATOM    723  HA  LEU    45      59.226  61.980  77.817  1.00  0.00           H  
ATOM    724  CB  LEU    45      60.851  61.046  78.936  1.00  0.00           C  
ATOM    725  HB2 LEU    45      60.642  61.275  79.981  1.00  0.00           H  
ATOM    726  HB3 LEU    45      61.333  60.073  79.027  1.00  0.00           H  
ATOM    727  CG  LEU    45      61.957  61.972  78.548  1.00  0.00           C  
ATOM    728  HG  LEU    45      61.579  62.972  78.335  1.00  0.00           H  
ATOM    729  CD1 LEU    45      62.818  62.095  79.763  1.00  0.00           C  
ATOM    730 HD11 LEU    45      63.241  61.108  79.947  1.00  0.00           H  
ATOM    731 HD12 LEU    45      63.591  62.811  79.485  1.00  0.00           H  
ATOM    732 HD13 LEU    45      62.274  62.461  80.634  1.00  0.00           H  
ATOM    733  CD2 LEU    45      62.706  61.479  77.324  1.00  0.00           C  
ATOM    734 HD21 LEU    45      63.083  60.473  77.509  1.00  0.00           H  
ATOM    735 HD22 LEU    45      61.997  61.551  76.500  1.00  0.00           H  
ATOM    736 HD23 LEU    45      63.554  62.155  77.215  1.00  0.00           H  
ATOM    737  C   LEU    45      59.680  60.106  76.878  1.00  0.00           C  
ATOM    738  O   LEU    45      59.511  60.772  75.812  1.00  0.00           O  
ATOM    739  N   ASN    46      60.069  58.870  77.000  1.00  0.00           N  
ATOM    740  H   ASN    46      59.881  58.365  77.854  1.00  0.00           H  
ATOM    741  CA  ASN    46      60.351  58.121  75.743  1.00  0.00           C  
ATOM    742  HA  ASN    46      61.073  58.716  75.183  1.00  0.00           H  
ATOM    743  CB  ASN    46      60.973  56.701  76.094  1.00  0.00           C  
ATOM    744  HB2 ASN    46      60.301  56.313  76.860  1.00  0.00           H  
ATOM    745  HB3 ASN    46      60.906  55.954  75.303  1.00  0.00           H  
ATOM    746  CG  ASN    46      62.435  56.760  76.476  1.00  0.00           C  
ATOM    747  OD1 ASN    46      63.305  56.780  75.602  1.00  0.00           O  
ATOM    748  ND2 ASN    46      62.689  56.956  77.765  1.00  0.00           N  
ATOM    749 HD21 ASN    46      63.661  57.039  78.025  1.00  0.00           H  
ATOM    750 HD22 ASN    46      61.973  57.192  78.437  1.00  0.00           H  
ATOM    751  C   ASN    46      59.090  58.006  74.844  1.00  0.00           C  
ATOM    752  O   ASN    46      59.149  58.053  73.650  1.00  0.00           O  
ATOM    753  N   LEU    47      57.880  57.838  75.480  1.00  0.00           N  
ATOM    754  H   LEU    47      57.880  57.628  76.468  1.00  0.00           H  
ATOM    755  CA  LEU    47      56.705  57.915  74.716  1.00  0.00           C  
ATOM    756  HA  LEU    47      56.808  57.228  73.876  1.00  0.00           H  
ATOM    757  CB  LEU    47      55.415  57.579  75.554  1.00  0.00           C  
ATOM    758  HB2 LEU    47      55.344  58.263  76.399  1.00  0.00           H  
ATOM    759  HB3 LEU    47      54.606  57.795  74.855  1.00  0.00           H  
ATOM    760  CG  LEU    47      55.208  56.129  76.044  1.00  0.00           C  
ATOM    761  HG  LEU    47      55.776  55.850  76.932  1.00  0.00           H  
ATOM    762  CD1 LEU    47      53.700  55.966  76.319  1.00  0.00           C  
ATOM    763 HD11 LEU    47      53.394  56.620  77.136  1.00  0.00           H  
ATOM    764 HD12 LEU    47      53.004  56.159  75.502  1.00  0.00           H  
ATOM    765 HD13 LEU    47      53.485  54.983  76.738  1.00  0.00           H  
ATOM    766  CD2 LEU    47      55.501  55.181  74.916  1.00  0.00           C  
ATOM    767 HD21 LEU    47      55.059  54.196  75.069  1.00  0.00           H  
ATOM    768 HD22 LEU    47      55.101  55.569  73.979  1.00  0.00           H  
ATOM    769 HD23 LEU    47      56.573  55.136  74.727  1.00  0.00           H  
ATOM    770  C   LEU    47      56.543  59.274  74.020  1.00  0.00           C  
ATOM    771  O   LEU    47      56.180  59.267  72.801  1.00  0.00           O  
ATOM    772  N   ALA    48      56.907  60.380  74.619  1.00  0.00           N  
ATOM    773  H   ALA    48      56.930  60.375  75.629  1.00  0.00           H  
ATOM    774  CA  ALA    48      56.806  61.677  73.988  1.00  0.00           C  
ATOM    775  HA  ALA    48      55.807  61.592  73.562  1.00  0.00           H  
ATOM    776  CB  ALA    48      56.709  62.800  75.058  1.00  0.00           C  
ATOM    777  HB1 ALA    48      55.693  62.740  75.449  1.00  0.00           H  
ATOM    778  HB2 ALA    48      57.432  62.603  75.850  1.00  0.00           H  
ATOM    779  HB3 ALA    48      56.912  63.696  74.472  1.00  0.00           H  
ATOM    780  C   ALA    48      57.782  61.904  72.840  1.00  0.00           C  
ATOM    781  O   ALA    48      57.481  62.476  71.843  1.00  0.00           O  
ATOM    782  N   VAL    49      59.000  61.361  72.915  1.00  0.00           N  
ATOM    783  H   VAL    49      59.201  60.959  73.820  1.00  0.00           H  
ATOM    784  CA  VAL    49      60.125  61.292  71.943  1.00  0.00           C  
ATOM    785  HA  VAL    49      60.216  62.339  71.655  1.00  0.00           H  
ATOM    786  CB  VAL    49      61.441  60.824  72.544  1.00  0.00           C  
ATOM    787  HB  VAL    49      61.232  59.887  73.060  1.00  0.00           H  
ATOM    788  CG1 VAL    49      62.584  60.479  71.562  1.00  0.00           C  
ATOM    789 HG11 VAL    49      63.245  59.780  72.075  1.00  0.00           H  
ATOM    790 HG12 VAL    49      62.319  60.060  70.592  1.00  0.00           H  
ATOM    791 HG13 VAL    49      63.164  61.353  71.265  1.00  0.00           H  
ATOM    792  CG2 VAL    49      62.081  61.812  73.524  1.00  0.00           C  
ATOM    793 HG21 VAL    49      61.405  62.136  74.315  1.00  0.00           H  
ATOM    794 HG22 VAL    49      62.871  61.320  74.091  1.00  0.00           H  
ATOM    795 HG23 VAL    49      62.629  62.628  73.052  1.00  0.00           H  
ATOM    796  C   VAL    49      59.722  60.668  70.664  1.00  0.00           C  
ATOM    797  O   VAL    49      60.143  61.142  69.593  1.00  0.00           O  
ATOM    798  N   ALA    50      58.885  59.597  70.747  1.00  0.00           N  
ATOM    799  H   ALA    50      58.340  59.425  71.580  1.00  0.00           H  
ATOM    800  CA  ALA    50      58.463  58.910  69.444  1.00  0.00           C  
ATOM    801  HA  ALA    50      59.260  58.725  68.724  1.00  0.00           H  
ATOM    802  CB  ALA    50      57.956  57.547  69.876  1.00  0.00           C  
ATOM    803  HB1 ALA    50      57.295  57.012  69.194  1.00  0.00           H  
ATOM    804  HB2 ALA    50      58.806  56.923  70.153  1.00  0.00           H  
ATOM    805  HB3 ALA    50      57.190  57.672  70.641  1.00  0.00           H  
ATOM    806  C   ALA    50      57.454  59.766  68.594  1.00  0.00           C  
ATOM    807  O   ALA    50      57.673  60.018  67.439  1.00  0.00           O  
ATOM    808  N   ASP    51      56.364  60.286  69.283  1.00  0.00           N  
ATOM    809  H   ASP    51      56.175  60.036  70.243  1.00  0.00           H  
ATOM    810  CA  ASP    51      55.355  61.180  68.689  1.00  0.00           C  
ATOM    811  HA  ASP    51      54.953  60.658  67.821  1.00  0.00           H  
ATOM    812  CB  ASP    51      54.206  61.416  69.785  1.00  0.00           C  
ATOM    813  HB2 ASP    51      54.576  61.793  70.738  1.00  0.00           H  
ATOM    814  HB3 ASP    51      53.599  62.187  69.311  1.00  0.00           H  
ATOM    815  CG  ASP    51      53.372  60.145  70.018  1.00  0.00           C  
ATOM    816  OD1 ASP    51      53.591  59.132  69.349  1.00  0.00           O  
ATOM    817  OD2 ASP    51      52.546  60.151  70.922  1.00  0.00           O  
ATOM    818  C   ASP    51      56.058  62.473  68.192  1.00  0.00           C  
ATOM    819  O   ASP    51      55.726  62.920  67.064  1.00  0.00           O  
ATOM    820  N   PHE    52      57.010  63.040  68.929  1.00  0.00           N  
ATOM    821  H   PHE    52      57.294  62.546  69.764  1.00  0.00           H  
ATOM    822  CA  PHE    52      57.846  64.224  68.631  1.00  0.00           C  
ATOM    823  HA  PHE    52      57.244  65.124  68.510  1.00  0.00           H  
ATOM    824  CB  PHE    52      58.720  64.575  69.896  1.00  0.00           C  
ATOM    825  HB2 PHE    52      58.098  64.780  70.768  1.00  0.00           H  
ATOM    826  HB3 PHE    52      59.284  63.669  70.116  1.00  0.00           H  
ATOM    827  CG  PHE    52      59.732  65.684  69.752  1.00  0.00           C  
ATOM    828  CD1 PHE    52      59.268  67.059  69.794  1.00  0.00           C  
ATOM    829  HD1 PHE    52      58.209  67.222  69.924  1.00  0.00           H  
ATOM    830  CE1 PHE    52      60.115  68.153  69.344  1.00  0.00           C  
ATOM    831  HE1 PHE    52      59.746  69.166  69.394  1.00  0.00           H  
ATOM    832  CZ  PHE    52      61.396  67.813  69.006  1.00  0.00           C  
ATOM    833  HZ  PHE    52      62.034  68.621  68.680  1.00  0.00           H  
ATOM    834  CE2 PHE    52      61.908  66.445  68.985  1.00  0.00           C  
ATOM    835  HE2 PHE    52      62.893  66.133  68.672  1.00  0.00           H  
ATOM    836  CD2 PHE    52      61.044  65.392  69.332  1.00  0.00           C  
ATOM    837  HD2 PHE    52      61.427  64.382  69.300  1.00  0.00           H  
ATOM    838  C   PHE    52      58.595  64.084  67.267  1.00  0.00           C  
ATOM    839  O   PHE    52      58.363  64.897  66.399  1.00  0.00           O  
ATOM    840  N   LEU    53      59.363  62.954  67.187  1.00  0.00           N  
ATOM    841  H   LEU    53      59.415  62.321  67.972  1.00  0.00           H  
ATOM    842  CA  LEU    53      59.935  62.508  65.913  1.00  0.00           C  
ATOM    843  HA  LEU    53      60.670  63.217  65.533  1.00  0.00           H  
ATOM    844  CB  LEU    53      60.552  61.135  66.104  1.00  0.00           C  
ATOM    845  HB2 LEU    53      59.833  60.510  66.634  1.00  0.00           H  
ATOM    846  HB3 LEU    53      60.756  60.583  65.187  1.00  0.00           H  
ATOM    847  CG  LEU    53      61.852  61.070  66.924  1.00  0.00           C  
ATOM    848  HG  LEU    53      61.694  61.421  67.944  1.00  0.00           H  
ATOM    849  CD1 LEU    53      62.372  59.620  66.971  1.00  0.00           C  
ATOM    850 HD11 LEU    53      62.683  59.252  65.993  1.00  0.00           H  
ATOM    851 HD12 LEU    53      63.255  59.454  67.589  1.00  0.00           H  
ATOM    852 HD13 LEU    53      61.582  58.980  67.364  1.00  0.00           H  
ATOM    853  CD2 LEU    53      62.953  61.923  66.268  1.00  0.00           C  
ATOM    854 HD21 LEU    53      62.710  62.980  66.377  1.00  0.00           H  
ATOM    855 HD22 LEU    53      63.902  61.716  66.763  1.00  0.00           H  
ATOM    856 HD23 LEU    53      62.972  61.730  65.195  1.00  0.00           H  
ATOM    857  C   LEU    53      58.848  62.470  64.815  1.00  0.00           C  
ATOM    858  O   LEU    53      59.052  63.038  63.747  1.00  0.00           O  
ATOM    859  N   SER    54      57.665  61.884  65.044  1.00  0.00           N  
ATOM    860  H   SER    54      57.403  61.454  65.919  1.00  0.00           H  
ATOM    861  CA  SER    54      56.677  61.770  63.948  1.00  0.00           C  
ATOM    862  HA  SER    54      57.169  61.245  63.130  1.00  0.00           H  
ATOM    863  CB  SER    54      55.619  60.759  64.350  1.00  0.00           C  
ATOM    864  HB2 SER    54      56.005  59.945  64.964  1.00  0.00           H  
ATOM    865  HB3 SER    54      54.964  61.381  64.961  1.00  0.00           H  
ATOM    866  OG  SER    54      54.976  60.284  63.225  1.00  0.00           O  
ATOM    867  HG  SER    54      54.267  59.745  63.584  1.00  0.00           H  
ATOM    868  C   SER    54      56.103  63.143  63.532  1.00  0.00           C  
ATOM    869  O   SER    54      55.842  63.375  62.395  1.00  0.00           O  
ATOM    870  N   CYS    55      55.875  64.011  64.455  1.00  0.00           N  
ATOM    871  H   CYS    55      55.931  63.630  65.389  1.00  0.00           H  
ATOM    872  CA  CYS    55      55.469  65.375  64.293  1.00  0.00           C  
ATOM    873  HA  CYS    55      54.611  65.444  63.624  1.00  0.00           H  
ATOM    874  CB  CYS    55      55.134  65.905  65.702  1.00  0.00           C  
ATOM    875  HB2 CYS    55      55.821  65.654  66.510  1.00  0.00           H  
ATOM    876  HB3 CYS    55      55.053  66.989  65.620  1.00  0.00           H  
ATOM    877  SG  CYS    55      53.493  65.122  66.083  1.00  0.00           S  
ATOM    878  HG  CYS    55      53.886  63.849  65.979  1.00  0.00           H  
ATOM    879  C   CYS    55      56.610  66.242  63.600  1.00  0.00           C  
ATOM    880  O   CYS    55      56.339  67.325  63.115  1.00  0.00           O  
ATOM    881  N   LEU    56      57.882  65.806  63.432  1.00  0.00           N  
ATOM    882  H   LEU    56      58.119  64.940  63.893  1.00  0.00           H  
ATOM    883  CA  LEU    56      58.858  66.382  62.450  1.00  0.00           C  
ATOM    884  HA  LEU    56      58.731  67.464  62.500  1.00  0.00           H  
ATOM    885  CB  LEU    56      60.360  65.999  62.841  1.00  0.00           C  
ATOM    886  HB2 LEU    56      60.382  64.950  62.549  1.00  0.00           H  
ATOM    887  HB3 LEU    56      61.027  66.515  62.150  1.00  0.00           H  
ATOM    888  CG  LEU    56      60.830  66.287  64.253  1.00  0.00           C  
ATOM    889  HG  LEU    56      60.152  65.841  64.980  1.00  0.00           H  
ATOM    890  CD1 LEU    56      62.191  65.591  64.425  1.00  0.00           C  
ATOM    891 HD11 LEU    56      62.530  65.809  65.438  1.00  0.00           H  
ATOM    892 HD12 LEU    56      62.074  64.525  64.232  1.00  0.00           H  
ATOM    893 HD13 LEU    56      62.987  65.973  63.786  1.00  0.00           H  
ATOM    894  CD2 LEU    56      60.994  67.745  64.429  1.00  0.00           C  
ATOM    895 HD21 LEU    56      60.021  68.232  64.364  1.00  0.00           H  
ATOM    896 HD22 LEU    56      61.404  67.931  65.422  1.00  0.00           H  
ATOM    897 HD23 LEU    56      61.698  68.165  63.711  1.00  0.00           H  
ATOM    898  C   LEU    56      58.627  65.841  61.023  1.00  0.00           C  
ATOM    899  O   LEU    56      59.044  66.365  59.990  1.00  0.00           O  
ATOM    900  N   ALA    57      57.966  64.702  60.805  1.00  0.00           N  
ATOM    901  H   ALA    57      57.652  64.354  61.700  1.00  0.00           H  
ATOM    902  CA  ALA    57      57.563  64.161  59.530  1.00  0.00           C  
ATOM    903  HA  ALA    57      58.201  64.588  58.757  1.00  0.00           H  
ATOM    904  CB  ALA    57      57.647  62.655  59.439  1.00  0.00           C  
ATOM    905  HB1 ALA    57      57.002  62.266  60.227  1.00  0.00           H  
ATOM    906  HB2 ALA    57      57.470  62.353  58.407  1.00  0.00           H  
ATOM    907  HB3 ALA    57      58.575  62.243  59.837  1.00  0.00           H  
ATOM    908  C   ALA    57      56.128  64.518  59.035  1.00  0.00           C  
ATOM    909  O   ALA    57      55.864  64.576  57.821  1.00  0.00           O  
ATOM    910  N   LEU    58      55.217  64.796  59.965  1.00  0.00           N  
ATOM    911  H   LEU    58      55.440  64.430  60.880  1.00  0.00           H  
ATOM    912  CA  LEU    58      53.853  65.339  59.736  1.00  0.00           C  
ATOM    913  HA  LEU    58      53.251  64.662  59.131  1.00  0.00           H  
ATOM    914  CB  LEU    58      53.174  65.613  61.058  1.00  0.00           C  
ATOM    915  HB2 LEU    58      53.127  64.669  61.601  1.00  0.00           H  
ATOM    916  HB3 LEU    58      53.638  66.417  61.629  1.00  0.00           H  
ATOM    917  CG  LEU    58      51.669  65.958  60.944  1.00  0.00           C  
ATOM    918  HG  LEU    58      51.485  66.885  60.401  1.00  0.00           H  
ATOM    919  CD1 LEU    58      50.942  64.894  60.135  1.00  0.00           C  
ATOM    920 HD11 LEU    58      49.917  64.903  60.505  1.00  0.00           H  
ATOM    921 HD12 LEU    58      51.059  65.095  59.070  1.00  0.00           H  
ATOM    922 HD13 LEU    58      51.233  63.864  60.345  1.00  0.00           H  
ATOM    923  CD2 LEU    58      51.084  66.013  62.418  1.00  0.00           C  
ATOM    924 HD21 LEU    58      51.104  65.030  62.887  1.00  0.00           H  
ATOM    925 HD22 LEU    58      51.638  66.706  63.052  1.00  0.00           H  
ATOM    926 HD23 LEU    58      50.043  66.314  62.299  1.00  0.00           H  
ATOM    927  C   LEU    58      53.835  66.600  58.783  1.00  0.00           C  
ATOM    928  O   LEU    58      53.106  66.596  57.809  1.00  0.00           O  
ATOM    929  N   PRO    59      54.680  67.642  59.029  1.00  0.00           N  
ATOM    930  CD  PRO    59      55.537  67.840  60.216  1.00  0.00           C  
ATOM    931  HD2 PRO    59      56.053  66.899  60.408  1.00  0.00           H  
ATOM    932  HD3 PRO    59      54.877  68.160  61.022  1.00  0.00           H  
ATOM    933  CG  PRO    59      56.526  68.916  59.803  1.00  0.00           C  
ATOM    934  HG2 PRO    59      57.235  68.481  59.100  1.00  0.00           H  
ATOM    935  HG3 PRO    59      56.972  69.377  60.685  1.00  0.00           H  
ATOM    936  CB  PRO    59      55.761  69.842  58.922  1.00  0.00           C  
ATOM    937  HB2 PRO    59      56.496  70.338  58.288  1.00  0.00           H  
ATOM    938  HB3 PRO    59      55.263  70.588  59.541  1.00  0.00           H  
ATOM    939  CA  PRO    59      54.758  68.846  58.192  1.00  0.00           C  
ATOM    940  HA  PRO    59      53.783  69.326  58.105  1.00  0.00           H  
ATOM    941  C   PRO    59      55.321  68.496  56.754  1.00  0.00           C  
ATOM    942  O   PRO    59      54.988  69.208  55.797  1.00  0.00           O  
ATOM    943  N   ILE    60      55.969  67.322  56.462  1.00  0.00           N  
ATOM    944  H   ILE    60      55.964  66.634  57.201  1.00  0.00           H  
ATOM    945  CA  ILE    60      56.450  66.978  55.031  1.00  0.00           C  
ATOM    946  HA  ILE    60      56.264  67.821  54.365  1.00  0.00           H  
ATOM    947  CB  ILE    60      57.991  66.696  55.010  1.00  0.00           C  
ATOM    948  HB  ILE    60      58.508  67.471  55.575  1.00  0.00           H  
ATOM    949  CG2 ILE    60      58.290  65.341  55.733  1.00  0.00           C  
ATOM    950 HG21 ILE    60      58.132  65.481  56.802  1.00  0.00           H  
ATOM    951 HG22 ILE    60      57.752  64.566  55.187  1.00  0.00           H  
ATOM    952 HG23 ILE    60      59.359  65.158  55.625  1.00  0.00           H  
ATOM    953  CG1 ILE    60      58.556  66.863  53.604  1.00  0.00           C  
ATOM    954 HG12 ILE    60      58.437  65.891  53.125  1.00  0.00           H  
ATOM    955 HG13 ILE    60      58.065  67.704  53.113  1.00  0.00           H  
ATOM    956  CD1 ILE    60      60.083  67.112  53.637  1.00  0.00           C  
ATOM    957 HD11 ILE    60      60.528  67.510  54.549  1.00  0.00           H  
ATOM    958 HD12 ILE    60      60.573  66.152  53.471  1.00  0.00           H  
ATOM    959 HD13 ILE    60      60.333  67.719  52.767  1.00  0.00           H  
ATOM    960  C   ILE    60      55.575  66.010  54.325  1.00  0.00           C  
ATOM    961  O   ILE    60      55.301  66.189  53.136  1.00  0.00           O  
ATOM    962  N   LEU    61      54.987  65.110  55.045  1.00  0.00           N  
ATOM    963  H   LEU    61      55.248  65.016  56.016  1.00  0.00           H  
ATOM    964  CA  LEU    61      53.775  64.402  54.564  1.00  0.00           C  
ATOM    965  HA  LEU    61      54.063  63.798  53.703  1.00  0.00           H  
ATOM    966  CB  LEU    61      53.351  63.416  55.688  1.00  0.00           C  
ATOM    967  HB2 LEU    61      54.239  62.924  56.085  1.00  0.00           H  
ATOM    968  HB3 LEU    61      52.994  63.948  56.570  1.00  0.00           H  
ATOM    969  CG  LEU    61      52.326  62.317  55.344  1.00  0.00           C  
ATOM    970  HG  LEU    61      51.452  62.732  54.842  1.00  0.00           H  
ATOM    971  CD1 LEU    61      52.911  61.276  54.408  1.00  0.00           C  
ATOM    972 HD11 LEU    61      53.761  60.707  54.785  1.00  0.00           H  
ATOM    973 HD12 LEU    61      52.192  60.486  54.189  1.00  0.00           H  
ATOM    974 HD13 LEU    61      53.117  61.713  53.431  1.00  0.00           H  
ATOM    975  CD2 LEU    61      51.810  61.642  56.552  1.00  0.00           C  
ATOM    976 HD21 LEU    61      52.551  61.156  57.186  1.00  0.00           H  
ATOM    977 HD22 LEU    61      51.362  62.352  57.246  1.00  0.00           H  
ATOM    978 HD23 LEU    61      51.003  60.947  56.321  1.00  0.00           H  
ATOM    979  C   LEU    61      52.667  65.392  54.124  1.00  0.00           C  
ATOM    980  O   LEU    61      52.144  65.345  52.974  1.00  0.00           O  
ATOM    981  N   PHE    62      52.297  66.398  55.010  1.00  0.00           N  
ATOM    982  H   PHE    62      52.773  66.493  55.896  1.00  0.00           H  
ATOM    983  CA  PHE    62      51.454  67.531  54.640  1.00  0.00           C  
ATOM    984  HA  PHE    62      50.496  67.070  54.403  1.00  0.00           H  
ATOM    985  CB  PHE    62      51.401  68.585  55.790  1.00  0.00           C  
ATOM    986  HB2 PHE    62      51.010  68.051  56.656  1.00  0.00           H  
ATOM    987  HB3 PHE    62      52.439  68.896  55.909  1.00  0.00           H  
ATOM    988  CG  PHE    62      50.615  69.831  55.615  1.00  0.00           C  
ATOM    989  CD1 PHE    62      51.271  71.070  55.508  1.00  0.00           C  
ATOM    990  HD1 PHE    62      52.342  71.199  55.474  1.00  0.00           H  
ATOM    991  CE1 PHE    62      50.486  72.224  55.279  1.00  0.00           C  
ATOM    992  HE1 PHE    62      51.024  73.161  55.283  1.00  0.00           H  
ATOM    993  CZ  PHE    62      49.097  72.100  55.307  1.00  0.00           C  
ATOM    994  HZ  PHE    62      48.423  72.943  55.273  1.00  0.00           H  
ATOM    995  CE2 PHE    62      48.444  70.922  55.673  1.00  0.00           C  
ATOM    996  HE2 PHE    62      47.375  70.842  55.806  1.00  0.00           H  
ATOM    997  CD2 PHE    62      49.204  69.761  55.763  1.00  0.00           C  
ATOM    998  HD2 PHE    62      48.727  68.859  56.117  1.00  0.00           H  
ATOM    999  C   PHE    62      51.805  68.294  53.375  1.00  0.00           C  
ATOM   1000  O   PHE    62      51.035  68.357  52.430  1.00  0.00           O  
ATOM   1001  N   THR    63      53.033  68.846  53.264  1.00  0.00           N  
ATOM   1002  H   THR    63      53.620  68.551  54.031  1.00  0.00           H  
ATOM   1003  CA  THR    63      53.506  69.731  52.187  1.00  0.00           C  
ATOM   1004  HA  THR    63      52.740  70.447  51.888  1.00  0.00           H  
ATOM   1005  CB  THR    63      54.657  70.624  52.619  1.00  0.00           C  
ATOM   1006  HB  THR    63      55.018  71.082  51.698  1.00  0.00           H  
ATOM   1007  CG2 THR    63      54.612  71.844  53.630  1.00  0.00           C  
ATOM   1008 HG21 THR    63      53.722  72.452  53.468  1.00  0.00           H  
ATOM   1009 HG22 THR    63      54.613  71.418  54.634  1.00  0.00           H  
ATOM   1010 HG23 THR    63      55.544  72.407  53.582  1.00  0.00           H  
ATOM   1011  OG1 THR    63      55.699  69.788  52.986  1.00  0.00           O  
ATOM   1012  HG1 THR    63      55.878  69.972  53.911  1.00  0.00           H  
ATOM   1013  C   THR    63      53.731  69.069  50.928  1.00  0.00           C  
ATOM   1014  O   THR    63      53.531  69.734  49.885  1.00  0.00           O  
ATOM   1015  N   SER    64      53.975  67.765  50.846  1.00  0.00           N  
ATOM   1016  H   SER    64      54.052  67.212  51.688  1.00  0.00           H  
ATOM   1017  CA  SER    64      53.824  66.910  49.718  1.00  0.00           C  
ATOM   1018  HA  SER    64      54.368  67.375  48.896  1.00  0.00           H  
ATOM   1019  CB  SER    64      54.373  65.447  49.887  1.00  0.00           C  
ATOM   1020  HB2 SER    64      55.440  65.591  50.057  1.00  0.00           H  
ATOM   1021  HB3 SER    64      53.967  64.865  50.715  1.00  0.00           H  
ATOM   1022  OG  SER    64      54.158  64.715  48.706  1.00  0.00           O  
ATOM   1023  HG  SER    64      54.637  65.273  48.090  1.00  0.00           H  
ATOM   1024  C   SER    64      52.385  66.858  49.286  1.00  0.00           C  
ATOM   1025  O   SER    64      52.072  67.118  48.194  1.00  0.00           O  
ATOM   1026  N   ILE    65      51.511  66.321  50.156  1.00  0.00           N  
ATOM   1027  H   ILE    65      51.900  65.923  50.999  1.00  0.00           H  
ATOM   1028  CA  ILE    65      50.048  66.111  49.907  1.00  0.00           C  
ATOM   1029  HA  ILE    65      49.830  65.618  48.960  1.00  0.00           H  
ATOM   1030  CB  ILE    65      49.321  65.160  50.881  1.00  0.00           C  
ATOM   1031  HB  ILE    65      49.266  65.502  51.914  1.00  0.00           H  
ATOM   1032  CG2 ILE    65      47.893  64.876  50.467  1.00  0.00           C  
ATOM   1033 HG21 ILE    65      47.458  65.843  50.213  1.00  0.00           H  
ATOM   1034 HG22 ILE    65      47.705  64.237  49.605  1.00  0.00           H  
ATOM   1035 HG23 ILE    65      47.370  64.396  51.294  1.00  0.00           H  
ATOM   1036  CG1 ILE    65      50.111  63.808  50.779  1.00  0.00           C  
ATOM   1037 HG12 ILE    65      50.219  63.588  49.717  1.00  0.00           H  
ATOM   1038 HG13 ILE    65      51.102  63.951  51.209  1.00  0.00           H  
ATOM   1039  CD1 ILE    65      49.629  62.525  51.622  1.00  0.00           C  
ATOM   1040 HD11 ILE    65      49.399  62.700  52.673  1.00  0.00           H  
ATOM   1041 HD12 ILE    65      48.683  62.221  51.173  1.00  0.00           H  
ATOM   1042 HD13 ILE    65      50.362  61.721  51.677  1.00  0.00           H  
ATOM   1043  C   ILE    65      49.413  67.491  49.529  1.00  0.00           C  
ATOM   1044  O   ILE    65      48.610  67.383  48.590  1.00  0.00           O  
ATOM   1045  N   VAL    66      49.791  68.691  50.030  1.00  0.00           N  
ATOM   1046  H   VAL    66      50.407  68.676  50.830  1.00  0.00           H  
ATOM   1047  CA  VAL    66      49.095  69.917  49.586  1.00  0.00           C  
ATOM   1048  HA  VAL    66      48.011  69.817  49.645  1.00  0.00           H  
ATOM   1049  CB  VAL    66      49.522  71.064  50.460  1.00  0.00           C  
ATOM   1050  HB  VAL    66      50.611  71.082  50.420  1.00  0.00           H  
ATOM   1051  CG1 VAL    66      48.989  72.435  49.934  1.00  0.00           C  
ATOM   1052 HG11 VAL    66      49.345  72.650  48.926  1.00  0.00           H  
ATOM   1053 HG12 VAL    66      47.912  72.586  50.000  1.00  0.00           H  
ATOM   1054 HG13 VAL    66      49.480  73.182  50.557  1.00  0.00           H  
ATOM   1055  CG2 VAL    66      49.109  71.066  51.852  1.00  0.00           C  
ATOM   1056 HG21 VAL    66      49.485  70.110  52.217  1.00  0.00           H  
ATOM   1057 HG22 VAL    66      49.466  71.875  52.489  1.00  0.00           H  
ATOM   1058 HG23 VAL    66      48.025  70.958  51.888  1.00  0.00           H  
ATOM   1059  C   VAL    66      49.540  70.223  48.099  1.00  0.00           C  
ATOM   1060  O   VAL    66      48.783  70.834  47.376  1.00  0.00           O  
ATOM   1061  N   GLN    67      50.703  69.769  47.619  1.00  0.00           N  
ATOM   1062  H   GLN    67      51.116  69.073  48.224  1.00  0.00           H  
ATOM   1063  CA  GLN    67      51.205  70.014  46.279  1.00  0.00           C  
ATOM   1064  HA  GLN    67      50.857  71.012  46.012  1.00  0.00           H  
ATOM   1065  CB  GLN    67      52.750  70.128  46.298  1.00  0.00           C  
ATOM   1066  HB2 GLN    67      53.256  69.269  46.740  1.00  0.00           H  
ATOM   1067  HB3 GLN    67      52.980  70.235  45.238  1.00  0.00           H  
ATOM   1068  CG  GLN    67      53.324  71.342  46.986  1.00  0.00           C  
ATOM   1069  HG2 GLN    67      52.971  72.260  46.516  1.00  0.00           H  
ATOM   1070  HG3 GLN    67      52.945  71.405  48.006  1.00  0.00           H  
ATOM   1071  CD  GLN    67      54.824  71.283  47.004  1.00  0.00           C  
ATOM   1072  OE1 GLN    67      55.421  71.432  45.987  1.00  0.00           O  
ATOM   1073  NE2 GLN    67      55.416  70.995  48.145  1.00  0.00           N  
ATOM   1074 HE21 GLN    67      54.824  70.776  48.933  1.00  0.00           H  
ATOM   1075 HE22 GLN    67      56.415  71.135  48.177  1.00  0.00           H  
ATOM   1076  C   GLN    67      50.739  68.988  45.242  1.00  0.00           C  
ATOM   1077  O   GLN    67      51.521  68.571  44.382  1.00  0.00           O  
ATOM   1078  N   HIE    68      49.475  68.517  45.391  1.00  0.00           N  
ATOM   1079  H   HIE    68      48.861  69.034  46.004  1.00  0.00           H  
ATOM   1080  CA  HIE    68      48.949  67.313  44.722  1.00  0.00           C  
ATOM   1081  HA  HIE    68      48.087  67.027  45.325  1.00  0.00           H  
ATOM   1082  CB  HIE    68      48.267  67.806  43.355  1.00  0.00           C  
ATOM   1083  HB2 HIE    68      47.782  68.767  43.527  1.00  0.00           H  
ATOM   1084  HB3 HIE    68      49.032  68.063  42.622  1.00  0.00           H  
ATOM   1085  CG  HIE    68      47.349  66.778  42.800  1.00  0.00           C  
ATOM   1086  ND1 HIE    68      47.528  66.036  41.686  1.00  0.00           N  
ATOM   1087  CE1 HIE    68      46.502  65.199  41.545  1.00  0.00           C  
ATOM   1088  HE1 HIE    68      46.438  64.553  40.682  1.00  0.00           H  
ATOM   1089  NE2 HIE    68      45.542  65.449  42.478  1.00  0.00           N  
ATOM   1090  HE2 HIE    68      44.690  64.913  42.555  1.00  0.00           H  
ATOM   1091  CD2 HIE    68      46.138  66.383  43.248  1.00  0.00           C  
ATOM   1092  HD2 HIE    68      45.676  66.789  44.135  1.00  0.00           H  
ATOM   1093  C   HIE    68      49.932  66.113  44.778  1.00  0.00           C  
ATOM   1094  O   HIE    68      50.378  65.721  43.680  1.00  0.00           O  
ATOM   1095  N   HIE    69      50.388  65.692  45.917  1.00  0.00           N  
ATOM   1096  H   HIE    69      49.966  66.065  46.756  1.00  0.00           H  
ATOM   1097  CA  HIE    69      51.334  64.605  46.137  1.00  0.00           C  
ATOM   1098  HA  HIE    69      51.684  64.611  47.169  1.00  0.00           H  
ATOM   1099  CB  HIE    69      50.607  63.239  45.865  1.00  0.00           C  
ATOM   1100  HB2 HIE    69      50.241  63.243  44.838  1.00  0.00           H  
ATOM   1101  HB3 HIE    69      51.358  62.451  45.920  1.00  0.00           H  
ATOM   1102  CG  HIE    69      49.480  62.900  46.721  1.00  0.00           C  
ATOM   1103  ND1 HIE    69      49.500  61.761  47.525  1.00  0.00           N  
ATOM   1104  CE1 HIE    69      48.244  61.536  47.926  1.00  0.00           C  
ATOM   1105  HE1 HIE    69      47.955  60.716  48.568  1.00  0.00           H  
ATOM   1106  NE2 HIE    69      47.450  62.528  47.439  1.00  0.00           N  
ATOM   1107  HE2 HIE    69      46.448  62.512  47.563  1.00  0.00           H  
ATOM   1108  CD2 HIE    69      48.220  63.388  46.792  1.00  0.00           C  
ATOM   1109  HD2 HIE    69      47.881  64.193  46.156  1.00  0.00           H  
ATOM   1110  C   HIE    69      52.727  64.635  45.435  1.00  0.00           C  
ATOM   1111  O   HIE    69      53.466  63.660  45.552  1.00  0.00           O  
ATOM   1112  N   HIE    70      53.075  65.750  44.776  1.00  0.00           N  
ATOM   1113  H   HIE    70      52.488  66.551  44.594  1.00  0.00           H  
ATOM   1114  CA  HIE    70      54.459  65.968  44.329  1.00  0.00           C  
ATOM   1115  HA  HIE    70      54.759  65.404  43.446  1.00  0.00           H  
ATOM   1116  CB  HIE    70      54.381  67.439  43.829  1.00  0.00           C  
ATOM   1117  HB2 HIE    70      53.617  67.474  43.052  1.00  0.00           H  
ATOM   1118  HB3 HIE    70      54.085  68.150  44.600  1.00  0.00           H  
ATOM   1119  CG  HIE    70      55.668  67.936  43.194  1.00  0.00           C  
ATOM   1120  ND1 HIE    70      56.273  67.175  42.198  1.00  0.00           N  
ATOM   1121  CE1 HIE    70      57.439  67.809  41.947  1.00  0.00           C  
ATOM   1122  HE1 HIE    70      58.077  67.587  41.104  1.00  0.00           H  
ATOM   1123  NE2 HIE    70      57.480  68.906  42.674  1.00  0.00           N  
ATOM   1124  HE2 HIE    70      58.297  69.498  42.638  1.00  0.00           H  
ATOM   1125  CD2 HIE    70      56.361  69.017  43.467  1.00  0.00           C  
ATOM   1126  HD2 HIE    70      56.040  69.818  44.116  1.00  0.00           H  
ATOM   1127  C   HIE    70      55.510  65.843  45.429  1.00  0.00           C  
ATOM   1128  O   HIE    70      55.293  66.135  46.572  1.00  0.00           O  
ATOM   1129  N   TRP    71      56.707  65.466  45.077  1.00  0.00           N  
ATOM   1130  H   TRP    71      56.802  65.296  44.086  1.00  0.00           H  
ATOM   1131  CA  TRP    71      57.800  65.252  45.925  1.00  0.00           C  
ATOM   1132  HA  TRP    71      57.547  65.742  46.865  1.00  0.00           H  
ATOM   1133  CB  TRP    71      58.094  63.775  46.207  1.00  0.00           C  
ATOM   1134  HB2 TRP    71      57.192  63.379  46.674  1.00  0.00           H  
ATOM   1135  HB3 TRP    71      58.333  63.221  45.299  1.00  0.00           H  
ATOM   1136  CG  TRP    71      59.098  63.547  47.300  1.00  0.00           C  
ATOM   1137  CD1 TRP    71      60.457  63.416  47.113  1.00  0.00           C  
ATOM   1138  HD1 TRP    71      60.933  63.442  46.144  1.00  0.00           H  
ATOM   1139  NE1 TRP    71      61.067  63.318  48.330  1.00  0.00           N  
ATOM   1140  HE1 TRP    71      62.062  63.158  48.403  1.00  0.00           H  
ATOM   1141  CE2 TRP    71      60.162  63.331  49.393  1.00  0.00           C  
ATOM   1142  CZ2 TRP    71      60.309  63.346  50.783  1.00  0.00           C  
ATOM   1143  HZ2 TRP    71      61.321  63.262  51.149  1.00  0.00           H  
ATOM   1144  CH2 TRP    71      59.173  63.584  51.563  1.00  0.00           C  
ATOM   1145  HH2 TRP    71      59.293  63.588  52.637  1.00  0.00           H  
ATOM   1146  CZ3 TRP    71      57.898  63.671  50.993  1.00  0.00           C  
ATOM   1147  HZ3 TRP    71      57.064  63.782  51.670  1.00  0.00           H  
ATOM   1148  CE3 TRP    71      57.767  63.709  49.645  1.00  0.00           C  
ATOM   1149  HE3 TRP    71      56.860  63.915  49.097  1.00  0.00           H  
ATOM   1150  CD2 TRP    71      58.899  63.632  48.766  1.00  0.00           C  
ATOM   1151  C   TRP    71      59.083  65.934  45.464  1.00  0.00           C  
ATOM   1152  O   TRP    71      59.911  65.366  44.721  1.00  0.00           O  
ATOM   1153  N   PRO    72      59.265  67.209  45.737  1.00  0.00           N  
ATOM   1154  CD  PRO    72      58.405  68.171  46.392  1.00  0.00           C  
ATOM   1155  HD2 PRO    72      58.089  67.714  47.330  1.00  0.00           H  
ATOM   1156  HD3 PRO    72      57.587  68.348  45.694  1.00  0.00           H  
ATOM   1157  CG  PRO    72      59.287  69.371  46.717  1.00  0.00           C  
ATOM   1158  HG2 PRO    72      59.751  69.362  47.704  1.00  0.00           H  
ATOM   1159  HG3 PRO    72      58.726  70.293  46.868  1.00  0.00           H  
ATOM   1160  CB  PRO    72      60.188  69.416  45.521  1.00  0.00           C  
ATOM   1161  HB2 PRO    72      61.170  69.862  45.676  1.00  0.00           H  
ATOM   1162  HB3 PRO    72      59.748  69.780  44.592  1.00  0.00           H  
ATOM   1163  CA  PRO    72      60.517  67.912  45.381  1.00  0.00           C  
ATOM   1164  HA  PRO    72      60.703  67.738  44.321  1.00  0.00           H  
ATOM   1165  C   PRO    72      61.669  67.392  46.300  1.00  0.00           C  
ATOM   1166  O   PRO    72      62.797  67.818  46.018  1.00  0.00           O  
ATOM   1167  N   PHE    73      61.449  66.797  47.471  1.00  0.00           N  
ATOM   1168  H   PHE    73      60.480  66.781  47.755  1.00  0.00           H  
ATOM   1169  CA  PHE    73      62.363  66.881  48.603  1.00  0.00           C  
ATOM   1170  HA  PHE    73      62.819  67.868  48.531  1.00  0.00           H  
ATOM   1171  CB  PHE    73      61.577  66.921  49.949  1.00  0.00           C  
ATOM   1172  HB2 PHE    73      61.156  65.917  50.003  1.00  0.00           H  
ATOM   1173  HB3 PHE    73      62.215  67.040  50.825  1.00  0.00           H  
ATOM   1174  CG  PHE    73      60.464  67.847  49.917  1.00  0.00           C  
ATOM   1175  CD1 PHE    73      60.791  69.157  50.059  1.00  0.00           C  
ATOM   1176  HD1 PHE    73      61.793  69.559  50.050  1.00  0.00           H  
ATOM   1177  CE1 PHE    73      59.790  70.086  50.341  1.00  0.00           C  
ATOM   1178  HE1 PHE    73      60.123  71.112  50.386  1.00  0.00           H  
ATOM   1179  CZ  PHE    73      58.417  69.763  50.311  1.00  0.00           C  
ATOM   1180  HZ  PHE    73      57.732  70.547  50.598  1.00  0.00           H  
ATOM   1181  CE2 PHE    73      58.057  68.440  50.116  1.00  0.00           C  
ATOM   1182  HE2 PHE    73      57.050  68.075  49.977  1.00  0.00           H  
ATOM   1183  CD2 PHE    73      59.071  67.461  49.955  1.00  0.00           C  
ATOM   1184  HD2 PHE    73      58.705  66.445  49.945  1.00  0.00           H  
ATOM   1185  C   PHE    73      63.517  65.862  48.551  1.00  0.00           C  
ATOM   1186  O   PHE    73      64.166  65.578  49.515  1.00  0.00           O  
ATOM   1187  N   GLY    74      63.597  65.224  47.399  1.00  0.00           N  
ATOM   1188  H   GLY    74      62.905  65.433  46.694  1.00  0.00           H  
ATOM   1189  CA  GLY    74      64.707  64.445  47.022  1.00  0.00           C  
ATOM   1190  HA2 GLY    74      64.651  64.254  45.951  1.00  0.00           H  
ATOM   1191  HA3 GLY    74      65.683  64.889  47.214  1.00  0.00           H  
ATOM   1192  C   GLY    74      64.729  63.074  47.775  1.00  0.00           C  
ATOM   1193  O   GLY    74      63.839  62.713  48.505  1.00  0.00           O  
ATOM   1194  N   GLY    75      65.764  62.240  47.525  1.00  0.00           N  
ATOM   1195  H   GLY    75      66.421  62.552  46.824  1.00  0.00           H  
ATOM   1196  CA  GLY    75      65.805  60.826  47.940  1.00  0.00           C  
ATOM   1197  HA2 GLY    75      64.885  60.295  47.697  1.00  0.00           H  
ATOM   1198  HA3 GLY    75      66.651  60.273  47.532  1.00  0.00           H  
ATOM   1199  C   GLY    75      65.966  60.703  49.393  1.00  0.00           C  
ATOM   1200  O   GLY    75      65.192  59.941  49.974  1.00  0.00           O  
ATOM   1201  N   ALA    76      66.970  61.275  50.016  1.00  0.00           N  
ATOM   1202  H   ALA    76      67.427  62.039  49.539  1.00  0.00           H  
ATOM   1203  CA  ALA    76      67.314  60.949  51.357  1.00  0.00           C  
ATOM   1204  HA  ALA    76      67.463  59.893  51.586  1.00  0.00           H  
ATOM   1205  CB  ALA    76      68.692  61.615  51.657  1.00  0.00           C  
ATOM   1206  HB1 ALA    76      69.446  61.275  50.948  1.00  0.00           H  
ATOM   1207  HB2 ALA    76      68.561  62.697  51.638  1.00  0.00           H  
ATOM   1208  HB3 ALA    76      68.886  61.327  52.691  1.00  0.00           H  
ATOM   1209  C   ALA    76      66.231  61.419  52.319  1.00  0.00           C  
ATOM   1210  O   ALA    76      66.033  60.833  53.411  1.00  0.00           O  
ATOM   1211  N   ALA    77      65.488  62.522  52.034  1.00  0.00           N  
ATOM   1212  H   ALA    77      65.770  63.061  51.227  1.00  0.00           H  
ATOM   1213  CA  ALA    77      64.328  62.904  52.731  1.00  0.00           C  
ATOM   1214  HA  ALA    77      64.553  63.088  53.782  1.00  0.00           H  
ATOM   1215  CB  ALA    77      63.806  64.158  52.137  1.00  0.00           C  
ATOM   1216  HB1 ALA    77      63.439  64.041  51.117  1.00  0.00           H  
ATOM   1217  HB2 ALA    77      62.909  64.555  52.613  1.00  0.00           H  
ATOM   1218  HB3 ALA    77      64.551  64.950  52.215  1.00  0.00           H  
ATOM   1219  C   ALA    77      63.286  61.745  52.642  1.00  0.00           C  
ATOM   1220  O   ALA    77      62.711  61.398  53.683  1.00  0.00           O  
ATOM   1221  N   CYX    78      63.026  61.252  51.394  1.00  0.00           N  
ATOM   1222  H   CYX    78      63.545  61.598  50.600  1.00  0.00           H  
ATOM   1223  CA  CYX    78      62.049  60.169  51.128  1.00  0.00           C  
ATOM   1224  HA  CYX    78      61.028  60.500  51.320  1.00  0.00           H  
ATOM   1225  CB  CYX    78      61.876  59.971  49.582  1.00  0.00           C  
ATOM   1226  HB2 CYX    78      61.287  60.768  49.128  1.00  0.00           H  
ATOM   1227  HB3 CYX    78      62.794  60.003  48.995  1.00  0.00           H  
ATOM   1228  SG  CYX    78      60.924  58.557  49.064  1.00  0.00           S  
ATOM   1229  C   CYX    78      62.428  58.866  51.791  1.00  0.00           C  
ATOM   1230  O   CYX    78      61.503  58.108  52.226  1.00  0.00           O  
ATOM   1231  N   SER    79      63.714  58.543  52.071  1.00  0.00           N  
ATOM   1232  H   SER    79      64.436  59.226  51.890  1.00  0.00           H  
ATOM   1233  CA  SER    79      64.062  57.299  52.774  1.00  0.00           C  
ATOM   1234  HA  SER    79      63.327  56.529  52.540  1.00  0.00           H  
ATOM   1235  CB  SER    79      65.480  56.810  52.350  1.00  0.00           C  
ATOM   1236  HB2 SER    79      65.777  55.835  52.736  1.00  0.00           H  
ATOM   1237  HB3 SER    79      65.385  56.591  51.287  1.00  0.00           H  
ATOM   1238  OG  SER    79      66.589  57.669  52.472  1.00  0.00           O  
ATOM   1239  HG  SER    79      67.268  57.383  51.856  1.00  0.00           H  
ATOM   1240  C   SER    79      64.010  57.420  54.273  1.00  0.00           C  
ATOM   1241  O   SER    79      63.473  56.565  54.911  1.00  0.00           O  
ATOM   1242  N   ILE    80      64.434  58.572  54.843  1.00  0.00           N  
ATOM   1243  H   ILE    80      64.930  59.196  54.222  1.00  0.00           H  
ATOM   1244  CA  ILE    80      64.489  58.757  56.318  1.00  0.00           C  
ATOM   1245  HA  ILE    80      64.675  57.812  56.828  1.00  0.00           H  
ATOM   1246  CB  ILE    80      65.710  59.603  56.719  1.00  0.00           C  
ATOM   1247  HB  ILE    80      65.855  60.480  56.087  1.00  0.00           H  
ATOM   1248  CG2 ILE    80      65.701  60.318  58.036  1.00  0.00           C  
ATOM   1249 HG21 ILE    80      66.660  60.833  58.103  1.00  0.00           H  
ATOM   1250 HG22 ILE    80      64.914  61.041  58.249  1.00  0.00           H  
ATOM   1251 HG23 ILE    80      65.720  59.498  58.754  1.00  0.00           H  
ATOM   1252  CG1 ILE    80      66.959  58.683  56.559  1.00  0.00           C  
ATOM   1253 HG12 ILE    80      66.978  58.107  57.484  1.00  0.00           H  
ATOM   1254 HG13 ILE    80      66.829  57.992  55.725  1.00  0.00           H  
ATOM   1255  CD1 ILE    80      68.281  59.421  56.280  1.00  0.00           C  
ATOM   1256 HD11 ILE    80      68.947  58.565  56.170  1.00  0.00           H  
ATOM   1257 HD12 ILE    80      68.185  59.936  55.324  1.00  0.00           H  
ATOM   1258 HD13 ILE    80      68.560  60.056  57.121  1.00  0.00           H  
ATOM   1259  C   ILE    80      63.116  59.269  56.894  1.00  0.00           C  
ATOM   1260  O   ILE    80      62.651  58.645  57.818  1.00  0.00           O  
ATOM   1261  N   LEU    81      62.630  60.431  56.494  1.00  0.00           N  
ATOM   1262  H   LEU    81      63.089  60.827  55.685  1.00  0.00           H  
ATOM   1263  CA  LEU    81      61.578  61.138  57.172  1.00  0.00           C  
ATOM   1264  HA  LEU    81      61.751  61.187  58.247  1.00  0.00           H  
ATOM   1265  CB  LEU    81      61.404  62.613  56.536  1.00  0.00           C  
ATOM   1266  HB2 LEU    81      61.271  62.589  55.454  1.00  0.00           H  
ATOM   1267  HB3 LEU    81      60.534  63.097  56.978  1.00  0.00           H  
ATOM   1268  CG  LEU    81      62.689  63.486  56.904  1.00  0.00           C  
ATOM   1269  HG  LEU    81      63.614  62.921  56.788  1.00  0.00           H  
ATOM   1270  CD1 LEU    81      62.885  64.772  56.064  1.00  0.00           C  
ATOM   1271 HD11 LEU    81      63.835  65.214  56.364  1.00  0.00           H  
ATOM   1272 HD12 LEU    81      63.010  64.516  55.012  1.00  0.00           H  
ATOM   1273 HD13 LEU    81      62.069  65.480  56.205  1.00  0.00           H  
ATOM   1274  CD2 LEU    81      62.646  63.885  58.340  1.00  0.00           C  
ATOM   1275 HD21 LEU    81      63.393  64.654  58.537  1.00  0.00           H  
ATOM   1276 HD22 LEU    81      61.667  64.287  58.601  1.00  0.00           H  
ATOM   1277 HD23 LEU    81      62.717  62.983  58.948  1.00  0.00           H  
ATOM   1278  C   LEU    81      60.260  60.309  57.237  1.00  0.00           C  
ATOM   1279  O   LEU    81      59.900  60.083  58.407  1.00  0.00           O  
ATOM   1280  N   PRO    82      59.628  59.741  56.158  1.00  0.00           N  
ATOM   1281  CD  PRO    82      60.032  59.814  54.758  1.00  0.00           C  
ATOM   1282  HD2 PRO    82      61.098  59.635  54.614  1.00  0.00           H  
ATOM   1283  HD3 PRO    82      59.827  60.843  54.465  1.00  0.00           H  
ATOM   1284  CG  PRO    82      59.110  58.829  54.017  1.00  0.00           C  
ATOM   1285  HG2 PRO    82      59.529  57.823  54.002  1.00  0.00           H  
ATOM   1286  HG3 PRO    82      58.966  59.124  52.977  1.00  0.00           H  
ATOM   1287  CB  PRO    82      57.888  58.844  54.937  1.00  0.00           C  
ATOM   1288  HB2 PRO    82      57.408  57.873  54.811  1.00  0.00           H  
ATOM   1289  HB3 PRO    82      57.145  59.559  54.583  1.00  0.00           H  
ATOM   1290  CA  PRO    82      58.392  59.043  56.328  1.00  0.00           C  
ATOM   1291  HA  PRO    82      57.662  59.643  56.873  1.00  0.00           H  
ATOM   1292  C   PRO    82      58.567  57.698  57.065  1.00  0.00           C  
ATOM   1293  O   PRO    82      57.645  57.143  57.675  1.00  0.00           O  
ATOM   1294  N   SER    83      59.767  57.164  57.157  1.00  0.00           N  
ATOM   1295  H   SER    83      60.502  57.690  56.704  1.00  0.00           H  
ATOM   1296  CA  SER    83      60.160  55.989  57.955  1.00  0.00           C  
ATOM   1297  HA  SER    83      59.438  55.200  57.742  1.00  0.00           H  
ATOM   1298  CB  SER    83      61.554  55.419  57.727  1.00  0.00           C  
ATOM   1299  HB2 SER    83      62.360  56.057  58.090  1.00  0.00           H  
ATOM   1300  HB3 SER    83      61.676  54.550  58.373  1.00  0.00           H  
ATOM   1301  OG  SER    83      61.728  55.216  56.360  1.00  0.00           O  
ATOM   1302  HG  SER    83      62.093  56.000  55.944  1.00  0.00           H  
ATOM   1303  C   SER    83      60.062  56.389  59.490  1.00  0.00           C  
ATOM   1304  O   SER    83      59.783  55.564  60.355  1.00  0.00           O  
ATOM   1305  N   LEU    84      60.026  57.719  59.807  1.00  0.00           N  
ATOM   1306  H   LEU    84      60.116  58.407  59.074  1.00  0.00           H  
ATOM   1307  CA  LEU    84      59.769  58.199  61.168  1.00  0.00           C  
ATOM   1308  HA  LEU    84      60.455  57.660  61.821  1.00  0.00           H  
ATOM   1309  CB  LEU    84      60.057  59.770  61.381  1.00  0.00           C  
ATOM   1310  HB2 LEU    84      59.427  60.307  60.672  1.00  0.00           H  
ATOM   1311  HB3 LEU    84      59.791  59.984  62.416  1.00  0.00           H  
ATOM   1312  CG  LEU    84      61.500  60.188  61.396  1.00  0.00           C  
ATOM   1313  HG  LEU    84      61.987  60.063  60.429  1.00  0.00           H  
ATOM   1314  CD1 LEU    84      61.571  61.701  61.801  1.00  0.00           C  
ATOM   1315 HD11 LEU    84      61.004  62.317  61.103  1.00  0.00           H  
ATOM   1316 HD12 LEU    84      61.238  61.833  62.831  1.00  0.00           H  
ATOM   1317 HD13 LEU    84      62.593  61.968  61.532  1.00  0.00           H  
ATOM   1318  CD2 LEU    84      62.443  59.480  62.412  1.00  0.00           C  
ATOM   1319 HD21 LEU    84      62.342  58.410  62.229  1.00  0.00           H  
ATOM   1320 HD22 LEU    84      63.457  59.800  62.175  1.00  0.00           H  
ATOM   1321 HD23 LEU    84      62.172  59.773  63.426  1.00  0.00           H  
ATOM   1322  C   LEU    84      58.362  57.723  61.637  1.00  0.00           C  
ATOM   1323  O   LEU    84      58.287  57.456  62.838  1.00  0.00           O  
ATOM   1324  N   ILE    85      57.422  57.609  60.761  1.00  0.00           N  
ATOM   1325  H   ILE    85      57.690  57.790  59.804  1.00  0.00           H  
ATOM   1326  CA  ILE    85      56.058  57.218  61.113  1.00  0.00           C  
ATOM   1327  HA  ILE    85      55.672  57.898  61.872  1.00  0.00           H  
ATOM   1328  CB  ILE    85      55.064  57.340  59.943  1.00  0.00           C  
ATOM   1329  HB  ILE    85      55.344  56.694  59.111  1.00  0.00           H  
ATOM   1330  CG2 ILE    85      53.658  56.859  60.408  1.00  0.00           C  
ATOM   1331 HG21 ILE    85      53.605  55.771  60.382  1.00  0.00           H  
ATOM   1332 HG22 ILE    85      53.543  57.202  61.436  1.00  0.00           H  
ATOM   1333 HG23 ILE    85      52.851  57.169  59.744  1.00  0.00           H  
ATOM   1334  CG1 ILE    85      55.089  58.828  59.449  1.00  0.00           C  
ATOM   1335 HG12 ILE    85      54.636  59.444  60.226  1.00  0.00           H  
ATOM   1336 HG13 ILE    85      56.116  59.179  59.346  1.00  0.00           H  
ATOM   1337  CD1 ILE    85      54.466  59.080  58.092  1.00  0.00           C  
ATOM   1338 HD11 ILE    85      55.205  59.123  57.291  1.00  0.00           H  
ATOM   1339 HD12 ILE    85      53.606  58.452  57.859  1.00  0.00           H  
ATOM   1340 HD13 ILE    85      54.060  60.091  58.120  1.00  0.00           H  
ATOM   1341  C   ILE    85      56.199  55.853  61.642  1.00  0.00           C  
ATOM   1342  O   ILE    85      55.562  55.562  62.659  1.00  0.00           O  
ATOM   1343  N   LEU    86      56.972  54.967  61.037  1.00  0.00           N  
ATOM   1344  H   LEU    86      57.387  55.267  60.166  1.00  0.00           H  
ATOM   1345  CA  LEU    86      56.990  53.616  61.478  1.00  0.00           C  
ATOM   1346  HA  LEU    86      56.005  53.302  61.826  1.00  0.00           H  
ATOM   1347  CB  LEU    86      57.340  52.699  60.274  1.00  0.00           C  
ATOM   1348  HB2 LEU    86      58.364  52.955  60.003  1.00  0.00           H  
ATOM   1349  HB3 LEU    86      57.281  51.658  60.593  1.00  0.00           H  
ATOM   1350  CG  LEU    86      56.353  52.768  59.070  1.00  0.00           C  
ATOM   1351  HG  LEU    86      56.403  53.758  58.616  1.00  0.00           H  
ATOM   1352  CD1 LEU    86      56.892  51.874  57.905  1.00  0.00           C  
ATOM   1353 HD11 LEU    86      56.214  51.791  57.055  1.00  0.00           H  
ATOM   1354 HD12 LEU    86      57.865  52.237  57.575  1.00  0.00           H  
ATOM   1355 HD13 LEU    86      57.051  50.903  58.374  1.00  0.00           H  
ATOM   1356  CD2 LEU    86      54.842  52.483  59.266  1.00  0.00           C  
ATOM   1357 HD21 LEU    86      54.621  51.576  59.828  1.00  0.00           H  
ATOM   1358 HD22 LEU    86      54.579  53.215  60.029  1.00  0.00           H  
ATOM   1359 HD23 LEU    86      54.278  52.606  58.342  1.00  0.00           H  
ATOM   1360  C   LEU    86      57.889  53.456  62.745  1.00  0.00           C  
ATOM   1361  O   LEU    86      57.528  52.667  63.620  1.00  0.00           O  
ATOM   1362  N   LEU    87      59.028  54.087  62.911  1.00  0.00           N  
ATOM   1363  H   LEU    87      59.279  54.728  62.172  1.00  0.00           H  
ATOM   1364  CA  LEU    87      59.756  54.185  64.146  1.00  0.00           C  
ATOM   1365  HA  LEU    87      60.133  53.170  64.263  1.00  0.00           H  
ATOM   1366  CB  LEU    87      60.900  55.193  63.873  1.00  0.00           C  
ATOM   1367  HB2 LEU    87      61.308  54.939  62.895  1.00  0.00           H  
ATOM   1368  HB3 LEU    87      60.509  56.197  63.708  1.00  0.00           H  
ATOM   1369  CG  LEU    87      61.897  55.231  65.053  1.00  0.00           C  
ATOM   1370  HG  LEU    87      61.457  55.439  66.029  1.00  0.00           H  
ATOM   1371  CD1 LEU    87      62.695  53.943  65.072  1.00  0.00           C  
ATOM   1372 HD11 LEU    87      63.416  54.096  65.874  1.00  0.00           H  
ATOM   1373 HD12 LEU    87      62.140  53.069  65.414  1.00  0.00           H  
ATOM   1374 HD13 LEU    87      63.267  53.856  64.148  1.00  0.00           H  
ATOM   1375  CD2 LEU    87      62.913  56.323  64.860  1.00  0.00           C  
ATOM   1376 HD21 LEU    87      62.487  57.212  64.396  1.00  0.00           H  
ATOM   1377 HD22 LEU    87      63.425  56.684  65.752  1.00  0.00           H  
ATOM   1378 HD23 LEU    87      63.678  55.939  64.185  1.00  0.00           H  
ATOM   1379  C   LEU    87      58.865  54.593  65.334  1.00  0.00           C  
ATOM   1380  O   LEU    87      58.849  53.811  66.308  1.00  0.00           O  
ATOM   1381  N   ASN    88      58.008  55.611  65.178  1.00  0.00           N  
ATOM   1382  H   ASN    88      58.011  56.139  64.317  1.00  0.00           H  
ATOM   1383  CA  ASN    88      57.108  55.895  66.231  1.00  0.00           C  
ATOM   1384  HA  ASN    88      57.696  56.129  67.119  1.00  0.00           H  
ATOM   1385  CB  ASN    88      56.281  57.123  65.836  1.00  0.00           C  
ATOM   1386  HB2 ASN    88      56.837  57.945  65.384  1.00  0.00           H  
ATOM   1387  HB3 ASN    88      55.685  56.809  64.980  1.00  0.00           H  
ATOM   1388  CG  ASN    88      55.253  57.708  66.700  1.00  0.00           C  
ATOM   1389  OD1 ASN    88      54.727  58.810  66.451  1.00  0.00           O  
ATOM   1390  ND2 ASN    88      54.757  57.096  67.726  1.00  0.00           N  
ATOM   1391 HD21 ASN    88      54.098  57.635  68.270  1.00  0.00           H  
ATOM   1392 HD22 ASN    88      55.139  56.226  68.067  1.00  0.00           H  
ATOM   1393  C   ASN    88      56.164  54.735  66.448  1.00  0.00           C  
ATOM   1394  O   ASN    88      55.866  54.461  67.604  1.00  0.00           O  
ATOM   1395  N   MET    89      55.716  53.970  65.414  1.00  0.00           N  
ATOM   1396  H   MET    89      56.142  54.168  64.520  1.00  0.00           H  
ATOM   1397  CA  MET    89      54.718  52.862  65.544  1.00  0.00           C  
ATOM   1398  HA  MET    89      53.840  53.371  65.942  1.00  0.00           H  
ATOM   1399  CB  MET    89      54.238  52.424  64.081  1.00  0.00           C  
ATOM   1400  HB2 MET    89      53.829  53.342  63.659  1.00  0.00           H  
ATOM   1401  HB3 MET    89      55.099  52.121  63.486  1.00  0.00           H  
ATOM   1402  CG  MET    89      53.275  51.303  63.989  1.00  0.00           C  
ATOM   1403  HG2 MET    89      53.589  50.377  64.469  1.00  0.00           H  
ATOM   1404  HG3 MET    89      52.404  51.625  64.560  1.00  0.00           H  
ATOM   1405  SD  MET    89      52.750  51.152  62.222  1.00  0.00           S  
ATOM   1406  CE  MET    89      51.775  49.635  62.443  1.00  0.00           C  
ATOM   1407  HE1 MET    89      51.241  49.567  63.391  1.00  0.00           H  
ATOM   1408  HE2 MET    89      51.112  49.609  61.578  1.00  0.00           H  
ATOM   1409  HE3 MET    89      52.382  48.739  62.315  1.00  0.00           H  
ATOM   1410  C   MET    89      55.193  51.821  66.458  1.00  0.00           C  
ATOM   1411  O   MET    89      54.627  51.591  67.501  1.00  0.00           O  
ATOM   1412  N   TYR    90      56.321  51.256  66.109  1.00  0.00           N  
ATOM   1413  H   TYR    90      56.557  51.401  65.138  1.00  0.00           H  
ATOM   1414  CA  TYR    90      57.059  50.204  66.770  1.00  0.00           C  
ATOM   1415  HA  TYR    90      56.360  49.393  66.975  1.00  0.00           H  
ATOM   1416  CB  TYR    90      58.086  49.590  65.739  1.00  0.00           C  
ATOM   1417  HB2 TYR    90      58.827  50.360  65.524  1.00  0.00           H  
ATOM   1418  HB3 TYR    90      58.574  48.736  66.208  1.00  0.00           H  
ATOM   1419  CG  TYR    90      57.544  49.011  64.370  1.00  0.00           C  
ATOM   1420  CD1 TYR    90      56.223  48.676  64.072  1.00  0.00           C  
ATOM   1421  HD1 TYR    90      55.378  48.695  64.745  1.00  0.00           H  
ATOM   1422  CE1 TYR    90      55.753  48.392  62.710  1.00  0.00           C  
ATOM   1423  HE1 TYR    90      54.720  48.304  62.407  1.00  0.00           H  
ATOM   1424  CZ  TYR    90      56.746  48.396  61.740  1.00  0.00           C  
ATOM   1425  OH  TYR    90      56.446  47.922  60.493  1.00  0.00           O  
ATOM   1426  HH  TYR    90      57.181  48.130  59.912  1.00  0.00           H  
ATOM   1427  CE2 TYR    90      58.079  48.656  62.025  1.00  0.00           C  
ATOM   1428  HE2 TYR    90      58.829  48.567  61.254  1.00  0.00           H  
ATOM   1429  CD2 TYR    90      58.446  49.018  63.336  1.00  0.00           C  
ATOM   1430  HD2 TYR    90      59.406  49.476  63.524  1.00  0.00           H  
ATOM   1431  C   TYR    90      57.665  50.639  68.127  1.00  0.00           C  
ATOM   1432  O   TYR    90      57.588  49.881  69.090  1.00  0.00           O  
ATOM   1433  N   ALA    91      58.274  51.844  68.227  1.00  0.00           N  
ATOM   1434  H   ALA    91      58.275  52.470  67.435  1.00  0.00           H  
ATOM   1435  CA  ALA    91      58.867  52.283  69.496  1.00  0.00           C  
ATOM   1436  HA  ALA    91      59.516  51.496  69.880  1.00  0.00           H  
ATOM   1437  CB  ALA    91      59.805  53.447  69.235  1.00  0.00           C  
ATOM   1438  HB1 ALA    91      59.197  54.252  68.823  1.00  0.00           H  
ATOM   1439  HB2 ALA    91      60.300  53.784  70.145  1.00  0.00           H  
ATOM   1440  HB3 ALA    91      60.518  53.216  68.443  1.00  0.00           H  
ATOM   1441  C   ALA    91      57.889  52.533  70.630  1.00  0.00           C  
ATOM   1442  O   ALA    91      58.144  52.136  71.764  1.00  0.00           O  
ATOM   1443  N   SER    92      56.740  53.103  70.269  1.00  0.00           N  
ATOM   1444  H   SER    92      56.632  53.561  69.376  1.00  0.00           H  
ATOM   1445  CA  SER    92      55.629  53.397  71.240  1.00  0.00           C  
ATOM   1446  HA  SER    92      56.011  53.884  72.137  1.00  0.00           H  
ATOM   1447  CB  SER    92      54.702  54.387  70.553  1.00  0.00           C  
ATOM   1448  HB2 SER    92      54.159  54.959  71.305  1.00  0.00           H  
ATOM   1449  HB3 SER    92      55.324  55.088  69.997  1.00  0.00           H  
ATOM   1450  OG  SER    92      53.890  53.669  69.628  1.00  0.00           O  
ATOM   1451  HG  SER    92      54.351  53.533  68.797  1.00  0.00           H  
ATOM   1452  C   SER    92      54.999  52.121  71.853  1.00  0.00           C  
ATOM   1453  O   SER    92      54.808  51.931  73.045  1.00  0.00           O  
ATOM   1454  N   ILE    93      54.746  51.154  70.993  1.00  0.00           N  
ATOM   1455  H   ILE    93      54.812  51.415  70.020  1.00  0.00           H  
ATOM   1456  CA  ILE    93      54.200  49.898  71.459  1.00  0.00           C  
ATOM   1457  HA  ILE    93      53.449  50.177  72.197  1.00  0.00           H  
ATOM   1458  CB  ILE    93      53.517  49.056  70.373  1.00  0.00           C  
ATOM   1459  HB  ILE    93      52.840  49.719  69.834  1.00  0.00           H  
ATOM   1460  CG2 ILE    93      54.371  48.373  69.330  1.00  0.00           C  
ATOM   1461 HG21 ILE    93      53.890  48.160  68.375  1.00  0.00           H  
ATOM   1462 HG22 ILE    93      55.160  49.045  68.991  1.00  0.00           H  
ATOM   1463 HG23 ILE    93      54.845  47.473  69.722  1.00  0.00           H  
ATOM   1464  CG1 ILE    93      52.663  47.952  70.941  1.00  0.00           C  
ATOM   1465 HG12 ILE    93      53.233  47.287  71.590  1.00  0.00           H  
ATOM   1466 HG13 ILE    93      51.904  48.380  71.596  1.00  0.00           H  
ATOM   1467  CD1 ILE    93      51.892  47.120  69.880  1.00  0.00           C  
ATOM   1468 HD11 ILE    93      52.577  46.504  69.298  1.00  0.00           H  
ATOM   1469 HD12 ILE    93      51.363  46.345  70.434  1.00  0.00           H  
ATOM   1470 HD13 ILE    93      51.317  47.760  69.211  1.00  0.00           H  
ATOM   1471  C   ILE    93      55.274  49.087  72.178  1.00  0.00           C  
ATOM   1472  O   ILE    93      54.921  48.630  73.286  1.00  0.00           O  
ATOM   1473  N   LEU    94      56.568  49.030  71.776  1.00  0.00           N  
ATOM   1474  H   LEU    94      56.720  49.369  70.837  1.00  0.00           H  
ATOM   1475  CA  LEU    94      57.562  48.405  72.505  1.00  0.00           C  
ATOM   1476  HA  LEU    94      57.126  47.436  72.746  1.00  0.00           H  
ATOM   1477  CB  LEU    94      58.811  48.049  71.727  1.00  0.00           C  
ATOM   1478  HB2 LEU    94      59.100  48.996  71.271  1.00  0.00           H  
ATOM   1479  HB3 LEU    94      59.615  47.666  72.355  1.00  0.00           H  
ATOM   1480  CG  LEU    94      58.599  46.932  70.667  1.00  0.00           C  
ATOM   1481  HG  LEU    94      57.661  47.204  70.182  1.00  0.00           H  
ATOM   1482  CD1 LEU    94      59.716  46.909  69.689  1.00  0.00           C  
ATOM   1483 HD11 LEU    94      59.508  46.156  68.929  1.00  0.00           H  
ATOM   1484 HD12 LEU    94      59.958  47.842  69.180  1.00  0.00           H  
ATOM   1485 HD13 LEU    94      60.576  46.623  70.296  1.00  0.00           H  
ATOM   1486  CD2 LEU    94      58.622  45.508  71.258  1.00  0.00           C  
ATOM   1487 HD21 LEU    94      59.220  45.450  72.168  1.00  0.00           H  
ATOM   1488 HD22 LEU    94      57.572  45.308  71.471  1.00  0.00           H  
ATOM   1489 HD23 LEU    94      58.919  44.778  70.506  1.00  0.00           H  
ATOM   1490  C   LEU    94      57.885  48.988  73.928  1.00  0.00           C  
ATOM   1491  O   LEU    94      58.287  48.254  74.789  1.00  0.00           O  
ATOM   1492  N   LEU    95      57.677  50.297  73.988  1.00  0.00           N  
ATOM   1493  H   LEU    95      57.376  50.849  73.198  1.00  0.00           H  
ATOM   1494  CA  LEU    95      57.661  50.936  75.329  1.00  0.00           C  
ATOM   1495  HA  LEU    95      58.469  50.549  75.950  1.00  0.00           H  
ATOM   1496  CB  LEU    95      57.826  52.421  75.189  1.00  0.00           C  
ATOM   1497  HB2 LEU    95      57.200  52.878  74.422  1.00  0.00           H  
ATOM   1498  HB3 LEU    95      57.568  52.890  76.139  1.00  0.00           H  
ATOM   1499  CG  LEU    95      59.298  52.736  74.870  1.00  0.00           C  
ATOM   1500  HG  LEU    95      59.700  51.892  74.310  1.00  0.00           H  
ATOM   1501  CD1 LEU    95      59.500  53.995  74.041  1.00  0.00           C  
ATOM   1502 HD11 LEU    95      58.963  54.864  74.421  1.00  0.00           H  
ATOM   1503 HD12 LEU    95      60.578  54.138  73.960  1.00  0.00           H  
ATOM   1504 HD13 LEU    95      59.138  53.947  73.014  1.00  0.00           H  
ATOM   1505  CD2 LEU    95      60.128  52.780  76.159  1.00  0.00           C  
ATOM   1506 HD21 LEU    95      59.793  53.629  76.755  1.00  0.00           H  
ATOM   1507 HD22 LEU    95      60.008  51.916  76.813  1.00  0.00           H  
ATOM   1508 HD23 LEU    95      61.201  52.847  75.976  1.00  0.00           H  
ATOM   1509  C   LEU    95      56.369  50.790  76.135  1.00  0.00           C  
ATOM   1510  O   LEU    95      56.465  50.637  77.371  1.00  0.00           O  
ATOM   1511  N   LEU    96      55.234  50.753  75.524  1.00  0.00           N  
ATOM   1512  H   LEU    96      55.141  50.942  74.536  1.00  0.00           H  
ATOM   1513  CA  LEU    96      54.005  50.348  76.271  1.00  0.00           C  
ATOM   1514  HA  LEU    96      53.965  51.035  77.117  1.00  0.00           H  
ATOM   1515  CB  LEU    96      52.764  50.688  75.337  1.00  0.00           C  
ATOM   1516  HB2 LEU    96      52.770  51.745  75.070  1.00  0.00           H  
ATOM   1517  HB3 LEU    96      52.952  50.073  74.457  1.00  0.00           H  
ATOM   1518  CG  LEU    96      51.436  50.477  76.044  1.00  0.00           C  
ATOM   1519  HG  LEU    96      51.281  49.430  76.303  1.00  0.00           H  
ATOM   1520  CD1 LEU    96      51.109  51.226  77.271  1.00  0.00           C  
ATOM   1521 HD11 LEU    96      51.715  50.967  78.139  1.00  0.00           H  
ATOM   1522 HD12 LEU    96      51.327  52.287  77.159  1.00  0.00           H  
ATOM   1523 HD13 LEU    96      50.040  51.149  77.475  1.00  0.00           H  
ATOM   1524  CD2 LEU    96      50.307  50.674  74.992  1.00  0.00           C  
ATOM   1525 HD21 LEU    96      49.453  50.139  75.408  1.00  0.00           H  
ATOM   1526 HD22 LEU    96      50.264  51.708  74.647  1.00  0.00           H  
ATOM   1527 HD23 LEU    96      50.542  50.167  74.056  1.00  0.00           H  
ATOM   1528  C   LEU    96      53.905  48.855  76.737  1.00  0.00           C  
ATOM   1529  O   LEU    96      53.224  48.665  77.746  1.00  0.00           O  
ATOM   1530  N   ALA    97      54.682  47.979  76.030  1.00  0.00           N  
ATOM   1531  H   ALA    97      55.027  48.156  75.097  1.00  0.00           H  
ATOM   1532  CA  ALA    97      54.977  46.662  76.577  1.00  0.00           C  
ATOM   1533  HA  ALA    97      54.069  46.167  76.919  1.00  0.00           H  
ATOM   1534  CB  ALA    97      55.535  45.832  75.489  1.00  0.00           C  
ATOM   1535  HB1 ALA    97      55.715  44.841  75.905  1.00  0.00           H  
ATOM   1536  HB2 ALA    97      54.797  45.870  74.688  1.00  0.00           H  
ATOM   1537  HB3 ALA    97      56.505  46.148  75.104  1.00  0.00           H  
ATOM   1538  C   ALA    97      55.985  46.797  77.735  1.00  0.00           C  
ATOM   1539  O   ALA    97      55.838  46.120  78.754  1.00  0.00           O  
ATOM   1540  N   THR    98      56.962  47.664  77.641  1.00  0.00           N  
ATOM   1541  H   THR    98      57.077  48.154  76.766  1.00  0.00           H  
ATOM   1542  CA  THR    98      57.833  48.063  78.804  1.00  0.00           C  
ATOM   1543  HA  THR    98      58.304  47.163  79.201  1.00  0.00           H  
ATOM   1544  CB  THR    98      58.986  49.057  78.531  1.00  0.00           C  
ATOM   1545  HB  THR    98      58.524  49.993  78.217  1.00  0.00           H  
ATOM   1546  CG2 THR    98      59.989  49.269  79.794  1.00  0.00           C  
ATOM   1547 HG21 THR    98      60.966  49.719  79.615  1.00  0.00           H  
ATOM   1548 HG22 THR    98      59.447  49.897  80.501  1.00  0.00           H  
ATOM   1549 HG23 THR    98      60.118  48.326  80.325  1.00  0.00           H  
ATOM   1550  OG1 THR    98      59.734  48.535  77.440  1.00  0.00           O  
ATOM   1551  HG1 THR    98      59.241  48.371  76.633  1.00  0.00           H  
ATOM   1552  C   THR    98      56.934  48.527  80.004  1.00  0.00           C  
ATOM   1553  O   THR    98      56.996  47.889  81.038  1.00  0.00           O  
ATOM   1554  N   ILE    99      56.007  49.467  79.866  1.00  0.00           N  
ATOM   1555  H   ILE    99      55.975  49.914  78.961  1.00  0.00           H  
ATOM   1556  CA  ILE    99      54.986  49.919  80.894  1.00  0.00           C  
ATOM   1557  HA  ILE    99      55.530  50.415  81.698  1.00  0.00           H  
ATOM   1558  CB  ILE    99      54.100  51.045  80.300  1.00  0.00           C  
ATOM   1559  HB  ILE    99      53.901  50.586  79.332  1.00  0.00           H  
ATOM   1560  CG2 ILE    99      52.897  51.298  81.186  1.00  0.00           C  
ATOM   1561 HG21 ILE    99      52.168  51.900  80.644  1.00  0.00           H  
ATOM   1562 HG22 ILE    99      52.298  50.393  81.275  1.00  0.00           H  
ATOM   1563 HG23 ILE    99      53.304  51.776  82.078  1.00  0.00           H  
ATOM   1564  CG1 ILE    99      54.899  52.418  80.183  1.00  0.00           C  
ATOM   1565 HG12 ILE    99      54.995  52.882  81.164  1.00  0.00           H  
ATOM   1566 HG13 ILE    99      55.904  52.128  79.876  1.00  0.00           H  
ATOM   1567  CD1 ILE    99      54.301  53.286  79.087  1.00  0.00           C  
ATOM   1568 HD11 ILE    99      54.993  54.123  78.999  1.00  0.00           H  
ATOM   1569 HD12 ILE    99      54.334  52.752  78.137  1.00  0.00           H  
ATOM   1570 HD13 ILE    99      53.272  53.621  79.221  1.00  0.00           H  
ATOM   1571  C   ILE    99      54.161  48.738  81.487  1.00  0.00           C  
ATOM   1572  O   ILE    99      53.829  48.674  82.646  1.00  0.00           O  
ATOM   1573  N   SER   100      53.878  47.809  80.639  1.00  0.00           N  
ATOM   1574  H   SER   100      54.047  48.109  79.690  1.00  0.00           H  
ATOM   1575  CA  SER   100      53.175  46.583  81.051  1.00  0.00           C  
ATOM   1576  HA  SER   100      52.337  46.835  81.700  1.00  0.00           H  
ATOM   1577  CB  SER   100      52.585  45.844  79.822  1.00  0.00           C  
ATOM   1578  HB2 SER   100      53.480  45.628  79.239  1.00  0.00           H  
ATOM   1579  HB3 SER   100      52.061  44.895  79.937  1.00  0.00           H  
ATOM   1580  OG  SER   100      51.817  46.701  79.046  1.00  0.00           O  
ATOM   1581  HG  SER   100      52.412  47.284  78.569  1.00  0.00           H  
ATOM   1582  C   SER   100      54.051  45.659  81.933  1.00  0.00           C  
ATOM   1583  O   SER   100      53.649  45.326  83.072  1.00  0.00           O  
ATOM   1584  N   ALA   101      55.290  45.394  81.516  1.00  0.00           N  
ATOM   1585  H   ALA   101      55.614  45.755  80.630  1.00  0.00           H  
ATOM   1586  CA  ALA   101      56.276  44.690  82.406  1.00  0.00           C  
ATOM   1587  HA  ALA   101      55.750  43.770  82.661  1.00  0.00           H  
ATOM   1588  CB  ALA   101      57.616  44.524  81.606  1.00  0.00           C  
ATOM   1589  HB1 ALA   101      58.249  43.898  82.236  1.00  0.00           H  
ATOM   1590  HB2 ALA   101      57.293  44.072  80.668  1.00  0.00           H  
ATOM   1591  HB3 ALA   101      58.122  45.465  81.389  1.00  0.00           H  
ATOM   1592  C   ALA   101      56.500  45.458  83.717  1.00  0.00           C  
ATOM   1593  O   ALA   101      56.637  44.782  84.764  1.00  0.00           O  
ATOM   1594  N   ASP   102      56.545  46.807  83.751  1.00  0.00           N  
ATOM   1595  H   ASP   102      56.587  47.370  82.914  1.00  0.00           H  
ATOM   1596  CA  ASP   102      56.734  47.556  85.013  1.00  0.00           C  
ATOM   1597  HA  ASP   102      57.645  47.187  85.483  1.00  0.00           H  
ATOM   1598  CB  ASP   102      57.064  49.034  84.725  1.00  0.00           C  
ATOM   1599  HB2 ASP   102      57.990  49.041  84.149  1.00  0.00           H  
ATOM   1600  HB3 ASP   102      56.303  49.459  84.071  1.00  0.00           H  
ATOM   1601  CG  ASP   102      57.319  49.849  86.010  1.00  0.00           C  
ATOM   1602  OD1 ASP   102      56.842  51.005  86.098  1.00  0.00           O  
ATOM   1603  OD2 ASP   102      57.899  49.318  86.931  1.00  0.00           O  
ATOM   1604  C   ASP   102      55.545  47.330  86.032  1.00  0.00           C  
ATOM   1605  O   ASP   102      55.762  46.949  87.207  1.00  0.00           O  
ATOM   1606  N   ARG   103      54.281  47.504  85.495  1.00  0.00           N  
ATOM   1607  H   ARG   103      54.230  47.488  84.486  1.00  0.00           H  
ATOM   1608  CA  ARG   103      53.101  47.178  86.296  1.00  0.00           C  
ATOM   1609  HA  ARG   103      53.109  47.873  87.136  1.00  0.00           H  
ATOM   1610  CB  ARG   103      51.813  47.391  85.465  1.00  0.00           C  
ATOM   1611  HB2 ARG   103      51.997  48.214  84.774  1.00  0.00           H  
ATOM   1612  HB3 ARG   103      51.556  46.512  84.875  1.00  0.00           H  
ATOM   1613  CG  ARG   103      50.557  47.704  86.305  1.00  0.00           C  
ATOM   1614  HG2 ARG   103      49.809  48.046  85.590  1.00  0.00           H  
ATOM   1615  HG3 ARG   103      50.303  46.822  86.894  1.00  0.00           H  
ATOM   1616  CD  ARG   103      50.616  48.775  87.395  1.00  0.00           C  
ATOM   1617  HD2 ARG   103      49.575  49.053  87.556  1.00  0.00           H  
ATOM   1618  HD3 ARG   103      51.188  48.493  88.279  1.00  0.00           H  
ATOM   1619  NE  ARG   103      51.209  50.075  86.950  1.00  0.00           N  
ATOM   1620  HE  ARG   103      51.671  50.049  86.052  1.00  0.00           H  
ATOM   1621  CZ  ARG   103      51.263  51.116  87.612  1.00  0.00           C  
ATOM   1622  NH1 ARG   103      50.559  51.363  88.716  1.00  0.00           N  
ATOM   1623 HH11 ARG   103      50.197  50.546  89.186  1.00  0.00           H  
ATOM   1624 HH12 ARG   103      50.870  52.199  89.190  1.00  0.00           H  
ATOM   1625  NH2 ARG   103      51.973  52.089  87.225  1.00  0.00           N  
ATOM   1626 HH21 ARG   103      52.635  51.766  86.534  1.00  0.00           H  
ATOM   1627 HH22 ARG   103      52.036  52.912  87.807  1.00  0.00           H  
ATOM   1628  C   ARG   103      53.130  45.707  86.803  1.00  0.00           C  
ATOM   1629  O   ARG   103      53.071  45.508  88.038  1.00  0.00           O  
ATOM   1630  N   PHE   104      53.416  44.820  85.893  1.00  0.00           N  
ATOM   1631  H   PHE   104      53.495  45.080  84.921  1.00  0.00           H  
ATOM   1632  CA  PHE   104      53.675  43.456  86.295  1.00  0.00           C  
ATOM   1633  HA  PHE   104      52.756  43.049  86.716  1.00  0.00           H  
ATOM   1634  CB  PHE   104      53.939  42.687  84.979  1.00  0.00           C  
ATOM   1635  HB2 PHE   104      53.292  43.019  84.166  1.00  0.00           H  
ATOM   1636  HB3 PHE   104      54.934  43.013  84.675  1.00  0.00           H  
ATOM   1637  CG  PHE   104      53.886  41.134  84.929  1.00  0.00           C  
ATOM   1638  CD1 PHE   104      54.636  40.337  85.799  1.00  0.00           C  
ATOM   1639  HD1 PHE   104      55.215  40.776  86.598  1.00  0.00           H  
ATOM   1640  CE1 PHE   104      54.471  38.916  85.837  1.00  0.00           C  
ATOM   1641  HE1 PHE   104      54.940  38.269  86.565  1.00  0.00           H  
ATOM   1642  CZ  PHE   104      53.654  38.394  84.850  1.00  0.00           C  
ATOM   1643  HZ  PHE   104      53.587  37.319  84.776  1.00  0.00           H  
ATOM   1644  CE2 PHE   104      53.042  39.153  83.841  1.00  0.00           C  
ATOM   1645  HE2 PHE   104      52.570  38.690  82.987  1.00  0.00           H  
ATOM   1646  CD2 PHE   104      53.103  40.521  83.926  1.00  0.00           C  
ATOM   1647  HD2 PHE   104      52.522  41.145  83.264  1.00  0.00           H  
ATOM   1648  C   PHE   104      54.602  43.168  87.457  1.00  0.00           C  
ATOM   1649  O   PHE   104      54.264  42.501  88.439  1.00  0.00           O  
ATOM   1650  N   LEU   105      55.839  43.633  87.386  1.00  0.00           N  
ATOM   1651  H   LEU   105      56.215  44.182  86.626  1.00  0.00           H  
ATOM   1652  CA  LEU   105      56.816  43.488  88.486  1.00  0.00           C  
ATOM   1653  HA  LEU   105      56.826  42.442  88.794  1.00  0.00           H  
ATOM   1654  CB  LEU   105      58.190  43.830  87.983  1.00  0.00           C  
ATOM   1655  HB2 LEU   105      58.086  44.884  87.724  1.00  0.00           H  
ATOM   1656  HB3 LEU   105      58.790  43.842  88.893  1.00  0.00           H  
ATOM   1657  CG  LEU   105      58.741  43.021  86.850  1.00  0.00           C  
ATOM   1658  HG  LEU   105      57.929  42.656  86.221  1.00  0.00           H  
ATOM   1659  CD1 LEU   105      59.632  43.929  85.981  1.00  0.00           C  
ATOM   1660 HD11 LEU   105      59.642  43.530  84.967  1.00  0.00           H  
ATOM   1661 HD12 LEU   105      59.334  44.975  86.052  1.00  0.00           H  
ATOM   1662 HD13 LEU   105      60.650  43.811  86.351  1.00  0.00           H  
ATOM   1663  CD2 LEU   105      59.439  41.749  87.370  1.00  0.00           C  
ATOM   1664 HD21 LEU   105      58.795  41.154  88.018  1.00  0.00           H  
ATOM   1665 HD22 LEU   105      59.902  41.184  86.561  1.00  0.00           H  
ATOM   1666 HD23 LEU   105      60.292  41.976  88.009  1.00  0.00           H  
ATOM   1667  C   LEU   105      56.336  44.188  89.787  1.00  0.00           C  
ATOM   1668  O   LEU   105      56.672  43.733  90.856  1.00  0.00           O  
ATOM   1669  N   LEU   106      55.681  45.368  89.653  1.00  0.00           N  
ATOM   1670  H   LEU   106      55.607  45.674  88.693  1.00  0.00           H  
ATOM   1671  CA  LEU   106      55.037  46.014  90.791  1.00  0.00           C  
ATOM   1672  HA  LEU   106      55.838  46.151  91.517  1.00  0.00           H  
ATOM   1673  CB  LEU   106      54.578  47.352  90.409  1.00  0.00           C  
ATOM   1674  HB2 LEU   106      55.482  47.930  90.218  1.00  0.00           H  
ATOM   1675  HB3 LEU   106      54.023  47.363  89.470  1.00  0.00           H  
ATOM   1676  CG  LEU   106      53.734  48.148  91.467  1.00  0.00           C  
ATOM   1677  HG  LEU   106      52.901  47.550  91.838  1.00  0.00           H  
ATOM   1678  CD1 LEU   106      54.670  48.548  92.561  1.00  0.00           C  
ATOM   1679 HD11 LEU   106      54.943  47.593  93.010  1.00  0.00           H  
ATOM   1680 HD12 LEU   106      55.488  49.094  92.089  1.00  0.00           H  
ATOM   1681 HD13 LEU   106      54.224  49.237  93.278  1.00  0.00           H  
ATOM   1682  CD2 LEU   106      53.215  49.394  90.844  1.00  0.00           C  
ATOM   1683 HD21 LEU   106      54.059  49.953  90.440  1.00  0.00           H  
ATOM   1684 HD22 LEU   106      52.438  49.154  90.118  1.00  0.00           H  
ATOM   1685 HD23 LEU   106      52.747  49.967  91.645  1.00  0.00           H  
ATOM   1686  C   LEU   106      53.933  45.168  91.478  1.00  0.00           C  
ATOM   1687  O   LEU   106      53.776  45.241  92.695  1.00  0.00           O  
ATOM   1688  N   VAL   107      53.077  44.531  90.631  1.00  0.00           N  
ATOM   1689  H   VAL   107      53.247  44.613  89.639  1.00  0.00           H  
ATOM   1690  CA  VAL   107      51.705  44.133  91.086  1.00  0.00           C  
ATOM   1691  HA  VAL   107      51.338  44.522  92.036  1.00  0.00           H  
ATOM   1692  CB  VAL   107      50.682  44.522  90.022  1.00  0.00           C  
ATOM   1693  HB  VAL   107      51.138  44.108  89.123  1.00  0.00           H  
ATOM   1694  CG1 VAL   107      49.256  44.004  90.373  1.00  0.00           C  
ATOM   1695 HG11 VAL   107      48.524  44.469  89.713  1.00  0.00           H  
ATOM   1696 HG12 VAL   107      49.273  42.924  90.225  1.00  0.00           H  
ATOM   1697 HG13 VAL   107      49.126  44.276  91.420  1.00  0.00           H  
ATOM   1698  CG2 VAL   107      50.547  46.022  90.016  1.00  0.00           C  
ATOM   1699 HG21 VAL   107      51.435  46.520  89.627  1.00  0.00           H  
ATOM   1700 HG22 VAL   107      49.806  46.296  89.265  1.00  0.00           H  
ATOM   1701 HG23 VAL   107      50.253  46.540  90.929  1.00  0.00           H  
ATOM   1702  C   VAL   107      51.661  42.660  91.324  1.00  0.00           C  
ATOM   1703  O   VAL   107      51.165  42.182  92.362  1.00  0.00           O  
ATOM   1704  N   PHE   108      52.193  41.866  90.333  1.00  0.00           N  
ATOM   1705  H   PHE   108      52.561  42.270  89.483  1.00  0.00           H  
ATOM   1706  CA  PHE   108      52.468  40.383  90.523  1.00  0.00           C  
ATOM   1707  HA  PHE   108      51.720  40.068  91.251  1.00  0.00           H  
ATOM   1708  CB  PHE   108      52.320  39.608  89.229  1.00  0.00           C  
ATOM   1709  HB2 PHE   108      53.176  39.943  88.644  1.00  0.00           H  
ATOM   1710  HB3 PHE   108      52.440  38.548  89.455  1.00  0.00           H  
ATOM   1711  CG  PHE   108      50.988  39.798  88.473  1.00  0.00           C  
ATOM   1712  CD1 PHE   108      49.764  39.457  89.110  1.00  0.00           C  
ATOM   1713  HD1 PHE   108      49.813  39.155  90.146  1.00  0.00           H  
ATOM   1714  CE1 PHE   108      48.580  39.569  88.385  1.00  0.00           C  
ATOM   1715  HE1 PHE   108      47.641  39.236  88.801  1.00  0.00           H  
ATOM   1716  CZ  PHE   108      48.697  40.007  87.075  1.00  0.00           C  
ATOM   1717  HZ  PHE   108      47.820  40.161  86.465  1.00  0.00           H  
ATOM   1718  CE2 PHE   108      49.883  40.352  86.422  1.00  0.00           C  
ATOM   1719  HE2 PHE   108      49.869  40.741  85.415  1.00  0.00           H  
ATOM   1720  CD2 PHE   108      51.032  40.189  87.124  1.00  0.00           C  
ATOM   1721  HD2 PHE   108      51.979  40.247  86.608  1.00  0.00           H  
ATOM   1722  C   PHE   108      53.779  40.183  91.142  1.00  0.00           C  
ATOM   1723  O   PHE   108      54.053  38.996  91.466  1.00  0.00           O  
ATOM   1724  N   LYS   109      54.619  41.195  91.476  1.00  0.00           N  
ATOM   1725  H   LYS   109      54.332  42.143  91.274  1.00  0.00           H  
ATOM   1726  CA  LYS   109      55.830  40.929  92.252  1.00  0.00           C  
ATOM   1727  HA  LYS   109      55.516  40.142  92.939  1.00  0.00           H  
ATOM   1728  CB  LYS   109      56.926  40.271  91.308  1.00  0.00           C  
ATOM   1729  HB2 LYS   109      56.350  39.838  90.491  1.00  0.00           H  
ATOM   1730  HB3 LYS   109      57.669  40.994  90.973  1.00  0.00           H  
ATOM   1731  CG  LYS   109      57.766  39.207  92.018  1.00  0.00           C  
ATOM   1732  HG2 LYS   109      58.266  39.549  92.924  1.00  0.00           H  
ATOM   1733  HG3 LYS   109      57.043  38.399  92.127  1.00  0.00           H  
ATOM   1734  CD  LYS   109      58.674  38.567  91.005  1.00  0.00           C  
ATOM   1735  HD2 LYS   109      58.165  38.056  90.187  1.00  0.00           H  
ATOM   1736  HD3 LYS   109      59.191  39.397  90.522  1.00  0.00           H  
ATOM   1737  CE  LYS   109      59.700  37.741  91.803  1.00  0.00           C  
ATOM   1738  HE2 LYS   109      60.257  38.454  92.411  1.00  0.00           H  
ATOM   1739  HE3 LYS   109      59.074  37.079  92.401  1.00  0.00           H  
ATOM   1740  NZ  LYS   109      60.629  36.944  90.973  1.00  0.00           N  
ATOM   1741  HZ1 LYS   109      61.290  37.447  90.398  1.00  0.00           H  
ATOM   1742  HZ2 LYS   109      61.065  36.200  91.500  1.00  0.00           H  
ATOM   1743  HZ3 LYS   109      60.054  36.401  90.345  1.00  0.00           H  
ATOM   1744  C   LYS   109      56.295  41.944  93.254  1.00  0.00           C  
ATOM   1745  O   LYS   109      57.496  42.207  93.267  1.00  0.00           O  
ATOM   1746  N   PRO   110      55.439  42.527  94.129  1.00  0.00           N  
ATOM   1747  CD  PRO   110      54.051  42.118  94.178  1.00  0.00           C  
ATOM   1748  HD2 PRO   110      54.033  41.058  94.430  1.00  0.00           H  
ATOM   1749  HD3 PRO   110      53.539  42.378  93.252  1.00  0.00           H  
ATOM   1750  CG  PRO   110      53.457  42.946  95.328  1.00  0.00           C  
ATOM   1751  HG2 PRO   110      52.983  42.183  95.945  1.00  0.00           H  
ATOM   1752  HG3 PRO   110      52.861  43.761  94.917  1.00  0.00           H  
ATOM   1753  CB  PRO   110      54.606  43.510  96.096  1.00  0.00           C  
ATOM   1754  HB2 PRO   110      54.857  42.816  96.898  1.00  0.00           H  
ATOM   1755  HB3 PRO   110      54.421  44.506  96.498  1.00  0.00           H  
ATOM   1756  CA  PRO   110      55.722  43.655  95.102  1.00  0.00           C  
ATOM   1757  HA  PRO   110      55.474  44.528  94.499  1.00  0.00           H  
ATOM   1758  C   PRO   110      57.147  43.637  95.805  1.00  0.00           C  
ATOM   1759  O   PRO   110      57.933  44.577  95.661  1.00  0.00           O  
ATOM   1760  N   ILE   111      57.548  42.519  96.461  1.00  0.00           N  
ATOM   1761  H   ILE   111      56.868  41.772  96.480  1.00  0.00           H  
ATOM   1762  CA  ILE   111      58.859  42.234  97.107  1.00  0.00           C  
ATOM   1763  HA  ILE   111      59.032  42.993  97.870  1.00  0.00           H  
ATOM   1764  CB  ILE   111      58.793  40.830  97.741  1.00  0.00           C  
ATOM   1765  HB  ILE   111      58.317  40.156  97.029  1.00  0.00           H  
ATOM   1766  CG2 ILE   111      60.228  40.391  97.975  1.00  0.00           C  
ATOM   1767 HG21 ILE   111      60.797  40.211  97.062  1.00  0.00           H  
ATOM   1768 HG22 ILE   111      60.781  41.034  98.660  1.00  0.00           H  
ATOM   1769 HG23 ILE   111      60.218  39.429  98.487  1.00  0.00           H  
ATOM   1770  CG1 ILE   111      57.924  40.662  98.976  1.00  0.00           C  
ATOM   1771 HG12 ILE   111      58.284  41.323  99.765  1.00  0.00           H  
ATOM   1772 HG13 ILE   111      56.978  41.134  98.710  1.00  0.00           H  
ATOM   1773  CD1 ILE   111      57.643  39.294  99.594  1.00  0.00           C  
ATOM   1774 HD11 ILE   111      57.112  38.628  98.915  1.00  0.00           H  
ATOM   1775 HD12 ILE   111      58.574  38.857  99.955  1.00  0.00           H  
ATOM   1776 HD13 ILE   111      57.065  39.497 100.496  1.00  0.00           H  
ATOM   1777  C   ILE   111      60.076  42.383  96.103  1.00  0.00           C  
ATOM   1778  O   ILE   111      61.034  43.063  96.434  1.00  0.00           O  
ATOM   1779  N   TRP   112      59.990  41.909  94.870  1.00  0.00           N  
ATOM   1780  H   TRP   112      59.100  41.469  94.687  1.00  0.00           H  
ATOM   1781  CA  TRP   112      60.956  42.179  93.765  1.00  0.00           C  
ATOM   1782  HA  TRP   112      61.971  41.917  94.066  1.00  0.00           H  
ATOM   1783  CB  TRP   112      60.623  41.388  92.472  1.00  0.00           C  
ATOM   1784  HB2 TRP   112      60.334  40.375  92.753  1.00  0.00           H  
ATOM   1785  HB3 TRP   112      59.663  41.740  92.093  1.00  0.00           H  
ATOM   1786  CG  TRP   112      61.678  41.170  91.408  1.00  0.00           C  
ATOM   1787  CD1 TRP   112      62.545  40.129  91.305  1.00  0.00           C  
ATOM   1788  HD1 TRP   112      62.500  39.265  91.952  1.00  0.00           H  
ATOM   1789  NE1 TRP   112      63.440  40.280  90.262  1.00  0.00           N  
ATOM   1790  HE1 TRP   112      63.970  39.568  89.779  1.00  0.00           H  
ATOM   1791  CE2 TRP   112      63.277  41.544  89.715  1.00  0.00           C  
ATOM   1792  CZ2 TRP   112      63.906  42.206  88.644  1.00  0.00           C  
ATOM   1793  HZ2 TRP   112      64.801  41.780  88.216  1.00  0.00           H  
ATOM   1794  CH2 TRP   112      63.365  43.484  88.165  1.00  0.00           C  
ATOM   1795  HH2 TRP   112      63.763  44.008  87.308  1.00  0.00           H  
ATOM   1796  CZ3 TRP   112      62.219  44.013  88.747  1.00  0.00           C  
ATOM   1797  HZ3 TRP   112      61.755  44.862  88.266  1.00  0.00           H  
ATOM   1798  CE3 TRP   112      61.573  43.308  89.855  1.00  0.00           C  
ATOM   1799  HE3 TRP   112      60.698  43.740  90.318  1.00  0.00           H  
ATOM   1800  CD2 TRP   112      62.078  42.053  90.342  1.00  0.00           C  
ATOM   1801  C   TRP   112      60.984  43.657  93.476  1.00  0.00           C  
ATOM   1802  O   TRP   112      62.043  44.222  93.456  1.00  0.00           O  
ATOM   1803  N   CYS   113      59.807  44.284  93.274  1.00  0.00           N  
ATOM   1804  H   CYS   113      58.901  43.843  93.340  1.00  0.00           H  
ATOM   1805  CA  CYS   113      59.754  45.744  92.963  1.00  0.00           C  
ATOM   1806  HA  CYS   113      60.229  45.980  92.010  1.00  0.00           H  
ATOM   1807  CB  CYS   113      58.331  46.123  92.573  1.00  0.00           C  
ATOM   1808  HB2 CYS   113      58.154  45.539  91.669  1.00  0.00           H  
ATOM   1809  HB3 CYS   113      57.620  45.916  93.371  1.00  0.00           H  
ATOM   1810  SG  CYS   113      58.186  47.857  92.052  1.00  0.00           S  
ATOM   1811  HG  CYS   113      58.924  47.779  90.941  1.00  0.00           H  
ATOM   1812  C   CYS   113      60.341  46.564  94.103  1.00  0.00           C  
ATOM   1813  O   CYS   113      61.147  47.512  93.854  1.00  0.00           O  
ATOM   1814  N   GLN   114      60.075  46.132  95.374  1.00  0.00           N  
ATOM   1815  H   GLN   114      59.439  45.348  95.404  1.00  0.00           H  
ATOM   1816  CA  GLN   114      60.691  46.840  96.514  1.00  0.00           C  
ATOM   1817  HA  GLN   114      60.468  47.905  96.449  1.00  0.00           H  
ATOM   1818  CB  GLN   114      59.962  46.295  97.802  1.00  0.00           C  
ATOM   1819  HB2 GLN   114      58.883  46.297  97.650  1.00  0.00           H  
ATOM   1820  HB3 GLN   114      60.151  45.226  97.895  1.00  0.00           H  
ATOM   1821  CG  GLN   114      60.288  47.108  99.024  1.00  0.00           C  
ATOM   1822  HG2 GLN   114      61.370  47.204  99.118  1.00  0.00           H  
ATOM   1823  HG3 GLN   114      59.842  48.096  98.916  1.00  0.00           H  
ATOM   1824  CD  GLN   114      59.783  46.624 100.353  1.00  0.00           C  
ATOM   1825  OE1 GLN   114      58.902  45.747 100.411  1.00  0.00           O  
ATOM   1826  NE2 GLN   114      60.275  47.043 101.464  1.00  0.00           N  
ATOM   1827 HE21 GLN   114      60.781  47.913 101.379  1.00  0.00           H  
ATOM   1828 HE22 GLN   114      59.930  46.839 102.391  1.00  0.00           H  
ATOM   1829  C   GLN   114      62.239  46.547  96.552  1.00  0.00           C  
ATOM   1830  O   GLN   114      63.001  47.488  96.818  1.00  0.00           O  
ATOM   1831  N   ASN   115      62.639  45.288  96.319  1.00  0.00           N  
ATOM   1832  H   ASN   115      61.968  44.537  96.246  1.00  0.00           H  
ATOM   1833  CA  ASN   115      64.066  44.975  96.509  1.00  0.00           C  
ATOM   1834  HA  ASN   115      64.344  45.459  97.445  1.00  0.00           H  
ATOM   1835  CB  ASN   115      64.193  43.442  96.671  1.00  0.00           C  
ATOM   1836  HB2 ASN   115      63.762  42.881  95.842  1.00  0.00           H  
ATOM   1837  HB3 ASN   115      65.243  43.220  96.483  1.00  0.00           H  
ATOM   1838  CG  ASN   115      63.909  42.790  97.988  1.00  0.00           C  
ATOM   1839  OD1 ASN   115      64.160  43.365  98.995  1.00  0.00           O  
ATOM   1840  ND2 ASN   115      63.394  41.590  98.061  1.00  0.00           N  
ATOM   1841 HD21 ASN   115      63.432  41.195  98.990  1.00  0.00           H  
ATOM   1842 HD22 ASN   115      63.210  40.988  97.271  1.00  0.00           H  
ATOM   1843  C   ASN   115      65.046  45.551  95.407  1.00  0.00           C  
ATOM   1844  O   ASN   115      66.187  45.926  95.683  1.00  0.00           O  
ATOM   1845  N   PHE   116      64.574  45.586  94.170  1.00  0.00           N  
ATOM   1846  H   PHE   116      63.634  45.231  94.064  1.00  0.00           H  
ATOM   1847  CA  PHE   116      65.402  45.585  92.948  1.00  0.00           C  
ATOM   1848  HA  PHE   116      66.417  45.769  93.302  1.00  0.00           H  
ATOM   1849  CB  PHE   116      65.351  44.293  92.114  1.00  0.00           C  
ATOM   1850  HB2 PHE   116      64.343  44.243  91.702  1.00  0.00           H  
ATOM   1851  HB3 PHE   116      66.019  44.486  91.275  1.00  0.00           H  
ATOM   1852  CG  PHE   116      65.834  43.118  92.959  1.00  0.00           C  
ATOM   1853  CD1 PHE   116      64.966  42.004  93.206  1.00  0.00           C  
ATOM   1854  HD1 PHE   116      63.973  42.183  92.819  1.00  0.00           H  
ATOM   1855  CE1 PHE   116      65.382  40.871  93.911  1.00  0.00           C  
ATOM   1856  HE1 PHE   116      64.674  40.094  94.157  1.00  0.00           H  
ATOM   1857  CZ  PHE   116      66.702  40.745  94.296  1.00  0.00           C  
ATOM   1858  HZ  PHE   116      67.066  39.856  94.789  1.00  0.00           H  
ATOM   1859  CE2 PHE   116      67.553  41.808  94.226  1.00  0.00           C  
ATOM   1860  HE2 PHE   116      68.546  41.762  94.648  1.00  0.00           H  
ATOM   1861  CD2 PHE   116      67.177  42.961  93.487  1.00  0.00           C  
ATOM   1862  HD2 PHE   116      67.919  43.732  93.337  1.00  0.00           H  
ATOM   1863  C   PHE   116      65.118  46.777  91.959  1.00  0.00           C  
ATOM   1864  O   PHE   116      66.089  47.303  91.333  1.00  0.00           O  
ATOM   1865  N   ARG   117      63.900  47.290  91.781  1.00  0.00           N  
ATOM   1866  H   ARG   117      63.167  47.069  92.439  1.00  0.00           H  
ATOM   1867  CA  ARG   117      63.621  48.288  90.775  1.00  0.00           C  
ATOM   1868  HA  ARG   117      63.825  47.875  89.787  1.00  0.00           H  
ATOM   1869  CB  ARG   117      62.120  48.563  90.832  1.00  0.00           C  
ATOM   1870  HB2 ARG   117      61.514  47.675  90.651  1.00  0.00           H  
ATOM   1871  HB3 ARG   117      61.954  48.900  91.855  1.00  0.00           H  
ATOM   1872  CG  ARG   117      61.583  49.614  89.754  1.00  0.00           C  
ATOM   1873  HG2 ARG   117      62.289  50.439  89.661  1.00  0.00           H  
ATOM   1874  HG3 ARG   117      61.693  49.103  88.797  1.00  0.00           H  
ATOM   1875  CD  ARG   117      60.227  50.194  90.050  1.00  0.00           C  
ATOM   1876  HD2 ARG   117      60.108  51.045  89.380  1.00  0.00           H  
ATOM   1877  HD3 ARG   117      59.377  49.523  89.923  1.00  0.00           H  
ATOM   1878  NE  ARG   117      60.197  50.891  91.383  1.00  0.00           N  
ATOM   1879  HE  ARG   117      61.094  51.146  91.772  1.00  0.00           H  
ATOM   1880  CZ  ARG   117      59.151  51.272  92.046  1.00  0.00           C  
ATOM   1881  NH1 ARG   117      57.892  51.261  91.631  1.00  0.00           N  
ATOM   1882 HH11 ARG   117      57.816  50.943  90.676  1.00  0.00           H  
ATOM   1883 HH12 ARG   117      57.053  51.562  92.107  1.00  0.00           H  
ATOM   1884  NH2 ARG   117      59.366  51.659  93.269  1.00  0.00           N  
ATOM   1885 HH21 ARG   117      60.256  51.449  93.699  1.00  0.00           H  
ATOM   1886 HH22 ARG   117      58.560  51.984  93.783  1.00  0.00           H  
ATOM   1887  C   ARG   117      64.383  49.606  90.907  1.00  0.00           C  
ATOM   1888  O   ARG   117      64.622  50.005  92.032  1.00  0.00           O  
ATOM   1889  N   GLY   118      64.856  50.144  89.788  1.00  0.00           N  
ATOM   1890  H   GLY   118      64.716  49.616  88.939  1.00  0.00           H  
ATOM   1891  CA  GLY   118      65.793  51.263  89.651  1.00  0.00           C  
ATOM   1892  HA2 GLY   118      65.422  52.028  90.332  1.00  0.00           H  
ATOM   1893  HA3 GLY   118      66.791  50.970  89.978  1.00  0.00           H  
ATOM   1894  C   GLY   118      65.895  51.888  88.216  1.00  0.00           C  
ATOM   1895  O   GLY   118      65.791  51.194  87.231  1.00  0.00           O  
ATOM   1896  N   ALA   119      66.129  53.172  88.216  1.00  0.00           N  
ATOM   1897  H   ALA   119      66.219  53.663  89.094  1.00  0.00           H  
ATOM   1898  CA  ALA   119      66.191  53.959  87.059  1.00  0.00           C  
ATOM   1899  HA  ALA   119      65.310  53.766  86.447  1.00  0.00           H  
ATOM   1900  CB  ALA   119      66.261  55.384  87.559  1.00  0.00           C  
ATOM   1901  HB1 ALA   119      66.933  55.485  88.411  1.00  0.00           H  
ATOM   1902  HB2 ALA   119      66.509  56.118  86.793  1.00  0.00           H  
ATOM   1903  HB3 ALA   119      65.249  55.605  87.898  1.00  0.00           H  
ATOM   1904  C   ALA   119      67.340  53.558  86.157  1.00  0.00           C  
ATOM   1905  O   ALA   119      67.205  53.842  84.959  1.00  0.00           O  
ATOM   1906  N   GLY   120      68.414  52.925  86.586  1.00  0.00           N  
ATOM   1907  H   GLY   120      68.590  52.742  87.564  1.00  0.00           H  
ATOM   1908  CA  GLY   120      69.416  52.388  85.689  1.00  0.00           C  
ATOM   1909  HA2 GLY   120      69.943  53.214  85.211  1.00  0.00           H  
ATOM   1910  HA3 GLY   120      70.115  51.888  86.360  1.00  0.00           H  
ATOM   1911  C   GLY   120      68.737  51.528  84.594  1.00  0.00           C  
ATOM   1912  O   GLY   120      68.808  51.766  83.406  1.00  0.00           O  
ATOM   1913  N   LEU   121      67.995  50.518  85.069  1.00  0.00           N  
ATOM   1914  H   LEU   121      67.839  50.541  86.066  1.00  0.00           H  
ATOM   1915  CA  LEU   121      67.299  49.471  84.360  1.00  0.00           C  
ATOM   1916  HA  LEU   121      68.069  49.027  83.729  1.00  0.00           H  
ATOM   1917  CB  LEU   121      66.760  48.437  85.313  1.00  0.00           C  
ATOM   1918  HB2 LEU   121      67.545  48.242  86.043  1.00  0.00           H  
ATOM   1919  HB3 LEU   121      65.955  48.843  85.926  1.00  0.00           H  
ATOM   1920  CG  LEU   121      66.209  47.112  84.667  1.00  0.00           C  
ATOM   1921  HG  LEU   121      65.397  47.382  83.991  1.00  0.00           H  
ATOM   1922  CD1 LEU   121      67.315  46.377  83.885  1.00  0.00           C  
ATOM   1923 HD11 LEU   121      68.239  46.307  84.460  1.00  0.00           H  
ATOM   1924 HD12 LEU   121      66.942  45.425  83.508  1.00  0.00           H  
ATOM   1925 HD13 LEU   121      67.615  46.957  83.012  1.00  0.00           H  
ATOM   1926  CD2 LEU   121      65.727  46.142  85.735  1.00  0.00           C  
ATOM   1927 HD21 LEU   121      65.260  45.213  85.409  1.00  0.00           H  
ATOM   1928 HD22 LEU   121      66.513  45.809  86.414  1.00  0.00           H  
ATOM   1929 HD23 LEU   121      65.074  46.660  86.437  1.00  0.00           H  
ATOM   1930  C   LEU   121      66.244  50.035  83.406  1.00  0.00           C  
ATOM   1931  O   LEU   121      66.129  49.505  82.280  1.00  0.00           O  
ATOM   1932  N   ALA   122      65.498  51.019  83.860  1.00  0.00           N  
ATOM   1933  H   ALA   122      65.543  51.227  84.847  1.00  0.00           H  
ATOM   1934  CA  ALA   122      64.609  51.795  82.920  1.00  0.00           C  
ATOM   1935  HA  ALA   122      63.927  51.053  82.505  1.00  0.00           H  
ATOM   1936  CB  ALA   122      63.854  52.898  83.644  1.00  0.00           C  
ATOM   1937  HB1 ALA   122      64.433  53.714  84.076  1.00  0.00           H  
ATOM   1938  HB2 ALA   122      63.039  53.293  83.038  1.00  0.00           H  
ATOM   1939  HB3 ALA   122      63.346  52.404  84.472  1.00  0.00           H  
ATOM   1940  C   ALA   122      65.310  52.284  81.630  1.00  0.00           C  
ATOM   1941  O   ALA   122      64.989  51.795  80.519  1.00  0.00           O  
ATOM   1942  N   TRP   123      66.308  53.082  81.785  1.00  0.00           N  
ATOM   1943  H   TRP   123      66.557  53.438  82.697  1.00  0.00           H  
ATOM   1944  CA  TRP   123      67.134  53.509  80.705  1.00  0.00           C  
ATOM   1945  HA  TRP   123      66.374  54.010  80.105  1.00  0.00           H  
ATOM   1946  CB  TRP   123      68.147  54.555  81.183  1.00  0.00           C  
ATOM   1947  HB2 TRP   123      68.530  54.127  82.109  1.00  0.00           H  
ATOM   1948  HB3 TRP   123      68.954  54.680  80.462  1.00  0.00           H  
ATOM   1949  CG  TRP   123      67.578  55.934  81.428  1.00  0.00           C  
ATOM   1950  CD1 TRP   123      67.295  56.526  82.685  1.00  0.00           C  
ATOM   1951  HD1 TRP   123      67.473  56.053  83.639  1.00  0.00           H  
ATOM   1952  NE1 TRP   123      66.559  57.702  82.509  1.00  0.00           N  
ATOM   1953  HE1 TRP   123      66.410  58.403  83.220  1.00  0.00           H  
ATOM   1954  CE2 TRP   123      66.281  57.915  81.235  1.00  0.00           C  
ATOM   1955  CZ2 TRP   123      65.796  59.041  80.617  1.00  0.00           C  
ATOM   1956  HZ2 TRP   123      65.376  59.831  81.222  1.00  0.00           H  
ATOM   1957  CH2 TRP   123      65.645  59.119  79.192  1.00  0.00           C  
ATOM   1958  HH2 TRP   123      65.039  59.882  78.728  1.00  0.00           H  
ATOM   1959  CZ3 TRP   123      66.223  58.081  78.390  1.00  0.00           C  
ATOM   1960  HZ3 TRP   123      65.973  57.860  77.362  1.00  0.00           H  
ATOM   1961  CE3 TRP   123      66.934  56.998  79.083  1.00  0.00           C  
ATOM   1962  HE3 TRP   123      67.260  56.141  78.512  1.00  0.00           H  
ATOM   1963  CD2 TRP   123      66.937  56.852  80.517  1.00  0.00           C  
ATOM   1964  C   TRP   123      67.752  52.480  79.782  1.00  0.00           C  
ATOM   1965  O   TRP   123      67.791  52.749  78.565  1.00  0.00           O  
ATOM   1966  N   ILE   124      68.255  51.318  80.275  1.00  0.00           N  
ATOM   1967  H   ILE   124      68.092  51.187  81.263  1.00  0.00           H  
ATOM   1968  CA  ILE   124      68.754  50.108  79.590  1.00  0.00           C  
ATOM   1969  HA  ILE   124      69.472  50.472  78.854  1.00  0.00           H  
ATOM   1970  CB  ILE   124      69.413  49.130  80.600  1.00  0.00           C  
ATOM   1971  HB  ILE   124      68.680  48.985  81.393  1.00  0.00           H  
ATOM   1972  CG2 ILE   124      69.808  47.789  80.084  1.00  0.00           C  
ATOM   1973 HG21 ILE   124      68.937  47.329  79.617  1.00  0.00           H  
ATOM   1974 HG22 ILE   124      70.657  47.828  79.401  1.00  0.00           H  
ATOM   1975 HG23 ILE   124      70.121  47.116  80.882  1.00  0.00           H  
ATOM   1976  CG1 ILE   124      70.669  49.840  81.164  1.00  0.00           C  
ATOM   1977 HG12 ILE   124      71.366  50.162  80.390  1.00  0.00           H  
ATOM   1978 HG13 ILE   124      70.433  50.837  81.537  1.00  0.00           H  
ATOM   1979  CD1 ILE   124      71.377  49.127  82.366  1.00  0.00           C  
ATOM   1980 HD11 ILE   124      72.268  49.704  82.615  1.00  0.00           H  
ATOM   1981 HD12 ILE   124      70.684  49.127  83.207  1.00  0.00           H  
ATOM   1982 HD13 ILE   124      71.707  48.169  81.965  1.00  0.00           H  
ATOM   1983  C   ILE   124      67.577  49.394  78.831  1.00  0.00           C  
ATOM   1984  O   ILE   124      67.671  48.970  77.683  1.00  0.00           O  
ATOM   1985  N   ALA   125      66.409  49.294  79.496  1.00  0.00           N  
ATOM   1986  H   ALA   125      66.377  49.463  80.491  1.00  0.00           H  
ATOM   1987  CA  ALA   125      65.234  48.874  78.714  1.00  0.00           C  
ATOM   1988  HA  ALA   125      65.497  47.928  78.241  1.00  0.00           H  
ATOM   1989  CB  ALA   125      64.028  48.698  79.632  1.00  0.00           C  
ATOM   1990  HB1 ALA   125      63.363  47.997  79.127  1.00  0.00           H  
ATOM   1991  HB2 ALA   125      64.327  48.176  80.542  1.00  0.00           H  
ATOM   1992  HB3 ALA   125      63.639  49.699  79.819  1.00  0.00           H  
ATOM   1993  C   ALA   125      64.964  49.847  77.492  1.00  0.00           C  
ATOM   1994  O   ALA   125      64.894  49.380  76.343  1.00  0.00           O  
ATOM   1995  N   CYS   126      64.899  51.143  77.707  1.00  0.00           N  
ATOM   1996  H   CYS   126      65.124  51.540  78.608  1.00  0.00           H  
ATOM   1997  CA  CYS   126      64.497  52.085  76.694  1.00  0.00           C  
ATOM   1998  HA  CYS   126      63.498  51.928  76.287  1.00  0.00           H  
ATOM   1999  CB  CYS   126      64.452  53.532  77.273  1.00  0.00           C  
ATOM   2000  HB2 CYS   126      65.384  53.943  77.660  1.00  0.00           H  
ATOM   2001  HB3 CYS   126      64.246  54.204  76.441  1.00  0.00           H  
ATOM   2002  SG  CYS   126      63.151  53.523  78.519  1.00  0.00           S  
ATOM   2003  HG  CYS   126      63.673  53.078  79.665  1.00  0.00           H  
ATOM   2004  C   CYS   126      65.469  52.193  75.490  1.00  0.00           C  
ATOM   2005  O   CYS   126      64.992  52.455  74.379  1.00  0.00           O  
ATOM   2006  N   ALA   127      66.797  51.934  75.676  1.00  0.00           N  
ATOM   2007  H   ALA   127      67.114  51.819  76.628  1.00  0.00           H  
ATOM   2008  CA  ALA   127      67.838  51.693  74.644  1.00  0.00           C  
ATOM   2009  HA  ALA   127      67.921  52.566  73.996  1.00  0.00           H  
ATOM   2010  CB  ALA   127      69.083  51.621  75.463  1.00  0.00           C  
ATOM   2011  HB1 ALA   127      69.034  50.734  76.095  1.00  0.00           H  
ATOM   2012  HB2 ALA   127      69.881  51.629  74.721  1.00  0.00           H  
ATOM   2013  HB3 ALA   127      69.291  52.441  76.150  1.00  0.00           H  
ATOM   2014  C   ALA   127      67.533  50.441  73.812  1.00  0.00           C  
ATOM   2015  O   ALA   127      67.506  50.510  72.602  1.00  0.00           O  
ATOM   2016  N   VAL   128      67.117  49.275  74.471  1.00  0.00           N  
ATOM   2017  H   VAL   128      66.777  49.375  75.417  1.00  0.00           H  
ATOM   2018  CA  VAL   128      66.695  48.060  73.669  1.00  0.00           C  
ATOM   2019  HA  VAL   128      67.461  47.779  72.946  1.00  0.00           H  
ATOM   2020  CB  VAL   128      66.594  46.781  74.597  1.00  0.00           C  
ATOM   2021  HB  VAL   128      65.693  46.826  75.209  1.00  0.00           H  
ATOM   2022  CG1 VAL   128      66.415  45.468  73.758  1.00  0.00           C  
ATOM   2023 HG11 VAL   128      66.587  44.535  74.293  1.00  0.00           H  
ATOM   2024 HG12 VAL   128      65.431  45.426  73.291  1.00  0.00           H  
ATOM   2025 HG13 VAL   128      67.102  45.496  72.912  1.00  0.00           H  
ATOM   2026  CG2 VAL   128      67.861  46.508  75.406  1.00  0.00           C  
ATOM   2027 HG21 VAL   128      68.199  47.366  75.986  1.00  0.00           H  
ATOM   2028 HG22 VAL   128      67.819  45.611  76.023  1.00  0.00           H  
ATOM   2029 HG23 VAL   128      68.639  46.199  74.708  1.00  0.00           H  
ATOM   2030  C   VAL   128      65.393  48.331  72.904  1.00  0.00           C  
ATOM   2031  O   VAL   128      65.263  47.944  71.736  1.00  0.00           O  
ATOM   2032  N   ALA   129      64.373  48.964  73.520  1.00  0.00           N  
ATOM   2033  H   ALA   129      64.419  49.157  74.510  1.00  0.00           H  
ATOM   2034  CA  ALA   129      63.086  49.270  72.940  1.00  0.00           C  
ATOM   2035  HA  ALA   129      62.744  48.291  72.606  1.00  0.00           H  
ATOM   2036  CB  ALA   129      62.135  49.796  73.985  1.00  0.00           C  
ATOM   2037  HB1 ALA   129      62.371  49.261  74.905  1.00  0.00           H  
ATOM   2038  HB2 ALA   129      62.387  50.850  74.106  1.00  0.00           H  
ATOM   2039  HB3 ALA   129      61.078  49.716  73.732  1.00  0.00           H  
ATOM   2040  C   ALA   129      63.153  50.185  71.723  1.00  0.00           C  
ATOM   2041  O   ALA   129      62.558  49.841  70.697  1.00  0.00           O  
ATOM   2042  N   TRP   130      63.886  51.298  71.810  1.00  0.00           N  
ATOM   2043  H   TRP   130      64.209  51.581  72.723  1.00  0.00           H  
ATOM   2044  CA  TRP   130      64.411  52.007  70.587  1.00  0.00           C  
ATOM   2045  HA  TRP   130      63.597  52.375  69.962  1.00  0.00           H  
ATOM   2046  CB  TRP   130      65.261  53.186  70.995  1.00  0.00           C  
ATOM   2047  HB2 TRP   130      65.983  52.812  71.721  1.00  0.00           H  
ATOM   2048  HB3 TRP   130      65.953  53.486  70.208  1.00  0.00           H  
ATOM   2049  CG  TRP   130      64.601  54.381  71.572  1.00  0.00           C  
ATOM   2050  CD1 TRP   130      64.899  54.824  72.800  1.00  0.00           C  
ATOM   2051  HD1 TRP   130      65.710  54.406  73.379  1.00  0.00           H  
ATOM   2052  NE1 TRP   130      64.057  55.864  73.103  1.00  0.00           N  
ATOM   2053  HE1 TRP   130      64.074  56.397  73.961  1.00  0.00           H  
ATOM   2054  CE2 TRP   130      63.204  56.179  72.073  1.00  0.00           C  
ATOM   2055  CZ2 TRP   130      62.226  57.060  71.881  1.00  0.00           C  
ATOM   2056  HZ2 TRP   130      62.088  57.692  72.745  1.00  0.00           H  
ATOM   2057  CH2 TRP   130      61.519  57.157  70.665  1.00  0.00           C  
ATOM   2058  HH2 TRP   130      60.716  57.877  70.611  1.00  0.00           H  
ATOM   2059  CZ3 TRP   130      61.770  56.319  69.590  1.00  0.00           C  
ATOM   2060  HZ3 TRP   130      61.180  56.317  68.686  1.00  0.00           H  
ATOM   2061  CE3 TRP   130      62.729  55.285  69.812  1.00  0.00           C  
ATOM   2062  HE3 TRP   130      62.950  54.679  68.946  1.00  0.00           H  
ATOM   2063  CD2 TRP   130      63.457  55.193  71.039  1.00  0.00           C  
ATOM   2064  C   TRP   130      65.241  51.176  69.555  1.00  0.00           C  
ATOM   2065  O   TRP   130      65.038  51.248  68.297  1.00  0.00           O  
ATOM   2066  N   GLY   131      66.307  50.450  69.895  1.00  0.00           N  
ATOM   2067  H   GLY   131      66.554  50.342  70.869  1.00  0.00           H  
ATOM   2068  CA  GLY   131      67.139  49.690  68.943  1.00  0.00           C  
ATOM   2069  HA2 GLY   131      67.400  50.365  68.128  1.00  0.00           H  
ATOM   2070  HA3 GLY   131      68.063  49.315  69.383  1.00  0.00           H  
ATOM   2071  C   GLY   131      66.374  48.608  68.270  1.00  0.00           C  
ATOM   2072  O   GLY   131      66.522  48.470  67.061  1.00  0.00           O  
ATOM   2073  N   LEU   132      65.422  47.886  68.887  1.00  0.00           N  
ATOM   2074  H   LEU   132      65.313  47.919  69.890  1.00  0.00           H  
ATOM   2075  CA  LEU   132      64.601  46.968  68.158  1.00  0.00           C  
ATOM   2076  HA  LEU   132      65.299  46.346  67.596  1.00  0.00           H  
ATOM   2077  CB  LEU   132      63.916  45.994  69.118  1.00  0.00           C  
ATOM   2078  HB2 LEU   132      64.703  45.428  69.617  1.00  0.00           H  
ATOM   2079  HB3 LEU   132      63.469  46.603  69.904  1.00  0.00           H  
ATOM   2080  CG  LEU   132      62.930  44.951  68.486  1.00  0.00           C  
ATOM   2081  HG  LEU   132      62.126  45.566  68.080  1.00  0.00           H  
ATOM   2082  CD1 LEU   132      63.448  44.108  67.332  1.00  0.00           C  
ATOM   2083 HD11 LEU   132      62.645  43.562  66.837  1.00  0.00           H  
ATOM   2084 HD12 LEU   132      63.740  44.694  66.461  1.00  0.00           H  
ATOM   2085 HD13 LEU   132      64.241  43.494  67.760  1.00  0.00           H  
ATOM   2086  CD2 LEU   132      62.329  44.142  69.566  1.00  0.00           C  
ATOM   2087 HD21 LEU   132      61.706  43.402  69.063  1.00  0.00           H  
ATOM   2088 HD22 LEU   132      63.061  43.462  70.003  1.00  0.00           H  
ATOM   2089 HD23 LEU   132      61.774  44.768  70.265  1.00  0.00           H  
ATOM   2090  C   LEU   132      63.723  47.748  67.202  1.00  0.00           C  
ATOM   2091  O   LEU   132      63.650  47.359  66.044  1.00  0.00           O  
ATOM   2092  N   ALA   133      63.048  48.801  67.634  1.00  0.00           N  
ATOM   2093  H   ALA   133      63.174  49.183  68.561  1.00  0.00           H  
ATOM   2094  CA  ALA   133      62.149  49.449  66.685  1.00  0.00           C  
ATOM   2095  HA  ALA   133      61.460  48.675  66.349  1.00  0.00           H  
ATOM   2096  CB  ALA   133      61.366  50.500  67.461  1.00  0.00           C  
ATOM   2097  HB1 ALA   133      62.131  51.047  68.011  1.00  0.00           H  
ATOM   2098  HB2 ALA   133      60.780  51.166  66.828  1.00  0.00           H  
ATOM   2099  HB3 ALA   133      60.566  50.031  68.035  1.00  0.00           H  
ATOM   2100  C   ALA   133      62.853  50.091  65.383  1.00  0.00           C  
ATOM   2101  O   ALA   133      62.158  50.209  64.366  1.00  0.00           O  
ATOM   2102  N   LEU   134      64.100  50.441  65.539  1.00  0.00           N  
ATOM   2103  H   LEU   134      64.467  50.517  66.476  1.00  0.00           H  
ATOM   2104  CA  LEU   134      64.978  50.865  64.406  1.00  0.00           C  
ATOM   2105  HA  LEU   134      64.501  51.602  63.761  1.00  0.00           H  
ATOM   2106  CB  LEU   134      66.074  51.599  65.126  1.00  0.00           C  
ATOM   2107  HB2 LEU   134      65.635  52.385  65.741  1.00  0.00           H  
ATOM   2108  HB3 LEU   134      66.609  50.951  65.819  1.00  0.00           H  
ATOM   2109  CG  LEU   134      67.326  52.165  64.304  1.00  0.00           C  
ATOM   2110  HG  LEU   134      67.789  51.470  63.603  1.00  0.00           H  
ATOM   2111  CD1 LEU   134      66.905  53.380  63.372  1.00  0.00           C  
ATOM   2112 HD11 LEU   134      67.745  53.617  62.718  1.00  0.00           H  
ATOM   2113 HD12 LEU   134      66.078  52.989  62.779  1.00  0.00           H  
ATOM   2114 HD13 LEU   134      66.610  54.216  64.006  1.00  0.00           H  
ATOM   2115  CD2 LEU   134      68.511  52.693  65.312  1.00  0.00           C  
ATOM   2116 HD21 LEU   134      68.177  53.276  66.171  1.00  0.00           H  
ATOM   2117 HD22 LEU   134      68.885  51.778  65.771  1.00  0.00           H  
ATOM   2118 HD23 LEU   134      69.323  53.083  64.699  1.00  0.00           H  
ATOM   2119  C   LEU   134      65.392  49.725  63.531  1.00  0.00           C  
ATOM   2120  O   LEU   134      65.459  49.929  62.350  1.00  0.00           O  
ATOM   2121  N   LEU   135      65.675  48.528  64.011  1.00  0.00           N  
ATOM   2122  H   LEU   135      65.764  48.442  65.013  1.00  0.00           H  
ATOM   2123  CA  LEU   135      66.054  47.366  63.250  1.00  0.00           C  
ATOM   2124  HA  LEU   135      66.832  47.615  62.528  1.00  0.00           H  
ATOM   2125  CB  LEU   135      66.544  46.198  64.147  1.00  0.00           C  
ATOM   2126  HB2 LEU   135      65.889  45.983  64.992  1.00  0.00           H  
ATOM   2127  HB3 LEU   135      66.647  45.336  63.489  1.00  0.00           H  
ATOM   2128  CG  LEU   135      67.896  46.431  64.880  1.00  0.00           C  
ATOM   2129  HG  LEU   135      68.058  47.442  65.252  1.00  0.00           H  
ATOM   2130  CD1 LEU   135      68.091  45.381  66.094  1.00  0.00           C  
ATOM   2131 HD11 LEU   135      68.059  44.354  65.729  1.00  0.00           H  
ATOM   2132 HD12 LEU   135      69.064  45.515  66.566  1.00  0.00           H  
ATOM   2133 HD13 LEU   135      67.258  45.555  66.774  1.00  0.00           H  
ATOM   2134  CD2 LEU   135      69.100  46.225  63.908  1.00  0.00           C  
ATOM   2135 HD21 LEU   135      68.999  45.332  63.292  1.00  0.00           H  
ATOM   2136 HD22 LEU   135      69.172  46.988  63.133  1.00  0.00           H  
ATOM   2137 HD23 LEU   135      70.059  46.305  64.420  1.00  0.00           H  
ATOM   2138  C   LEU   135      64.938  46.756  62.334  1.00  0.00           C  
ATOM   2139  O   LEU   135      65.144  46.335  61.179  1.00  0.00           O  
ATOM   2140  N   LEU   136      63.688  46.965  62.762  1.00  0.00           N  
ATOM   2141  H   LEU   136      63.640  47.423  63.661  1.00  0.00           H  
ATOM   2142  CA  LEU   136      62.417  46.920  62.034  1.00  0.00           C  
ATOM   2143  HA  LEU   136      62.487  46.001  61.452  1.00  0.00           H  
ATOM   2144  CB  LEU   136      61.240  46.725  63.082  1.00  0.00           C  
ATOM   2145  HB2 LEU   136      60.954  47.640  63.599  1.00  0.00           H  
ATOM   2146  HB3 LEU   136      60.374  46.356  62.532  1.00  0.00           H  
ATOM   2147  CG  LEU   136      61.383  45.516  64.021  1.00  0.00           C  
ATOM   2148  HG  LEU   136      62.342  45.678  64.514  1.00  0.00           H  
ATOM   2149  CD1 LEU   136      60.195  45.589  64.908  1.00  0.00           C  
ATOM   2150 HD11 LEU   136      60.185  44.841  65.700  1.00  0.00           H  
ATOM   2151 HD12 LEU   136      60.192  46.515  65.484  1.00  0.00           H  
ATOM   2152 HD13 LEU   136      59.270  45.414  64.358  1.00  0.00           H  
ATOM   2153  CD2 LEU   136      61.411  44.109  63.358  1.00  0.00           C  
ATOM   2154 HD21 LEU   136      62.179  44.001  62.593  1.00  0.00           H  
ATOM   2155 HD22 LEU   136      61.565  43.316  64.091  1.00  0.00           H  
ATOM   2156 HD23 LEU   136      60.414  44.050  62.921  1.00  0.00           H  
ATOM   2157  C   LEU   136      62.182  48.150  61.068  1.00  0.00           C  
ATOM   2158  O   LEU   136      61.421  48.055  60.077  1.00  0.00           O  
ATOM   2159  N   THR   137      62.780  49.312  61.338  1.00  0.00           N  
ATOM   2160  H   THR   137      63.433  49.411  62.102  1.00  0.00           H  
ATOM   2161  CA  THR   137      62.681  50.543  60.453  1.00  0.00           C  
ATOM   2162  HA  THR   137      61.710  50.560  59.958  1.00  0.00           H  
ATOM   2163  CB  THR   137      62.716  51.858  61.231  1.00  0.00           C  
ATOM   2164  HB  THR   137      63.657  51.882  61.780  1.00  0.00           H  
ATOM   2165  CG2 THR   137      62.486  53.122  60.388  1.00  0.00           C  
ATOM   2166 HG21 THR   137      61.796  52.959  59.560  1.00  0.00           H  
ATOM   2167 HG22 THR   137      62.206  53.872  61.127  1.00  0.00           H  
ATOM   2168 HG23 THR   137      63.417  53.504  59.969  1.00  0.00           H  
ATOM   2169  OG1 THR   137      61.640  51.907  62.246  1.00  0.00           O  
ATOM   2170  HG1 THR   137      61.919  51.314  62.948  1.00  0.00           H  
ATOM   2171  C   THR   137      63.597  50.609  59.234  1.00  0.00           C  
ATOM   2172  O   THR   137      63.253  51.225  58.186  1.00  0.00           O  
ATOM   2173  N   ILE   138      64.752  49.884  59.382  1.00  0.00           N  
ATOM   2174  H   ILE   138      64.834  49.282  60.189  1.00  0.00           H  
ATOM   2175  CA  ILE   138      65.832  50.036  58.361  1.00  0.00           C  
ATOM   2176  HA  ILE   138      65.856  51.123  58.282  1.00  0.00           H  
ATOM   2177  CB  ILE   138      67.193  49.377  58.870  1.00  0.00           C  
ATOM   2178  HB  ILE   138      66.935  48.507  59.473  1.00  0.00           H  
ATOM   2179  CG2 ILE   138      68.182  48.897  57.701  1.00  0.00           C  
ATOM   2180 HG21 ILE   138      68.211  49.557  56.834  1.00  0.00           H  
ATOM   2181 HG22 ILE   138      69.218  48.742  58.002  1.00  0.00           H  
ATOM   2182 HG23 ILE   138      67.852  47.873  57.529  1.00  0.00           H  
ATOM   2183  CG1 ILE   138      67.904  50.480  59.726  1.00  0.00           C  
ATOM   2184 HG12 ILE   138      68.334  51.133  58.967  1.00  0.00           H  
ATOM   2185 HG13 ILE   138      67.179  51.043  60.314  1.00  0.00           H  
ATOM   2186  CD1 ILE   138      69.117  49.969  60.576  1.00  0.00           C  
ATOM   2187 HD11 ILE   138      69.593  50.822  61.060  1.00  0.00           H  
ATOM   2188 HD12 ILE   138      68.784  49.140  61.199  1.00  0.00           H  
ATOM   2189 HD13 ILE   138      69.896  49.569  59.927  1.00  0.00           H  
ATOM   2190  C   ILE   138      65.289  49.297  57.058  1.00  0.00           C  
ATOM   2191  O   ILE   138      65.305  49.939  56.053  1.00  0.00           O  
ATOM   2192  N   PRO   139      64.730  48.065  57.014  1.00  0.00           N  
ATOM   2193  CD  PRO   139      64.493  47.073  58.037  1.00  0.00           C  
ATOM   2194  HD2 PRO   139      63.735  47.593  58.622  1.00  0.00           H  
ATOM   2195  HD3 PRO   139      65.385  46.693  58.534  1.00  0.00           H  
ATOM   2196  CG  PRO   139      63.985  45.812  57.369  1.00  0.00           C  
ATOM   2197  HG2 PRO   139      63.351  45.174  57.985  1.00  0.00           H  
ATOM   2198  HG3 PRO   139      64.831  45.180  57.099  1.00  0.00           H  
ATOM   2199  CB  PRO   139      63.246  46.360  56.209  1.00  0.00           C  
ATOM   2200  HB2 PRO   139      62.211  46.594  56.460  1.00  0.00           H  
ATOM   2201  HB3 PRO   139      63.185  45.690  55.351  1.00  0.00           H  
ATOM   2202  CA  PRO   139      64.102  47.625  55.776  1.00  0.00           C  
ATOM   2203  HA  PRO   139      64.907  47.258  55.138  1.00  0.00           H  
ATOM   2204  C   PRO   139      63.139  48.504  55.026  1.00  0.00           C  
ATOM   2205  O   PRO   139      63.218  48.736  53.821  1.00  0.00           O  
ATOM   2206  N   SER   140      62.246  49.183  55.742  1.00  0.00           N  
ATOM   2207  H   SER   140      62.338  49.025  56.735  1.00  0.00           H  
ATOM   2208  CA  SER   140      61.406  50.204  55.165  1.00  0.00           C  
ATOM   2209  HA  SER   140      60.897  49.709  54.338  1.00  0.00           H  
ATOM   2210  CB  SER   140      60.352  50.774  56.078  1.00  0.00           C  
ATOM   2211  HB2 SER   140      60.867  51.281  56.894  1.00  0.00           H  
ATOM   2212  HB3 SER   140      59.740  51.446  55.476  1.00  0.00           H  
ATOM   2213  OG  SER   140      59.705  49.737  56.620  1.00  0.00           O  
ATOM   2214  HG  SER   140      59.006  49.438  56.033  1.00  0.00           H  
ATOM   2215  C   SER   140      62.176  51.347  54.577  1.00  0.00           C  
ATOM   2216  O   SER   140      61.954  51.761  53.366  1.00  0.00           O  
ATOM   2217  N   PHE   141      63.162  51.850  55.349  1.00  0.00           N  
ATOM   2218  H   PHE   141      63.394  51.383  56.214  1.00  0.00           H  
ATOM   2219  CA  PHE   141      63.965  52.990  54.866  1.00  0.00           C  
ATOM   2220  HA  PHE   141      63.402  53.901  54.661  1.00  0.00           H  
ATOM   2221  CB  PHE   141      65.020  53.484  55.909  1.00  0.00           C  
ATOM   2222  HB2 PHE   141      64.602  54.445  56.207  1.00  0.00           H  
ATOM   2223  HB3 PHE   141      64.926  52.819  56.768  1.00  0.00           H  
ATOM   2224  CG  PHE   141      66.360  53.825  55.517  1.00  0.00           C  
ATOM   2225  CD1 PHE   141      67.422  52.862  55.744  1.00  0.00           C  
ATOM   2226  HD1 PHE   141      67.092  51.931  56.182  1.00  0.00           H  
ATOM   2227  CE1 PHE   141      68.709  53.225  55.527  1.00  0.00           C  
ATOM   2228  HE1 PHE   141      69.427  52.436  55.692  1.00  0.00           H  
ATOM   2229  CZ  PHE   141      69.153  54.493  55.055  1.00  0.00           C  
ATOM   2230  HZ  PHE   141      70.196  54.654  54.827  1.00  0.00           H  
ATOM   2231  CE2 PHE   141      68.131  55.454  55.036  1.00  0.00           C  
ATOM   2232  HE2 PHE   141      68.467  56.452  54.797  1.00  0.00           H  
ATOM   2233  CD2 PHE   141      66.709  55.167  55.172  1.00  0.00           C  
ATOM   2234  HD2 PHE   141      66.048  55.982  54.916  1.00  0.00           H  
ATOM   2235  C   PHE   141      64.678  52.610  53.514  1.00  0.00           C  
ATOM   2236  O   PHE   141      64.652  53.477  52.657  1.00  0.00           O  
ATOM   2237  N   LEU   142      65.232  51.442  53.387  1.00  0.00           N  
ATOM   2238  H   LEU   142      64.994  50.883  54.194  1.00  0.00           H  
ATOM   2239  CA  LEU   142      65.940  50.814  52.254  1.00  0.00           C  
ATOM   2240  HA  LEU   142      66.782  51.384  51.861  1.00  0.00           H  
ATOM   2241  CB  LEU   142      66.571  49.462  52.614  1.00  0.00           C  
ATOM   2242  HB2 LEU   142      65.826  48.791  53.042  1.00  0.00           H  
ATOM   2243  HB3 LEU   142      67.039  49.118  51.691  1.00  0.00           H  
ATOM   2244  CG  LEU   142      67.581  49.569  53.849  1.00  0.00           C  
ATOM   2245  HG  LEU   142      67.199  50.191  54.658  1.00  0.00           H  
ATOM   2246  CD1 LEU   142      67.879  48.175  54.368  1.00  0.00           C  
ATOM   2247 HD11 LEU   142      68.690  48.056  55.086  1.00  0.00           H  
ATOM   2248 HD12 LEU   142      67.013  47.793  54.909  1.00  0.00           H  
ATOM   2249 HD13 LEU   142      68.082  47.528  53.514  1.00  0.00           H  
ATOM   2250  CD2 LEU   142      68.998  50.151  53.437  1.00  0.00           C  
ATOM   2251 HD21 LEU   142      69.448  49.427  52.758  1.00  0.00           H  
ATOM   2252 HD22 LEU   142      68.829  51.102  52.931  1.00  0.00           H  
ATOM   2253 HD23 LEU   142      69.628  50.259  54.319  1.00  0.00           H  
ATOM   2254  C   LEU   142      65.092  50.697  51.041  1.00  0.00           C  
ATOM   2255  O   LEU   142      65.541  50.817  49.908  1.00  0.00           O  
ATOM   2256  N   TYR   143      63.776  50.435  51.226  1.00  0.00           N  
ATOM   2257  H   TYR   143      63.482  50.159  52.152  1.00  0.00           H  
ATOM   2258  CA  TYR   143      62.865  50.176  50.181  1.00  0.00           C  
ATOM   2259  HA  TYR   143      63.312  49.658  49.332  1.00  0.00           H  
ATOM   2260  CB  TYR   143      61.675  49.263  50.626  1.00  0.00           C  
ATOM   2261  HB2 TYR   143      61.435  49.585  51.639  1.00  0.00           H  
ATOM   2262  HB3 TYR   143      60.789  49.467  50.024  1.00  0.00           H  
ATOM   2263  CG  TYR   143      61.934  47.765  50.646  1.00  0.00           C  
ATOM   2264  CD1 TYR   143      61.696  47.030  51.786  1.00  0.00           C  
ATOM   2265  HD1 TYR   143      61.427  47.387  52.769  1.00  0.00           H  
ATOM   2266  CE1 TYR   143      61.904  45.659  51.691  1.00  0.00           C  
ATOM   2267  HE1 TYR   143      61.614  44.990  52.488  1.00  0.00           H  
ATOM   2268  CZ  TYR   143      62.231  45.092  50.479  1.00  0.00           C  
ATOM   2269  OH  TYR   143      62.432  43.718  50.397  1.00  0.00           O  
ATOM   2270  HH  TYR   143      62.303  43.328  51.265  1.00  0.00           H  
ATOM   2271  CE2 TYR   143      62.333  45.859  49.263  1.00  0.00           C  
ATOM   2272  HE2 TYR   143      62.492  45.306  48.349  1.00  0.00           H  
ATOM   2273  CD2 TYR   143      62.204  47.212  49.368  1.00  0.00           C  
ATOM   2274  HD2 TYR   143      62.254  47.834  48.486  1.00  0.00           H  
ATOM   2275  C   TYR   143      62.259  51.493  49.621  1.00  0.00           C  
ATOM   2276  O   TYR   143      61.754  51.416  48.533  1.00  0.00           O  
ATOM   2277  N   ARG   144      62.385  52.619  50.317  1.00  0.00           N  
ATOM   2278  H   ARG   144      62.741  52.659  51.261  1.00  0.00           H  
ATOM   2279  CA  ARG   144      61.745  53.862  49.812  1.00  0.00           C  
ATOM   2280  HA  ARG   144      60.852  53.541  49.276  1.00  0.00           H  
ATOM   2281  CB  ARG   144      61.218  54.895  50.911  1.00  0.00           C  
ATOM   2282  HB2 ARG   144      61.388  54.425  51.879  1.00  0.00           H  
ATOM   2283  HB3 ARG   144      61.794  55.814  50.806  1.00  0.00           H  
ATOM   2284  CG  ARG   144      59.725  55.097  50.689  1.00  0.00           C  
ATOM   2285  HG2 ARG   144      59.698  55.764  49.827  1.00  0.00           H  
ATOM   2286  HG3 ARG   144      59.285  54.102  50.626  1.00  0.00           H  
ATOM   2287  CD  ARG   144      59.040  55.821  51.769  1.00  0.00           C  
ATOM   2288  HD2 ARG   144      59.204  55.436  52.775  1.00  0.00           H  
ATOM   2289  HD3 ARG   144      59.446  56.830  51.844  1.00  0.00           H  
ATOM   2290  NE  ARG   144      57.521  55.892  51.639  1.00  0.00           N  
ATOM   2291  HE  ARG   144      57.093  56.721  51.251  1.00  0.00           H  
ATOM   2292  CZ  ARG   144      56.610  55.002  51.995  1.00  0.00           C  
ATOM   2293  NH1 ARG   144      56.934  53.967  52.596  1.00  0.00           N  
ATOM   2294 HH11 ARG   144      57.925  53.810  52.711  1.00  0.00           H  
ATOM   2295 HH12 ARG   144      56.314  53.207  52.841  1.00  0.00           H  
ATOM   2296  NH2 ARG   144      55.351  55.184  51.783  1.00  0.00           N  
ATOM   2297 HH21 ARG   144      55.096  56.055  51.338  1.00  0.00           H  
ATOM   2298 HH22 ARG   144      54.733  54.487  52.172  1.00  0.00           H  
ATOM   2299  C   ARG   144      62.534  54.649  48.818  1.00  0.00           C  
ATOM   2300  O   ARG   144      63.737  55.043  49.053  1.00  0.00           O  
ATOM   2301  N   VAL   145      61.817  54.983  47.737  1.00  0.00           N  
ATOM   2302  H   VAL   145      60.813  54.899  47.671  1.00  0.00           H  
ATOM   2303  CA  VAL   145      62.396  55.501  46.466  1.00  0.00           C  
ATOM   2304  HA  VAL   145      63.289  56.017  46.819  1.00  0.00           H  
ATOM   2305  CB  VAL   145      62.758  54.381  45.508  1.00  0.00           C  
ATOM   2306  HB  VAL   145      63.574  53.814  45.957  1.00  0.00           H  
ATOM   2307  CG1 VAL   145      61.632  53.375  45.358  1.00  0.00           C  
ATOM   2308 HG11 VAL   145      60.800  53.850  44.838  1.00  0.00           H  
ATOM   2309 HG12 VAL   145      61.947  52.626  44.631  1.00  0.00           H  
ATOM   2310 HG13 VAL   145      61.329  52.966  46.322  1.00  0.00           H  
ATOM   2311  CG2 VAL   145      63.142  54.888  44.109  1.00  0.00           C  
ATOM   2312 HG21 VAL   145      63.335  54.077  43.406  1.00  0.00           H  
ATOM   2313 HG22 VAL   145      62.241  55.307  43.661  1.00  0.00           H  
ATOM   2314 HG23 VAL   145      63.983  55.569  44.238  1.00  0.00           H  
ATOM   2315  C   VAL   145      61.624  56.708  45.908  1.00  0.00           C  
ATOM   2316  O   VAL   145      60.414  56.811  46.077  1.00  0.00           O  
ATOM   2317  N   VAL   146      62.309  57.660  45.218  1.00  0.00           N  
ATOM   2318  H   VAL   146      63.316  57.602  45.162  1.00  0.00           H  
ATOM   2319  CA  VAL   146      61.692  58.727  44.432  1.00  0.00           C  
ATOM   2320  HA  VAL   146      60.672  58.973  44.729  1.00  0.00           H  
ATOM   2321  CB  VAL   146      62.453  60.023  44.680  1.00  0.00           C  
ATOM   2322  HB  VAL   146      63.529  59.959  44.517  1.00  0.00           H  
ATOM   2323  CG1 VAL   146      61.866  61.071  43.834  1.00  0.00           C  
ATOM   2324 HG11 VAL   146      60.780  61.081  43.922  1.00  0.00           H  
ATOM   2325 HG12 VAL   146      62.329  62.012  44.130  1.00  0.00           H  
ATOM   2326 HG13 VAL   146      62.156  60.895  42.798  1.00  0.00           H  
ATOM   2327  CG2 VAL   146      62.190  60.345  46.134  1.00  0.00           C  
ATOM   2328 HG21 VAL   146      62.373  59.513  46.814  1.00  0.00           H  
ATOM   2329 HG22 VAL   146      62.848  61.153  46.453  1.00  0.00           H  
ATOM   2330 HG23 VAL   146      61.166  60.637  46.366  1.00  0.00           H  
ATOM   2331  C   VAL   146      61.534  58.354  42.958  1.00  0.00           C  
ATOM   2332  O   VAL   146      62.542  57.793  42.473  1.00  0.00           O  
ATOM   2333  N   ARG   147      60.497  58.709  42.156  1.00  0.00           N  
ATOM   2334  H   ARG   147      59.696  59.212  42.510  1.00  0.00           H  
ATOM   2335  CA  ARG   147      60.263  58.305  40.712  1.00  0.00           C  
ATOM   2336  HA  ARG   147      61.316  58.210  40.449  1.00  0.00           H  
ATOM   2337  CB  ARG   147      59.474  57.000  40.559  1.00  0.00           C  
ATOM   2338  HB2 ARG   147      59.634  56.589  39.562  1.00  0.00           H  
ATOM   2339  HB3 ARG   147      59.813  56.310  41.332  1.00  0.00           H  
ATOM   2340  CG  ARG   147      58.001  57.260  40.797  1.00  0.00           C  
ATOM   2341  HG2 ARG   147      57.785  57.348  41.862  1.00  0.00           H  
ATOM   2342  HG3 ARG   147      57.517  57.979  40.135  1.00  0.00           H  
ATOM   2343  CD  ARG   147      57.368  55.948  40.421  1.00  0.00           C  
ATOM   2344  HD2 ARG   147      57.681  55.745  39.396  1.00  0.00           H  
ATOM   2345  HD3 ARG   147      57.770  55.135  41.026  1.00  0.00           H  
ATOM   2346  NE  ARG   147      55.891  56.057  40.396  1.00  0.00           N  
ATOM   2347  HE  ARG   147      55.512  56.844  39.888  1.00  0.00           H  
ATOM   2348  CZ  ARG   147      54.945  55.233  40.905  1.00  0.00           C  
ATOM   2349  NH1 ARG   147      55.111  54.144  41.568  1.00  0.00           N  
ATOM   2350 HH11 ARG   147      56.071  53.989  41.840  1.00  0.00           H  
ATOM   2351 HH12 ARG   147      54.288  53.808  42.047  1.00  0.00           H  
ATOM   2352  NH2 ARG   147      53.673  55.569  40.783  1.00  0.00           N  
ATOM   2353 HH21 ARG   147      53.447  56.416  40.280  1.00  0.00           H  
ATOM   2354 HH22 ARG   147      52.989  54.894  41.093  1.00  0.00           H  
ATOM   2355  C   ARG   147      59.716  59.464  39.947  1.00  0.00           C  
ATOM   2356  O   ARG   147      59.120  60.302  40.568  1.00  0.00           O  
ATOM   2357  N   GLU   148      59.813  59.409  38.604  1.00  0.00           N  
ATOM   2358  H   GLU   148      60.353  58.607  38.312  1.00  0.00           H  
ATOM   2359  CA  GLU   148      59.092  60.294  37.665  1.00  0.00           C  
ATOM   2360  HA  GLU   148      59.168  61.335  37.981  1.00  0.00           H  
ATOM   2361  CB  GLU   148      59.833  60.285  36.295  1.00  0.00           C  
ATOM   2362  HB2 GLU   148      59.552  59.368  35.778  1.00  0.00           H  
ATOM   2363  HB3 GLU   148      59.361  61.071  35.707  1.00  0.00           H  
ATOM   2364  CG  GLU   148      61.367  60.437  36.288  1.00  0.00           C  
ATOM   2365  HG2 GLU   148      61.481  60.851  35.287  1.00  0.00           H  
ATOM   2366  HG3 GLU   148      61.686  61.201  36.996  1.00  0.00           H  
ATOM   2367  CD  GLU   148      62.191  59.169  36.377  1.00  0.00           C  
ATOM   2368  OE1 GLU   148      63.187  59.049  35.617  1.00  0.00           O  
ATOM   2369  OE2 GLU   148      61.898  58.296  37.248  1.00  0.00           O  
ATOM   2370  C   GLU   148      57.570  60.022  37.552  1.00  0.00           C  
ATOM   2371  O   GLU   148      57.110  58.957  37.750  1.00  0.00           O  
ATOM   2372  N   GLU   149      56.801  61.011  37.004  1.00  0.00           N  
ATOM   2373  H   GLU   149      57.253  61.908  36.895  1.00  0.00           H  
ATOM   2374  CA  GLU   149      55.427  60.980  36.493  1.00  0.00           C  
ATOM   2375  HA  GLU   149      55.245  59.970  36.126  1.00  0.00           H  
ATOM   2376  CB  GLU   149      54.547  61.120  37.723  1.00  0.00           C  
ATOM   2377  HB2 GLU   149      54.636  60.305  38.442  1.00  0.00           H  
ATOM   2378  HB3 GLU   149      54.897  61.979  38.295  1.00  0.00           H  
ATOM   2379  CG  GLU   149      53.021  61.243  37.564  1.00  0.00           C  
ATOM   2380  HG2 GLU   149      52.518  61.384  38.521  1.00  0.00           H  
ATOM   2381  HG3 GLU   149      52.869  62.203  37.070  1.00  0.00           H  
ATOM   2382  CD  GLU   149      52.341  60.124  36.789  1.00  0.00           C  
ATOM   2383  OE1 GLU   149      52.838  59.816  35.690  1.00  0.00           O  
ATOM   2384  OE2 GLU   149      51.396  59.480  37.229  1.00  0.00           O  
ATOM   2385  C   GLU   149      55.270  62.065  35.364  1.00  0.00           C  
ATOM   2386  O   GLU   149      55.990  63.068  35.400  1.00  0.00           O  
ATOM   2387  N   TYR   150      54.218  61.938  34.540  1.00  0.00           N  
ATOM   2388  H   TYR   150      53.639  61.116  34.633  1.00  0.00           H  
ATOM   2389  CA  TYR   150      53.914  62.748  33.355  1.00  0.00           C  
ATOM   2390  HA  TYR   150      54.507  63.663  33.317  1.00  0.00           H  
ATOM   2391  CB  TYR   150      54.214  61.958  32.051  1.00  0.00           C  
ATOM   2392  HB2 TYR   150      53.581  61.083  31.904  1.00  0.00           H  
ATOM   2393  HB3 TYR   150      53.907  62.658  31.274  1.00  0.00           H  
ATOM   2394  CG  TYR   150      55.657  61.630  31.888  1.00  0.00           C  
ATOM   2395  CD1 TYR   150      56.133  60.379  32.381  1.00  0.00           C  
ATOM   2396  HD1 TYR   150      55.496  59.645  32.852  1.00  0.00           H  
ATOM   2397  CE1 TYR   150      57.477  60.067  32.267  1.00  0.00           C  
ATOM   2398  HE1 TYR   150      57.788  59.095  32.620  1.00  0.00           H  
ATOM   2399  CZ  TYR   150      58.407  61.032  31.809  1.00  0.00           C  
ATOM   2400  OH  TYR   150      59.709  60.804  31.894  1.00  0.00           O  
ATOM   2401  HH  TYR   150      60.097  61.682  31.914  1.00  0.00           H  
ATOM   2402  CE2 TYR   150      57.901  62.257  31.320  1.00  0.00           C  
ATOM   2403  HE2 TYR   150      58.645  62.979  31.018  1.00  0.00           H  
ATOM   2404  CD2 TYR   150      56.579  62.585  31.393  1.00  0.00           C  
ATOM   2405  HD2 TYR   150      56.242  63.581  31.145  1.00  0.00           H  
ATOM   2406  C   TYR   150      52.398  63.123  33.357  1.00  0.00           C  
ATOM   2407  O   TYR   150      51.926  63.770  32.457  1.00  0.00           O  
ATOM   2408  N   PHE   151      51.577  62.755  34.368  1.00  0.00           N  
ATOM   2409  H   PHE   151      51.975  62.400  35.226  1.00  0.00           H  
ATOM   2410  CA  PHE   151      50.160  62.868  34.441  1.00  0.00           C  
ATOM   2411  HA  PHE   151      49.816  63.417  33.564  1.00  0.00           H  
ATOM   2412  CB  PHE   151      49.418  61.491  34.364  1.00  0.00           C  
ATOM   2413  HB2 PHE   151      49.773  60.867  35.184  1.00  0.00           H  
ATOM   2414  HB3 PHE   151      48.373  61.703  34.585  1.00  0.00           H  
ATOM   2415  CG  PHE   151      49.580  60.689  33.068  1.00  0.00           C  
ATOM   2416  CD1 PHE   151      50.497  59.609  33.128  1.00  0.00           C  
ATOM   2417  HD1 PHE   151      51.011  59.403  34.055  1.00  0.00           H  
ATOM   2418  CE1 PHE   151      50.728  58.849  31.990  1.00  0.00           C  
ATOM   2419  HE1 PHE   151      51.372  57.982  31.977  1.00  0.00           H  
ATOM   2420  CZ  PHE   151      50.040  59.123  30.784  1.00  0.00           C  
ATOM   2421  HZ  PHE   151      50.180  58.456  29.946  1.00  0.00           H  
ATOM   2422  CE2 PHE   151      49.183  60.314  30.723  1.00  0.00           C  
ATOM   2423  HE2 PHE   151      48.635  60.619  29.844  1.00  0.00           H  
ATOM   2424  CD2 PHE   151      48.924  61.053  31.894  1.00  0.00           C  
ATOM   2425  HD2 PHE   151      48.167  61.819  31.811  1.00  0.00           H  
ATOM   2426  C   PHE   151      49.749  63.636  35.738  1.00  0.00           C  
ATOM   2427  O   PHE   151      49.031  63.027  36.541  1.00  0.00           O  
ATOM   2428  N   PRO   152      50.159  64.877  36.046  1.00  0.00           N  
ATOM   2429  CD  PRO   152      49.709  65.679  37.219  1.00  0.00           C  
ATOM   2430  HD2 PRO   152      50.574  65.638  37.880  1.00  0.00           H  
ATOM   2431  HD3 PRO   152      48.866  65.212  37.729  1.00  0.00           H  
ATOM   2432  CG  PRO   152      49.568  67.092  36.724  1.00  0.00           C  
ATOM   2433  HG2 PRO   152      49.609  67.831  37.524  1.00  0.00           H  
ATOM   2434  HG3 PRO   152      48.597  67.221  36.247  1.00  0.00           H  
ATOM   2435  CB  PRO   152      50.703  67.228  35.716  1.00  0.00           C  
ATOM   2436  HB2 PRO   152      51.563  67.697  36.195  1.00  0.00           H  
ATOM   2437  HB3 PRO   152      50.433  67.960  34.956  1.00  0.00           H  
ATOM   2438  CA  PRO   152      50.991  65.783  35.176  1.00  0.00           C  
ATOM   2439  HA  PRO   152      50.725  65.642  34.128  1.00  0.00           H  
ATOM   2440  C   PRO   152      52.532  65.504  35.390  1.00  0.00           C  
ATOM   2441  O   PRO   152      52.874  64.572  36.142  1.00  0.00           O  
ATOM   2442  N   PRO   153      53.461  66.269  34.727  1.00  0.00           N  
ATOM   2443  CD  PRO   153      53.283  67.100  33.515  1.00  0.00           C  
ATOM   2444  HD2 PRO   153      52.924  68.076  33.840  1.00  0.00           H  
ATOM   2445  HD3 PRO   153      52.603  66.643  32.796  1.00  0.00           H  
ATOM   2446  CG  PRO   153      54.639  67.317  32.885  1.00  0.00           C  
ATOM   2447  HG2 PRO   153      54.707  68.318  32.460  1.00  0.00           H  
ATOM   2448  HG3 PRO   153      54.715  66.524  32.141  1.00  0.00           H  
ATOM   2449  CB  PRO   153      55.540  67.146  34.110  1.00  0.00           C  
ATOM   2450  HB2 PRO   153      55.558  68.109  34.619  1.00  0.00           H  
ATOM   2451  HB3 PRO   153      56.478  66.717  33.760  1.00  0.00           H  
ATOM   2452  CA  PRO   153      54.862  66.119  35.036  1.00  0.00           C  
ATOM   2453  HA  PRO   153      55.023  65.065  34.807  1.00  0.00           H  
ATOM   2454  C   PRO   153      55.076  66.435  36.491  1.00  0.00           C  
ATOM   2455  O   PRO   153      54.859  67.530  36.973  1.00  0.00           O  
ATOM   2456  N   LYS   154      55.676  65.435  37.132  1.00  0.00           N  
ATOM   2457  H   LYS   154      55.826  64.596  36.590  1.00  0.00           H  
ATOM   2458  CA  LYS   154      55.749  65.404  38.582  1.00  0.00           C  
ATOM   2459  HA  LYS   154      55.981  66.401  38.956  1.00  0.00           H  
ATOM   2460  CB  LYS   154      54.317  65.056  39.069  1.00  0.00           C  
ATOM   2461  HB2 LYS   154      53.520  65.620  38.586  1.00  0.00           H  
ATOM   2462  HB3 LYS   154      54.111  64.042  38.726  1.00  0.00           H  
ATOM   2463  CG  LYS   154      54.086  65.115  40.531  1.00  0.00           C  
ATOM   2464  HG2 LYS   154      54.708  64.281  40.857  1.00  0.00           H  
ATOM   2465  HG3 LYS   154      54.395  66.066  40.963  1.00  0.00           H  
ATOM   2466  CD  LYS   154      52.578  64.868  40.868  1.00  0.00           C  
ATOM   2467  HD2 LYS   154      52.193  63.996  40.339  1.00  0.00           H  
ATOM   2468  HD3 LYS   154      52.504  64.634  41.930  1.00  0.00           H  
ATOM   2469  CE  LYS   154      51.779  66.118  40.551  1.00  0.00           C  
ATOM   2470  HE2 LYS   154      52.094  66.905  41.236  1.00  0.00           H  
ATOM   2471  HE3 LYS   154      51.879  66.502  39.535  1.00  0.00           H  
ATOM   2472  NZ  LYS   154      50.321  65.950  40.823  1.00  0.00           N  
ATOM   2473  HZ1 LYS   154      49.947  65.096  40.436  1.00  0.00           H  
ATOM   2474  HZ2 LYS   154      50.045  65.903  41.794  1.00  0.00           H  
ATOM   2475  HZ3 LYS   154      49.793  66.752  40.509  1.00  0.00           H  
ATOM   2476  C   LYS   154      56.849  64.473  39.044  1.00  0.00           C  
ATOM   2477  O   LYS   154      57.387  63.698  38.256  1.00  0.00           O  
ATOM   2478  N   VAL   155      57.256  64.604  40.286  1.00  0.00           N  
ATOM   2479  H   VAL   155      56.818  65.290  40.884  1.00  0.00           H  
ATOM   2480  CA  VAL   155      58.100  63.623  41.000  1.00  0.00           C  
ATOM   2481  HA  VAL   155      58.260  62.789  40.316  1.00  0.00           H  
ATOM   2482  CB  VAL   155      59.453  64.317  41.360  1.00  0.00           C  
ATOM   2483  HB  VAL   155      59.271  65.223  41.939  1.00  0.00           H  
ATOM   2484  CG1 VAL   155      60.515  63.402  42.066  1.00  0.00           C  
ATOM   2485 HG11 VAL   155      61.416  64.000  42.198  1.00  0.00           H  
ATOM   2486 HG12 VAL   155      60.104  63.329  43.072  1.00  0.00           H  
ATOM   2487 HG13 VAL   155      60.869  62.485  41.594  1.00  0.00           H  
ATOM   2488  CG2 VAL   155      60.181  64.737  40.099  1.00  0.00           C  
ATOM   2489 HG21 VAL   155      60.344  63.930  39.384  1.00  0.00           H  
ATOM   2490 HG22 VAL   155      59.569  65.456  39.555  1.00  0.00           H  
ATOM   2491 HG23 VAL   155      61.148  65.171  40.352  1.00  0.00           H  
ATOM   2492  C   VAL   155      57.351  63.119  42.242  1.00  0.00           C  
ATOM   2493  O   VAL   155      56.648  63.855  42.894  1.00  0.00           O  
ATOM   2494  N   LEU   156      57.421  61.806  42.552  1.00  0.00           N  
ATOM   2495  H   LEU   156      58.023  61.216  41.996  1.00  0.00           H  
ATOM   2496  CA  LEU   156      56.645  60.989  43.506  1.00  0.00           C  
ATOM   2497  HA  LEU   156      56.207  61.732  44.173  1.00  0.00           H  
ATOM   2498  CB  LEU   156      55.512  60.165  42.758  1.00  0.00           C  
ATOM   2499  HB2 LEU   156      56.084  59.596  42.025  1.00  0.00           H  
ATOM   2500  HB3 LEU   156      55.013  59.484  43.447  1.00  0.00           H  
ATOM   2501  CG  LEU   156      54.503  61.077  41.957  1.00  0.00           C  
ATOM   2502  HG  LEU   156      55.091  61.642  41.235  1.00  0.00           H  
ATOM   2503  CD1 LEU   156      53.527  60.119  41.251  1.00  0.00           C  
ATOM   2504 HD11 LEU   156      53.043  59.607  42.083  1.00  0.00           H  
ATOM   2505 HD12 LEU   156      52.816  60.673  40.638  1.00  0.00           H  
ATOM   2506 HD13 LEU   156      54.051  59.420  40.599  1.00  0.00           H  
ATOM   2507  CD2 LEU   156      53.699  61.894  42.961  1.00  0.00           C  
ATOM   2508 HD21 LEU   156      52.874  62.424  42.483  1.00  0.00           H  
ATOM   2509 HD22 LEU   156      53.259  61.375  43.813  1.00  0.00           H  
ATOM   2510 HD23 LEU   156      54.376  62.642  43.374  1.00  0.00           H  
ATOM   2511  C   LEU   156      57.489  60.059  44.375  1.00  0.00           C  
ATOM   2512  O   LEU   156      58.171  59.139  43.889  1.00  0.00           O  
ATOM   2513  N   CYX   157      57.342  60.083  45.748  1.00  0.00           N  
ATOM   2514  H   CYX   157      56.847  60.844  46.189  1.00  0.00           H  
ATOM   2515  CA  CYX   157      57.988  59.235  46.762  1.00  0.00           C  
ATOM   2516  HA  CYX   157      58.899  58.761  46.396  1.00  0.00           H  
ATOM   2517  CB  CYX   157      58.400  60.127  47.987  1.00  0.00           C  
ATOM   2518  HB2 CYX   157      59.164  60.846  47.693  1.00  0.00           H  
ATOM   2519  HB3 CYX   157      57.517  60.622  48.392  1.00  0.00           H  
ATOM   2520  SG  CYX   157      59.011  59.258  49.434  1.00  0.00           S  
ATOM   2521  C   CYX   157      57.075  58.092  47.244  1.00  0.00           C  
ATOM   2522  O   CYX   157      55.938  58.242  47.675  1.00  0.00           O  
ATOM   2523  N   GLY   158      57.614  56.855  47.198  1.00  0.00           N  
ATOM   2524  H   GLY   158      58.555  56.841  46.832  1.00  0.00           H  
ATOM   2525  CA  GLY   158      57.005  55.584  47.432  1.00  0.00           C  
ATOM   2526  HA2 GLY   158      56.565  55.513  48.427  1.00  0.00           H  
ATOM   2527  HA3 GLY   158      56.133  55.546  46.779  1.00  0.00           H  
ATOM   2528  C   GLY   158      57.806  54.331  47.218  1.00  0.00           C  
ATOM   2529  O   GLY   158      59.053  54.452  47.357  1.00  0.00           O  
ATOM   2530  N   VAL   159      57.144  53.195  47.049  1.00  0.00           N  
ATOM   2531  H   VAL   159      56.134  53.215  47.023  1.00  0.00           H  
ATOM   2532  CA  VAL   159      57.817  51.913  47.115  1.00  0.00           C  
ATOM   2533  HA  VAL   159      58.842  52.038  46.764  1.00  0.00           H  
ATOM   2534  CB  VAL   159      57.862  51.518  48.645  1.00  0.00           C  
ATOM   2535  HB  VAL   159      58.401  52.240  49.258  1.00  0.00           H  
ATOM   2536  CG1 VAL   159      56.431  51.354  49.214  1.00  0.00           C  
ATOM   2537 HG11 VAL   159      55.914  50.741  48.476  1.00  0.00           H  
ATOM   2538 HG12 VAL   159      56.512  50.832  50.167  1.00  0.00           H  
ATOM   2539 HG13 VAL   159      55.939  52.289  49.481  1.00  0.00           H  
ATOM   2540  CG2 VAL   159      58.548  50.184  48.932  1.00  0.00           C  
ATOM   2541 HG21 VAL   159      57.865  49.366  48.704  1.00  0.00           H  
ATOM   2542 HG22 VAL   159      59.511  50.250  48.427  1.00  0.00           H  
ATOM   2543 HG23 VAL   159      58.708  50.130  50.009  1.00  0.00           H  
ATOM   2544  C   VAL   159      57.237  50.851  46.225  1.00  0.00           C  
ATOM   2545  O   VAL   159      57.774  49.740  46.186  1.00  0.00           O  
ATOM   2546  N   ASP   160      56.185  51.210  45.409  1.00  0.00           N  
ATOM   2547  H   ASP   160      55.888  52.164  45.555  1.00  0.00           H  
ATOM   2548  CA  ASP   160      55.398  50.376  44.455  1.00  0.00           C  
ATOM   2549  HA  ASP   160      55.036  49.551  45.068  1.00  0.00           H  
ATOM   2550  CB  ASP   160      54.168  51.096  43.840  1.00  0.00           C  
ATOM   2551  HB2 ASP   160      54.402  52.086  43.449  1.00  0.00           H  
ATOM   2552  HB3 ASP   160      53.745  50.489  43.040  1.00  0.00           H  
ATOM   2553  CG  ASP   160      53.096  51.296  44.948  1.00  0.00           C  
ATOM   2554  OD1 ASP   160      53.329  50.820  46.081  1.00  0.00           O  
ATOM   2555  OD2 ASP   160      52.047  51.962  44.714  1.00  0.00           O  
ATOM   2556  C   ASP   160      56.220  49.552  43.315  1.00  0.00           C  
ATOM   2557  O   ASP   160      55.851  48.430  43.019  1.00  0.00           O  
ATOM   2558  N   TYR   161      57.372  50.092  42.939  1.00  0.00           N  
ATOM   2559  H   TYR   161      57.631  50.977  43.351  1.00  0.00           H  
ATOM   2560  CA  TYR   161      58.337  49.450  41.948  1.00  0.00           C  
ATOM   2561  HA  TYR   161      57.904  48.546  41.522  1.00  0.00           H  
ATOM   2562  CB  TYR   161      58.703  50.356  40.778  1.00  0.00           C  
ATOM   2563  HB2 TYR   161      59.410  51.132  41.070  1.00  0.00           H  
ATOM   2564  HB3 TYR   161      59.365  49.836  40.086  1.00  0.00           H  
ATOM   2565  CG  TYR   161      57.608  51.015  39.916  1.00  0.00           C  
ATOM   2566  CD1 TYR   161      56.433  50.327  39.600  1.00  0.00           C  
ATOM   2567  HD1 TYR   161      56.249  49.327  39.964  1.00  0.00           H  
ATOM   2568  CE1 TYR   161      55.359  50.934  38.935  1.00  0.00           C  
ATOM   2569  HE1 TYR   161      54.445  50.381  38.780  1.00  0.00           H  
ATOM   2570  CZ  TYR   161      55.462  52.267  38.516  1.00  0.00           C  
ATOM   2571  OH  TYR   161      54.357  52.800  37.928  1.00  0.00           O  
ATOM   2572  HH  TYR   161      53.528  52.320  37.864  1.00  0.00           H  
ATOM   2573  CE2 TYR   161      56.663  52.978  38.767  1.00  0.00           C  
ATOM   2574  HE2 TYR   161      56.675  53.998  38.413  1.00  0.00           H  
ATOM   2575  CD2 TYR   161      57.785  52.305  39.326  1.00  0.00           C  
ATOM   2576  HD2 TYR   161      58.685  52.872  39.515  1.00  0.00           H  
ATOM   2577  C   TYR   161      59.597  49.009  42.652  1.00  0.00           C  
ATOM   2578  O   TYR   161      60.634  48.724  41.994  1.00  0.00           O  
ATOM   2579  N   SER   162      59.663  48.957  43.956  1.00  0.00           N  
ATOM   2580  H   SER   162      58.861  49.194  44.523  1.00  0.00           H  
ATOM   2581  CA  SER   162      60.882  48.828  44.755  1.00  0.00           C  
ATOM   2582  HA  SER   162      61.794  48.677  44.176  1.00  0.00           H  
ATOM   2583  CB  SER   162      61.177  50.066  45.595  1.00  0.00           C  
ATOM   2584  HB2 SER   162      61.394  50.903  44.932  1.00  0.00           H  
ATOM   2585  HB3 SER   162      60.307  50.172  46.243  1.00  0.00           H  
ATOM   2586  OG  SER   162      62.292  49.694  46.423  1.00  0.00           O  
ATOM   2587  HG  SER   162      62.211  50.271  47.186  1.00  0.00           H  
ATOM   2588  C   SER   162      60.947  47.564  45.605  1.00  0.00           C  
ATOM   2589  O   SER   162      61.731  46.684  45.399  1.00  0.00           O  
ATOM   2590  N   HID   163      59.905  47.412  46.407  1.00  0.00           N  
ATOM   2591  H   HID   163      59.163  48.096  46.390  1.00  0.00           H  
ATOM   2592  CA  HID   163      59.504  46.107  46.965  1.00  0.00           C  
ATOM   2593  HA  HID   163      60.394  45.650  47.398  1.00  0.00           H  
ATOM   2594  CB  HID   163      58.664  46.358  48.211  1.00  0.00           C  
ATOM   2595  HB2 HID   163      58.696  45.477  48.852  1.00  0.00           H  
ATOM   2596  HB3 HID   163      59.155  47.136  48.796  1.00  0.00           H  
ATOM   2597  CG  HID   163      57.149  46.606  48.045  1.00  0.00           C  
ATOM   2598  ND1 HID   163      56.546  47.456  47.137  1.00  0.00           N  
ATOM   2599  HD1 HID   163      57.058  48.059  46.509  1.00  0.00           H  
ATOM   2600  CE1 HID   163      55.195  47.450  47.305  1.00  0.00           C  
ATOM   2601  HE1 HID   163      54.412  48.069  46.893  1.00  0.00           H  
ATOM   2602  NE2 HID   163      54.868  46.558  48.260  1.00  0.00           N  
ATOM   2603  CD2 HID   163      56.087  46.081  48.766  1.00  0.00           C  
ATOM   2604  HD2 HID   163      56.218  45.443  49.628  1.00  0.00           H  
ATOM   2605  C   HID   163      58.674  45.174  46.033  1.00  0.00           C  
ATOM   2606  O   HID   163      57.954  45.549  45.058  1.00  0.00           O  
ATOM   2607  N   ASP   164      58.728  43.860  46.415  1.00  0.00           N  
ATOM   2608  H   ASP   164      59.459  43.650  47.079  1.00  0.00           H  
ATOM   2609  CA  ASP   164      57.960  42.723  45.852  1.00  0.00           C  
ATOM   2610  HA  ASP   164      57.684  42.897  44.812  1.00  0.00           H  
ATOM   2611  CB  ASP   164      58.821  41.442  45.752  1.00  0.00           C  
ATOM   2612  HB2 ASP   164      59.639  41.599  45.048  1.00  0.00           H  
ATOM   2613  HB3 ASP   164      59.353  41.346  46.698  1.00  0.00           H  
ATOM   2614  CG  ASP   164      58.143  40.160  45.261  1.00  0.00           C  
ATOM   2615  OD1 ASP   164      56.923  40.084  45.225  1.00  0.00           O  
ATOM   2616  OD2 ASP   164      58.886  39.187  45.002  1.00  0.00           O  
ATOM   2617  C   ASP   164      56.634  42.532  46.589  1.00  0.00           C  
ATOM   2618  O   ASP   164      56.574  42.254  47.798  1.00  0.00           O  
ATOM   2619  N   LYS   165      55.503  42.563  45.830  1.00  0.00           N  
ATOM   2620  H   LYS   165      55.546  43.038  44.939  1.00  0.00           H  
ATOM   2621  CA  LYS   165      54.147  42.471  46.415  1.00  0.00           C  
ATOM   2622  HA  LYS   165      54.179  43.103  47.303  1.00  0.00           H  
ATOM   2623  CB  LYS   165      53.023  43.003  45.475  1.00  0.00           C  
ATOM   2624  HB2 LYS   165      53.329  43.993  45.138  1.00  0.00           H  
ATOM   2625  HB3 LYS   165      52.866  42.338  44.625  1.00  0.00           H  
ATOM   2626  CG  LYS   165      51.621  43.211  46.046  1.00  0.00           C  
ATOM   2627  HG2 LYS   165      51.005  43.520  45.201  1.00  0.00           H  
ATOM   2628  HG3 LYS   165      51.210  42.263  46.393  1.00  0.00           H  
ATOM   2629  CD  LYS   165      51.513  44.277  47.122  1.00  0.00           C  
ATOM   2630  HD2 LYS   165      52.000  43.854  48.002  1.00  0.00           H  
ATOM   2631  HD3 LYS   165      52.176  45.081  46.803  1.00  0.00           H  
ATOM   2632  CE  LYS   165      50.152  44.845  47.453  1.00  0.00           C  
ATOM   2633  HE2 LYS   165      50.307  45.655  48.166  1.00  0.00           H  
ATOM   2634  HE3 LYS   165      49.762  45.303  46.543  1.00  0.00           H  
ATOM   2635  NZ  LYS   165      49.236  43.787  47.943  1.00  0.00           N  
ATOM   2636  HZ1 LYS   165      49.606  43.325  48.762  1.00  0.00           H  
ATOM   2637  HZ2 LYS   165      48.326  44.085  48.263  1.00  0.00           H  
ATOM   2638  HZ3 LYS   165      49.061  43.047  47.278  1.00  0.00           H  
ATOM   2639  C   LYS   165      53.822  41.052  46.953  1.00  0.00           C  
ATOM   2640  O   LYS   165      53.239  40.929  48.037  1.00  0.00           O  
ATOM   2641  N   ARG   166      54.261  39.954  46.337  1.00  0.00           N  
ATOM   2642  H   ARG   166      54.920  40.032  45.575  1.00  0.00           H  
ATOM   2643  CA  ARG   166      54.204  38.583  46.887  1.00  0.00           C  
ATOM   2644  HA  ARG   166      53.147  38.430  47.107  1.00  0.00           H  
ATOM   2645  CB  ARG   166      54.679  37.606  45.787  1.00  0.00           C  
ATOM   2646  HB2 ARG   166      54.151  37.690  44.837  1.00  0.00           H  
ATOM   2647  HB3 ARG   166      55.729  37.780  45.554  1.00  0.00           H  
ATOM   2648  CG  ARG   166      54.418  36.135  46.159  1.00  0.00           C  
ATOM   2649  HG2 ARG   166      54.919  35.453  45.472  1.00  0.00           H  
ATOM   2650  HG3 ARG   166      54.743  35.902  47.173  1.00  0.00           H  
ATOM   2651  CD  ARG   166      52.925  35.633  46.078  1.00  0.00           C  
ATOM   2652  HD2 ARG   166      52.310  36.341  46.632  1.00  0.00           H  
ATOM   2653  HD3 ARG   166      52.725  35.693  45.008  1.00  0.00           H  
ATOM   2654  NE  ARG   166      52.778  34.291  46.538  1.00  0.00           N  
ATOM   2655  HE  ARG   166      53.599  33.703  46.563  1.00  0.00           H  
ATOM   2656  CZ  ARG   166      51.641  33.735  47.039  1.00  0.00           C  
ATOM   2657  NH1 ARG   166      50.451  34.265  47.126  1.00  0.00           N  
ATOM   2658 HH11 ARG   166      50.302  35.163  46.689  1.00  0.00           H  
ATOM   2659 HH12 ARG   166      49.743  33.850  47.715  1.00  0.00           H  
ATOM   2660  NH2 ARG   166      51.652  32.583  47.553  1.00  0.00           N  
ATOM   2661 HH21 ARG   166      52.527  32.079  47.545  1.00  0.00           H  
ATOM   2662 HH22 ARG   166      50.834  32.278  48.062  1.00  0.00           H  
ATOM   2663  C   ARG   166      54.917  38.359  48.245  1.00  0.00           C  
ATOM   2664  O   ARG   166      54.387  37.608  49.050  1.00  0.00           O  
ATOM   2665  N   ARG   167      56.070  39.006  48.450  1.00  0.00           N  
ATOM   2666  H   ARG   167      56.407  39.562  47.677  1.00  0.00           H  
ATOM   2667  CA  ARG   167      56.874  39.084  49.662  1.00  0.00           C  
ATOM   2668  HA  ARG   167      57.040  38.070  50.023  1.00  0.00           H  
ATOM   2669  CB  ARG   167      58.291  39.617  49.357  1.00  0.00           C  
ATOM   2670  HB2 ARG   167      58.282  40.579  48.844  1.00  0.00           H  
ATOM   2671  HB3 ARG   167      58.750  39.824  50.323  1.00  0.00           H  
ATOM   2672  CG  ARG   167      59.289  38.661  48.727  1.00  0.00           C  
ATOM   2673  HG2 ARG   167      59.128  38.549  47.655  1.00  0.00           H  
ATOM   2674  HG3 ARG   167      60.224  39.195  48.900  1.00  0.00           H  
ATOM   2675  CD  ARG   167      59.325  37.200  49.260  1.00  0.00           C  
ATOM   2676  HD2 ARG   167      59.111  37.277  50.326  1.00  0.00           H  
ATOM   2677  HD3 ARG   167      58.624  36.569  48.715  1.00  0.00           H  
ATOM   2678  NE  ARG   167      60.608  36.610  49.021  1.00  0.00           N  
ATOM   2679  HE  ARG   167      61.327  37.187  48.608  1.00  0.00           H  
ATOM   2680  CZ  ARG   167      61.021  35.429  49.458  1.00  0.00           C  
ATOM   2681  NH1 ARG   167      60.308  34.666  50.195  1.00  0.00           N  
ATOM   2682 HH11 ARG   167      59.378  34.956  50.464  1.00  0.00           H  
ATOM   2683 HH12 ARG   167      60.661  33.778  50.521  1.00  0.00           H  
ATOM   2684  NH2 ARG   167      62.208  35.017  49.367  1.00  0.00           N  
ATOM   2685 HH21 ARG   167      62.870  35.512  48.787  1.00  0.00           H  
ATOM   2686 HH22 ARG   167      62.461  34.158  49.833  1.00  0.00           H  
ATOM   2687  C   ARG   167      56.168  39.892  50.781  1.00  0.00           C  
ATOM   2688  O   ARG   167      56.100  39.431  51.851  1.00  0.00           O  
ATOM   2689  N   GLU   168      55.544  41.042  50.484  1.00  0.00           N  
ATOM   2690  H   GLU   168      55.605  41.334  49.519  1.00  0.00           H  
ATOM   2691  CA  GLU   168      54.889  41.961  51.440  1.00  0.00           C  
ATOM   2692  HA  GLU   168      55.601  42.095  52.254  1.00  0.00           H  
ATOM   2693  CB  GLU   168      54.763  43.351  50.746  1.00  0.00           C  
ATOM   2694  HB2 GLU   168      55.766  43.645  50.437  1.00  0.00           H  
ATOM   2695  HB3 GLU   168      54.230  43.282  49.798  1.00  0.00           H  
ATOM   2696  CG  GLU   168      54.043  44.384  51.577  1.00  0.00           C  
ATOM   2697  HG2 GLU   168      53.442  45.010  50.917  1.00  0.00           H  
ATOM   2698  HG3 GLU   168      53.329  43.883  52.231  1.00  0.00           H  
ATOM   2699  CD  GLU   168      54.895  45.303  52.493  1.00  0.00           C  
ATOM   2700  OE1 GLU   168      54.392  45.802  53.491  1.00  0.00           O  
ATOM   2701  OE2 GLU   168      55.955  45.653  52.027  1.00  0.00           O  
ATOM   2702  C   GLU   168      53.593  41.352  51.988  1.00  0.00           C  
ATOM   2703  O   GLU   168      53.241  41.534  53.113  1.00  0.00           O  
ATOM   2704  N   ARG   169      52.948  40.470  51.213  1.00  0.00           N  
ATOM   2705  H   ARG   169      53.368  40.263  50.318  1.00  0.00           H  
ATOM   2706  CA  ARG   169      51.847  39.594  51.589  1.00  0.00           C  
ATOM   2707  HA  ARG   169      51.132  40.172  52.175  1.00  0.00           H  
ATOM   2708  CB  ARG   169      51.238  39.119  50.251  1.00  0.00           C  
ATOM   2709  HB2 ARG   169      50.819  40.009  49.782  1.00  0.00           H  
ATOM   2710  HB3 ARG   169      51.985  38.690  49.584  1.00  0.00           H  
ATOM   2711  CG  ARG   169      50.108  38.121  50.416  1.00  0.00           C  
ATOM   2712  HG2 ARG   169      50.465  37.461  51.206  1.00  0.00           H  
ATOM   2713  HG3 ARG   169      49.170  38.541  50.780  1.00  0.00           H  
ATOM   2714  CD  ARG   169      49.817  37.373  49.136  1.00  0.00           C  
ATOM   2715  HD2 ARG   169      49.453  37.947  48.284  1.00  0.00           H  
ATOM   2716  HD3 ARG   169      50.796  37.043  48.789  1.00  0.00           H  
ATOM   2717  NE  ARG   169      48.919  36.192  49.305  1.00  0.00           N  
ATOM   2718  HE  ARG   169      49.315  35.335  49.665  1.00  0.00           H  
ATOM   2719  CZ  ARG   169      47.737  36.011  48.781  1.00  0.00           C  
ATOM   2720  NH1 ARG   169      46.968  36.994  48.356  1.00  0.00           N  
ATOM   2721 HH11 ARG   169      47.126  37.914  48.740  1.00  0.00           H  
ATOM   2722 HH12 ARG   169      45.996  36.762  48.208  1.00  0.00           H  
ATOM   2723  NH2 ARG   169      47.216  34.860  48.639  1.00  0.00           N  
ATOM   2724 HH21 ARG   169      47.737  34.072  48.995  1.00  0.00           H  
ATOM   2725 HH22 ARG   169      46.347  34.731  48.141  1.00  0.00           H  
ATOM   2726  C   ARG   169      52.219  38.539  52.577  1.00  0.00           C  
ATOM   2727  O   ARG   169      51.512  38.326  53.575  1.00  0.00           O  
ATOM   2728  N   ALA   170      53.364  37.910  52.406  1.00  0.00           N  
ATOM   2729  H   ALA   170      53.922  38.220  51.624  1.00  0.00           H  
ATOM   2730  CA  ALA   170      53.945  37.135  53.470  1.00  0.00           C  
ATOM   2731  HA  ALA   170      53.288  36.318  53.768  1.00  0.00           H  
ATOM   2732  CB  ALA   170      55.217  36.366  52.942  1.00  0.00           C  
ATOM   2733  HB1 ALA   170      56.080  37.032  52.899  1.00  0.00           H  
ATOM   2734  HB2 ALA   170      55.399  35.540  53.630  1.00  0.00           H  
ATOM   2735  HB3 ALA   170      54.949  35.936  51.977  1.00  0.00           H  
ATOM   2736  C   ALA   170      54.293  37.950  54.752  1.00  0.00           C  
ATOM   2737  O   ALA   170      53.952  37.549  55.892  1.00  0.00           O  
ATOM   2738  N   VAL   171      54.795  39.184  54.574  1.00  0.00           N  
ATOM   2739  H   VAL   171      54.989  39.573  53.662  1.00  0.00           H  
ATOM   2740  CA  VAL   171      55.031  40.066  55.808  1.00  0.00           C  
ATOM   2741  HA  VAL   171      55.712  39.561  56.493  1.00  0.00           H  
ATOM   2742  CB  VAL   171      55.808  41.380  55.452  1.00  0.00           C  
ATOM   2743  HB  VAL   171      55.100  41.904  54.811  1.00  0.00           H  
ATOM   2744  CG1 VAL   171      55.948  42.284  56.660  1.00  0.00           C  
ATOM   2745 HG11 VAL   171      56.530  41.765  57.422  1.00  0.00           H  
ATOM   2746 HG12 VAL   171      56.387  43.247  56.401  1.00  0.00           H  
ATOM   2747 HG13 VAL   171      54.964  42.530  57.059  1.00  0.00           H  
ATOM   2748  CG2 VAL   171      57.196  41.214  54.836  1.00  0.00           C  
ATOM   2749 HG21 VAL   171      57.696  42.175  54.718  1.00  0.00           H  
ATOM   2750 HG22 VAL   171      57.755  40.629  55.566  1.00  0.00           H  
ATOM   2751 HG23 VAL   171      57.078  40.647  53.913  1.00  0.00           H  
ATOM   2752  C   VAL   171      53.730  40.326  56.661  1.00  0.00           C  
ATOM   2753  O   VAL   171      53.747  40.563  57.925  1.00  0.00           O  
ATOM   2754  N   ALA   172      52.533  40.236  56.001  1.00  0.00           N  
ATOM   2755  H   ALA   172      52.458  39.882  55.058  1.00  0.00           H  
ATOM   2756  CA  ALA   172      51.298  40.445  56.795  1.00  0.00           C  
ATOM   2757  HA  ALA   172      51.337  41.391  57.335  1.00  0.00           H  
ATOM   2758  CB  ALA   172      50.183  40.502  55.720  1.00  0.00           C  
ATOM   2759  HB1 ALA   172      49.924  39.494  55.396  1.00  0.00           H  
ATOM   2760  HB2 ALA   172      49.217  40.921  56.001  1.00  0.00           H  
ATOM   2761  HB3 ALA   172      50.434  41.090  54.838  1.00  0.00           H  
ATOM   2762  C   ALA   172      51.014  39.380  57.816  1.00  0.00           C  
ATOM   2763  O   ALA   172      50.446  39.658  58.878  1.00  0.00           O  
ATOM   2764  N   ILE   173      51.548  38.184  57.543  1.00  0.00           N  
ATOM   2765  H   ILE   173      51.955  38.011  56.634  1.00  0.00           H  
ATOM   2766  CA  ILE   173      51.241  37.078  58.429  1.00  0.00           C  
ATOM   2767  HA  ILE   173      50.175  36.948  58.612  1.00  0.00           H  
ATOM   2768  CB  ILE   173      51.846  35.770  57.821  1.00  0.00           C  
ATOM   2769  HB  ILE   173      52.906  35.973  57.664  1.00  0.00           H  
ATOM   2770  CG2 ILE   173      51.513  34.552  58.654  1.00  0.00           C  
ATOM   2771 HG21 ILE   173      52.120  33.733  58.269  1.00  0.00           H  
ATOM   2772 HG22 ILE   173      51.702  34.779  59.704  1.00  0.00           H  
ATOM   2773 HG23 ILE   173      50.444  34.354  58.570  1.00  0.00           H  
ATOM   2774  CG1 ILE   173      51.284  35.476  56.386  1.00  0.00           C  
ATOM   2775 HG12 ILE   173      50.220  35.257  56.477  1.00  0.00           H  
ATOM   2776 HG13 ILE   173      51.240  36.377  55.775  1.00  0.00           H  
ATOM   2777  CD1 ILE   173      52.159  34.384  55.612  1.00  0.00           C  
ATOM   2778 HD11 ILE   173      53.229  34.578  55.683  1.00  0.00           H  
ATOM   2779 HD12 ILE   173      51.825  33.487  56.133  1.00  0.00           H  
ATOM   2780 HD13 ILE   173      51.894  34.257  54.562  1.00  0.00           H  
ATOM   2781  C   ILE   173      51.899  37.320  59.819  1.00  0.00           C  
ATOM   2782  O   ILE   173      51.268  37.166  60.866  1.00  0.00           O  
ATOM   2783  N   VAL   174      53.246  37.685  59.869  1.00  0.00           N  
ATOM   2784  H   VAL   174      53.695  37.737  58.965  1.00  0.00           H  
ATOM   2785  CA  VAL   174      54.012  38.075  61.085  1.00  0.00           C  
ATOM   2786  HA  VAL   174      53.873  37.266  61.802  1.00  0.00           H  
ATOM   2787  CB  VAL   174      55.530  38.108  60.761  1.00  0.00           C  
ATOM   2788  HB  VAL   174      55.674  37.098  60.376  1.00  0.00           H  
ATOM   2789  CG1 VAL   174      55.941  39.091  59.679  1.00  0.00           C  
ATOM   2790 HG11 VAL   174      55.392  38.748  58.803  1.00  0.00           H  
ATOM   2791 HG12 VAL   174      55.582  40.067  60.008  1.00  0.00           H  
ATOM   2792 HG13 VAL   174      57.026  39.129  59.576  1.00  0.00           H  
ATOM   2793  CG2 VAL   174      56.500  38.292  61.961  1.00  0.00           C  
ATOM   2794 HG21 VAL   174      57.523  38.132  61.619  1.00  0.00           H  
ATOM   2795 HG22 VAL   174      56.514  39.347  62.234  1.00  0.00           H  
ATOM   2796 HG23 VAL   174      56.293  37.683  62.841  1.00  0.00           H  
ATOM   2797  C   VAL   174      53.454  39.342  61.697  1.00  0.00           C  
ATOM   2798  O   VAL   174      53.413  39.395  62.945  1.00  0.00           O  
ATOM   2799  N   ARG   175      53.071  40.327  60.945  1.00  0.00           N  
ATOM   2800  H   ARG   175      53.291  40.261  59.961  1.00  0.00           H  
ATOM   2801  CA  ARG   175      52.381  41.588  61.458  1.00  0.00           C  
ATOM   2802  HA  ARG   175      53.009  42.097  62.189  1.00  0.00           H  
ATOM   2803  CB  ARG   175      52.049  42.413  60.236  1.00  0.00           C  
ATOM   2804  HB2 ARG   175      51.582  41.761  59.498  1.00  0.00           H  
ATOM   2805  HB3 ARG   175      51.387  43.214  60.566  1.00  0.00           H  
ATOM   2806  CG  ARG   175      53.224  43.136  59.643  1.00  0.00           C  
ATOM   2807  HG2 ARG   175      53.597  43.846  60.380  1.00  0.00           H  
ATOM   2808  HG3 ARG   175      54.056  42.477  59.394  1.00  0.00           H  
ATOM   2809  CD  ARG   175      52.818  43.923  58.404  1.00  0.00           C  
ATOM   2810  HD2 ARG   175      53.667  44.279  57.821  1.00  0.00           H  
ATOM   2811  HD3 ARG   175      52.296  43.330  57.653  1.00  0.00           H  
ATOM   2812  NE  ARG   175      51.895  45.087  58.771  1.00  0.00           N  
ATOM   2813  HE  ARG   175      51.414  45.080  59.659  1.00  0.00           H  
ATOM   2814  CZ  ARG   175      51.629  46.172  58.070  1.00  0.00           C  
ATOM   2815  NH1 ARG   175      51.877  46.225  56.765  1.00  0.00           N  
ATOM   2816 HH11 ARG   175      52.383  45.472  56.322  1.00  0.00           H  
ATOM   2817 HH12 ARG   175      51.962  47.137  56.339  1.00  0.00           H  
ATOM   2818  NH2 ARG   175      50.989  47.154  58.634  1.00  0.00           N  
ATOM   2819 HH21 ARG   175      50.528  46.998  59.519  1.00  0.00           H  
ATOM   2820 HH22 ARG   175      50.991  48.091  58.256  1.00  0.00           H  
ATOM   2821  C   ARG   175      51.050  41.319  62.141  1.00  0.00           C  
ATOM   2822  O   ARG   175      50.674  42.091  63.020  1.00  0.00           O  
ATOM   2823  N   LEU   176      50.369  40.245  61.678  1.00  0.00           N  
ATOM   2824  H   LEU   176      50.665  39.723  60.866  1.00  0.00           H  
ATOM   2825  CA  LEU   176      49.086  39.812  62.418  1.00  0.00           C  
ATOM   2826  HA  LEU   176      48.527  40.746  62.482  1.00  0.00           H  
ATOM   2827  CB  LEU   176      48.147  38.923  61.592  1.00  0.00           C  
ATOM   2828  HB2 LEU   176      48.086  39.373  60.601  1.00  0.00           H  
ATOM   2829  HB3 LEU   176      48.553  37.912  61.569  1.00  0.00           H  
ATOM   2830  CG  LEU   176      46.758  38.925  62.230  1.00  0.00           C  
ATOM   2831  HG  LEU   176      46.875  38.789  63.305  1.00  0.00           H  
ATOM   2832  CD1 LEU   176      45.899  40.160  61.831  1.00  0.00           C  
ATOM   2833 HD11 LEU   176      45.770  40.236  60.751  1.00  0.00           H  
ATOM   2834 HD12 LEU   176      44.863  40.128  62.166  1.00  0.00           H  
ATOM   2835 HD13 LEU   176      46.332  41.103  62.164  1.00  0.00           H  
ATOM   2836  CD2 LEU   176      45.862  37.786  61.784  1.00  0.00           C  
ATOM   2837 HD21 LEU   176      45.912  37.618  60.708  1.00  0.00           H  
ATOM   2838 HD22 LEU   176      46.260  36.952  62.360  1.00  0.00           H  
ATOM   2839 HD23 LEU   176      44.882  37.942  62.236  1.00  0.00           H  
ATOM   2840  C   LEU   176      49.272  39.318  63.823  1.00  0.00           C  
ATOM   2841  O   LEU   176      48.525  39.622  64.736  1.00  0.00           O  
ATOM   2842  N   VAL   177      50.244  38.441  64.032  1.00  0.00           N  
ATOM   2843  H   VAL   177      50.936  38.197  63.337  1.00  0.00           H  
ATOM   2844  CA  VAL   177      50.490  37.788  65.375  1.00  0.00           C  
ATOM   2845  HA  VAL   177      49.504  37.484  65.726  1.00  0.00           H  
ATOM   2846  CB  VAL   177      51.296  36.441  65.315  1.00  0.00           C  
ATOM   2847  HB  VAL   177      52.217  36.628  64.763  1.00  0.00           H  
ATOM   2848  CG1 VAL   177      51.660  35.816  66.685  1.00  0.00           C  
ATOM   2849 HG11 VAL   177      52.223  34.886  66.598  1.00  0.00           H  
ATOM   2850 HG12 VAL   177      52.390  36.476  67.154  1.00  0.00           H  
ATOM   2851 HG13 VAL   177      50.816  35.760  67.372  1.00  0.00           H  
ATOM   2852  CG2 VAL   177      50.418  35.390  64.546  1.00  0.00           C  
ATOM   2853 HG21 VAL   177      49.397  35.311  64.921  1.00  0.00           H  
ATOM   2854 HG22 VAL   177      50.221  35.855  63.580  1.00  0.00           H  
ATOM   2855 HG23 VAL   177      50.962  34.455  64.408  1.00  0.00           H  
ATOM   2856  C   VAL   177      51.120  38.783  66.346  1.00  0.00           C  
ATOM   2857  O   VAL   177      50.645  39.128  67.396  1.00  0.00           O  
ATOM   2858  N   LEU   178      52.231  39.422  65.981  1.00  0.00           N  
ATOM   2859  H   LEU   178      52.671  39.108  65.128  1.00  0.00           H  
ATOM   2860  CA  LEU   178      53.128  40.281  66.807  1.00  0.00           C  
ATOM   2861  HA  LEU   178      53.166  39.814  67.792  1.00  0.00           H  
ATOM   2862  CB  LEU   178      54.565  40.422  66.278  1.00  0.00           C  
ATOM   2863  HB2 LEU   178      54.405  40.790  65.265  1.00  0.00           H  
ATOM   2864  HB3 LEU   178      55.197  41.138  66.804  1.00  0.00           H  
ATOM   2865  CG  LEU   178      55.239  39.028  66.085  1.00  0.00           C  
ATOM   2866  HG  LEU   178      54.553  38.347  65.582  1.00  0.00           H  
ATOM   2867  CD1 LEU   178      56.593  39.188  65.351  1.00  0.00           C  
ATOM   2868 HD11 LEU   178      56.385  39.735  64.431  1.00  0.00           H  
ATOM   2869 HD12 LEU   178      57.386  39.599  65.975  1.00  0.00           H  
ATOM   2870 HD13 LEU   178      56.912  38.202  65.012  1.00  0.00           H  
ATOM   2871  CD2 LEU   178      55.681  38.327  67.360  1.00  0.00           C  
ATOM   2872 HD21 LEU   178      54.865  38.357  68.082  1.00  0.00           H  
ATOM   2873 HD22 LEU   178      55.975  37.309  67.104  1.00  0.00           H  
ATOM   2874 HD23 LEU   178      56.529  38.885  67.759  1.00  0.00           H  
ATOM   2875  C   LEU   178      52.455  41.675  66.968  1.00  0.00           C  
ATOM   2876  O   LEU   178      52.507  42.163  68.086  1.00  0.00           O  
ATOM   2877  N   GLY   179      51.798  42.250  65.911  1.00  0.00           N  
ATOM   2878  H   GLY   179      51.722  41.720  65.055  1.00  0.00           H  
ATOM   2879  CA  GLY   179      51.328  43.603  65.875  1.00  0.00           C  
ATOM   2880  HA2 GLY   179      51.911  44.160  66.608  1.00  0.00           H  
ATOM   2881  HA3 GLY   179      51.632  43.896  64.870  1.00  0.00           H  
ATOM   2882  C   GLY   179      49.855  43.681  66.218  1.00  0.00           C  
ATOM   2883  O   GLY   179      49.417  44.792  66.108  1.00  0.00           O  
ATOM   2884  N   PHE   180      49.079  42.619  66.404  1.00  0.00           N  
ATOM   2885  H   PHE   180      49.474  41.714  66.616  1.00  0.00           H  
ATOM   2886  CA  PHE   180      47.626  42.747  66.621  1.00  0.00           C  
ATOM   2887  HA  PHE   180      47.439  43.717  67.081  1.00  0.00           H  
ATOM   2888  CB  PHE   180      46.914  42.650  65.276  1.00  0.00           C  
ATOM   2889  HB2 PHE   180      47.446  43.226  64.519  1.00  0.00           H  
ATOM   2890  HB3 PHE   180      46.882  41.614  64.939  1.00  0.00           H  
ATOM   2891  CG  PHE   180      45.414  43.026  65.301  1.00  0.00           C  
ATOM   2892  CD1 PHE   180      45.050  44.385  65.437  1.00  0.00           C  
ATOM   2893  HD1 PHE   180      45.705  45.243  65.406  1.00  0.00           H  
ATOM   2894  CE1 PHE   180      43.663  44.711  65.599  1.00  0.00           C  
ATOM   2895  HE1 PHE   180      43.511  45.768  65.762  1.00  0.00           H  
ATOM   2896  CZ  PHE   180      42.665  43.739  65.752  1.00  0.00           C  
ATOM   2897  HZ  PHE   180      41.686  43.956  66.155  1.00  0.00           H  
ATOM   2898  CE2 PHE   180      43.093  42.384  65.622  1.00  0.00           C  
ATOM   2899  HE2 PHE   180      42.330  41.639  65.790  1.00  0.00           H  
ATOM   2900  CD2 PHE   180      44.414  42.041  65.382  1.00  0.00           C  
ATOM   2901  HD2 PHE   180      44.700  41.004  65.278  1.00  0.00           H  
ATOM   2902  C   PHE   180      47.016  41.724  67.641  1.00  0.00           C  
ATOM   2903  O   PHE   180      46.509  42.208  68.636  1.00  0.00           O  
ATOM   2904  N   LEU   181      47.153  40.422  67.295  1.00  0.00           N  
ATOM   2905  H   LEU   181      47.504  40.178  66.380  1.00  0.00           H  
ATOM   2906  CA  LEU   181      46.700  39.383  68.216  1.00  0.00           C  
ATOM   2907  HA  LEU   181      45.648  39.616  68.381  1.00  0.00           H  
ATOM   2908  CB  LEU   181      46.666  38.020  67.471  1.00  0.00           C  
ATOM   2909  HB2 LEU   181      47.685  37.829  67.133  1.00  0.00           H  
ATOM   2910  HB3 LEU   181      46.333  37.213  68.123  1.00  0.00           H  
ATOM   2911  CG  LEU   181      45.909  37.978  66.101  1.00  0.00           C  
ATOM   2912  HG  LEU   181      46.328  38.759  65.467  1.00  0.00           H  
ATOM   2913  CD1 LEU   181      46.153  36.690  65.350  1.00  0.00           C  
ATOM   2914 HD11 LEU   181      47.174  36.503  65.016  1.00  0.00           H  
ATOM   2915 HD12 LEU   181      45.832  35.871  65.994  1.00  0.00           H  
ATOM   2916 HD13 LEU   181      45.531  36.568  64.462  1.00  0.00           H  
ATOM   2917  CD2 LEU   181      44.421  38.189  66.340  1.00  0.00           C  
ATOM   2918 HD21 LEU   181      44.239  39.177  66.763  1.00  0.00           H  
ATOM   2919 HD22 LEU   181      43.954  38.105  65.359  1.00  0.00           H  
ATOM   2920 HD23 LEU   181      44.118  37.339  66.951  1.00  0.00           H  
ATOM   2921  C   LEU   181      47.504  39.203  69.567  1.00  0.00           C  
ATOM   2922  O   LEU   181      46.820  38.940  70.547  1.00  0.00           O  
ATOM   2923  N   TRP   182      48.786  39.413  69.618  1.00  0.00           N  
ATOM   2924  H   TRP   182      49.337  39.339  68.775  1.00  0.00           H  
ATOM   2925  CA  TRP   182      49.535  39.432  70.962  1.00  0.00           C  
ATOM   2926  HA  TRP   182      49.189  38.590  71.562  1.00  0.00           H  
ATOM   2927  CB  TRP   182      51.065  39.093  70.656  1.00  0.00           C  
ATOM   2928  HB2 TRP   182      51.153  38.175  70.074  1.00  0.00           H  
ATOM   2929  HB3 TRP   182      51.651  39.840  70.122  1.00  0.00           H  
ATOM   2930  CG  TRP   182      51.781  38.876  71.946  1.00  0.00           C  
ATOM   2931  CD1 TRP   182      52.640  39.740  72.459  1.00  0.00           C  
ATOM   2932  HD1 TRP   182      52.892  40.676  71.982  1.00  0.00           H  
ATOM   2933  NE1 TRP   182      53.113  39.209  73.688  1.00  0.00           N  
ATOM   2934  HE1 TRP   182      53.863  39.639  74.210  1.00  0.00           H  
ATOM   2935  CE2 TRP   182      52.536  37.984  74.010  1.00  0.00           C  
ATOM   2936  CZ2 TRP   182      52.801  37.093  75.063  1.00  0.00           C  
ATOM   2937  HZ2 TRP   182      53.488  37.420  75.830  1.00  0.00           H  
ATOM   2938  CH2 TRP   182      52.100  35.918  75.126  1.00  0.00           C  
ATOM   2939  HH2 TRP   182      52.197  35.197  75.924  1.00  0.00           H  
ATOM   2940  CZ3 TRP   182      51.237  35.609  74.077  1.00  0.00           C  
ATOM   2941  HZ3 TRP   182      50.761  34.639  74.073  1.00  0.00           H  
ATOM   2942  CE3 TRP   182      51.091  36.458  72.916  1.00  0.00           C  
ATOM   2943  HE3 TRP   182      50.400  36.176  72.135  1.00  0.00           H  
ATOM   2944  CD2 TRP   182      51.680  37.711  72.877  1.00  0.00           C  
ATOM   2945  C   TRP   182      49.190  40.659  71.811  1.00  0.00           C  
ATOM   2946  O   TRP   182      48.821  40.475  73.013  1.00  0.00           O  
ATOM   2947  N   PRO   183      49.096  41.903  71.244  1.00  0.00           N  
ATOM   2948  CD  PRO   183      49.789  42.280  69.971  1.00  0.00           C  
ATOM   2949  HD2 PRO   183      49.124  41.944  69.175  1.00  0.00           H  
ATOM   2950  HD3 PRO   183      50.784  41.833  69.963  1.00  0.00           H  
ATOM   2951  CG  PRO   183      49.898  43.756  70.022  1.00  0.00           C  
ATOM   2952  HG2 PRO   183      49.826  44.350  69.112  1.00  0.00           H  
ATOM   2953  HG3 PRO   183      50.789  44.038  70.583  1.00  0.00           H  
ATOM   2954  CB  PRO   183      48.638  44.141  70.803  1.00  0.00           C  
ATOM   2955  HB2 PRO   183      47.830  44.043  70.077  1.00  0.00           H  
ATOM   2956  HB3 PRO   183      48.829  45.157  71.148  1.00  0.00           H  
ATOM   2957  CA  PRO   183      48.467  43.023  71.908  1.00  0.00           C  
ATOM   2958  HA  PRO   183      49.067  43.318  72.769  1.00  0.00           H  
ATOM   2959  C   PRO   183      47.060  42.839  72.384  1.00  0.00           C  
ATOM   2960  O   PRO   183      46.797  43.170  73.543  1.00  0.00           O  
ATOM   2961  N   LEU   184      46.203  42.282  71.514  1.00  0.00           N  
ATOM   2962  H   LEU   184      46.483  42.244  70.544  1.00  0.00           H  
ATOM   2963  CA  LEU   184      44.849  41.919  71.924  1.00  0.00           C  
ATOM   2964  HA  LEU   184      44.329  42.821  72.247  1.00  0.00           H  
ATOM   2965  CB  LEU   184      44.040  41.418  70.709  1.00  0.00           C  
ATOM   2966  HB2 LEU   184      44.203  42.172  69.939  1.00  0.00           H  
ATOM   2967  HB3 LEU   184      44.456  40.477  70.348  1.00  0.00           H  
ATOM   2968  CG  LEU   184      42.525  41.233  70.876  1.00  0.00           C  
ATOM   2969  HG  LEU   184      42.264  40.287  71.351  1.00  0.00           H  
ATOM   2970  CD1 LEU   184      41.798  42.299  71.776  1.00  0.00           C  
ATOM   2971 HD11 LEU   184      42.383  42.521  72.669  1.00  0.00           H  
ATOM   2972 HD12 LEU   184      41.673  43.234  71.230  1.00  0.00           H  
ATOM   2973 HD13 LEU   184      40.800  41.998  72.097  1.00  0.00           H  
ATOM   2974  CD2 LEU   184      41.766  41.208  69.564  1.00  0.00           C  
ATOM   2975 HD21 LEU   184      42.096  40.308  69.046  1.00  0.00           H  
ATOM   2976 HD22 LEU   184      40.694  41.242  69.756  1.00  0.00           H  
ATOM   2977 HD23 LEU   184      42.104  41.961  68.852  1.00  0.00           H  
ATOM   2978  C   LEU   184      44.728  40.892  73.160  1.00  0.00           C  
ATOM   2979  O   LEU   184      43.883  41.081  74.027  1.00  0.00           O  
ATOM   2980  N   LEU   185      45.484  39.844  73.136  1.00  0.00           N  
ATOM   2981  H   LEU   185      45.925  39.720  72.236  1.00  0.00           H  
ATOM   2982  CA  LEU   185      45.522  38.806  74.196  1.00  0.00           C  
ATOM   2983  HA  LEU   185      44.469  38.583  74.366  1.00  0.00           H  
ATOM   2984  CB  LEU   185      46.424  37.577  73.727  1.00  0.00           C  
ATOM   2985  HB2 LEU   185      46.085  37.149  72.783  1.00  0.00           H  
ATOM   2986  HB3 LEU   185      47.426  37.964  73.546  1.00  0.00           H  
ATOM   2987  CG  LEU   185      46.428  36.397  74.788  1.00  0.00           C  
ATOM   2988  HG  LEU   185      46.490  36.842  75.781  1.00  0.00           H  
ATOM   2989  CD1 LEU   185      45.125  35.603  74.567  1.00  0.00           C  
ATOM   2990 HD11 LEU   185      44.974  35.405  73.505  1.00  0.00           H  
ATOM   2991 HD12 LEU   185      45.173  34.707  75.185  1.00  0.00           H  
ATOM   2992 HD13 LEU   185      44.271  36.190  74.904  1.00  0.00           H  
ATOM   2993  CD2 LEU   185      47.645  35.487  74.607  1.00  0.00           C  
ATOM   2994 HD21 LEU   185      47.725  34.779  75.432  1.00  0.00           H  
ATOM   2995 HD22 LEU   185      47.473  34.924  73.689  1.00  0.00           H  
ATOM   2996 HD23 LEU   185      48.559  36.079  74.573  1.00  0.00           H  
ATOM   2997  C   LEU   185      46.001  39.481  75.464  1.00  0.00           C  
ATOM   2998  O   LEU   185      45.362  39.172  76.453  1.00  0.00           O  
ATOM   2999  N   THR   186      47.205  40.157  75.469  1.00  0.00           N  
ATOM   3000  H   THR   186      47.593  40.232  74.539  1.00  0.00           H  
ATOM   3001  CA  THR   186      47.896  40.600  76.674  1.00  0.00           C  
ATOM   3002  HA  THR   186      47.727  39.781  77.373  1.00  0.00           H  
ATOM   3003  CB  THR   186      49.424  40.700  76.556  1.00  0.00           C  
ATOM   3004  HB  THR   186      49.874  40.989  77.506  1.00  0.00           H  
ATOM   3005  CG2 THR   186      50.035  39.329  76.336  1.00  0.00           C  
ATOM   3006 HG21 THR   186      51.004  39.384  76.831  1.00  0.00           H  
ATOM   3007 HG22 THR   186      49.453  38.635  76.943  1.00  0.00           H  
ATOM   3008 HG23 THR   186      49.983  39.043  75.286  1.00  0.00           H  
ATOM   3009  OG1 THR   186      49.887  41.572  75.523  1.00  0.00           O  
ATOM   3010  HG1 THR   186      49.635  41.127  74.710  1.00  0.00           H  
ATOM   3011  C   THR   186      47.282  41.887  77.277  1.00  0.00           C  
ATOM   3012  O   THR   186      46.973  41.880  78.478  1.00  0.00           O  
ATOM   3013  N   LEU   187      47.176  43.000  76.578  1.00  0.00           N  
ATOM   3014  H   LEU   187      47.524  43.042  75.630  1.00  0.00           H  
ATOM   3015  CA  LEU   187      46.752  44.335  77.015  1.00  0.00           C  
ATOM   3016  HA  LEU   187      47.406  44.637  77.833  1.00  0.00           H  
ATOM   3017  CB  LEU   187      47.026  45.209  75.838  1.00  0.00           C  
ATOM   3018  HB2 LEU   187      46.277  44.870  75.123  1.00  0.00           H  
ATOM   3019  HB3 LEU   187      46.682  46.219  76.060  1.00  0.00           H  
ATOM   3020  CG  LEU   187      48.418  45.251  75.250  1.00  0.00           C  
ATOM   3021  HG  LEU   187      48.634  44.224  74.955  1.00  0.00           H  
ATOM   3022  CD1 LEU   187      48.452  46.220  74.095  1.00  0.00           C  
ATOM   3023 HD11 LEU   187      49.498  46.176  73.793  1.00  0.00           H  
ATOM   3024 HD12 LEU   187      47.722  46.019  73.311  1.00  0.00           H  
ATOM   3025 HD13 LEU   187      48.287  47.252  74.404  1.00  0.00           H  
ATOM   3026  CD2 LEU   187      49.465  45.660  76.291  1.00  0.00           C  
ATOM   3027 HD21 LEU   187      49.871  44.724  76.674  1.00  0.00           H  
ATOM   3028 HD22 LEU   187      50.332  46.242  75.980  1.00  0.00           H  
ATOM   3029 HD23 LEU   187      49.007  46.185  77.129  1.00  0.00           H  
ATOM   3030  C   LEU   187      45.237  44.428  77.475  1.00  0.00           C  
ATOM   3031  O   LEU   187      44.802  45.468  78.018  1.00  0.00           O  
ATOM   3032  N   THR   188      44.571  43.325  77.394  1.00  0.00           N  
ATOM   3033  H   THR   188      45.067  42.542  76.993  1.00  0.00           H  
ATOM   3034  CA  THR   188      43.299  43.033  78.004  1.00  0.00           C  
ATOM   3035  HA  THR   188      43.030  44.021  78.379  1.00  0.00           H  
ATOM   3036  CB  THR   188      42.216  42.622  76.986  1.00  0.00           C  
ATOM   3037  HB  THR   188      41.263  42.631  77.515  1.00  0.00           H  
ATOM   3038  CG2 THR   188      42.112  43.557  75.733  1.00  0.00           C  
ATOM   3039 HG21 THR   188      41.845  44.570  76.034  1.00  0.00           H  
ATOM   3040 HG22 THR   188      43.073  43.576  75.221  1.00  0.00           H  
ATOM   3041 HG23 THR   188      41.404  43.108  75.036  1.00  0.00           H  
ATOM   3042  OG1 THR   188      42.595  41.313  76.495  1.00  0.00           O  
ATOM   3043  HG1 THR   188      43.028  41.460  75.650  1.00  0.00           H  
ATOM   3044  C   THR   188      43.430  42.103  79.207  1.00  0.00           C  
ATOM   3045  O   THR   188      43.244  42.574  80.359  1.00  0.00           O  
ATOM   3046  N   ILE   189      43.725  40.828  79.002  1.00  0.00           N  
ATOM   3047  H   ILE   189      43.772  40.493  78.050  1.00  0.00           H  
ATOM   3048  CA  ILE   189      43.507  39.820  80.033  1.00  0.00           C  
ATOM   3049  HA  ILE   189      42.504  39.906  80.450  1.00  0.00           H  
ATOM   3050  CB  ILE   189      43.750  38.443  79.402  1.00  0.00           C  
ATOM   3051  HB  ILE   189      44.807  38.405  79.135  1.00  0.00           H  
ATOM   3052  CG2 ILE   189      43.588  37.373  80.496  1.00  0.00           C  
ATOM   3053 HG21 ILE   189      44.403  37.453  81.216  1.00  0.00           H  
ATOM   3054 HG22 ILE   189      42.684  37.604  81.060  1.00  0.00           H  
ATOM   3055 HG23 ILE   189      43.571  36.339  80.150  1.00  0.00           H  
ATOM   3056  CG1 ILE   189      42.718  38.137  78.298  1.00  0.00           C  
ATOM   3057 HG12 ILE   189      41.721  37.924  78.682  1.00  0.00           H  
ATOM   3058 HG13 ILE   189      42.734  39.032  77.675  1.00  0.00           H  
ATOM   3059  CD1 ILE   189      43.161  37.002  77.297  1.00  0.00           C  
ATOM   3060 HD11 ILE   189      44.233  36.823  77.382  1.00  0.00           H  
ATOM   3061 HD12 ILE   189      42.906  37.133  76.246  1.00  0.00           H  
ATOM   3062 HD13 ILE   189      42.713  36.045  77.563  1.00  0.00           H  
ATOM   3063  C   ILE   189      44.534  40.009  81.219  1.00  0.00           C  
ATOM   3064  O   ILE   189      44.233  40.112  82.408  1.00  0.00           O  
ATOM   3065  N   CYS   190      45.824  40.324  80.863  1.00  0.00           N  
ATOM   3066  H   CYS   190      46.102  40.446  79.900  1.00  0.00           H  
ATOM   3067  CA  CYS   190      46.864  40.593  81.867  1.00  0.00           C  
ATOM   3068  HA  CYS   190      46.884  39.780  82.594  1.00  0.00           H  
ATOM   3069  CB  CYS   190      48.196  40.594  81.202  1.00  0.00           C  
ATOM   3070  HB2 CYS   190      48.269  39.757  80.507  1.00  0.00           H  
ATOM   3071  HB3 CYS   190      48.227  41.475  80.561  1.00  0.00           H  
ATOM   3072  SG  CYS   190      49.539  40.561  82.397  1.00  0.00           S  
ATOM   3073  HG  CYS   190      50.400  41.432  81.862  1.00  0.00           H  
ATOM   3074  C   CYS   190      46.439  41.829  82.696  1.00  0.00           C  
ATOM   3075  O   CYS   190      46.633  41.812  83.928  1.00  0.00           O  
ATOM   3076  N   TYR   191      45.892  42.838  82.067  1.00  0.00           N  
ATOM   3077  H   TYR   191      45.759  42.686  81.077  1.00  0.00           H  
ATOM   3078  CA  TYR   191      45.439  44.143  82.640  1.00  0.00           C  
ATOM   3079  HA  TYR   191      46.296  44.553  83.175  1.00  0.00           H  
ATOM   3080  CB  TYR   191      45.233  45.126  81.499  1.00  0.00           C  
ATOM   3081  HB2 TYR   191      44.819  44.711  80.580  1.00  0.00           H  
ATOM   3082  HB3 TYR   191      44.650  45.973  81.860  1.00  0.00           H  
ATOM   3083  CG  TYR   191      46.513  45.971  81.353  1.00  0.00           C  
ATOM   3084  CD1 TYR   191      46.844  47.002  82.227  1.00  0.00           C  
ATOM   3085  HD1 TYR   191      46.191  47.390  82.994  1.00  0.00           H  
ATOM   3086  CE1 TYR   191      48.096  47.703  82.087  1.00  0.00           C  
ATOM   3087  HE1 TYR   191      48.323  48.606  82.634  1.00  0.00           H  
ATOM   3088  CZ  TYR   191      48.967  47.285  81.091  1.00  0.00           C  
ATOM   3089  OH  TYR   191      50.147  47.936  80.998  1.00  0.00           O  
ATOM   3090  HH  TYR   191      50.622  47.587  80.239  1.00  0.00           H  
ATOM   3091  CE2 TYR   191      48.688  46.210  80.258  1.00  0.00           C  
ATOM   3092  HE2 TYR   191      49.371  45.893  79.484  1.00  0.00           H  
ATOM   3093  CD2 TYR   191      47.480  45.462  80.431  1.00  0.00           C  
ATOM   3094  HD2 TYR   191      47.284  44.575  79.847  1.00  0.00           H  
ATOM   3095  C   TYR   191      44.243  44.115  83.492  1.00  0.00           C  
ATOM   3096  O   TYR   191      44.175  44.749  84.558  1.00  0.00           O  
ATOM   3097  N   THR   192      43.299  43.196  83.156  1.00  0.00           N  
ATOM   3098  H   THR   192      43.607  42.590  82.408  1.00  0.00           H  
ATOM   3099  CA  THR   192      42.076  42.909  83.986  1.00  0.00           C  
ATOM   3100  HA  THR   192      41.673  43.914  84.115  1.00  0.00           H  
ATOM   3101  CB  THR   192      41.118  42.086  83.136  1.00  0.00           C  
ATOM   3102  HB  THR   192      41.707  41.214  82.852  1.00  0.00           H  
ATOM   3103  CG2 THR   192      39.829  41.742  83.903  1.00  0.00           C  
ATOM   3104 HG21 THR   192      39.977  40.922  84.607  1.00  0.00           H  
ATOM   3105 HG22 THR   192      39.553  42.649  84.442  1.00  0.00           H  
ATOM   3106 HG23 THR   192      39.033  41.549  83.184  1.00  0.00           H  
ATOM   3107  OG1 THR   192      40.919  42.874  82.006  1.00  0.00           O  
ATOM   3108  HG1 THR   192      41.689  42.928  81.435  1.00  0.00           H  
ATOM   3109  C   THR   192      42.446  42.244  85.276  1.00  0.00           C  
ATOM   3110  O   THR   192      42.006  42.515  86.341  1.00  0.00           O  
ATOM   3111  N   PHE   193      43.392  41.279  85.248  1.00  0.00           N  
ATOM   3112  H   PHE   193      43.744  40.925  84.370  1.00  0.00           H  
ATOM   3113  CA  PHE   193      44.038  40.732  86.476  1.00  0.00           C  
ATOM   3114  HA  PHE   193      43.212  40.525  87.158  1.00  0.00           H  
ATOM   3115  CB  PHE   193      44.683  39.381  86.214  1.00  0.00           C  
ATOM   3116  HB2 PHE   193      43.950  38.810  85.644  1.00  0.00           H  
ATOM   3117  HB3 PHE   193      45.552  39.627  85.605  1.00  0.00           H  
ATOM   3118  CG  PHE   193      45.173  38.450  87.371  1.00  0.00           C  
ATOM   3119  CD1 PHE   193      44.615  38.563  88.629  1.00  0.00           C  
ATOM   3120  HD1 PHE   193      43.776  39.220  88.807  1.00  0.00           H  
ATOM   3121  CE1 PHE   193      45.080  37.696  89.659  1.00  0.00           C  
ATOM   3122  HE1 PHE   193      44.624  37.855  90.625  1.00  0.00           H  
ATOM   3123  CZ  PHE   193      45.948  36.678  89.338  1.00  0.00           C  
ATOM   3124  HZ  PHE   193      46.214  35.995  90.131  1.00  0.00           H  
ATOM   3125  CE2 PHE   193      46.455  36.508  88.042  1.00  0.00           C  
ATOM   3126  HE2 PHE   193      47.002  35.601  87.831  1.00  0.00           H  
ATOM   3127  CD2 PHE   193      46.113  37.417  87.079  1.00  0.00           C  
ATOM   3128  HD2 PHE   193      46.568  37.335  86.103  1.00  0.00           H  
ATOM   3129  C   PHE   193      44.941  41.563  87.402  1.00  0.00           C  
ATOM   3130  O   PHE   193      44.814  41.625  88.578  1.00  0.00           O  
ATOM   3131  N   ILE   194      45.655  42.468  86.720  1.00  0.00           N  
ATOM   3132  H   ILE   194      45.611  42.532  85.713  1.00  0.00           H  
ATOM   3133  CA  ILE   194      46.419  43.612  87.337  1.00  0.00           C  
ATOM   3134  HA  ILE   194      47.087  43.265  88.127  1.00  0.00           H  
ATOM   3135  CB  ILE   194      47.322  44.325  86.292  1.00  0.00           C  
ATOM   3136  HB  ILE   194      46.754  44.396  85.364  1.00  0.00           H  
ATOM   3137  CG2 ILE   194      47.595  45.751  86.638  1.00  0.00           C  
ATOM   3138 HG21 ILE   194      46.723  46.391  86.501  1.00  0.00           H  
ATOM   3139 HG22 ILE   194      48.129  45.804  87.586  1.00  0.00           H  
ATOM   3140 HG23 ILE   194      48.329  46.175  85.953  1.00  0.00           H  
ATOM   3141  CG1 ILE   194      48.634  43.396  86.036  1.00  0.00           C  
ATOM   3142 HG12 ILE   194      49.351  43.438  86.856  1.00  0.00           H  
ATOM   3143 HG13 ILE   194      48.300  42.363  85.941  1.00  0.00           H  
ATOM   3144  CD1 ILE   194      49.406  43.791  84.861  1.00  0.00           C  
ATOM   3145 HD11 ILE   194      49.999  44.691  85.021  1.00  0.00           H  
ATOM   3146 HD12 ILE   194      50.200  43.111  84.552  1.00  0.00           H  
ATOM   3147 HD13 ILE   194      48.684  43.903  84.052  1.00  0.00           H  
ATOM   3148  C   ILE   194      45.435  44.588  88.072  1.00  0.00           C  
ATOM   3149  O   ILE   194      45.692  45.014  89.180  1.00  0.00           O  
ATOM   3150  N   LEU   195      44.267  44.981  87.472  1.00  0.00           N  
ATOM   3151  H   LEU   195      44.186  44.776  86.486  1.00  0.00           H  
ATOM   3152  CA  LEU   195      43.302  45.896  88.006  1.00  0.00           C  
ATOM   3153  HA  LEU   195      43.930  46.724  88.335  1.00  0.00           H  
ATOM   3154  CB  LEU   195      42.264  46.359  86.921  1.00  0.00           C  
ATOM   3155  HB2 LEU   195      41.973  45.450  86.395  1.00  0.00           H  
ATOM   3156  HB3 LEU   195      41.469  46.759  87.552  1.00  0.00           H  
ATOM   3157  CG  LEU   195      42.706  47.380  85.872  1.00  0.00           C  
ATOM   3158  HG  LEU   195      43.711  47.104  85.552  1.00  0.00           H  
ATOM   3159  CD1 LEU   195      41.908  47.361  84.601  1.00  0.00           C  
ATOM   3160 HD11 LEU   195      40.863  47.657  84.689  1.00  0.00           H  
ATOM   3161 HD12 LEU   195      42.376  47.940  83.804  1.00  0.00           H  
ATOM   3162 HD13 LEU   195      42.005  46.348  84.211  1.00  0.00           H  
ATOM   3163  CD2 LEU   195      42.681  48.810  86.467  1.00  0.00           C  
ATOM   3164 HD21 LEU   195      43.081  49.500  85.724  1.00  0.00           H  
ATOM   3165 HD22 LEU   195      41.619  48.997  86.622  1.00  0.00           H  
ATOM   3166 HD23 LEU   195      43.231  48.837  87.407  1.00  0.00           H  
ATOM   3167  C   LEU   195      42.542  45.239  89.225  1.00  0.00           C  
ATOM   3168  O   LEU   195      42.201  45.982  90.112  1.00  0.00           O  
ATOM   3169  N   LEU   196      42.351  43.880  89.125  1.00  0.00           N  
ATOM   3170  H   LEU   196      42.673  43.392  88.302  1.00  0.00           H  
ATOM   3171  CA  LEU   196      41.685  43.131  90.146  1.00  0.00           C  
ATOM   3172  HA  LEU   196      40.956  43.778  90.636  1.00  0.00           H  
ATOM   3173  CB  LEU   196      40.954  41.889  89.463  1.00  0.00           C  
ATOM   3174  HB2 LEU   196      41.543  41.656  88.575  1.00  0.00           H  
ATOM   3175  HB3 LEU   196      41.120  40.954  89.999  1.00  0.00           H  
ATOM   3176  CG  LEU   196      39.467  42.196  89.285  1.00  0.00           C  
ATOM   3177  HG  LEU   196      38.948  42.553  90.175  1.00  0.00           H  
ATOM   3178  CD1 LEU   196      39.250  43.242  88.129  1.00  0.00           C  
ATOM   3179 HD11 LEU   196      39.571  42.899  87.145  1.00  0.00           H  
ATOM   3180 HD12 LEU   196      38.214  43.572  88.203  1.00  0.00           H  
ATOM   3181 HD13 LEU   196      39.909  44.098  88.269  1.00  0.00           H  
ATOM   3182  CD2 LEU   196      38.819  40.898  88.681  1.00  0.00           C  
ATOM   3183 HD21 LEU   196      39.397  40.534  87.831  1.00  0.00           H  
ATOM   3184 HD22 LEU   196      38.783  40.052  89.367  1.00  0.00           H  
ATOM   3185 HD23 LEU   196      37.834  41.152  88.288  1.00  0.00           H  
ATOM   3186  C   LEU   196      42.683  42.838  91.332  1.00  0.00           C  
ATOM   3187  O   LEU   196      42.344  43.072  92.509  1.00  0.00           O  
ATOM   3188  N   ARG   197      43.898  42.353  91.080  1.00  0.00           N  
ATOM   3189  H   ARG   197      44.080  42.266  90.090  1.00  0.00           H  
ATOM   3190  CA  ARG   197      44.944  42.069  92.074  1.00  0.00           C  
ATOM   3191  HA  ARG   197      44.437  41.458  92.822  1.00  0.00           H  
ATOM   3192  CB  ARG   197      46.057  41.200  91.291  1.00  0.00           C  
ATOM   3193  HB2 ARG   197      45.484  40.377  90.865  1.00  0.00           H  
ATOM   3194  HB3 ARG   197      46.472  41.659  90.394  1.00  0.00           H  
ATOM   3195  CG  ARG   197      47.253  40.762  92.212  1.00  0.00           C  
ATOM   3196  HG2 ARG   197      48.095  40.321  91.677  1.00  0.00           H  
ATOM   3197  HG3 ARG   197      47.709  41.678  92.586  1.00  0.00           H  
ATOM   3198  CD  ARG   197      46.924  39.894  93.464  1.00  0.00           C  
ATOM   3199  HD2 ARG   197      47.830  39.834  94.068  1.00  0.00           H  
ATOM   3200  HD3 ARG   197      46.133  40.457  93.959  1.00  0.00           H  
ATOM   3201  NE  ARG   197      46.453  38.641  93.111  1.00  0.00           N  
ATOM   3202  HE  ARG   197      45.456  38.493  93.170  1.00  0.00           H  
ATOM   3203  CZ  ARG   197      47.167  37.632  92.718  1.00  0.00           C  
ATOM   3204  NH1 ARG   197      48.427  37.613  92.739  1.00  0.00           N  
ATOM   3205 HH11 ARG   197      48.876  38.481  92.996  1.00  0.00           H  
ATOM   3206 HH12 ARG   197      48.967  36.797  92.490  1.00  0.00           H  
ATOM   3207  NH2 ARG   197      46.584  36.495  92.459  1.00  0.00           N  
ATOM   3208 HH21 ARG   197      45.589  36.345  92.537  1.00  0.00           H  
ATOM   3209 HH22 ARG   197      47.144  35.765  92.041  1.00  0.00           H  
ATOM   3210  C   ARG   197      45.483  43.329  92.745  1.00  0.00           C  
ATOM   3211  O   ARG   197      45.782  43.315  93.960  1.00  0.00           O  
ATOM   3212  N   THR   198      45.607  44.443  92.003  1.00  0.00           N  
ATOM   3213  H   THR   198      45.355  44.416  91.025  1.00  0.00           H  
ATOM   3214  CA  THR   198      45.862  45.804  92.592  1.00  0.00           C  
ATOM   3215  HA  THR   198      46.846  45.749  93.057  1.00  0.00           H  
ATOM   3216  CB  THR   198      45.953  46.953  91.531  1.00  0.00           C  
ATOM   3217  HB  THR   198      45.172  46.782  90.789  1.00  0.00           H  
ATOM   3218  CG2 THR   198      46.029  48.401  92.064  1.00  0.00           C  
ATOM   3219 HG21 THR   198      46.805  48.356  92.829  1.00  0.00           H  
ATOM   3220 HG22 THR   198      46.193  49.166  91.306  1.00  0.00           H  
ATOM   3221 HG23 THR   198      45.065  48.577  92.541  1.00  0.00           H  
ATOM   3222  OG1 THR   198      47.119  46.788  90.758  1.00  0.00           O  
ATOM   3223  HG1 THR   198      47.040  45.932  90.332  1.00  0.00           H  
ATOM   3224  C   THR   198      44.742  46.119  93.591  1.00  0.00           C  
ATOM   3225  O   THR   198      45.019  46.684  94.645  1.00  0.00           O  
ATOM   3226  N   TRP   199      43.474  45.927  93.253  1.00  0.00           N  
ATOM   3227  H   TRP   199      43.338  45.582  92.313  1.00  0.00           H  
ATOM   3228  CA  TRP   199      42.265  46.328  94.074  1.00  0.00           C  
ATOM   3229  HA  TRP   199      42.456  47.385  94.262  1.00  0.00           H  
ATOM   3230  CB  TRP   199      40.978  46.230  93.186  1.00  0.00           C  
ATOM   3231  HB2 TRP   199      41.090  46.824  92.278  1.00  0.00           H  
ATOM   3232  HB3 TRP   199      40.879  45.171  92.948  1.00  0.00           H  
ATOM   3233  CG  TRP   199      39.718  46.574  93.958  1.00  0.00           C  
ATOM   3234  CD1 TRP   199      39.306  47.846  94.185  1.00  0.00           C  
ATOM   3235  HD1 TRP   199      39.764  48.697  93.703  1.00  0.00           H  
ATOM   3236  NE1 TRP   199      38.142  47.839  94.892  1.00  0.00           N  
ATOM   3237  HE1 TRP   199      37.578  48.638  95.145  1.00  0.00           H  
ATOM   3238  CE2 TRP   199      37.923  46.568  95.419  1.00  0.00           C  
ATOM   3239  CZ2 TRP   199      37.016  46.144  96.345  1.00  0.00           C  
ATOM   3240  HZ2 TRP   199      36.239  46.762  96.769  1.00  0.00           H  
ATOM   3241  CH2 TRP   199      37.009  44.811  96.649  1.00  0.00           C  
ATOM   3242  HH2 TRP   199      36.280  44.287  97.250  1.00  0.00           H  
ATOM   3243  CZ3 TRP   199      37.799  43.853  96.011  1.00  0.00           C  
ATOM   3244  HZ3 TRP   199      37.684  42.798  96.213  1.00  0.00           H  
ATOM   3245  CE3 TRP   199      38.752  44.338  95.075  1.00  0.00           C  
ATOM   3246  HE3 TRP   199      39.416  43.638  94.588  1.00  0.00           H  
ATOM   3247  CD2 TRP   199      38.834  45.734  94.772  1.00  0.00           C  
ATOM   3248  C   TRP   199      42.147  45.524  95.358  1.00  0.00           C  
ATOM   3249  O   TRP   199      41.899  46.087  96.402  1.00  0.00           O  
ATOM   3250  N   SER   200      42.456  44.236  95.200  1.00  0.00           N  
ATOM   3251  H   SER   200      42.519  43.940  94.237  1.00  0.00           H  
ATOM   3252  CA  SER   200      42.254  43.194  96.260  1.00  0.00           C  
ATOM   3253  HA  SER   200      41.227  43.172  96.623  1.00  0.00           H  
ATOM   3254  CB  SER   200      42.327  41.793  95.629  1.00  0.00           C  
ATOM   3255  HB2 SER   200      41.580  41.695  94.842  1.00  0.00           H  
ATOM   3256  HB3 SER   200      43.311  41.649  95.184  1.00  0.00           H  
ATOM   3257  OG  SER   200      42.164  40.657  96.500  1.00  0.00           O  
ATOM   3258  HG  SER   200      41.431  40.859  97.086  1.00  0.00           H  
ATOM   3259  C   SER   200      43.302  43.243  97.347  1.00  0.00           C  
ATOM   3260  O   SER   200      43.018  42.780  98.485  1.00  0.00           O  
ATOM   3261  N   ARG   201      44.357  44.119  97.233  1.00  0.00           N  
ATOM   3262  H   ARG   201      44.611  44.407  96.299  1.00  0.00           H  
ATOM   3263  CA  ARG   201      45.258  44.657  98.296  1.00  0.00           C  
ATOM   3264  HA  ARG   201      45.455  43.867  99.020  1.00  0.00           H  
ATOM   3265  CB  ARG   201      46.610  45.039  97.657  1.00  0.00           C  
ATOM   3266  HB2 ARG   201      46.954  44.202  97.050  1.00  0.00           H  
ATOM   3267  HB3 ARG   201      46.414  45.847  96.952  1.00  0.00           H  
ATOM   3268  CG  ARG   201      47.664  45.396  98.695  1.00  0.00           C  
ATOM   3269  HG2 ARG   201      47.328  46.320  99.166  1.00  0.00           H  
ATOM   3270  HG3 ARG   201      47.664  44.515  99.336  1.00  0.00           H  
ATOM   3271  CD  ARG   201      49.118  45.474  98.183  1.00  0.00           C  
ATOM   3272  HD2 ARG   201      48.982  46.063  97.276  1.00  0.00           H  
ATOM   3273  HD3 ARG   201      49.779  45.954  98.904  1.00  0.00           H  
ATOM   3274  NE  ARG   201      49.728  44.222  97.733  1.00  0.00           N  
ATOM   3275  HE  ARG   201      49.438  43.897  96.822  1.00  0.00           H  
ATOM   3276  CZ  ARG   201      50.445  43.358  98.457  1.00  0.00           C  
ATOM   3277  NH1 ARG   201      50.738  43.527  99.700  1.00  0.00           N  
ATOM   3278 HH11 ARG   201      50.438  44.371 100.167  1.00  0.00           H  
ATOM   3279 HH12 ARG   201      51.129  42.810 100.294  1.00  0.00           H  
ATOM   3280  NH2 ARG   201      50.831  42.292  97.901  1.00  0.00           N  
ATOM   3281 HH21 ARG   201      50.564  42.097  96.947  1.00  0.00           H  
ATOM   3282 HH22 ARG   201      51.460  41.664  98.381  1.00  0.00           H  
ATOM   3283  C   ARG   201      44.619  45.881  98.971  1.00  0.00           C  
ATOM   3284  O   ARG   201      44.938  47.121  98.765  1.00  0.00           O  
ATOM   3285  N   ARG   202      43.524  45.595  99.704  1.00  0.00           N  
ATOM   3286  H   ARG   202      43.313  44.617  99.846  1.00  0.00           H  
ATOM   3287  CA  ARG   202      42.578  46.545 100.353  1.00  0.00           C  
ATOM   3288  HA  ARG   202      42.124  47.111  99.540  1.00  0.00           H  
ATOM   3289  CB  ARG   202      41.534  45.856 101.354  1.00  0.00           C  
ATOM   3290  HB2 ARG   202      41.909  45.199 102.139  1.00  0.00           H  
ATOM   3291  HB3 ARG   202      40.970  46.691 101.769  1.00  0.00           H  
ATOM   3292  CG  ARG   202      40.488  45.065 100.631  1.00  0.00           C  
ATOM   3293  HG2 ARG   202      40.965  44.123 100.362  1.00  0.00           H  
ATOM   3294  HG3 ARG   202      39.717  44.874 101.377  1.00  0.00           H  
ATOM   3295  CD  ARG   202      39.929  45.720  99.379  1.00  0.00           C  
ATOM   3296  HD2 ARG   202      40.785  45.736  98.705  1.00  0.00           H  
ATOM   3297  HD3 ARG   202      39.127  45.134  98.929  1.00  0.00           H  
ATOM   3298  NE  ARG   202      39.421  47.110  99.639  1.00  0.00           N  
ATOM   3299  HE  ARG   202      38.940  47.323 100.502  1.00  0.00           H  
ATOM   3300  CZ  ARG   202      39.374  48.035  98.680  1.00  0.00           C  
ATOM   3301  NH1 ARG   202      40.009  48.050  97.533  1.00  0.00           N  
ATOM   3302 HH11 ARG   202      40.741  47.387  97.321  1.00  0.00           H  
ATOM   3303 HH12 ARG   202      40.089  48.913  97.014  1.00  0.00           H  
ATOM   3304  NH2 ARG   202      38.608  49.025  98.913  1.00  0.00           N  
ATOM   3305 HH21 ARG   202      38.108  48.949  99.787  1.00  0.00           H  
ATOM   3306 HH22 ARG   202      38.448  49.706  98.184  1.00  0.00           H  
ATOM   3307  C   ARG   202      43.296  47.579 101.192  1.00  0.00           C  
ATOM   3308  O   ARG   202      42.701  48.689 101.307  1.00  0.00           O  
ATOM   3309  N   ALA   203      44.475  47.297 101.786  1.00  0.00           N  
ATOM   3310  H   ALA   203      44.829  46.364 101.627  1.00  0.00           H  
ATOM   3311  CA  ALA   203      45.157  48.163 102.748  1.00  0.00           C  
ATOM   3312  HA  ALA   203      44.433  48.718 103.345  1.00  0.00           H  
ATOM   3313  CB  ALA   203      46.090  47.384 103.660  1.00  0.00           C  
ATOM   3314  HB1 ALA   203      45.535  46.706 104.309  1.00  0.00           H  
ATOM   3315  HB2 ALA   203      46.778  46.803 103.047  1.00  0.00           H  
ATOM   3316  HB3 ALA   203      46.646  48.140 104.215  1.00  0.00           H  
ATOM   3317  C   ALA   203      45.849  49.296 101.998  1.00  0.00           C  
ATOM   3318  O   ALA   203      45.767  50.473 102.459  1.00  0.00           O  
ATOM   3319  N   THR   204      46.561  49.093 100.824  1.00  0.00           N  
ATOM   3320  H   THR   204      46.477  48.172 100.417  1.00  0.00           H  
ATOM   3321  CA  THR   204      47.339  50.108 100.008  1.00  0.00           C  
ATOM   3322  HA  THR   204      48.006  50.583 100.727  1.00  0.00           H  
ATOM   3323  CB  THR   204      48.220  49.396  98.976  1.00  0.00           C  
ATOM   3324  HB  THR   204      47.572  48.846  98.293  1.00  0.00           H  
ATOM   3325  CG2 THR   204      49.217  50.258  98.209  1.00  0.00           C  
ATOM   3326 HG21 THR   204      50.057  49.686  97.815  1.00  0.00           H  
ATOM   3327 HG22 THR   204      48.671  50.785  97.427  1.00  0.00           H  
ATOM   3328 HG23 THR   204      49.649  51.093  98.761  1.00  0.00           H  
ATOM   3329  OG1 THR   204      48.960  48.367  99.620  1.00  0.00           O  
ATOM   3330  HG1 THR   204      49.841  48.612  99.910  1.00  0.00           H  
ATOM   3331  C   THR   204      46.413  51.151  99.416  1.00  0.00           C  
ATOM   3332  O   THR   204      45.330  50.779  98.939  1.00  0.00           O  
ATOM   3333  N   ARG   205      46.778  52.443  99.323  1.00  0.00           N  
ATOM   3334  H   ARG   205      47.548  52.697  99.925  1.00  0.00           H  
ATOM   3335  CA  ARG   205      46.022  53.534  98.680  1.00  0.00           C  
ATOM   3336  HA  ARG   205      45.023  53.686  99.089  1.00  0.00           H  
ATOM   3337  CB  ARG   205      46.605  54.947  98.906  1.00  0.00           C  
ATOM   3338  HB2 ARG   205      47.683  55.032  98.768  1.00  0.00           H  
ATOM   3339  HB3 ARG   205      46.228  55.663  98.176  1.00  0.00           H  
ATOM   3340  CG  ARG   205      46.190  55.479 100.307  1.00  0.00           C  
ATOM   3341  HG2 ARG   205      45.132  55.308 100.502  1.00  0.00           H  
ATOM   3342  HG3 ARG   205      46.681  54.918 101.102  1.00  0.00           H  
ATOM   3343  CD  ARG   205      46.496  56.973 100.422  1.00  0.00           C  
ATOM   3344  HD2 ARG   205      47.515  57.151 100.079  1.00  0.00           H  
ATOM   3345  HD3 ARG   205      45.772  57.525  99.823  1.00  0.00           H  
ATOM   3346  NE  ARG   205      46.339  57.347 101.820  1.00  0.00           N  
ATOM   3347  HE  ARG   205      46.302  56.585 102.482  1.00  0.00           H  
ATOM   3348  CZ  ARG   205      46.377  58.569 102.307  1.00  0.00           C  
ATOM   3349  NH1 ARG   205      46.433  59.613 101.508  1.00  0.00           N  
ATOM   3350 HH11 ARG   205      46.471  59.484 100.507  1.00  0.00           H  
ATOM   3351 HH12 ARG   205      46.577  60.581 101.758  1.00  0.00           H  
ATOM   3352  NH2 ARG   205      46.436  58.816 103.591  1.00  0.00           N  
ATOM   3353 HH21 ARG   205      46.328  58.042 104.231  1.00  0.00           H  
ATOM   3354 HH22 ARG   205      46.102  59.711 103.918  1.00  0.00           H  
ATOM   3355  C   ARG   205      45.851  53.345  97.099  1.00  0.00           C  
ATOM   3356  O   ARG   205      46.598  52.522  96.498  1.00  0.00           O  
ATOM   3357  N   SER   206      44.847  53.901  96.463  1.00  0.00           N  
ATOM   3358  H   SER   206      44.307  54.489  97.081  1.00  0.00           H  
ATOM   3359  CA  SER   206      44.581  54.020  95.036  1.00  0.00           C  
ATOM   3360  HA  SER   206      44.536  52.957  94.799  1.00  0.00           H  
ATOM   3361  CB  SER   206      43.248  54.662  94.676  1.00  0.00           C  
ATOM   3362  HB2 SER   206      42.373  54.146  95.071  1.00  0.00           H  
ATOM   3363  HB3 SER   206      43.328  55.702  94.992  1.00  0.00           H  
ATOM   3364  OG  SER   206      43.139  54.632  93.250  1.00  0.00           O  
ATOM   3365  HG  SER   206      42.672  53.817  93.049  1.00  0.00           H  
ATOM   3366  C   SER   206      45.706  54.665  94.244  1.00  0.00           C  
ATOM   3367  O   SER   206      46.081  55.836  94.373  1.00  0.00           O  
ATOM   3368  N   THR   207      46.273  53.972  93.269  1.00  0.00           N  
ATOM   3369  H   THR   207      45.905  53.054  93.064  1.00  0.00           H  
ATOM   3370  CA  THR   207      47.220  54.555  92.246  1.00  0.00           C  
ATOM   3371  HA  THR   207      47.875  55.231  92.795  1.00  0.00           H  
ATOM   3372  CB  THR   207      48.202  53.498  91.511  1.00  0.00           C  
ATOM   3373  HB  THR   207      48.896  53.122  92.263  1.00  0.00           H  
ATOM   3374  CG2 THR   207      47.514  52.276  90.936  1.00  0.00           C  
ATOM   3375 HG21 THR   207      48.328  51.747  90.440  1.00  0.00           H  
ATOM   3376 HG22 THR   207      47.389  51.647  91.817  1.00  0.00           H  
ATOM   3377 HG23 THR   207      46.548  52.486  90.475  1.00  0.00           H  
ATOM   3378  OG1 THR   207      48.832  53.904  90.301  1.00  0.00           O  
ATOM   3379  HG1 THR   207      49.466  54.598  90.496  1.00  0.00           H  
ATOM   3380  C   THR   207      46.554  55.423  91.186  1.00  0.00           C  
ATOM   3381  O   THR   207      45.566  55.054  90.576  1.00  0.00           O  
ATOM   3382  N   LYS   208      47.135  56.589  90.989  1.00  0.00           N  
ATOM   3383  H   LYS   208      47.887  56.829  91.619  1.00  0.00           H  
ATOM   3384  CA  LYS   208      46.831  57.518  89.930  1.00  0.00           C  
ATOM   3385  HA  LYS   208      45.805  57.883  89.968  1.00  0.00           H  
ATOM   3386  CB  LYS   208      47.714  58.762  90.151  1.00  0.00           C  
ATOM   3387  HB2 LYS   208      48.726  58.512  90.468  1.00  0.00           H  
ATOM   3388  HB3 LYS   208      47.816  59.292  89.204  1.00  0.00           H  
ATOM   3389  CG  LYS   208      47.159  59.780  91.178  1.00  0.00           C  
ATOM   3390  HG2 LYS   208      46.156  60.201  91.106  1.00  0.00           H  
ATOM   3391  HG3 LYS   208      47.123  59.051  91.987  1.00  0.00           H  
ATOM   3392  CD  LYS   208      48.262  60.863  91.454  1.00  0.00           C  
ATOM   3393  HD2 LYS   208      49.217  60.417  91.732  1.00  0.00           H  
ATOM   3394  HD3 LYS   208      48.313  61.408  90.511  1.00  0.00           H  
ATOM   3395  CE  LYS   208      47.774  61.793  92.538  1.00  0.00           C  
ATOM   3396  HE2 LYS   208      46.689  61.903  92.532  1.00  0.00           H  
ATOM   3397  HE3 LYS   208      48.137  61.267  93.421  1.00  0.00           H  
ATOM   3398  NZ  LYS   208      48.450  63.145  92.530  1.00  0.00           N  
ATOM   3399  HZ1 LYS   208      48.593  63.486  91.590  1.00  0.00           H  
ATOM   3400  HZ2 LYS   208      47.924  63.756  93.139  1.00  0.00           H  
ATOM   3401  HZ3 LYS   208      49.391  62.952  92.841  1.00  0.00           H  
ATOM   3402  C   LYS   208      47.320  56.871  88.627  1.00  0.00           C  
ATOM   3403  O   LYS   208      46.571  56.841  87.680  1.00  0.00           O  
ATOM   3404  N   THR   209      48.548  56.321  88.581  1.00  0.00           N  
ATOM   3405  H   THR   209      49.077  56.526  89.416  1.00  0.00           H  
ATOM   3406  CA  THR   209      49.304  56.094  87.252  1.00  0.00           C  
ATOM   3407  HA  THR   209      49.300  57.044  86.718  1.00  0.00           H  
ATOM   3408  CB  THR   209      50.745  55.712  87.521  1.00  0.00           C  
ATOM   3409  HB  THR   209      50.736  54.748  88.031  1.00  0.00           H  
ATOM   3410  CG2 THR   209      51.564  55.628  86.248  1.00  0.00           C  
ATOM   3411 HG21 THR   209      51.600  56.622  85.803  1.00  0.00           H  
ATOM   3412 HG22 THR   209      52.551  55.252  86.518  1.00  0.00           H  
ATOM   3413 HG23 THR   209      51.094  54.953  85.533  1.00  0.00           H  
ATOM   3414  OG1 THR   209      51.347  56.616  88.477  1.00  0.00           O  
ATOM   3415  HG1 THR   209      51.269  56.245  89.359  1.00  0.00           H  
ATOM   3416  C   THR   209      48.465  55.050  86.427  1.00  0.00           C  
ATOM   3417  O   THR   209      48.307  55.139  85.219  1.00  0.00           O  
ATOM   3418  N   LEU   210      47.822  54.086  87.172  1.00  0.00           N  
ATOM   3419  H   LEU   210      47.996  54.062  88.166  1.00  0.00           H  
ATOM   3420  CA  LEU   210      47.103  53.012  86.470  1.00  0.00           C  
ATOM   3421  HA  LEU   210      47.878  52.613  85.816  1.00  0.00           H  
ATOM   3422  CB  LEU   210      46.746  51.959  87.534  1.00  0.00           C  
ATOM   3423  HB2 LEU   210      47.660  51.625  88.026  1.00  0.00           H  
ATOM   3424  HB3 LEU   210      46.067  52.344  88.295  1.00  0.00           H  
ATOM   3425  CG  LEU   210      46.130  50.642  87.073  1.00  0.00           C  
ATOM   3426  HG  LEU   210      45.157  50.819  86.615  1.00  0.00           H  
ATOM   3427  CD1 LEU   210      46.948  49.826  86.041  1.00  0.00           C  
ATOM   3428 HD11 LEU   210      46.764  50.229  85.045  1.00  0.00           H  
ATOM   3429 HD12 LEU   210      47.961  49.847  86.443  1.00  0.00           H  
ATOM   3430 HD13 LEU   210      46.604  48.792  86.006  1.00  0.00           H  
ATOM   3431  CD2 LEU   210      45.916  49.684  88.268  1.00  0.00           C  
ATOM   3432 HD21 LEU   210      45.652  48.705  87.867  1.00  0.00           H  
ATOM   3433 HD22 LEU   210      46.841  49.610  88.839  1.00  0.00           H  
ATOM   3434 HD23 LEU   210      45.104  49.986  88.929  1.00  0.00           H  
ATOM   3435  C   LEU   210      46.002  53.492  85.555  1.00  0.00           C  
ATOM   3436  O   LEU   210      45.772  52.917  84.487  1.00  0.00           O  
ATOM   3437  N   LYS   211      45.281  54.547  85.947  1.00  0.00           N  
ATOM   3438  H   LYS   211      45.433  54.930  86.869  1.00  0.00           H  
ATOM   3439  CA  LYS   211      44.219  55.228  85.178  1.00  0.00           C  
ATOM   3440  HA  LYS   211      43.412  54.541  84.921  1.00  0.00           H  
ATOM   3441  CB  LYS   211      43.458  56.323  85.948  1.00  0.00           C  
ATOM   3442  HB2 LYS   211      44.200  57.025  86.328  1.00  0.00           H  
ATOM   3443  HB3 LYS   211      42.724  56.856  85.343  1.00  0.00           H  
ATOM   3444  CG  LYS   211      42.863  55.739  87.226  1.00  0.00           C  
ATOM   3445  HG2 LYS   211      42.403  54.789  86.956  1.00  0.00           H  
ATOM   3446  HG3 LYS   211      43.628  55.506  87.967  1.00  0.00           H  
ATOM   3447  CD  LYS   211      41.742  56.589  87.827  1.00  0.00           C  
ATOM   3448  HD2 LYS   211      42.120  57.521  88.247  1.00  0.00           H  
ATOM   3449  HD3 LYS   211      40.958  56.877  87.127  1.00  0.00           H  
ATOM   3450  CE  LYS   211      41.165  55.725  89.000  1.00  0.00           C  
ATOM   3451  HE2 LYS   211      41.487  54.700  88.818  1.00  0.00           H  
ATOM   3452  HE3 LYS   211      41.528  56.101  89.957  1.00  0.00           H  
ATOM   3453  NZ  LYS   211      39.697  55.552  88.895  1.00  0.00           N  
ATOM   3454  HZ1 LYS   211      39.550  55.132  87.988  1.00  0.00           H  
ATOM   3455  HZ2 LYS   211      39.331  54.962  89.627  1.00  0.00           H  
ATOM   3456  HZ3 LYS   211      39.211  56.436  88.844  1.00  0.00           H  
ATOM   3457  C   LYS   211      44.787  55.809  83.849  1.00  0.00           C  
ATOM   3458  O   LYS   211      44.260  55.725  82.748  1.00  0.00           O  
ATOM   3459  N   VAL   212      45.958  56.520  83.890  1.00  0.00           N  
ATOM   3460  H   VAL   212      46.528  56.497  84.724  1.00  0.00           H  
ATOM   3461  CA  VAL   212      46.546  56.972  82.637  1.00  0.00           C  
ATOM   3462  HA  VAL   212      45.738  57.457  82.088  1.00  0.00           H  
ATOM   3463  CB  VAL   212      47.610  58.124  82.765  1.00  0.00           C  
ATOM   3464  HB  VAL   212      48.031  58.296  81.774  1.00  0.00           H  
ATOM   3465  CG1 VAL   212      46.954  59.501  83.296  1.00  0.00           C  
ATOM   3466 HG11 VAL   212      46.466  59.208  84.226  1.00  0.00           H  
ATOM   3467 HG12 VAL   212      47.724  60.249  83.484  1.00  0.00           H  
ATOM   3468 HG13 VAL   212      46.156  59.801  82.618  1.00  0.00           H  
ATOM   3469  CG2 VAL   212      48.692  57.817  83.724  1.00  0.00           C  
ATOM   3470 HG21 VAL   212      48.226  57.743  84.707  1.00  0.00           H  
ATOM   3471 HG22 VAL   212      49.313  56.974  83.421  1.00  0.00           H  
ATOM   3472 HG23 VAL   212      49.340  58.678  83.888  1.00  0.00           H  
ATOM   3473  C   VAL   212      46.984  55.903  81.718  1.00  0.00           C  
ATOM   3474  O   VAL   212      46.995  56.062  80.523  1.00  0.00           O  
ATOM   3475  N   VAL   213      47.380  54.733  82.265  1.00  0.00           N  
ATOM   3476  H   VAL   213      47.433  54.669  83.271  1.00  0.00           H  
ATOM   3477  CA  VAL   213      47.833  53.567  81.472  1.00  0.00           C  
ATOM   3478  HA  VAL   213      48.581  53.916  80.760  1.00  0.00           H  
ATOM   3479  CB  VAL   213      48.466  52.541  82.426  1.00  0.00           C  
ATOM   3480  HB  VAL   213      47.735  52.240  83.176  1.00  0.00           H  
ATOM   3481  CG1 VAL   213      48.869  51.363  81.568  1.00  0.00           C  
ATOM   3482 HG11 VAL   213      49.316  51.563  80.595  1.00  0.00           H  
ATOM   3483 HG12 VAL   213      49.501  50.690  82.148  1.00  0.00           H  
ATOM   3484 HG13 VAL   213      48.006  50.734  81.348  1.00  0.00           H  
ATOM   3485  CG2 VAL   213      49.818  53.069  82.954  1.00  0.00           C  
ATOM   3486 HG21 VAL   213      50.484  53.371  82.145  1.00  0.00           H  
ATOM   3487 HG22 VAL   213      49.788  53.855  83.708  1.00  0.00           H  
ATOM   3488 HG23 VAL   213      50.242  52.246  83.529  1.00  0.00           H  
ATOM   3489  C   VAL   213      46.658  52.933  80.712  1.00  0.00           C  
ATOM   3490  O   VAL   213      46.896  52.835  79.542  1.00  0.00           O  
ATOM   3491  N   VAL   214      45.562  52.541  81.369  1.00  0.00           N  
ATOM   3492  H   VAL   214      45.516  52.756  82.354  1.00  0.00           H  
ATOM   3493  CA  VAL   214      44.389  52.087  80.618  1.00  0.00           C  
ATOM   3494  HA  VAL   214      44.788  51.259  80.033  1.00  0.00           H  
ATOM   3495  CB  VAL   214      43.385  51.469  81.643  1.00  0.00           C  
ATOM   3496  HB  VAL   214      43.097  52.302  82.284  1.00  0.00           H  
ATOM   3497  CG1 VAL   214      42.211  50.875  80.843  1.00  0.00           C  
ATOM   3498 HG11 VAL   214      41.679  51.724  80.415  1.00  0.00           H  
ATOM   3499 HG12 VAL   214      42.562  50.188  80.072  1.00  0.00           H  
ATOM   3500 HG13 VAL   214      41.472  50.447  81.520  1.00  0.00           H  
ATOM   3501  CG2 VAL   214      43.997  50.364  82.565  1.00  0.00           C  
ATOM   3502 HG21 VAL   214      44.923  50.766  82.977  1.00  0.00           H  
ATOM   3503 HG22 VAL   214      43.291  50.087  83.348  1.00  0.00           H  
ATOM   3504 HG23 VAL   214      44.241  49.439  82.044  1.00  0.00           H  
ATOM   3505  C   VAL   214      43.796  53.085  79.677  1.00  0.00           C  
ATOM   3506  O   VAL   214      43.464  52.685  78.554  1.00  0.00           O  
ATOM   3507  N   ALA   215      43.846  54.376  79.898  1.00  0.00           N  
ATOM   3508  H   ALA   215      44.256  54.704  80.761  1.00  0.00           H  
ATOM   3509  CA  ALA   215      43.566  55.494  78.881  1.00  0.00           C  
ATOM   3510  HA  ALA   215      42.537  55.407  78.531  1.00  0.00           H  
ATOM   3511  CB  ALA   215      43.702  56.811  79.497  1.00  0.00           C  
ATOM   3512  HB1 ALA   215      43.734  57.580  78.725  1.00  0.00           H  
ATOM   3513  HB2 ALA   215      42.856  57.041  80.145  1.00  0.00           H  
ATOM   3514  HB3 ALA   215      44.666  56.793  80.006  1.00  0.00           H  
ATOM   3515  C   ALA   215      44.495  55.461  77.661  1.00  0.00           C  
ATOM   3516  O   ALA   215      44.017  55.661  76.534  1.00  0.00           O  
ATOM   3517  N   VAL   216      45.770  55.218  77.900  1.00  0.00           N  
ATOM   3518  H   VAL   216      46.076  55.410  78.843  1.00  0.00           H  
ATOM   3519  CA  VAL   216      46.753  54.953  76.820  1.00  0.00           C  
ATOM   3520  HA  VAL   216      46.650  55.743  76.075  1.00  0.00           H  
ATOM   3521  CB  VAL   216      48.241  54.874  77.215  1.00  0.00           C  
ATOM   3522  HB  VAL   216      48.320  54.102  77.981  1.00  0.00           H  
ATOM   3523  CG1 VAL   216      49.129  54.501  76.068  1.00  0.00           C  
ATOM   3524 HG11 VAL   216      49.079  55.342  75.377  1.00  0.00           H  
ATOM   3525 HG12 VAL   216      50.122  54.362  76.497  1.00  0.00           H  
ATOM   3526 HG13 VAL   216      48.893  53.511  75.677  1.00  0.00           H  
ATOM   3527  CG2 VAL   216      48.786  56.203  77.701  1.00  0.00           C  
ATOM   3528 HG21 VAL   216      48.859  56.858  76.833  1.00  0.00           H  
ATOM   3529 HG22 VAL   216      48.169  56.721  78.435  1.00  0.00           H  
ATOM   3530 HG23 VAL   216      49.768  55.955  78.105  1.00  0.00           H  
ATOM   3531  C   VAL   216      46.328  53.715  76.073  1.00  0.00           C  
ATOM   3532  O   VAL   216      46.237  53.723  74.825  1.00  0.00           O  
ATOM   3533  N   VAL   217      46.055  52.613  76.737  1.00  0.00           N  
ATOM   3534  H   VAL   217      45.989  52.588  77.745  1.00  0.00           H  
ATOM   3535  CA  VAL   217      45.888  51.358  76.051  1.00  0.00           C  
ATOM   3536  HA  VAL   217      46.638  51.167  75.283  1.00  0.00           H  
ATOM   3537  CB  VAL   217      45.962  50.141  77.010  1.00  0.00           C  
ATOM   3538  HB  VAL   217      45.141  50.306  77.708  1.00  0.00           H  
ATOM   3539  CG1 VAL   217      45.742  48.825  76.318  1.00  0.00           C  
ATOM   3540 HG11 VAL   217      46.427  48.591  75.503  1.00  0.00           H  
ATOM   3541 HG12 VAL   217      45.798  48.018  77.049  1.00  0.00           H  
ATOM   3542 HG13 VAL   217      44.714  48.855  75.957  1.00  0.00           H  
ATOM   3543  CG2 VAL   217      47.236  49.996  77.871  1.00  0.00           C  
ATOM   3544 HG21 VAL   217      48.045  49.691  77.207  1.00  0.00           H  
ATOM   3545 HG22 VAL   217      47.526  50.913  78.383  1.00  0.00           H  
ATOM   3546 HG23 VAL   217      47.002  49.158  78.528  1.00  0.00           H  
ATOM   3547  C   VAL   217      44.590  51.310  75.300  1.00  0.00           C  
ATOM   3548  O   VAL   217      44.613  50.927  74.133  1.00  0.00           O  
ATOM   3549  N   ALA   218      43.544  51.888  75.737  1.00  0.00           N  
ATOM   3550  H   ALA   218      43.649  52.276  76.663  1.00  0.00           H  
ATOM   3551  CA  ALA   218      42.286  52.084  75.014  1.00  0.00           C  
ATOM   3552  HA  ALA   218      42.055  51.131  74.538  1.00  0.00           H  
ATOM   3553  CB  ALA   218      41.260  52.571  76.003  1.00  0.00           C  
ATOM   3554  HB1 ALA   218      40.355  52.921  75.507  1.00  0.00           H  
ATOM   3555  HB2 ALA   218      41.054  51.764  76.706  1.00  0.00           H  
ATOM   3556  HB3 ALA   218      41.655  53.445  76.521  1.00  0.00           H  
ATOM   3557  C   ALA   218      42.446  53.117  73.822  1.00  0.00           C  
ATOM   3558  O   ALA   218      42.111  52.772  72.709  1.00  0.00           O  
ATOM   3559  N   SER   219      43.191  54.227  73.954  1.00  0.00           N  
ATOM   3560  H   SER   219      43.734  54.343  74.797  1.00  0.00           H  
ATOM   3561  CA  SER   219      43.660  54.966  72.715  1.00  0.00           C  
ATOM   3562  HA  SER   219      42.714  55.213  72.234  1.00  0.00           H  
ATOM   3563  CB  SER   219      44.446  56.246  73.055  1.00  0.00           C  
ATOM   3564  HB2 SER   219      45.427  55.980  73.449  1.00  0.00           H  
ATOM   3565  HB3 SER   219      44.450  56.836  72.138  1.00  0.00           H  
ATOM   3566  OG  SER   219      43.787  57.042  74.041  1.00  0.00           O  
ATOM   3567  HG  SER   219      43.783  56.556  74.869  1.00  0.00           H  
ATOM   3568  C   SER   219      44.360  54.140  71.650  1.00  0.00           C  
ATOM   3569  O   SER   219      44.054  54.133  70.453  1.00  0.00           O  
ATOM   3570  N   PHE   220      45.328  53.314  72.104  1.00  0.00           N  
ATOM   3571  H   PHE   220      45.583  53.431  73.074  1.00  0.00           H  
ATOM   3572  CA  PHE   220      46.133  52.465  71.162  1.00  0.00           C  
ATOM   3573  HA  PHE   220      46.652  53.152  70.493  1.00  0.00           H  
ATOM   3574  CB  PHE   220      47.197  51.844  72.056  1.00  0.00           C  
ATOM   3575  HB2 PHE   220      46.919  51.658  73.093  1.00  0.00           H  
ATOM   3576  HB3 PHE   220      47.439  50.879  71.611  1.00  0.00           H  
ATOM   3577  CG  PHE   220      48.549  52.589  72.023  1.00  0.00           C  
ATOM   3578  CD1 PHE   220      48.809  53.685  72.818  1.00  0.00           C  
ATOM   3579  HD1 PHE   220      48.030  54.245  73.315  1.00  0.00           H  
ATOM   3580  CE1 PHE   220      50.125  54.239  72.928  1.00  0.00           C  
ATOM   3581  HE1 PHE   220      50.267  55.198  73.404  1.00  0.00           H  
ATOM   3582  CZ  PHE   220      51.103  53.711  72.117  1.00  0.00           C  
ATOM   3583  HZ  PHE   220      52.037  54.233  71.965  1.00  0.00           H  
ATOM   3584  CE2 PHE   220      50.861  52.627  71.300  1.00  0.00           C  
ATOM   3585  HE2 PHE   220      51.586  52.315  70.563  1.00  0.00           H  
ATOM   3586  CD2 PHE   220      49.562  52.108  71.228  1.00  0.00           C  
ATOM   3587  HD2 PHE   220      49.366  51.343  70.490  1.00  0.00           H  
ATOM   3588  C   PHE   220      45.367  51.452  70.262  1.00  0.00           C  
ATOM   3589  O   PHE   220      45.725  51.122  69.127  1.00  0.00           O  
ATOM   3590  N   PHE   221      44.175  51.140  70.831  1.00  0.00           N  
ATOM   3591  H   PHE   221      44.114  51.286  71.829  1.00  0.00           H  
ATOM   3592  CA  PHE   221      43.153  50.186  70.215  1.00  0.00           C  
ATOM   3593  HA  PHE   221      43.694  49.623  69.454  1.00  0.00           H  
ATOM   3594  CB  PHE   221      42.565  49.262  71.344  1.00  0.00           C  
ATOM   3595  HB2 PHE   221      42.388  49.915  72.199  1.00  0.00           H  
ATOM   3596  HB3 PHE   221      41.550  48.937  71.116  1.00  0.00           H  
ATOM   3597  CG  PHE   221      43.317  47.953  71.614  1.00  0.00           C  
ATOM   3598  CD1 PHE   221      43.125  46.837  70.790  1.00  0.00           C  
ATOM   3599  HD1 PHE   221      42.432  47.010  69.980  1.00  0.00           H  
ATOM   3600  CE1 PHE   221      43.768  45.618  71.099  1.00  0.00           C  
ATOM   3601  HE1 PHE   221      43.731  44.728  70.487  1.00  0.00           H  
ATOM   3602  CZ  PHE   221      44.473  45.518  72.279  1.00  0.00           C  
ATOM   3603  HZ  PHE   221      44.949  44.594  72.570  1.00  0.00           H  
ATOM   3604  CE2 PHE   221      44.529  46.535  73.214  1.00  0.00           C  
ATOM   3605  HE2 PHE   221      44.989  46.451  74.187  1.00  0.00           H  
ATOM   3606  CD2 PHE   221      44.013  47.756  72.864  1.00  0.00           C  
ATOM   3607  HD2 PHE   221      43.954  48.497  73.647  1.00  0.00           H  
ATOM   3608  C   PHE   221      42.035  50.877  69.435  1.00  0.00           C  
ATOM   3609  O   PHE   221      41.221  50.173  68.829  1.00  0.00           O  
ATOM   3610  N   ILE   222      42.070  52.204  69.307  1.00  0.00           N  
ATOM   3611  H   ILE   222      42.674  52.762  69.893  1.00  0.00           H  
ATOM   3612  CA  ILE   222      41.351  53.020  68.358  1.00  0.00           C  
ATOM   3613  HA  ILE   222      40.544  52.451  67.897  1.00  0.00           H  
ATOM   3614  CB  ILE   222      40.669  54.227  69.088  1.00  0.00           C  
ATOM   3615  HB  ILE   222      41.483  54.744  69.597  1.00  0.00           H  
ATOM   3616  CG2 ILE   222      39.984  55.130  68.054  1.00  0.00           C  
ATOM   3617 HG21 ILE   222      40.773  55.546  67.428  1.00  0.00           H  
ATOM   3618 HG22 ILE   222      39.265  54.541  67.484  1.00  0.00           H  
ATOM   3619 HG23 ILE   222      39.494  55.991  68.510  1.00  0.00           H  
ATOM   3620  CG1 ILE   222      39.595  53.719  70.150  1.00  0.00           C  
ATOM   3621 HG12 ILE   222      38.734  53.244  69.680  1.00  0.00           H  
ATOM   3622 HG13 ILE   222      39.969  53.027  70.904  1.00  0.00           H  
ATOM   3623  CD1 ILE   222      39.132  54.953  70.989  1.00  0.00           C  
ATOM   3624 HD11 ILE   222      38.841  55.890  70.515  1.00  0.00           H  
ATOM   3625 HD12 ILE   222      38.301  54.662  71.632  1.00  0.00           H  
ATOM   3626 HD13 ILE   222      39.987  55.289  71.576  1.00  0.00           H  
ATOM   3627  C   ILE   222      42.286  53.455  67.231  1.00  0.00           C  
ATOM   3628  O   ILE   222      41.803  53.488  66.140  1.00  0.00           O  
ATOM   3629  N   PHE   223      43.547  53.825  67.460  1.00  0.00           N  
ATOM   3630  H   PHE   223      43.897  53.828  68.407  1.00  0.00           H  
ATOM   3631  CA  PHE   223      44.374  54.517  66.472  1.00  0.00           C  
ATOM   3632  HA  PHE   223      43.792  54.835  65.607  1.00  0.00           H  
ATOM   3633  CB  PHE   223      44.967  55.857  66.943  1.00  0.00           C  
ATOM   3634  HB2 PHE   223      45.788  55.617  67.618  1.00  0.00           H  
ATOM   3635  HB3 PHE   223      45.488  56.371  66.136  1.00  0.00           H  
ATOM   3636  CG  PHE   223      43.992  56.784  67.673  1.00  0.00           C  
ATOM   3637  CD1 PHE   223      42.817  57.250  66.950  1.00  0.00           C  
ATOM   3638  HD1 PHE   223      42.643  57.066  65.901  1.00  0.00           H  
ATOM   3639  CE1 PHE   223      41.863  57.979  67.671  1.00  0.00           C  
ATOM   3640  HE1 PHE   223      40.961  58.279  67.158  1.00  0.00           H  
ATOM   3641  CZ  PHE   223      42.097  58.327  69.018  1.00  0.00           C  
ATOM   3642  HZ  PHE   223      41.425  59.017  69.507  1.00  0.00           H  
ATOM   3643  CE2 PHE   223      43.208  57.844  69.716  1.00  0.00           C  
ATOM   3644  HE2 PHE   223      43.285  57.993  70.783  1.00  0.00           H  
ATOM   3645  CD2 PHE   223      44.180  57.151  69.027  1.00  0.00           C  
ATOM   3646  HD2 PHE   223      44.991  56.669  69.552  1.00  0.00           H  
ATOM   3647  C   PHE   223      45.392  53.594  65.749  1.00  0.00           C  
ATOM   3648  O   PHE   223      45.216  53.196  64.577  1.00  0.00           O  
ATOM   3649  N   TRP   224      46.402  53.166  66.478  1.00  0.00           N  
ATOM   3650  H   TRP   224      46.375  53.435  67.451  1.00  0.00           H  
ATOM   3651  CA  TRP   224      47.459  52.389  65.954  1.00  0.00           C  
ATOM   3652  HA  TRP   224      48.004  52.788  65.099  1.00  0.00           H  
ATOM   3653  CB  TRP   224      48.502  52.187  67.080  1.00  0.00           C  
ATOM   3654  HB2 TRP   224      47.962  51.927  67.990  1.00  0.00           H  
ATOM   3655  HB3 TRP   224      49.233  51.459  66.728  1.00  0.00           H  
ATOM   3656  CG  TRP   224      49.297  53.437  67.294  1.00  0.00           C  
ATOM   3657  CD1 TRP   224      49.442  54.233  68.333  1.00  0.00           C  
ATOM   3658  HD1 TRP   224      49.124  53.912  69.314  1.00  0.00           H  
ATOM   3659  NE1 TRP   224      50.348  55.267  68.153  1.00  0.00           N  
ATOM   3660  HE1 TRP   224      50.683  55.873  68.889  1.00  0.00           H  
ATOM   3661  CE2 TRP   224      50.864  55.133  66.923  1.00  0.00           C  
ATOM   3662  CZ2 TRP   224      51.900  55.802  66.282  1.00  0.00           C  
ATOM   3663  HZ2 TRP   224      52.391  56.632  66.768  1.00  0.00           H  
ATOM   3664  CH2 TRP   224      52.184  55.620  64.920  1.00  0.00           C  
ATOM   3665  HH2 TRP   224      52.903  56.268  64.442  1.00  0.00           H  
ATOM   3666  CZ3 TRP   224      51.464  54.612  64.223  1.00  0.00           C  
ATOM   3667  HZ3 TRP   224      51.724  54.488  63.183  1.00  0.00           H  
ATOM   3668  CE3 TRP   224      50.521  53.727  64.935  1.00  0.00           C  
ATOM   3669  HE3 TRP   224      50.097  52.811  64.550  1.00  0.00           H  
ATOM   3670  CD2 TRP   224      50.176  54.033  66.273  1.00  0.00           C  
ATOM   3671  C   TRP   224      47.083  51.020  65.442  1.00  0.00           C  
ATOM   3672  O   TRP   224      47.496  50.677  64.307  1.00  0.00           O  
ATOM   3673  N   LEU   225      46.290  50.265  66.151  1.00  0.00           N  
ATOM   3674  H   LEU   225      46.063  50.558  67.091  1.00  0.00           H  
ATOM   3675  CA  LEU   225      45.995  48.887  65.910  1.00  0.00           C  
ATOM   3676  HA  LEU   225      46.942  48.484  65.552  1.00  0.00           H  
ATOM   3677  CB  LEU   225      45.693  48.077  67.194  1.00  0.00           C  
ATOM   3678  HB2 LEU   225      44.872  48.679  67.583  1.00  0.00           H  
ATOM   3679  HB3 LEU   225      45.341  47.115  66.819  1.00  0.00           H  
ATOM   3680  CG  LEU   225      46.985  47.852  68.071  1.00  0.00           C  
ATOM   3681  HG  LEU   225      47.500  48.810  68.004  1.00  0.00           H  
ATOM   3682  CD1 LEU   225      46.674  47.533  69.550  1.00  0.00           C  
ATOM   3683 HD11 LEU   225      46.326  48.442  70.041  1.00  0.00           H  
ATOM   3684 HD12 LEU   225      45.912  46.758  69.628  1.00  0.00           H  
ATOM   3685 HD13 LEU   225      47.551  47.196  70.102  1.00  0.00           H  
ATOM   3686  CD2 LEU   225      47.860  46.787  67.458  1.00  0.00           C  
ATOM   3687 HD21 LEU   225      47.201  45.920  67.420  1.00  0.00           H  
ATOM   3688 HD22 LEU   225      48.140  46.961  66.419  1.00  0.00           H  
ATOM   3689 HD23 LEU   225      48.745  46.704  68.088  1.00  0.00           H  
ATOM   3690  C   LEU   225      44.916  48.685  64.790  1.00  0.00           C  
ATOM   3691  O   LEU   225      45.004  47.746  64.105  1.00  0.00           O  
ATOM   3692  N   PRO   226      43.959  49.548  64.614  1.00  0.00           N  
ATOM   3693  CD  PRO   226      43.289  50.307  65.686  1.00  0.00           C  
ATOM   3694  HD2 PRO   226      43.639  51.338  65.735  1.00  0.00           H  
ATOM   3695  HD3 PRO   226      43.486  49.849  66.655  1.00  0.00           H  
ATOM   3696  CG  PRO   226      41.860  50.155  65.279  1.00  0.00           C  
ATOM   3697  HG2 PRO   226      41.407  50.989  65.814  1.00  0.00           H  
ATOM   3698  HG3 PRO   226      41.439  49.185  65.543  1.00  0.00           H  
ATOM   3699  CB  PRO   226      41.879  50.373  63.761  1.00  0.00           C  
ATOM   3700  HB2 PRO   226      42.052  51.398  63.434  1.00  0.00           H  
ATOM   3701  HB3 PRO   226      40.986  50.014  63.251  1.00  0.00           H  
ATOM   3702  CA  PRO   226      43.124  49.559  63.435  1.00  0.00           C  
ATOM   3703  HA  PRO   226      42.749  48.569  63.178  1.00  0.00           H  
ATOM   3704  C   PRO   226      43.847  50.069  62.122  1.00  0.00           C  
ATOM   3705  O   PRO   226      43.552  49.511  61.036  1.00  0.00           O  
ATOM   3706  N   TYR   227      44.699  51.074  62.215  1.00  0.00           N  
ATOM   3707  H   TYR   227      44.761  51.609  63.069  1.00  0.00           H  
ATOM   3708  CA  TYR   227      45.720  51.280  61.201  1.00  0.00           C  
ATOM   3709  HA  TYR   227      45.201  51.655  60.318  1.00  0.00           H  
ATOM   3710  CB  TYR   227      46.486  52.519  61.694  1.00  0.00           C  
ATOM   3711  HB2 TYR   227      45.746  53.307  61.837  1.00  0.00           H  
ATOM   3712  HB3 TYR   227      46.997  52.189  62.599  1.00  0.00           H  
ATOM   3713  CG  TYR   227      47.451  52.943  60.669  1.00  0.00           C  
ATOM   3714  CD1 TYR   227      47.085  53.381  59.341  1.00  0.00           C  
ATOM   3715  HD1 TYR   227      46.058  53.463  59.017  1.00  0.00           H  
ATOM   3716  CE1 TYR   227      48.167  53.824  58.540  1.00  0.00           C  
ATOM   3717  HE1 TYR   227      47.859  54.098  57.541  1.00  0.00           H  
ATOM   3718  CZ  TYR   227      49.540  53.831  58.893  1.00  0.00           C  
ATOM   3719  OH  TYR   227      50.515  54.083  58.009  1.00  0.00           O  
ATOM   3720  HH  TYR   227      50.185  53.898  57.126  1.00  0.00           H  
ATOM   3721  CE2 TYR   227      49.812  53.369  60.181  1.00  0.00           C  
ATOM   3722  HE2 TYR   227      50.813  53.432  60.583  1.00  0.00           H  
ATOM   3723  CD2 TYR   227      48.797  52.929  61.033  1.00  0.00           C  
ATOM   3724  HD2 TYR   227      49.119  52.673  62.031  1.00  0.00           H  
ATOM   3725  C   TYR   227      46.582  50.117  60.800  1.00  0.00           C  
ATOM   3726  O   TYR   227      46.873  49.967  59.614  1.00  0.00           O  
ATOM   3727  N   GLN   228      47.077  49.288  61.701  1.00  0.00           N  
ATOM   3728  H   GLN   228      47.023  49.587  62.664  1.00  0.00           H  
ATOM   3729  CA  GLN   228      47.733  48.000  61.425  1.00  0.00           C  
ATOM   3730  HA  GLN   228      48.641  48.140  60.839  1.00  0.00           H  
ATOM   3731  CB  GLN   228      48.065  47.399  62.772  1.00  0.00           C  
ATOM   3732  HB2 GLN   228      48.682  48.127  63.299  1.00  0.00           H  
ATOM   3733  HB3 GLN   228      47.135  47.153  63.284  1.00  0.00           H  
ATOM   3734  CG  GLN   228      48.751  46.065  62.818  1.00  0.00           C  
ATOM   3735  HG2 GLN   228      48.910  45.800  63.864  1.00  0.00           H  
ATOM   3736  HG3 GLN   228      48.092  45.309  62.393  1.00  0.00           H  
ATOM   3737  CD  GLN   228      50.140  45.951  62.144  1.00  0.00           C  
ATOM   3738  OE1 GLN   228      50.256  45.705  60.943  1.00  0.00           O  
ATOM   3739  NE2 GLN   228      51.214  46.250  62.844  1.00  0.00           N  
ATOM   3740 HE21 GLN   228      51.137  46.552  63.804  1.00  0.00           H  
ATOM   3741 HE22 GLN   228      52.120  46.173  62.405  1.00  0.00           H  
ATOM   3742  C   GLN   228      46.760  47.076  60.624  1.00  0.00           C  
ATOM   3743  O   GLN   228      47.226  46.361  59.766  1.00  0.00           O  
ATOM   3744  N   VAL   229      45.439  47.183  60.852  1.00  0.00           N  
ATOM   3745  H   VAL   229      45.057  47.693  61.635  1.00  0.00           H  
ATOM   3746  CA  VAL   229      44.536  46.314  60.040  1.00  0.00           C  
ATOM   3747  HA  VAL   229      45.035  45.345  60.038  1.00  0.00           H  
ATOM   3748  CB  VAL   229      43.124  46.048  60.718  1.00  0.00           C  
ATOM   3749  HB  VAL   229      42.621  46.946  61.078  1.00  0.00           H  
ATOM   3750  CG1 VAL   229      42.036  45.371  59.856  1.00  0.00           C  
ATOM   3751 HG11 VAL   229      42.348  44.410  59.448  1.00  0.00           H  
ATOM   3752 HG12 VAL   229      41.208  45.034  60.481  1.00  0.00           H  
ATOM   3753 HG13 VAL   229      41.687  46.046  59.074  1.00  0.00           H  
ATOM   3754  CG2 VAL   229      43.294  45.184  61.952  1.00  0.00           C  
ATOM   3755 HG21 VAL   229      44.206  45.498  62.461  1.00  0.00           H  
ATOM   3756 HG22 VAL   229      42.461  45.271  62.649  1.00  0.00           H  
ATOM   3757 HG23 VAL   229      43.370  44.122  61.717  1.00  0.00           H  
ATOM   3758  C   VAL   229      44.480  46.781  58.604  1.00  0.00           C  
ATOM   3759  O   VAL   229      44.608  45.951  57.680  1.00  0.00           O  
ATOM   3760  N   THR   230      44.364  48.074  58.411  1.00  0.00           N  
ATOM   3761  H   THR   230      44.310  48.707  59.196  1.00  0.00           H  
ATOM   3762  CA  THR   230      44.350  48.586  57.004  1.00  0.00           C  
ATOM   3763  HA  THR   230      43.591  48.056  56.429  1.00  0.00           H  
ATOM   3764  CB  THR   230      43.897  50.104  56.905  1.00  0.00           C  
ATOM   3765  HB  THR   230      43.914  50.478  55.881  1.00  0.00           H  
ATOM   3766  CG2 THR   230      42.529  50.276  57.472  1.00  0.00           C  
ATOM   3767 HG21 THR   230      41.890  49.606  56.897  1.00  0.00           H  
ATOM   3768 HG22 THR   230      42.524  49.934  58.507  1.00  0.00           H  
ATOM   3769 HG23 THR   230      42.119  51.284  57.413  1.00  0.00           H  
ATOM   3770  OG1 THR   230      44.725  51.077  57.439  1.00  0.00           O  
ATOM   3771  HG1 THR   230      45.266  51.301  56.678  1.00  0.00           H  
ATOM   3772  C   THR   230      45.585  48.267  56.204  1.00  0.00           C  
ATOM   3773  O   THR   230      45.543  47.905  55.088  1.00  0.00           O  
ATOM   3774  N   GLY   231      46.721  48.295  56.815  1.00  0.00           N  
ATOM   3775  H   GLY   231      46.637  48.594  57.777  1.00  0.00           H  
ATOM   3776  CA  GLY   231      48.079  47.996  56.295  1.00  0.00           C  
ATOM   3777  HA2 GLY   231      48.107  48.468  55.313  1.00  0.00           H  
ATOM   3778  HA3 GLY   231      48.836  48.505  56.891  1.00  0.00           H  
ATOM   3779  C   GLY   231      48.271  46.509  56.103  1.00  0.00           C  
ATOM   3780  O   GLY   231      49.122  46.130  55.325  1.00  0.00           O  
ATOM   3781  N   ILE   232      47.575  45.642  56.909  1.00  0.00           N  
ATOM   3782  H   ILE   232      46.917  45.903  57.630  1.00  0.00           H  
ATOM   3783  CA  ILE   232      47.632  44.188  56.581  1.00  0.00           C  
ATOM   3784  HA  ILE   232      48.635  43.877  56.290  1.00  0.00           H  
ATOM   3785  CB  ILE   232      47.249  43.465  57.928  1.00  0.00           C  
ATOM   3786  HB  ILE   232      46.519  44.098  58.432  1.00  0.00           H  
ATOM   3787  CG2 ILE   232      46.684  41.991  57.889  1.00  0.00           C  
ATOM   3788 HG21 ILE   232      45.725  42.067  57.376  1.00  0.00           H  
ATOM   3789 HG22 ILE   232      47.389  41.339  57.374  1.00  0.00           H  
ATOM   3790 HG23 ILE   232      46.640  41.649  58.923  1.00  0.00           H  
ATOM   3791  CG1 ILE   232      48.525  43.505  58.744  1.00  0.00           C  
ATOM   3792 HG12 ILE   232      49.372  43.073  58.210  1.00  0.00           H  
ATOM   3793 HG13 ILE   232      48.830  44.549  58.818  1.00  0.00           H  
ATOM   3794  CD1 ILE   232      48.411  42.925  60.167  1.00  0.00           C  
ATOM   3795 HD11 ILE   232      49.176  43.399  60.782  1.00  0.00           H  
ATOM   3796 HD12 ILE   232      47.417  43.095  60.582  1.00  0.00           H  
ATOM   3797 HD13 ILE   232      48.538  41.843  60.145  1.00  0.00           H  
ATOM   3798  C   ILE   232      46.649  43.704  55.483  1.00  0.00           C  
ATOM   3799  O   ILE   232      47.003  42.797  54.729  1.00  0.00           O  
ATOM   3800  N   MET   233      45.434  44.153  55.551  1.00  0.00           N  
ATOM   3801  H   MET   233      45.204  44.678  56.382  1.00  0.00           H  
ATOM   3802  CA  MET   233      44.482  44.016  54.470  1.00  0.00           C  
ATOM   3803  HA  MET   233      44.195  42.971  54.359  1.00  0.00           H  
ATOM   3804  CB  MET   233      43.202  44.772  54.859  1.00  0.00           C  
ATOM   3805  HB2 MET   233      43.506  45.791  55.097  1.00  0.00           H  
ATOM   3806  HB3 MET   233      42.721  44.767  53.881  1.00  0.00           H  
ATOM   3807  CG  MET   233      42.265  44.207  55.922  1.00  0.00           C  
ATOM   3808  HG2 MET   233      42.528  43.155  55.813  1.00  0.00           H  
ATOM   3809  HG3 MET   233      42.596  44.611  56.878  1.00  0.00           H  
ATOM   3810  SD  MET   233      40.520  44.478  55.637  1.00  0.00           S  
ATOM   3811  CE  MET   233      40.426  46.308  55.605  1.00  0.00           C  
ATOM   3812  HE1 MET   233      39.408  46.666  55.762  1.00  0.00           H  
ATOM   3813  HE2 MET   233      40.954  46.629  56.502  1.00  0.00           H  
ATOM   3814  HE3 MET   233      40.896  46.787  54.746  1.00  0.00           H  
ATOM   3815  C   MET   233      45.135  44.638  53.222  1.00  0.00           C  
ATOM   3816  O   MET   233      45.074  43.902  52.264  1.00  0.00           O  
ATOM   3817  N   MET   234      45.649  45.894  53.239  1.00  0.00           N  
ATOM   3818  H   MET   234      45.752  46.379  54.119  1.00  0.00           H  
ATOM   3819  CA  MET   234      46.299  46.354  51.969  1.00  0.00           C  
ATOM   3820  HA  MET   234      45.599  46.324  51.134  1.00  0.00           H  
ATOM   3821  CB  MET   234      46.710  47.831  52.133  1.00  0.00           C  
ATOM   3822  HB2 MET   234      45.910  48.565  52.217  1.00  0.00           H  
ATOM   3823  HB3 MET   234      47.480  47.968  52.892  1.00  0.00           H  
ATOM   3824  CG  MET   234      47.392  48.360  50.793  1.00  0.00           C  
ATOM   3825  HG2 MET   234      48.464  48.543  50.876  1.00  0.00           H  
ATOM   3826  HG3 MET   234      47.253  47.591  50.033  1.00  0.00           H  
ATOM   3827  SD  MET   234      46.644  49.842  50.085  1.00  0.00           S  
ATOM   3828  CE  MET   234      46.972  50.989  51.387  1.00  0.00           C  
ATOM   3829  HE1 MET   234      46.301  51.833  51.226  1.00  0.00           H  
ATOM   3830  HE2 MET   234      46.810  50.511  52.354  1.00  0.00           H  
ATOM   3831  HE3 MET   234      48.028  51.245  51.311  1.00  0.00           H  
ATOM   3832  C   MET   234      47.379  45.469  51.484  1.00  0.00           C  
ATOM   3833  O   MET   234      47.261  45.010  50.343  1.00  0.00           O  
ATOM   3834  N   SER   235      48.332  45.059  52.320  1.00  0.00           N  
ATOM   3835  H   SER   235      48.208  45.191  53.313  1.00  0.00           H  
ATOM   3836  CA  SER   235      49.390  44.251  51.836  1.00  0.00           C  
ATOM   3837  HA  SER   235      49.705  44.881  51.004  1.00  0.00           H  
ATOM   3838  CB  SER   235      50.555  44.224  52.732  1.00  0.00           C  
ATOM   3839  HB2 SER   235      51.314  43.497  52.442  1.00  0.00           H  
ATOM   3840  HB3 SER   235      50.946  45.235  52.846  1.00  0.00           H  
ATOM   3841  OG  SER   235      50.109  43.695  54.005  1.00  0.00           O  
ATOM   3842  HG  SER   235      49.893  44.441  54.570  1.00  0.00           H  
ATOM   3843  C   SER   235      49.050  42.833  51.412  1.00  0.00           C  
ATOM   3844  O   SER   235      49.551  42.370  50.397  1.00  0.00           O  
ATOM   3845  N   PHE   236      48.256  42.144  52.152  1.00  0.00           N  
ATOM   3846  H   PHE   236      47.821  42.511  52.986  1.00  0.00           H  
ATOM   3847  CA  PHE   236      47.851  40.835  51.786  1.00  0.00           C  
ATOM   3848  HA  PHE   236      48.798  40.295  51.790  1.00  0.00           H  
ATOM   3849  CB  PHE   236      46.978  40.224  52.903  1.00  0.00           C  
ATOM   3850  HB2 PHE   236      47.610  40.401  53.773  1.00  0.00           H  
ATOM   3851  HB3 PHE   236      46.044  40.784  52.963  1.00  0.00           H  
ATOM   3852  CG  PHE   236      46.771  38.720  52.747  1.00  0.00           C  
ATOM   3853  CD1 PHE   236      45.492  38.336  52.270  1.00  0.00           C  
ATOM   3854  HD1 PHE   236      44.671  39.023  52.123  1.00  0.00           H  
ATOM   3855  CE1 PHE   236      45.293  36.947  51.837  1.00  0.00           C  
ATOM   3856  HE1 PHE   236      44.366  36.701  51.341  1.00  0.00           H  
ATOM   3857  CZ  PHE   236      46.321  36.028  52.044  1.00  0.00           C  
ATOM   3858  HZ  PHE   236      46.128  34.981  51.860  1.00  0.00           H  
ATOM   3859  CE2 PHE   236      47.605  36.438  52.609  1.00  0.00           C  
ATOM   3860  HE2 PHE   236      48.405  35.740  52.804  1.00  0.00           H  
ATOM   3861  CD2 PHE   236      47.785  37.806  52.991  1.00  0.00           C  
ATOM   3862  HD2 PHE   236      48.776  38.086  53.314  1.00  0.00           H  
ATOM   3863  C   PHE   236      47.127  40.718  50.379  1.00  0.00           C  
ATOM   3864  O   PHE   236      47.555  39.820  49.596  1.00  0.00           O  
ATOM   3865  N   LEU   237      46.109  41.579  50.162  1.00  0.00           N  
ATOM   3866  H   LEU   237      46.069  42.322  50.844  1.00  0.00           H  
ATOM   3867  CA  LEU   237      45.169  41.575  49.063  1.00  0.00           C  
ATOM   3868  HA  LEU   237      44.848  40.537  48.981  1.00  0.00           H  
ATOM   3869  CB  LEU   237      43.870  42.341  49.434  1.00  0.00           C  
ATOM   3870  HB2 LEU   237      44.107  43.394  49.589  1.00  0.00           H  
ATOM   3871  HB3 LEU   237      43.237  42.240  48.552  1.00  0.00           H  
ATOM   3872  CG  LEU   237      43.072  41.830  50.703  1.00  0.00           C  
ATOM   3873  HG  LEU   237      43.673  41.605  51.584  1.00  0.00           H  
ATOM   3874  CD1 LEU   237      42.079  42.943  51.269  1.00  0.00           C  
ATOM   3875 HD11 LEU   237      41.244  43.096  50.585  1.00  0.00           H  
ATOM   3876 HD12 LEU   237      41.689  42.577  52.218  1.00  0.00           H  
ATOM   3877 HD13 LEU   237      42.587  43.907  51.291  1.00  0.00           H  
ATOM   3878  CD2 LEU   237      42.188  40.635  50.377  1.00  0.00           C  
ATOM   3879 HD21 LEU   237      42.710  39.772  49.963  1.00  0.00           H  
ATOM   3880 HD22 LEU   237      41.772  40.224  51.297  1.00  0.00           H  
ATOM   3881 HD23 LEU   237      41.401  40.929  49.683  1.00  0.00           H  
ATOM   3882  C   LEU   237      45.847  41.944  47.722  1.00  0.00           C  
ATOM   3883  O   LEU   237      46.636  42.869  47.664  1.00  0.00           O  
ATOM   3884  N   GLU   238      45.560  41.227  46.625  1.00  0.00           N  
ATOM   3885  H   GLU   238      44.860  40.506  46.724  1.00  0.00           H  
ATOM   3886  CA  GLU   238      46.122  41.487  45.293  1.00  0.00           C  
ATOM   3887  HA  GLU   238      47.191  41.471  45.505  1.00  0.00           H  
ATOM   3888  CB  GLU   238      45.813  40.394  44.222  1.00  0.00           C  
ATOM   3889  HB2 GLU   238      44.735  40.447  44.073  1.00  0.00           H  
ATOM   3890  HB3 GLU   238      46.289  40.798  43.328  1.00  0.00           H  
ATOM   3891  CG  GLU   238      46.313  39.011  44.573  1.00  0.00           C  
ATOM   3892  HG2 GLU   238      45.816  38.551  45.427  1.00  0.00           H  
ATOM   3893  HG3 GLU   238      46.016  38.401  43.719  1.00  0.00           H  
ATOM   3894  CD  GLU   238      47.802  38.807  44.735  1.00  0.00           C  
ATOM   3895  OE1 GLU   238      48.326  39.040  45.747  1.00  0.00           O  
ATOM   3896  OE2 GLU   238      48.438  38.273  43.806  1.00  0.00           O  
ATOM   3897  C   GLU   238      45.796  42.849  44.809  1.00  0.00           C  
ATOM   3898  O   GLU   238      44.636  43.355  45.145  1.00  0.00           O  
ATOM   3899  N   PRO   239      46.657  43.515  44.034  1.00  0.00           N  
ATOM   3900  CD  PRO   239      48.075  43.366  43.922  1.00  0.00           C  
ATOM   3901  HD2 PRO   239      48.343  42.890  42.979  1.00  0.00           H  
ATOM   3902  HD3 PRO   239      48.457  42.751  44.737  1.00  0.00           H  
ATOM   3903  CG  PRO   239      48.548  44.818  43.819  1.00  0.00           C  
ATOM   3904  HG2 PRO   239      49.508  44.907  43.310  1.00  0.00           H  
ATOM   3905  HG3 PRO   239      48.555  45.235  44.826  1.00  0.00           H  
ATOM   3906  CB  PRO   239      47.437  45.576  43.113  1.00  0.00           C  
ATOM   3907  HB2 PRO   239      47.504  45.341  42.051  1.00  0.00           H  
ATOM   3908  HB3 PRO   239      47.413  46.659  43.228  1.00  0.00           H  
ATOM   3909  CA  PRO   239      46.250  44.902  43.690  1.00  0.00           C  
ATOM   3910  HA  PRO   239      46.139  45.480  44.608  1.00  0.00           H  
ATOM   3911  C   PRO   239      44.967  45.109  42.853  1.00  0.00           C  
ATOM   3912  O   PRO   239      44.451  46.211  42.791  1.00  0.00           O  
ATOM   3913  N   SER   240      44.462  44.040  42.211  1.00  0.00           N  
ATOM   3914  H   SER   240      44.964  43.170  42.306  1.00  0.00           H  
ATOM   3915  CA  SER   240      43.081  43.963  41.573  1.00  0.00           C  
ATOM   3916  HA  SER   240      42.830  44.829  40.960  1.00  0.00           H  
ATOM   3917  CB  SER   240      43.000  42.728  40.702  1.00  0.00           C  
ATOM   3918  HB2 SER   240      42.013  42.566  40.269  1.00  0.00           H  
ATOM   3919  HB3 SER   240      43.688  42.921  39.879  1.00  0.00           H  
ATOM   3920  OG  SER   240      43.383  41.618  41.473  1.00  0.00           O  
ATOM   3921  HG  SER   240      42.563  41.249  41.810  1.00  0.00           H  
ATOM   3922  C   SER   240      41.883  44.004  42.478  1.00  0.00           C  
ATOM   3923  O   SER   240      40.799  44.294  41.979  1.00  0.00           O  
ATOM   3924  N   SER   241      42.151  43.832  43.780  1.00  0.00           N  
ATOM   3925  H   SER   241      43.094  43.710  44.119  1.00  0.00           H  
ATOM   3926  CA  SER   241      41.016  43.703  44.675  1.00  0.00           C  
ATOM   3927  HA  SER   241      40.343  42.943  44.279  1.00  0.00           H  
ATOM   3928  CB  SER   241      41.386  43.193  46.095  1.00  0.00           C  
ATOM   3929  HB2 SER   241      41.473  42.109  46.028  1.00  0.00           H  
ATOM   3930  HB3 SER   241      42.363  43.591  46.370  1.00  0.00           H  
ATOM   3931  OG  SER   241      40.546  43.354  47.227  1.00  0.00           O  
ATOM   3932  HG  SER   241      39.860  42.731  46.976  1.00  0.00           H  
ATOM   3933  C   SER   241      40.253  45.016  44.800  1.00  0.00           C  
ATOM   3934  O   SER   241      40.888  46.058  44.984  1.00  0.00           O  
ATOM   3935  N   PRO   242      38.933  44.993  44.648  1.00  0.00           N  
ATOM   3936  CD  PRO   242      38.077  43.874  44.101  1.00  0.00           C  
ATOM   3937  HD2 PRO   242      37.881  43.094  44.837  1.00  0.00           H  
ATOM   3938  HD3 PRO   242      38.522  43.569  43.154  1.00  0.00           H  
ATOM   3939  CG  PRO   242      36.803  44.573  43.664  1.00  0.00           C  
ATOM   3940  HG2 PRO   242      35.922  43.934  43.731  1.00  0.00           H  
ATOM   3941  HG3 PRO   242      37.073  44.919  42.666  1.00  0.00           H  
ATOM   3942  CB  PRO   242      36.712  45.705  44.724  1.00  0.00           C  
ATOM   3943  HB2 PRO   242      36.234  45.251  45.592  1.00  0.00           H  
ATOM   3944  HB3 PRO   242      36.097  46.564  44.455  1.00  0.00           H  
ATOM   3945  CA  PRO   242      38.136  46.190  44.925  1.00  0.00           C  
ATOM   3946  HA  PRO   242      38.409  46.988  44.235  1.00  0.00           H  
ATOM   3947  C   PRO   242      38.420  46.707  46.357  1.00  0.00           C  
ATOM   3948  O   PRO   242      38.226  47.912  46.566  1.00  0.00           O  
ATOM   3949  N   THR   243      38.829  45.852  47.298  1.00  0.00           N  
ATOM   3950  H   THR   243      38.835  44.874  47.049  1.00  0.00           H  
ATOM   3951  CA  THR   243      39.141  46.286  48.740  1.00  0.00           C  
ATOM   3952  HA  THR   243      38.338  46.953  49.055  1.00  0.00           H  
ATOM   3953  CB  THR   243      39.006  45.093  49.690  1.00  0.00           C  
ATOM   3954  HB  THR   243      39.621  44.266  49.337  1.00  0.00           H  
ATOM   3955  CG2 THR   243      39.273  45.359  51.152  1.00  0.00           C  
ATOM   3956 HG21 THR   243      39.241  44.407  51.682  1.00  0.00           H  
ATOM   3957 HG22 THR   243      40.311  45.609  51.370  1.00  0.00           H  
ATOM   3958 HG23 THR   243      38.649  46.154  51.562  1.00  0.00           H  
ATOM   3959  OG1 THR   243      37.673  44.741  49.632  1.00  0.00           O  
ATOM   3960  HG1 THR   243      37.512  44.268  48.813  1.00  0.00           H  
ATOM   3961  C   THR   243      40.511  46.904  48.930  1.00  0.00           C  
ATOM   3962  O   THR   243      40.640  47.807  49.701  1.00  0.00           O  
ATOM   3963  N   PHE   244      41.471  46.458  48.103  1.00  0.00           N  
ATOM   3964  H   PHE   244      41.316  45.740  47.410  1.00  0.00           H  
ATOM   3965  CA  PHE   244      42.624  47.170  47.946  1.00  0.00           C  
ATOM   3966  HA  PHE   244      43.059  47.341  48.931  1.00  0.00           H  
ATOM   3967  CB  PHE   244      43.612  46.245  47.224  1.00  0.00           C  
ATOM   3968  HB2 PHE   244      43.753  45.311  47.770  1.00  0.00           H  
ATOM   3969  HB3 PHE   244      43.204  45.896  46.276  1.00  0.00           H  
ATOM   3970  CG  PHE   244      44.925  46.969  46.842  1.00  0.00           C  
ATOM   3971  CD1 PHE   244      45.024  47.804  45.742  1.00  0.00           C  
ATOM   3972  HD1 PHE   244      44.127  47.884  45.145  1.00  0.00           H  
ATOM   3973  CE1 PHE   244      46.165  48.458  45.274  1.00  0.00           C  
ATOM   3974  HE1 PHE   244      46.323  48.896  44.300  1.00  0.00           H  
ATOM   3975  CZ  PHE   244      47.306  48.312  46.066  1.00  0.00           C  
ATOM   3976  HZ  PHE   244      48.279  48.694  45.792  1.00  0.00           H  
ATOM   3977  CE2 PHE   244      47.272  47.472  47.211  1.00  0.00           C  
ATOM   3978  HE2 PHE   244      48.197  47.396  47.763  1.00  0.00           H  
ATOM   3979  CD2 PHE   244      46.135  46.814  47.576  1.00  0.00           C  
ATOM   3980  HD2 PHE   244      46.142  46.161  48.437  1.00  0.00           H  
ATOM   3981  C   PHE   244      42.444  48.564  47.314  1.00  0.00           C  
ATOM   3982  O   PHE   244      43.127  49.522  47.630  1.00  0.00           O  
ATOM   3983  N   LEU   245      41.630  48.635  46.243  1.00  0.00           N  
ATOM   3984  H   LEU   245      41.207  47.777  45.921  1.00  0.00           H  
ATOM   3985  CA  LEU   245      41.368  49.901  45.529  1.00  0.00           C  
ATOM   3986  HA  LEU   245      42.339  50.356  45.334  1.00  0.00           H  
ATOM   3987  CB  LEU   245      40.656  49.528  44.163  1.00  0.00           C  
ATOM   3988  HB2 LEU   245      39.878  48.787  44.346  1.00  0.00           H  
ATOM   3989  HB3 LEU   245      40.220  50.400  43.676  1.00  0.00           H  
ATOM   3990  CG  LEU   245      41.694  48.933  43.169  1.00  0.00           C  
ATOM   3991  HG  LEU   245      42.008  48.072  43.761  1.00  0.00           H  
ATOM   3992  CD1 LEU   245      41.022  48.314  41.935  1.00  0.00           C  
ATOM   3993 HD11 LEU   245      40.362  47.534  42.313  1.00  0.00           H  
ATOM   3994 HD12 LEU   245      40.474  49.139  41.480  1.00  0.00           H  
ATOM   3995 HD13 LEU   245      41.828  47.799  41.411  1.00  0.00           H  
ATOM   3996  CD2 LEU   245      42.891  49.814  42.669  1.00  0.00           C  
ATOM   3997 HD21 LEU   245      42.519  50.708  42.168  1.00  0.00           H  
ATOM   3998 HD22 LEU   245      43.468  50.148  43.531  1.00  0.00           H  
ATOM   3999 HD23 LEU   245      43.517  49.272  41.960  1.00  0.00           H  
ATOM   4000  C   LEU   245      40.556  50.893  46.484  1.00  0.00           C  
ATOM   4001  O   LEU   245      40.626  52.155  46.339  1.00  0.00           O  
ATOM   4002  N   LEU   246      39.766  50.374  47.400  1.00  0.00           N  
ATOM   4003  H   LEU   246      39.390  49.446  47.264  1.00  0.00           H  
ATOM   4004  CA  LEU   246      39.293  51.205  48.495  1.00  0.00           C  
ATOM   4005  HA  LEU   246      38.905  52.114  48.035  1.00  0.00           H  
ATOM   4006  CB  LEU   246      38.195  50.441  49.230  1.00  0.00           C  
ATOM   4007  HB2 LEU   246      37.399  50.243  48.513  1.00  0.00           H  
ATOM   4008  HB3 LEU   246      38.609  49.506  49.606  1.00  0.00           H  
ATOM   4009  CG  LEU   246      37.566  51.134  50.420  1.00  0.00           C  
ATOM   4010  HG  LEU   246      38.238  51.297  51.262  1.00  0.00           H  
ATOM   4011  CD1 LEU   246      36.836  52.475  50.160  1.00  0.00           C  
ATOM   4012 HD11 LEU   246      36.626  52.964  51.111  1.00  0.00           H  
ATOM   4013 HD12 LEU   246      37.433  53.198  49.605  1.00  0.00           H  
ATOM   4014 HD13 LEU   246      35.922  52.393  49.571  1.00  0.00           H  
ATOM   4015  CD2 LEU   246      36.448  50.264  50.953  1.00  0.00           C  
ATOM   4016 HD21 LEU   246      36.716  49.235  50.715  1.00  0.00           H  
ATOM   4017 HD22 LEU   246      36.408  50.490  52.018  1.00  0.00           H  
ATOM   4018 HD23 LEU   246      35.520  50.583  50.479  1.00  0.00           H  
ATOM   4019  C   LEU   246      40.454  51.628  49.438  1.00  0.00           C  
ATOM   4020  O   LEU   246      40.596  52.788  49.764  1.00  0.00           O  
ATOM   4021  N   LEU   247      41.314  50.690  49.764  1.00  0.00           N  
ATOM   4022  H   LEU   247      41.178  49.704  49.588  1.00  0.00           H  
ATOM   4023  CA  LEU   247      42.317  51.067  50.821  1.00  0.00           C  
ATOM   4024  HA  LEU   247      41.881  51.549  51.696  1.00  0.00           H  
ATOM   4025  CB  LEU   247      43.050  49.836  51.328  1.00  0.00           C  
ATOM   4026  HB2 LEU   247      43.237  49.269  50.416  1.00  0.00           H  
ATOM   4027  HB3 LEU   247      43.958  50.252  51.765  1.00  0.00           H  
ATOM   4028  CG  LEU   247      42.241  49.020  52.326  1.00  0.00           C  
ATOM   4029  HG  LEU   247      41.204  48.842  52.042  1.00  0.00           H  
ATOM   4030  CD1 LEU   247      42.807  47.592  52.429  1.00  0.00           C  
ATOM   4031 HD11 LEU   247      42.772  47.027  51.497  1.00  0.00           H  
ATOM   4032 HD12 LEU   247      43.863  47.630  52.692  1.00  0.00           H  
ATOM   4033 HD13 LEU   247      42.084  47.111  53.088  1.00  0.00           H  
ATOM   4034  CD2 LEU   247      42.567  49.669  53.687  1.00  0.00           C  
ATOM   4035 HD21 LEU   247      41.726  49.402  54.327  1.00  0.00           H  
ATOM   4036 HD22 LEU   247      43.513  49.331  54.111  1.00  0.00           H  
ATOM   4037 HD23 LEU   247      42.545  50.758  53.642  1.00  0.00           H  
ATOM   4038  C   LEU   247      43.329  52.105  50.254  1.00  0.00           C  
ATOM   4039  O   LEU   247      43.716  53.085  50.966  1.00  0.00           O  
ATOM   4040  N   LYS   248      43.709  51.907  48.988  1.00  0.00           N  
ATOM   4041  H   LYS   248      43.423  51.063  48.513  1.00  0.00           H  
ATOM   4042  CA  LYS   248      44.574  52.829  48.225  1.00  0.00           C  
ATOM   4043  HA  LYS   248      45.514  52.899  48.773  1.00  0.00           H  
ATOM   4044  CB  LYS   248      44.949  52.246  46.867  1.00  0.00           C  
ATOM   4045  HB2 LYS   248      45.276  51.226  47.071  1.00  0.00           H  
ATOM   4046  HB3 LYS   248      44.079  52.199  46.212  1.00  0.00           H  
ATOM   4047  CG  LYS   248      46.039  53.064  46.163  1.00  0.00           C  
ATOM   4048  HG2 LYS   248      45.734  54.101  46.023  1.00  0.00           H  
ATOM   4049  HG3 LYS   248      46.934  53.042  46.785  1.00  0.00           H  
ATOM   4050  CD  LYS   248      46.298  52.281  44.790  1.00  0.00           C  
ATOM   4051  HD2 LYS   248      46.716  51.277  44.865  1.00  0.00           H  
ATOM   4052  HD3 LYS   248      45.360  52.186  44.244  1.00  0.00           H  
ATOM   4053  CE  LYS   248      47.335  53.162  43.938  1.00  0.00           C  
ATOM   4054  HE2 LYS   248      46.699  53.978  43.592  1.00  0.00           H  
ATOM   4055  HE3 LYS   248      48.129  53.383  44.651  1.00  0.00           H  
ATOM   4056  NZ  LYS   248      47.880  52.480  42.792  1.00  0.00           N  
ATOM   4057  HZ1 LYS   248      47.165  52.295  42.102  1.00  0.00           H  
ATOM   4058  HZ2 LYS   248      48.613  53.035  42.374  1.00  0.00           H  
ATOM   4059  HZ3 LYS   248      48.272  51.574  43.008  1.00  0.00           H  
ATOM   4060  C   LYS   248      43.980  54.213  48.014  1.00  0.00           C  
ATOM   4061  O   LYS   248      44.673  55.213  47.873  1.00  0.00           O  
ATOM   4062  N   LYS   249      42.648  54.258  47.944  1.00  0.00           N  
ATOM   4063  H   LYS   249      42.148  53.384  48.017  1.00  0.00           H  
ATOM   4064  CA  LYS   249      41.803  55.469  47.800  1.00  0.00           C  
ATOM   4065  HA  LYS   249      42.365  56.166  47.177  1.00  0.00           H  
ATOM   4066  CB  LYS   249      40.465  55.115  47.118  1.00  0.00           C  
ATOM   4067  HB2 LYS   249      40.735  54.584  46.204  1.00  0.00           H  
ATOM   4068  HB3 LYS   249      39.955  54.327  47.672  1.00  0.00           H  
ATOM   4069  CG  LYS   249      39.633  56.350  46.737  1.00  0.00           C  
ATOM   4070  HG2 LYS   249      39.111  56.770  47.597  1.00  0.00           H  
ATOM   4071  HG3 LYS   249      40.382  57.014  46.304  1.00  0.00           H  
ATOM   4072  CD  LYS   249      38.480  55.966  45.737  1.00  0.00           C  
ATOM   4073  HD2 LYS   249      38.704  55.131  45.073  1.00  0.00           H  
ATOM   4074  HD3 LYS   249      37.705  55.527  46.365  1.00  0.00           H  
ATOM   4075  CE  LYS   249      37.927  57.263  44.991  1.00  0.00           C  
ATOM   4076  HE2 LYS   249      37.298  57.910  45.602  1.00  0.00           H  
ATOM   4077  HE3 LYS   249      38.763  57.863  44.630  1.00  0.00           H  
ATOM   4078  NZ  LYS   249      37.070  56.968  43.860  1.00  0.00           N  
ATOM   4079  HZ1 LYS   249      37.463  56.489  43.062  1.00  0.00           H  
ATOM   4080  HZ2 LYS   249      36.299  56.387  44.156  1.00  0.00           H  
ATOM   4081  HZ3 LYS   249      36.654  57.815  43.499  1.00  0.00           H  
ATOM   4082  C   LYS   249      41.694  56.293  49.145  1.00  0.00           C  
ATOM   4083  O   LYS   249      41.737  57.520  49.106  1.00  0.00           O  
ATOM   4084  N   LEU   250      41.748  55.563  50.249  1.00  0.00           N  
ATOM   4085  H   LEU   250      41.990  54.589  50.132  1.00  0.00           H  
ATOM   4086  CA  LEU   250      41.827  56.027  51.669  1.00  0.00           C  
ATOM   4087  HA  LEU   250      41.408  57.032  51.619  1.00  0.00           H  
ATOM   4088  CB  LEU   250      40.898  55.112  52.469  1.00  0.00           C  
ATOM   4089  HB2 LEU   250      41.277  54.094  52.559  1.00  0.00           H  
ATOM   4090  HB3 LEU   250      40.787  55.435  53.504  1.00  0.00           H  
ATOM   4091  CG  LEU   250      39.399  55.015  52.069  1.00  0.00           C  
ATOM   4092  HG  LEU   250      39.404  54.548  51.084  1.00  0.00           H  
ATOM   4093  CD1 LEU   250      38.543  54.018  52.833  1.00  0.00           C  
ATOM   4094 HD11 LEU   250      37.486  54.067  52.571  1.00  0.00           H  
ATOM   4095 HD12 LEU   250      38.708  52.987  52.519  1.00  0.00           H  
ATOM   4096 HD13 LEU   250      38.626  54.089  53.918  1.00  0.00           H  
ATOM   4097  CD2 LEU   250      38.659  56.397  52.008  1.00  0.00           C  
ATOM   4098 HD21 LEU   250      38.659  56.949  52.948  1.00  0.00           H  
ATOM   4099 HD22 LEU   250      38.962  56.903  51.092  1.00  0.00           H  
ATOM   4100 HD23 LEU   250      37.616  56.115  51.865  1.00  0.00           H  
ATOM   4101  C   LEU   250      43.238  55.996  52.325  1.00  0.00           C  
ATOM   4102  O   LEU   250      43.276  56.191  53.539  1.00  0.00           O  
ATOM   4103  N   ASP   251      44.341  55.738  51.584  1.00  0.00           N  
ATOM   4104  H   ASP   251      44.067  55.582  50.624  1.00  0.00           H  
ATOM   4105  CA  ASP   251      45.707  55.545  52.031  1.00  0.00           C  
ATOM   4106  HA  ASP   251      45.658  54.659  52.664  1.00  0.00           H  
ATOM   4107  CB  ASP   251      46.665  55.242  50.860  1.00  0.00           C  
ATOM   4108  HB2 ASP   251      46.295  54.377  50.310  1.00  0.00           H  
ATOM   4109  HB3 ASP   251      46.610  56.109  50.203  1.00  0.00           H  
ATOM   4110  CG  ASP   251      48.119  54.951  51.271  1.00  0.00           C  
ATOM   4111  OD1 ASP   251      49.024  55.846  51.256  1.00  0.00           O  
ATOM   4112  OD2 ASP   251      48.410  53.836  51.719  1.00  0.00           O  
ATOM   4113  C   ASP   251      46.226  56.724  52.859  1.00  0.00           C  
ATOM   4114  O   ASP   251      47.051  56.559  53.758  1.00  0.00           O  
ATOM   4115  N   SER   252      45.804  57.936  52.516  1.00  0.00           N  
ATOM   4116  H   SER   252      45.098  57.911  51.794  1.00  0.00           H  
ATOM   4117  CA  SER   252      46.093  59.176  53.313  1.00  0.00           C  
ATOM   4118  HA  SER   252      47.109  59.183  53.708  1.00  0.00           H  
ATOM   4119  CB  SER   252      45.914  60.575  52.535  1.00  0.00           C  
ATOM   4120  HB2 SER   252      44.957  61.097  52.540  1.00  0.00           H  
ATOM   4121  HB3 SER   252      46.614  61.221  53.065  1.00  0.00           H  
ATOM   4122  OG  SER   252      46.377  60.565  51.193  1.00  0.00           O  
ATOM   4123  HG  SER   252      45.564  60.554  50.682  1.00  0.00           H  
ATOM   4124  C   SER   252      45.155  59.207  54.511  1.00  0.00           C  
ATOM   4125  O   SER   252      45.617  59.366  55.656  1.00  0.00           O  
ATOM   4126  N   LEU   253      43.834  59.153  54.315  1.00  0.00           N  
ATOM   4127  H   LEU   253      43.531  59.073  53.355  1.00  0.00           H  
ATOM   4128  CA  LEU   253      42.820  59.185  55.417  1.00  0.00           C  
ATOM   4129  HA  LEU   253      43.082  60.096  55.956  1.00  0.00           H  
ATOM   4130  CB  LEU   253      41.462  59.327  54.780  1.00  0.00           C  
ATOM   4131  HB2 LEU   253      41.420  60.209  54.141  1.00  0.00           H  
ATOM   4132  HB3 LEU   253      41.305  58.379  54.266  1.00  0.00           H  
ATOM   4133  CG  LEU   253      40.302  59.275  55.749  1.00  0.00           C  
ATOM   4134  HG  LEU   253      40.310  58.297  56.229  1.00  0.00           H  
ATOM   4135  CD1 LEU   253      40.376  60.413  56.784  1.00  0.00           C  
ATOM   4136 HD11 LEU   253      41.222  60.286  57.458  1.00  0.00           H  
ATOM   4137 HD12 LEU   253      40.503  61.376  56.289  1.00  0.00           H  
ATOM   4138 HD13 LEU   253      39.500  60.519  57.424  1.00  0.00           H  
ATOM   4139  CD2 LEU   253      38.971  59.433  55.101  1.00  0.00           C  
ATOM   4140 HD21 LEU   253      38.835  60.321  54.483  1.00  0.00           H  
ATOM   4141 HD22 LEU   253      38.651  58.533  54.577  1.00  0.00           H  
ATOM   4142 HD23 LEU   253      38.266  59.462  55.932  1.00  0.00           H  
ATOM   4143  C   LEU   253      43.079  58.115  56.524  1.00  0.00           C  
ATOM   4144  O   LEU   253      42.975  58.423  57.661  1.00  0.00           O  
ATOM   4145  N   CYS   254      43.719  57.008  56.198  1.00  0.00           N  
ATOM   4146  H   CYS   254      43.661  56.718  55.232  1.00  0.00           H  
ATOM   4147  CA  CYS   254      44.096  55.988  57.221  1.00  0.00           C  
ATOM   4148  HA  CYS   254      43.272  55.904  57.930  1.00  0.00           H  
ATOM   4149  CB  CYS   254      44.276  54.535  56.584  1.00  0.00           C  
ATOM   4150  HB2 CYS   254      45.138  54.430  55.926  1.00  0.00           H  
ATOM   4151  HB3 CYS   254      44.404  53.780  57.360  1.00  0.00           H  
ATOM   4152  SG  CYS   254      42.833  54.149  55.576  1.00  0.00           S  
ATOM   4153  HG  CYS   254      43.326  54.516  54.390  1.00  0.00           H  
ATOM   4154  C   CYS   254      45.361  56.353  58.075  1.00  0.00           C  
ATOM   4155  O   CYS   254      45.284  56.282  59.306  1.00  0.00           O  
ATOM   4156  N   VAL   255      46.547  56.665  57.458  1.00  0.00           N  
ATOM   4157  H   VAL   255      46.602  56.678  56.449  1.00  0.00           H  
ATOM   4158  CA  VAL   255      47.680  57.175  58.188  1.00  0.00           C  
ATOM   4159  HA  VAL   255      47.936  56.482  58.990  1.00  0.00           H  
ATOM   4160  CB  VAL   255      48.936  57.330  57.325  1.00  0.00           C  
ATOM   4161  HB  VAL   255      49.001  56.383  56.788  1.00  0.00           H  
ATOM   4162  CG1 VAL   255      48.792  58.371  56.141  1.00  0.00           C  
ATOM   4163 HG11 VAL   255      47.860  58.171  55.611  1.00  0.00           H  
ATOM   4164 HG12 VAL   255      48.687  59.323  56.660  1.00  0.00           H  
ATOM   4165 HG13 VAL   255      49.675  58.429  55.504  1.00  0.00           H  
ATOM   4166  CG2 VAL   255      50.262  57.497  58.121  1.00  0.00           C  
ATOM   4167 HG21 VAL   255      50.410  56.739  58.891  1.00  0.00           H  
ATOM   4168 HG22 VAL   255      51.091  57.454  57.415  1.00  0.00           H  
ATOM   4169 HG23 VAL   255      50.216  58.521  58.490  1.00  0.00           H  
ATOM   4170  C   VAL   255      47.326  58.421  59.105  1.00  0.00           C  
ATOM   4171  O   VAL   255      47.810  58.611  60.198  1.00  0.00           O  
ATOM   4172  N   SER   256      46.520  59.302  58.524  1.00  0.00           N  
ATOM   4173  H   SER   256      46.330  59.254  57.533  1.00  0.00           H  
ATOM   4174  CA  SER   256      46.025  60.464  59.316  1.00  0.00           C  
ATOM   4175  HA  SER   256      46.890  61.032  59.659  1.00  0.00           H  
ATOM   4176  CB  SER   256      45.243  61.555  58.519  1.00  0.00           C  
ATOM   4177  HB2 SER   256      45.210  62.490  59.078  1.00  0.00           H  
ATOM   4178  HB3 SER   256      45.791  61.644  57.581  1.00  0.00           H  
ATOM   4179  OG  SER   256      43.901  61.209  58.306  1.00  0.00           O  
ATOM   4180  HG  SER   256      43.709  60.331  57.968  1.00  0.00           H  
ATOM   4181  C   SER   256      45.297  60.072  60.659  1.00  0.00           C  
ATOM   4182  O   SER   256      45.512  60.771  61.643  1.00  0.00           O  
ATOM   4183  N   PHE   257      44.541  58.921  60.677  1.00  0.00           N  
ATOM   4184  H   PHE   257      44.528  58.363  59.835  1.00  0.00           H  
ATOM   4185  CA  PHE   257      43.688  58.608  61.841  1.00  0.00           C  
ATOM   4186  HA  PHE   257      43.183  59.523  62.149  1.00  0.00           H  
ATOM   4187  CB  PHE   257      42.572  57.679  61.329  1.00  0.00           C  
ATOM   4188  HB2 PHE   257      42.140  58.298  60.543  1.00  0.00           H  
ATOM   4189  HB3 PHE   257      43.013  56.840  60.792  1.00  0.00           H  
ATOM   4190  CG  PHE   257      41.577  57.273  62.399  1.00  0.00           C  
ATOM   4191  CD1 PHE   257      40.649  58.222  62.881  1.00  0.00           C  
ATOM   4192  HD1 PHE   257      40.631  59.185  62.394  1.00  0.00           H  
ATOM   4193  CE1 PHE   257      39.730  57.867  63.953  1.00  0.00           C  
ATOM   4194  HE1 PHE   257      39.077  58.570  64.450  1.00  0.00           H  
ATOM   4195  CZ  PHE   257      39.696  56.554  64.428  1.00  0.00           C  
ATOM   4196  HZ  PHE   257      39.039  56.316  65.252  1.00  0.00           H  
ATOM   4197  CE2 PHE   257      40.488  55.557  63.810  1.00  0.00           C  
ATOM   4198  HE2 PHE   257      40.405  54.535  64.150  1.00  0.00           H  
ATOM   4199  CD2 PHE   257      41.425  55.909  62.775  1.00  0.00           C  
ATOM   4200  HD2 PHE   257      42.029  55.121  62.350  1.00  0.00           H  
ATOM   4201  C   PHE   257      44.605  57.961  62.975  1.00  0.00           C  
ATOM   4202  O   PHE   257      44.447  58.222  64.135  1.00  0.00           O  
ATOM   4203  N   ALA   258      45.611  57.198  62.514  1.00  0.00           N  
ATOM   4204  H   ALA   258      45.728  57.256  61.513  1.00  0.00           H  
ATOM   4205  CA  ALA   258      46.739  56.683  63.304  1.00  0.00           C  
ATOM   4206  HA  ALA   258      46.376  55.978  64.052  1.00  0.00           H  
ATOM   4207  CB  ALA   258      47.699  55.908  62.498  1.00  0.00           C  
ATOM   4208  HB1 ALA   258      48.478  55.627  63.207  1.00  0.00           H  
ATOM   4209  HB2 ALA   258      47.351  55.093  61.864  1.00  0.00           H  
ATOM   4210  HB3 ALA   258      48.261  56.549  61.819  1.00  0.00           H  
ATOM   4211  C   ALA   258      47.479  57.823  64.077  1.00  0.00           C  
ATOM   4212  O   ALA   258      47.631  57.781  65.332  1.00  0.00           O  
ATOM   4213  N   TYR   259      47.808  58.929  63.321  1.00  0.00           N  
ATOM   4214  H   TYR   259      47.644  58.866  62.327  1.00  0.00           H  
ATOM   4215  CA  TYR   259      48.330  60.227  63.869  1.00  0.00           C  
ATOM   4216  HA  TYR   259      49.345  60.051  64.227  1.00  0.00           H  
ATOM   4217  CB  TYR   259      48.495  61.271  62.758  1.00  0.00           C  
ATOM   4218  HB2 TYR   259      47.919  60.857  61.931  1.00  0.00           H  
ATOM   4219  HB3 TYR   259      48.136  62.269  63.009  1.00  0.00           H  
ATOM   4220  CG  TYR   259      49.917  61.522  62.236  1.00  0.00           C  
ATOM   4221  CD1 TYR   259      50.904  61.924  63.164  1.00  0.00           C  
ATOM   4222  HD1 TYR   259      50.634  62.287  64.144  1.00  0.00           H  
ATOM   4223  CE1 TYR   259      52.246  62.029  62.649  1.00  0.00           C  
ATOM   4224  HE1 TYR   259      53.056  62.321  63.301  1.00  0.00           H  
ATOM   4225  CZ  TYR   259      52.650  61.693  61.343  1.00  0.00           C  
ATOM   4226  OH  TYR   259      53.880  62.002  60.861  1.00  0.00           O  
ATOM   4227  HH  TYR   259      54.530  61.979  61.568  1.00  0.00           H  
ATOM   4228  CE2 TYR   259      51.615  61.160  60.504  1.00  0.00           C  
ATOM   4229  HE2 TYR   259      51.784  60.964  59.455  1.00  0.00           H  
ATOM   4230  CD2 TYR   259      50.245  61.019  60.981  1.00  0.00           C  
ATOM   4231  HD2 TYR   259      49.470  60.765  60.273  1.00  0.00           H  
ATOM   4232  C   TYR   259      47.613  60.846  65.053  1.00  0.00           C  
ATOM   4233  O   TYR   259      48.145  61.654  65.787  1.00  0.00           O  
ATOM   4234  N   ILE   260      46.379  60.504  65.301  1.00  0.00           N  
ATOM   4235  H   ILE   260      45.903  59.945  64.607  1.00  0.00           H  
ATOM   4236  CA  ILE   260      45.563  60.974  66.388  1.00  0.00           C  
ATOM   4237  HA  ILE   260      45.623  62.060  66.325  1.00  0.00           H  
ATOM   4238  CB  ILE   260      44.055  60.749  66.200  1.00  0.00           C  
ATOM   4239  HB  ILE   260      43.816  59.690  66.103  1.00  0.00           H  
ATOM   4240  CG2 ILE   260      43.210  61.283  67.367  1.00  0.00           C  
ATOM   4241 HG21 ILE   260      43.484  60.779  68.294  1.00  0.00           H  
ATOM   4242 HG22 ILE   260      43.388  62.357  67.413  1.00  0.00           H  
ATOM   4243 HG23 ILE   260      42.136  61.112  67.288  1.00  0.00           H  
ATOM   4244  CG1 ILE   260      43.607  61.500  64.930  1.00  0.00           C  
ATOM   4245 HG12 ILE   260      43.675  62.560  65.175  1.00  0.00           H  
ATOM   4246 HG13 ILE   260      44.357  61.390  64.147  1.00  0.00           H  
ATOM   4247  CD1 ILE   260      42.188  61.264  64.312  1.00  0.00           C  
ATOM   4248 HD11 ILE   260      42.033  60.193  64.186  1.00  0.00           H  
ATOM   4249 HD12 ILE   260      41.468  61.739  64.978  1.00  0.00           H  
ATOM   4250 HD13 ILE   260      42.153  61.931  63.450  1.00  0.00           H  
ATOM   4251  C   ILE   260      46.067  60.463  67.763  1.00  0.00           C  
ATOM   4252  O   ILE   260      45.991  61.199  68.796  1.00  0.00           O  
ATOM   4253  N   ASN   261      46.594  59.212  67.868  1.00  0.00           N  
ATOM   4254  H   ASN   261      46.659  58.537  67.119  1.00  0.00           H  
ATOM   4255  CA  ASN   261      47.348  58.897  69.077  1.00  0.00           C  
ATOM   4256  HA  ASN   261      46.545  58.714  69.790  1.00  0.00           H  
ATOM   4257  CB  ASN   261      48.025  57.468  68.961  1.00  0.00           C  
ATOM   4258  HB2 ASN   261      47.445  56.913  68.225  1.00  0.00           H  
ATOM   4259  HB3 ASN   261      49.036  57.551  68.563  1.00  0.00           H  
ATOM   4260  CG  ASN   261      48.064  56.741  70.306  1.00  0.00           C  
ATOM   4261  OD1 ASN   261      47.181  55.919  70.607  1.00  0.00           O  
ATOM   4262  ND2 ASN   261      48.991  57.111  71.201  1.00  0.00           N  
ATOM   4263 HD21 ASN   261      48.972  56.514  72.016  1.00  0.00           H  
ATOM   4264 HD22 ASN   261      49.800  57.623  70.881  1.00  0.00           H  
ATOM   4265  C   ASN   261      48.412  59.887  69.559  1.00  0.00           C  
ATOM   4266  O   ASN   261      48.464  60.290  70.721  1.00  0.00           O  
ATOM   4267  N   CYS   262      49.184  60.391  68.649  1.00  0.00           N  
ATOM   4268  H   CYS   262      49.185  60.088  67.686  1.00  0.00           H  
ATOM   4269  CA  CYS   262      50.177  61.386  68.933  1.00  0.00           C  
ATOM   4270  HA  CYS   262      50.811  61.003  69.733  1.00  0.00           H  
ATOM   4271  CB  CYS   262      50.966  61.828  67.698  1.00  0.00           C  
ATOM   4272  HB2 CYS   262      50.302  62.339  67.001  1.00  0.00           H  
ATOM   4273  HB3 CYS   262      51.749  62.467  68.106  1.00  0.00           H  
ATOM   4274  SG  CYS   262      51.648  60.346  66.806  1.00  0.00           S  
ATOM   4275  HG  CYS   262      52.147  60.056  68.011  1.00  0.00           H  
ATOM   4276  C   CYS   262      49.564  62.680  69.462  1.00  0.00           C  
ATOM   4277  O   CYS   262      50.280  63.367  70.212  1.00  0.00           O  
ATOM   4278  N   CYS   263      48.326  62.993  69.084  1.00  0.00           N  
ATOM   4279  H   CYS   263      47.760  62.377  68.517  1.00  0.00           H  
ATOM   4280  CA  CYS   263      47.632  64.142  69.663  1.00  0.00           C  
ATOM   4281  HA  CYS   263      48.382  64.930  69.725  1.00  0.00           H  
ATOM   4282  CB  CYS   263      46.402  64.623  68.853  1.00  0.00           C  
ATOM   4283  HB2 CYS   263      46.754  64.866  67.850  1.00  0.00           H  
ATOM   4284  HB3 CYS   263      45.637  63.854  68.754  1.00  0.00           H  
ATOM   4285  SG  CYS   263      45.503  66.026  69.408  1.00  0.00           S  
ATOM   4286  HG  CYS   263      45.571  65.873  70.733  1.00  0.00           H  
ATOM   4287  C   CYS   263      47.132  63.871  71.074  1.00  0.00           C  
ATOM   4288  O   CYS   263      47.232  64.775  71.898  1.00  0.00           O  
ATOM   4289  N   ILE   264      46.353  62.839  71.227  1.00  0.00           N  
ATOM   4290  H   ILE   264      46.405  62.081  70.562  1.00  0.00           H  
ATOM   4291  CA  ILE   264      45.711  62.508  72.497  1.00  0.00           C  
ATOM   4292  HA  ILE   264      45.082  63.320  72.862  1.00  0.00           H  
ATOM   4293  CB  ILE   264      44.706  61.324  72.356  1.00  0.00           C  
ATOM   4294  HB  ILE   264      44.123  61.373  71.436  1.00  0.00           H  
ATOM   4295  CG2 ILE   264      45.486  60.012  72.357  1.00  0.00           C  
ATOM   4296 HG21 ILE   264      46.293  59.965  71.626  1.00  0.00           H  
ATOM   4297 HG22 ILE   264      45.942  59.828  73.330  1.00  0.00           H  
ATOM   4298 HG23 ILE   264      44.787  59.236  72.045  1.00  0.00           H  
ATOM   4299  CG1 ILE   264      43.704  61.366  73.565  1.00  0.00           C  
ATOM   4300 HG12 ILE   264      44.256  61.201  74.490  1.00  0.00           H  
ATOM   4301 HG13 ILE   264      43.132  62.294  73.590  1.00  0.00           H  
ATOM   4302  CD1 ILE   264      42.583  60.303  73.606  1.00  0.00           C  
ATOM   4303 HD11 ILE   264      42.047  60.382  74.552  1.00  0.00           H  
ATOM   4304 HD12 ILE   264      41.906  60.503  72.774  1.00  0.00           H  
ATOM   4305 HD13 ILE   264      43.028  59.309  73.571  1.00  0.00           H  
ATOM   4306  C   ILE   264      46.770  62.249  73.671  1.00  0.00           C  
ATOM   4307  O   ILE   264      46.445  62.554  74.783  1.00  0.00           O  
ATOM   4308  N   ASN   265      48.034  61.838  73.491  1.00  0.00           N  
ATOM   4309  H   ASN   265      48.275  61.771  72.513  1.00  0.00           H  
ATOM   4310  CA  ASN   265      49.058  61.400  74.420  1.00  0.00           C  
ATOM   4311  HA  ASN   265      48.654  60.591  75.029  1.00  0.00           H  
ATOM   4312  CB  ASN   265      50.230  60.719  73.703  1.00  0.00           C  
ATOM   4313  HB2 ASN   265      49.891  59.827  73.176  1.00  0.00           H  
ATOM   4314  HB3 ASN   265      50.506  61.449  72.942  1.00  0.00           H  
ATOM   4315  CG  ASN   265      51.409  60.554  74.574  1.00  0.00           C  
ATOM   4316  OD1 ASN   265      51.393  60.482  75.823  1.00  0.00           O  
ATOM   4317  ND2 ASN   265      52.569  60.538  74.019  1.00  0.00           N  
ATOM   4318 HD21 ASN   265      53.399  60.515  74.593  1.00  0.00           H  
ATOM   4319 HD22 ASN   265      52.635  60.626  73.015  1.00  0.00           H  
ATOM   4320  C   ASN   265      49.354  62.528  75.419  1.00  0.00           C  
ATOM   4321  O   ASN   265      49.006  62.374  76.593  1.00  0.00           O  
ATOM   4322  N   PRO   266      49.878  63.741  74.914  1.00  0.00           N  
ATOM   4323  CD  PRO   266      50.355  63.975  73.506  1.00  0.00           C  
ATOM   4324  HD2 PRO   266      49.700  63.438  72.820  1.00  0.00           H  
ATOM   4325  HD3 PRO   266      51.351  63.560  73.346  1.00  0.00           H  
ATOM   4326  CG  PRO   266      50.344  65.467  73.416  1.00  0.00           C  
ATOM   4327  HG2 PRO   266      49.312  65.803  73.307  1.00  0.00           H  
ATOM   4328  HG3 PRO   266      51.014  65.795  72.622  1.00  0.00           H  
ATOM   4329  CB  PRO   266      50.786  65.974  74.819  1.00  0.00           C  
ATOM   4330  HB2 PRO   266      50.379  66.984  74.866  1.00  0.00           H  
ATOM   4331  HB3 PRO   266      51.872  65.922  74.906  1.00  0.00           H  
ATOM   4332  CA  PRO   266      50.198  64.933  75.741  1.00  0.00           C  
ATOM   4333  HA  PRO   266      50.859  64.726  76.583  1.00  0.00           H  
ATOM   4334  C   PRO   266      48.942  65.511  76.473  1.00  0.00           C  
ATOM   4335  O   PRO   266      49.024  65.976  77.606  1.00  0.00           O  
ATOM   4336  N   ILE   267      47.766  65.185  75.909  1.00  0.00           N  
ATOM   4337  H   ILE   267      47.709  64.734  75.007  1.00  0.00           H  
ATOM   4338  CA  ILE   267      46.458  65.555  76.503  1.00  0.00           C  
ATOM   4339  HA  ILE   267      46.582  66.404  77.175  1.00  0.00           H  
ATOM   4340  CB  ILE   267      45.355  65.907  75.500  1.00  0.00           C  
ATOM   4341  HB  ILE   267      45.249  64.995  74.912  1.00  0.00           H  
ATOM   4342  CG2 ILE   267      44.002  66.204  76.150  1.00  0.00           C  
ATOM   4343 HG21 ILE   267      44.127  66.817  77.043  1.00  0.00           H  
ATOM   4344 HG22 ILE   267      43.362  66.813  75.512  1.00  0.00           H  
ATOM   4345 HG23 ILE   267      43.478  65.308  76.484  1.00  0.00           H  
ATOM   4346  CG1 ILE   267      45.780  66.891  74.491  1.00  0.00           C  
ATOM   4347 HG12 ILE   267      46.567  66.519  73.835  1.00  0.00           H  
ATOM   4348 HG13 ILE   267      44.954  67.037  73.795  1.00  0.00           H  
ATOM   4349  CD1 ILE   267      46.174  68.275  75.136  1.00  0.00           C  
ATOM   4350 HD11 ILE   267      46.066  68.946  74.284  1.00  0.00           H  
ATOM   4351 HD12 ILE   267      45.500  68.570  75.940  1.00  0.00           H  
ATOM   4352 HD13 ILE   267      47.159  68.312  75.600  1.00  0.00           H  
ATOM   4353  C   ILE   267      46.015  64.511  77.618  1.00  0.00           C  
ATOM   4354  O   ILE   267      45.372  64.972  78.561  1.00  0.00           O  
ATOM   4355  N   ILE   268      46.371  63.237  77.560  1.00  0.00           N  
ATOM   4356  H   ILE   268      46.717  62.827  76.704  1.00  0.00           H  
ATOM   4357  CA  ILE   268      45.995  62.260  78.606  1.00  0.00           C  
ATOM   4358  HA  ILE   268      44.908  62.210  78.682  1.00  0.00           H  
ATOM   4359  CB  ILE   268      46.352  60.784  78.426  1.00  0.00           C  
ATOM   4360  HB  ILE   268      47.418  60.705  78.212  1.00  0.00           H  
ATOM   4361  CG2 ILE   268      46.007  59.922  79.682  1.00  0.00           C  
ATOM   4362 HG21 ILE   268      46.712  60.115  80.491  1.00  0.00           H  
ATOM   4363 HG22 ILE   268      44.986  60.185  79.958  1.00  0.00           H  
ATOM   4364 HG23 ILE   268      45.993  58.897  79.310  1.00  0.00           H  
ATOM   4365  CG1 ILE   268      45.585  60.281  77.175  1.00  0.00           C  
ATOM   4366 HG12 ILE   268      44.592  60.027  77.545  1.00  0.00           H  
ATOM   4367 HG13 ILE   268      45.460  61.111  76.479  1.00  0.00           H  
ATOM   4368  CD1 ILE   268      46.248  59.087  76.510  1.00  0.00           C  
ATOM   4369 HD11 ILE   268      47.032  59.303  75.785  1.00  0.00           H  
ATOM   4370 HD12 ILE   268      46.394  58.351  77.301  1.00  0.00           H  
ATOM   4371 HD13 ILE   268      45.528  58.559  75.884  1.00  0.00           H  
ATOM   4372  C   ILE   268      46.505  62.759  79.930  1.00  0.00           C  
ATOM   4373  O   ILE   268      45.744  62.788  80.896  1.00  0.00           O  
ATOM   4374  N   TYR   269      47.733  63.336  79.911  1.00  0.00           N  
ATOM   4375  H   TYR   269      48.366  63.174  79.141  1.00  0.00           H  
ATOM   4376  CA  TYR   269      48.300  63.910  81.134  1.00  0.00           C  
ATOM   4377  HA  TYR   269      48.224  63.093  81.851  1.00  0.00           H  
ATOM   4378  CB  TYR   269      49.749  64.396  80.928  1.00  0.00           C  
ATOM   4379  HB2 TYR   269      49.796  65.289  80.305  1.00  0.00           H  
ATOM   4380  HB3 TYR   269      50.141  64.625  81.919  1.00  0.00           H  
ATOM   4381  CG  TYR   269      50.604  63.307  80.392  1.00  0.00           C  
ATOM   4382  CD1 TYR   269      50.656  62.109  81.142  1.00  0.00           C  
ATOM   4383  HD1 TYR   269      50.356  62.081  82.179  1.00  0.00           H  
ATOM   4384  CE1 TYR   269      51.233  60.974  80.528  1.00  0.00           C  
ATOM   4385  HE1 TYR   269      51.339  60.052  81.081  1.00  0.00           H  
ATOM   4386  CZ  TYR   269      51.738  61.156  79.191  1.00  0.00           C  
ATOM   4387  OH  TYR   269      52.151  60.102  78.460  1.00  0.00           O  
ATOM   4388  HH  TYR   269      52.032  60.365  77.545  1.00  0.00           H  
ATOM   4389  CE2 TYR   269      51.799  62.337  78.513  1.00  0.00           C  
ATOM   4390  HE2 TYR   269      52.163  62.375  77.496  1.00  0.00           H  
ATOM   4391  CD2 TYR   269      51.159  63.451  79.144  1.00  0.00           C  
ATOM   4392  HD2 TYR   269      51.185  64.411  78.650  1.00  0.00           H  
ATOM   4393  C   TYR   269      47.427  65.114  81.594  1.00  0.00           C  
ATOM   4394  O   TYR   269      47.103  65.199  82.717  1.00  0.00           O  
ATOM   4395  N   VAL   270      47.020  65.977  80.615  1.00  0.00           N  
ATOM   4396  H   VAL   270      47.237  65.760  79.653  1.00  0.00           H  
ATOM   4397  CA  VAL   270      46.106  67.183  80.803  1.00  0.00           C  
ATOM   4398  HA  VAL   270      46.615  67.864  81.485  1.00  0.00           H  
ATOM   4399  CB  VAL   270      45.872  67.963  79.522  1.00  0.00           C  
ATOM   4400  HB  VAL   270      45.725  67.312  78.660  1.00  0.00           H  
ATOM   4401  CG1 VAL   270      44.696  68.969  79.537  1.00  0.00           C  
ATOM   4402 HG11 VAL   270      44.751  69.422  78.547  1.00  0.00           H  
ATOM   4403 HG12 VAL   270      43.756  68.484  79.797  1.00  0.00           H  
ATOM   4404 HG13 VAL   270      44.789  69.676  80.361  1.00  0.00           H  
ATOM   4405  CG2 VAL   270      47.215  68.660  79.295  1.00  0.00           C  
ATOM   4406 HG21 VAL   270      48.078  68.003  79.194  1.00  0.00           H  
ATOM   4407 HG22 VAL   270      47.123  69.129  78.316  1.00  0.00           H  
ATOM   4408 HG23 VAL   270      47.397  69.343  80.125  1.00  0.00           H  
ATOM   4409  C   VAL   270      44.814  66.760  81.524  1.00  0.00           C  
ATOM   4410  O   VAL   270      44.379  67.387  82.447  1.00  0.00           O  
ATOM   4411  N   VAL   271      44.146  65.775  80.971  1.00  0.00           N  
ATOM   4412  H   VAL   271      44.601  65.279  80.218  1.00  0.00           H  
ATOM   4413  CA  VAL   271      42.783  65.336  81.328  1.00  0.00           C  
ATOM   4414  HA  VAL   271      42.140  66.209  81.438  1.00  0.00           H  
ATOM   4415  CB  VAL   271      41.988  64.472  80.314  1.00  0.00           C  
ATOM   4416  HB  VAL   271      41.205  63.971  80.884  1.00  0.00           H  
ATOM   4417  CG1 VAL   271      41.220  65.330  79.346  1.00  0.00           C  
ATOM   4418 HG11 VAL   271      41.885  66.147  79.068  1.00  0.00           H  
ATOM   4419 HG12 VAL   271      40.804  64.710  78.551  1.00  0.00           H  
ATOM   4420 HG13 VAL   271      40.376  65.780  79.870  1.00  0.00           H  
ATOM   4421  CG2 VAL   271      42.708  63.414  79.534  1.00  0.00           C  
ATOM   4422 HG21 VAL   271      43.149  63.773  78.604  1.00  0.00           H  
ATOM   4423 HG22 VAL   271      43.492  62.950  80.133  1.00  0.00           H  
ATOM   4424 HG23 VAL   271      42.002  62.617  79.301  1.00  0.00           H  
ATOM   4425  C   VAL   271      42.704  64.643  82.674  1.00  0.00           C  
ATOM   4426  O   VAL   271      41.936  65.095  83.534  1.00  0.00           O  
ATOM   4427  N   ALA   272      43.561  63.663  82.881  1.00  0.00           N  
ATOM   4428  H   ALA   272      44.186  63.325  82.164  1.00  0.00           H  
ATOM   4429  CA  ALA   272      43.634  63.043  84.187  1.00  0.00           C  
ATOM   4430  HA  ALA   272      42.675  62.646  84.517  1.00  0.00           H  
ATOM   4431  CB  ALA   272      44.623  61.884  84.060  1.00  0.00           C  
ATOM   4432  HB1 ALA   272      44.337  61.087  83.375  1.00  0.00           H  
ATOM   4433  HB2 ALA   272      45.614  62.192  83.726  1.00  0.00           H  
ATOM   4434  HB3 ALA   272      44.634  61.489  85.076  1.00  0.00           H  
ATOM   4435  C   ALA   272      44.113  64.099  85.247  1.00  0.00           C  
ATOM   4436  O   ALA   272      43.846  63.960  86.431  1.00  0.00           O  
ATOM   4437  N   GLY   273      44.980  65.060  84.727  1.00  0.00           N  
ATOM   4438  H   GLY   273      45.192  65.047  83.740  1.00  0.00           H  
ATOM   4439  CA  GLY   273      45.473  66.268  85.471  1.00  0.00           C  
ATOM   4440  HA2 GLY   273      46.199  65.940  86.215  1.00  0.00           H  
ATOM   4441  HA3 GLY   273      46.097  66.878  84.819  1.00  0.00           H  
ATOM   4442  C   GLY   273      44.407  67.240  85.970  1.00  0.00           C  
ATOM   4443  O   GLY   273      44.617  67.797  87.048  1.00  0.00           O  
ATOM   4444  N   GLN   274      43.306  67.345  85.210  1.00  0.00           N  
ATOM   4445  H   GLN   274      43.301  66.723  84.414  1.00  0.00           H  
ATOM   4446  CA  GLN   274      42.145  68.172  85.630  1.00  0.00           C  
ATOM   4447  HA  GLN   274      42.588  69.118  85.943  1.00  0.00           H  
ATOM   4448  CB  GLN   274      41.304  68.456  84.384  1.00  0.00           C  
ATOM   4449  HB2 GLN   274      41.073  67.527  83.863  1.00  0.00           H  
ATOM   4450  HB3 GLN   274      40.313  68.761  84.718  1.00  0.00           H  
ATOM   4451  CG  GLN   274      41.968  69.475  83.459  1.00  0.00           C  
ATOM   4452  HG2 GLN   274      43.025  69.269  83.293  1.00  0.00           H  
ATOM   4453  HG3 GLN   274      41.496  69.291  82.494  1.00  0.00           H  
ATOM   4454  CD  GLN   274      41.749  70.925  83.734  1.00  0.00           C  
ATOM   4455  OE1 GLN   274      41.361  71.308  84.804  1.00  0.00           O  
ATOM   4456  NE2 GLN   274      42.033  71.739  82.766  1.00  0.00           N  
ATOM   4457 HE21 GLN   274      42.382  71.405  81.879  1.00  0.00           H  
ATOM   4458 HE22 GLN   274      41.775  72.691  82.986  1.00  0.00           H  
ATOM   4459  C   GLN   274      41.380  67.511  86.775  1.00  0.00           C  
ATOM   4460  O   GLN   274      40.720  68.190  87.541  1.00  0.00           O  
ATOM   4461  N   GLY   275      41.323  66.152  86.843  1.00  0.00           N  
ATOM   4462  H   GLY   275      41.698  65.688  86.028  1.00  0.00           H  
ATOM   4463  CA  GLY   275      40.454  65.369  87.794  1.00  0.00           C  
ATOM   4464  HA2 GLY   275      39.624  66.005  88.103  1.00  0.00           H  
ATOM   4465  HA3 GLY   275      40.018  64.449  87.404  1.00  0.00           H  
ATOM   4466  C   GLY   275      41.275  65.036  89.106  1.00  0.00           C  
ATOM   4467  O   GLY   275      40.705  64.712  90.153  1.00  0.00           O  
ATOM   4468  N   PHE   276      42.605  64.821  88.940  1.00  0.00           N  
ATOM   4469  H   PHE   276      43.106  64.715  88.070  1.00  0.00           H  
ATOM   4470  CA  PHE   276      43.434  64.766  90.189  1.00  0.00           C  
ATOM   4471  HA  PHE   276      42.979  64.064  90.887  1.00  0.00           H  
ATOM   4472  CB  PHE   276      44.879  64.387  89.912  1.00  0.00           C  
ATOM   4473  HB2 PHE   276      45.201  65.084  89.139  1.00  0.00           H  
ATOM   4474  HB3 PHE   276      45.469  64.482  90.823  1.00  0.00           H  
ATOM   4475  CG  PHE   276      45.216  63.022  89.284  1.00  0.00           C  
ATOM   4476  CD1 PHE   276      44.365  61.904  89.360  1.00  0.00           C  
ATOM   4477  HD1 PHE   276      43.462  61.956  89.951  1.00  0.00           H  
ATOM   4478  CE1 PHE   276      44.621  60.734  88.512  1.00  0.00           C  
ATOM   4479  HE1 PHE   276      43.965  59.877  88.543  1.00  0.00           H  
ATOM   4480  CZ  PHE   276      45.802  60.658  87.790  1.00  0.00           C  
ATOM   4481  HZ  PHE   276      46.181  59.800  87.256  1.00  0.00           H  
ATOM   4482  CE2 PHE   276      46.665  61.732  87.852  1.00  0.00           C  
ATOM   4483  HE2 PHE   276      47.577  61.686  87.277  1.00  0.00           H  
ATOM   4484  CD2 PHE   276      46.331  62.951  88.497  1.00  0.00           C  
ATOM   4485  HD2 PHE   276      47.048  63.749  88.368  1.00  0.00           H  
ATOM   4486  C   PHE   276      43.429  66.153  91.015  1.00  0.00           C  
ATOM   4487  O   PHE   276      43.172  67.280  90.548  1.00  0.00           O  
ATOM   4488  N   GLN   277      43.722  66.055  92.297  1.00  0.00           N  
ATOM   4489  H   GLN   277      44.000  65.146  92.639  1.00  0.00           H  
ATOM   4490  CA  GLN   277      43.368  67.137  93.218  1.00  0.00           C  
ATOM   4491  HA  GLN   277      42.306  67.278  93.014  1.00  0.00           H  
ATOM   4492  CB  GLN   277      43.535  66.601  94.668  1.00  0.00           C  
ATOM   4493  HB2 GLN   277      42.820  65.783  94.761  1.00  0.00           H  
ATOM   4494  HB3 GLN   277      44.518  66.133  94.722  1.00  0.00           H  
ATOM   4495  CG  GLN   277      43.364  67.579  95.861  1.00  0.00           C  
ATOM   4496  HG2 GLN   277      43.246  67.052  96.808  1.00  0.00           H  
ATOM   4497  HG3 GLN   277      44.244  68.202  96.017  1.00  0.00           H  
ATOM   4498  CD  GLN   277      42.216  68.502  95.709  1.00  0.00           C  
ATOM   4499  OE1 GLN   277      41.320  68.454  94.824  1.00  0.00           O  
ATOM   4500  NE2 GLN   277      42.096  69.370  96.698  1.00  0.00           N  
ATOM   4501 HE21 GLN   277      42.628  69.235  97.546  1.00  0.00           H  
ATOM   4502 HE22 GLN   277      41.238  69.892  96.800  1.00  0.00           H  
ATOM   4503  C   GLN   277      44.205  68.384  92.900  1.00  0.00           C  
ATOM   4504  O   GLN   277      45.438  68.383  92.858  1.00  0.00           O  
ATOM   4505  N   GLY   278      43.469  69.500  93.050  1.00  0.00           N  
ATOM   4506  H   GLY   278      42.521  69.422  93.387  1.00  0.00           H  
ATOM   4507  CA  GLY   278      43.890  70.829  92.814  1.00  0.00           C  
ATOM   4508  HA2 GLY   278      44.733  71.063  93.464  1.00  0.00           H  
ATOM   4509  HA3 GLY   278      44.257  70.980  91.799  1.00  0.00           H  
ATOM   4510  C   GLY   278      42.753  71.765  92.927  1.00  0.00           C  
ATOM   4511  O   GLY   278      41.649  71.374  93.200  1.00  0.00           O  
ATOM   4512  N   ARG   279      42.993  73.091  92.668  1.00  0.00           N  
ATOM   4513  H   ARG   279      43.953  73.286  92.423  1.00  0.00           H  
ATOM   4514  CA  ARG   279      41.984  74.161  92.890  1.00  0.00           C  
ATOM   4515  HA  ARG   279      40.927  73.895  92.903  1.00  0.00           H  
ATOM   4516  CB  ARG   279      42.211  74.804  94.289  1.00  0.00           C  
ATOM   4517  HB2 ARG   279      43.279  75.005  94.372  1.00  0.00           H  
ATOM   4518  HB3 ARG   279      41.864  75.837  94.285  1.00  0.00           H  
ATOM   4519  CG  ARG   279      41.667  73.984  95.486  1.00  0.00           C  
ATOM   4520  HG2 ARG   279      40.583  73.874  95.489  1.00  0.00           H  
ATOM   4521  HG3 ARG   279      42.080  72.976  95.461  1.00  0.00           H  
ATOM   4522  CD  ARG   279      42.063  74.684  96.787  1.00  0.00           C  
ATOM   4523  HD2 ARG   279      43.138  74.857  96.839  1.00  0.00           H  
ATOM   4524  HD3 ARG   279      41.638  75.688  96.805  1.00  0.00           H  
ATOM   4525  NE  ARG   279      41.612  73.941  98.005  1.00  0.00           N  
ATOM   4526  HE  ARG   279      41.070  73.093  97.915  1.00  0.00           H  
ATOM   4527  CZ  ARG   279      41.690  74.416  99.193  1.00  0.00           C  
ATOM   4528  NH1 ARG   279      41.919  75.659  99.490  1.00  0.00           N  
ATOM   4529 HH11 ARG   279      42.120  76.205  98.664  1.00  0.00           H  
ATOM   4530 HH12 ARG   279      41.728  76.082 100.387  1.00  0.00           H  
ATOM   4531  NH2 ARG   279      41.513  73.726 100.228  1.00  0.00           N  
ATOM   4532 HH21 ARG   279      41.100  72.814 100.092  1.00  0.00           H  
ATOM   4533 HH22 ARG   279      41.750  74.073 101.146  1.00  0.00           H  
ATOM   4534  C   ARG   279      42.064  75.329  91.880  1.00  0.00           C  
ATOM   4535  O   ARG   279      41.159  76.078  91.791  1.00  0.00           O  
ATOM   4536  N   LEU   280      43.164  75.416  91.195  1.00  0.00           N  
ATOM   4537  H   LEU   280      43.867  74.727  91.419  1.00  0.00           H  
ATOM   4538  CA  LEU   280      43.499  76.597  90.328  1.00  0.00           C  
ATOM   4539  HA  LEU   280      42.555  77.103  90.125  1.00  0.00           H  
ATOM   4540  CB  LEU   280      44.231  77.740  91.058  1.00  0.00           C  
ATOM   4541  HB2 LEU   280      45.119  77.346  91.553  1.00  0.00           H  
ATOM   4542  HB3 LEU   280      44.572  78.480  90.334  1.00  0.00           H  
ATOM   4543  CG  LEU   280      43.667  78.424  92.299  1.00  0.00           C  
ATOM   4544  HG  LEU   280      43.364  77.644  92.998  1.00  0.00           H  
ATOM   4545  CD1 LEU   280      44.740  79.267  92.939  1.00  0.00           C  
ATOM   4546 HD11 LEU   280      45.439  78.662  93.516  1.00  0.00           H  
ATOM   4547 HD12 LEU   280      45.251  79.888  92.203  1.00  0.00           H  
ATOM   4548 HD13 LEU   280      44.303  79.902  93.710  1.00  0.00           H  
ATOM   4549  CD2 LEU   280      42.526  79.396  91.931  1.00  0.00           C  
ATOM   4550 HD21 LEU   280      42.179  79.789  92.887  1.00  0.00           H  
ATOM   4551 HD22 LEU   280      42.935  80.181  91.295  1.00  0.00           H  
ATOM   4552 HD23 LEU   280      41.770  78.771  91.456  1.00  0.00           H  
ATOM   4553  C   LEU   280      44.137  76.279  88.964  1.00  0.00           C  
ATOM   4554  O   LEU   280      44.831  75.333  88.666  1.00  0.00           O  
ATOM   4555  N   ARG   281      43.902  77.260  88.063  1.00  0.00           N  
ATOM   4556  H   ARG   281      43.356  78.072  88.311  1.00  0.00           H  
ATOM   4557  CA  ARG   281      44.696  77.402  86.843  1.00  0.00           C  
ATOM   4558  HA  ARG   281      44.658  76.399  86.416  1.00  0.00           H  
ATOM   4559  CB  ARG   281      43.906  78.348  85.934  1.00  0.00           C  
ATOM   4560  HB2 ARG   281      42.894  77.987  85.750  1.00  0.00           H  
ATOM   4561  HB3 ARG   281      44.000  79.285  86.482  1.00  0.00           H  
ATOM   4562  CG  ARG   281      44.599  78.434  84.575  1.00  0.00           C  
ATOM   4563  HG2 ARG   281      45.566  78.933  84.635  1.00  0.00           H  
ATOM   4564  HG3 ARG   281      44.677  77.435  84.145  1.00  0.00           H  
ATOM   4565  CD  ARG   281      43.805  79.252  83.604  1.00  0.00           C  
ATOM   4566  HD2 ARG   281      43.681  80.244  84.038  1.00  0.00           H  
ATOM   4567  HD3 ARG   281      44.320  79.317  82.645  1.00  0.00           H  
ATOM   4568  NE  ARG   281      42.472  78.632  83.420  1.00  0.00           N  
ATOM   4569  HE  ARG   281      42.367  77.786  83.961  1.00  0.00           H  
ATOM   4570  CZ  ARG   281      41.529  78.768  82.469  1.00  0.00           C  
ATOM   4571  NH1 ARG   281      41.468  79.768  81.688  1.00  0.00           N  
ATOM   4572 HH11 ARG   281      42.304  80.320  81.562  1.00  0.00           H  
ATOM   4573 HH12 ARG   281      40.587  79.892  81.210  1.00  0.00           H  
ATOM   4574  NH2 ARG   281      40.552  77.913  82.357  1.00  0.00           N  
ATOM   4575 HH21 ARG   281      40.496  77.241  83.109  1.00  0.00           H  
ATOM   4576 HH22 ARG   281      39.814  77.959  81.670  1.00  0.00           H  
ATOM   4577  C   ARG   281      46.130  77.894  87.182  1.00  0.00           C  
ATOM   4578  O   ARG   281      46.312  79.016  87.605  1.00  0.00           O  
ATOM   4579  N   LYS   282      47.250  77.182  86.900  1.00  0.00           N  
ATOM   4580  H   LYS   282      47.129  76.295  86.432  1.00  0.00           H  
ATOM   4581  CA  LYS   282      48.633  77.697  87.232  1.00  0.00           C  
ATOM   4582  HA  LYS   282      48.653  78.750  87.513  1.00  0.00           H  
ATOM   4583  CB  LYS   282      49.276  76.990  88.456  1.00  0.00           C  
ATOM   4584  HB2 LYS   282      49.458  75.924  88.319  1.00  0.00           H  
ATOM   4585  HB3 LYS   282      50.223  77.496  88.646  1.00  0.00           H  
ATOM   4586  CG  LYS   282      48.407  77.080  89.764  1.00  0.00           C  
ATOM   4587  HG2 LYS   282      47.982  78.081  89.841  1.00  0.00           H  
ATOM   4588  HG3 LYS   282      47.464  76.550  89.628  1.00  0.00           H  
ATOM   4589  CD  LYS   282      49.033  76.812  91.110  1.00  0.00           C  
ATOM   4590  HD2 LYS   282      48.324  77.044  91.906  1.00  0.00           H  
ATOM   4591  HD3 LYS   282      49.260  75.746  91.115  1.00  0.00           H  
ATOM   4592  CE  LYS   282      50.248  77.678  91.470  1.00  0.00           C  
ATOM   4593  HE2 LYS   282      50.534  77.319  92.458  1.00  0.00           H  
ATOM   4594  HE3 LYS   282      51.015  77.540  90.708  1.00  0.00           H  
ATOM   4595  NZ  LYS   282      49.954  79.098  91.395  1.00  0.00           N  
ATOM   4596  HZ1 LYS   282      50.685  79.732  91.683  1.00  0.00           H  
ATOM   4597  HZ2 LYS   282      49.738  79.364  90.445  1.00  0.00           H  
ATOM   4598  HZ3 LYS   282      49.239  79.372  92.054  1.00  0.00           H  
ATOM   4599  C   LYS   282      49.578  77.524  86.024  1.00  0.00           C  
ATOM   4600  O   LYS   282      50.140  78.501  85.516  1.00  0.00           O  
ATOM   4601  N   SER   283      49.694  76.329  85.564  1.00  0.00           N  
ATOM   4602  H   SER   283      49.360  75.528  86.081  1.00  0.00           H  
ATOM   4603  CA  SER   283      50.403  76.034  84.272  1.00  0.00           C  
ATOM   4604  HA  SER   283      50.240  76.854  83.573  1.00  0.00           H  
ATOM   4605  CB  SER   283      51.943  75.900  84.625  1.00  0.00           C  
ATOM   4606  HB2 SER   283      52.515  76.065  83.712  1.00  0.00           H  
ATOM   4607  HB3 SER   283      52.194  76.664  85.360  1.00  0.00           H  
ATOM   4608  OG  SER   283      52.299  74.700  85.236  1.00  0.00           O  
ATOM   4609  HG  SER   283      53.196  74.788  85.564  1.00  0.00           H  
ATOM   4610  C   SER   283      49.927  74.743  83.578  1.00  0.00           C  
ATOM   4611  O   SER   283      49.222  73.941  84.245  1.00  0.00           O  
ATOM   4612  N   LEU   284      50.374  74.508  82.320  1.00  0.00           N  
ATOM   4613  H   LEU   284      50.904  75.176  81.779  1.00  0.00           H  
ATOM   4614  CA  LEU   284      50.312  73.179  81.812  1.00  0.00           C  
ATOM   4615  HA  LEU   284      49.299  72.800  81.944  1.00  0.00           H  
ATOM   4616  CB  LEU   284      50.455  73.026  80.322  1.00  0.00           C  
ATOM   4617  HB2 LEU   284      51.527  73.078  80.134  1.00  0.00           H  
ATOM   4618  HB3 LEU   284      50.087  72.017  80.134  1.00  0.00           H  
ATOM   4619  CG  LEU   284      49.684  74.158  79.526  1.00  0.00           C  
ATOM   4620  HG  LEU   284      50.183  75.068  79.858  1.00  0.00           H  
ATOM   4621  CD1 LEU   284      49.866  73.879  78.042  1.00  0.00           C  
ATOM   4622 HD11 LEU   284      49.299  73.003  77.727  1.00  0.00           H  
ATOM   4623 HD12 LEU   284      49.588  74.730  77.420  1.00  0.00           H  
ATOM   4624 HD13 LEU   284      50.870  73.541  77.789  1.00  0.00           H  
ATOM   4625  CD2 LEU   284      48.218  74.289  79.782  1.00  0.00           C  
ATOM   4626 HD21 LEU   284      47.640  73.367  79.707  1.00  0.00           H  
ATOM   4627 HD22 LEU   284      48.011  74.467  80.837  1.00  0.00           H  
ATOM   4628 HD23 LEU   284      47.923  75.171  79.213  1.00  0.00           H  
ATOM   4629  C   LEU   284      51.243  72.152  82.577  1.00  0.00           C  
ATOM   4630  O   LEU   284      50.771  71.091  82.986  1.00  0.00           O  
ATOM   4631  N   PRO   285      52.524  72.477  82.888  1.00  0.00           N  
ATOM   4632  CD  PRO   285      53.369  73.504  82.316  1.00  0.00           C  
ATOM   4633  HD2 PRO   285      53.274  74.423  82.894  1.00  0.00           H  
ATOM   4634  HD3 PRO   285      53.112  73.794  81.297  1.00  0.00           H  
ATOM   4635  CG  PRO   285      54.800  73.019  82.431  1.00  0.00           C  
ATOM   4636  HG2 PRO   285      55.517  73.813  82.640  1.00  0.00           H  
ATOM   4637  HG3 PRO   285      55.068  72.409  81.569  1.00  0.00           H  
ATOM   4638  CB  PRO   285      54.749  72.208  83.727  1.00  0.00           C  
ATOM   4639  HB2 PRO   285      54.688  72.828  84.621  1.00  0.00           H  
ATOM   4640  HB3 PRO   285      55.483  71.404  83.786  1.00  0.00           H  
ATOM   4641  CA  PRO   285      53.396  71.497  83.491  1.00  0.00           C  
ATOM   4642  HA  PRO   285      53.594  70.631  82.860  1.00  0.00           H  
ATOM   4643  C   PRO   285      52.812  71.029  84.846  1.00  0.00           C  
ATOM   4644  O   PRO   285      52.965  69.841  85.115  1.00  0.00           O  
ATOM   4645  N   SER   286      52.115  71.853  85.634  1.00  0.00           N  
ATOM   4646  H   SER   286      51.989  72.809  85.335  1.00  0.00           H  
ATOM   4647  CA  SER   286      51.419  71.453  86.881  1.00  0.00           C  
ATOM   4648  HA  SER   286      52.192  71.117  87.572  1.00  0.00           H  
ATOM   4649  CB  SER   286      50.685  72.756  87.395  1.00  0.00           C  
ATOM   4650  HB2 SER   286      50.352  72.642  88.427  1.00  0.00           H  
ATOM   4651  HB3 SER   286      51.336  73.618  87.252  1.00  0.00           H  
ATOM   4652  OG  SER   286      49.436  72.841  86.784  1.00  0.00           O  
ATOM   4653  HG  SER   286      49.511  73.250  85.919  1.00  0.00           H  
ATOM   4654  C   SER   286      50.593  70.231  86.748  1.00  0.00           C  
ATOM   4655  O   SER   286      50.576  69.387  87.707  1.00  0.00           O  
ATOM   4656  N   LEU   287      49.934  69.968  85.636  1.00  0.00           N  
ATOM   4657  H   LEU   287      50.164  70.533  84.831  1.00  0.00           H  
ATOM   4658  CA  LEU   287      49.063  68.802  85.351  1.00  0.00           C  
ATOM   4659  HA  LEU   287      48.428  68.695  86.230  1.00  0.00           H  
ATOM   4660  CB  LEU   287      48.167  69.068  84.082  1.00  0.00           C  
ATOM   4661  HB2 LEU   287      48.778  69.065  83.179  1.00  0.00           H  
ATOM   4662  HB3 LEU   287      47.433  68.266  84.007  1.00  0.00           H  
ATOM   4663  CG  LEU   287      47.291  70.424  84.142  1.00  0.00           C  
ATOM   4664  HG  LEU   287      48.031  71.202  84.329  1.00  0.00           H  
ATOM   4665  CD1 LEU   287      46.626  70.733  82.842  1.00  0.00           C  
ATOM   4666 HD11 LEU   287      45.981  71.607  82.928  1.00  0.00           H  
ATOM   4667 HD12 LEU   287      47.334  70.927  82.037  1.00  0.00           H  
ATOM   4668 HD13 LEU   287      46.046  69.876  82.500  1.00  0.00           H  
ATOM   4669  CD2 LEU   287      46.145  70.405  85.253  1.00  0.00           C  
ATOM   4670 HD21 LEU   287      45.589  71.340  85.321  1.00  0.00           H  
ATOM   4671 HD22 LEU   287      45.454  69.609  84.976  1.00  0.00           H  
ATOM   4672 HD23 LEU   287      46.509  70.161  86.251  1.00  0.00           H  
ATOM   4673  C   LEU   287      49.896  67.539  85.355  1.00  0.00           C  
ATOM   4674  O   LEU   287      49.530  66.594  86.047  1.00  0.00           O  
ATOM   4675  N   LEU   288      51.044  67.535  84.607  1.00  0.00           N  
ATOM   4676  H   LEU   288      51.229  68.384  84.092  1.00  0.00           H  
ATOM   4677  CA  LEU   288      51.978  66.435  84.485  1.00  0.00           C  
ATOM   4678  HA  LEU   288      51.380  65.568  84.204  1.00  0.00           H  
ATOM   4679  CB  LEU   288      52.876  66.801  83.368  1.00  0.00           C  
ATOM   4680  HB2 LEU   288      52.240  66.996  82.505  1.00  0.00           H  
ATOM   4681  HB3 LEU   288      53.239  67.782  83.676  1.00  0.00           H  
ATOM   4682  CG  LEU   288      53.973  65.805  83.115  1.00  0.00           C  
ATOM   4683  HG  LEU   288      54.685  65.837  83.940  1.00  0.00           H  
ATOM   4684  CD1 LEU   288      53.478  64.320  82.993  1.00  0.00           C  
ATOM   4685 HD11 LEU   288      52.890  64.046  83.869  1.00  0.00           H  
ATOM   4686 HD12 LEU   288      52.873  64.141  82.105  1.00  0.00           H  
ATOM   4687 HD13 LEU   288      54.379  63.710  82.929  1.00  0.00           H  
ATOM   4688  CD2 LEU   288      54.639  66.182  81.843  1.00  0.00           C  
ATOM   4689 HD21 LEU   288      53.891  66.138  81.052  1.00  0.00           H  
ATOM   4690 HD22 LEU   288      55.146  67.145  81.905  1.00  0.00           H  
ATOM   4691 HD23 LEU   288      55.330  65.398  81.531  1.00  0.00           H  
ATOM   4692  C   LEU   288      52.660  66.183  85.852  1.00  0.00           C  
ATOM   4693  O   LEU   288      52.641  65.027  86.301  1.00  0.00           O  
ATOM   4694  N   ARG   289      53.096  67.254  86.551  1.00  0.00           N  
ATOM   4695  H   ARG   289      52.747  68.156  86.258  1.00  0.00           H  
ATOM   4696  CA  ARG   289      53.561  67.118  87.966  1.00  0.00           C  
ATOM   4697  HA  ARG   289      54.456  66.500  88.034  1.00  0.00           H  
ATOM   4698  CB  ARG   289      53.868  68.530  88.561  1.00  0.00           C  
ATOM   4699  HB2 ARG   289      52.921  69.066  88.623  1.00  0.00           H  
ATOM   4700  HB3 ARG   289      54.209  68.323  89.575  1.00  0.00           H  
ATOM   4701  CG  ARG   289      54.984  69.273  87.764  1.00  0.00           C  
ATOM   4702  HG2 ARG   289      54.533  69.448  86.787  1.00  0.00           H  
ATOM   4703  HG3 ARG   289      55.104  70.261  88.209  1.00  0.00           H  
ATOM   4704  CD  ARG   289      56.355  68.583  87.555  1.00  0.00           C  
ATOM   4705  HD2 ARG   289      56.244  67.641  87.019  1.00  0.00           H  
ATOM   4706  HD3 ARG   289      56.972  69.260  86.964  1.00  0.00           H  
ATOM   4707  NE  ARG   289      57.055  68.335  88.882  1.00  0.00           N  
ATOM   4708  HE  ARG   289      56.964  67.444  89.349  1.00  0.00           H  
ATOM   4709  CZ  ARG   289      57.897  69.136  89.551  1.00  0.00           C  
ATOM   4710  NH1 ARG   289      58.179  70.305  88.997  1.00  0.00           N  
ATOM   4711 HH11 ARG   289      57.724  70.567  88.134  1.00  0.00           H  
ATOM   4712 HH12 ARG   289      58.917  70.877  89.381  1.00  0.00           H  
ATOM   4713  NH2 ARG   289      58.316  68.858  90.713  1.00  0.00           N  
ATOM   4714 HH21 ARG   289      58.043  67.997  91.166  1.00  0.00           H  
ATOM   4715 HH22 ARG   289      58.888  69.541  91.190  1.00  0.00           H  
ATOM   4716  C   ARG   289      52.557  66.446  88.938  1.00  0.00           C  
ATOM   4717  O   ARG   289      52.983  65.580  89.627  1.00  0.00           O  
ATOM   4718  N   ASN   290      51.283  66.721  88.769  1.00  0.00           N  
ATOM   4719  H   ASN   290      51.095  67.252  87.931  1.00  0.00           H  
ATOM   4720  CA  ASN   290      50.109  66.199  89.555  1.00  0.00           C  
ATOM   4721  HA  ASN   290      50.390  66.376  90.593  1.00  0.00           H  
ATOM   4722  CB  ASN   290      48.785  66.962  89.324  1.00  0.00           C  
ATOM   4723  HB2 ASN   290      48.986  68.030  89.236  1.00  0.00           H  
ATOM   4724  HB3 ASN   290      48.431  66.489  88.408  1.00  0.00           H  
ATOM   4725  CG  ASN   290      47.742  66.813  90.435  1.00  0.00           C  
ATOM   4726  OD1 ASN   290      47.690  65.891  91.237  1.00  0.00           O  
ATOM   4727  ND2 ASN   290      46.820  67.751  90.434  1.00  0.00           N  
ATOM   4728 HD21 ASN   290      46.225  67.842  91.245  1.00  0.00           H  
ATOM   4729 HD22 ASN   290      46.777  68.472  89.728  1.00  0.00           H  
ATOM   4730  C   ASN   290      49.927  64.712  89.205  1.00  0.00           C  
ATOM   4731  O   ASN   290      49.695  63.985  90.070  1.00  0.00           O  
ATOM   4732  N   VAL   291      50.171  64.297  87.935  1.00  0.00           N  
ATOM   4733  H   VAL   291      50.419  65.064  87.327  1.00  0.00           H  
ATOM   4734  CA  VAL   291      50.228  62.882  87.428  1.00  0.00           C  
ATOM   4735  HA  VAL   291      49.383  62.496  87.999  1.00  0.00           H  
ATOM   4736  CB  VAL   291      50.105  62.794  85.877  1.00  0.00           C  
ATOM   4737  HB  VAL   291      50.946  63.329  85.435  1.00  0.00           H  
ATOM   4738  CG1 VAL   291      50.095  61.304  85.419  1.00  0.00           C  
ATOM   4739 HG11 VAL   291      51.165  61.098  85.388  1.00  0.00           H  
ATOM   4740 HG12 VAL   291      49.532  60.731  86.156  1.00  0.00           H  
ATOM   4741 HG13 VAL   291      49.560  61.051  84.503  1.00  0.00           H  
ATOM   4742  CG2 VAL   291      48.755  63.401  85.298  1.00  0.00           C  
ATOM   4743 HG21 VAL   291      47.944  62.703  85.508  1.00  0.00           H  
ATOM   4744 HG22 VAL   291      48.565  64.336  85.825  1.00  0.00           H  
ATOM   4745 HG23 VAL   291      48.787  63.504  84.214  1.00  0.00           H  
ATOM   4746  C   VAL   291      51.461  62.095  87.870  1.00  0.00           C  
ATOM   4747  O   VAL   291      51.370  60.902  88.170  1.00  0.00           O  
ATOM   4748  N   LEU   292      52.602  62.785  87.760  1.00  0.00           N  
ATOM   4749  H   LEU   292      52.531  63.785  87.634  1.00  0.00           H  
ATOM   4750  CA  LEU   292      53.867  62.158  88.273  1.00  0.00           C  
ATOM   4751  HA  LEU   292      54.060  61.244  87.711  1.00  0.00           H  
ATOM   4752  CB  LEU   292      55.086  62.953  87.723  1.00  0.00           C  
ATOM   4753  HB2 LEU   292      54.944  64.003  87.981  1.00  0.00           H  
ATOM   4754  HB3 LEU   292      55.961  62.451  88.135  1.00  0.00           H  
ATOM   4755  CG  LEU   292      55.320  62.932  86.173  1.00  0.00           C  
ATOM   4756  HG  LEU   292      54.444  63.287  85.631  1.00  0.00           H  
ATOM   4757  CD1 LEU   292      56.397  63.985  85.878  1.00  0.00           C  
ATOM   4758 HD11 LEU   292      56.817  63.921  84.875  1.00  0.00           H  
ATOM   4759 HD12 LEU   292      56.076  64.988  86.161  1.00  0.00           H  
ATOM   4760 HD13 LEU   292      57.246  63.685  86.492  1.00  0.00           H  
ATOM   4761  CD2 LEU   292      55.636  61.606  85.584  1.00  0.00           C  
ATOM   4762 HD21 LEU   292      55.975  61.812  84.569  1.00  0.00           H  
ATOM   4763 HD22 LEU   292      56.360  61.031  86.162  1.00  0.00           H  
ATOM   4764 HD23 LEU   292      54.767  60.947  85.603  1.00  0.00           H  
ATOM   4765  C   LEU   292      53.991  61.865  89.740  1.00  0.00           C  
ATOM   4766  O   LEU   292      54.896  61.092  90.191  1.00  0.00           O  
ATOM   4767  N   THR   293      53.131  62.577  90.504  1.00  0.00           N  
ATOM   4768  H   THR   293      52.674  63.299  89.965  1.00  0.00           H  
ATOM   4769  CA  THR   293      53.162  62.596  91.978  1.00  0.00           C  
ATOM   4770  HA  THR   293      54.083  62.195  92.402  1.00  0.00           H  
ATOM   4771  CB  THR   293      53.060  63.988  92.517  1.00  0.00           C  
ATOM   4772  HB  THR   293      52.098  64.394  92.204  1.00  0.00           H  
ATOM   4773  CG2 THR   293      53.294  64.125  94.035  1.00  0.00           C  
ATOM   4774 HG21 THR   293      52.634  63.486  94.622  1.00  0.00           H  
ATOM   4775 HG22 THR   293      54.334  63.942  94.301  1.00  0.00           H  
ATOM   4776 HG23 THR   293      52.905  65.100  94.332  1.00  0.00           H  
ATOM   4777  OG1 THR   293      54.097  64.788  91.950  1.00  0.00           O  
ATOM   4778  HG1 THR   293      54.053  64.841  90.993  1.00  0.00           H  
ATOM   4779  C   THR   293      52.062  61.595  92.551  1.00  0.00           C  
ATOM   4780  O   THR   293      50.916  61.864  92.980  1.00  0.00           O  
ATOM   4781  N   GLU   294      52.464  60.314  92.466  1.00  0.00           N  
ATOM   4782  H   GLU   294      53.409  60.282  92.112  1.00  0.00           H  
ATOM   4783  CA  GLU   294      51.656  59.107  92.748  1.00  0.00           C  
ATOM   4784  HA  GLU   294      50.926  59.113  91.938  1.00  0.00           H  
ATOM   4785  CB  GLU   294      52.550  57.890  92.536  1.00  0.00           C  
ATOM   4786  HB2 GLU   294      53.098  57.894  91.594  1.00  0.00           H  
ATOM   4787  HB3 GLU   294      53.284  57.886  93.342  1.00  0.00           H  
ATOM   4788  CG  GLU   294      51.991  56.459  92.740  1.00  0.00           C  
ATOM   4789  HG2 GLU   294      52.678  55.732  92.308  1.00  0.00           H  
ATOM   4790  HG3 GLU   294      51.846  56.145  93.773  1.00  0.00           H  
ATOM   4791  CD  GLU   294      50.684  56.259  91.933  1.00  0.00           C  
ATOM   4792  OE1 GLU   294      50.693  55.732  90.795  1.00  0.00           O  
ATOM   4793  OE2 GLU   294      49.591  56.619  92.490  1.00  0.00           O  
ATOM   4794  C   GLU   294      51.122  59.224  94.154  1.00  0.00           C  
ATOM   4795  O   GLU   294      51.715  59.847  95.063  1.00  0.00           O  
ATOM   4796  N   GLU   295      49.949  58.663  94.437  1.00  0.00           N  
ATOM   4797  H   GLU   295      49.481  58.207  93.667  1.00  0.00           H  
ATOM   4798  CA  GLU   295      49.372  58.521  95.774  1.00  0.00           C  
ATOM   4799  HA  GLU   295      49.796  59.163  96.546  1.00  0.00           H  
ATOM   4800  CB  GLU   295      47.864  58.844  95.577  1.00  0.00           C  
ATOM   4801  HB2 GLU   295      47.758  59.889  95.286  1.00  0.00           H  
ATOM   4802  HB3 GLU   295      47.494  58.197  94.782  1.00  0.00           H  
ATOM   4803  CG  GLU   295      46.903  58.684  96.757  1.00  0.00           C  
ATOM   4804  HG2 GLU   295      45.918  58.383  96.401  1.00  0.00           H  
ATOM   4805  HG3 GLU   295      47.303  57.947  97.453  1.00  0.00           H  
ATOM   4806  CD  GLU   295      46.661  59.953  97.568  1.00  0.00           C  
ATOM   4807  OE1 GLU   295      46.220  59.778  98.701  1.00  0.00           O  
ATOM   4808  OE2 GLU   295      46.751  61.105  97.050  1.00  0.00           O  
ATOM   4809  C   GLU   295      49.529  57.069  96.327  1.00  0.00           C  
ATOM   4810  O   GLU   295      49.626  56.828  97.515  1.00  0.00           O  
ATOM   4811  N   SER   296      49.652  56.065  95.458  1.00  0.00           N  
ATOM   4812  H   SER   296      49.501  56.253  94.477  1.00  0.00           H  
ATOM   4813  CA  SER   296      50.100  54.705  95.758  1.00  0.00           C  
ATOM   4814  HA  SER   296      49.333  54.262  96.393  1.00  0.00           H  
ATOM   4815  CB  SER   296      50.082  53.838  94.576  1.00  0.00           C  
ATOM   4816  HB2 SER   296      49.033  53.948  94.302  1.00  0.00           H  
ATOM   4817  HB3 SER   296      50.660  54.213  93.731  1.00  0.00           H  
ATOM   4818  OG  SER   296      50.426  52.460  94.716  1.00  0.00           O  
ATOM   4819  HG  SER   296      49.665  52.033  95.118  1.00  0.00           H  
ATOM   4820  C   SER   296      51.478  54.620  96.446  1.00  0.00           C  
ATOM   4821  O   SER   296      52.423  55.372  96.112  1.00  0.00           O  
ATOM   4822  N   VAL   297      51.567  53.562  97.339  1.00  0.00           N  
ATOM   4823  H   VAL   297      50.750  53.058  97.652  1.00  0.00           H  
ATOM   4824  CA  VAL   297      52.826  52.941  97.767  1.00  0.00           C  
ATOM   4825  HA  VAL   297      53.620  53.511  97.284  1.00  0.00           H  
ATOM   4826  CB  VAL   297      53.079  53.142  99.266  1.00  0.00           C  
ATOM   4827  HB  VAL   297      54.048  52.675  99.445  1.00  0.00           H  
ATOM   4828  CG1 VAL   297      53.045  54.616  99.741  1.00  0.00           C  
ATOM   4829 HG11 VAL   297      52.353  55.242  99.178  1.00  0.00           H  
ATOM   4830 HG12 VAL   297      52.810  54.633 100.806  1.00  0.00           H  
ATOM   4831 HG13 VAL   297      54.097  54.894  99.689  1.00  0.00           H  
ATOM   4832  CG2 VAL   297      52.049  52.327 100.063  1.00  0.00           C  
ATOM   4833 HG21 VAL   297      51.958  51.290  99.740  1.00  0.00           H  
ATOM   4834 HG22 VAL   297      52.418  52.302 101.088  1.00  0.00           H  
ATOM   4835 HG23 VAL   297      51.055  52.774 100.078  1.00  0.00           H  
ATOM   4836  C   VAL   297      53.020  51.514  97.342  1.00  0.00           C  
ATOM   4837  O   VAL   297      52.087  50.815  97.107  1.00  0.00           O  
ATOM   4838  N   VAL   298      54.273  51.138  97.315  1.00  0.00           N  
ATOM   4839  H   VAL   298      54.939  51.743  97.773  1.00  0.00           H  
ATOM   4840  CA  VAL   298      54.750  49.859  96.754  1.00  0.00           C  
ATOM   4841  HA  VAL   298      54.557  49.965  95.687  1.00  0.00           H  
ATOM   4842  CB  VAL   298      56.294  49.796  96.729  1.00  0.00           C  
ATOM   4843  HB  VAL   298      56.593  50.715  96.225  1.00  0.00           H  
ATOM   4844  CG1 VAL   298      57.045  49.791  98.082  1.00  0.00           C  
ATOM   4845 HG11 VAL   298      56.846  48.897  98.673  1.00  0.00           H  
ATOM   4846 HG12 VAL   298      58.080  50.044  97.853  1.00  0.00           H  
ATOM   4847 HG13 VAL   298      56.786  50.676  98.663  1.00  0.00           H  
ATOM   4848  CG2 VAL   298      56.850  48.605  95.947  1.00  0.00           C  
ATOM   4849 HG21 VAL   298      56.687  47.590  96.308  1.00  0.00           H  
ATOM   4850 HG22 VAL   298      56.406  48.517  94.956  1.00  0.00           H  
ATOM   4851 HG23 VAL   298      57.933  48.709  95.885  1.00  0.00           H  
ATOM   4852  C   VAL   298      54.050  48.653  97.389  1.00  0.00           C  
ATOM   4853  O   VAL   298      53.800  47.711  96.704  1.00  0.00           O  
ATOM   4854  N   ARG   299      53.773  48.681  98.676  1.00  0.00           N  
ATOM   4855  H   ARG   299      53.988  49.551  99.141  1.00  0.00           H  
ATOM   4856  CA  ARG   299      53.028  47.679  99.572  1.00  0.00           C  
ATOM   4857  HA  ARG   299      52.149  47.249  99.092  1.00  0.00           H  
ATOM   4858  CB  ARG   299      53.980  46.603 100.081  1.00  0.00           C  
ATOM   4859  HB2 ARG   299      54.858  46.977 100.606  1.00  0.00           H  
ATOM   4860  HB3 ARG   299      53.401  45.971 100.755  1.00  0.00           H  
ATOM   4861  CG  ARG   299      54.480  45.639  98.924  1.00  0.00           C  
ATOM   4862  HG2 ARG   299      53.561  45.380  98.398  1.00  0.00           H  
ATOM   4863  HG3 ARG   299      55.292  46.160  98.417  1.00  0.00           H  
ATOM   4864  CD  ARG   299      55.131  44.354  99.450  1.00  0.00           C  
ATOM   4865  HD2 ARG   299      54.396  43.737  99.966  1.00  0.00           H  
ATOM   4866  HD3 ARG   299      55.505  43.867  98.549  1.00  0.00           H  
ATOM   4867  NE  ARG   299      56.284  44.604 100.367  1.00  0.00           N  
ATOM   4868  HE  ARG   299      57.120  45.131 100.156  1.00  0.00           H  
ATOM   4869  CZ  ARG   299      56.397  44.099 101.636  1.00  0.00           C  
ATOM   4870  NH1 ARG   299      55.569  43.231 102.129  1.00  0.00           N  
ATOM   4871 HH11 ARG   299      54.877  42.848 101.500  1.00  0.00           H  
ATOM   4872 HH12 ARG   299      55.789  42.829 103.029  1.00  0.00           H  
ATOM   4873  NH2 ARG   299      57.356  44.374 102.440  1.00  0.00           N  
ATOM   4874 HH21 ARG   299      58.066  45.001 102.089  1.00  0.00           H  
ATOM   4875 HH22 ARG   299      57.278  44.059 103.396  1.00  0.00           H  
ATOM   4876  C   ARG   299      52.387  48.348 100.765  1.00  0.00           C  
ATOM   4877  O   ARG   299      53.121  49.138 101.344  1.00  0.00           O  
ATOM   4878  OXT ARG   299      51.233  48.203 101.056  1.00  0.00           O  
TER    4879      ARG   299 
ATOM   4879  C15 9P2   300      56.435  39.438  70.920  1.00  0.00           C  
ATOM   4880  C16 9P2   300      56.177  40.648  70.256  1.00  0.00           C  
ATOM   4881  C17 9P2   300      57.003  41.726  70.471  1.00  0.00           C  
ATOM   4882  C18 9P2   300      58.200  41.680  71.154  1.00  0.00           C  
ATOM   4883  C20 9P2   300      55.198  42.516  69.394  1.00  0.00           C  
ATOM   4884  C01 9P2   300      55.750  41.593  74.645  1.00  0.00           C  
ATOM   4885  N02 9P2   300      55.465  40.279  74.897  1.00  0.00           N  
ATOM   4886  C03 9P2   300      56.704  39.682  75.061  1.00  0.00           C  
ATOM   4887  C04 9P2   300      57.772  40.524  74.953  1.00  0.00           C  
ATOM   4888  N05 9P2   300      57.169  41.768  74.647  1.00  0.00           N  
ATOM   4889  C06 9P2   300      57.933  43.051  74.674  1.00  0.00           C  
ATOM   4890  C07 9P2   300      58.457  43.243  76.123  1.00  0.00           C  
ATOM   4891  C08 9P2   300      58.984  44.645  76.458  1.00  0.00           C  
ATOM   4892  C09 9P2   300      59.764  44.675  77.844  1.00  0.00           C  
ATOM   4893  C10 9P2   300      59.266  40.126  75.011  1.00  0.00           C  
ATOM   4894  N11 9P2   300      60.025  40.690  73.914  1.00  0.00           N  
ATOM   4895  C12 9P2   300      59.749  40.149  72.533  1.00  0.00           C  
ATOM   4896  C13 9P2   300      58.476  40.427  71.786  1.00  0.00           C  
ATOM   4897  C14 9P2   300      57.630  39.335  71.671  1.00  0.00           C  
ATOM   4898  O19 9P2   300      56.464  42.873  69.977  1.00  0.00           O  
ATOM   4899  O21 9P2   300      55.050  41.055  69.575  1.00  0.00           O  
ATOM   4900  C22 9P2   300      61.480  40.852  74.164  1.00  0.00           C  
ATOM   4901  C23 9P2   300      61.810  42.321  74.365  1.00  0.00           C  
ATOM   4902  C24 9P2   300      62.248  42.847  75.649  1.00  0.00           C  
ATOM   4903  C25 9P2   300      62.683  44.101  75.813  1.00  0.00           C  
ATOM   4904  O26 9P2   300      63.128  44.736  76.948  1.00  0.00           O  
ATOM   4905  C27 9P2   300      63.330  46.094  76.644  1.00  0.00           C  
ATOM   4906  O28 9P2   300      63.007  46.178  75.253  1.00  0.00           O  
ATOM   4907  C29 9P2   300      62.647  44.956  74.801  1.00  0.00           C  
ATOM   4908  C30 9P2   300      62.362  44.589  73.451  1.00  0.00           C  
ATOM   4909  C31 9P2   300      61.860  43.288  73.347  1.00  0.00           C  
ATOM   4910  C32 9P2   300      56.831  38.242  75.397  1.00  0.00           C  
ATOM   4911  C33 9P2   300      56.295  37.252  74.446  1.00  0.00           C  
ATOM   4912  C34 9P2   300      56.552  35.880  74.712  1.00  0.00           C  
ATOM   4913  C35 9P2   300      57.392  35.464  75.722  1.00  0.00           C  
ATOM   4914  C36 9P2   300      57.818  36.427  76.694  1.00  0.00           C  
ATOM   4915  C37 9P2   300      57.553  37.830  76.503  1.00  0.00           C  
ATOM   4916  C38 9P2   300      54.736  42.536  74.314  1.00  0.00           C  
ATOM   4917  C39 9P2   300      53.495  42.605  75.024  1.00  0.00           C  
ATOM   4918  C40 9P2   300      52.552  43.636  74.700  1.00  0.00           C  
ATOM   4919  C41 9P2   300      52.810  44.587  73.676  1.00  0.00           C  
ATOM   4920  C42 9P2   300      53.958  44.344  72.847  1.00  0.00           C  
ATOM   4921  C43 9P2   300      54.832  43.292  73.176  1.00  0.00           C  
ATOM   4922  H15 9P2   300      55.727  38.615  70.924  1.00  0.00           H  
ATOM   4923  H18 9P2   300      58.917  42.495  71.186  1.00  0.00           H  
ATOM   4924 H202 9P2   300      54.378  43.050  69.889  1.00  0.00           H  
ATOM   4925 H203 9P2   300      55.353  42.808  68.349  1.00  0.00           H  
ATOM   4926 H062 9P2   300      57.407  43.956  74.344  1.00  0.00           H  
ATOM   4927 H063 9P2   300      58.815  42.955  74.030  1.00  0.00           H  
ATOM   4928 H072 9P2   300      57.600  43.098  76.792  1.00  0.00           H  
ATOM   4929 H073 9P2   300      59.211  42.501  76.414  1.00  0.00           H  
ATOM   4930 H082 9P2   300      59.614  44.952  75.614  1.00  0.00           H  
ATOM   4931 H083 9P2   300      58.085  45.261  76.587  1.00  0.00           H  
ATOM   4932 H091 9P2   300      59.161  44.383  78.713  1.00  0.00           H  
ATOM   4933 H092 9P2   300      60.696  44.109  77.725  1.00  0.00           H  
ATOM   4934 H093 9P2   300      60.105  45.717  77.802  1.00  0.00           H  
ATOM   4935 H102 9P2   300      59.362  39.034  75.028  1.00  0.00           H  
ATOM   4936 H103 9P2   300      59.721  40.415  75.966  1.00  0.00           H  
ATOM   4937 H122 9P2   300      60.566  40.450  71.865  1.00  0.00           H
[truncated: 10,020,427 more chars]
