# Supplementary material for: Intermolecular Interactions in G Protein-Coupled Receptor Allosteric Sites at the Membrane Interface from Molecular Dynamics Simulations and Quantum Chemical Calculations
Source: J Chem Inf Model. 2022 Sep 30;62(19):4736–47. doi: 10.1021/acs.jcim.2c00788 (PMC9554917; doi:10.1021/acs.jcim.2c00788)
Supplement: Supplementary file 2 — ci2c00788_si_002.zip [file ci2c00788_si_002.zip › MD_simulations_inputs/C5aR1_MD_simulations_inputs/5o9h_popc_chol/c5ar1-lig-chol.pdb]

CRYST1  101.384  101.465  122.143  90.00  90.00  90.00 P 1           1
ATOM      1  N   THR X   1      34.379  64.576  35.228  0.00  0.00            
ATOM      2  H1  THR X   1      33.969  63.812  34.709  0.00  0.00            
ATOM      3  H2  THR X   1      33.976  65.457  34.944  0.00  0.00            
ATOM      4  H3  THR X   1      35.364  64.648  35.017  0.00  0.00            
ATOM      5  CA  THR X   1      34.354  64.475  36.755  0.00  0.00            
ATOM      6  HA  THR X   1      34.914  65.314  37.168  0.00  0.00            
ATOM      7  CB  THR X   1      32.947  64.595  37.354  0.00  0.00            
ATOM      8  HB  THR X   1      32.417  65.487  37.019  0.00  0.00            
ATOM      9  CG2 THR X   1      32.143  63.361  37.004  0.00  0.00            
ATOM     10 HG21 THR X   1      31.199  63.375  37.549  0.00  0.00            
ATOM     11 HG22 THR X   1      31.883  63.442  35.948  0.00  0.00            
ATOM     12 HG23 THR X   1      32.676  62.416  37.104  0.00  0.00            
ATOM     13  OG1 THR X   1      33.084  64.660  38.724  0.00  0.00            
ATOM     14  HG1 THR X   1      32.267  65.028  39.068  0.00  0.00            
ATOM     15  C   THR X   1      35.137  63.230  37.189  0.00  0.00            
ATOM     16  O   THR X   1      35.410  62.384  36.373  0.00  0.00            
ATOM     17  N   LEU X   2      35.633  63.161  38.444  0.00  0.00            
ATOM     18  H   LEU X   2      35.147  63.851  38.999  0.00  0.00            
ATOM     19  CA  LEU X   2      36.331  62.048  39.196  0.00  0.00            
ATOM     20  HA  LEU X   2      37.260  61.903  38.644  0.00  0.00            
ATOM     21  CB  LEU X   2      36.660  62.424  40.642  0.00  0.00            
ATOM     22  HB2 LEU X   2      35.737  62.541  41.211  0.00  0.00            
ATOM     23  HB3 LEU X   2      37.119  61.587  41.169  0.00  0.00            
ATOM     24  CG  LEU X   2      37.389  63.705  40.911  0.00  0.00            
ATOM     25  HG  LEU X   2      36.807  64.538  40.516  0.00  0.00            
ATOM     26  CD1 LEU X   2      37.383  63.935  42.417  0.00  0.00            
ATOM     27 HD11 LEU X   2      37.662  63.045  42.982  0.00  0.00            
ATOM     28 HD12 LEU X   2      38.024  64.791  42.628  0.00  0.00            
ATOM     29 HD13 LEU X   2      36.433  64.394  42.690  0.00  0.00            
ATOM     30  CD2 LEU X   2      38.795  63.594  40.371  0.00  0.00            
ATOM     31 HD21 LEU X   2      39.327  62.716  40.738  0.00  0.00            
ATOM     32 HD22 LEU X   2      38.599  63.531  39.301  0.00  0.00            
ATOM     33 HD23 LEU X   2      39.327  64.503  40.653  0.00  0.00            
ATOM     34  C   LEU X   2      35.634  60.694  39.117  0.00  0.00            
ATOM     35  O   LEU X   2      34.404  60.525  38.781  0.00  0.00            
ATOM     36  N   ARG X   3      36.403  59.589  39.347  0.00  0.00            
ATOM     37  H   ARG X   3      37.394  59.727  39.482  0.00  0.00            
ATOM     38  CA  ARG X   3      35.927  58.252  39.453  0.00  0.00            
ATOM     39  HA  ARG X   3      35.184  58.080  38.674  0.00  0.00            
ATOM     40  CB  ARG X   3      37.027  57.180  39.355  0.00  0.00            
ATOM     41  HB2 ARG X   3      37.680  57.180  40.228  0.00  0.00            
ATOM     42  HB3 ARG X   3      36.469  56.245  39.299  0.00  0.00            
ATOM     43  CG  ARG X   3      37.965  57.127  38.095  0.00  0.00            
ATOM     44  HG2 ARG X   3      37.352  56.943  37.213  0.00  0.00            
ATOM     45  HG3 ARG X   3      38.489  58.079  38.183  0.00  0.00            
ATOM     46  CD  ARG X   3      38.948  55.903  38.234  0.00  0.00            
ATOM     47  HD2 ARG X   3      38.382  55.012  38.506  0.00  0.00            
ATOM     48  HD3 ARG X   3      39.566  55.788  37.344  0.00  0.00            
ATOM     49  NE  ARG X   3      39.826  56.050  39.412  0.00  0.00            
ATOM     50  HE  ARG X   3      39.635  56.795  40.067  0.00  0.00            
ATOM     51  CZ  ARG X   3      40.941  55.396  39.635  0.00  0.00            
ATOM     52  NH1 ARG X   3      41.586  54.565  38.871  0.00  0.00            
ATOM     53 HH11 ARG X   3      41.049  54.421  38.028  0.00  0.00            
ATOM     54 HH12 ARG X   3      42.290  53.880  39.106  0.00  0.00            
ATOM     55  NH2 ARG X   3      41.500  55.508  40.794  0.00  0.00            
ATOM     56 HH21 ARG X   3      40.882  55.853  41.514  0.00  0.00            
ATOM     57 HH22 ARG X   3      42.228  54.879  41.102  0.00  0.00            
ATOM     58  C   ARG X   3      35.293  58.090  40.863  0.00  0.00            
ATOM     59  O   ARG X   3      35.796  58.694  41.831  0.00  0.00            
ATOM     60  N   VAL X   4      34.297  57.227  40.964  0.00  0.00            
ATOM     61  H   VAL X   4      34.137  56.672  40.135  0.00  0.00            
ATOM     62  CA  VAL X   4      33.520  56.977  42.137  0.00  0.00            
ATOM     63  HA  VAL X   4      33.005  57.906  42.383  0.00  0.00            
ATOM     64  CB  VAL X   4      32.349  56.019  41.944  0.00  0.00            
ATOM     65  HB  VAL X   4      32.765  55.037  41.719  0.00  0.00            
ATOM     66  CG1 VAL X   4      31.447  55.775  43.106  0.00  0.00            
ATOM     67 HG11 VAL X   4      30.525  55.226  42.915  0.00  0.00            
ATOM     68 HG12 VAL X   4      32.057  55.113  43.721  0.00  0.00            
ATOM     69 HG13 VAL X   4      31.318  56.658  43.731  0.00  0.00            
ATOM     70  CG2 VAL X   4      31.458  56.617  40.809  0.00  0.00            
ATOM     71 HG21 VAL X   4      31.242  57.678  40.929  0.00  0.00            
ATOM     72 HG22 VAL X   4      31.881  56.367  39.836  0.00  0.00            
ATOM     73 HG23 VAL X   4      30.523  56.058  40.794  0.00  0.00            
ATOM     74  C   VAL X   4      34.340  56.558  43.360  0.00  0.00            
ATOM     75  O   VAL X   4      34.201  57.119  44.421  0.00  0.00            
ATOM     76  N   PRO X   5      35.366  55.605  43.328  0.00  0.00            
ATOM     77  CD  PRO X   5      35.741  54.768  42.151  0.00  0.00            
ATOM     78  HD2 PRO X   5      36.597  55.262  41.691  0.00  0.00            
ATOM     79  HD3 PRO X   5      34.914  54.794  41.441  0.00  0.00            
ATOM     80  CG  PRO X   5      36.046  53.391  42.729  0.00  0.00            
ATOM     81  HG2 PRO X   5      36.678  52.869  42.011  0.00  0.00            
ATOM     82  HG3 PRO X   5      35.105  52.886  42.948  0.00  0.00            
ATOM     83  CB  PRO X   5      36.775  53.858  44.034  0.00  0.00            
ATOM     84  HB2 PRO X   5      37.849  53.885  43.852  0.00  0.00            
ATOM     85  HB3 PRO X   5      36.555  53.163  44.844  0.00  0.00            
ATOM     86  CA  PRO X   5      36.159  55.261  44.463  0.00  0.00            
ATOM     87  HA  PRO X   5      35.463  55.073  45.281  0.00  0.00            
ATOM     88  C   PRO X   5      37.070  56.443  44.866  0.00  0.00            
ATOM     89  O   PRO X   5      37.428  56.526  46.023  0.00  0.00            
ATOM     90  N   ASP X   6      37.414  57.322  43.898  0.00  0.00            
ATOM     91  H   ASP X   6      36.936  57.261  43.010  0.00  0.00            
ATOM     92  CA  ASP X   6      38.289  58.427  44.339  0.00  0.00            
ATOM     93  HA  ASP X   6      39.014  58.023  45.045  0.00  0.00            
ATOM     94  CB  ASP X   6      39.048  58.887  43.130  0.00  0.00            
ATOM     95  HB2 ASP X   6      38.288  59.340  42.493  0.00  0.00            
ATOM     96  HB3 ASP X   6      39.699  59.744  43.302  0.00  0.00            
ATOM     97  CG  ASP X   6      39.799  57.803  42.380  0.00  0.00            
ATOM     98  OD1 ASP X   6      40.048  58.121  41.207  0.00  0.00            
ATOM     99  OD2 ASP X   6      40.151  56.680  42.890  0.00  0.00            
ATOM    100  C   ASP X   6      37.629  59.558  44.999  0.00  0.00            
ATOM    101  O   ASP X   6      38.215  60.251  45.830  0.00  0.00            
ATOM    102  N   ILE X   7      36.263  59.676  44.923  0.00  0.00            
ATOM    103  H   ILE X   7      35.810  59.081  44.244  0.00  0.00            
ATOM    104  CA  ILE X   7      35.433  60.525  45.786  0.00  0.00            
ATOM    105  HA  ILE X   7      35.912  61.470  46.042  0.00  0.00            
ATOM    106  CB  ILE X   7      34.006  60.791  45.183  0.00  0.00            
ATOM    107  HB  ILE X   7      33.505  59.834  45.038  0.00  0.00            
ATOM    108  CG2 ILE X   7      33.172  61.875  45.991  0.00  0.00            
ATOM    109 HG21 ILE X   7      32.311  62.317  45.489  0.00  0.00            
ATOM    110 HG22 ILE X   7      32.782  61.470  46.925  0.00  0.00            
ATOM    111 HG23 ILE X   7      33.834  62.595  46.472  0.00  0.00            
ATOM    112  CG1 ILE X   7      34.155  61.435  43.796  0.00  0.00            
ATOM    113 HG12 ILE X   7      34.290  62.498  43.998  0.00  0.00            
ATOM    114 HG13 ILE X   7      35.033  61.108  43.240  0.00  0.00            
ATOM    115  CD1 ILE X   7      32.882  61.245  42.936  0.00  0.00            
ATOM    116 HD11 ILE X   7      32.760  60.223  42.577  0.00  0.00            
ATOM    117 HD12 ILE X   7      31.944  61.486  43.437  0.00  0.00            
ATOM    118 HD13 ILE X   7      33.053  61.802  42.016  0.00  0.00            
ATOM    119  C   ILE X   7      35.299  59.905  47.188  0.00  0.00            
ATOM    120  O   ILE X   7      35.547  60.647  48.129  0.00  0.00            
ATOM    121  N   LEU X   8      35.026  58.615  47.264  0.00  0.00            
ATOM    122  H   LEU X   8      35.030  58.070  46.413  0.00  0.00            
ATOM    123  CA  LEU X   8      35.133  57.810  48.524  0.00  0.00            
ATOM    124  HA  LEU X   8      34.385  58.324  49.128  0.00  0.00            
ATOM    125  CB  LEU X   8      34.612  56.378  48.241  0.00  0.00            
ATOM    126  HB2 LEU X   8      35.294  56.031  47.465  0.00  0.00            
ATOM    127  HB3 LEU X   8      34.730  55.745  49.121  0.00  0.00            
ATOM    128  CG  LEU X   8      33.119  56.270  47.927  0.00  0.00            
ATOM    129  HG  LEU X   8      32.861  57.217  47.454  0.00  0.00            
ATOM    130  CD1 LEU X   8      32.778  55.121  47.035  0.00  0.00            
ATOM    131 HD11 LEU X   8      33.100  54.186  47.493  0.00  0.00            
ATOM    132 HD12 LEU X   8      31.705  55.102  46.843  0.00  0.00            
ATOM    133 HD13 LEU X   8      33.334  55.277  46.110  0.00  0.00            
ATOM    134  CD2 LEU X   8      32.290  56.149  49.200  0.00  0.00            
ATOM    135 HD21 LEU X   8      32.462  57.073  49.752  0.00  0.00            
ATOM    136 HD22 LEU X   8      31.242  56.023  48.930  0.00  0.00            
ATOM    137 HD23 LEU X   8      32.592  55.342  49.868  0.00  0.00            
ATOM    138  C   LEU X   8      36.486  57.926  49.216  0.00  0.00            
ATOM    139  O   LEU X   8      36.576  58.120  50.460  0.00  0.00            
ATOM    140  N   ALA X   9      37.588  57.924  48.528  0.00  0.00            
ATOM    141  H   ALA X   9      37.605  57.656  47.554  0.00  0.00            
ATOM    142  CA  ALA X   9      38.877  58.201  49.041  0.00  0.00            
ATOM    143  HA  ALA X   9      39.072  57.552  49.895  0.00  0.00            
ATOM    144  CB  ALA X   9      39.849  57.809  47.897  0.00  0.00            
ATOM    145  HB1 ALA X   9      39.819  58.524  47.074  0.00  0.00            
ATOM    146  HB2 ALA X   9      40.887  57.856  48.226  0.00  0.00            
ATOM    147  HB3 ALA X   9      39.622  56.775  47.637  0.00  0.00            
ATOM    148  C   ALA X   9      39.153  59.632  49.586  0.00  0.00            
ATOM    149  O   ALA X   9      39.669  59.692  50.695  0.00  0.00            
ATOM    150  N   LEU X  10      38.911  60.688  48.868  0.00  0.00            
ATOM    151  H   LEU X  10      38.370  60.457  48.047  0.00  0.00            
ATOM    152  CA  LEU X  10      38.940  62.063  49.421  0.00  0.00            
ATOM    153  HA  LEU X  10      39.953  62.245  49.781  0.00  0.00            
ATOM    154  CB  LEU X  10      38.465  63.031  48.329  0.00  0.00            
ATOM    155  HB2 LEU X  10      37.488  62.624  48.065  0.00  0.00            
ATOM    156  HB3 LEU X  10      38.285  64.012  48.769  0.00  0.00            
ATOM    157  CG  LEU X  10      39.364  63.132  47.080  0.00  0.00            
ATOM    158  HG  LEU X  10      39.743  62.139  46.838  0.00  0.00            
ATOM    159  CD1 LEU X  10      38.503  63.707  45.940  0.00  0.00            
ATOM    160 HD11 LEU X  10      38.020  64.607  46.322  0.00  0.00            
ATOM    161 HD12 LEU X  10      39.152  63.960  45.102  0.00  0.00            
ATOM    162 HD13 LEU X  10      37.785  62.967  45.587  0.00  0.00            
ATOM    163  CD2 LEU X  10      40.504  64.153  47.357  0.00  0.00            
ATOM    164 HD21 LEU X  10      41.048  64.210  46.414  0.00  0.00            
ATOM    165 HD22 LEU X  10      40.066  65.116  47.618  0.00  0.00            
ATOM    166 HD23 LEU X  10      41.198  63.815  48.126  0.00  0.00            
ATOM    167  C   LEU X  10      37.980  62.229  50.608  0.00  0.00            
ATOM    168  O   LEU X  10      38.176  62.989  51.532  0.00  0.00            
ATOM    169  N   VAL X  11      36.816  61.589  50.634  0.00  0.00            
ATOM    170  H   VAL X  11      36.616  61.060  49.797  0.00  0.00            
ATOM    171  CA  VAL X  11      35.819  61.692  51.741  0.00  0.00            
ATOM    172  HA  VAL X  11      35.698  62.724  52.069  0.00  0.00            
ATOM    173  CB  VAL X  11      34.401  61.195  51.368  0.00  0.00            
ATOM    174  HB  VAL X  11      34.567  60.336  50.718  0.00  0.00            
ATOM    175  CG1 VAL X  11      33.470  60.766  52.529  0.00  0.00            
ATOM    176 HG11 VAL X  11      34.058  59.909  52.858  0.00  0.00            
ATOM    177 HG12 VAL X  11      33.315  61.509  53.312  0.00  0.00            
ATOM    178 HG13 VAL X  11      32.490  60.494  52.135  0.00  0.00            
ATOM    179  CG2 VAL X  11      33.738  62.316  50.473  0.00  0.00            
ATOM    180 HG21 VAL X  11      32.793  61.995  50.034  0.00  0.00            
ATOM    181 HG22 VAL X  11      33.553  63.184  51.106  0.00  0.00            
ATOM    182 HG23 VAL X  11      34.265  62.545  49.547  0.00  0.00            
ATOM    183  C   VAL X  11      36.322  61.025  53.020  0.00  0.00            
ATOM    184  O   VAL X  11      36.220  61.563  54.117  0.00  0.00            
ATOM    185  N   ILE X  12      36.853  59.828  52.897  0.00  0.00            
ATOM    186  H   ILE X  12      36.855  59.529  51.932  0.00  0.00            
ATOM    187  CA  ILE X  12      37.652  59.182  53.965  0.00  0.00            
ATOM    188  HA  ILE X  12      37.034  59.210  54.863  0.00  0.00            
ATOM    189  CB  ILE X  12      38.060  57.710  53.711  0.00  0.00            
ATOM    190  HB  ILE X  12      38.355  57.667  52.663  0.00  0.00            
ATOM    191  CG2 ILE X  12      39.180  57.184  54.611  0.00  0.00            
ATOM    192 HG21 ILE X  12      38.896  57.257  55.661  0.00  0.00            
ATOM    193 HG22 ILE X  12      39.527  56.183  54.353  0.00  0.00            
ATOM    194 HG23 ILE X  12      40.089  57.754  54.421  0.00  0.00            
ATOM    195  CG1 ILE X  12      36.902  56.712  53.960  0.00  0.00            
ATOM    196 HG12 ILE X  12      36.609  56.743  55.009  0.00  0.00            
ATOM    197 HG13 ILE X  12      36.117  57.119  53.323  0.00  0.00            
ATOM    198  CD1 ILE X  12      37.288  55.276  53.554  0.00  0.00            
ATOM    199 HD11 ILE X  12      37.749  55.295  52.566  0.00  0.00            
ATOM    200 HD12 ILE X  12      38.053  54.827  54.189  0.00  0.00            
ATOM    201 HD13 ILE X  12      36.447  54.585  53.496  0.00  0.00            
ATOM    202  C   ILE X  12      38.855  60.066  54.282  0.00  0.00            
ATOM    203  O   ILE X  12      39.106  60.321  55.467  0.00  0.00            
ATOM    204  N   PHE X  13      39.606  60.623  53.330  0.00  0.00            
ATOM    205  H   PHE X  13      39.525  60.411  52.346  0.00  0.00            
ATOM    206  CA  PHE X  13      40.814  61.376  53.795  0.00  0.00            
ATOM    207  HA  PHE X  13      41.580  60.762  54.268  0.00  0.00            
ATOM    208  CB  PHE X  13      41.589  62.036  52.688  0.00  0.00            
ATOM    209  HB2 PHE X  13      40.932  62.633  52.055  0.00  0.00            
ATOM    210  HB3 PHE X  13      42.297  62.748  53.111  0.00  0.00            
ATOM    211  CG  PHE X  13      42.369  61.187  51.724  0.00  0.00            
ATOM    212  CD1 PHE X  13      42.807  61.709  50.489  0.00  0.00            
ATOM    213  HD1 PHE X  13      42.681  62.746  50.216  0.00  0.00            
ATOM    214  CE1 PHE X  13      43.508  60.891  49.594  0.00  0.00            
ATOM    215  HE1 PHE X  13      44.059  61.352  48.787  0.00  0.00            
ATOM    216  CZ  PHE X  13      43.795  59.504  49.860  0.00  0.00            
ATOM    217  HZ  PHE X  13      44.397  58.933  49.169  0.00  0.00            
ATOM    218  CE2 PHE X  13      43.418  59.029  51.071  0.00  0.00            
ATOM    219  HE2 PHE X  13      43.704  58.012  51.293  0.00  0.00            
ATOM    220  CD2 PHE X  13      42.696  59.846  52.003  0.00  0.00            
ATOM    221  HD2 PHE X  13      42.383  59.331  52.899  0.00  0.00            
ATOM    222  C   PHE X  13      40.371  62.450  54.746  0.00  0.00            
ATOM    223  O   PHE X  13      41.026  62.672  55.781  0.00  0.00            
ATOM    224  N   ALA X  14      39.323  63.203  54.331  0.00  0.00            
ATOM    225  H   ALA X  14      38.931  62.961  53.432  0.00  0.00            
ATOM    226  CA  ALA X  14      38.750  64.345  55.064  0.00  0.00            
ATOM    227  HA  ALA X  14      39.579  65.005  55.319  0.00  0.00            
ATOM    228  CB  ALA X  14      37.807  65.103  54.112  0.00  0.00            
ATOM    229  HB1 ALA X  14      36.839  64.620  53.984  0.00  0.00            
ATOM    230  HB2 ALA X  14      37.664  66.147  54.390  0.00  0.00            
ATOM    231  HB3 ALA X  14      38.452  65.318  53.260  0.00  0.00            
ATOM    232  C   ALA X  14      38.027  64.007  56.329  0.00  0.00            
ATOM    233  O   ALA X  14      38.014  64.757  57.306  0.00  0.00            
ATOM    234  N   VAL X  15      37.476  62.797  56.573  0.00  0.00            
ATOM    235  H   VAL X  15      37.360  62.197  55.769  0.00  0.00            
ATOM    236  CA  VAL X  15      37.414  62.166  57.921  0.00  0.00            
ATOM    237  HA  VAL X  15      36.806  62.836  58.528  0.00  0.00            
ATOM    238  CB  VAL X  15      36.633  60.844  57.833  0.00  0.00            
ATOM    239  HB  VAL X  15      37.048  60.298  56.985  0.00  0.00            
ATOM    240  CG1 VAL X  15      36.887  59.895  59.024  0.00  0.00            
ATOM    241 HG11 VAL X  15      36.484  60.249  59.972  0.00  0.00            
ATOM    242 HG12 VAL X  15      36.429  58.926  58.823  0.00  0.00            
ATOM    243 HG13 VAL X  15      37.947  59.656  59.120  0.00  0.00            
ATOM    244  CG2 VAL X  15      35.116  61.167  57.683  0.00  0.00            
ATOM    245 HG21 VAL X  15      34.944  61.781  56.799  0.00  0.00            
ATOM    246 HG22 VAL X  15      34.517  60.259  57.623  0.00  0.00            
ATOM    247 HG23 VAL X  15      34.773  61.636  58.606  0.00  0.00            
ATOM    248  C   VAL X  15      38.665  61.955  58.753  0.00  0.00            
ATOM    249  O   VAL X  15      38.677  62.461  59.884  0.00  0.00            
ATOM    250  N   VAL X  16      39.659  61.394  58.166  0.00  0.00            
ATOM    251  H   VAL X  16      39.570  61.132  57.195  0.00  0.00            
ATOM    252  CA  VAL X  16      40.793  60.890  59.002  0.00  0.00            
ATOM    253  HA  VAL X  16      40.362  60.533  59.937  0.00  0.00            
ATOM    254  CB  VAL X  16      41.500  59.625  58.379  0.00  0.00            
ATOM    255  HB  VAL X  16      42.227  59.306  59.125  0.00  0.00            
ATOM    256  CG1 VAL X  16      40.568  58.456  58.078  0.00  0.00            
ATOM    257 HG11 VAL X  16      39.828  58.701  57.315  0.00  0.00            
ATOM    258 HG12 VAL X  16      41.117  57.639  57.612  0.00  0.00            
ATOM    259 HG13 VAL X  16      40.072  58.032  58.951  0.00  0.00            
ATOM    260  CG2 VAL X  16      42.348  59.861  57.109  0.00  0.00            
ATOM    261 HG21 VAL X  16      43.335  60.266  57.333  0.00  0.00            
ATOM    262 HG22 VAL X  16      42.515  58.926  56.576  0.00  0.00            
ATOM    263 HG23 VAL X  16      41.820  60.602  56.508  0.00  0.00            
ATOM    264  C   VAL X  16      41.782  62.017  59.428  0.00  0.00            
ATOM    265  O   VAL X  16      42.384  61.768  60.425  0.00  0.00            
ATOM    266  N   PHE X  17      41.922  63.062  58.594  0.00  0.00            
ATOM    267  H   PHE X  17      41.304  63.020  57.796  0.00  0.00            
ATOM    268  CA  PHE X  17      43.048  63.984  58.627  0.00  0.00            
ATOM    269  HA  PHE X  17      43.996  63.468  58.479  0.00  0.00            
ATOM    270  CB  PHE X  17      42.992  65.074  57.535  0.00  0.00            
ATOM    271  HB2 PHE X  17      43.241  64.658  56.559  0.00  0.00            
ATOM    272  HB3 PHE X  17      41.970  65.451  57.581  0.00  0.00            
ATOM    273  CG  PHE X  17      43.921  66.259  57.762  0.00  0.00            
ATOM    274  CD1 PHE X  17      45.332  66.202  57.901  0.00  0.00            
ATOM    275  HD1 PHE X  17      45.840  65.249  57.863  0.00  0.00            
ATOM    276  CE1 PHE X  17      46.004  67.341  58.243  0.00  0.00            
ATOM    277  HE1 PHE X  17      47.081  67.338  58.325  0.00  0.00            
ATOM    278  CZ  PHE X  17      45.371  68.661  58.381  0.00  0.00            
ATOM    279  HZ  PHE X  17      45.956  69.541  58.602  0.00  0.00            
ATOM    280  CE2 PHE X  17      43.969  68.704  58.191  0.00  0.00            
ATOM    281  HE2 PHE X  17      43.507  69.663  58.375  0.00  0.00            
ATOM    282  CD2 PHE X  17      43.258  67.488  58.021  0.00  0.00            
ATOM    283  HD2 PHE X  17      42.178  67.489  58.042  0.00  0.00            
ATOM    284  C   PHE X  17      43.119  64.573  60.030  0.00  0.00            
ATOM    285  O   PHE X  17      44.040  64.232  60.800  0.00  0.00            
ATOM    286  N   LEU X  18      42.147  65.478  60.359  0.00  0.00            
ATOM    287  H   LEU X  18      41.358  65.620  59.745  0.00  0.00            
ATOM    288  CA  LEU X  18      42.001  66.199  61.646  0.00  0.00            
ATOM    289  HA  LEU X  18      42.894  66.794  61.832  0.00  0.00            
ATOM    290  CB  LEU X  18      40.795  67.182  61.775  0.00  0.00            
ATOM    291  HB2 LEU X  18      39.828  66.733  61.550  0.00  0.00            
ATOM    292  HB3 LEU X  18      40.759  67.381  62.846  0.00  0.00            
ATOM    293  CG  LEU X  18      40.989  68.515  61.028  0.00  0.00            
ATOM    294  HG  LEU X  18      41.034  68.388  59.947  0.00  0.00            
ATOM    295  CD1 LEU X  18      39.818  69.452  61.240  0.00  0.00            
ATOM    296 HD11 LEU X  18      38.933  68.896  60.934  0.00  0.00            
ATOM    297 HD12 LEU X  18      39.842  69.939  62.215  0.00  0.00            
ATOM    298 HD13 LEU X  18      39.829  70.218  60.465  0.00  0.00            
ATOM    299  CD2 LEU X  18      42.297  69.349  61.288  0.00  0.00            
ATOM    300 HD21 LEU X  18      42.257  70.346  60.848  0.00  0.00            
ATOM    301 HD22 LEU X  18      42.517  69.322  62.356  0.00  0.00            
ATOM    302 HD23 LEU X  18      43.094  68.764  60.829  0.00  0.00            
ATOM    303  C   LEU X  18      41.998  65.155  62.774  0.00  0.00            
ATOM    304  O   LEU X  18      42.788  65.284  63.729  0.00  0.00            
ATOM    305  N   VAL X  19      41.308  64.022  62.667  0.00  0.00            
ATOM    306  H   VAL X  19      40.766  63.895  61.824  0.00  0.00            
ATOM    307  CA  VAL X  19      41.188  63.063  63.827  0.00  0.00            
ATOM    308  HA  VAL X  19      40.966  63.626  64.734  0.00  0.00            
ATOM    309  CB  VAL X  19      40.157  61.901  63.625  0.00  0.00            
ATOM    310  HB  VAL X  19      40.561  61.234  62.864  0.00  0.00            
ATOM    311  CG1 VAL X  19      39.993  61.027  64.869  0.00  0.00            
ATOM    312 HG11 VAL X  19      39.037  60.553  64.649  0.00  0.00            
ATOM    313 HG12 VAL X  19      40.773  60.315  65.140  0.00  0.00            
ATOM    314 HG13 VAL X  19      39.896  61.613  65.783  0.00  0.00            
ATOM    315  CG2 VAL X  19      38.785  62.438  63.237  0.00  0.00            
ATOM    316 HG21 VAL X  19      38.253  62.835  64.101  0.00  0.00            
ATOM    317 HG22 VAL X  19      38.858  63.257  62.521  0.00  0.00            
ATOM    318 HG23 VAL X  19      38.194  61.630  62.804  0.00  0.00            
ATOM    319  C   VAL X  19      42.529  62.359  64.154  0.00  0.00            
ATOM    320  O   VAL X  19      42.912  62.325  65.343  0.00  0.00            
ATOM    321  N   GLY X  20      43.301  62.050  63.034  0.00  0.00            
ATOM    322  H   GLY X  20      42.803  62.322  62.198  0.00  0.00            
ATOM    323  CA  GLY X  20      44.604  61.482  63.074  0.00  0.00            
ATOM    324  HA2 GLY X  20      44.623  60.623  63.746  0.00  0.00            
ATOM    325  HA3 GLY X  20      44.970  61.085  62.127  0.00  0.00            
ATOM    326  C   GLY X  20      45.601  62.506  63.707  0.00  0.00            
ATOM    327  O   GLY X  20      46.251  62.154  64.691  0.00  0.00            
ATOM    328  N   VAL X  21      45.825  63.763  63.141  0.00  0.00            
ATOM    329  H   VAL X  21      45.254  64.006  62.344  0.00  0.00            
ATOM    330  CA  VAL X  21      46.748  64.780  63.683  0.00  0.00            
ATOM    331  HA  VAL X  21      47.769  64.403  63.625  0.00  0.00            
ATOM    332  CB  VAL X  21      46.780  66.196  63.047  0.00  0.00            
ATOM    333  HB  VAL X  21      45.763  66.585  63.107  0.00  0.00            
ATOM    334  CG1 VAL X  21      47.761  67.183  63.742  0.00  0.00            
ATOM    335 HG11 VAL X  21      48.790  66.964  63.457  0.00  0.00            
ATOM    336 HG12 VAL X  21      47.587  68.215  63.436  0.00  0.00            
ATOM    337 HG13 VAL X  21      47.534  67.236  64.807  0.00  0.00            
ATOM    338  CG2 VAL X  21      47.217  66.107  61.612  0.00  0.00            
ATOM    339 HG21 VAL X  21      48.189  65.652  61.421  0.00  0.00            
ATOM    340 HG22 VAL X  21      46.509  65.549  60.998  0.00  0.00            
ATOM    341 HG23 VAL X  21      47.189  67.149  61.295  0.00  0.00            
ATOM    342  C   VAL X  21      46.465  64.995  65.146  0.00  0.00            
ATOM    343  O   VAL X  21      47.358  64.941  66.002  0.00  0.00            
ATOM    344  N   LEU X  22      45.227  65.202  65.579  0.00  0.00            
ATOM    345  H   LEU X  22      44.532  64.896  64.913  0.00  0.00            
ATOM    346  CA  LEU X  22      44.867  65.760  66.861  0.00  0.00            
ATOM    347  HA  LEU X  22      45.725  66.376  67.130  0.00  0.00            
ATOM    348  CB  LEU X  22      43.722  66.692  66.754  0.00  0.00            
ATOM    349  HB2 LEU X  22      42.783  66.141  66.815  0.00  0.00            
ATOM    350  HB3 LEU X  22      43.726  67.271  67.678  0.00  0.00            
ATOM    351  CG  LEU X  22      43.751  67.779  65.668  0.00  0.00            
ATOM    352  HG  LEU X  22      43.934  67.348  64.684  0.00  0.00            
ATOM    353  CD1 LEU X  22      42.456  68.599  65.730  0.00  0.00            
ATOM    354 HD11 LEU X  22      42.517  69.202  64.824  0.00  0.00            
ATOM    355 HD12 LEU X  22      41.529  68.027  65.758  0.00  0.00            
ATOM    356 HD13 LEU X  22      42.430  69.279  66.582  0.00  0.00            
ATOM    357  CD2 LEU X  22      44.853  68.764  66.004  0.00  0.00            
ATOM    358 HD21 LEU X  22      45.749  68.158  66.140  0.00  0.00            
ATOM    359 HD22 LEU X  22      44.977  69.401  65.128  0.00  0.00            
ATOM    360 HD23 LEU X  22      44.763  69.344  66.922  0.00  0.00            
ATOM    361  C   LEU X  22      44.761  64.589  67.908  0.00  0.00            
ATOM    362  O   LEU X  22      45.214  64.803  69.049  0.00  0.00            
ATOM    363  N   GLY X  23      44.200  63.400  67.540  0.00  0.00            
ATOM    364  H   GLY X  23      43.822  63.295  66.610  0.00  0.00            
ATOM    365  CA  GLY X  23      44.005  62.221  68.351  0.00  0.00            
ATOM    366  HA2 GLY X  23      43.496  62.445  69.288  0.00  0.00            
ATOM    367  HA3 GLY X  23      43.442  61.530  67.725  0.00  0.00            
ATOM    368  C   GLY X  23      45.329  61.466  68.764  0.00  0.00            
ATOM    369  O   GLY X  23      45.498  61.066  69.905  0.00  0.00            
ATOM    370  N   ASN X  24      46.269  61.359  67.798  0.00  0.00            
ATOM    371  H   ASN X  24      46.062  61.656  66.856  0.00  0.00            
ATOM    372  CA  ASN X  24      47.662  60.987  68.217  0.00  0.00            
ATOM    373  HA  ASN X  24      47.599  60.133  68.892  0.00  0.00            
ATOM    374  CB  ASN X  24      48.329  60.391  66.892  0.00  0.00            
ATOM    375  HB2 ASN X  24      48.280  61.063  66.035  0.00  0.00            
ATOM    376  HB3 ASN X  24      49.370  60.107  67.047  0.00  0.00            
ATOM    377  CG  ASN X  24      47.617  59.086  66.517  0.00  0.00            
ATOM    378  OD1 ASN X  24      47.691  58.113  67.218  0.00  0.00            
ATOM    379  ND2 ASN X  24      46.820  59.206  65.475  0.00  0.00            
ATOM    380 HD21 ASN X  24      46.298  58.400  65.163  0.00  0.00            
ATOM    381 HD22 ASN X  24      46.638  60.166  65.217  0.00  0.00            
ATOM    382  C   ASN X  24      48.574  62.104  68.743  0.00  0.00            
ATOM    383  O   ASN X  24      49.338  61.810  69.664  0.00  0.00            
ATOM    384  N   ALA X  25      48.372  63.380  68.463  0.00  0.00            
ATOM    385  H   ALA X  25      47.769  63.623  67.691  0.00  0.00            
ATOM    386  CA  ALA X  25      48.829  64.532  69.285  0.00  0.00            
ATOM    387  HA  ALA X  25      49.918  64.561  69.271  0.00  0.00            
ATOM    388  CB  ALA X  25      48.512  65.891  68.646  0.00  0.00            
ATOM    389  HB1 ALA X  25      47.448  66.039  68.462  0.00  0.00            
ATOM    390  HB2 ALA X  25      48.795  66.640  69.385  0.00  0.00            
ATOM    391  HB3 ALA X  25      49.109  66.081  67.754  0.00  0.00            
ATOM    392  C   ALA X  25      48.427  64.426  70.810  0.00  0.00            
ATOM    393  O   ALA X  25      49.276  64.737  71.578  0.00  0.00            
ATOM    394  N   LEU X  26      47.296  63.843  71.132  0.00  0.00            
ATOM    395  H   LEU X  26      46.577  63.764  70.427  0.00  0.00            
ATOM    396  CA  LEU X  26      46.872  63.611  72.548  0.00  0.00            
ATOM    397  HA  LEU X  26      47.056  64.481  73.179  0.00  0.00            
ATOM    398  CB  LEU X  26      45.313  63.508  72.578  0.00  0.00            
ATOM    399  HB2 LEU X  26      44.971  64.535  72.704  0.00  0.00            
ATOM    400  HB3 LEU X  26      45.046  63.082  71.610  0.00  0.00            
ATOM    401  CG  LEU X  26      44.739  62.601  73.713  0.00  0.00            
ATOM    402  HG  LEU X  26      45.277  61.662  73.583  0.00  0.00            
ATOM    403  CD1 LEU X  26      44.833  63.192  75.153  0.00  0.00            
ATOM    404 HD11 LEU X  26      45.862  63.525  75.286  0.00  0.00            
ATOM    405 HD12 LEU X  26      44.255  64.115  75.193  0.00  0.00            
ATOM    406 HD13 LEU X  26      44.565  62.555  75.997  0.00  0.00            
ATOM    407  CD2 LEU X  26      43.249  62.289  73.570  0.00  0.00            
ATOM    408 HD21 LEU X  26      43.057  61.405  72.961  0.00  0.00            
ATOM    409 HD22 LEU X  26      42.882  62.010  74.558  0.00  0.00            
ATOM    410 HD23 LEU X  26      42.780  63.241  73.323  0.00  0.00            
ATOM    411  C   LEU X  26      47.629  62.451  73.306  0.00  0.00            
ATOM    412  O   LEU X  26      48.016  62.579  74.445  0.00  0.00            
ATOM    413  N   VAL X  27      47.981  61.358  72.553  0.00  0.00            
ATOM    414  H   VAL X  27      47.813  61.353  71.557  0.00  0.00            
ATOM    415  CA  VAL X  27      48.862  60.284  72.969  0.00  0.00            
ATOM    416  HA  VAL X  27      48.608  59.790  73.907  0.00  0.00            
ATOM    417  CB  VAL X  27      48.781  59.095  71.977  0.00  0.00            
ATOM    418  HB  VAL X  27      48.980  59.422  70.956  0.00  0.00            
ATOM    419  CG1 VAL X  27      49.773  58.039  72.421  0.00  0.00            
ATOM    420 HG11 VAL X  27      49.744  57.202  71.724  0.00  0.00            
ATOM    421 HG12 VAL X  27      50.785  58.438  72.484  0.00  0.00            
ATOM    422 HG13 VAL X  27      49.449  57.726  73.414  0.00  0.00            
ATOM    423  CG2 VAL X  27      47.320  58.580  71.928  0.00  0.00            
ATOM    424 HG21 VAL X  27      47.294  57.712  71.269  0.00  0.00            
ATOM    425 HG22 VAL X  27      47.031  58.062  72.842  0.00  0.00            
ATOM    426 HG23 VAL X  27      46.616  59.346  71.602  0.00  0.00            
ATOM    427  C   VAL X  27      50.174  60.894  73.136  0.00  0.00            
ATOM    428  O   VAL X  27      50.778  60.756  74.178  0.00  0.00            
ATOM    429  N   VAL X  28      50.696  61.543  72.097  0.00  0.00            
ATOM    430  H   VAL X  28      50.325  61.397  71.169  0.00  0.00            
ATOM    431  CA  VAL X  28      52.045  62.134  72.268  0.00  0.00            
ATOM    432  HA  VAL X  28      52.754  61.311  72.360  0.00  0.00            
ATOM    433  CB  VAL X  28      52.331  62.942  70.993  0.00  0.00            
ATOM    434  HB  VAL X  28      51.485  63.502  70.594  0.00  0.00            
ATOM    435  CG1 VAL X  28      53.385  63.985  71.166  0.00  0.00            
ATOM    436 HG11 VAL X  28      54.309  63.653  71.640  0.00  0.00            
ATOM    437 HG12 VAL X  28      53.632  64.418  70.197  0.00  0.00            
ATOM    438 HG13 VAL X  28      52.983  64.799  71.769  0.00  0.00            
ATOM    439  CG2 VAL X  28      52.804  62.126  69.880  0.00  0.00            
ATOM    440 HG21 VAL X  28      53.861  61.867  69.811  0.00  0.00            
ATOM    441 HG22 VAL X  28      52.232  61.210  69.729  0.00  0.00            
ATOM    442 HG23 VAL X  28      52.565  62.659  68.960  0.00  0.00            
ATOM    443  C   VAL X  28      52.229  63.112  73.456  0.00  0.00            
ATOM    444  O   VAL X  28      53.221  63.071  74.201  0.00  0.00            
ATOM    445  N   TRP X  29      51.220  63.999  73.628  0.00  0.00            
ATOM    446  H   TRP X  29      50.508  63.999  72.911  0.00  0.00            
ATOM    447  CA  TRP X  29      51.280  65.003  74.703  0.00  0.00            
ATOM    448  HA  TRP X  29      52.214  65.563  74.655  0.00  0.00            
ATOM    449  CB  TRP X  29      50.137  66.035  74.553  0.00  0.00            
ATOM    450  HB2 TRP X  29      50.270  66.601  73.632  0.00  0.00            
ATOM    451  HB3 TRP X  29      49.197  65.489  74.633  0.00  0.00            
ATOM    452  CG  TRP X  29      50.069  67.076  75.587  0.00  0.00            
ATOM    453  CD1 TRP X  29      49.179  67.168  76.587  0.00  0.00            
ATOM    454  HD1 TRP X  29      48.318  66.554  76.804  0.00  0.00            
ATOM    455  NE1 TRP X  29      49.596  68.252  77.364  0.00  0.00            
ATOM    456  HE1 TRP X  29      49.093  68.508  78.201  0.00  0.00            
ATOM    457  CE2 TRP X  29      50.747  68.893  76.867  0.00  0.00            
ATOM    458  CZ2 TRP X  29      51.506  69.956  77.304  0.00  0.00            
ATOM    459  HZ2 TRP X  29      51.132  70.577  78.104  0.00  0.00            
ATOM    460  CH2 TRP X  29      52.587  70.438  76.520  0.00  0.00            
ATOM    461  HH2 TRP X  29      53.218  71.235  76.885  0.00  0.00            
ATOM    462  CZ3 TRP X  29      52.911  69.713  75.353  0.00  0.00            
ATOM    463  HZ3 TRP X  29      53.741  70.122  74.796  0.00  0.00            
ATOM    464  CE3 TRP X  29      52.204  68.545  74.986  0.00  0.00            
ATOM    465  HE3 TRP X  29      52.418  68.017  74.068  0.00  0.00            
ATOM    466  CD2 TRP X  29      51.069  68.148  75.734  0.00  0.00            
ATOM    467  C   TRP X  29      51.286  64.470  76.090  0.00  0.00            
ATOM    468  O   TRP X  29      52.003  65.018  76.892  0.00  0.00            
ATOM    469  N   VAL X  30      50.548  63.394  76.359  0.00  0.00            
ATOM    470  H   VAL X  30      49.927  62.975  75.682  0.00  0.00            
ATOM    471  CA  VAL X  30      50.597  62.629  77.606  0.00  0.00            
ATOM    472  HA  VAL X  30      50.748  63.425  78.335  0.00  0.00            
ATOM    473  CB  VAL X  30      49.321  61.702  77.676  0.00  0.00            
ATOM    474  HB  VAL X  30      49.313  61.169  76.725  0.00  0.00            
ATOM    475  CG1 VAL X  30      49.410  60.747  78.915  0.00  0.00            
ATOM    476 HG11 VAL X  30      50.417  60.345  79.026  0.00  0.00            
ATOM    477 HG12 VAL X  30      49.283  61.319  79.834  0.00  0.00            
ATOM    478 HG13 VAL X  30      48.621  59.995  78.938  0.00  0.00            
ATOM    479  CG2 VAL X  30      48.060  62.473  77.740  0.00  0.00            
ATOM    480 HG21 VAL X  30      48.037  63.265  76.992  0.00  0.00            
ATOM    481 HG22 VAL X  30      47.224  61.787  77.600  0.00  0.00            
ATOM    482 HG23 VAL X  30      48.011  62.988  78.700  0.00  0.00            
ATOM    483  C   VAL X  30      51.885  61.848  77.667  0.00  0.00            
ATOM    484  O   VAL X  30      52.624  62.033  78.703  0.00  0.00            
ATOM    485  N   THR X  31      52.064  60.937  76.701  0.00  0.00            
ATOM    486  H   THR X  31      51.380  60.854  75.963  0.00  0.00            
ATOM    487  CA  THR X  31      53.168  60.033  76.744  0.00  0.00            
ATOM    488  HA  THR X  31      52.968  59.407  77.613  0.00  0.00            
ATOM    489  CB  THR X  31      53.273  59.145  75.458  0.00  0.00            
ATOM    490  HB  THR X  31      54.224  58.620  75.370  0.00  0.00            
ATOM    491  CG2 THR X  31      52.165  58.063  75.280  0.00  0.00            
ATOM    492 HG21 THR X  31      52.228  57.204  75.948  0.00  0.00            
ATOM    493 HG22 THR X  31      51.178  58.514  75.384  0.00  0.00            
ATOM    494 HG23 THR X  31      52.388  57.621  74.309  0.00  0.00            
ATOM    495  OG1 THR X  31      53.296  59.892  74.323  0.00  0.00            
ATOM    496  HG1 THR X  31      52.421  60.286  74.275  0.00  0.00            
ATOM    497  C   THR X  31      54.564  60.637  76.900  0.00  0.00            
ATOM    498  O   THR X  31      55.301  60.121  77.820  0.00  0.00            
ATOM    499  N   ALA X  32      54.901  61.734  76.182  0.00  0.00            
ATOM    500  H   ALA X  32      54.254  62.029  75.464  0.00  0.00            
ATOM    501  CA  ALA X  32      56.151  62.448  76.276  0.00  0.00            
ATOM    502  HA  ALA X  32      56.975  61.870  75.857  0.00  0.00            
ATOM    503  CB  ALA X  32      56.125  63.759  75.404  0.00  0.00            
ATOM    504  HB1 ALA X  32      55.987  63.361  74.398  0.00  0.00            
ATOM    505  HB2 ALA X  32      55.326  64.442  75.692  0.00  0.00            
ATOM    506  HB3 ALA X  32      57.130  64.178  75.445  0.00  0.00            
ATOM    507  C   ALA X  32      56.570  62.847  77.773  0.00  0.00            
ATOM    508  O   ALA X  32      57.758  63.030  78.043  0.00  0.00            
ATOM    509  N   PHE X  33      55.628  62.927  78.725  0.00  0.00            
ATOM    510  H   PHE X  33      54.751  62.479  78.500  0.00  0.00            
ATOM    511  CA  PHE X  33      55.946  63.196  80.140  0.00  0.00            
ATOM    512  HA  PHE X  33      56.911  63.699  80.199  0.00  0.00            
ATOM    513  CB  PHE X  33      54.818  64.041  80.748  0.00  0.00            
ATOM    514  HB2 PHE X  33      53.812  63.630  80.663  0.00  0.00            
ATOM    515  HB3 PHE X  33      55.021  64.046  81.819  0.00  0.00            
ATOM    516  CG  PHE X  33      54.789  65.399  80.210  0.00  0.00            
ATOM    517  CD1 PHE X  33      54.066  65.626  79.078  0.00  0.00            
ATOM    518  HD1 PHE X  33      53.518  64.787  78.676  0.00  0.00            
ATOM    519  CE1 PHE X  33      54.086  66.951  78.559  0.00  0.00            
ATOM    520  HE1 PHE X  33      53.632  67.324  77.653  0.00  0.00            
ATOM    521  CZ  PHE X  33      54.720  68.015  79.284  0.00  0.00            
ATOM    522  HZ  PHE X  33      54.713  68.985  78.809  0.00  0.00            
ATOM    523  CE2 PHE X  33      55.542  67.740  80.370  0.00  0.00            
ATOM    524  HE2 PHE X  33      56.160  68.493  80.836  0.00  0.00            
ATOM    525  CD2 PHE X  33      55.559  66.424  80.871  0.00  0.00            
ATOM    526  HD2 PHE X  33      56.027  66.229  81.824  0.00  0.00            
ATOM    527  C   PHE X  33      56.141  61.854  80.863  0.00  0.00            
ATOM    528  O   PHE X  33      56.947  61.770  81.715  0.00  0.00            
ATOM    529  N   GLU X  34      55.390  60.822  80.474  0.00  0.00            
ATOM    530  H   GLU X  34      54.890  60.908  79.601  0.00  0.00            
ATOM    531  CA  GLU X  34      55.364  59.520  81.140  0.00  0.00            
ATOM    532  HA  GLU X  34      55.526  59.675  82.206  0.00  0.00            
ATOM    533  CB  GLU X  34      54.133  58.744  80.753  0.00  0.00            
ATOM    534  HB2 GLU X  34      54.053  58.577  79.679  0.00  0.00            
ATOM    535  HB3 GLU X  34      54.282  57.776  81.232  0.00  0.00            
ATOM    536  CG  GLU X  34      52.799  59.489  81.182  0.00  0.00            
ATOM    537  HG2 GLU X  34      52.608  60.387  80.593  0.00  0.00            
ATOM    538  HG3 GLU X  34      51.998  58.755  81.100  0.00  0.00            
ATOM    539  CD  GLU X  34      52.834  59.957  82.637  0.00  0.00            
ATOM    540  OE1 GLU X  34      52.434  61.106  82.886  0.00  0.00            
ATOM    541  OE2 GLU X  34      53.378  59.205  83.478  0.00  0.00            
ATOM    542  C   GLU X  34      56.547  58.705  80.738  0.00  0.00            
ATOM    543  O   GLU X  34      56.861  57.678  81.273  0.00  0.00            
ATOM    544  N   ALA X  35      57.279  59.064  79.680  0.00  0.00            
ATOM    545  H   ALA X  35      57.011  59.850  79.105  0.00  0.00            
ATOM    546  CA  ALA X  35      58.457  58.287  79.226  0.00  0.00            
ATOM    547  HA  ALA X  35      58.106  57.266  79.077  0.00  0.00            
ATOM    548  CB  ALA X  35      58.766  58.754  77.751  0.00  0.00            
ATOM    549  HB1 ALA X  35      58.707  57.824  77.187  0.00  0.00            
ATOM    550  HB2 ALA X  35      58.023  59.428  77.324  0.00  0.00            
ATOM    551  HB3 ALA X  35      59.720  59.280  77.777  0.00  0.00            
ATOM    552  C   ALA X  35      59.692  58.130  80.142  0.00  0.00            
ATOM    553  O   ALA X  35      60.422  57.128  80.044  0.00  0.00            
ATOM    554  N   LYS X  36      59.909  58.979  81.074  0.00  0.00            
ATOM    555  H   LYS X  36      59.369  59.832  81.076  0.00  0.00            
ATOM    556  CA  LYS X  36      60.874  58.893  82.199  0.00  0.00            
ATOM    557  HA  LYS X  36      61.667  58.192  81.938  0.00  0.00            
ATOM    558  CB  LYS X  36      61.443  60.312  82.541  0.00  0.00            
ATOM    559  HB2 LYS X  36      60.715  61.046  82.194  0.00  0.00            
ATOM    560  HB3 LYS X  36      61.587  60.495  83.606  0.00  0.00            
ATOM    561  CG  LYS X  36      62.698  60.602  81.621  0.00  0.00            
ATOM    562  HG2 LYS X  36      63.305  59.700  81.553  0.00  0.00            
ATOM    563  HG3 LYS X  36      62.349  60.830  80.613  0.00  0.00            
ATOM    564  CD  LYS X  36      63.395  61.856  82.113  0.00  0.00            
ATOM    565  HD2 LYS X  36      64.008  62.191  81.275  0.00  0.00            
ATOM    566  HD3 LYS X  36      62.584  62.558  82.303  0.00  0.00            
ATOM    567  CE  LYS X  36      64.309  61.630  83.295  0.00  0.00            
ATOM    568  HE2 LYS X  36      64.230  62.576  83.830  0.00  0.00            
ATOM    569  HE3 LYS X  36      63.941  60.805  83.906  0.00  0.00            
ATOM    570  NZ  LYS X  36      65.665  61.324  82.990  0.00  0.00            
ATOM    571  HZ1 LYS X  36      66.205  62.062  82.561  0.00  0.00            
ATOM    572  HZ2 LYS X  36      66.170  61.148  83.846  0.00  0.00            
ATOM    573  HZ3 LYS X  36      65.759  60.409  82.573  0.00  0.00            
ATOM    574  C   LYS X  36      60.293  58.061  83.356  0.00  0.00            
ATOM    575  O   LYS X  36      61.035  57.946  84.354  0.00  0.00            
ATOM    576  N   ARG X  37      59.071  57.601  83.347  0.00  0.00            
ATOM    577  H   ARG X  37      58.543  57.748  82.499  0.00  0.00            
ATOM    578  CA  ARG X  37      58.419  56.743  84.468  0.00  0.00            
ATOM    579  HA  ARG X  37      59.004  56.618  85.379  0.00  0.00            
ATOM    580  CB  ARG X  37      57.146  57.497  84.951  0.00  0.00            
ATOM    581  HB2 ARG X  37      56.609  57.924  84.104  0.00  0.00            
ATOM    582  HB3 ARG X  37      56.556  56.706  85.413  0.00  0.00            
ATOM    583  CG  ARG X  37      57.355  58.617  85.954  0.00  0.00            
ATOM    584  HG2 ARG X  37      57.824  58.101  86.792  0.00  0.00            
ATOM    585  HG3 ARG X  37      58.052  59.325  85.505  0.00  0.00            
ATOM    586  CD  ARG X  37      56.030  59.288  86.461  0.00  0.00            
ATOM    587  HD2 ARG X  37      55.430  58.537  86.976  0.00  0.00            
ATOM    588  HD3 ARG X  37      56.251  60.025  87.232  0.00  0.00            
ATOM    589  NE  ARG X  37      55.204  60.054  85.449  0.00  0.00            
ATOM    590  HE  ARG X  37      54.441  59.556  85.014  0.00  0.00            
ATOM    591  CZ  ARG X  37      55.448  61.307  85.073  0.00  0.00            
ATOM    592  NH1 ARG X  37      56.503  61.892  85.569  0.00  0.00            
ATOM    593 HH11 ARG X  37      57.107  61.384  86.200  0.00  0.00            
ATOM    594 HH12 ARG X  37      56.702  62.829  85.251  0.00  0.00            
ATOM    595  NH2 ARG X  37      54.794  62.025  84.181  0.00  0.00            
ATOM    596 HH21 ARG X  37      53.944  61.666  83.772  0.00  0.00            
ATOM    597 HH22 ARG X  37      55.194  62.909  83.899  0.00  0.00            
ATOM    598  C   ARG X  37      58.226  55.241  83.997  0.00  0.00            
ATOM    599  O   ARG X  37      58.163  54.399  84.904  0.00  0.00            
ATOM    600  N   THR X  38      57.939  55.033  82.694  0.00  0.00            
ATOM    601  H   THR X  38      57.851  55.791  82.033  0.00  0.00            
ATOM    602  CA  THR X  38      57.601  53.697  82.116  0.00  0.00            
ATOM    603  HA  THR X  38      58.328  53.014  82.556  0.00  0.00            
ATOM    604  CB  THR X  38      56.204  53.255  82.388  0.00  0.00            
ATOM    605  HB  THR X  38      56.047  53.315  83.465  0.00  0.00            
ATOM    606  CG2 THR X  38      55.161  54.063  81.662  0.00  0.00            
ATOM    607 HG21 THR X  38      55.356  55.134  81.724  0.00  0.00            
ATOM    608 HG22 THR X  38      55.092  53.844  80.596  0.00  0.00            
ATOM    609 HG23 THR X  38      54.145  53.955  82.042  0.00  0.00            
ATOM    610  OG1 THR X  38      56.009  51.911  82.065  0.00  0.00            
ATOM    611  HG1 THR X  38      55.144  51.685  82.414  0.00  0.00            
ATOM    612  C   THR X  38      57.958  53.502  80.644  0.00  0.00            
ATOM    613  O   THR X  38      57.786  54.391  79.806  0.00  0.00            
ATOM    614  N   ILE X  39      58.521  52.328  80.281  0.00  0.00            
ATOM    615  H   ILE X  39      58.757  51.695  81.032  0.00  0.00            
ATOM    616  CA  ILE X  39      58.865  51.871  78.952  0.00  0.00            
ATOM    617  HA  ILE X  39      59.501  52.616  78.474  0.00  0.00            
ATOM    618  CB  ILE X  39      59.698  50.560  79.114  0.00  0.00            
ATOM    619  HB  ILE X  39      59.348  49.969  79.960  0.00  0.00            
ATOM    620  CG2 ILE X  39      59.686  49.630  77.861  0.00  0.00            
ATOM    621 HG21 ILE X  39      60.155  50.097  76.995  0.00  0.00            
ATOM    622 HG22 ILE X  39      60.201  48.747  78.240  0.00  0.00            
ATOM    623 HG23 ILE X  39      58.680  49.396  77.510  0.00  0.00            
ATOM    624  CG1 ILE X  39      61.269  50.924  79.343  0.00  0.00            
ATOM    625 HG12 ILE X  39      61.584  51.559  78.515  0.00  0.00            
ATOM    626 HG13 ILE X  39      61.257  51.553  80.233  0.00  0.00            
ATOM    627  CD1 ILE X  39      62.213  49.740  79.661  0.00  0.00            
ATOM    628 HD11 ILE X  39      61.819  49.229  80.540  0.00  0.00            
ATOM    629 HD12 ILE X  39      62.380  49.034  78.848  0.00  0.00            
ATOM    630 HD13 ILE X  39      63.235  50.055  79.875  0.00  0.00            
ATOM    631  C   ILE X  39      57.592  51.769  78.052  0.00  0.00            
ATOM    632  O   ILE X  39      57.816  52.135  76.959  0.00  0.00            
ATOM    633  N   ASN X  40      56.341  51.539  78.485  0.00  0.00            
ATOM    634  H   ASN X  40      56.175  51.460  79.479  0.00  0.00            
ATOM    635  CA  ASN X  40      55.197  51.560  77.556  0.00  0.00            
ATOM    636  HA  ASN X  40      55.412  50.821  76.784  0.00  0.00            
ATOM    637  CB  ASN X  40      53.917  51.142  78.357  0.00  0.00            
ATOM    638  HB2 ASN X  40      53.727  51.815  79.193  0.00  0.00            
ATOM    639  HB3 ASN X  40      53.041  51.254  77.717  0.00  0.00            
ATOM    640  CG  ASN X  40      54.118  49.710  78.837  0.00  0.00            
ATOM    641  OD1 ASN X  40      54.454  48.810  78.076  0.00  0.00            
ATOM    642  ND2 ASN X  40      54.046  49.564  80.151  0.00  0.00            
ATOM    643 HD21 ASN X  40      54.185  48.632  80.514  0.00  0.00            
ATOM    644 HD22 ASN X  40      53.718  50.315  80.742  0.00  0.00            
ATOM    645  C   ASN X  40      54.917  52.846  76.927  0.00  0.00            
ATOM    646  O   ASN X  40      54.683  52.917  75.718  0.00  0.00            
ATOM    647  N   ALA X  41      55.052  53.983  77.611  0.00  0.00            
ATOM    648  H   ALA X  41      55.433  53.924  78.545  0.00  0.00            
ATOM    649  CA  ALA X  41      55.154  55.281  76.987  0.00  0.00            
ATOM    650  HA  ALA X  41      54.146  55.392  76.588  0.00  0.00            
ATOM    651  CB  ALA X  41      55.094  56.419  78.047  0.00  0.00            
ATOM    652  HB1 ALA X  41      54.591  56.259  79.001  0.00  0.00            
ATOM    653  HB2 ALA X  41      56.123  56.670  78.306  0.00  0.00            
ATOM    654  HB3 ALA X  41      54.871  57.324  77.481  0.00  0.00            
ATOM    655  C   ALA X  41      56.225  55.512  75.910  0.00  0.00            
ATOM    656  O   ALA X  41      55.886  56.272  75.038  0.00  0.00            
ATOM    657  N   ILE X  42      57.438  54.941  76.004  0.00  0.00            
ATOM    658  H   ILE X  42      57.637  54.221  76.684  0.00  0.00            
ATOM    659  CA  ILE X  42      58.431  55.039  74.934  0.00  0.00            
ATOM    660  HA  ILE X  42      58.550  56.076  74.619  0.00  0.00            
ATOM    661  CB  ILE X  42      59.863  54.461  75.298  0.00  0.00            
ATOM    662  HB  ILE X  42      59.577  53.540  75.805  0.00  0.00            
ATOM    663  CG2 ILE X  42      60.646  54.182  73.923  0.00  0.00            
ATOM    664 HG21 ILE X  42      60.230  53.332  73.382  0.00  0.00            
ATOM    665 HG22 ILE X  42      60.665  55.054  73.270  0.00  0.00            
ATOM    666 HG23 ILE X  42      61.709  54.133  74.161  0.00  0.00            
ATOM    667  CG1 ILE X  42      60.629  55.343  76.225  0.00  0.00            
ATOM    668 HG12 ILE X  42      60.797  56.235  75.621  0.00  0.00            
ATOM    669 HG13 ILE X  42      59.979  55.479  77.089  0.00  0.00            
ATOM    670  CD1 ILE X  42      61.865  54.652  76.883  0.00  0.00            
ATOM    671 HD11 ILE X  42      62.736  54.798  76.245  0.00  0.00            
ATOM    672 HD12 ILE X  42      62.065  55.088  77.861  0.00  0.00            
ATOM    673 HD13 ILE X  42      61.594  53.614  77.073  0.00  0.00            
ATOM    674  C   ILE X  42      57.834  54.352  73.626  0.00  0.00            
ATOM    675  O   ILE X  42      57.770  54.952  72.578  0.00  0.00            
ATOM    676  N   TRP X  43      57.333  53.141  73.706  0.00  0.00            
ATOM    677  H   TRP X  43      57.414  52.610  74.561  0.00  0.00            
ATOM    678  CA  TRP X  43      56.807  52.456  72.470  0.00  0.00            
ATOM    679  HA  TRP X  43      57.519  52.387  71.647  0.00  0.00            
ATOM    680  CB  TRP X  43      56.267  51.034  72.864  0.00  0.00            
ATOM    681  HB2 TRP X  43      55.271  51.128  73.299  0.00  0.00            
ATOM    682  HB3 TRP X  43      56.042  50.397  72.009  0.00  0.00            
ATOM    683  CG  TRP X  43      57.061  50.160  73.797  0.00  0.00            
ATOM    684  CD1 TRP X  43      56.540  49.536  74.908  0.00  0.00            
ATOM    685  HD1 TRP X  43      55.498  49.436  75.173  0.00  0.00            
ATOM    686  NE1 TRP X  43      57.565  48.853  75.467  0.00  0.00            
ATOM    687  HE1 TRP X  43      57.387  48.181  76.199  0.00  0.00            
ATOM    688  CE2 TRP X  43      58.734  48.866  74.764  0.00  0.00            
ATOM    689  CZ2 TRP X  43      60.003  48.368  74.833  0.00  0.00            
ATOM    690  HZ2 TRP X  43      60.223  47.753  75.693  0.00  0.00            
ATOM    691  CH2 TRP X  43      60.892  48.628  73.818  0.00  0.00            
ATOM    692  HH2 TRP X  43      61.801  48.044  73.809  0.00  0.00            
ATOM    693  CZ3 TRP X  43      60.530  49.383  72.687  0.00  0.00            
ATOM    694  HZ3 TRP X  43      61.171  49.658  71.863  0.00  0.00            
ATOM    695  CE3 TRP X  43      59.316  50.031  72.656  0.00  0.00            
ATOM    696  HE3 TRP X  43      59.061  50.666  71.821  0.00  0.00            
ATOM    697  CD2 TRP X  43      58.417  49.776  73.679  0.00  0.00            
ATOM    698  C   TRP X  43      55.503  53.165  71.883  0.00  0.00            
ATOM    699  O   TRP X  43      55.517  53.394  70.724  0.00  0.00            
ATOM    700  N   PHE X  44      54.475  53.475  72.695  0.00  0.00            
ATOM    701  H   PHE X  44      54.435  53.081  73.624  0.00  0.00            
ATOM    702  CA  PHE X  44      53.271  54.141  72.333  0.00  0.00            
ATOM    703  HA  PHE X  44      52.804  53.687  71.459  0.00  0.00            
ATOM    704  CB  PHE X  44      52.242  54.072  73.422  0.00  0.00            
ATOM    705  HB2 PHE X  44      52.581  54.353  74.419  0.00  0.00            
ATOM    706  HB3 PHE X  44      51.381  54.701  73.195  0.00  0.00            
ATOM    707  CG  PHE X  44      51.554  52.696  73.381  0.00  0.00            
ATOM    708  CD1 PHE X  44      51.814  51.779  74.415  0.00  0.00            
ATOM    709  HD1 PHE X  44      52.388  52.021  75.297  0.00  0.00            
ATOM    710  CE1 PHE X  44      51.317  50.409  74.325  0.00  0.00            
ATOM    711  HE1 PHE X  44      51.514  49.619  75.035  0.00  0.00            
ATOM    712  CZ  PHE X  44      50.587  50.035  73.167  0.00  0.00            
ATOM    713  HZ  PHE X  44      50.376  48.994  72.974  0.00  0.00            
ATOM    714  CE2 PHE X  44      50.332  51.014  72.162  0.00  0.00            
ATOM    715  HE2 PHE X  44      49.818  50.699  71.265  0.00  0.00            
ATOM    716  CD2 PHE X  44      50.838  52.336  72.285  0.00  0.00            
ATOM    717  HD2 PHE X  44      50.705  53.002  71.445  0.00  0.00            
ATOM    718  C   PHE X  44      53.525  55.585  71.825  0.00  0.00            
ATOM    719  O   PHE X  44      52.886  55.975  70.811  0.00  0.00            
ATOM    720  N   LEU X  45      54.541  56.301  72.394  0.00  0.00            
ATOM    721  H   LEU X  45      54.855  56.130  73.338  0.00  0.00            
ATOM    722  CA  LEU X  45      54.973  57.581  71.809  0.00  0.00            
ATOM    723  HA  LEU X  45      54.158  58.305  71.808  0.00  0.00            
ATOM    724  CB  LEU X  45      55.986  58.254  72.745  0.00  0.00            
ATOM    725  HB2 LEU X  45      55.504  58.524  73.684  0.00  0.00            
ATOM    726  HB3 LEU X  45      56.735  57.473  72.873  0.00  0.00            
ATOM    727  CG  LEU X  45      56.833  59.403  72.134  0.00  0.00            
ATOM    728  HG  LEU X  45      57.014  59.349  71.061  0.00  0.00            
ATOM    729  CD1 LEU X  45      56.016  60.731  72.383  0.00  0.00            
ATOM    730 HD11 LEU X  45      55.535  60.814  73.358  0.00  0.00            
ATOM    731 HD12 LEU X  45      56.517  61.680  72.195  0.00  0.00            
ATOM    732 HD13 LEU X  45      55.133  60.802  71.748  0.00  0.00            
ATOM    733  CD2 LEU X  45      58.200  59.605  72.687  0.00  0.00            
ATOM    734 HD21 LEU X  45      58.810  58.800  72.277  0.00  0.00            
ATOM    735 HD22 LEU X  45      58.590  60.561  72.335  0.00  0.00            
ATOM    736 HD23 LEU X  45      58.176  59.731  73.769  0.00  0.00            
ATOM    737  C   LEU X  45      55.432  57.352  70.286  0.00  0.00            
ATOM    738  O   LEU X  45      55.049  58.079  69.351  0.00  0.00            
ATOM    739  N   ASN X  46      56.383  56.427  70.048  0.00  0.00            
ATOM    740  H   ASN X  46      56.694  55.835  70.805  0.00  0.00            
ATOM    741  CA  ASN X  46      56.751  56.017  68.686  0.00  0.00            
ATOM    742  HA  ASN X  46      57.072  56.943  68.207  0.00  0.00            
ATOM    743  CB  ASN X  46      57.959  55.052  68.834  0.00  0.00            
ATOM    744  HB2 ASN X  46      57.811  54.318  69.626  0.00  0.00            
ATOM    745  HB3 ASN X  46      58.098  54.607  67.849  0.00  0.00            
ATOM    746  CG  ASN X  46      59.169  55.810  69.263  0.00  0.00            
ATOM    747  OD1 ASN X  46      59.758  56.467  68.410  0.00  0.00            
ATOM    748  ND2 ASN X  46      59.432  55.882  70.524  0.00  0.00            
ATOM    749 HD21 ASN X  46      60.078  56.619  70.768  0.00  0.00            
ATOM    750 HD22 ASN X  46      59.086  55.240  71.222  0.00  0.00            
ATOM    751  C   ASN X  46      55.576  55.524  67.831  0.00  0.00            
ATOM    752  O   ASN X  46      55.646  55.892  66.610  0.00  0.00            
ATOM    753  N   LEU X  47      54.469  54.909  68.292  0.00  0.00            
ATOM    754  H   LEU X  47      54.406  54.683  69.275  0.00  0.00            
ATOM    755  CA  LEU X  47      53.310  54.640  67.475  0.00  0.00            
ATOM    756  HA  LEU X  47      53.616  54.186  66.532  0.00  0.00            
ATOM    757  CB  LEU X  47      52.441  53.633  68.230  0.00  0.00            
ATOM    758  HB2 LEU X  47      52.351  53.882  69.288  0.00  0.00            
ATOM    759  HB3 LEU X  47      51.508  53.759  67.682  0.00  0.00            
ATOM    760  CG  LEU X  47      52.875  52.157  68.171  0.00  0.00            
ATOM    761  HG  LEU X  47      53.951  52.166  68.346  0.00  0.00            
ATOM    762  CD1 LEU X  47      52.208  51.353  69.290  0.00  0.00            
ATOM    763 HD11 LEU X  47      52.701  51.678  70.206  0.00  0.00            
ATOM    764 HD12 LEU X  47      51.128  51.501  69.325  0.00  0.00            
ATOM    765 HD13 LEU X  47      52.243  50.281  69.094  0.00  0.00            
ATOM    766  CD2 LEU X  47      52.524  51.616  66.780  0.00  0.00            
ATOM    767 HD21 LEU X  47      51.492  51.884  66.557  0.00  0.00            
ATOM    768 HD22 LEU X  47      53.165  51.980  65.977  0.00  0.00            
ATOM    769 HD23 LEU X  47      52.696  50.541  66.729  0.00  0.00            
ATOM    770  C   LEU X  47      52.568  55.907  67.049  0.00  0.00            
ATOM    771  O   LEU X  47      52.266  56.089  65.854  0.00  0.00            
ATOM    772  N   ALA X  48      52.422  56.888  67.977  0.00  0.00            
ATOM    773  H   ALA X  48      52.797  56.624  68.877  0.00  0.00            
ATOM    774  CA  ALA X  48      51.654  58.173  67.708  0.00  0.00            
ATOM    775  HA  ALA X  48      50.727  57.883  67.214  0.00  0.00            
ATOM    776  CB  ALA X  48      51.407  58.845  69.091  0.00  0.00            
ATOM    777  HB1 ALA X  48      50.875  58.217  69.805  0.00  0.00            
ATOM    778  HB2 ALA X  48      52.353  58.930  69.627  0.00  0.00            
ATOM    779  HB3 ALA X  48      50.860  59.766  68.890  0.00  0.00            
ATOM    780  C   ALA X  48      52.353  59.054  66.735  0.00  0.00            
ATOM    781  O   ALA X  48      51.703  59.778  65.998  0.00  0.00            
ATOM    782  N   VAL X  49      53.694  59.065  66.807  0.00  0.00            
ATOM    783  H   VAL X  49      54.146  58.437  67.457  0.00  0.00            
ATOM    784  CA  VAL X  49      54.578  59.762  65.867  0.00  0.00            
ATOM    785  HA  VAL X  49      54.325  60.821  65.822  0.00  0.00            
ATOM    786  CB  VAL X  49      56.070  59.762  66.375  0.00  0.00            
ATOM    787  HB  VAL X  49      56.259  58.712  66.597  0.00  0.00            
ATOM    788  CG1 VAL X  49      57.175  60.376  65.510  0.00  0.00            
ATOM    789 HG11 VAL X  49      58.205  60.356  65.865  0.00  0.00            
ATOM    790 HG12 VAL X  49      57.332  59.687  64.680  0.00  0.00            
ATOM    791 HG13 VAL X  49      56.874  61.289  64.995  0.00  0.00            
ATOM    792  CG2 VAL X  49      56.228  60.601  67.678  0.00  0.00            
ATOM    793 HG21 VAL X  49      57.283  60.655  67.950  0.00  0.00            
ATOM    794 HG22 VAL X  49      55.818  61.601  67.542  0.00  0.00            
ATOM    795 HG23 VAL X  49      55.626  60.225  68.505  0.00  0.00            
ATOM    796  C   VAL X  49      54.606  59.094  64.464  0.00  0.00            
ATOM    797  O   VAL X  49      54.620  59.823  63.476  0.00  0.00            
ATOM    798  N   ALA X  50      54.384  57.784  64.245  0.00  0.00            
ATOM    799  H   ALA X  50      54.512  57.205  65.063  0.00  0.00            
ATOM    800  CA  ALA X  50      54.185  57.223  62.941  0.00  0.00            
ATOM    801  HA  ALA X  50      55.018  57.455  62.277  0.00  0.00            
ATOM    802  CB  ALA X  50      54.196  55.708  63.164  0.00  0.00            
ATOM    803  HB1 ALA X  50      55.052  55.475  63.798  0.00  0.00            
ATOM    804  HB2 ALA X  50      53.229  55.385  63.549  0.00  0.00            
ATOM    805  HB3 ALA X  50      54.338  55.183  62.219  0.00  0.00            
ATOM    806  C   ALA X  50      52.919  57.788  62.307  0.00  0.00            
ATOM    807  O   ALA X  50      52.935  58.151  61.163  0.00  0.00            
ATOM    808  N   ASP X  51      51.825  57.939  63.053  0.00  0.00            
ATOM    809  H   ASP X  51      51.814  57.702  64.035  0.00  0.00            
ATOM    810  CA  ASP X  51      50.545  58.390  62.585  0.00  0.00            
ATOM    811  HA  ASP X  51      50.402  57.966  61.591  0.00  0.00            
ATOM    812  CB  ASP X  51      49.412  57.871  63.524  0.00  0.00            
ATOM    813  HB2 ASP X  51      49.756  58.130  64.525  0.00  0.00            
ATOM    814  HB3 ASP X  51      48.480  58.402  63.328  0.00  0.00            
ATOM    815  CG  ASP X  51      49.191  56.331  63.495  0.00  0.00            
ATOM    816  OD1 ASP X  51      48.765  55.805  62.439  0.00  0.00            
ATOM    817  OD2 ASP X  51      49.225  55.739  64.600  0.00  0.00            
ATOM    818  C   ASP X  51      50.444  59.871  62.359  0.00  0.00            
ATOM    819  O   ASP X  51      49.870  60.201  61.310  0.00  0.00            
ATOM    820  N   PHE X  52      51.074  60.685  63.281  0.00  0.00            
ATOM    821  H   PHE X  52      51.360  60.127  64.072  0.00  0.00            
ATOM    822  CA  PHE X  52      51.078  62.213  63.180  0.00  0.00            
ATOM    823  HA  PHE X  52      50.106  62.655  62.962  0.00  0.00            
ATOM    824  CB  PHE X  52      51.558  62.700  64.520  0.00  0.00            
ATOM    825  HB2 PHE X  52      50.870  62.381  65.303  0.00  0.00            
ATOM    826  HB3 PHE X  52      52.396  62.043  64.756  0.00  0.00            
ATOM    827  CG  PHE X  52      51.866  64.158  64.648  0.00  0.00            
ATOM    828  CD1 PHE X  52      52.999  64.768  64.108  0.00  0.00            
ATOM    829  HD1 PHE X  52      53.784  64.126  63.736  0.00  0.00            
ATOM    830  CE1 PHE X  52      53.143  66.177  64.179  0.00  0.00            
ATOM    831  HE1 PHE X  52      54.053  66.635  63.820  0.00  0.00            
ATOM    832  CZ  PHE X  52      52.183  66.974  64.818  0.00  0.00            
ATOM    833  HZ  PHE X  52      52.344  68.041  64.860  0.00  0.00            
ATOM    834  CE2 PHE X  52      51.043  66.430  65.309  0.00  0.00            
ATOM    835  HE2 PHE X  52      50.233  67.019  65.714  0.00  0.00            
ATOM    836  CD2 PHE X  52      50.899  65.020  65.277  0.00  0.00            
ATOM    837  HD2 PHE X  52      49.996  64.627  65.721  0.00  0.00            
ATOM    838  C   PHE X  52      51.900  62.693  61.967  0.00  0.00            
ATOM    839  O   PHE X  52      51.431  63.628  61.239  0.00  0.00            
ATOM    840  N   LEU X  53      53.032  62.040  61.626  0.00  0.00            
ATOM    841  H   LEU X  53      53.341  61.294  62.233  0.00  0.00            
ATOM    842  CA  LEU X  53      53.724  62.345  60.406  0.00  0.00            
ATOM    843  HA  LEU X  53      53.900  63.419  60.353  0.00  0.00            
ATOM    844  CB  LEU X  53      55.040  61.563  60.340  0.00  0.00            
ATOM    845  HB2 LEU X  53      54.837  60.495  60.415  0.00  0.00            
ATOM    846  HB3 LEU X  53      55.471  61.852  59.381  0.00  0.00            
ATOM    847  CG  LEU X  53      56.121  61.984  61.395  0.00  0.00            
ATOM    848  HG  LEU X  53      55.601  61.851  62.344  0.00  0.00            
ATOM    849  CD1 LEU X  53      57.271  61.053  61.270  0.00  0.00            
ATOM    850 HD11 LEU X  53      56.853  60.077  61.519  0.00  0.00            
ATOM    851 HD12 LEU X  53      57.541  61.066  60.214  0.00  0.00            
ATOM    852 HD13 LEU X  53      58.158  61.209  61.883  0.00  0.00            
ATOM    853  CD2 LEU X  53      56.667  63.375  61.095  0.00  0.00            
ATOM    854 HD21 LEU X  53      57.153  63.384  60.119  0.00  0.00            
ATOM    855 HD22 LEU X  53      55.853  64.081  60.928  0.00  0.00            
ATOM    856 HD23 LEU X  53      57.363  63.693  61.871  0.00  0.00            
ATOM    857  C   LEU X  53      52.819  61.987  59.176  0.00  0.00            
ATOM    858  O   LEU X  53      52.544  62.834  58.292  0.00  0.00            
ATOM    859  N   SER X  54      52.393  60.662  59.019  0.00  0.00            
ATOM    860  H   SER X  54      52.753  60.031  59.720  0.00  0.00            
ATOM    861  CA  SER X  54      51.526  60.184  57.935  0.00  0.00            
ATOM    862  HA  SER X  54      52.184  60.282  57.072  0.00  0.00            
ATOM    863  CB  SER X  54      51.098  58.754  58.152  0.00  0.00            
ATOM    864  HB2 SER X  54      51.863  58.092  58.558  0.00  0.00            
ATOM    865  HB3 SER X  54      50.233  58.713  58.814  0.00  0.00            
ATOM    866  OG  SER X  54      50.846  58.203  56.900  0.00  0.00            
ATOM    867  HG  SER X  54      50.358  57.387  57.032  0.00  0.00            
ATOM    868  C   SER X  54      50.291  61.081  57.687  0.00  0.00            
ATOM    869  O   SER X  54      50.084  61.464  56.513  0.00  0.00            
ATOM    870  N   CYS X  55      49.697  61.607  58.768  0.00  0.00            
ATOM    871  H   CYS X  55      49.930  61.307  59.704  0.00  0.00            
ATOM    872  CA  CYS X  55      48.488  62.379  58.590  0.00  0.00            
ATOM    873  HA  CYS X  55      47.726  61.821  58.045  0.00  0.00            
ATOM    874  CB  CYS X  55      47.954  62.593  60.010  0.00  0.00            
ATOM    875  HB2 CYS X  55      48.698  62.936  60.729  0.00  0.00            
ATOM    876  HB3 CYS X  55      47.143  63.316  59.924  0.00  0.00            
ATOM    877  SG  CYS X  55      47.112  61.153  60.718  0.00  0.00            
ATOM    878  HG  CYS X  55      48.176  60.379  60.949  0.00  0.00            
ATOM    879  C   CYS X  55      48.805  63.726  57.884  0.00  0.00            
ATOM    880  O   CYS X  55      47.977  64.305  57.224  0.00  0.00            
ATOM    881  N   LEU X  56      50.063  64.204  57.926  0.00  0.00            
ATOM    882  H   LEU X  56      50.765  63.707  58.456  0.00  0.00            
ATOM    883  CA  LEU X  56      50.535  65.509  57.362  0.00  0.00            
ATOM    884  HA  LEU X  56      49.765  66.277  57.424  0.00  0.00            
ATOM    885  CB  LEU X  56      51.720  66.033  58.224  0.00  0.00            
ATOM    886  HB2 LEU X  56      52.622  65.420  58.213  0.00  0.00            
ATOM    887  HB3 LEU X  56      52.083  66.985  57.836  0.00  0.00            
ATOM    888  CG  LEU X  56      51.346  66.454  59.617  0.00  0.00            
ATOM    889  HG  LEU X  56      50.870  65.604  60.105  0.00  0.00            
ATOM    890  CD1 LEU X  56      52.519  66.928  60.486  0.00  0.00            
ATOM    891 HD11 LEU X  56      53.234  66.111  60.581  0.00  0.00            
ATOM    892 HD12 LEU X  56      52.986  67.860  60.168  0.00  0.00            
ATOM    893 HD13 LEU X  56      52.217  67.095  61.520  0.00  0.00            
ATOM    894  CD2 LEU X  56      50.222  67.544  59.542  0.00  0.00            
ATOM    895 HD21 LEU X  56      50.474  68.393  58.908  0.00  0.00            
ATOM    896 HD22 LEU X  56      49.303  67.096  59.163  0.00  0.00            
ATOM    897 HD23 LEU X  56      50.082  67.852  60.578  0.00  0.00            
ATOM    898  C   LEU X  56      50.831  65.446  55.872  0.00  0.00            
ATOM    899  O   LEU X  56      51.287  66.465  55.370  0.00  0.00            
ATOM    900  N   ALA X  57      50.815  64.273  55.298  0.00  0.00            
ATOM    901  H   ALA X  57      50.711  63.505  55.946  0.00  0.00            
ATOM    902  CA  ALA X  57      50.814  63.906  53.827  0.00  0.00            
ATOM    903  HA  ALA X  57      51.537  64.577  53.363  0.00  0.00            
ATOM    904  CB  ALA X  57      51.328  62.536  53.656  0.00  0.00            
ATOM    905  HB1 ALA X  57      51.985  62.146  54.433  0.00  0.00            
ATOM    906  HB2 ALA X  57      50.501  61.827  53.633  0.00  0.00            
ATOM    907  HB3 ALA X  57      51.860  62.421  52.711  0.00  0.00            
ATOM    908  C   ALA X  57      49.451  64.142  53.111  0.00  0.00            
ATOM    909  O   ALA X  57      49.375  64.479  51.923  0.00  0.00            
ATOM    910  N   LEU X  58      48.343  63.916  53.850  0.00  0.00            
ATOM    911  H   LEU X  58      48.419  63.381  54.703  0.00  0.00            
ATOM    912  CA  LEU X  58      46.994  63.953  53.336  0.00  0.00            
ATOM    913  HA  LEU X  58      46.904  63.181  52.571  0.00  0.00            
ATOM    914  CB  LEU X  58      46.007  63.741  54.471  0.00  0.00            
ATOM    915  HB2 LEU X  58      46.163  64.280  55.405  0.00  0.00            
ATOM    916  HB3 LEU X  58      44.990  63.999  54.175  0.00  0.00            
ATOM    917  CG  LEU X  58      46.049  62.276  54.924  0.00  0.00            
ATOM    918  HG  LEU X  58      47.119  62.098  55.028  0.00  0.00            
ATOM    919  CD1 LEU X  58      45.408  62.137  56.359  0.00  0.00            
ATOM    920 HD11 LEU X  58      44.353  62.409  56.328  0.00  0.00            
ATOM    921 HD12 LEU X  58      45.654  61.162  56.780  0.00  0.00            
ATOM    922 HD13 LEU X  58      46.102  62.763  56.920  0.00  0.00            
ATOM    923  CD2 LEU X  58      45.401  61.377  53.887  0.00  0.00            
ATOM    924 HD21 LEU X  58      44.374  61.669  53.667  0.00  0.00            
ATOM    925 HD22 LEU X  58      45.970  61.365  52.958  0.00  0.00            
ATOM    926 HD23 LEU X  58      45.577  60.344  54.186  0.00  0.00            
ATOM    927  C   LEU X  58      46.614  65.209  52.580  0.00  0.00            
ATOM    928  O   LEU X  58      45.938  65.189  51.576  0.00  0.00            
ATOM    929  N   PRO X  59      47.207  66.397  53.031  0.00  0.00            
ATOM    930  CD  PRO X  59      47.833  66.688  54.278  0.00  0.00            
ATOM    931  HD2 PRO X  59      48.823  66.232  54.275  0.00  0.00            
ATOM    932  HD3 PRO X  59      47.184  66.309  55.067  0.00  0.00            
ATOM    933  CG  PRO X  59      47.862  68.245  54.480  0.00  0.00            
ATOM    934  HG2 PRO X  59      48.855  68.441  54.884  0.00  0.00            
ATOM    935  HG3 PRO X  59      47.068  68.586  55.144  0.00  0.00            
ATOM    936  CB  PRO X  59      47.671  68.743  53.071  0.00  0.00            
ATOM    937  HB2 PRO X  59      48.663  69.029  52.722  0.00  0.00            
ATOM    938  HB3 PRO X  59      46.999  69.600  53.038  0.00  0.00            
ATOM    939  CA  PRO X  59      46.990  67.642  52.244  0.00  0.00            
ATOM    940  HA  PRO X  59      45.910  67.794  52.252  0.00  0.00            
ATOM    941  C   PRO X  59      47.520  67.616  50.769  0.00  0.00            
ATOM    942  O   PRO X  59      46.930  68.220  49.838  0.00  0.00            
ATOM    943  N   ILE X  60      48.606  66.912  50.470  0.00  0.00            
ATOM    944  H   ILE X  60      49.009  66.439  51.266  0.00  0.00            
ATOM    945  CA  ILE X  60      49.234  66.894  49.189  0.00  0.00            
ATOM    946  HA  ILE X  60      49.054  67.806  48.620  0.00  0.00            
ATOM    947  CB  ILE X  60      50.705  66.542  49.476  0.00  0.00            
ATOM    948  HB  ILE X  60      50.848  65.597  49.999  0.00  0.00            
ATOM    949  CG2 ILE X  60      51.491  66.464  48.121  0.00  0.00            
ATOM    950 HG21 ILE X  60      52.574  66.522  48.224  0.00  0.00            
ATOM    951 HG22 ILE X  60      51.333  65.453  47.746  0.00  0.00            
ATOM    952 HG23 ILE X  60      51.171  67.212  47.395  0.00  0.00            
ATOM    953  CG1 ILE X  60      51.429  67.577  50.378  0.00  0.00            
ATOM    954 HG12 ILE X  60      52.361  67.975  49.975  0.00  0.00            
ATOM    955 HG13 ILE X  60      50.822  68.474  50.501  0.00  0.00            
ATOM    956  CD1 ILE X  60      51.785  67.149  51.815  0.00  0.00            
ATOM    957 HD11 ILE X  60      52.202  66.142  51.810  0.00  0.00            
ATOM    958 HD12 ILE X  60      52.424  67.903  52.274  0.00  0.00            
ATOM    959 HD13 ILE X  60      50.880  67.061  52.417  0.00  0.00            
ATOM    960  C   ILE X  60      48.459  65.834  48.416  0.00  0.00            
ATOM    961  O   ILE X  60      48.256  65.983  47.240  0.00  0.00            
ATOM    962  N   LEU X  61      48.247  64.727  49.060  0.00  0.00            
ATOM    963  H   LEU X  61      48.584  64.595  50.003  0.00  0.00            
ATOM    964  CA  LEU X  61      47.488  63.582  48.441  0.00  0.00            
ATOM    965  HA  LEU X  61      48.035  63.261  47.554  0.00  0.00            
ATOM    966  CB  LEU X  61      47.498  62.355  49.426  0.00  0.00            
ATOM    967  HB2 LEU X  61      47.436  62.807  50.416  0.00  0.00            
ATOM    968  HB3 LEU X  61      46.597  61.762  49.269  0.00  0.00            
ATOM    969  CG  LEU X  61      48.740  61.413  49.141  0.00  0.00            
ATOM    970  HG  LEU X  61      49.109  61.396  48.115  0.00  0.00            
ATOM    971  CD1 LEU X  61      49.804  61.963  50.082  0.00  0.00            
ATOM    972 HD11 LEU X  61      50.628  61.249  50.086  0.00  0.00            
ATOM    973 HD12 LEU X  61      50.110  62.946  49.722  0.00  0.00            
ATOM    974 HD13 LEU X  61      49.423  62.055  51.099  0.00  0.00            
ATOM    975  CD2 LEU X  61      48.415  60.022  49.605  0.00  0.00            
ATOM    976 HD21 LEU X  61      49.229  59.298  49.562  0.00  0.00            
ATOM    977 HD22 LEU X  61      48.053  60.053  50.632  0.00  0.00            
ATOM    978 HD23 LEU X  61      47.657  59.590  48.951  0.00  0.00            
ATOM    979  C   LEU X  61      46.019  63.978  48.008  0.00  0.00            
ATOM    980  O   LEU X  61      45.702  63.901  46.819  0.00  0.00            
ATOM    981  N   PHE X  62      45.211  64.586  48.955  0.00  0.00            
ATOM    982  H   PHE X  62      45.579  64.697  49.890  0.00  0.00            
ATOM    983  CA  PHE X  62      43.878  65.135  48.690  0.00  0.00            
ATOM    984  HA  PHE X  62      43.163  64.385  48.354  0.00  0.00            
ATOM    985  CB  PHE X  62      43.359  65.786  49.958  0.00  0.00            
ATOM    986  HB2 PHE X  62      43.436  65.017  50.727  0.00  0.00            
ATOM    987  HB3 PHE X  62      43.914  66.714  50.099  0.00  0.00            
ATOM    988  CG  PHE X  62      41.919  66.211  49.953  0.00  0.00            
ATOM    989  CD1 PHE X  62      41.472  67.407  49.302  0.00  0.00            
ATOM    990  HD1 PHE X  62      42.227  67.895  48.704  0.00  0.00            
ATOM    991  CE1 PHE X  62      40.193  67.845  49.386  0.00  0.00            
ATOM    992  HE1 PHE X  62      39.933  68.733  48.829  0.00  0.00            
ATOM    993  CZ  PHE X  62      39.195  67.122  50.128  0.00  0.00            
ATOM    994  HZ  PHE X  62      38.162  67.436  50.161  0.00  0.00            
ATOM    995  CE2 PHE X  62      39.540  65.844  50.690  0.00  0.00            
ATOM    996  HE2 PHE X  62      38.782  65.207  51.121  0.00  0.00            
ATOM    997  CD2 PHE X  62      40.895  65.433  50.603  0.00  0.00            
ATOM    998  HD2 PHE X  62      41.143  64.487  51.061  0.00  0.00            
ATOM    999  C   PHE X  62      43.931  66.208  47.604  0.00  0.00            
ATOM   1000  O   PHE X  62      43.168  66.135  46.625  0.00  0.00            
ATOM   1001  N   THR X  63      44.881  67.145  47.619  0.00  0.00            
ATOM   1002  H   THR X  63      45.538  67.195  48.385  0.00  0.00            
ATOM   1003  CA  THR X  63      45.080  68.157  46.658  0.00  0.00            
ATOM   1004  HA  THR X  63      44.178  68.753  46.524  0.00  0.00            
ATOM   1005  CB  THR X  63      46.097  69.221  47.173  0.00  0.00            
ATOM   1006  HB  THR X  63      47.058  68.739  47.350  0.00  0.00            
ATOM   1007  CG2 THR X  63      46.195  70.400  46.156  0.00  0.00            
ATOM   1008 HG21 THR X  63      46.576  70.145  45.167  0.00  0.00            
ATOM   1009 HG22 THR X  63      45.163  70.730  46.040  0.00  0.00            
ATOM   1010 HG23 THR X  63      46.763  71.154  46.701  0.00  0.00            
ATOM   1011  OG1 THR X  63      45.729  69.845  48.358  0.00  0.00            
ATOM   1012  HG1 THR X  63      46.163  69.396  49.087  0.00  0.00            
ATOM   1013  C   THR X  63      45.460  67.701  45.242  0.00  0.00            
ATOM   1014  O   THR X  63      45.013  68.322  44.241  0.00  0.00            
ATOM   1015  N   SER X  64      46.214  66.647  45.144  0.00  0.00            
ATOM   1016  H   SER X  64      46.655  66.260  45.967  0.00  0.00            
ATOM   1017  CA  SER X  64      46.496  65.941  43.886  0.00  0.00            
ATOM   1018  HA  SER X  64      46.789  66.622  43.088  0.00  0.00            
ATOM   1019  CB  SER X  64      47.530  64.813  44.154  0.00  0.00            
ATOM   1020  HB2 SER X  64      48.522  65.244  44.292  0.00  0.00            
ATOM   1021  HB3 SER X  64      47.221  64.252  45.036  0.00  0.00            
ATOM   1022  OG  SER X  64      47.594  64.017  43.035  0.00  0.00            
ATOM   1023  HG  SER X  64      47.841  64.561  42.283  0.00  0.00            
ATOM   1024  C   SER X  64      45.136  65.249  43.368  0.00  0.00            
ATOM   1025  O   SER X  64      44.763  65.419  42.174  0.00  0.00            
ATOM   1026  N   ILE X  65      44.436  64.389  44.164  0.00  0.00            
ATOM   1027  H   ILE X  65      44.749  64.263  45.116  0.00  0.00            
ATOM   1028  CA  ILE X  65      43.469  63.472  43.690  0.00  0.00            
ATOM   1029  HA  ILE X  65      43.853  63.145  42.724  0.00  0.00            
ATOM   1030  CB  ILE X  65      43.472  62.237  44.506  0.00  0.00            
ATOM   1031  HB  ILE X  65      43.373  62.566  45.541  0.00  0.00            
ATOM   1032  CG2 ILE X  65      42.311  61.328  44.135  0.00  0.00            
ATOM   1033 HG21 ILE X  65      41.379  61.856  44.338  0.00  0.00            
ATOM   1034 HG22 ILE X  65      42.382  61.091  43.074  0.00  0.00            
ATOM   1035 HG23 ILE X  65      42.398  60.467  44.798  0.00  0.00            
ATOM   1036  CG1 ILE X  65      44.801  61.456  44.410  0.00  0.00            
ATOM   1037 HG12 ILE X  65      44.761  60.929  43.456  0.00  0.00            
ATOM   1038 HG13 ILE X  65      45.635  62.154  44.478  0.00  0.00            
ATOM   1039  CD1 ILE X  65      44.980  60.440  45.565  0.00  0.00            
ATOM   1040 HD11 ILE X  65      44.341  59.583  45.354  0.00  0.00            
ATOM   1041 HD12 ILE X  65      46.013  60.091  45.591  0.00  0.00            
ATOM   1042 HD13 ILE X  65      44.725  60.883  46.527  0.00  0.00            
ATOM   1043  C   ILE X  65      42.111  64.064  43.345  0.00  0.00            
ATOM   1044  O   ILE X  65      41.521  63.659  42.330  0.00  0.00            
ATOM   1045  N   VAL X  66      41.866  65.202  43.957  0.00  0.00            
ATOM   1046  H   VAL X  66      42.516  65.553  44.646  0.00  0.00            
ATOM   1047  CA  VAL X  66      40.785  66.081  43.457  0.00  0.00            
ATOM   1048  HA  VAL X  66      39.890  65.471  43.332  0.00  0.00            
ATOM   1049  CB  VAL X  66      40.495  67.129  44.559  0.00  0.00            
ATOM   1050  HB  VAL X  66      40.482  66.639  45.532  0.00  0.00            
ATOM   1051  CG1 VAL X  66      41.573  68.220  44.517  0.00  0.00            
ATOM   1052 HG11 VAL X  66      42.502  67.706  44.271  0.00  0.00            
ATOM   1053 HG12 VAL X  66      41.339  68.908  43.704  0.00  0.00            
ATOM   1054 HG13 VAL X  66      41.591  68.853  45.404  0.00  0.00            
ATOM   1055  CG2 VAL X  66      39.077  67.819  44.467  0.00  0.00            
ATOM   1056 HG21 VAL X  66      38.832  68.426  45.338  0.00  0.00            
ATOM   1057 HG22 VAL X  66      38.821  68.380  43.569  0.00  0.00            
ATOM   1058 HG23 VAL X  66      38.344  67.013  44.509  0.00  0.00            
ATOM   1059  C   VAL X  66      41.074  66.766  42.158  0.00  0.00            
ATOM   1060  O   VAL X  66      40.112  67.216  41.559  0.00  0.00            
ATOM   1061  N   GLN X  67      42.295  66.813  41.661  0.00  0.00            
ATOM   1062  H   GLN X  67      43.084  66.381  42.123  0.00  0.00            
ATOM   1063  CA  GLN X  67      42.564  67.184  40.212  0.00  0.00            
ATOM   1064  HA  GLN X  67      41.665  67.714  39.898  0.00  0.00            
ATOM   1065  CB  GLN X  67      43.704  68.179  40.244  0.00  0.00            
ATOM   1066  HB2 GLN X  67      44.633  67.675  40.508  0.00  0.00            
ATOM   1067  HB3 GLN X  67      43.900  68.505  39.222  0.00  0.00            
ATOM   1068  CG  GLN X  67      43.525  69.439  41.157  0.00  0.00            
ATOM   1069  HG2 GLN X  67      42.738  70.123  40.838  0.00  0.00            
ATOM   1070  HG3 GLN X  67      43.459  69.074  42.182  0.00  0.00            
ATOM   1071  CD  GLN X  67      44.789  70.349  40.914  0.00  0.00            
ATOM   1072  OE1 GLN X  67      45.019  70.742  39.764  0.00  0.00            
ATOM   1073  NE2 GLN X  67      45.632  70.478  41.918  0.00  0.00            
ATOM   1074 HE21 GLN X  67      45.242  70.022  42.730  0.00  0.00            
ATOM   1075 HE22 GLN X  67      46.274  71.258  41.939  0.00  0.00            
ATOM   1076  C   GLN X  67      42.886  65.992  39.311  0.00  0.00            
ATOM   1077  O   GLN X  67      43.809  66.056  38.539  0.00  0.00            
ATOM   1078  N   HIE X  68      42.127  64.949  39.403  0.00  0.00            
ATOM   1079  H   HIE X  68      41.236  65.219  39.794  0.00  0.00            
ATOM   1080  CA  HIE X  68      42.270  63.645  38.751  0.00  0.00            
ATOM   1081  HA  HIE X  68      41.732  62.884  39.316  0.00  0.00            
ATOM   1082  CB  HIE X  68      41.587  63.462  37.420  0.00  0.00            
ATOM   1083  HB2 HIE X  68      40.570  63.841  37.521  0.00  0.00            
ATOM   1084  HB3 HIE X  68      42.171  64.067  36.728  0.00  0.00            
ATOM   1085  CG  HIE X  68      41.464  62.095  36.885  0.00  0.00            
ATOM   1086  ND1 HIE X  68      41.194  60.934  37.658  0.00  0.00            
ATOM   1087  CE1 HIE X  68      41.098  59.930  36.773  0.00  0.00            
ATOM   1088  HE1 HIE X  68      40.853  58.891  36.940  0.00  0.00            
ATOM   1089  NE2 HIE X  68      41.292  60.396  35.480  0.00  0.00            
ATOM   1090  HE2 HIE X  68      41.242  59.806  34.662  0.00  0.00            
ATOM   1091  CD2 HIE X  68      41.464  61.769  35.551  0.00  0.00            
ATOM   1092  HD2 HIE X  68      41.679  62.476  34.764  0.00  0.00            
ATOM   1093  C   HIE X  68      43.708  63.154  38.831  0.00  0.00            
ATOM   1094  O   HIE X  68      44.267  62.690  37.844  0.00  0.00            
ATOM   1095  N   HIE X  69      44.335  63.159  40.029  0.00  0.00            
ATOM   1096  H   HIE X  69      44.032  63.723  40.810  0.00  0.00            
ATOM   1097  CA  HIE X  69      45.653  62.616  40.251  0.00  0.00            
ATOM   1098  HA  HIE X  69      45.927  62.739  41.299  0.00  0.00            
ATOM   1099  CB  HIE X  69      45.837  61.087  39.975  0.00  0.00            
ATOM   1100  HB2 HIE X  69      45.767  60.896  38.904  0.00  0.00            
ATOM   1101  HB3 HIE X  69      46.832  60.739  40.254  0.00  0.00            
ATOM   1102  CG  HIE X  69      44.876  60.102  40.624  0.00  0.00            
ATOM   1103  ND1 HIE X  69      45.257  59.018  41.397  0.00  0.00            
ATOM   1104  CE1 HIE X  69      44.146  58.380  41.676  0.00  0.00            
ATOM   1105  HE1 HIE X  69      44.093  57.430  42.188  0.00  0.00            
ATOM   1106  NE2 HIE X  69      43.089  58.856  40.985  0.00  0.00            
ATOM   1107  HE2 HIE X  69      42.172  58.433  40.949  0.00  0.00            
ATOM   1108  CD2 HIE X  69      43.545  60.014  40.334  0.00  0.00            
ATOM   1109  HD2 HIE X  69      42.977  60.603  39.629  0.00  0.00            
ATOM   1110  C   HIE X  69      46.770  63.451  39.565  0.00  0.00            
ATOM   1111  O   HIE X  69      47.825  62.887  39.176  0.00  0.00            
ATOM   1112  N   HIE X  70      46.542  64.732  39.304  0.00  0.00            
ATOM   1113  H   HIE X  70      45.629  65.113  39.508  0.00  0.00            
ATOM   1114  CA  HIE X  70      47.575  65.717  38.940  0.00  0.00            
ATOM   1115  HA  HIE X  70      48.162  65.237  38.158  0.00  0.00            
ATOM   1116  CB  HIE X  70      47.019  66.964  38.323  0.00  0.00            
ATOM   1117  HB2 HIE X  70      46.420  66.559  37.508  0.00  0.00            
ATOM   1118  HB3 HIE X  70      46.352  67.420  39.054  0.00  0.00            
ATOM   1119  CG  HIE X  70      48.105  67.973  37.901  0.00  0.00            
ATOM   1120  ND1 HIE X  70      49.153  67.659  36.962  0.00  0.00            
ATOM   1121  CE1 HIE X  70      49.951  68.769  36.878  0.00  0.00            
ATOM   1122  HE1 HIE X  70      50.741  68.817  36.142  0.00  0.00            
ATOM   1123  NE2 HIE X  70      49.524  69.735  37.682  0.00  0.00            
ATOM   1124  HE2 HIE X  70      49.920  70.663  37.727  0.00  0.00            
ATOM   1125  CD2 HIE X  70      48.337  69.330  38.231  0.00  0.00            
ATOM   1126  HD2 HIE X  70      47.829  69.896  38.998  0.00  0.00            
ATOM   1127  C   HIE X  70      48.552  66.041  40.056  0.00  0.00            
ATOM   1128  O   HIE X  70      48.101  66.209  41.201  0.00  0.00            
ATOM   1129  N   TRP X  71      49.812  66.142  39.746  0.00  0.00            
ATOM   1130  H   TRP X  71      49.993  66.032  38.758  0.00  0.00            
ATOM   1131  CA  TRP X  71      50.871  66.188  40.686  0.00  0.00            
ATOM   1132  HA  TRP X  71      50.538  66.312  41.717  0.00  0.00            
ATOM   1133  CB  TRP X  71      51.734  64.999  40.594  0.00  0.00            
ATOM   1134  HB2 TRP X  71      51.114  64.106  40.521  0.00  0.00            
ATOM   1135  HB3 TRP X  71      52.359  65.017  39.701  0.00  0.00            
ATOM   1136  CG  TRP X  71      52.652  64.735  41.766  0.00  0.00            
ATOM   1137  CD1 TRP X  71      54.003  65.112  41.808  0.00  0.00            
ATOM   1138  HD1 TRP X  71      54.512  65.717  41.071  0.00  0.00            
ATOM   1139  NE1 TRP X  71      54.527  64.843  43.053  0.00  0.00            
ATOM   1140  HE1 TRP X  71      55.511  64.989  43.227  0.00  0.00            
ATOM   1141  CE2 TRP X  71      53.560  64.171  43.882  0.00  0.00            
ATOM   1142  CZ2 TRP X  71      53.697  63.551  45.142  0.00  0.00            
ATOM   1143  HZ2 TRP X  71      54.598  63.681  45.723  0.00  0.00            
ATOM   1144  CH2 TRP X  71      52.557  62.931  45.649  0.00  0.00            
ATOM   1145  HH2 TRP X  71      52.531  62.446  46.614  0.00  0.00            
ATOM   1146  CZ3 TRP X  71      51.322  63.005  44.986  0.00  0.00            
ATOM   1147  HZ3 TRP X  71      50.427  62.714  45.516  0.00  0.00            
ATOM   1148  CE3 TRP X  71      51.197  63.610  43.702  0.00  0.00            
ATOM   1149  HE3 TRP X  71      50.279  63.463  43.153  0.00  0.00            
ATOM   1150  CD2 TRP X  71      52.375  64.136  43.110  0.00  0.00            
ATOM   1151  C   TRP X  71      51.681  67.466  40.383  0.00  0.00            
ATOM   1152  O   TRP X  71      52.754  67.425  39.804  0.00  0.00            
ATOM   1153  N   PRO X  72      51.253  68.659  40.871  0.00  0.00            
ATOM   1154  CD  PRO X  72      49.927  68.890  41.472  0.00  0.00            
ATOM   1155  HD2 PRO X  72      49.686  68.154  42.240  0.00  0.00            
ATOM   1156  HD3 PRO X  72      49.204  68.750  40.669  0.00  0.00            
ATOM   1157  CG  PRO X  72      49.873  70.275  42.049  0.00  0.00            
ATOM   1158  HG2 PRO X  72      50.220  70.198  43.080  0.00  0.00            
ATOM   1159  HG3 PRO X  72      48.886  70.734  41.991  0.00  0.00            
ATOM   1160  CB  PRO X  72      51.009  70.954  41.212  0.00  0.00            
ATOM   1161  HB2 PRO X  72      51.553  71.706  41.785  0.00  0.00            
ATOM   1162  HB3 PRO X  72      50.593  71.533  40.387  0.00  0.00            
ATOM   1163  CA  PRO X  72      51.950  69.894  40.720  0.00  0.00            
ATOM   1164  HA  PRO X  72      52.142  70.008  39.654  0.00  0.00            
ATOM   1165  C   PRO X  72      53.289  70.009  41.543  0.00  0.00            
ATOM   1166  O   PRO X  72      54.055  70.964  41.337  0.00  0.00            
ATOM   1167  N   PHE X  73      53.542  69.126  42.499  0.00  0.00            
ATOM   1168  H   PHE X  73      52.812  68.493  42.796  0.00  0.00            
ATOM   1169  CA  PHE X  73      54.560  69.336  43.478  0.00  0.00            
ATOM   1170  HA  PHE X  73      54.616  70.365  43.833  0.00  0.00            
ATOM   1171  CB  PHE X  73      54.036  68.565  44.696  0.00  0.00            
ATOM   1172  HB2 PHE X  73      54.157  67.486  44.599  0.00  0.00            
ATOM   1173  HB3 PHE X  73      54.720  68.809  45.508  0.00  0.00            
ATOM   1174  CG  PHE X  73      52.650  68.663  45.204  0.00  0.00            
ATOM   1175  CD1 PHE X  73      52.254  69.725  46.077  0.00  0.00            
ATOM   1176  HD1 PHE X  73      52.987  70.390  46.507  0.00  0.00            
ATOM   1177  CE1 PHE X  73      50.917  69.978  46.424  0.00  0.00            
ATOM   1178  HE1 PHE X  73      50.637  70.830  47.026  0.00  0.00            
ATOM   1179  CZ  PHE X  73      49.999  69.047  45.975  0.00  0.00            
ATOM   1180  HZ  PHE X  73      48.986  69.113  46.342  0.00  0.00            
ATOM   1181  CE2 PHE X  73      50.327  68.071  45.063  0.00  0.00            
ATOM   1182  HE2 PHE X  73      49.528  67.487  44.630  0.00  0.00            
ATOM   1183  CD2 PHE X  73      51.608  67.868  44.677  0.00  0.00            
ATOM   1184  HD2 PHE X  73      51.897  67.205  43.875  0.00  0.00            
ATOM   1185  C   PHE X  73      55.946  68.882  43.191  0.00  0.00            
ATOM   1186  O   PHE X  73      56.830  69.152  44.025  0.00  0.00            
ATOM   1187  N   GLY X  74      56.245  68.299  42.003  0.00  0.00            
ATOM   1188  H   GLY X  74      55.489  68.316  41.334  0.00  0.00            
ATOM   1189  CA  GLY X  74      57.632  67.957  41.545  0.00  0.00            
ATOM   1190  HA2 GLY X  74      57.622  67.982  40.455  0.00  0.00            
ATOM   1191  HA3 GLY X  74      58.327  68.730  41.873  0.00  0.00            
ATOM   1192  C   GLY X  74      58.104  66.628  42.027  0.00  0.00            
ATOM   1193  O   GLY X  74      57.410  65.863  42.638  0.00  0.00            
ATOM   1194  N   GLY X  75      59.363  66.312  41.804  0.00  0.00            
ATOM   1195  H   GLY X  75      59.845  67.061  41.328  0.00  0.00            
ATOM   1196  CA  GLY X  75      60.040  65.113  42.313  0.00  0.00            
ATOM   1197  HA2 GLY X  75      59.612  64.188  41.926  0.00  0.00            
ATOM   1198  HA3 GLY X  75      61.074  65.119  41.966  0.00  0.00            
ATOM   1199  C   GLY X  75      60.111  64.901  43.805  0.00  0.00            
ATOM   1200  O   GLY X  75      59.849  63.786  44.213  0.00  0.00            
ATOM   1201  N   ALA X  76      60.600  65.874  44.618  0.00  0.00            
ATOM   1202  H   ALA X  76      60.673  66.842  44.340  0.00  0.00            
ATOM   1203  CA  ALA X  76      60.911  65.584  46.100  0.00  0.00            
ATOM   1204  HA  ALA X  76      61.535  64.691  46.078  0.00  0.00            
ATOM   1205  CB  ALA X  76      61.689  66.780  46.741  0.00  0.00            
ATOM   1206  HB1 ALA X  76      61.167  67.733  46.824  0.00  0.00            
ATOM   1207  HB2 ALA X  76      62.084  66.473  47.710  0.00  0.00            
ATOM   1208  HB3 ALA X  76      62.528  67.030  46.091  0.00  0.00            
ATOM   1209  C   ALA X  76      59.674  65.182  46.885  0.00  0.00            
ATOM   1210  O   ALA X  76      59.650  64.314  47.784  0.00  0.00            
ATOM   1211  N   ALA X  77      58.521  65.846  46.532  0.00  0.00            
ATOM   1212  H   ALA X  77      58.623  66.635  45.910  0.00  0.00            
ATOM   1213  CA  ALA X  77      57.228  65.495  47.037  0.00  0.00            
ATOM   1214  HA  ALA X  77      57.163  65.691  48.107  0.00  0.00            
ATOM   1215  CB  ALA X  77      56.228  66.389  46.300  0.00  0.00            
ATOM   1216  HB1 ALA X  77      55.185  66.131  46.485  0.00  0.00            
ATOM   1217  HB2 ALA X  77      56.388  67.400  46.675  0.00  0.00            
ATOM   1218  HB3 ALA X  77      56.396  66.374  45.224  0.00  0.00            
ATOM   1219  C   ALA X  77      56.945  64.012  46.682  0.00  0.00            
ATOM   1220  O   ALA X  77      56.506  63.303  47.589  0.00  0.00            
ATOM   1221  N   CYX X  78      57.239  63.610  45.427  0.00  0.00            
ATOM   1222  H   CYX X  78      57.841  64.152  44.824  0.00  0.00            
ATOM   1223  CA  CYX X  78      56.876  62.229  44.937  0.00  0.00            
ATOM   1224  HA  CYX X  78      55.848  62.155  45.289  0.00  0.00            
ATOM   1225  CB  CYX X  78      56.962  62.122  43.363  0.00  0.00            
ATOM   1226  HB2 CYX X  78      56.236  62.863  43.027  0.00  0.00            
ATOM   1227  HB3 CYX X  78      57.972  62.395  43.057  0.00  0.00            
ATOM   1228  SG  CYX X  78      56.566  60.516  42.670  0.00  0.00            
ATOM   1229  C   CYX X  78      57.765  61.125  45.590  0.00  0.00            
ATOM   1230  O   CYX X  78      57.344  60.014  45.871  0.00  0.00            
ATOM   1231  N   SER X  79      59.022  61.532  45.887  0.00  0.00            
ATOM   1232  H   SER X  79      59.458  62.322  45.433  0.00  0.00            
ATOM   1233  CA  SER X  79      59.988  60.722  46.620  0.00  0.00            
ATOM   1234  HA  SER X  79      60.112  59.744  46.154  0.00  0.00            
ATOM   1235  CB  SER X  79      61.391  61.486  46.593  0.00  0.00            
ATOM   1236  HB2 SER X  79      61.339  62.502  46.986  0.00  0.00            
ATOM   1237  HB3 SER X  79      62.030  60.917  47.268  0.00  0.00            
ATOM   1238  OG  SER X  79      61.914  61.366  45.337  0.00  0.00            
ATOM   1239  HG  SER X  79      62.259  60.496  45.125  0.00  0.00            
ATOM   1240  C   SER X  79      59.632  60.465  48.149  0.00  0.00            
ATOM   1241  O   SER X  79      59.839  59.312  48.556  0.00  0.00            
ATOM   1242  N   ILE X  80      59.083  61.454  48.867  0.00  0.00            
ATOM   1243  H   ILE X  80      58.983  62.361  48.434  0.00  0.00            
ATOM   1244  CA  ILE X  80      59.009  61.329  50.251  0.00  0.00            
ATOM   1245  HA  ILE X  80      59.583  60.471  50.600  0.00  0.00            
ATOM   1246  CB  ILE X  80      59.668  62.591  50.926  0.00  0.00            
ATOM   1247  HB  ILE X  80      59.319  63.496  50.429  0.00  0.00            
ATOM   1248  CG2 ILE X  80      59.348  62.569  52.417  0.00  0.00            
ATOM   1249 HG21 ILE X  80      58.287  62.721  52.615  0.00  0.00            
ATOM   1250 HG22 ILE X  80      59.543  61.550  52.752  0.00  0.00            
ATOM   1251 HG23 ILE X  80      59.930  63.187  53.101  0.00  0.00            
ATOM   1252  CG1 ILE X  80      61.217  62.574  50.753  0.00  0.00            
ATOM   1253 HG12 ILE X  80      61.677  61.885  51.462  0.00  0.00            
ATOM   1254 HG13 ILE X  80      61.538  62.132  49.809  0.00  0.00            
ATOM   1255  CD1 ILE X  80      61.915  63.915  50.904  0.00  0.00            
ATOM   1256 HD11 ILE X  80      61.928  64.279  51.931  0.00  0.00            
ATOM   1257 HD12 ILE X  80      62.927  63.826  50.508  0.00  0.00            
ATOM   1258 HD13 ILE X  80      61.454  64.639  50.233  0.00  0.00            
ATOM   1259  C   ILE X  80      57.567  61.078  50.723  0.00  0.00            
ATOM   1260  O   ILE X  80      57.436  60.331  51.693  0.00  0.00            
ATOM   1261  N   LEU X  81      56.607  61.685  50.122  0.00  0.00            
ATOM   1262  H   LEU X  81      56.837  62.250  49.317  0.00  0.00            
ATOM   1263  CA  LEU X  81      55.298  61.827  50.767  0.00  0.00            
ATOM   1264  HA  LEU X  81      55.532  61.968  51.823  0.00  0.00            
ATOM   1265  CB  LEU X  81      54.657  63.166  50.359  0.00  0.00            
ATOM   1266  HB2 LEU X  81      54.272  63.091  49.342  0.00  0.00            
ATOM   1267  HB3 LEU X  81      53.668  63.290  50.802  0.00  0.00            
ATOM   1268  CG  LEU X  81      55.620  64.299  50.584  0.00  0.00            
ATOM   1269  HG  LEU X  81      56.629  64.145  50.200  0.00  0.00            
ATOM   1270  CD1 LEU X  81      54.908  65.535  50.008  0.00  0.00            
ATOM   1271 HD11 LEU X  81      54.490  65.474  49.003  0.00  0.00            
ATOM   1272 HD12 LEU X  81      54.207  65.838  50.786  0.00  0.00            
ATOM   1273 HD13 LEU X  81      55.681  66.301  49.955  0.00  0.00            
ATOM   1274  CD2 LEU X  81      55.860  64.627  52.066  0.00  0.00            
ATOM   1275 HD21 LEU X  81      56.345  65.592  52.213  0.00  0.00            
ATOM   1276 HD22 LEU X  81      54.881  64.579  52.544  0.00  0.00            
ATOM   1277 HD23 LEU X  81      56.444  63.831  52.527  0.00  0.00            
ATOM   1278  C   LEU X  81      54.501  60.566  50.805  0.00  0.00            
ATOM   1279  O   LEU X  81      54.166  60.035  51.852  0.00  0.00            
ATOM   1280  N   PRO X  82      54.174  59.930  49.640  0.00  0.00            
ATOM   1281  CD  PRO X  82      54.417  60.305  48.278  0.00  0.00            
ATOM   1282  HD2 PRO X  82      55.482  60.257  48.052  0.00  0.00            
ATOM   1283  HD3 PRO X  82      54.064  61.302  48.012  0.00  0.00            
ATOM   1284  CG  PRO X  82      53.585  59.295  47.445  0.00  0.00            
ATOM   1285  HG2 PRO X  82      54.018  59.074  46.470  0.00  0.00            
ATOM   1286  HG3 PRO X  82      52.664  59.828  47.207  0.00  0.00            
ATOM   1287  CB  PRO X  82      53.291  58.076  48.366  0.00  0.00            
ATOM   1288  HB2 PRO X  82      54.029  57.306  48.141  0.00  0.00            
ATOM   1289  HB3 PRO X  82      52.267  57.702  48.350  0.00  0.00            
ATOM   1290  CA  PRO X  82      53.614  58.546  49.816  0.00  0.00            
ATOM   1291  HA  PRO X  82      52.658  58.520  50.340  0.00  0.00            
ATOM   1292  C   PRO X  82      54.589  57.589  50.530  0.00  0.00            
ATOM   1293  O   PRO X  82      54.236  56.608  51.175  0.00  0.00            
ATOM   1294  N   SER X  83      55.893  57.846  50.437  0.00  0.00            
ATOM   1295  H   SER X  83      56.227  58.558  49.804  0.00  0.00            
ATOM   1296  CA  SER X  83      56.830  57.159  51.348  0.00  0.00            
ATOM   1297  HA  SER X  83      56.614  56.121  51.095  0.00  0.00            
ATOM   1298  CB  SER X  83      58.284  57.324  50.964  0.00  0.00            
ATOM   1299  HB2 SER X  83      58.520  58.383  51.065  0.00  0.00            
ATOM   1300  HB3 SER X  83      58.899  56.641  51.551  0.00  0.00            
ATOM   1301  OG  SER X  83      58.543  56.951  49.653  0.00  0.00            
ATOM   1302  HG  SER X  83      58.677  57.736  49.117  0.00  0.00            
ATOM   1303  C   SER X  83      56.605  57.282  52.827  0.00  0.00            
ATOM   1304  O   SER X  83      57.135  56.402  53.582  0.00  0.00            
ATOM   1305  N   LEU X  84      55.891  58.365  53.365  0.00  0.00            
ATOM   1306  H   LEU X  84      55.657  59.110  52.724  0.00  0.00            
ATOM   1307  CA  LEU X  84      55.426  58.409  54.804  0.00  0.00            
ATOM   1308  HA  LEU X  84      56.306  58.189  55.408  0.00  0.00            
ATOM   1309  CB  LEU X  84      54.917  59.809  55.202  0.00  0.00            
ATOM   1310  HB2 LEU X  84      54.036  60.038  54.603  0.00  0.00            
ATOM   1311  HB3 LEU X  84      54.769  59.929  56.275  0.00  0.00            
ATOM   1312  CG  LEU X  84      55.902  60.932  54.926  0.00  0.00            
ATOM   1313  HG  LEU X  84      56.216  60.873  53.884  0.00  0.00            
ATOM   1314  CD1 LEU X  84      55.135  62.228  55.265  0.00  0.00            
ATOM   1315 HD11 LEU X  84      55.770  63.002  54.836  0.00  0.00            
ATOM   1316 HD12 LEU X  84      54.132  62.253  54.839  0.00  0.00            
ATOM   1317 HD13 LEU X  84      55.160  62.340  56.349  0.00  0.00            
ATOM   1318  CD2 LEU X  84      57.309  60.867  55.584  0.00  0.00            
ATOM   1319 HD21 LEU X  84      57.275  60.981  56.668  0.00  0.00            
ATOM   1320 HD22 LEU X  84      57.896  59.992  55.304  0.00  0.00            
ATOM   1321 HD23 LEU X  84      57.899  61.736  55.293  0.00  0.00            
ATOM   1322  C   LEU X  84      54.316  57.348  55.185  0.00  0.00            
ATOM   1323  O   LEU X  84      54.134  56.872  56.343  0.00  0.00            
ATOM   1324  N   ILE X  85      53.537  56.878  54.187  0.00  0.00            
ATOM   1325  H   ILE X  85      53.747  57.113  53.227  0.00  0.00            
ATOM   1326  CA  ILE X  85      52.459  55.843  54.293  0.00  0.00            
ATOM   1327  HA  ILE X  85      51.759  55.981  55.117  0.00  0.00            
ATOM   1328  CB  ILE X  85      51.561  55.814  53.048  0.00  0.00            
ATOM   1329  HB  ILE X  85      52.222  55.492  52.242  0.00  0.00            
ATOM   1330  CG2 ILE X  85      50.444  54.695  53.056  0.00  0.00            
ATOM   1331 HG21 ILE X  85      50.307  54.403  52.015  0.00  0.00            
ATOM   1332 HG22 ILE X  85      50.835  53.709  53.310  0.00  0.00            
ATOM   1333 HG23 ILE X  85      49.514  55.007  53.531  0.00  0.00            
ATOM   1334  CG1 ILE X  85      51.005  57.185  52.698  0.00  0.00            
ATOM   1335 HG12 ILE X  85      50.199  57.367  53.408  0.00  0.00            
ATOM   1336 HG13 ILE X  85      51.809  57.916  52.782  0.00  0.00            
ATOM   1337  CD1 ILE X  85      50.474  57.288  51.220  0.00  0.00            
ATOM   1338 HD11 ILE X  85      51.226  56.904  50.531  0.00  0.00            
ATOM   1339 HD12 ILE X  85      49.548  56.719  51.140  0.00  0.00            
ATOM   1340 HD13 ILE X  85      50.331  58.348  51.010  0.00  0.00            
ATOM   1341  C   ILE X  85      53.123  54.508  54.455  0.00  0.00            
ATOM   1342  O   ILE X  85      52.861  53.729  55.361  0.00  0.00            
ATOM   1343  N   LEU X  86      54.107  54.169  53.600  0.00  0.00            
ATOM   1344  H   LEU X  86      54.226  54.735  52.772  0.00  0.00            
ATOM   1345  CA  LEU X  86      54.953  52.992  53.772  0.00  0.00            
ATOM   1346  HA  LEU X  86      54.332  52.098  53.832  0.00  0.00            
ATOM   1347  CB  LEU X  86      55.908  52.858  52.515  0.00  0.00            
ATOM   1348  HB2 LEU X  86      56.604  53.697  52.550  0.00  0.00            
ATOM   1349  HB3 LEU X  86      56.549  51.994  52.688  0.00  0.00            
ATOM   1350  CG  LEU X  86      55.147  52.741  51.184  0.00  0.00            
ATOM   1351  HG  LEU X  86      54.621  53.694  51.121  0.00  0.00            
ATOM   1352  CD1 LEU X  86      56.264  52.797  50.189  0.00  0.00            
ATOM   1353 HD11 LEU X  86      56.756  53.747  50.401  0.00  0.00            
ATOM   1354 HD12 LEU X  86      56.914  51.925  50.117  0.00  0.00            
ATOM   1355 HD13 LEU X  86      55.755  52.924  49.234  0.00  0.00            
ATOM   1356  CD2 LEU X  86      54.375  51.435  51.191  0.00  0.00            
ATOM   1357 HD21 LEU X  86      53.906  51.137  50.253  0.00  0.00            
ATOM   1358 HD22 LEU X  86      55.033  50.598  51.427  0.00  0.00            
ATOM   1359 HD23 LEU X  86      53.604  51.449  51.961  0.00  0.00            
ATOM   1360  C   LEU X  86      55.745  53.124  55.063  0.00  0.00            
ATOM   1361  O   LEU X  86      55.619  52.175  55.870  0.00  0.00            
ATOM   1362  N   LEU X  87      56.406  54.250  55.399  0.00  0.00            
ATOM   1363  H   LEU X  87      56.495  54.993  54.721  0.00  0.00            
ATOM   1364  CA  LEU X  87      57.079  54.324  56.690  0.00  0.00            
ATOM   1365  HA  LEU X  87      57.906  53.616  56.643  0.00  0.00            
ATOM   1366  CB  LEU X  87      57.619  55.739  56.805  0.00  0.00            
ATOM   1367  HB2 LEU X  87      58.112  56.082  55.896  0.00  0.00            
ATOM   1368  HB3 LEU X  87      56.764  56.415  56.824  0.00  0.00            
ATOM   1369  CG  LEU X  87      58.467  56.155  58.084  0.00  0.00            
ATOM   1370  HG  LEU X  87      57.904  55.860  58.970  0.00  0.00            
ATOM   1371  CD1 LEU X  87      59.766  55.258  57.853  0.00  0.00            
ATOM   1372 HD11 LEU X  87      60.447  55.490  58.672  0.00  0.00            
ATOM   1373 HD12 LEU X  87      59.468  54.212  57.924  0.00  0.00            
ATOM   1374 HD13 LEU X  87      60.213  55.499  56.888  0.00  0.00            
ATOM   1375  CD2 LEU X  87      58.679  57.627  58.213  0.00  0.00            
ATOM   1376 HD21 LEU X  87      59.205  57.776  59.156  0.00  0.00            
ATOM   1377 HD22 LEU X  87      59.269  58.147  57.458  0.00  0.00            
ATOM   1378 HD23 LEU X  87      57.711  58.125  58.265  0.00  0.00            
ATOM   1379  C   LEU X  87      56.107  54.057  57.850  0.00  0.00            
ATOM   1380  O   LEU X  87      56.514  53.376  58.817  0.00  0.00            
ATOM   1381  N   ASN X  88      54.816  54.494  57.829  0.00  0.00            
ATOM   1382  H   ASN X  88      54.534  54.806  56.911  0.00  0.00            
ATOM   1383  CA  ASN X  88      53.845  54.224  58.863  0.00  0.00            
ATOM   1384  HA  ASN X  88      54.155  54.581  59.845  0.00  0.00            
ATOM   1385  CB  ASN X  88      52.552  55.051  58.475  0.00  0.00            
ATOM   1386  HB2 ASN X  88      52.716  56.122  58.352  0.00  0.00            
ATOM   1387  HB3 ASN X  88      52.082  54.668  57.569  0.00  0.00            
ATOM   1388  CG  ASN X  88      51.428  54.812  59.543  0.00  0.00            
ATOM   1389  OD1 ASN X  88      50.564  53.891  59.451  0.00  0.00            
ATOM   1390  ND2 ASN X  88      51.508  55.374  60.718  0.00  0.00            
ATOM   1391 HD21 ASN X  88      50.832  55.089  61.412  0.00  0.00            
ATOM   1392 HD22 ASN X  88      52.177  56.090  60.964  0.00  0.00            
ATOM   1393  C   ASN X  88      53.451  52.697  59.038  0.00  0.00            
ATOM   1394  O   ASN X  88      53.385  52.179  60.100  0.00  0.00            
ATOM   1395  N   MET X  89      53.306  51.994  57.906  0.00  0.00            
ATOM   1396  H   MET X  89      53.584  52.452  57.050  0.00  0.00            
ATOM   1397  CA  MET X  89      53.010  50.591  57.836  0.00  0.00            
ATOM   1398  HA  MET X  89      52.072  50.417  58.363  0.00  0.00            
ATOM   1399  CB  MET X  89      52.683  50.267  56.339  0.00  0.00            
ATOM   1400  HB2 MET X  89      51.733  50.727  56.066  0.00  0.00            
ATOM   1401  HB3 MET X  89      53.484  50.597  55.677  0.00  0.00            
ATOM   1402  CG  MET X  89      52.450  48.766  56.218  0.00  0.00            
ATOM   1403  HG2 MET X  89      53.396  48.245  56.362  0.00  0.00            
ATOM   1404  HG3 MET X  89      51.810  48.441  57.038  0.00  0.00            
ATOM   1405  SD  MET X  89      51.688  48.201  54.672  0.00  0.00            
ATOM   1406  CE  MET X  89      53.078  47.783  53.603  0.00  0.00            
ATOM   1407  HE1 MET X  89      53.643  47.061  54.192  0.00  0.00            
ATOM   1408  HE2 MET X  89      52.589  47.381  52.715  0.00  0.00            
ATOM   1409  HE3 MET X  89      53.646  48.697  53.435  0.00  0.00            
ATOM   1410  C   MET X  89      54.091  49.767  58.503  0.00  0.00            
ATOM   1411  O   MET X  89      53.880  48.968  59.395  0.00  0.00            
ATOM   1412  N   TYR X  90      55.333  50.038  58.051  0.00  0.00            
ATOM   1413  H   TYR X  90      55.481  50.912  57.568  0.00  0.00            
ATOM   1414  CA  TYR X  90      56.461  49.247  58.501  0.00  0.00            
ATOM   1415  HA  TYR X  90      56.147  48.204  58.498  0.00  0.00            
ATOM   1416  CB  TYR X  90      57.661  49.233  57.523  0.00  0.00            
ATOM   1417  HB2 TYR X  90      58.127  50.218  57.560  0.00  0.00            
ATOM   1418  HB3 TYR X  90      58.402  48.501  57.843  0.00  0.00            
ATOM   1419  CG  TYR X  90      57.409  48.880  56.087  0.00  0.00            
ATOM   1420  CD1 TYR X  90      56.838  47.595  55.802  0.00  0.00            
ATOM   1421  HD1 TYR X  90      56.546  47.000  56.655  0.00  0.00            
ATOM   1422  CE1 TYR X  90      56.622  47.208  54.496  0.00  0.00            
ATOM   1423  HE1 TYR X  90      56.019  46.338  54.285  0.00  0.00            
ATOM   1424  CZ  TYR X  90      57.006  48.110  53.396  0.00  0.00            
ATOM   1425  OH  TYR X  90      56.817  47.837  52.102  0.00  0.00            
ATOM   1426  HH  TYR X  90      57.382  48.270  51.457  0.00  0.00            
ATOM   1427  CE2 TYR X  90      57.623  49.358  53.761  0.00  0.00            
ATOM   1428  HE2 TYR X  90      57.912  50.022  52.960  0.00  0.00            
ATOM   1429  CD2 TYR X  90      57.785  49.739  55.076  0.00  0.00            
ATOM   1430  HD2 TYR X  90      58.155  50.732  55.286  0.00  0.00            
ATOM   1431  C   TYR X  90      57.027  49.667  59.869  0.00  0.00            
ATOM   1432  O   TYR X  90      57.674  48.834  60.441  0.00  0.00            
ATOM   1433  N   ALA X  91      56.751  50.877  60.410  0.00  0.00            
ATOM   1434  H   ALA X  91      56.475  51.603  59.765  0.00  0.00            
ATOM   1435  CA  ALA X  91      56.884  51.287  61.825  0.00  0.00            
ATOM   1436  HA  ALA X  91      57.934  51.112  62.057  0.00  0.00            
ATOM   1437  CB  ALA X  91      56.721  52.811  61.848  0.00  0.00            
ATOM   1438  HB1 ALA X  91      56.818  53.050  62.907  0.00  0.00            
ATOM   1439  HB2 ALA X  91      57.592  53.265  61.375  0.00  0.00            
ATOM   1440  HB3 ALA X  91      55.755  53.184  61.507  0.00  0.00            
ATOM   1441  C   ALA X  91      55.878  50.533  62.709  0.00  0.00            
ATOM   1442  O   ALA X  91      56.362  49.980  63.682  0.00  0.00            
ATOM   1443  N   SER X  92      54.566  50.621  62.433  0.00  0.00            
ATOM   1444  H   SER X  92      54.458  51.061  61.530  0.00  0.00            
ATOM   1445  CA  SER X  92      53.469  50.121  63.239  0.00  0.00            
ATOM   1446  HA  SER X  92      53.455  50.625  64.205  0.00  0.00            
ATOM   1447  CB  SER X  92      52.136  50.386  62.616  0.00  0.00            
ATOM   1448  HB2 SER X  92      51.939  51.451  62.739  0.00  0.00            
ATOM   1449  HB3 SER X  92      52.210  50.230  61.540  0.00  0.00            
ATOM   1450  OG  SER X  92      51.050  49.703  63.107  0.00  0.00            
ATOM   1451  HG  SER X  92      50.306  50.306  63.171  0.00  0.00            
ATOM   1452  C   SER X  92      53.668  48.611  63.576  0.00  0.00            
ATOM   1453  O   SER X  92      53.853  48.222  64.732  0.00  0.00            
ATOM   1454  N   ILE X  93      53.790  47.745  62.553  0.00  0.00            
ATOM   1455  H   ILE X  93      53.629  48.080  61.614  0.00  0.00            
ATOM   1456  CA  ILE X  93      54.030  46.349  62.747  0.00  0.00            
ATOM   1457  HA  ILE X  93      53.194  45.978  63.341  0.00  0.00            
ATOM   1458  CB  ILE X  93      54.066  45.574  61.366  0.00  0.00            
ATOM   1459  HB  ILE X  93      53.226  45.965  60.791  0.00  0.00            
ATOM   1460  CG2 ILE X  93      55.371  45.744  60.520  0.00  0.00            
ATOM   1461 HG21 ILE X  93      56.259  45.357  61.019  0.00  0.00            
ATOM   1462 HG22 ILE X  93      55.205  45.409  59.496  0.00  0.00            
ATOM   1463 HG23 ILE X  93      55.472  46.822  60.396  0.00  0.00            
ATOM   1464  CG1 ILE X  93      53.679  44.069  61.564  0.00  0.00            
ATOM   1465 HG12 ILE X  93      54.408  43.485  62.125  0.00  0.00            
ATOM   1466 HG13 ILE X  93      52.802  44.049  62.210  0.00  0.00            
ATOM   1467  CD1 ILE X  93      53.128  43.328  60.386  0.00  0.00            
ATOM   1468 HD11 ILE X  93      53.819  43.447  59.551  0.00  0.00            
ATOM   1469 HD12 ILE X  93      52.864  42.291  60.591  0.00  0.00            
ATOM   1470 HD13 ILE X  93      52.179  43.753  60.059  0.00  0.00            
ATOM   1471  C   ILE X  93      55.337  46.066  63.565  0.00  0.00            
ATOM   1472  O   ILE X  93      55.354  45.067  64.327  0.00  0.00            
ATOM   1473  N   LEU X  94      56.451  46.787  63.437  0.00  0.00            
ATOM   1474  H   LEU X  94      56.406  47.554  62.781  0.00  0.00            
ATOM   1475  CA  LEU X  94      57.680  46.609  64.156  0.00  0.00            
ATOM   1476  HA  LEU X  94      57.942  45.553  64.211  0.00  0.00            
ATOM   1477  CB  LEU X  94      58.976  47.163  63.415  0.00  0.00            
ATOM   1478  HB2 LEU X  94      58.735  48.131  62.975  0.00  0.00            
ATOM   1479  HB3 LEU X  94      59.677  47.380  64.221  0.00  0.00            
ATOM   1480  CG  LEU X  94      59.577  46.176  62.385  0.00  0.00            
ATOM   1481  HG  LEU X  94      58.774  45.671  61.848  0.00  0.00            
ATOM   1482  CD1 LEU X  94      60.535  46.955  61.528  0.00  0.00            
ATOM   1483 HD11 LEU X  94      61.176  47.571  62.159  0.00  0.00            
ATOM   1484 HD12 LEU X  94      61.019  46.246  60.856  0.00  0.00            
ATOM   1485 HD13 LEU X  94      59.946  47.712  61.010  0.00  0.00            
ATOM   1486  CD2 LEU X  94      60.262  44.973  63.176  0.00  0.00            
ATOM   1487 HD21 LEU X  94      61.052  45.301  63.853  0.00  0.00            
ATOM   1488 HD22 LEU X  94      59.477  44.506  63.771  0.00  0.00            
ATOM   1489 HD23 LEU X  94      60.668  44.313  62.410  0.00  0.00            
ATOM   1490  C   LEU X  94      57.491  47.034  65.621  0.00  0.00            
ATOM   1491  O   LEU X  94      57.856  46.330  66.580  0.00  0.00            
ATOM   1492  N   LEU X  95      56.906  48.241  65.792  0.00  0.00            
ATOM   1493  H   LEU X  95      56.651  48.800  64.991  0.00  0.00            
ATOM   1494  CA  LEU X  95      56.604  48.736  67.142  0.00  0.00            
ATOM   1495  HA  LEU X  95      57.558  48.859  67.657  0.00  0.00            
ATOM   1496  CB  LEU X  95      56.094  50.191  67.104  0.00  0.00            
ATOM   1497  HB2 LEU X  95      55.149  50.208  66.561  0.00  0.00            
ATOM   1498  HB3 LEU X  95      55.862  50.434  68.141  0.00  0.00            
ATOM   1499  CG  LEU X  95      57.179  51.188  66.673  0.00  0.00            
ATOM   1500  HG  LEU X  95      57.910  50.730  66.008  0.00  0.00            
ATOM   1501  CD1 LEU X  95      56.554  52.389  65.996  0.00  0.00            
ATOM   1502 HD11 LEU X  95      55.833  52.749  66.729  0.00  0.00            
ATOM   1503 HD12 LEU X  95      57.248  53.190  65.743  0.00  0.00            
ATOM   1504 HD13 LEU X  95      55.975  52.005  65.156  0.00  0.00            
ATOM   1505  CD2 LEU X  95      57.894  51.604  67.945  0.00  0.00            
ATOM   1506 HD21 LEU X  95      58.438  50.780  68.407  0.00  0.00            
ATOM   1507 HD22 LEU X  95      58.587  52.395  67.659  0.00  0.00            
ATOM   1508 HD23 LEU X  95      57.185  51.927  68.707  0.00  0.00            
ATOM   1509  C   LEU X  95      55.660  47.742  67.875  0.00  0.00            
ATOM   1510  O   LEU X  95      55.910  47.335  69.014  0.00  0.00            
ATOM   1511  N   LEU X  96      54.484  47.367  67.268  0.00  0.00            
ATOM   1512  H   LEU X  96      54.425  47.572  66.281  0.00  0.00            
ATOM   1513  CA  LEU X  96      53.547  46.536  67.946  0.00  0.00            
ATOM   1514  HA  LEU X  96      53.250  47.007  68.882  0.00  0.00            
ATOM   1515  CB  LEU X  96      52.265  46.385  66.981  0.00  0.00            
ATOM   1516  HB2 LEU X  96      52.626  46.320  65.955  0.00  0.00            
ATOM   1517  HB3 LEU X  96      51.716  45.454  67.124  0.00  0.00            
ATOM   1518  CG  LEU X  96      51.371  47.618  66.941  0.00  0.00            
ATOM   1519  HG  LEU X  96      51.898  48.559  66.784  0.00  0.00            
ATOM   1520  CD1 LEU X  96      50.402  47.392  65.808  0.00  0.00            
ATOM   1521 HD11 LEU X  96      49.719  48.214  65.593  0.00  0.00            
ATOM   1522 HD12 LEU X  96      50.939  47.126  64.897  0.00  0.00            
ATOM   1523 HD13 LEU X  96      49.789  46.509  65.989  0.00  0.00            
ATOM   1524  CD2 LEU X  96      50.624  47.701  68.218  0.00  0.00            
ATOM   1525 HD21 LEU X  96      49.880  48.497  68.205  0.00  0.00            
ATOM   1526 HD22 LEU X  96      50.201  46.737  68.499  0.00  0.00            
ATOM   1527 HD23 LEU X  96      51.324  48.056  68.974  0.00  0.00            
ATOM   1528  C   LEU X  96      54.068  45.144  68.209  0.00  0.00            
ATOM   1529  O   LEU X  96      53.954  44.640  69.367  0.00  0.00            
ATOM   1530  N   ALA X  97      54.820  44.531  67.353  0.00  0.00            
ATOM   1531  H   ALA X  97      54.996  44.938  66.445  0.00  0.00            
ATOM   1532  CA  ALA X  97      55.662  43.384  67.684  0.00  0.00            
ATOM   1533  HA  ALA X  97      55.072  42.494  67.903  0.00  0.00            
ATOM   1534  CB  ALA X  97      56.446  42.931  66.440  0.00  0.00            
ATOM   1535  HB1 ALA X  97      57.339  42.386  66.746  0.00  0.00            
ATOM   1536  HB2 ALA X  97      55.882  42.313  65.742  0.00  0.00            
ATOM   1537  HB3 ALA X  97      56.837  43.818  65.942  0.00  0.00            
ATOM   1538  C   ALA X  97      56.603  43.625  68.895  0.00  0.00            
ATOM   1539  O   ALA X  97      56.586  42.709  69.710  0.00  0.00            
ATOM   1540  N   THR X  98      57.326  44.775  68.930  0.00  0.00            
ATOM   1541  H   THR X  98      57.217  45.400  68.145  0.00  0.00            
ATOM   1542  CA  THR X  98      58.200  45.117  70.018  0.00  0.00            
ATOM   1543  HA  THR X  98      59.029  44.413  70.089  0.00  0.00            
ATOM   1544  CB  THR X  98      58.894  46.375  69.538  0.00  0.00            
ATOM   1545  HB  THR X  98      58.284  47.231  69.251  0.00  0.00            
ATOM   1546  CG2 THR X  98      59.860  46.891  70.589  0.00  0.00            
ATOM   1547 HG21 THR X  98      60.605  46.108  70.725  0.00  0.00            
ATOM   1548 HG22 THR X  98      60.373  47.761  70.179  0.00  0.00            
ATOM   1549 HG23 THR X  98      59.417  47.114  71.560  0.00  0.00            
ATOM   1550  OG1 THR X  98      59.709  46.071  68.447  0.00  0.00            
ATOM   1551  HG1 THR X  98      59.122  46.257  67.711  0.00  0.00            
ATOM   1552  C   THR X  98      57.577  45.186  71.424  0.00  0.00            
ATOM   1553  O   THR X  98      58.106  44.634  72.399  0.00  0.00            
ATOM   1554  N   ILE X  99      56.346  45.691  71.479  0.00  0.00            
ATOM   1555  H   ILE X  99      56.014  46.092  70.613  0.00  0.00            
ATOM   1556  CA  ILE X  99      55.438  45.634  72.716  0.00  0.00            
ATOM   1557  HA  ILE X  99      56.027  45.977  73.567  0.00  0.00            
ATOM   1558  CB  ILE X  99      54.272  46.568  72.455  0.00  0.00            
ATOM   1559  HB  ILE X  99      53.725  46.157  71.606  0.00  0.00            
ATOM   1560  CG2 ILE X  99      53.258  46.671  73.568  0.00  0.00            
ATOM   1561 HG21 ILE X  99      52.420  47.306  73.279  0.00  0.00            
ATOM   1562 HG22 ILE X  99      52.735  45.738  73.779  0.00  0.00            
ATOM   1563 HG23 ILE X  99      53.713  46.987  74.507  0.00  0.00            
ATOM   1564  CG1 ILE X  99      54.633  48.042  72.104  0.00  0.00            
ATOM   1565 HG12 ILE X  99      54.898  48.566  73.022  0.00  0.00            
ATOM   1566 HG13 ILE X  99      55.491  47.964  71.436  0.00  0.00            
ATOM   1567  CD1 ILE X  99      53.580  48.863  71.368  0.00  0.00            
ATOM   1568 HD11 ILE X  99      54.006  49.545  70.633  0.00  0.00            
ATOM   1569 HD12 ILE X  99      52.976  48.155  70.801  0.00  0.00            
ATOM   1570 HD13 ILE X  99      52.948  49.377  72.093  0.00  0.00            
ATOM   1571  C   ILE X  99      55.044  44.147  72.991  0.00  0.00            
ATOM   1572  O   ILE X  99      55.023  43.761  74.113  0.00  0.00            
ATOM   1573  N   SER X 100      54.803  43.376  71.894  0.00  0.00            
ATOM   1574  H   SER X 100      54.764  43.814  70.984  0.00  0.00            
ATOM   1575  CA  SER X 100      54.549  41.931  72.005  0.00  0.00            
ATOM   1576  HA  SER X 100      53.919  41.800  72.885  0.00  0.00            
ATOM   1577  CB  SER X 100      53.888  41.450  70.697  0.00  0.00            
ATOM   1578  HB2 SER X 100      54.554  41.379  69.836  0.00  0.00            
ATOM   1579  HB3 SER X 100      53.455  40.460  70.842  0.00  0.00            
ATOM   1580  OG  SER X 100      52.776  42.308  70.503  0.00  0.00            
ATOM   1581  HG  SER X 100      53.135  43.145  70.200  0.00  0.00            
ATOM   1582  C   SER X 100      55.756  41.131  72.467  0.00  0.00            
ATOM   1583  O   SER X 100      55.552  40.085  73.080  0.00  0.00            
ATOM   1584  N   ALA X 101      57.017  41.595  72.265  0.00  0.00            
ATOM   1585  H   ALA X 101      57.122  42.488  71.806  0.00  0.00            
ATOM   1586  CA  ALA X 101      58.241  41.035  72.897  0.00  0.00            
ATOM   1587  HA  ALA X 101      58.328  39.951  72.957  0.00  0.00            
ATOM   1588  CB  ALA X 101      59.493  41.287  72.062  0.00  0.00            
ATOM   1589  HB1 ALA X 101      60.244  40.861  72.729  0.00  0.00            
ATOM   1590  HB2 ALA X 101      59.425  40.653  71.178  0.00  0.00            
ATOM   1591  HB3 ALA X 101      59.520  42.353  71.835  0.00  0.00            
ATOM   1592  C   ALA X 101      58.476  41.615  74.304  0.00  0.00            
ATOM   1593  O   ALA X 101      58.910  40.814  75.141  0.00  0.00            
ATOM   1594  N   ASP X 102      58.225  42.917  74.603  0.00  0.00            
ATOM   1595  H   ASP X 102      58.209  43.566  73.830  0.00  0.00            
ATOM   1596  CA  ASP X 102      58.472  43.501  75.930  0.00  0.00            
ATOM   1597  HA  ASP X 102      59.474  43.295  76.308  0.00  0.00            
ATOM   1598  CB  ASP X 102      58.376  45.045  75.828  0.00  0.00            
ATOM   1599  HB2 ASP X 102      59.139  45.464  75.172  0.00  0.00            
ATOM   1600  HB3 ASP X 102      57.416  45.334  75.399  0.00  0.00            
ATOM   1601  CG  ASP X 102      58.544  45.807  77.199  0.00  0.00            
ATOM   1602  OD1 ASP X 102      57.612  46.593  77.562  0.00  0.00            
ATOM   1603  OD2 ASP X 102      59.695  45.770  77.783  0.00  0.00            
ATOM   1604  C   ASP X 102      57.445  42.792  76.899  0.00  0.00            
ATOM   1605  O   ASP X 102      57.726  42.629  78.102  0.00  0.00            
ATOM   1606  N   ARG X 103      56.300  42.340  76.391  0.00  0.00            
ATOM   1607  H   ARG X 103      56.209  42.609  75.421  0.00  0.00            
ATOM   1608  CA  ARG X 103      55.286  41.557  77.129  0.00  0.00            
ATOM   1609  HA  ARG X 103      55.335  42.024  78.113  0.00  0.00            
ATOM   1610  CB  ARG X 103      53.897  41.863  76.618  0.00  0.00            
ATOM   1611  HB2 ARG X 103      53.900  42.945  76.492  0.00  0.00            
ATOM   1612  HB3 ARG X 103      53.506  41.265  75.795  0.00  0.00            
ATOM   1613  CG  ARG X 103      52.822  41.375  77.629  0.00  0.00            
ATOM   1614  HG2 ARG X 103      51.855  41.682  77.230  0.00  0.00            
ATOM   1615  HG3 ARG X 103      52.799  40.295  77.775  0.00  0.00            
ATOM   1616  CD  ARG X 103      53.016  41.829  79.045  0.00  0.00            
ATOM   1617  HD2 ARG X 103      52.111  41.653  79.626  0.00  0.00            
ATOM   1618  HD3 ARG X 103      53.813  41.232  79.487  0.00  0.00            
ATOM   1619  NE  ARG X 103      53.300  43.287  79.078  0.00  0.00            
ATOM   1620  HE  ARG X 103      54.017  43.568  78.425  0.00  0.00            
ATOM   1621  CZ  ARG X 103      52.948  44.129  79.989  0.00  0.00            
ATOM   1622  NH1 ARG X 103      52.416  43.909  81.147  0.00  0.00            
ATOM   1623 HH11 ARG X 103      52.407  42.928  81.388  0.00  0.00            
ATOM   1624 HH12 ARG X 103      52.109  44.654  81.757  0.00  0.00            
ATOM   1625  NH2 ARG X 103      53.189  45.381  79.780  0.00  0.00            
ATOM   1626 HH21 ARG X 103      53.499  45.682  78.867  0.00  0.00            
ATOM   1627 HH22 ARG X 103      53.115  46.051  80.532  0.00  0.00            
ATOM   1628  C   ARG X 103      55.637  40.108  77.391  0.00  0.00            
ATOM   1629  O   ARG X 103      55.457  39.616  78.493  0.00  0.00            
ATOM   1630  N   PHE X 104      56.265  39.430  76.395  0.00  0.00            
ATOM   1631  H   PHE X 104      56.131  39.789  75.460  0.00  0.00            
ATOM   1632  CA  PHE X 104      56.998  38.173  76.611  0.00  0.00            
ATOM   1633  HA  PHE X 104      56.271  37.462  77.002  0.00  0.00            
ATOM   1634  CB  PHE X 104      57.420  37.559  75.218  0.00  0.00            
ATOM   1635  HB2 PHE X 104      56.782  36.697  75.024  0.00  0.00            
ATOM   1636  HB3 PHE X 104      57.224  38.295  74.439  0.00  0.00            
ATOM   1637  CG  PHE X 104      58.834  37.087  75.073  0.00  0.00            
ATOM   1638  CD1 PHE X 104      59.893  37.862  74.493  0.00  0.00            
ATOM   1639  HD1 PHE X 104      59.611  38.826  74.097  0.00  0.00            
ATOM   1640  CE1 PHE X 104      61.198  37.385  74.356  0.00  0.00            
ATOM   1641  HE1 PHE X 104      61.982  37.914  73.835  0.00  0.00            
ATOM   1642  CZ  PHE X 104      61.516  36.054  74.617  0.00  0.00            
ATOM   1643  HZ  PHE X 104      62.552  35.750  74.586  0.00  0.00            
ATOM   1644  CE2 PHE X 104      60.538  35.231  75.238  0.00  0.00            
ATOM   1645  HE2 PHE X 104      60.871  34.257  75.562  0.00  0.00            
ATOM   1646  CD2 PHE X 104      59.209  35.757  75.517  0.00  0.00            
ATOM   1647  HD2 PHE X 104      58.451  35.145  75.983  0.00  0.00            
ATOM   1648  C   PHE X 104      58.084  38.338  77.644  0.00  0.00            
ATOM   1649  O   PHE X 104      58.078  37.560  78.562  0.00  0.00            
ATOM   1650  N   LEU X 105      59.035  39.334  77.649  0.00  0.00            
ATOM   1651  H   LEU X 105      59.043  39.972  76.866  0.00  0.00            
ATOM   1652  CA  LEU X 105      60.200  39.398  78.637  0.00  0.00            
ATOM   1653  HA  LEU X 105      60.842  38.533  78.472  0.00  0.00            
ATOM   1654  CB  LEU X 105      61.096  40.516  78.182  0.00  0.00            
ATOM   1655  HB2 LEU X 105      60.479  41.344  77.833  0.00  0.00            
ATOM   1656  HB3 LEU X 105      61.662  40.928  79.017  0.00  0.00            
ATOM   1657  CG  LEU X 105      62.026  40.258  77.035  0.00  0.00            
ATOM   1658  HG  LEU X 105      61.409  39.697  76.333  0.00  0.00            
ATOM   1659  CD1 LEU X 105      62.384  41.687  76.491  0.00  0.00            
ATOM   1660 HD11 LEU X 105      61.555  42.330  76.194  0.00  0.00            
ATOM   1661 HD12 LEU X 105      63.002  42.135  77.269  0.00  0.00            
ATOM   1662 HD13 LEU X 105      62.988  41.535  75.597  0.00  0.00            
ATOM   1663  CD2 LEU X 105      63.225  39.473  77.496  0.00  0.00            
ATOM   1664 HD21 LEU X 105      64.047  39.374  76.787  0.00  0.00            
ATOM   1665 HD22 LEU X 105      63.621  39.903  78.416  0.00  0.00            
ATOM   1666 HD23 LEU X 105      62.998  38.448  77.791  0.00  0.00            
ATOM   1667  C   LEU X 105      59.769  39.519  80.079  0.00  0.00            
ATOM   1668  O   LEU X 105      60.401  38.901  80.913  0.00  0.00            
ATOM   1669  N   LEU X 106      58.564  40.146  80.396  0.00  0.00            
ATOM   1670  H   LEU X 106      58.205  40.699  79.631  0.00  0.00            
ATOM   1671  CA  LEU X 106      57.945  40.208  81.707  0.00  0.00            
ATOM   1672  HA  LEU X 106      58.662  40.586  82.435  0.00  0.00            
ATOM   1673  CB  LEU X 106      56.757  41.186  81.658  0.00  0.00            
ATOM   1674  HB2 LEU X 106      56.096  40.928  80.830  0.00  0.00            
ATOM   1675  HB3 LEU X 106      56.064  41.061  82.490  0.00  0.00            
ATOM   1676  CG  LEU X 106      57.256  42.632  81.681  0.00  0.00            
ATOM   1677  HG  LEU X 106      58.224  42.704  81.185  0.00  0.00            
ATOM   1678  CD1 LEU X 106      56.323  43.492  80.823  0.00  0.00            
ATOM   1679 HD11 LEU X 106      55.378  43.670  81.337  0.00  0.00            
ATOM   1680 HD12 LEU X 106      56.768  44.481  80.936  0.00  0.00            
ATOM   1681 HD13 LEU X 106      56.167  43.263  79.769  0.00  0.00            
ATOM   1682  CD2 LEU X 106      57.329  43.152  83.109  0.00  0.00            
ATOM   1683 HD21 LEU X 106      56.372  42.937  83.584  0.00  0.00            
ATOM   1684 HD22 LEU X 106      58.126  42.710  83.705  0.00  0.00            
ATOM   1685 HD23 LEU X 106      57.665  44.184  83.011  0.00  0.00            
ATOM   1686  C   LEU X 106      57.546  38.829  82.231  0.00  0.00            
ATOM   1687  O   LEU X 106      57.282  38.698  83.422  0.00  0.00            
ATOM   1688  N   VAL X 107      57.456  37.779  81.424  0.00  0.00            
ATOM   1689  H   VAL X 107      57.573  38.045  80.457  0.00  0.00            
ATOM   1690  CA  VAL X 107      57.096  36.380  81.661  0.00  0.00            
ATOM   1691  HA  VAL X 107      56.798  36.192  82.692  0.00  0.00            
ATOM   1692  CB  VAL X 107      55.880  35.896  80.752  0.00  0.00            
ATOM   1693  HB  VAL X 107      56.121  35.806  79.693  0.00  0.00            
ATOM   1694  CG1 VAL X 107      55.352  34.554  81.216  0.00  0.00            
ATOM   1695 HG11 VAL X 107      55.028  34.572  82.257  0.00  0.00            
ATOM   1696 HG12 VAL X 107      54.550  34.175  80.583  0.00  0.00            
ATOM   1697 HG13 VAL X 107      56.171  33.842  81.110  0.00  0.00            
ATOM   1698  CG2 VAL X 107      54.665  36.859  80.853  0.00  0.00            
ATOM   1699 HG21 VAL X 107      54.974  37.809  80.417  0.00  0.00            
ATOM   1700 HG22 VAL X 107      53.835  36.541  80.221  0.00  0.00            
ATOM   1701 HG23 VAL X 107      54.336  36.919  81.890  0.00  0.00            
ATOM   1702  C   VAL X 107      58.218  35.389  81.536  0.00  0.00            
ATOM   1703  O   VAL X 107      58.440  34.554  82.424  0.00  0.00            
ATOM   1704  N   PHE X 108      59.059  35.627  80.562  0.00  0.00            
ATOM   1705  H   PHE X 108      58.767  36.311  79.879  0.00  0.00            
ATOM   1706  CA  PHE X 108      60.277  34.881  80.285  0.00  0.00            
ATOM   1707  HA  PHE X 108      60.088  33.901  80.725  0.00  0.00            
ATOM   1708  CB  PHE X 108      60.555  34.854  78.743  0.00  0.00            
ATOM   1709  HB2 PHE X 108      59.716  34.343  78.271  0.00  0.00            
ATOM   1710  HB3 PHE X 108      60.530  35.858  78.318  0.00  0.00            
ATOM   1711  CG  PHE X 108      61.820  34.167  78.303  0.00  0.00            
ATOM   1712  CD1 PHE X 108      62.774  34.924  77.572  0.00  0.00            
ATOM   1713  HD1 PHE X 108      62.622  35.987  77.455  0.00  0.00            
ATOM   1714  CE1 PHE X 108      63.884  34.330  77.110  0.00  0.00            
ATOM   1715  HE1 PHE X 108      64.667  34.884  76.614  0.00  0.00            
ATOM   1716  CZ  PHE X 108      64.182  33.004  77.425  0.00  0.00            
ATOM   1717  HZ  PHE X 108      65.120  32.595  77.081  0.00  0.00            
ATOM   1718  CE2 PHE X 108      63.233  32.235  78.121  0.00  0.00            
ATOM   1719  HE2 PHE X 108      63.387  31.205  78.409  0.00  0.00            
ATOM   1720  CD2 PHE X 108      62.036  32.815  78.545  0.00  0.00            
ATOM   1721  HD2 PHE X 108      61.313  32.219  79.082  0.00  0.00            
ATOM   1722  C   PHE X 108      61.466  35.230  81.169  0.00  0.00            
ATOM   1723  O   PHE X 108      62.143  34.333  81.632  0.00  0.00            
ATOM   1724  N   LYS X 109      61.695  36.544  81.355  0.00  0.00            
ATOM   1725  H   LYS X 109      61.103  37.137  80.790  0.00  0.00            
ATOM   1726  CA  LYS X 109      62.726  37.091  82.122  0.00  0.00            
ATOM   1727  HA  LYS X 109      63.200  36.306  82.711  0.00  0.00            
ATOM   1728  CB  LYS X 109      63.773  37.708  81.180  0.00  0.00            
ATOM   1729  HB2 LYS X 109      63.464  38.442  80.435  0.00  0.00            
ATOM   1730  HB3 LYS X 109      64.373  38.343  81.831  0.00  0.00            
ATOM   1731  CG  LYS X 109      64.699  36.668  80.463  0.00  0.00            
ATOM   1732  HG2 LYS X 109      64.039  36.000  79.910  0.00  0.00            
ATOM   1733  HG3 LYS X 109      65.267  37.190  79.693  0.00  0.00            
ATOM   1734  CD  LYS X 109      65.634  35.824  81.296  0.00  0.00            
ATOM   1735  HD2 LYS X 109      64.976  35.163  81.860  0.00  0.00            
ATOM   1736  HD3 LYS X 109      66.284  35.196  80.687  0.00  0.00            
ATOM   1737  CE  LYS X 109      66.561  36.611  82.176  0.00  0.00            
ATOM   1738  HE2 LYS X 109      67.102  37.262  81.488  0.00  0.00            
ATOM   1739  HE3 LYS X 109      65.905  37.219  82.799  0.00  0.00            
ATOM   1740  NZ  LYS X 109      67.467  35.774  82.942  0.00  0.00            
ATOM   1741  HZ1 LYS X 109      66.942  35.005  83.334  0.00  0.00            
ATOM   1742  HZ2 LYS X 109      68.154  35.327  82.351  0.00  0.00            
ATOM   1743  HZ3 LYS X 109      68.037  36.275  83.608  0.00  0.00            
ATOM   1744  C   LYS X 109      62.217  38.122  83.191  0.00  0.00            
ATOM   1745  O   LYS X 109      62.627  39.290  83.308  0.00  0.00            
ATOM   1746  N   PRO X 110      61.407  37.674  84.227  0.00  0.00            
ATOM   1747  CD  PRO X 110      61.055  36.263  84.481  0.00  0.00            
ATOM   1748  HD2 PRO X 110      61.929  35.643  84.681  0.00  0.00            
ATOM   1749  HD3 PRO X 110      60.366  35.903  83.717  0.00  0.00            
ATOM   1750  CG  PRO X 110      60.314  36.338  85.757  0.00  0.00            
ATOM   1751  HG2 PRO X 110      60.982  36.202  86.607  0.00  0.00            
ATOM   1752  HG3 PRO X 110      59.534  35.578  85.715  0.00  0.00            
ATOM   1753  CB  PRO X 110      59.710  37.703  85.836  0.00  0.00            
ATOM   1754  HB2 PRO X 110      59.449  38.099  86.817  0.00  0.00            
ATOM   1755  HB3 PRO X 110      58.810  37.821  85.232  0.00  0.00            
ATOM   1756  CA  PRO X 110      60.771  38.594  85.166  0.00  0.00            
ATOM   1757  HA  PRO X 110      60.365  39.473  84.667  0.00  0.00            
ATOM   1758  C   PRO X 110      61.741  39.223  86.235  0.00  0.00            
ATOM   1759  O   PRO X 110      61.471  40.313  86.679  0.00  0.00            
ATOM   1760  N   ILE X 111      62.856  38.609  86.570  0.00  0.00            
ATOM   1761  H   ILE X 111      63.069  37.843  85.947  0.00  0.00            
ATOM   1762  CA  ILE X 111      63.847  39.269  87.477  0.00  0.00            
ATOM   1763  HA  ILE X 111      63.303  39.716  88.309  0.00  0.00            
ATOM   1764  CB  ILE X 111      64.695  38.116  88.168  0.00  0.00            
ATOM   1765  HB  ILE X 111      65.040  37.354  87.469  0.00  0.00            
ATOM   1766  CG2 ILE X 111      65.890  38.662  88.795  0.00  0.00            
ATOM   1767 HG21 ILE X 111      66.601  39.154  88.131  0.00  0.00            
ATOM   1768 HG22 ILE X 111      65.664  39.429  89.535  0.00  0.00            
ATOM   1769 HG23 ILE X 111      66.426  37.881  89.335  0.00  0.00            
ATOM   1770  CG1 ILE X 111      63.729  37.387  89.191  0.00  0.00            
ATOM   1771 HG12 ILE X 111      63.414  38.123  89.930  0.00  0.00            
ATOM   1772 HG13 ILE X 111      62.844  36.912  88.767  0.00  0.00            
ATOM   1773  CD1 ILE X 111      64.429  36.178  89.952  0.00  0.00            
ATOM   1774 HD11 ILE X 111      65.152  36.538  90.684  0.00  0.00            
ATOM   1775 HD12 ILE X 111      63.755  35.620  90.603  0.00  0.00            
ATOM   1776 HD13 ILE X 111      64.956  35.578  89.210  0.00  0.00            
ATOM   1777  C   ILE X 111      64.630  40.352  86.742  0.00  0.00            
ATOM   1778  O   ILE X 111      65.016  41.381  87.336  0.00  0.00            
ATOM   1779  N   TRP X 112      64.845  40.175  85.437  0.00  0.00            
ATOM   1780  H   TRP X 112      64.517  39.326  84.998  0.00  0.00            
ATOM   1781  CA  TRP X 112      65.521  41.121  84.631  0.00  0.00            
ATOM   1782  HA  TRP X 112      66.465  41.410  85.092  0.00  0.00            
ATOM   1783  CB  TRP X 112      65.884  40.502  83.250  0.00  0.00            
ATOM   1784  HB2 TRP X 112      66.380  39.537  83.343  0.00  0.00            
ATOM   1785  HB3 TRP X 112      64.896  40.274  82.849  0.00  0.00            
ATOM   1786  CG  TRP X 112      66.587  41.378  82.331  0.00  0.00            
ATOM   1787  CD1 TRP X 112      67.918  41.658  82.199  0.00  0.00            
ATOM   1788  HD1 TRP X 112      68.696  41.171  82.768  0.00  0.00            
ATOM   1789  NE1 TRP X 112      68.069  42.697  81.315  0.00  0.00            
ATOM   1790  HE1 TRP X 112      68.903  43.229  81.112  0.00  0.00            
ATOM   1791  CE2 TRP X 112      66.882  42.963  80.672  0.00  0.00            
ATOM   1792  CZ2 TRP X 112      66.513  43.789  79.492  0.00  0.00            
ATOM   1793  HZ2 TRP X 112      67.301  44.314  78.972  0.00  0.00            
ATOM   1794  CH2 TRP X 112      65.176  43.773  79.114  0.00  0.00            
ATOM   1795  HH2 TRP X 112      64.882  44.320  78.230  0.00  0.00            
ATOM   1796  CZ3 TRP X 112      64.232  42.959  79.706  0.00  0.00            
ATOM   1797  HZ3 TRP X 112      63.222  43.076  79.342  0.00  0.00            
ATOM   1798  CE3 TRP X 112      64.581  42.235  80.875  0.00  0.00            
ATOM   1799  HE3 TRP X 112      63.772  41.613  81.229  0.00  0.00            
ATOM   1800  CD2 TRP X 112      65.947  42.180  81.323  0.00  0.00            
ATOM   1801  C   TRP X 112      64.684  42.401  84.544  0.00  0.00            
ATOM   1802  O   TRP X 112      65.235  43.493  84.726  0.00  0.00            
ATOM   1803  N   CYS X 113      63.381  42.280  84.202  0.00  0.00            
ATOM   1804  H   CYS X 113      63.106  41.332  83.989  0.00  0.00            
ATOM   1805  CA  CYS X 113      62.467  43.393  84.192  0.00  0.00            
ATOM   1806  HA  CYS X 113      62.581  43.967  83.273  0.00  0.00            
ATOM   1807  CB  CYS X 113      61.081  42.850  83.799  0.00  0.00            
ATOM   1808  HB2 CYS X 113      60.823  42.071  84.517  0.00  0.00            
ATOM   1809  HB3 CYS X 113      60.274  43.578  83.880  0.00  0.00            
ATOM   1810  SG  CYS X 113      61.167  42.109  82.176  0.00  0.00            
ATOM   1811  HG  CYS X 113      62.109  41.173  82.318  0.00  0.00            
ATOM   1812  C   CYS X 113      62.414  44.258  85.427  0.00  0.00            
ATOM   1813  O   CYS X 113      62.516  45.480  85.248  0.00  0.00            
ATOM   1814  N   GLN X 114      62.511  43.652  86.578  0.00  0.00            
ATOM   1815  H   GLN X 114      62.521  42.643  86.530  0.00  0.00            
ATOM   1816  CA  GLN X 114      62.429  44.390  87.862  0.00  0.00            
ATOM   1817  HA  GLN X 114      61.647  45.145  87.776  0.00  0.00            
ATOM   1818  CB  GLN X 114      61.993  43.415  88.977  0.00  0.00            
ATOM   1819  HB2 GLN X 114      61.098  42.892  88.639  0.00  0.00            
ATOM   1820  HB3 GLN X 114      62.757  42.643  89.062  0.00  0.00            
ATOM   1821  CG  GLN X 114      61.781  44.115  90.349  0.00  0.00            
ATOM   1822  HG2 GLN X 114      61.877  43.273  91.035  0.00  0.00            
ATOM   1823  HG3 GLN X 114      62.623  44.762  90.597  0.00  0.00            
ATOM   1824  CD  GLN X 114      60.467  44.824  90.404  0.00  0.00            
ATOM   1825  OE1 GLN X 114      59.540  44.647  89.603  0.00  0.00            
ATOM   1826  NE2 GLN X 114      60.396  45.822  91.197  0.00  0.00            
ATOM   1827 HE21 GLN X 114      61.200  46.090  91.747  0.00  0.00            
ATOM   1828 HE22 GLN X 114      59.544  46.364  91.233  0.00  0.00            
ATOM   1829  C   GLN X 114      63.743  45.144  88.149  0.00  0.00            
ATOM   1830  O   GLN X 114      63.643  46.195  88.755  0.00  0.00            
ATOM   1831  N   ASN X 115      64.924  44.654  87.753  0.00  0.00            
ATOM   1832  H   ASN X 115      64.924  43.835  87.161  0.00  0.00            
ATOM   1833  CA  ASN X 115      66.176  45.113  88.399  0.00  0.00            
ATOM   1834  HA  ASN X 115      66.039  46.022  88.984  0.00  0.00            
ATOM   1835  CB  ASN X 115      66.655  43.870  89.264  0.00  0.00            
ATOM   1836  HB2 ASN X 115      66.868  43.154  88.469  0.00  0.00            
ATOM   1837  HB3 ASN X 115      67.612  44.254  89.616  0.00  0.00            
ATOM   1838  CG  ASN X 115      65.764  43.331  90.316  0.00  0.00            
ATOM   1839  OD1 ASN X 115      65.598  43.896  91.432  0.00  0.00            
ATOM   1840  ND2 ASN X 115      65.053  42.196  90.056  0.00  0.00            
ATOM   1841 HD21 ASN X 115      64.380  41.776  90.680  0.00  0.00            
ATOM   1842 HD22 ASN X 115      65.222  41.828  89.131  0.00  0.00            
ATOM   1843  C   ASN X 115      67.192  45.472  87.289  0.00  0.00            
ATOM   1844  O   ASN X 115      68.197  46.095  87.689  0.00  0.00            
ATOM   1845  N   PHE X 116      66.983  45.113  86.039  0.00  0.00            
ATOM   1846  H   PHE X 116      66.077  44.758  85.766  0.00  0.00            
ATOM   1847  CA  PHE X 116      68.013  45.149  85.046  0.00  0.00            
ATOM   1848  HA  PHE X 116      68.807  45.846  85.317  0.00  0.00            
ATOM   1849  CB  PHE X 116      68.712  43.726  84.984  0.00  0.00            
ATOM   1850  HB2 PHE X 116      67.934  43.014  84.708  0.00  0.00            
ATOM   1851  HB3 PHE X 116      69.507  43.832  84.246  0.00  0.00            
ATOM   1852  CG  PHE X 116      69.302  43.152  86.266  0.00  0.00            
ATOM   1853  CD1 PHE X 116      68.965  41.850  86.716  0.00  0.00            
ATOM   1854  HD1 PHE X 116      68.422  41.184  86.061  0.00  0.00            
ATOM   1855  CE1 PHE X 116      69.560  41.244  87.848  0.00  0.00            
ATOM   1856  HE1 PHE X 116      69.475  40.179  88.005  0.00  0.00            
ATOM   1857  CZ  PHE X 116      70.362  42.039  88.713  0.00  0.00            
ATOM   1858  HZ  PHE X 116      70.725  41.570  89.616  0.00  0.00            
ATOM   1859  CE2 PHE X 116      70.710  43.301  88.307  0.00  0.00            
ATOM   1860  HE2 PHE X 116      71.353  43.799  89.018  0.00  0.00            
ATOM   1861  CD2 PHE X 116      70.173  43.886  87.152  0.00  0.00            
ATOM   1862  HD2 PHE X 116      70.404  44.889  86.825  0.00  0.00            
ATOM   1863  C   PHE X 116      67.621  45.625  83.730  0.00  0.00            
ATOM   1864  O   PHE X 116      68.474  46.123  82.992  0.00  0.00            
ATOM   1865  N   ARG X 117      66.322  45.696  83.399  0.00  0.00            
ATOM   1866  H   ARG X 117      65.712  45.325  84.113  0.00  0.00            
ATOM   1867  CA  ARG X 117      65.667  46.438  82.243  0.00  0.00            
ATOM   1868  HA  ARG X 117      66.107  46.022  81.336  0.00  0.00            
ATOM   1869  CB  ARG X 117      64.156  46.107  82.194  0.00  0.00            
ATOM   1870  HB2 ARG X 117      64.121  45.024  82.312  0.00  0.00            
ATOM   1871  HB3 ARG X 117      63.664  46.556  83.057  0.00  0.00            
ATOM   1872  CG  ARG X 117      63.501  46.533  80.902  0.00  0.00            
ATOM   1873  HG2 ARG X 117      63.471  47.623  80.918  0.00  0.00            
ATOM   1874  HG3 ARG X 117      64.022  46.147  80.026  0.00  0.00            
ATOM   1875  CD  ARG X 117      62.094  45.993  80.749  0.00  0.00            
ATOM   1876  HD2 ARG X 117      61.827  46.244  79.723  0.00  0.00            
ATOM   1877  HD3 ARG X 117      62.114  44.914  80.902  0.00  0.00            
ATOM   1878  NE  ARG X 117      61.117  46.702  81.621  0.00  0.00            
ATOM   1879  HE  ARG X 117      61.395  46.801  82.587  0.00  0.00            
ATOM   1880  CZ  ARG X 117      59.857  47.045  81.402  0.00  0.00            
ATOM   1881  NH1 ARG X 117      59.276  46.922  80.261  0.00  0.00            
ATOM   1882 HH11 ARG X 117      59.754  46.584  79.438  0.00  0.00            
ATOM   1883 HH12 ARG X 117      58.317  47.205  80.120  0.00  0.00            
ATOM   1884  NH2 ARG X 117      59.264  47.555  82.420  0.00  0.00            
ATOM   1885 HH21 ARG X 117      59.647  47.478  83.351  0.00  0.00            
ATOM   1886 HH22 ARG X 117      58.356  47.975  82.282  0.00  0.00            
ATOM   1887  C   ARG X 117      65.895  47.983  82.278  0.00  0.00            
ATOM   1888  O   ARG X 117      65.974  48.596  83.336  0.00  0.00            
ATOM   1889  N   GLY X 118      65.939  48.581  81.052  0.00  0.00            
ATOM   1890  H   GLY X 118      65.872  48.000  80.228  0.00  0.00            
ATOM   1891  CA  GLY X 118      66.347  50.019  80.996  0.00  0.00            
ATOM   1892  HA2 GLY X 118      66.015  50.513  81.909  0.00  0.00            
ATOM   1893  HA3 GLY X 118      67.406  50.191  80.807  0.00  0.00            
ATOM   1894  C   GLY X 118      65.801  50.817  79.871  0.00  0.00            
ATOM   1895  O   GLY X 118      65.559  50.242  78.896  0.00  0.00            
ATOM   1896  N   ALA X 119      65.629  52.161  80.004  0.00  0.00            
ATOM   1897  H   ALA X 119      65.944  52.611  80.851  0.00  0.00            
ATOM   1898  CA  ALA X 119      64.919  53.025  79.037  0.00  0.00            
ATOM   1899  HA  ALA X 119      64.005  52.520  78.726  0.00  0.00            
ATOM   1900  CB  ALA X 119      64.578  54.349  79.761  0.00  0.00            
ATOM   1901  HB1 ALA X 119      64.203  54.198  80.773  0.00  0.00            
ATOM   1902  HB2 ALA X 119      65.599  54.716  79.865  0.00  0.00            
ATOM   1903  HB3 ALA X 119      63.923  54.975  79.156  0.00  0.00            
ATOM   1904  C   ALA X 119      65.679  53.310  77.753  0.00  0.00            
ATOM   1905  O   ALA X 119      65.143  53.541  76.709  0.00  0.00            
ATOM   1906  N   GLY X 120      67.001  53.357  77.904  0.00  0.00            
ATOM   1907  H   GLY X 120      67.378  53.192  78.827  0.00  0.00            
ATOM   1908  CA  GLY X 120      67.953  53.331  76.821  0.00  0.00            
ATOM   1909  HA2 GLY X 120      67.802  54.198  76.178  0.00  0.00            
ATOM   1910  HA3 GLY X 120      68.983  53.287  77.176  0.00  0.00            
ATOM   1911  C   GLY X 120      67.683  52.211  75.870  0.00  0.00            
ATOM   1912  O   GLY X 120      67.555  52.317  74.646  0.00  0.00            
ATOM   1913  N   LEU X 121      67.682  50.924  76.334  0.00  0.00            
ATOM   1914  H   LEU X 121      67.782  50.761  77.326  0.00  0.00            
ATOM   1915  CA  LEU X 121      67.410  49.761  75.507  0.00  0.00            
ATOM   1916  HA  LEU X 121      68.167  49.712  74.725  0.00  0.00            
ATOM   1917  CB  LEU X 121      67.456  48.430  76.317  0.00  0.00            
ATOM   1918  HB2 LEU X 121      66.574  48.351  76.951  0.00  0.00            
ATOM   1919  HB3 LEU X 121      67.252  47.672  75.560  0.00  0.00            
ATOM   1920  CG  LEU X 121      68.633  48.107  77.216  0.00  0.00            
ATOM   1921  HG  LEU X 121      68.813  48.855  77.988  0.00  0.00            
ATOM   1922  CD1 LEU X 121      68.369  46.777  77.957  0.00  0.00            
ATOM   1923 HD11 LEU X 121      67.338  46.708  78.304  0.00  0.00            
ATOM   1924 HD12 LEU X 121      68.662  45.893  77.392  0.00  0.00            
ATOM   1925 HD13 LEU X 121      68.987  46.772  78.855  0.00  0.00            
ATOM   1926  CD2 LEU X 121      69.901  47.843  76.451  0.00  0.00            
ATOM   1927 HD21 LEU X 121      70.150  48.729  75.868  0.00  0.00            
ATOM   1928 HD22 LEU X 121      70.717  47.743  77.166  0.00  0.00            
ATOM   1929 HD23 LEU X 121      69.756  47.017  75.754  0.00  0.00            
ATOM   1930  C   LEU X 121      66.050  49.873  74.792  0.00  0.00            
ATOM   1931  O   LEU X 121      65.922  49.460  73.643  0.00  0.00            
ATOM   1932  N   ALA X 122      64.990  50.497  75.386  0.00  0.00            
ATOM   1933  H   ALA X 122      65.092  50.850  76.326  0.00  0.00            
ATOM   1934  CA  ALA X 122      63.683  50.699  74.727  0.00  0.00            
ATOM   1935  HA  ALA X 122      63.402  49.742  74.286  0.00  0.00            
ATOM   1936  CB  ALA X 122      62.678  51.094  75.791  0.00  0.00            
ATOM   1937  HB1 ALA X 122      61.690  51.258  75.361  0.00  0.00            
ATOM   1938  HB2 ALA X 122      62.588  50.255  76.481  0.00  0.00            
ATOM   1939  HB3 ALA X 122      62.948  52.025  76.289  0.00  0.00            
ATOM   1940  C   ALA X 122      63.850  51.667  73.536  0.00  0.00            
ATOM   1941  O   ALA X 122      63.258  51.411  72.528  0.00  0.00            
ATOM   1942  N   TRP X 123      64.638  52.734  73.766  0.00  0.00            
ATOM   1943  H   TRP X 123      64.986  52.994  74.678  0.00  0.00            
ATOM   1944  CA  TRP X 123      65.049  53.630  72.637  0.00  0.00            
ATOM   1945  HA  TRP X 123      64.094  53.932  72.209  0.00  0.00            
ATOM   1946  CB  TRP X 123      65.672  54.896  73.181  0.00  0.00            
ATOM   1947  HB2 TRP X 123      66.360  54.679  73.999  0.00  0.00            
ATOM   1948  HB3 TRP X 123      66.340  55.333  72.439  0.00  0.00            
ATOM   1949  CG  TRP X 123      64.742  56.009  73.593  0.00  0.00            
ATOM   1950  CD1 TRP X 123      64.690  56.632  74.777  0.00  0.00            
ATOM   1951  HD1 TRP X 123      65.183  56.254  75.660  0.00  0.00            
ATOM   1952  NE1 TRP X 123      63.768  57.696  74.750  0.00  0.00            
ATOM   1953  HE1 TRP X 123      63.546  58.220  75.585  0.00  0.00            
ATOM   1954  CE2 TRP X 123      63.074  57.688  73.532  0.00  0.00            
ATOM   1955  CZ2 TRP X 123      62.096  58.585  72.999  0.00  0.00            
ATOM   1956  HZ2 TRP X 123      61.680  59.434  73.522  0.00  0.00            
ATOM   1957  CH2 TRP X 123      61.690  58.300  71.698  0.00  0.00            
ATOM   1958  HH2 TRP X 123      61.009  59.008  71.249  0.00  0.00            
ATOM   1959  CZ3 TRP X 123      62.212  57.246  70.859  0.00  0.00            
ATOM   1960  HZ3 TRP X 123      61.882  57.162  69.834  0.00  0.00            
ATOM   1961  CE3 TRP X 123      63.284  56.515  71.350  0.00  0.00            
ATOM   1962  HE3 TRP X 123      63.819  55.875  70.664  0.00  0.00            
ATOM   1963  CD2 TRP X 123      63.753  56.661  72.728  0.00  0.00            
ATOM   1964  C   TRP X 123      65.932  52.855  71.612  0.00  0.00            
ATOM   1965  O   TRP X 123      65.715  53.096  70.394  0.00  0.00            
ATOM   1966  N   ILE X 124      66.783  51.950  72.019  0.00  0.00            
ATOM   1967  H   ILE X 124      66.931  52.013  73.016  0.00  0.00            
ATOM   1968  CA  ILE X 124      67.586  51.103  71.100  0.00  0.00            
ATOM   1969  HA  ILE X 124      68.051  51.800  70.402  0.00  0.00            
ATOM   1970  CB  ILE X 124      68.686  50.387  71.963  0.00  0.00            
ATOM   1971  HB  ILE X 124      68.156  50.112  72.874  0.00  0.00            
ATOM   1972  CG2 ILE X 124      69.050  49.029  71.333  0.00  0.00            
ATOM   1973 HG21 ILE X 124      69.906  48.501  71.753  0.00  0.00            
ATOM   1974 HG22 ILE X 124      68.332  48.218  71.454  0.00  0.00            
ATOM   1975 HG23 ILE X 124      69.158  49.111  70.252  0.00  0.00            
ATOM   1976  CG1 ILE X 124      69.925  51.250  72.178  0.00  0.00            
ATOM   1977 HG12 ILE X 124      69.562  52.268  72.316  0.00  0.00            
ATOM   1978 HG13 ILE X 124      70.437  50.980  73.102  0.00  0.00            
ATOM   1979  CD1 ILE X 124      70.997  51.280  71.072  0.00  0.00            
ATOM   1980 HD11 ILE X 124      71.911  51.703  71.488  0.00  0.00            
ATOM   1981 HD12 ILE X 124      71.435  50.320  70.797  0.00  0.00            
ATOM   1982 HD13 ILE X 124      70.747  51.842  70.173  0.00  0.00            
ATOM   1983  C   ILE X 124      66.728  50.227  70.227  0.00  0.00            
ATOM   1984  O   ILE X 124      66.817  50.362  68.966  0.00  0.00            
ATOM   1985  N   ALA X 125      65.717  49.620  70.830  0.00  0.00            
ATOM   1986  H   ALA X 125      65.675  49.811  71.821  0.00  0.00            
ATOM   1987  CA  ALA X 125      64.621  48.929  70.069  0.00  0.00            
ATOM   1988  HA  ALA X 125      64.991  48.225  69.323  0.00  0.00            
ATOM   1989  CB  ALA X 125      63.885  48.060  71.132  0.00  0.00            
ATOM   1990  HB1 ALA X 125      63.160  47.343  70.747  0.00  0.00            
ATOM   1991  HB2 ALA X 125      64.511  47.492  71.820  0.00  0.00            
ATOM   1992  HB3 ALA X 125      63.372  48.618  71.916  0.00  0.00            
ATOM   1993  C   ALA X 125      63.683  49.854  69.270  0.00  0.00            
ATOM   1994  O   ALA X 125      63.254  49.422  68.210  0.00  0.00            
ATOM   1995  N   CYS X 126      63.422  51.095  69.653  0.00  0.00            
ATOM   1996  H   CYS X 126      63.521  51.361  70.622  0.00  0.00            
ATOM   1997  CA  CYS X 126      62.701  51.998  68.746  0.00  0.00            
ATOM   1998  HA  CYS X 126      61.920  51.447  68.222  0.00  0.00            
ATOM   1999  CB  CYS X 126      62.072  53.204  69.480  0.00  0.00            
ATOM   2000  HB2 CYS X 126      62.922  53.558  70.063  0.00  0.00            
ATOM   2001  HB3 CYS X 126      61.696  53.983  68.815  0.00  0.00            
ATOM   2002  SG  CYS X 126      60.750  52.604  70.613  0.00  0.00            
ATOM   2003  HG  CYS X 126      61.521  51.972  71.503  0.00  0.00            
ATOM   2004  C   CYS X 126      63.653  52.268  67.535  0.00  0.00            
ATOM   2005  O   CYS X 126      63.202  51.977  66.432  0.00  0.00            
ATOM   2006  N   ALA X 127      64.975  52.535  67.722  0.00  0.00            
ATOM   2007  H   ALA X 127      65.258  52.597  68.690  0.00  0.00            
ATOM   2008  CA  ALA X 127      65.832  52.948  66.615  0.00  0.00            
ATOM   2009  HA  ALA X 127      65.238  53.700  66.096  0.00  0.00            
ATOM   2010  CB  ALA X 127      67.100  53.628  67.137  0.00  0.00            
ATOM   2011  HB1 ALA X 127      67.778  52.925  67.621  0.00  0.00            
ATOM   2012  HB2 ALA X 127      67.594  54.140  66.312  0.00  0.00            
ATOM   2013  HB3 ALA X 127      66.918  54.404  67.881  0.00  0.00            
ATOM   2014  C   ALA X 127      66.039  51.877  65.520  0.00  0.00            
ATOM   2015  O   ALA X 127      66.006  52.198  64.330  0.00  0.00            
ATOM   2016  N   VAL X 128      66.161  50.647  66.040  0.00  0.00            
ATOM   2017  H   VAL X 128      66.221  50.547  67.043  0.00  0.00            
ATOM   2018  CA  VAL X 128      66.178  49.556  65.164  0.00  0.00            
ATOM   2019  HA  VAL X 128      66.935  49.656  64.386  0.00  0.00            
ATOM   2020  CB  VAL X 128      66.538  48.370  65.988  0.00  0.00            
ATOM   2021  HB  VAL X 128      65.874  48.278  66.847  0.00  0.00            
ATOM   2022  CG1 VAL X 128      66.249  47.029  65.317  0.00  0.00            
ATOM   2023 HG11 VAL X 128      66.786  46.355  65.985  0.00  0.00            
ATOM   2024 HG12 VAL X 128      65.197  46.863  65.548  0.00  0.00            
ATOM   2025 HG13 VAL X 128      66.564  47.063  64.274  0.00  0.00            
ATOM   2026  CG2 VAL X 128      67.979  48.520  66.488  0.00  0.00            
ATOM   2027 HG21 VAL X 128      68.410  47.570  66.803  0.00  0.00            
ATOM   2028 HG22 VAL X 128      68.604  49.107  65.815  0.00  0.00            
ATOM   2029 HG23 VAL X 128      68.036  49.158  67.370  0.00  0.00            
ATOM   2030  C   VAL X 128      64.893  49.322  64.393  0.00  0.00            
ATOM   2031  O   VAL X 128      64.897  49.237  63.164  0.00  0.00            
ATOM   2032  N   ALA X 129      63.747  49.494  65.050  0.00  0.00            
ATOM   2033  H   ALA X 129      63.822  49.508  66.057  0.00  0.00            
ATOM   2034  CA  ALA X 129      62.394  49.461  64.420  0.00  0.00            
ATOM   2035  HA  ALA X 129      62.264  48.578  63.794  0.00  0.00            
ATOM   2036  CB  ALA X 129      61.235  49.535  65.400  0.00  0.00            
ATOM   2037  HB1 ALA X 129      61.350  48.729  66.125  0.00  0.00            
ATOM   2038  HB2 ALA X 129      61.188  50.462  65.973  0.00  0.00            
ATOM   2039  HB3 ALA X 129      60.308  49.513  64.827  0.00  0.00            
ATOM   2040  C   ALA X 129      62.173  50.547  63.349  0.00  0.00            
ATOM   2041  O   ALA X 129      61.814  50.249  62.163  0.00  0.00            
ATOM   2042  N   TRP X 130      62.632  51.751  63.594  0.00  0.00            
ATOM   2043  H   TRP X 130      62.720  52.034  64.559  0.00  0.00            
ATOM   2044  CA  TRP X 130      62.751  52.804  62.519  0.00  0.00            
ATOM   2045  HA  TRP X 130      61.812  52.883  61.970  0.00  0.00            
ATOM   2046  CB  TRP X 130      63.072  54.125  63.101  0.00  0.00            
ATOM   2047  HB2 TRP X 130      63.983  53.996  63.685  0.00  0.00            
ATOM   2048  HB3 TRP X 130      63.220  54.862  62.312  0.00  0.00            
ATOM   2049  CG  TRP X 130      62.055  54.680  64.018  0.00  0.00            
ATOM   2050  CD1 TRP X 130      62.190  54.790  65.387  0.00  0.00            
ATOM   2051  HD1 TRP X 130      63.117  54.501  65.858  0.00  0.00            
ATOM   2052  NE1 TRP X 130      61.157  55.489  65.921  0.00  0.00            
ATOM   2053  HE1 TRP X 130      61.037  55.744  66.891  0.00  0.00            
ATOM   2054  CE2 TRP X 130      60.133  55.648  64.986  0.00  0.00            
ATOM   2055  CZ2 TRP X 130      58.859  56.278  64.951  0.00  0.00            
ATOM   2056  HZ2 TRP X 130      58.417  56.574  65.891  0.00  0.00            
ATOM   2057  CH2 TRP X 130      58.083  56.409  63.772  0.00  0.00            
ATOM   2058  HH2 TRP X 130      57.071  56.765  63.895  0.00  0.00            
ATOM   2059  CZ3 TRP X 130      58.680  55.908  62.574  0.00  0.00            
ATOM   2060  HZ3 TRP X 130      58.074  55.959  61.681  0.00  0.00            
ATOM   2061  CE3 TRP X 130      60.036  55.340  62.534  0.00  0.00            
ATOM   2062  HE3 TRP X 130      60.542  54.914  61.681  0.00  0.00            
ATOM   2063  CD2 TRP X 130      60.714  55.240  63.733  0.00  0.00            
ATOM   2064  C   TRP X 130      63.771  52.513  61.381  0.00  0.00            
ATOM   2065  O   TRP X 130      63.381  52.761  60.243  0.00  0.00            
ATOM   2066  N   GLY X 131      64.978  52.012  61.646  0.00  0.00            
ATOM   2067  H   GLY X 131      65.262  51.742  62.576  0.00  0.00            
ATOM   2068  CA  GLY X 131      65.981  51.827  60.567  0.00  0.00            
ATOM   2069  HA2 GLY X 131      65.987  52.701  59.916  0.00  0.00            
ATOM   2070  HA3 GLY X 131      66.954  51.751  61.051  0.00  0.00            
ATOM   2071  C   GLY X 131      65.728  50.606  59.642  0.00  0.00            
ATOM   2072  O   GLY X 131      66.047  50.620  58.455  0.00  0.00            
ATOM   2073  N   LEU X 132      64.968  49.586  60.208  0.00  0.00            
ATOM   2074  H   LEU X 132      64.846  49.619  61.211  0.00  0.00            
ATOM   2075  CA  LEU X 132      64.324  48.644  59.363  0.00  0.00            
ATOM   2076  HA  LEU X 132      65.000  48.271  58.594  0.00  0.00            
ATOM   2077  CB  LEU X 132      63.886  47.479  60.250  0.00  0.00            
ATOM   2078  HB2 LEU X 132      63.343  47.855  61.117  0.00  0.00            
ATOM   2079  HB3 LEU X 132      63.312  46.774  59.649  0.00  0.00            
ATOM   2080  CG  LEU X 132      65.096  46.686  60.847  0.00  0.00            
ATOM   2081  HG  LEU X 132      65.819  47.388  61.262  0.00  0.00            
ATOM   2082  CD1 LEU X 132      64.629  45.631  61.890  0.00  0.00            
ATOM   2083 HD11 LEU X 132      65.335  44.807  61.995  0.00  0.00            
ATOM   2084 HD12 LEU X 132      64.248  46.081  62.806  0.00  0.00            
ATOM   2085 HD13 LEU X 132      63.757  45.175  61.422  0.00  0.00            
ATOM   2086  CD2 LEU X 132      65.798  45.870  59.783  0.00  0.00            
ATOM   2087 HD21 LEU X 132      66.447  45.176  60.318  0.00  0.00            
ATOM   2088 HD22 LEU X 132      65.076  45.291  59.207  0.00  0.00            
ATOM   2089 HD23 LEU X 132      66.383  46.485  59.099  0.00  0.00            
ATOM   2090  C   LEU X 132      63.072  49.256  58.661  0.00  0.00            
ATOM   2091  O   LEU X 132      62.996  48.971  57.420  0.00  0.00            
ATOM   2092  N   ALA X 133      62.172  50.044  59.172  0.00  0.00            
ATOM   2093  H   ALA X 133      62.335  50.257  60.146  0.00  0.00            
ATOM   2094  CA  ALA X 133      60.913  50.624  58.489  0.00  0.00            
ATOM   2095  HA  ALA X 133      60.260  49.890  58.017  0.00  0.00            
ATOM   2096  CB  ALA X 133      60.044  51.536  59.461  0.00  0.00            
ATOM   2097  HB1 ALA X 133      60.590  52.425  59.778  0.00  0.00            
ATOM   2098  HB2 ALA X 133      59.224  51.971  58.890  0.00  0.00            
ATOM   2099  HB3 ALA X 133      59.642  50.942  60.282  0.00  0.00            
ATOM   2100  C   ALA X 133      61.439  51.459  57.308  0.00  0.00            
ATOM   2101  O   ALA X 133      61.045  51.208  56.162  0.00  0.00            
ATOM   2102  N   LEU X 134      62.380  52.355  57.531  0.00  0.00            
ATOM   2103  H   LEU X 134      62.623  52.505  58.500  0.00  0.00            
ATOM   2104  CA  LEU X 134      63.200  52.972  56.481  0.00  0.00            
ATOM   2105  HA  LEU X 134      62.527  53.674  55.990  0.00  0.00            
ATOM   2106  CB  LEU X 134      64.301  53.818  57.188  0.00  0.00            
ATOM   2107  HB2 LEU X 134      64.768  53.217  57.968  0.00  0.00            
ATOM   2108  HB3 LEU X 134      65.119  54.120  56.535  0.00  0.00            
ATOM   2109  CG  LEU X 134      63.775  55.140  57.705  0.00  0.00            
ATOM   2110  HG  LEU X 134      62.926  55.001  58.373  0.00  0.00            
ATOM   2111  CD1 LEU X 134      64.967  55.740  58.473  0.00  0.00            
ATOM   2112 HD11 LEU X 134      65.972  55.647  58.060  0.00  0.00            
ATOM   2113 HD12 LEU X 134      64.805  56.797  58.685  0.00  0.00            
ATOM   2114 HD13 LEU X 134      64.969  55.148  59.389  0.00  0.00            
ATOM   2115  CD2 LEU X 134      63.366  56.120  56.646  0.00  0.00            
ATOM   2116 HD21 LEU X 134      62.922  55.604  55.794  0.00  0.00            
ATOM   2117 HD22 LEU X 134      62.652  56.799  57.112  0.00  0.00            
ATOM   2118 HD23 LEU X 134      64.251  56.603  56.232  0.00  0.00            
ATOM   2119  C   LEU X 134      63.872  51.996  55.418  0.00  0.00            
ATOM   2120  O   LEU X 134      63.659  52.169  54.236  0.00  0.00            
ATOM   2121  N   LEU X 135      64.572  50.921  55.800  0.00  0.00            
ATOM   2122  H   LEU X 135      64.643  50.671  56.777  0.00  0.00            
ATOM   2123  CA  LEU X 135      65.193  49.936  54.872  0.00  0.00            
ATOM   2124  HA  LEU X 135      65.841  50.432  54.149  0.00  0.00            
ATOM   2125  CB  LEU X 135      66.151  49.002  55.577  0.00  0.00            
ATOM   2126  HB2 LEU X 135      66.915  49.616  56.053  0.00  0.00            
ATOM   2127  HB3 LEU X 135      65.624  48.579  56.432  0.00  0.00            
ATOM   2128  CG  LEU X 135      66.894  47.908  54.767  0.00  0.00            
ATOM   2129  HG  LEU X 135      66.264  47.618  53.926  0.00  0.00            
ATOM   2130  CD1 LEU X 135      68.174  48.449  54.264  0.00  0.00            
ATOM   2131 HD11 LEU X 135      68.566  47.754  53.521  0.00  0.00            
ATOM   2132 HD12 LEU X 135      68.046  49.396  53.740  0.00  0.00            
ATOM   2133 HD13 LEU X 135      68.774  48.518  55.171  0.00  0.00            
ATOM   2134  CD2 LEU X 135      67.175  46.688  55.652  0.00  0.00            
ATOM   2135 HD21 LEU X 135      67.489  45.873  55.000  0.00  0.00            
ATOM   2136 HD22 LEU X 135      67.939  46.890  56.403  0.00  0.00            
ATOM   2137 HD23 LEU X 135      66.176  46.424  55.997  0.00  0.00            
ATOM   2138  C   LEU X 135      64.080  49.225  54.042  0.00  0.00            
ATOM   2139  O   LEU X 135      64.219  48.929  52.869  0.00  0.00            
ATOM   2140  N   LEU X 136      62.959  48.940  54.649  0.00  0.00            
ATOM   2141  H   LEU X 136      62.911  49.200  55.623  0.00  0.00            
ATOM   2142  CA  LEU X 136      61.809  48.379  53.982  0.00  0.00            
ATOM   2143  HA  LEU X 136      62.184  47.574  53.350  0.00  0.00            
ATOM   2144  CB  LEU X 136      60.820  47.838  55.052  0.00  0.00            
ATOM   2145  HB2 LEU X 136      60.633  48.627  55.780  0.00  0.00            
ATOM   2146  HB3 LEU X 136      59.853  47.583  54.618  0.00  0.00            
ATOM   2147  CG  LEU X 136      61.340  46.601  55.784  0.00  0.00            
ATOM   2148  HG  LEU X 136      62.424  46.545  55.880  0.00  0.00            
ATOM   2149  CD1 LEU X 136      60.854  46.536  57.224  0.00  0.00            
ATOM   2150 HD11 LEU X 136      61.230  47.339  57.857  0.00  0.00            
ATOM   2151 HD12 LEU X 136      59.768  46.449  57.243  0.00  0.00            
ATOM   2152 HD13 LEU X 136      61.268  45.665  57.733  0.00  0.00            
ATOM   2153  CD2 LEU X 136      60.944  45.338  55.045  0.00  0.00            
ATOM   2154 HD21 LEU X 136      61.362  44.437  55.493  0.00  0.00            
ATOM   2155 HD22 LEU X 136      59.855  45.333  55.003  0.00  0.00            
ATOM   2156 HD23 LEU X 136      61.168  45.421  53.981  0.00  0.00            
ATOM   2157  C   LEU X 136      61.128  49.474  53.060  0.00  0.00            
ATOM   2158  O   LEU X 136      60.528  48.979  52.093  0.00  0.00            
ATOM   2159  N   THR X 137      61.247  50.796  53.284  0.00  0.00            
ATOM   2160  H   THR X 137      61.885  51.157  53.979  0.00  0.00            
ATOM   2161  CA  THR X 137      60.751  51.827  52.418  0.00  0.00            
ATOM   2162  HA  THR X 137      59.875  51.508  51.852  0.00  0.00            
ATOM   2163  CB  THR X 137      60.551  53.143  53.315  0.00  0.00            
ATOM   2164  HB  THR X 137      61.496  53.525  53.702  0.00  0.00            
ATOM   2165  CG2 THR X 137      59.800  54.232  52.544  0.00  0.00            
ATOM   2166 HG21 THR X 137      58.990  53.758  51.991  0.00  0.00            
ATOM   2167 HG22 THR X 137      59.418  54.981  53.238  0.00  0.00            
ATOM   2168 HG23 THR X 137      60.410  54.692  51.767  0.00  0.00            
ATOM   2169  OG1 THR X 137      59.722  52.808  54.308  0.00  0.00            
ATOM   2170  HG1 THR X 137      60.094  52.189  54.941  0.00  0.00            
ATOM   2171  C   THR X 137      61.642  52.169  51.187  0.00  0.00            
ATOM   2172  O   THR X 137      61.092  52.594  50.167  0.00  0.00            
ATOM   2173  N   ILE X 138      62.950  52.085  51.399  0.00  0.00            
ATOM   2174  H   ILE X 138      63.308  51.894  52.324  0.00  0.00            
ATOM   2175  CA  ILE X 138      63.983  52.398  50.417  0.00  0.00            
ATOM   2176  HA  ILE X 138      64.074  53.465  50.212  0.00  0.00            
ATOM   2177  CB  ILE X 138      65.298  51.770  50.951  0.00  0.00            
ATOM   2178  HB  ILE X 138      64.987  50.822  51.390  0.00  0.00            
ATOM   2179  CG2 ILE X 138      66.208  51.349  49.831  0.00  0.00            
ATOM   2180 HG21 ILE X 138      65.783  50.529  49.253  0.00  0.00            
ATOM   2181 HG22 ILE X 138      66.301  52.182  49.135  0.00  0.00            
ATOM   2182 HG23 ILE X 138      67.118  50.932  50.262  0.00  0.00            
ATOM   2183  CG1 ILE X 138      66.042  52.583  52.035  0.00  0.00            
ATOM   2184 HG12 ILE X 138      65.288  53.113  52.617  0.00  0.00            
ATOM   2185 HG13 ILE X 138      66.581  51.908  52.700  0.00  0.00            
ATOM   2186  CD1 ILE X 138      66.987  53.716  51.522  0.00  0.00            
ATOM   2187 HD11 ILE X 138      66.468  54.389  50.839  0.00  0.00            
ATOM   2188 HD12 ILE X 138      67.409  54.329  52.318  0.00  0.00            
ATOM   2189 HD13 ILE X 138      67.802  53.223  50.992  0.00  0.00            
ATOM   2190  C   ILE X 138      63.610  51.689  49.053  0.00  0.00            
ATOM   2191  O   ILE X 138      63.620  52.409  48.056  0.00  0.00            
ATOM   2192  N   PRO X 139      63.209  50.365  49.033  0.00  0.00            
ATOM   2193  CD  PRO X 139      63.257  49.377  49.978  0.00  0.00            
ATOM   2194  HD2 PRO X 139      62.862  49.774  50.913  0.00  0.00            
ATOM   2195  HD3 PRO X 139      64.287  49.032  50.069  0.00  0.00            
ATOM   2196  CG  PRO X 139      62.415  48.221  49.521  0.00  0.00            
ATOM   2197  HG2 PRO X 139      61.341  48.394  49.585  0.00  0.00            
ATOM   2198  HG3 PRO X 139      62.734  47.293  49.996  0.00  0.00            
ATOM   2199  CB  PRO X 139      62.737  48.257  48.068  0.00  0.00            
ATOM   2200  HB2 PRO X 139      61.932  47.761  47.526  0.00  0.00            
ATOM   2201  HB3 PRO X 139      63.710  47.777  47.968  0.00  0.00            
ATOM   2202  CA  PRO X 139      62.897  49.699  47.752  0.00  0.00            
ATOM   2203  HA  PRO X 139      63.753  49.721  47.078  0.00  0.00            
ATOM   2204  C   PRO X 139      61.686  50.268  46.948  0.00  0.00            
ATOM   2205  O   PRO X 139      61.570  49.915  45.796  0.00  0.00            
ATOM   2206  N   SER X 140      60.815  51.121  47.528  0.00  0.00            
ATOM   2207  H   SER X 140      61.057  51.241  48.501  0.00  0.00            
ATOM   2208  CA  SER X 140      59.826  51.930  46.815  0.00  0.00            
ATOM   2209  HA  SER X 140      59.496  51.489  45.874  0.00  0.00            
ATOM   2210  CB  SER X 140      58.570  51.954  47.650  0.00  0.00            
ATOM   2211  HB2 SER X 140      58.146  50.964  47.813  0.00  0.00            
ATOM   2212  HB3 SER X 140      58.915  52.350  48.605  0.00  0.00            
ATOM   2213  OG  SER X 140      57.665  52.824  46.994  0.00  0.00            
ATOM   2214  HG  SER X 140      56.968  52.303  46.587  0.00  0.00            
ATOM   2215  C   SER X 140      60.423  53.268  46.519  0.00  0.00            
ATOM   2216  O   SER X 140      60.543  53.683  45.337  0.00  0.00            
ATOM   2217  N   PHE X 141      60.822  53.959  47.608  0.00  0.00            
ATOM   2218  H   PHE X 141      60.470  53.509  48.441  0.00  0.00            
ATOM   2219  CA  PHE X 141      61.304  55.313  47.629  0.00  0.00            
ATOM   2220  HA  PHE X 141      60.417  55.935  47.508  0.00  0.00            
ATOM   2221  CB  PHE X 141      61.840  55.505  49.043  0.00  0.00            
ATOM   2222  HB2 PHE X 141      61.103  55.585  49.842  0.00  0.00            
ATOM   2223  HB3 PHE X 141      62.371  54.611  49.373  0.00  0.00            
ATOM   2224  CG  PHE X 141      62.669  56.766  49.161  0.00  0.00            
ATOM   2225  CD1 PHE X 141      62.152  57.987  49.635  0.00  0.00            
ATOM   2226  HD1 PHE X 141      61.148  57.878  50.017  0.00  0.00            
ATOM   2227  CE1 PHE X 141      63.011  59.102  49.670  0.00  0.00            
ATOM   2228  HE1 PHE X 141      62.546  60.007  50.033  0.00  0.00            
ATOM   2229  CZ  PHE X 141      64.384  58.972  49.296  0.00  0.00            
ATOM   2230  HZ  PHE X 141      65.122  59.759  49.297  0.00  0.00            
ATOM   2231  CE2 PHE X 141      64.842  57.737  48.727  0.00  0.00            
ATOM   2232  HE2 PHE X 141      65.831  57.714  48.292  0.00  0.00            
ATOM   2233  CD2 PHE X 141      64.031  56.661  48.783  0.00  0.00            
ATOM   2234  HD2 PHE X 141      64.415  55.702  48.468  0.00  0.00            
ATOM   2235  C   PHE X 141      62.407  55.609  46.627  0.00  0.00            
ATOM   2236  O   PHE X 141      62.257  56.673  46.041  0.00  0.00            
ATOM   2237  N   LEU X 142      63.304  54.642  46.331  0.00  0.00            
ATOM   2238  H   LEU X 142      63.489  53.899  46.991  0.00  0.00            
ATOM   2239  CA  LEU X 142      64.383  54.909  45.308  0.00  0.00            
ATOM   2240  HA  LEU X 142      64.829  55.869  45.567  0.00  0.00            
ATOM   2241  CB  LEU X 142      65.403  53.781  45.337  0.00  0.00            
ATOM   2242  HB2 LEU X 142      64.837  52.856  45.225  0.00  0.00            
ATOM   2243  HB3 LEU X 142      65.999  53.856  44.427  0.00  0.00            
ATOM   2244  CG  LEU X 142      66.398  53.819  46.527  0.00  0.00            
ATOM   2245  HG  LEU X 142      65.891  53.754  47.490  0.00  0.00            
ATOM   2246  CD1 LEU X 142      67.337  52.630  46.431  0.00  0.00            
ATOM   2247 HD11 LEU X 142      66.741  51.736  46.247  0.00  0.00            
ATOM   2248 HD12 LEU X 142      68.042  52.653  45.601  0.00  0.00            
ATOM   2249 HD13 LEU X 142      67.904  52.447  47.345  0.00  0.00            
ATOM   2250  CD2 LEU X 142      67.205  55.141  46.568  0.00  0.00            
ATOM   2251 HD21 LEU X 142      68.022  54.873  47.238  0.00  0.00            
ATOM   2252 HD22 LEU X 142      67.477  55.505  45.577  0.00  0.00            
ATOM   2253 HD23 LEU X 142      66.514  55.854  47.015  0.00  0.00            
ATOM   2254  C   LEU X 142      63.794  55.059  43.906  0.00  0.00            
ATOM   2255  O   LEU X 142      64.180  55.965  43.152  0.00  0.00            
ATOM   2256  N   TYR X 143      62.831  54.198  43.553  0.00  0.00            
ATOM   2257  H   TYR X 143      62.626  53.437  44.185  0.00  0.00            
ATOM   2258  CA  TYR X 143      62.257  54.154  42.194  0.00  0.00            
ATOM   2259  HA  TYR X 143      63.051  54.442  41.505  0.00  0.00            
ATOM   2260  CB  TYR X 143      61.828  52.760  41.817  0.00  0.00            
ATOM   2261  HB2 TYR X 143      60.949  52.455  42.384  0.00  0.00            
ATOM   2262  HB3 TYR X 143      61.433  52.784  40.802  0.00  0.00            
ATOM   2263  CG  TYR X 143      62.853  51.669  42.065  0.00  0.00            
ATOM   2264  CD1 TYR X 143      63.763  51.274  41.059  0.00  0.00            
ATOM   2265  HD1 TYR X 143      63.816  51.801  40.118  0.00  0.00            
ATOM   2266  CE1 TYR X 143      64.806  50.373  41.349  0.00  0.00            
ATOM   2267  HE1 TYR X 143      65.544  50.135  40.598  0.00  0.00            
ATOM   2268  CZ  TYR X 143      64.869  49.761  42.595  0.00  0.00            
ATOM   2269  OH  TYR X 143      65.872  48.846  42.783  0.00  0.00            
ATOM   2270  HH  TYR X 143      66.268  48.447  42.005  0.00  0.00            
ATOM   2271  CE2 TYR X 143      63.999  50.125  43.621  0.00  0.00            
ATOM   2272  HE2 TYR X 143      64.097  49.784  44.641  0.00  0.00            
ATOM   2273  CD2 TYR X 143      62.994  51.110  43.350  0.00  0.00            
ATOM   2274  HD2 TYR X 143      62.361  51.387  44.181  0.00  0.00            
ATOM   2275  C   TYR X 143      61.063  55.149  42.050  0.00  0.00            
ATOM   2276  O   TYR X 143      60.444  55.281  41.042  0.00  0.00            
ATOM   2277  N   ARG X 144      60.655  55.874  43.109  0.00  0.00            
ATOM   2278  H   ARG X 144      61.204  55.819  43.956  0.00  0.00            
ATOM   2279  CA  ARG X 144      59.516  56.897  43.111  0.00  0.00            
ATOM   2280  HA  ARG X 144      58.652  56.412  42.657  0.00  0.00            
ATOM   2281  CB  ARG X 144      59.298  57.547  44.498  0.00  0.00            
ATOM   2282  HB2 ARG X 144      60.186  57.428  45.119  0.00  0.00            
ATOM   2283  HB3 ARG X 144      59.229  58.622  44.329  0.00  0.00            
ATOM   2284  CG  ARG X 144      58.140  57.033  45.314  0.00  0.00            
ATOM   2285  HG2 ARG X 144      58.478  56.009  45.470  0.00  0.00            
ATOM   2286  HG3 ARG X 144      58.110  57.548  46.274  0.00  0.00            
ATOM   2287  CD  ARG X 144      56.811  57.161  44.603  0.00  0.00            
ATOM   2288  HD2 ARG X 144      56.626  58.204  44.345  0.00  0.00            
ATOM   2289  HD3 ARG X 144      56.913  56.588  43.681  0.00  0.00            
ATOM   2290  NE  ARG X 144      55.598  56.769  45.381  0.00  0.00            
ATOM   2291  HE  ARG X 144      55.719  56.303  46.269  0.00  0.00            
ATOM   2292  CZ  ARG X 144      54.355  56.781  44.936  0.00  0.00            
ATOM   2293  NH1 ARG X 144      53.953  57.277  43.818  0.00  0.00            
ATOM   2294 HH11 ARG X 144      54.523  57.801  43.169  0.00  0.00            
ATOM   2295 HH12 ARG X 144      53.029  57.073  43.463  0.00  0.00            
ATOM   2296  NH2 ARG X 144      53.498  56.133  45.723  0.00  0.00            
ATOM   2297 HH21 ARG X 144      53.839  55.623  46.526  0.00  0.00            
ATOM   2298 HH22 ARG X 144      52.542  56.059  45.407  0.00  0.00            
ATOM   2299  C   ARG X 144      59.909  58.046  42.136  0.00  0.00            
ATOM   2300  O   ARG X 144      60.985  58.609  42.257  0.00  0.00            
ATOM   2301  N   VAL X 145      59.105  58.387  41.155  0.00  0.00            
ATOM   2302  H   VAL X 145      58.164  58.025  41.094  0.00  0.00            
ATOM   2303  CA  VAL X 145      59.492  59.316  40.058  0.00  0.00            
ATOM   2304  HA  VAL X 145      60.086  60.117  40.497  0.00  0.00            
ATOM   2305  CB  VAL X 145      60.372  58.546  39.079  0.00  0.00            
ATOM   2306  HB  VAL X 145      61.157  58.129  39.710  0.00  0.00            
ATOM   2307  CG1 VAL X 145      59.586  57.580  38.197  0.00  0.00            
ATOM   2308 HG11 VAL X 145      59.295  56.756  38.849  0.00  0.00            
ATOM   2309 HG12 VAL X 145      58.696  58.079  37.812  0.00  0.00            
ATOM   2310 HG13 VAL X 145      60.208  57.214  37.381  0.00  0.00            
ATOM   2311  CG2 VAL X 145      61.116  59.585  38.206  0.00  0.00            
ATOM   2312 HG21 VAL X 145      60.548  60.187  37.496  0.00  0.00            
ATOM   2313 HG22 VAL X 145      61.554  60.354  38.843  0.00  0.00            
ATOM   2314 HG23 VAL X 145      61.920  59.019  37.735  0.00  0.00            
ATOM   2315  C   VAL X 145      58.228  60.041  39.445  0.00  0.00            
ATOM   2316  O   VAL X 145      57.066  59.603  39.552  0.00  0.00            
ATOM   2317  N   VAL X 146      58.418  61.278  39.016  0.00  0.00            
ATOM   2318  H   VAL X 146      59.400  61.488  38.912  0.00  0.00            
ATOM   2319  CA  VAL X 146      57.433  62.069  38.284  0.00  0.00            
ATOM   2320  HA  VAL X 146      56.456  61.749  38.646  0.00  0.00            
ATOM   2321  CB  VAL X 146      57.522  63.586  38.489  0.00  0.00            
ATOM   2322  HB  VAL X 146      56.804  64.013  37.788  0.00  0.00            
ATOM   2323  CG1 VAL X 146      57.089  63.917  39.869  0.00  0.00            
ATOM   2324 HG11 VAL X 146      56.296  63.276  40.256  0.00  0.00            
ATOM   2325 HG12 VAL X 146      57.865  63.862  40.632  0.00  0.00            
ATOM   2326 HG13 VAL X 146      56.870  64.984  39.905  0.00  0.00            
ATOM   2327  CG2 VAL X 146      58.912  64.193  38.197  0.00  0.00            
ATOM   2328 HG21 VAL X 146      58.727  65.267  38.239  0.00  0.00            
ATOM   2329 HG22 VAL X 146      59.728  63.828  38.821  0.00  0.00            
ATOM   2330 HG23 VAL X 146      59.095  63.966  37.147  0.00  0.00            
ATOM   2331  C   VAL X 146      57.427  61.623  36.795  0.00  0.00            
ATOM   2332  O   VAL X 146      58.447  61.293  36.166  0.00  0.00            
ATOM   2333  N   ARG X 147      56.200  61.394  36.212  0.00  0.00            
ATOM   2334  H   ARG X 147      55.411  61.686  36.770  0.00  0.00            
ATOM   2335  CA  ARG X 147      55.813  60.974  34.869  0.00  0.00            
ATOM   2336  HA  ARG X 147      56.690  60.872  34.230  0.00  0.00            
ATOM   2337  CB  ARG X 147      55.112  59.578  35.042  0.00  0.00            
ATOM   2338  HB2 ARG X 147      54.123  59.742  35.471  0.00  0.00            
ATOM   2339  HB3 ARG X 147      54.857  59.217  34.046  0.00  0.00            
ATOM   2340  CG  ARG X 147      55.866  58.416  35.809  0.00  0.00            
ATOM   2341  HG2 ARG X 147      56.126  58.844  36.778  0.00  0.00            
ATOM   2342  HG3 ARG X 147      55.220  57.546  35.933  0.00  0.00            
ATOM   2343  CD  ARG X 147      57.062  57.765  35.273  0.00  0.00            
ATOM   2344  HD2 ARG X 147      57.365  56.908  35.875  0.00  0.00            
ATOM   2345  HD3 ARG X 147      56.776  57.436  34.274  0.00  0.00            
ATOM   2346  NE  ARG X 147      58.066  58.700  35.074  0.00  0.00            
ATOM   2347  HE  ARG X 147      57.934  59.701  35.088  0.00  0.00            
ATOM   2348  CZ  ARG X 147      59.368  58.363  34.969  0.00  0.00            
ATOM   2349  NH1 ARG X 147      59.887  57.164  34.770  0.00  0.00            
ATOM   2350 HH11 ARG X 147      59.198  56.445  34.600  0.00  0.00            
ATOM   2351 HH12 ARG X 147      60.891  57.057  34.752  0.00  0.00            
ATOM   2352  NH2 ARG X 147      60.320  59.281  34.983  0.00  0.00            
ATOM   2353 HH21 ARG X 147      59.998  60.237  34.925  0.00  0.00            
ATOM   2354 HH22 ARG X 147      61.210  58.968  34.621  0.00  0.00            
ATOM   2355  C   ARG X 147      54.878  62.020  34.247  0.00  0.00            
ATOM   2356  O   ARG X 147      54.460  62.983  34.876  0.00  0.00            
ATOM   2357  N   GLU X 148      54.507  61.721  32.987  0.00  0.00            
ATOM   2358  H   GLU X 148      54.984  61.006  32.456  0.00  0.00            
ATOM   2359  CA  GLU X 148      53.557  62.591  32.228  0.00  0.00            
ATOM   2360  HA  GLU X 148      53.308  63.467  32.827  0.00  0.00            
ATOM   2361  CB  GLU X 148      54.176  63.140  30.908  0.00  0.00            
ATOM   2362  HB2 GLU X 148      54.412  62.263  30.304  0.00  0.00            
ATOM   2363  HB3 GLU X 148      53.424  63.709  30.362  0.00  0.00            
ATOM   2364  CG  GLU X 148      55.455  63.939  31.082  0.00  0.00            
ATOM   2365  HG2 GLU X 148      55.785  64.424  30.163  0.00  0.00            
ATOM   2366  HG3 GLU X 148      55.283  64.737  31.804  0.00  0.00            
ATOM   2367  CD  GLU X 148      56.639  63.062  31.466  0.00  0.00            
ATOM   2368  OE1 GLU X 148      57.011  62.201  30.633  0.00  0.00            
ATOM   2369  OE2 GLU X 148      57.317  63.311  32.454  0.00  0.00            
ATOM   2370  C   GLU X 148      52.271  61.814  31.913  0.00  0.00            
ATOM   2371  O   GLU X 148      52.303  60.674  31.530  0.00  0.00            
ATOM   2372  N   GLU X 149      51.116  62.437  31.961  0.00  0.00            
ATOM   2373  H   GLU X 149      51.175  63.389  32.295  0.00  0.00            
ATOM   2374  CA  GLU X 149      49.830  62.117  31.281  0.00  0.00            
ATOM   2375  HA  GLU X 149      49.743  61.090  30.927  0.00  0.00            
ATOM   2376  CB  GLU X 149      48.640  62.262  32.198  0.00  0.00            
ATOM   2377  HB2 GLU X 149      48.716  61.414  32.879  0.00  0.00            
ATOM   2378  HB3 GLU X 149      48.685  63.153  32.824  0.00  0.00            
ATOM   2379  CG  GLU X 149      47.184  62.153  31.719  0.00  0.00            
ATOM   2380  HG2 GLU X 149      46.505  62.263  32.565  0.00  0.00            
ATOM   2381  HG3 GLU X 149      46.956  62.977  31.042  0.00  0.00            
ATOM   2382  CD  GLU X 149      46.893  60.894  30.822  0.00  0.00            
ATOM   2383  OE1 GLU X 149      46.330  61.171  29.760  0.00  0.00            
ATOM   2384  OE2 GLU X 149      47.153  59.694  31.139  0.00  0.00            
ATOM   2385  C   GLU X 149      49.600  63.021  30.053  0.00  0.00            
ATOM   2386  O   GLU X 149      50.136  64.111  30.055  0.00  0.00            
ATOM   2387  N   TYR X 150      48.829  62.755  29.043  0.00  0.00            
ATOM   2388  H   TYR X 150      48.216  61.958  29.139  0.00  0.00            
ATOM   2389  CA  TYR X 150      48.797  63.417  27.746  0.00  0.00            
ATOM   2390  HA  TYR X 150      49.449  64.280  27.881  0.00  0.00            
ATOM   2391  CB  TYR X 150      49.459  62.505  26.668  0.00  0.00            
ATOM   2392  HB2 TYR X 150      48.876  61.584  26.649  0.00  0.00            
ATOM   2393  HB3 TYR X 150      49.454  62.979  25.686  0.00  0.00            
ATOM   2394  CG  TYR X 150      50.900  62.058  27.046  0.00  0.00            
ATOM   2395  CD1 TYR X 150      52.027  62.901  26.882  0.00  0.00            
ATOM   2396  HD1 TYR X 150      51.938  63.888  26.452  0.00  0.00            
ATOM   2397  CE1 TYR X 150      53.314  62.384  27.192  0.00  0.00            
ATOM   2398  HE1 TYR X 150      54.222  62.968  27.223  0.00  0.00            
ATOM   2399  CZ  TYR X 150      53.474  61.055  27.670  0.00  0.00            
ATOM   2400  OH  TYR X 150      54.696  60.578  27.942  0.00  0.00            
ATOM   2401  HH  TYR X 150      54.653  59.646  28.169  0.00  0.00            
ATOM   2402  CE2 TYR X 150      52.317  60.321  27.940  0.00  0.00            
ATOM   2403  HE2 TYR X 150      52.465  59.397  28.479  0.00  0.00            
ATOM   2404  CD2 TYR X 150      51.031  60.776  27.582  0.00  0.00            
ATOM   2405  HD2 TYR X 150      50.196  60.186  27.931  0.00  0.00            
ATOM   2406  C   TYR X 150      47.467  63.946  27.255  0.00  0.00            
ATOM   2407  O   TYR X 150      47.547  64.792  26.364  0.00  0.00            
ATOM   2408  N   PHE X 151      46.355  63.578  27.930  0.00  0.00            
ATOM   2409  H   PHE X 151      46.494  62.903  28.669  0.00  0.00            
ATOM   2410  CA  PHE X 151      44.977  63.829  27.439  0.00  0.00            
ATOM   2411  HA  PHE X 151      44.939  64.750  26.857  0.00  0.00            
ATOM   2412  CB  PHE X 151      44.578  62.692  26.557  0.00  0.00            
ATOM   2413  HB2 PHE X 151      44.701  61.775  27.132  0.00  0.00            
ATOM   2414  HB3 PHE X 151      43.500  62.701  26.398  0.00  0.00            
ATOM   2415  CG  PHE X 151      45.252  62.603  25.169  0.00  0.00            
ATOM   2416  CD1 PHE X 151      44.725  63.360  24.081  0.00  0.00            
ATOM   2417  HD1 PHE X 151      43.829  63.951  24.194  0.00  0.00            
ATOM   2418  CE1 PHE X 151      45.354  63.319  22.780  0.00  0.00            
ATOM   2419  HE1 PHE X 151      44.897  63.815  21.936  0.00  0.00            
ATOM   2420  CZ  PHE X 151      46.546  62.501  22.659  0.00  0.00            
ATOM   2421  HZ  PHE X 151      46.975  62.330  21.683  0.00  0.00            
ATOM   2422  CE2 PHE X 151      46.958  61.668  23.715  0.00  0.00            
ATOM   2423  HE2 PHE X 151      47.759  60.961  23.560  0.00  0.00            
ATOM   2424  CD2 PHE X 151      46.386  61.763  24.963  0.00  0.00            
ATOM   2425  HD2 PHE X 151      46.661  61.085  25.757  0.00  0.00            
ATOM   2426  C   PHE X 151      44.045  63.923  28.633  0.00  0.00            
ATOM   2427  O   PHE X 151      43.323  63.000  28.971  0.00  0.00            
ATOM   2428  N   PRO X 152      43.933  65.097  29.243  0.00  0.00            
ATOM   2429  CD  PRO X 152      43.296  65.132  30.562  0.00  0.00            
ATOM   2430  HD2 PRO X 152      43.863  64.533  31.274  0.00  0.00            
ATOM   2431  HD3 PRO X 152      42.247  64.851  30.467  0.00  0.00            
ATOM   2432  CG  PRO X 152      43.355  66.641  31.044  0.00  0.00            
ATOM   2433  HG2 PRO X 152      44.111  66.814  31.810  0.00  0.00            
ATOM   2434  HG3 PRO X 152      42.354  66.928  31.364  0.00  0.00            
ATOM   2435  CB  PRO X 152      43.816  67.388  29.724  0.00  0.00            
ATOM   2436  HB2 PRO X 152      44.428  68.264  29.935  0.00  0.00            
ATOM   2437  HB3 PRO X 152      42.947  67.670  29.128  0.00  0.00            
ATOM   2438  CA  PRO X 152      44.635  66.330  29.023  0.00  0.00            
ATOM   2439  HA  PRO X 152      44.762  66.589  27.972  0.00  0.00            
ATOM   2440  C   PRO X 152      46.059  66.402  29.588  0.00  0.00            
ATOM   2441  O   PRO X 152      46.312  65.674  30.553  0.00  0.00            
ATOM   2442  N   PRO X 153      47.019  67.211  29.014  0.00  0.00            
ATOM   2443  CD  PRO X 153      46.900  68.062  27.805  0.00  0.00            
ATOM   2444  HD2 PRO X 153      46.758  69.110  28.072  0.00  0.00            
ATOM   2445  HD3 PRO X 153      46.065  67.845  27.139  0.00  0.00            
ATOM   2446  CG  PRO X 153      48.264  68.123  27.074  0.00  0.00            
ATOM   2447  HG2 PRO X 153      48.436  69.080  26.581  0.00  0.00            
ATOM   2448  HG3 PRO X 153      48.347  67.273  26.397  0.00  0.00            
ATOM   2449  CB  PRO X 153      49.236  67.803  28.192  0.00  0.00            
ATOM   2450  HB2 PRO X 153      49.612  68.754  28.569  0.00  0.00            
ATOM   2451  HB3 PRO X 153      50.179  67.342  27.900  0.00  0.00            
ATOM   2452  CA  PRO X 153      48.464  66.984  29.282  0.00  0.00            
ATOM   2453  HA  PRO X 153      48.796  65.949  29.199  0.00  0.00            
ATOM   2454  C   PRO X 153      48.768  67.462  30.616  0.00  0.00            
ATOM   2455  O   PRO X 153      48.642  68.646  30.922  0.00  0.00            
ATOM   2456  N   LYS X 154      49.328  66.597  31.497  0.00  0.00            
ATOM   2457  H   LYS X 154      49.470  65.650  31.175  0.00  0.00            
ATOM   2458  CA  LYS X 154      49.653  66.954  32.877  0.00  0.00            
ATOM   2459  HA  LYS X 154      49.898  68.015  32.929  0.00  0.00            
ATOM   2460  CB  LYS X 154      48.392  66.879  33.808  0.00  0.00            
ATOM   2461  HB2 LYS X 154      48.650  67.128  34.837  0.00  0.00            
ATOM   2462  HB3 LYS X 154      47.730  67.665  33.445  0.00  0.00            
ATOM   2463  CG  LYS X 154      47.706  65.479  33.796  0.00  0.00            
ATOM   2464  HG2 LYS X 154      47.564  65.023  32.817  0.00  0.00            
ATOM   2465  HG3 LYS X 154      48.370  64.819  34.353  0.00  0.00            
ATOM   2466  CD  LYS X 154      46.320  65.595  34.423  0.00  0.00            
ATOM   2467  HD2 LYS X 154      46.286  66.509  35.016  0.00  0.00            
ATOM   2468  HD3 LYS X 154      45.517  65.696  33.693  0.00  0.00            
ATOM   2469  CE  LYS X 154      46.001  64.317  35.203  0.00  0.00            
ATOM   2470  HE2 LYS X 154      46.188  63.428  34.600  0.00  0.00            
ATOM   2471  HE3 LYS X 154      46.643  64.225  36.079  0.00  0.00            
ATOM   2472  NZ  LYS X 154      44.633  64.328  35.773  0.00  0.00            
ATOM   2473  HZ1 LYS X 154      43.930  64.214  35.057  0.00  0.00            
ATOM   2474  HZ2 LYS X 154      44.533  63.569  36.432  0.00  0.00            
ATOM   2475  HZ3 LYS X 154      44.433  65.199  36.244  0.00  0.00            
ATOM   2476  C   LYS X 154      50.818  66.230  33.457  0.00  0.00            
ATOM   2477  O   LYS X 154      51.458  65.413  32.804  0.00  0.00            
ATOM   2478  N   VAL X 155      51.017  66.383  34.759  0.00  0.00            
ATOM   2479  H   VAL X 155      50.253  66.799  35.273  0.00  0.00            
ATOM   2480  CA  VAL X 155      52.072  65.667  35.485  0.00  0.00            
ATOM   2481  HA  VAL X 155      52.764  65.149  34.821  0.00  0.00            
ATOM   2482  CB  VAL X 155      52.924  66.674  36.096  0.00  0.00            
ATOM   2483  HB  VAL X 155      52.321  67.345  36.708  0.00  0.00            
ATOM   2484  CG1 VAL X 155      54.048  66.063  36.945  0.00  0.00            
ATOM   2485 HG11 VAL X 155      53.725  65.451  37.787  0.00  0.00            
ATOM   2486 HG12 VAL X 155      54.865  65.681  36.333  0.00  0.00            
ATOM   2487 HG13 VAL X 155      54.579  66.791  37.558  0.00  0.00            
ATOM   2488  CG2 VAL X 155      53.723  67.499  34.989  0.00  0.00            
ATOM   2489 HG21 VAL X 155      53.006  67.986  34.328  0.00  0.00            
ATOM   2490 HG22 VAL X 155      54.314  68.275  35.476  0.00  0.00            
ATOM   2491 HG23 VAL X 155      54.321  66.787  34.421  0.00  0.00            
ATOM   2492  C   VAL X 155      51.555  64.623  36.534  0.00  0.00            
ATOM   2493  O   VAL X 155      50.655  64.918  37.301  0.00  0.00            
ATOM   2494  N   LEU X 156      52.209  63.408  36.543  0.00  0.00            
ATOM   2495  H   LEU X 156      53.013  63.230  35.958  0.00  0.00            
ATOM   2496  CA  LEU X 156      51.707  62.210  37.369  0.00  0.00            
ATOM   2497  HA  LEU X 156      50.906  62.509  38.046  0.00  0.00            
ATOM   2498  CB  LEU X 156      51.146  61.088  36.487  0.00  0.00            
ATOM   2499  HB2 LEU X 156      51.566  61.062  35.482  0.00  0.00            
ATOM   2500  HB3 LEU X 156      51.364  60.123  36.944  0.00  0.00            
ATOM   2501  CG  LEU X 156      49.588  60.999  36.235  0.00  0.00            
ATOM   2502  HG  LEU X 156      49.306  60.337  35.416  0.00  0.00            
ATOM   2503  CD1 LEU X 156      48.894  60.495  37.529  0.00  0.00            
ATOM   2504 HD11 LEU X 156      49.284  60.799  38.500  0.00  0.00            
ATOM   2505 HD12 LEU X 156      47.837  60.679  37.336  0.00  0.00            
ATOM   2506 HD13 LEU X 156      49.051  59.417  37.478  0.00  0.00            
ATOM   2507  CD2 LEU X 156      48.981  62.393  35.950  0.00  0.00            
ATOM   2508 HD21 LEU X 156      49.485  62.821  35.083  0.00  0.00            
ATOM   2509 HD22 LEU X 156      47.960  62.349  35.571  0.00  0.00            
ATOM   2510 HD23 LEU X 156      48.983  63.009  36.848  0.00  0.00            
ATOM   2511  C   LEU X 156      52.841  61.686  38.271  0.00  0.00            
ATOM   2512  O   LEU X 156      53.876  61.429  37.718  0.00  0.00            
ATOM   2513  N   CYX X 157      52.659  61.520  39.571  0.00  0.00            
ATOM   2514  H   CYX X 157      51.729  61.763  39.883  0.00  0.00            
ATOM   2515  CA  CYX X 157      53.571  60.734  40.401  0.00  0.00            
ATOM   2516  HA  CYX X 157      54.569  60.774  39.964  0.00  0.00            
ATOM   2517  CB  CYX X 157      53.615  61.250  41.804  0.00  0.00            
ATOM   2518  HB2 CYX X 157      54.093  62.222  41.685  0.00  0.00            
ATOM   2519  HB3 CYX X 157      52.587  61.475  42.087  0.00  0.00            
ATOM   2520  SG  CYX X 157      54.580  60.325  43.040  0.00  0.00            
ATOM   2521  C   CYX X 157      53.167  59.215  40.438  0.00  0.00            
ATOM   2522  O   CYX X 157      51.966  58.874  40.260  0.00  0.00            
ATOM   2523  N   GLY X 158      54.231  58.396  40.459  0.00  0.00            
ATOM   2524  H   GLY X 158      55.159  58.795  40.466  0.00  0.00            
ATOM   2525  CA  GLY X 158      54.221  56.929  40.307  0.00  0.00            
ATOM   2526  HA2 GLY X 158      53.409  56.552  40.930  0.00  0.00            
ATOM   2527  HA3 GLY X 158      53.872  56.784  39.285  0.00  0.00            
ATOM   2528  C   GLY X 158      55.553  56.322  40.666  0.00  0.00            
ATOM   2529  O   GLY X 158      56.309  56.963  41.427  0.00  0.00            
ATOM   2530  N   VAL X 159      55.811  55.064  40.287  0.00  0.00            
ATOM   2531  H   VAL X 159      55.201  54.703  39.568  0.00  0.00            
ATOM   2532  CA  VAL X 159      57.106  54.345  40.468  0.00  0.00            
ATOM   2533  HA  VAL X 159      57.781  55.151  40.756  0.00  0.00            
ATOM   2534  CB  VAL X 159      56.824  53.338  41.612  0.00  0.00            
ATOM   2535  HB  VAL X 159      56.110  52.648  41.162  0.00  0.00            
ATOM   2536  CG1 VAL X 159      58.075  52.506  41.927  0.00  0.00            
ATOM   2537 HG11 VAL X 159      57.977  51.852  42.794  0.00  0.00            
ATOM   2538 HG12 VAL X 159      58.169  51.811  41.092  0.00  0.00            
ATOM   2539 HG13 VAL X 159      58.961  53.138  41.994  0.00  0.00            
ATOM   2540  CG2 VAL X 159      56.439  53.940  42.968  0.00  0.00            
ATOM   2541 HG21 VAL X 159      56.196  53.218  43.748  0.00  0.00            
ATOM   2542 HG22 VAL X 159      57.270  54.596  43.228  0.00  0.00            
ATOM   2543 HG23 VAL X 159      55.636  54.655  42.787  0.00  0.00            
ATOM   2544  C   VAL X 159      57.648  53.795  39.156  0.00  0.00            
ATOM   2545  O   VAL X 159      56.877  53.528  38.264  0.00  0.00            
ATOM   2546  N   ASP X 160      58.980  53.744  39.002  0.00  0.00            
ATOM   2547  H   ASP X 160      59.616  54.044  39.727  0.00  0.00            
ATOM   2548  CA  ASP X 160      59.735  53.157  37.880  0.00  0.00            
ATOM   2549  HA  ASP X 160      59.202  53.370  36.953  0.00  0.00            
ATOM   2550  CB  ASP X 160      61.140  53.782  37.880  0.00  0.00            
ATOM   2551  HB2 ASP X 160      60.900  54.838  38.007  0.00  0.00            
ATOM   2552  HB3 ASP X 160      61.758  53.580  38.755  0.00  0.00            
ATOM   2553  CG  ASP X 160      61.985  53.532  36.647  0.00  0.00            
ATOM   2554  OD1 ASP X 160      63.160  53.209  36.818  0.00  0.00            
ATOM   2555  OD2 ASP X 160      61.568  53.445  35.479  0.00  0.00            
ATOM   2556  C   ASP X 160      59.792  51.592  38.033  0.00  0.00            
ATOM   2557  O   ASP X 160      59.566  50.935  39.029  0.00  0.00            
ATOM   2558  N   TYR X 161      60.063  50.975  36.903  0.00  0.00            
ATOM   2559  H   TYR X 161      60.098  51.431  36.003  0.00  0.00            
ATOM   2560  CA  TYR X 161      60.531  49.518  36.810  0.00  0.00            
ATOM   2561  HA  TYR X 161      59.693  48.936  37.196  0.00  0.00            
ATOM   2562  CB  TYR X 161      60.647  49.075  35.336  0.00  0.00            
ATOM   2563  HB2 TYR X 161      59.600  48.927  35.073  0.00  0.00            
ATOM   2564  HB3 TYR X 161      61.132  49.896  34.808  0.00  0.00            
ATOM   2565  CG  TYR X 161      61.620  47.899  35.182  0.00  0.00            
ATOM   2566  CD1 TYR X 161      62.965  48.026  35.446  0.00  0.00            
ATOM   2567  HD1 TYR X 161      63.350  49.025  35.590  0.00  0.00            
ATOM   2568  CE1 TYR X 161      63.837  46.954  35.235  0.00  0.00            
ATOM   2569  HE1 TYR X 161      64.898  47.146  35.283  0.00  0.00            
ATOM   2570  CZ  TYR X 161      63.312  45.700  34.918  0.00  0.00            
ATOM   2571  OH  TYR X 161      64.260  44.741  34.864  0.00  0.00            
ATOM   2572  HH  TYR X 161      63.869  43.893  34.641  0.00  0.00            
ATOM   2573  CE2 TYR X 161      61.894  45.512  34.620  0.00  0.00            
ATOM   2574  HE2 TYR X 161      61.490  44.560  34.312  0.00  0.00            
ATOM   2575  CD2 TYR X 161      61.087  46.649  34.751  0.00  0.00            
ATOM   2576  HD2 TYR X 161      60.037  46.688  34.504  0.00  0.00            
ATOM   2577  C   TYR X 161      61.770  49.279  37.727  0.00  0.00            
ATOM   2578  O   TYR X 161      62.683  50.120  37.664  0.00  0.00            
ATOM   2579  N   SER X 162      61.738  48.229  38.577  0.00  0.00            
ATOM   2580  H   SER X 162      60.912  47.649  38.592  0.00  0.00            
ATOM   2581  CA  SER X 162      62.738  47.948  39.592  0.00  0.00            
ATOM   2582  HA  SER X 162      63.680  48.496  39.565  0.00  0.00            
ATOM   2583  CB  SER X 162      62.100  48.245  41.013  0.00  0.00            
ATOM   2584  HB2 SER X 162      62.815  47.990  41.795  0.00  0.00            
ATOM   2585  HB3 SER X 162      61.773  49.281  40.925  0.00  0.00            
ATOM   2586  OG  SER X 162      60.927  47.407  41.226  0.00  0.00            
ATOM   2587  HG  SER X 162      60.676  47.611  42.129  0.00  0.00            
ATOM   2588  C   SER X 162      63.157  46.472  39.364  0.00  0.00            
ATOM   2589  O   SER X 162      64.348  46.144  39.744  0.00  0.00            
ATOM   2590  N   HID X 163      62.373  45.575  38.790  0.00  0.00            
ATOM   2591  H   HID X 163      61.596  45.981  38.288  0.00  0.00            
ATOM   2592  CA  HID X 163      62.824  44.302  38.342  0.00  0.00            
ATOM   2593  HA  HID X 163      63.759  44.459  37.804  0.00  0.00            
ATOM   2594  CB  HID X 163      63.150  43.449  39.570  0.00  0.00            
ATOM   2595  HB2 HID X 163      63.541  42.459  39.335  0.00  0.00            
ATOM   2596  HB3 HID X 163      63.935  43.950  40.136  0.00  0.00            
ATOM   2597  CG  HID X 163      62.094  43.278  40.590  0.00  0.00            
ATOM   2598  ND1 HID X 163      62.282  42.837  41.849  0.00  0.00            
ATOM   2599  HD1 HID X 163      63.158  42.534  42.250  0.00  0.00            
ATOM   2600  CE1 HID X 163      61.138  42.883  42.524  0.00  0.00            
ATOM   2601  HE1 HID X 163      60.969  42.511  43.524  0.00  0.00            
ATOM   2602  NE2 HID X 163      60.204  43.442  41.815  0.00  0.00            
ATOM   2603  CD2 HID X 163      60.804  43.692  40.555  0.00  0.00            
ATOM   2604  HD2 HID X 163      60.303  43.946  39.633  0.00  0.00            
ATOM   2605  C   HID X 163      61.905  43.555  37.391  0.00  0.00            
ATOM   2606  O   HID X 163      60.756  43.821  37.315  0.00  0.00            
ATOM   2607  N   ASP X 164      62.459  42.631  36.592  0.00  0.00            
ATOM   2608  H   ASP X 164      63.440  42.395  36.649  0.00  0.00            
ATOM   2609  CA  ASP X 164      61.725  41.699  35.740  0.00  0.00            
ATOM   2610  HA  ASP X 164      61.346  42.374  34.973  0.00  0.00            
ATOM   2611  CB  ASP X 164      62.686  40.656  35.152  0.00  0.00            
ATOM   2612  HB2 ASP X 164      63.117  40.123  36.000  0.00  0.00            
ATOM   2613  HB3 ASP X 164      62.107  39.910  34.608  0.00  0.00            
ATOM   2614  CG  ASP X 164      63.724  41.162  34.167  0.00  0.00            
ATOM   2615  OD1 ASP X 164      63.611  42.371  33.734  0.00  0.00            
ATOM   2616  OD2 ASP X 164      64.674  40.453  33.783  0.00  0.00            
ATOM   2617  C   ASP X 164      60.528  41.053  36.445  0.00  0.00            
ATOM   2618  O   ASP X 164      60.580  40.547  37.587  0.00  0.00            
ATOM   2619  N   LYS X 165      59.459  40.943  35.671  0.00  0.00            
ATOM   2620  H   LYS X 165      59.430  41.418  34.781  0.00  0.00            
ATOM   2621  CA  LYS X 165      58.128  40.513  36.173  0.00  0.00            
ATOM   2622  HA  LYS X 165      57.753  41.219  36.913  0.00  0.00            
ATOM   2623  CB  LYS X 165      57.154  40.511  34.913  0.00  0.00            
ATOM   2624  HB2 LYS X 165      57.271  41.530  34.543  0.00  0.00            
ATOM   2625  HB3 LYS X 165      57.340  39.802  34.107  0.00  0.00            
ATOM   2626  CG  LYS X 165      55.732  40.355  35.362  0.00  0.00            
ATOM   2627  HG2 LYS X 165      55.224  40.191  34.412  0.00  0.00            
ATOM   2628  HG3 LYS X 165      55.596  39.469  35.982  0.00  0.00            
ATOM   2629  CD  LYS X 165      55.062  41.521  36.139  0.00  0.00            
ATOM   2630  HD2 LYS X 165      55.396  41.648  37.169  0.00  0.00            
ATOM   2631  HD3 LYS X 165      55.283  42.443  35.601  0.00  0.00            
ATOM   2632  CE  LYS X 165      53.586  41.142  36.090  0.00  0.00            
ATOM   2633  HE2 LYS X 165      53.265  40.876  35.083  0.00  0.00            
ATOM   2634  HE3 LYS X 165      53.365  40.291  36.733  0.00  0.00            
ATOM   2635  NZ  LYS X 165      52.761  42.271  36.440  0.00  0.00            
ATOM   2636  HZ1 LYS X 165      51.840  42.069  36.800  0.00  0.00            
ATOM   2637  HZ2 LYS X 165      53.102  42.868  37.180  0.00  0.00            
ATOM   2638  HZ3 LYS X 165      52.696  42.868  35.627  0.00  0.00            
ATOM   2639  C   LYS X 165      58.089  39.229  36.929  0.00  0.00            
ATOM   2640  O   LYS X 165      57.460  39.112  37.978  0.00  0.00            
ATOM   2641  N   ARG X 166      58.897  38.224  36.605  0.00  0.00            
ATOM   2642  H   ARG X 166      59.555  38.335  35.847  0.00  0.00            
ATOM   2643  CA  ARG X 166      58.812  36.997  37.475  0.00  0.00            
ATOM   2644  HA  ARG X 166      57.787  36.941  37.844  0.00  0.00            
ATOM   2645  CB  ARG X 166      59.234  35.787  36.667  0.00  0.00            
ATOM   2646  HB2 ARG X 166      58.989  35.929  35.615  0.00  0.00            
ATOM   2647  HB3 ARG X 166      60.320  35.697  36.665  0.00  0.00            
ATOM   2648  CG  ARG X 166      58.545  34.536  37.221  0.00  0.00            
ATOM   2649  HG2 ARG X 166      58.673  34.570  38.303  0.00  0.00            
ATOM   2650  HG3 ARG X 166      57.484  34.695  37.027  0.00  0.00            
ATOM   2651  CD  ARG X 166      59.096  33.244  36.639  0.00  0.00            
ATOM   2652  HD2 ARG X 166      59.472  33.395  35.627  0.00  0.00            
ATOM   2653  HD3 ARG X 166      59.900  33.095  37.359  0.00  0.00            
ATOM   2654  NE  ARG X 166      58.230  32.001  36.689  0.00  0.00            
ATOM   2655  HE  ARG X 166      57.240  32.110  36.522  0.00  0.00            
ATOM   2656  CZ  ARG X 166      58.566  30.812  37.052  0.00  0.00            
ATOM   2657  NH1 ARG X 166      59.832  30.470  37.266  0.00  0.00            
ATOM   2658 HH11 ARG X 166      60.626  30.975  36.900  0.00  0.00            
ATOM   2659 HH12 ARG X 166      60.146  29.679  37.810  0.00  0.00            
ATOM   2660  NH2 ARG X 166      57.698  29.878  37.293  0.00  0.00            
ATOM   2661 HH21 ARG X 166      56.727  30.141  37.381  0.00  0.00            
ATOM   2662 HH22 ARG X 166      57.809  28.913  37.571  0.00  0.00            
ATOM   2663  C   ARG X 166      59.644  37.089  38.810  0.00  0.00            
ATOM   2664  O   ARG X 166      59.300  36.436  39.761  0.00  0.00            
ATOM   2665  N   ARG X 167      60.531  38.081  38.966  0.00  0.00            
ATOM   2666  H   ARG X 167      60.769  38.680  38.188  0.00  0.00            
ATOM   2667  CA  ARG X 167      61.021  38.572  40.261  0.00  0.00            
ATOM   2668  HA  ARG X 167      61.316  37.739  40.900  0.00  0.00            
ATOM   2669  CB  ARG X 167      62.177  39.565  40.182  0.00  0.00            
ATOM   2670  HB2 ARG X 167      61.777  40.472  39.730  0.00  0.00            
ATOM   2671  HB3 ARG X 167      62.349  40.019  41.158  0.00  0.00            
ATOM   2672  CG  ARG X 167      63.576  39.193  39.561  0.00  0.00            
ATOM   2673  HG2 ARG X 167      63.433  38.988  38.500  0.00  0.00            
ATOM   2674  HG3 ARG X 167      64.289  39.977  39.818  0.00  0.00            
ATOM   2675  CD  ARG X 167      64.108  37.856  40.064  0.00  0.00            
ATOM   2676  HD2 ARG X 167      64.329  37.808  41.130  0.00  0.00            
ATOM   2677  HD3 ARG X 167      63.293  37.151  39.900  0.00  0.00            
ATOM   2678  NE  ARG X 167      65.386  37.440  39.389  0.00  0.00            
ATOM   2679  HE  ARG X 167      65.976  38.090  38.890  0.00  0.00            
ATOM   2680  CZ  ARG X 167      66.018  36.365  39.536  0.00  0.00            
ATOM   2681  NH1 ARG X 167      65.731  35.314  40.257  0.00  0.00            
ATOM   2682 HH11 ARG X 167      64.920  35.324  40.859  0.00  0.00            
ATOM   2683 HH12 ARG X 167      66.227  34.436  40.223  0.00  0.00            
ATOM   2684  NH2 ARG X 167      67.181  36.188  38.973  0.00  0.00            
ATOM   2685 HH21 ARG X 167      67.517  36.962  38.418  0.00  0.00            
ATOM   2686 HH22 ARG X 167      67.692  35.330  39.126  0.00  0.00            
ATOM   2687  C   ARG X 167      59.951  39.270  41.098  0.00  0.00            
ATOM   2688  O   ARG X 167      59.730  38.949  42.283  0.00  0.00            
ATOM   2689  N   GLU X 168      59.080  39.995  40.357  0.00  0.00            
ATOM   2690  H   GLU X 168      59.196  39.991  39.354  0.00  0.00            
ATOM   2691  CA  GLU X 168      58.103  40.768  41.020  0.00  0.00            
ATOM   2692  HA  GLU X 168      58.566  41.280  41.864  0.00  0.00            
ATOM   2693  CB  GLU X 168      57.628  41.917  40.118  0.00  0.00            
ATOM   2694  HB2 GLU X 168      58.430  42.475  39.635  0.00  0.00            
ATOM   2695  HB3 GLU X 168      57.098  41.455  39.285  0.00  0.00            
ATOM   2696  CG  GLU X 168      56.622  42.899  40.795  0.00  0.00            
ATOM   2697  HG2 GLU X 168      55.792  42.293  41.158  0.00  0.00            
ATOM   2698  HG3 GLU X 168      57.135  43.528  41.522  0.00  0.00            
ATOM   2699  CD  GLU X 168      56.096  43.891  39.760  0.00  0.00            
ATOM   2700  OE1 GLU X 168      55.073  44.526  40.057  0.00  0.00            
ATOM   2701  OE2 GLU X 168      56.808  44.295  38.801  0.00  0.00            
ATOM   2702  C   GLU X 168      56.924  39.834  41.381  0.00  0.00            
ATOM   2703  O   GLU X 168      56.318  39.971  42.451  0.00  0.00            
ATOM   2704  N   ARG X 169      56.679  38.767  40.601  0.00  0.00            
ATOM   2705  H   ARG X 169      56.895  38.779  39.615  0.00  0.00            
ATOM   2706  CA  ARG X 169      55.776  37.705  41.027  0.00  0.00            
ATOM   2707  HA  ARG X 169      54.845  38.213  41.276  0.00  0.00            
ATOM   2708  CB  ARG X 169      55.517  36.705  39.901  0.00  0.00            
ATOM   2709  HB2 ARG X 169      56.479  36.292  39.599  0.00  0.00            
ATOM   2710  HB3 ARG X 169      54.922  35.876  40.284  0.00  0.00            
ATOM   2711  CG  ARG X 169      54.781  37.173  38.650  0.00  0.00            
ATOM   2712  HG2 ARG X 169      53.790  37.583  38.844  0.00  0.00            
ATOM   2713  HG3 ARG X 169      55.392  37.957  38.203  0.00  0.00            
ATOM   2714  CD  ARG X 169      54.417  36.246  37.510  0.00  0.00            
ATOM   2715  HD2 ARG X 169      54.029  36.786  36.646  0.00  0.00            
ATOM   2716  HD3 ARG X 169      55.354  35.808  37.167  0.00  0.00            
ATOM   2717  NE  ARG X 169      53.551  35.124  37.841  0.00  0.00            
ATOM   2718  HE  ARG X 169      53.915  34.341  38.365  0.00  0.00            
ATOM   2719  CZ  ARG X 169      52.346  34.904  37.359  0.00  0.00            
ATOM   2720  NH1 ARG X 169      51.551  35.883  37.164  0.00  0.00            
ATOM   2721 HH11 ARG X 169      51.692  36.806  37.549  0.00  0.00            
ATOM   2722 HH12 ARG X 169      50.580  35.742  36.926  0.00  0.00            
ATOM   2723  NH2 ARG X 169      51.981  33.699  37.317  0.00  0.00            
ATOM   2724 HH21 ARG X 169      52.681  32.971  37.305  0.00  0.00            
ATOM   2725 HH22 ARG X 169      50.991  33.542  37.198  0.00  0.00            
ATOM   2726  C   ARG X 169      56.141  36.879  42.311  0.00  0.00            
ATOM   2727  O   ARG X 169      55.372  36.705  43.211  0.00  0.00            
ATOM   2728  N   ALA X 170      57.433  36.562  42.409  0.00  0.00            
ATOM   2729  H   ALA X 170      58.110  36.786  41.694  0.00  0.00            
ATOM   2730  CA  ALA X 170      58.005  35.941  43.557  0.00  0.00            
ATOM   2731  HA  ALA X 170      57.670  34.933  43.802  0.00  0.00            
ATOM   2732  CB  ALA X 170      59.449  35.691  43.150  0.00  0.00            
ATOM   2733  HB1 ALA X 170      59.409  35.228  42.164  0.00  0.00            
ATOM   2734  HB2 ALA X 170      60.094  36.569  43.182  0.00  0.00            
ATOM   2735  HB3 ALA X 170      59.905  34.897  43.742  0.00  0.00            
ATOM   2736  C   ALA X 170      57.977  36.849  44.811  0.00  0.00            
ATOM   2737  O   ALA X 170      57.453  36.440  45.827  0.00  0.00            
ATOM   2738  N   VAL X 171      58.362  38.169  44.661  0.00  0.00            
ATOM   2739  H   VAL X 171      58.704  38.450  43.753  0.00  0.00            
ATOM   2740  CA  VAL X 171      58.367  39.065  45.828  0.00  0.00            
ATOM   2741  HA  VAL X 171      58.829  38.621  46.710  0.00  0.00            
ATOM   2742  CB  VAL X 171      59.079  40.405  45.410  0.00  0.00            
ATOM   2743  HB  VAL X 171      58.664  40.766  44.468  0.00  0.00            
ATOM   2744  CG1 VAL X 171      58.856  41.485  46.451  0.00  0.00            
ATOM   2745 HG11 VAL X 171      58.905  41.051  47.450  0.00  0.00            
ATOM   2746 HG12 VAL X 171      59.545  42.315  46.293  0.00  0.00            
ATOM   2747 HG13 VAL X 171      57.923  41.986  46.193  0.00  0.00            
ATOM   2748  CG2 VAL X 171      60.563  40.157  45.400  0.00  0.00            
ATOM   2749 HG21 VAL X 171      60.802  39.578  44.508  0.00  0.00            
ATOM   2750 HG22 VAL X 171      61.087  41.107  45.293  0.00  0.00            
ATOM   2751 HG23 VAL X 171      60.814  39.710  46.362  0.00  0.00            
ATOM   2752  C   VAL X 171      56.940  39.399  46.269  0.00  0.00            
ATOM   2753  O   VAL X 171      56.763  39.573  47.484  0.00  0.00            
ATOM   2754  N   ALA X 172      55.904  39.342  45.393  0.00  0.00            
ATOM   2755  H   ALA X 172      56.056  39.299  44.395  0.00  0.00            
ATOM   2756  CA  ALA X 172      54.565  39.389  45.900  0.00  0.00            
ATOM   2757  HA  ALA X 172      54.492  40.400  46.303  0.00  0.00            
ATOM   2758  CB  ALA X 172      53.614  39.421  44.652  0.00  0.00            
ATOM   2759  HB1 ALA X 172      52.614  39.824  44.810  0.00  0.00            
ATOM   2760  HB2 ALA X 172      54.008  40.164  43.959  0.00  0.00            
ATOM   2761  HB3 ALA X 172      53.588  38.491  44.085  0.00  0.00            
ATOM   2762  C   ALA X 172      54.118  38.276  46.885  0.00  0.00            
ATOM   2763  O   ALA X 172      53.529  38.597  47.913  0.00  0.00            
ATOM   2764  N   ILE X 173      54.639  37.089  46.711  0.00  0.00            
ATOM   2765  H   ILE X 173      55.122  36.929  45.838  0.00  0.00            
ATOM   2766  CA  ILE X 173      54.389  35.985  47.634  0.00  0.00            
ATOM   2767  HA  ILE X 173      53.352  36.073  47.958  0.00  0.00            
ATOM   2768  CB  ILE X 173      54.622  34.556  46.936  0.00  0.00            
ATOM   2769  HB  ILE X 173      55.680  34.427  46.710  0.00  0.00            
ATOM   2770  CG2 ILE X 173      54.236  33.451  47.896  0.00  0.00            
ATOM   2771 HG21 ILE X 173      54.941  33.562  48.720  0.00  0.00            
ATOM   2772 HG22 ILE X 173      53.186  33.404  48.185  0.00  0.00            
ATOM   2773 HG23 ILE X 173      54.451  32.471  47.470  0.00  0.00            
ATOM   2774  CG1 ILE X 173      53.829  34.426  45.604  0.00  0.00            
ATOM   2775 HG12 ILE X 173      54.199  34.946  44.720  0.00  0.00            
ATOM   2776 HG13 ILE X 173      53.896  33.380  45.307  0.00  0.00            
ATOM   2777  CD1 ILE X 173      52.396  34.690  45.785  0.00  0.00            
ATOM   2778 HD11 ILE X 173      51.959  34.141  46.620  0.00  0.00            
ATOM   2779 HD12 ILE X 173      52.437  35.778  45.832  0.00  0.00            
ATOM   2780 HD13 ILE X 173      51.781  34.366  44.945  0.00  0.00            
ATOM   2781  C   ILE X 173      55.223  36.185  48.890  0.00  0.00            
ATOM   2782  O   ILE X 173      54.669  36.095  50.004  0.00  0.00            
ATOM   2783  N   VAL X 174      56.520  36.575  48.824  0.00  0.00            
ATOM   2784  H   VAL X 174      56.825  36.438  47.870  0.00  0.00            
ATOM   2785  CA  VAL X 174      57.413  36.928  50.052  0.00  0.00            
ATOM   2786  HA  VAL X 174      57.501  35.977  50.578  0.00  0.00            
ATOM   2787  CB  VAL X 174      58.842  37.221  49.568  0.00  0.00            
ATOM   2788  HB  VAL X 174      58.877  38.234  49.168  0.00  0.00            
ATOM   2789  CG1 VAL X 174      59.797  37.129  50.822  0.00  0.00            
ATOM   2790 HG11 VAL X 174      60.798  36.924  50.442  0.00  0.00            
ATOM   2791 HG12 VAL X 174      59.808  38.128  51.257  0.00  0.00            
ATOM   2792 HG13 VAL X 174      59.420  36.470  51.604  0.00  0.00            
ATOM   2793  CG2 VAL X 174      59.437  36.231  48.546  0.00  0.00            
ATOM   2794 HG21 VAL X 174      58.997  35.276  48.832  0.00  0.00            
ATOM   2795 HG22 VAL X 174      59.032  36.486  47.567  0.00  0.00            
ATOM   2796 HG23 VAL X 174      60.527  36.239  48.541  0.00  0.00            
ATOM   2797  C   VAL X 174      56.863  38.040  50.941  0.00  0.00            
ATOM   2798  O   VAL X 174      56.981  37.907  52.161  0.00  0.00            
ATOM   2799  N   ARG X 175      56.192  39.028  50.296  0.00  0.00            
ATOM   2800  H   ARG X 175      56.102  38.916  49.296  0.00  0.00            
ATOM   2801  CA  ARG X 175      55.460  40.061  51.042  0.00  0.00            
ATOM   2802  HA  ARG X 175      56.230  40.409  51.730  0.00  0.00            
ATOM   2803  CB  ARG X 175      54.833  41.099  50.068  0.00  0.00            
ATOM   2804  HB2 ARG X 175      54.368  40.464  49.314  0.00  0.00            
ATOM   2805  HB3 ARG X 175      54.031  41.625  50.586  0.00  0.00            
ATOM   2806  CG  ARG X 175      55.852  42.069  49.446  0.00  0.00            
ATOM   2807  HG2 ARG X 175      56.159  42.774  50.218  0.00  0.00            
ATOM   2808  HG3 ARG X 175      56.682  41.510  49.013  0.00  0.00            
ATOM   2809  CD  ARG X 175      55.173  42.678  48.240  0.00  0.00            
ATOM   2810  HD2 ARG X 175      55.993  43.033  47.616  0.00  0.00            
ATOM   2811  HD3 ARG X 175      54.646  41.894  47.697  0.00  0.00            
ATOM   2812  NE  ARG X 175      54.199  43.756  48.487  0.00  0.00            
ATOM   2813  HE  ARG X 175      54.176  44.083  49.443  0.00  0.00            
ATOM   2814  CZ  ARG X 175      53.577  44.556  47.632  0.00  0.00            
ATOM   2815  NH1 ARG X 175      53.492  44.338  46.403  0.00  0.00            
ATOM   2816 HH11 ARG X 175      54.008  43.555  46.030  0.00  0.00            
ATOM   2817 HH12 ARG X 175      53.219  45.096  45.792  0.00  0.00            
ATOM   2818  NH2 ARG X 175      52.848  45.557  48.056  0.00  0.00            
ATOM   2819 HH21 ARG X 175      52.589  45.739  49.015  0.00  0.00            
ATOM   2820 HH22 ARG X 175      52.390  46.026  47.287  0.00  0.00            
ATOM   2821  C   ARG X 175      54.362  39.412  51.776  0.00  0.00            
ATOM   2822  O   ARG X 175      54.122  39.763  52.919  0.00  0.00            
ATOM   2823  N   LEU X 176      53.648  38.375  51.252  0.00  0.00            
ATOM   2824  H   LEU X 176      54.040  38.056  50.378  0.00  0.00            
ATOM   2825  CA  LEU X 176      52.610  37.687  52.057  0.00  0.00            
ATOM   2826  HA  LEU X 176      51.868  38.386  52.444  0.00  0.00            
ATOM   2827  CB  LEU X 176      51.877  36.711  51.217  0.00  0.00            
ATOM   2828  HB2 LEU X 176      51.613  37.239  50.301  0.00  0.00            
ATOM   2829  HB3 LEU X 176      52.526  35.856  51.025  0.00  0.00            
ATOM   2830  CG  LEU X 176      50.621  36.021  51.906  0.00  0.00            
ATOM   2831  HG  LEU X 176      50.860  35.413  52.779  0.00  0.00            
ATOM   2832  CD1 LEU X 176      49.622  37.158  52.270  0.00  0.00            
ATOM   2833 HD11 LEU X 176      49.669  37.945  51.518  0.00  0.00            
ATOM   2834 HD12 LEU X 176      48.592  36.846  52.442  0.00  0.00            
ATOM   2835 HD13 LEU X 176      49.983  37.823  53.054  0.00  0.00            
ATOM   2836  CD2 LEU X 176      49.954  35.366  50.721  0.00  0.00            
ATOM   2837 HD21 LEU X 176      50.634  34.685  50.210  0.00  0.00            
ATOM   2838 HD22 LEU X 176      49.224  34.656  51.110  0.00  0.00            
ATOM   2839 HD23 LEU X 176      49.536  36.143  50.081  0.00  0.00            
ATOM   2840  C   LEU X 176      53.247  37.008  53.290  0.00  0.00            
ATOM   2841  O   LEU X 176      52.760  37.248  54.424  0.00  0.00            
ATOM   2842  N   VAL X 177      54.285  36.181  53.032  0.00  0.00            
ATOM   2843  H   VAL X 177      54.378  35.765  52.116  0.00  0.00            
ATOM   2844  CA  VAL X 177      55.100  35.496  54.073  0.00  0.00            
ATOM   2845  HA  VAL X 177      54.537  34.721  54.592  0.00  0.00            
ATOM   2846  CB  VAL X 177      56.175  34.491  53.537  0.00  0.00            
ATOM   2847  HB  VAL X 177      57.022  35.013  53.092  0.00  0.00            
ATOM   2848  CG1 VAL X 177      56.677  33.561  54.621  0.00  0.00            
ATOM   2849 HG11 VAL X 177      56.821  34.126  55.541  0.00  0.00            
ATOM   2850 HG12 VAL X 177      55.996  32.727  54.791  0.00  0.00            
ATOM   2851 HG13 VAL X 177      57.612  33.101  54.298  0.00  0.00            
ATOM   2852  CG2 VAL X 177      55.548  33.660  52.419  0.00  0.00            
ATOM   2853 HG21 VAL X 177      56.258  32.880  52.144  0.00  0.00            
ATOM   2854 HG22 VAL X 177      54.641  33.145  52.735  0.00  0.00            
ATOM   2855 HG23 VAL X 177      55.514  34.243  51.498  0.00  0.00            
ATOM   2856  C   VAL X 177      55.589  36.429  55.168  0.00  0.00            
ATOM   2857  O   VAL X 177      55.208  36.255  56.314  0.00  0.00            
ATOM   2858  N   LEU X 178      56.464  37.431  54.890  0.00  0.00            
ATOM   2859  H   LEU X 178      56.757  37.497  53.926  0.00  0.00            
ATOM   2860  CA  LEU X 178      56.947  38.481  55.804  0.00  0.00            
ATOM   2861  HA  LEU X 178      57.347  37.992  56.692  0.00  0.00            
ATOM   2862  CB  LEU X 178      57.999  39.379  55.025  0.00  0.00            
ATOM   2863  HB2 LEU X 178      57.453  39.567  54.101  0.00  0.00            
ATOM   2864  HB3 LEU X 178      58.100  40.327  55.554  0.00  0.00            
ATOM   2865  CG  LEU X 178      59.290  38.640  54.811  0.00  0.00            
ATOM   2866  HG  LEU X 178      59.087  37.697  54.304  0.00  0.00            
ATOM   2867  CD1 LEU X 178      60.180  39.322  53.837  0.00  0.00            
ATOM   2868 HD11 LEU X 178      60.473  40.222  54.378  0.00  0.00            
ATOM   2869 HD12 LEU X 178      60.990  38.660  53.532  0.00  0.00            
ATOM   2870 HD13 LEU X 178      59.508  39.567  53.015  0.00  0.00            
ATOM   2871  CD2 LEU X 178      60.092  38.147  56.043  0.00  0.00            
ATOM   2872 HD21 LEU X 178      59.385  37.793  56.793  0.00  0.00            
ATOM   2873 HD22 LEU X 178      60.809  37.411  55.679  0.00  0.00            
ATOM   2874 HD23 LEU X 178      60.594  38.912  56.635  0.00  0.00            
ATOM   2875  C   LEU X 178      55.894  39.470  56.354  0.00  0.00            
ATOM   2876  O   LEU X 178      55.981  39.844  57.524  0.00  0.00            
ATOM   2877  N   GLY X 179      55.001  39.913  55.515  0.00  0.00            
ATOM   2878  H   GLY X 179      54.957  39.586  54.560  0.00  0.00            
ATOM   2879  CA  GLY X 179      54.111  41.058  55.906  0.00  0.00            
ATOM   2880  HA2 GLY X 179      54.597  41.779  56.564  0.00  0.00            
ATOM   2881  HA3 GLY X 179      53.834  41.641  55.028  0.00  0.00            
ATOM   2882  C   GLY X 179      52.756  40.630  56.558  0.00  0.00            
ATOM   2883  O   GLY X 179      51.952  41.514  56.890  0.00  0.00            
ATOM   2884  N   PHE X 180      52.442  39.362  56.704  0.00  0.00            
ATOM   2885  H   PHE X 180      53.157  38.677  56.503  0.00  0.00            
ATOM   2886  CA  PHE X 180      51.124  38.869  57.215  0.00  0.00            
ATOM   2887  HA  PHE X 180      50.710  39.507  57.996  0.00  0.00            
ATOM   2888  CB  PHE X 180      50.099  38.621  56.081  0.00  0.00            
ATOM   2889  HB2 PHE X 180      49.856  39.583  55.630  0.00  0.00            
ATOM   2890  HB3 PHE X 180      50.562  37.974  55.336  0.00  0.00            
ATOM   2891  CG  PHE X 180      48.719  38.139  56.546  0.00  0.00            
ATOM   2892  CD1 PHE X 180      48.108  38.544  57.764  0.00  0.00            
ATOM   2893  HD1 PHE X 180      48.597  39.204  58.465  0.00  0.00            
ATOM   2894  CE1 PHE X 180      46.763  38.116  58.013  0.00  0.00            
ATOM   2895  HE1 PHE X 180      46.249  38.391  58.922  0.00  0.00            
ATOM   2896  CZ  PHE X 180      46.144  37.333  57.057  0.00  0.00            
ATOM   2897  HZ  PHE X 180      45.153  36.948  57.244  0.00  0.00            
ATOM   2898  CE2 PHE X 180      46.765  36.960  55.792  0.00  0.00            
ATOM   2899  HE2 PHE X 180      46.143  36.402  55.108  0.00  0.00            
ATOM   2900  CD2 PHE X 180      48.068  37.393  55.606  0.00  0.00            
ATOM   2901  HD2 PHE X 180      48.496  37.154  54.644  0.00  0.00            
ATOM   2902  C   PHE X 180      51.335  37.557  57.939  0.00  0.00            
ATOM   2903  O   PHE X 180      51.216  37.540  59.172  0.00  0.00            
ATOM   2904  N   LEU X 181      51.780  36.461  57.233  0.00  0.00            
ATOM   2905  H   LEU X 181      52.157  36.615  56.308  0.00  0.00            
ATOM   2906  CA  LEU X 181      51.857  35.103  57.792  0.00  0.00            
ATOM   2907  HA  LEU X 181      50.854  34.834  58.125  0.00  0.00            
ATOM   2908  CB  LEU X 181      52.046  34.103  56.644  0.00  0.00            
ATOM   2909  HB2 LEU X 181      53.028  34.350  56.239  0.00  0.00            
ATOM   2910  HB3 LEU X 181      52.040  33.096  57.060  0.00  0.00            
ATOM   2911  CG  LEU X 181      51.049  34.264  55.461  0.00  0.00            
ATOM   2912  HG  LEU X 181      51.211  35.247  55.018  0.00  0.00            
ATOM   2913  CD1 LEU X 181      51.440  33.258  54.388  0.00  0.00            
ATOM   2914 HD11 LEU X 181      52.403  33.515  53.947  0.00  0.00            
ATOM   2915 HD12 LEU X 181      51.439  32.246  54.794  0.00  0.00            
ATOM   2916 HD13 LEU X 181      50.694  33.273  53.594  0.00  0.00            
ATOM   2917  CD2 LEU X 181      49.585  34.041  55.789  0.00  0.00            
ATOM   2918 HD21 LEU X 181      48.941  33.849  54.930  0.00  0.00            
ATOM   2919 HD22 LEU X 181      49.318  33.397  56.627  0.00  0.00            
ATOM   2920 HD23 LEU X 181      49.313  35.019  56.186  0.00  0.00            
ATOM   2921  C   LEU X 181      52.880  35.044  58.923  0.00  0.00            
ATOM   2922  O   LEU X 181      52.453  34.674  59.980  0.00  0.00            
ATOM   2923  N   TRP X 182      54.091  35.525  58.785  0.00  0.00            
ATOM   2924  H   TRP X 182      54.209  36.156  58.005  0.00  0.00            
ATOM   2925  CA  TRP X 182      55.141  35.517  59.848  0.00  0.00            
ATOM   2926  HA  TRP X 182      55.354  34.468  60.058  0.00  0.00            
ATOM   2927  CB  TRP X 182      56.506  35.903  59.299  0.00  0.00            
ATOM   2928  HB2 TRP X 182      56.704  35.132  58.554  0.00  0.00            
ATOM   2929  HB3 TRP X 182      56.472  36.896  58.850  0.00  0.00            
ATOM   2930  CG  TRP X 182      57.539  35.886  60.377  0.00  0.00            
ATOM   2931  CD1 TRP X 182      58.003  36.899  61.120  0.00  0.00            
ATOM   2932  HD1 TRP X 182      57.717  37.938  61.052  0.00  0.00            
ATOM   2933  NE1 TRP X 182      58.863  36.465  62.115  0.00  0.00            
ATOM   2934  HE1 TRP X 182      59.287  37.088  62.787  0.00  0.00            
ATOM   2935  CE2 TRP X 182      59.008  35.086  62.041  0.00  0.00            
ATOM   2936  CZ2 TRP X 182      59.768  34.138  62.770  0.00  0.00            
ATOM   2937  HZ2 TRP X 182      60.279  34.475  63.660  0.00  0.00            
ATOM   2938  CH2 TRP X 182      59.728  32.762  62.522  0.00  0.00            
ATOM   2939  HH2 TRP X 182      60.384  32.074  63.034  0.00  0.00            
ATOM   2940  CZ3 TRP X 182      58.819  32.361  61.489  0.00  0.00            
ATOM   2941  HZ3 TRP X 182      58.708  31.310  61.268  0.00  0.00            
ATOM   2942  CE3 TRP X 182      58.058  33.312  60.753  0.00  0.00            
ATOM   2943  HE3 TRP X 182      57.475  32.839  59.977  0.00  0.00            
ATOM   2944  CD2 TRP X 182      58.164  34.737  61.001  0.00  0.00            
ATOM   2945  C   TRP X 182      54.739  36.248  61.120  0.00  0.00            
ATOM   2946  O   TRP X 182      54.668  35.588  62.202  0.00  0.00            
ATOM   2947  N   PRO X 183      54.270  37.550  60.964  0.00  0.00            
ATOM   2948  CD  PRO X 183      54.468  38.470  59.947  0.00  0.00            
ATOM   2949  HD2 PRO X 183      53.724  38.244  59.183  0.00  0.00            
ATOM   2950  HD3 PRO X 183      55.461  38.477  59.498  0.00  0.00            
ATOM   2951  CG  PRO X 183      54.167  39.899  60.503  0.00  0.00            
ATOM   2952  HG2 PRO X 183      53.713  40.495  59.711  0.00  0.00            
ATOM   2953  HG3 PRO X 183      55.023  40.517  60.773  0.00  0.00            
ATOM   2954  CB  PRO X 183      53.260  39.624  61.703  0.00  0.00            
ATOM   2955  HB2 PRO X 183      52.264  39.427  61.307  0.00  0.00            
ATOM   2956  HB3 PRO X 183      53.431  40.340  62.507  0.00  0.00            
ATOM   2957  CA  PRO X 183      53.756  38.294  62.134  0.00  0.00            
ATOM   2958  HA  PRO X 183      54.603  38.380  62.815  0.00  0.00            
ATOM   2959  C   PRO X 183      52.628  37.536  62.776  0.00  0.00            
ATOM   2960  O   PRO X 183      52.535  37.508  64.006  0.00  0.00            
ATOM   2961  N   LEU X 184      51.671  37.010  62.034  0.00  0.00            
ATOM   2962  H   LEU X 184      51.728  37.058  61.026  0.00  0.00            
ATOM   2963  CA  LEU X 184      50.453  36.364  62.584  0.00  0.00            
ATOM   2964  HA  LEU X 184      49.924  37.082  63.211  0.00  0.00            
ATOM   2965  CB  LEU X 184      49.589  36.108  61.347  0.00  0.00            
ATOM   2966  HB2 LEU X 184      49.410  37.088  60.904  0.00  0.00            
ATOM   2967  HB3 LEU X 184      50.145  35.567  60.582  0.00  0.00            
ATOM   2968  CG  LEU X 184      48.246  35.394  61.542  0.00  0.00            
ATOM   2969  HG  LEU X 184      48.406  34.492  62.133  0.00  0.00            
ATOM   2970  CD1 LEU X 184      47.238  36.303  62.356  0.00  0.00            
ATOM   2971 HD11 LEU X 184      46.194  35.992  62.328  0.00  0.00            
ATOM   2972 HD12 LEU X 184      47.435  36.298  63.428  0.00  0.00            
ATOM   2973 HD13 LEU X 184      47.321  37.268  61.856  0.00  0.00            
ATOM   2974  CD2 LEU X 184      47.645  34.920  60.212  0.00  0.00            
ATOM   2975 HD21 LEU X 184      46.733  34.400  60.506  0.00  0.00            
ATOM   2976 HD22 LEU X 184      47.468  35.805  59.602  0.00  0.00            
ATOM   2977 HD23 LEU X 184      48.335  34.263  59.682  0.00  0.00            
ATOM   2978  C   LEU X 184      50.793  35.130  63.345  0.00  0.00            
ATOM   2979  O   LEU X 184      50.153  34.895  64.381  0.00  0.00            
ATOM   2980  N   LEU X 185      51.529  34.184  62.783  0.00  0.00            
ATOM   2981  H   LEU X 185      51.954  34.364  61.884  0.00  0.00            
ATOM   2982  CA  LEU X 185      51.914  32.918  63.459  0.00  0.00            
ATOM   2983  HA  LEU X 185      51.005  32.415  63.787  0.00  0.00            
ATOM   2984  CB  LEU X 185      52.687  32.062  62.407  0.00  0.00            
ATOM   2985  HB2 LEU X 185      53.325  32.646  61.744  0.00  0.00            
ATOM   2986  HB3 LEU X 185      53.341  31.440  63.019  0.00  0.00            
ATOM   2987  CG  LEU X 185      51.799  31.156  61.549  0.00  0.00            
ATOM   2988  HG  LEU X 185      52.380  30.598  60.814  0.00  0.00            
ATOM   2989  CD1 LEU X 185      51.129  30.063  62.310  0.00  0.00            
ATOM   2990 HD11 LEU X 185      50.267  29.663  61.776  0.00  0.00            
ATOM   2991 HD12 LEU X 185      51.703  29.164  62.532  0.00  0.00            
ATOM   2992 HD13 LEU X 185      50.712  30.472  63.230  0.00  0.00            
ATOM   2993  CD2 LEU X 185      50.603  31.840  60.930  0.00  0.00            
ATOM   2994 HD21 LEU X 185      49.925  32.229  61.690  0.00  0.00            
ATOM   2995 HD22 LEU X 185      50.926  32.665  60.294  0.00  0.00            
ATOM   2996 HD23 LEU X 185      50.033  31.254  60.209  0.00  0.00            
ATOM   2997  C   LEU X 185      52.851  33.211  64.643  0.00  0.00            
ATOM   2998  O   LEU X 185      52.581  32.761  65.767  0.00  0.00            
ATOM   2999  N   THR X 186      53.902  34.135  64.634  0.00  0.00            
ATOM   3000  H   THR X 186      54.068  34.566  63.736  0.00  0.00            
ATOM   3001  CA  THR X 186      54.746  34.525  65.818  0.00  0.00            
ATOM   3002  HA  THR X 186      55.027  33.553  66.225  0.00  0.00            
ATOM   3003  CB  THR X 186      55.937  35.369  65.463  0.00  0.00            
ATOM   3004  HB  THR X 186      56.312  35.742  66.417  0.00  0.00            
ATOM   3005  CG2 THR X 186      56.978  34.618  64.567  0.00  0.00            
ATOM   3006 HG21 THR X 186      56.743  34.489  63.511  0.00  0.00            
ATOM   3007 HG22 THR X 186      57.974  35.038  64.703  0.00  0.00            
ATOM   3008 HG23 THR X 186      56.960  33.608  64.976  0.00  0.00            
ATOM   3009  OG1 THR X 186      55.521  36.632  64.805  0.00  0.00            
ATOM   3010  HG1 THR X 186      55.168  36.411  63.940  0.00  0.00            
ATOM   3011  C   THR X 186      53.903  35.280  66.934  0.00  0.00            
ATOM   3012  O   THR X 186      53.958  34.894  68.087  0.00  0.00            
ATOM   3013  N   LEU X 187      53.086  36.258  66.622  0.00  0.00            
ATOM   3014  H   LEU X 187      53.040  36.549  65.656  0.00  0.00            
ATOM   3015  CA  LEU X 187      52.160  36.893  67.619  0.00  0.00            
ATOM   3016  HA  LEU X 187      52.754  37.218  68.474  0.00  0.00            
ATOM   3017  CB  LEU X 187      51.539  38.202  67.073  0.00  0.00            
ATOM   3018  HB2 LEU X 187      50.924  37.962  66.206  0.00  0.00            
ATOM   3019  HB3 LEU X 187      50.967  38.858  67.729  0.00  0.00            
ATOM   3020  CG  LEU X 187      52.570  39.242  66.567  0.00  0.00            
ATOM   3021  HG  LEU X 187      53.453  38.823  66.086  0.00  0.00            
ATOM   3022  CD1 LEU X 187      51.936  40.343  65.608  0.00  0.00            
ATOM   3023 HD11 LEU X 187      50.988  40.733  65.979  0.00  0.00            
ATOM   3024 HD12 LEU X 187      52.733  41.084  65.536  0.00  0.00            
ATOM   3025 HD13 LEU X 187      51.775  39.866  64.641  0.00  0.00            
ATOM   3026  CD2 LEU X 187      53.081  40.086  67.760  0.00  0.00            
ATOM   3027 HD21 LEU X 187      53.820  40.788  67.376  0.00  0.00            
ATOM   3028 HD22 LEU X 187      52.211  40.605  68.163  0.00  0.00            
ATOM   3029 HD23 LEU X 187      53.585  39.398  68.439  0.00  0.00            
ATOM   3030  C   LEU X 187      51.171  35.892  68.272  0.00  0.00            
ATOM   3031  O   LEU X 187      50.866  35.932  69.410  0.00  0.00            
ATOM   3032  N   THR X 188      50.512  35.046  67.460  0.00  0.00            
ATOM   3033  H   THR X 188      50.731  35.117  66.477  0.00  0.00            
ATOM   3034  CA  THR X 188      49.679  33.964  67.977  0.00  0.00            
ATOM   3035  HA  THR X 188      48.798  34.339  68.498  0.00  0.00            
ATOM   3036  CB  THR X 188      49.242  33.012  66.806  0.00  0.00            
ATOM   3037  HB  THR X 188      50.122  32.730  66.229  0.00  0.00            
ATOM   3038  CG2 THR X 188      48.546  31.783  67.267  0.00  0.00            
ATOM   3039 HG21 THR X 188      49.377  31.246  67.725  0.00  0.00            
ATOM   3040 HG22 THR X 188      47.746  31.937  67.991  0.00  0.00            
ATOM   3041 HG23 THR X 188      48.124  31.187  66.458  0.00  0.00            
ATOM   3042  OG1 THR X 188      48.368  33.674  65.978  0.00  0.00            
ATOM   3043  HG1 THR X 188      48.913  34.316  65.517  0.00  0.00            
ATOM   3044  C   THR X 188      50.498  33.130  68.976  0.00  0.00            
ATOM   3045  O   THR X 188      50.111  32.975  70.137  0.00  0.00            
ATOM   3046  N   ILE X 189      51.741  32.758  68.582  0.00  0.00            
ATOM   3047  H   ILE X 189      52.069  32.901  67.638  0.00  0.00            
ATOM   3048  CA  ILE X 189      52.607  31.985  69.559  0.00  0.00            
ATOM   3049  HA  ILE X 189      51.992  31.205  70.007  0.00  0.00            
ATOM   3050  CB  ILE X 189      53.741  31.298  68.722  0.00  0.00            
ATOM   3051  HB  ILE X 189      54.310  32.099  68.250  0.00  0.00            
ATOM   3052  CG2 ILE X 189      54.809  30.595  69.625  0.00  0.00            
ATOM   3053 HG21 ILE X 189      55.356  31.297  70.254  0.00  0.00            
ATOM   3054 HG22 ILE X 189      54.177  30.003  70.287  0.00  0.00            
ATOM   3055 HG23 ILE X 189      55.469  29.923  69.077  0.00  0.00            
ATOM   3056  CG1 ILE X 189      53.201  30.164  67.852  0.00  0.00            
ATOM   3057 HG12 ILE X 189      52.545  30.530  67.063  0.00  0.00            
ATOM   3058 HG13 ILE X 189      53.960  29.789  67.165  0.00  0.00            
ATOM   3059  CD1 ILE X 189      52.496  28.953  68.483  0.00  0.00            
ATOM   3060 HD11 ILE X 189      52.249  28.243  67.694  0.00  0.00            
ATOM   3061 HD12 ILE X 189      51.652  29.208  69.124  0.00  0.00            
ATOM   3062 HD13 ILE X 189      53.198  28.314  69.019  0.00  0.00            
ATOM   3063  C   ILE X 189      53.126  32.866  70.777  0.00  0.00            
ATOM   3064  O   ILE X 189      53.354  32.253  71.781  0.00  0.00            
ATOM   3065  N   CYS X 190      53.387  34.202  70.584  0.00  0.00            
ATOM   3066  H   CYS X 190      53.293  34.674  69.696  0.00  0.00            
ATOM   3067  CA  CYS X 190      53.923  34.930  71.683  0.00  0.00            
ATOM   3068  HA  CYS X 190      54.721  34.284  72.051  0.00  0.00            
ATOM   3069  CB  CYS X 190      54.755  36.121  71.134  0.00  0.00            
ATOM   3070  HB2 CYS X 190      55.581  36.333  71.813  0.00  0.00            
ATOM   3071  HB3 CYS X 190      55.177  35.863  70.163  0.00  0.00            
ATOM   3072  SG  CYS X 190      53.775  37.677  71.024  0.00  0.00            
ATOM   3073  HG  CYS X 190      54.737  38.597  71.139  0.00  0.00            
ATOM   3074  C   CYS X 190      52.919  35.246  72.736  0.00  0.00            
ATOM   3075  O   CYS X 190      53.180  34.926  73.928  0.00  0.00            
ATOM   3076  N   TYR X 191      51.701  35.727  72.287  0.00  0.00            
ATOM   3077  H   TYR X 191      51.688  36.068  71.337  0.00  0.00            
ATOM   3078  CA  TYR X 191      50.453  35.860  73.058  0.00  0.00            
ATOM   3079  HA  TYR X 191      50.670  36.535  73.886  0.00  0.00            
ATOM   3080  CB  TYR X 191      49.351  36.400  72.147  0.00  0.00            
ATOM   3081  HB2 TYR X 191      49.129  35.833  71.243  0.00  0.00            
ATOM   3082  HB3 TYR X 191      48.496  36.281  72.812  0.00  0.00            
ATOM   3083  CG  TYR X 191      49.540  37.890  71.771  0.00  0.00            
ATOM   3084  CD1 TYR X 191      48.829  38.317  70.583  0.00  0.00            
ATOM   3085  HD1 TYR X 191      48.275  37.644  69.945  0.00  0.00            
ATOM   3086  CE1 TYR X 191      49.004  39.622  70.043  0.00  0.00            
ATOM   3087  HE1 TYR X 191      48.640  39.875  69.059  0.00  0.00            
ATOM   3088  CZ  TYR X 191      49.769  40.550  70.822  0.00  0.00            
ATOM   3089  OH  TYR X 191      49.993  41.816  70.400  0.00  0.00            
ATOM   3090  HH  TYR X 191      50.874  42.052  70.701  0.00  0.00            
ATOM   3091  CE2 TYR X 191      50.471  40.117  71.969  0.00  0.00            
ATOM   3092  HE2 TYR X 191      51.045  40.837  72.533  0.00  0.00            
ATOM   3093  CD2 TYR X 191      50.307  38.769  72.404  0.00  0.00            
ATOM   3094  HD2 TYR X 191      50.805  38.469  73.314  0.00  0.00            
ATOM   3095  C   TYR X 191      50.019  34.514  73.666  0.00  0.00            
ATOM   3096  O   TYR X 191      49.754  34.393  74.873  0.00  0.00            
ATOM   3097  N   THR X 192      49.934  33.470  72.843  0.00  0.00            
ATOM   3098  H   THR X 192      50.236  33.641  71.894  0.00  0.00            
ATOM   3099  CA  THR X 192      49.707  32.121  73.352  0.00  0.00            
ATOM   3100  HA  THR X 192      48.675  32.084  73.701  0.00  0.00            
ATOM   3101  CB  THR X 192      49.776  31.074  72.273  0.00  0.00            
ATOM   3102  HB  THR X 192      50.680  31.311  71.712  0.00  0.00            
ATOM   3103  CG2 THR X 192      49.955  29.554  72.596  0.00  0.00            
ATOM   3104 HG21 THR X 192      49.103  29.115  73.115  0.00  0.00            
ATOM   3105 HG22 THR X 192      50.094  28.961  71.692  0.00  0.00            
ATOM   3106 HG23 THR X 192      50.847  29.408  73.205  0.00  0.00            
ATOM   3107  OG1 THR X 192      48.743  31.172  71.425  0.00  0.00            
ATOM   3108  HG1 THR X 192      48.832  31.957  70.879  0.00  0.00            
ATOM   3109  C   THR X 192      50.735  31.703  74.413  0.00  0.00            
ATOM   3110  O   THR X 192      50.246  31.182  75.424  0.00  0.00            
ATOM   3111  N   PHE X 193      52.092  31.968  74.359  0.00  0.00            
ATOM   3112  H   PHE X 193      52.437  32.318  73.476  0.00  0.00            
ATOM   3113  CA  PHE X 193      53.007  31.610  75.360  0.00  0.00            
ATOM   3114  HA  PHE X 193      52.839  30.542  75.499  0.00  0.00            
ATOM   3115  CB  PHE X 193      54.448  31.836  75.027  0.00  0.00            
ATOM   3116  HB2 PHE X 193      54.881  30.894  74.690  0.00  0.00            
ATOM   3117  HB3 PHE X 193      54.504  32.541  74.197  0.00  0.00            
ATOM   3118  CG  PHE X 193      55.367  32.184  76.143  0.00  0.00            
ATOM   3119  CD1 PHE X 193      55.889  31.133  76.970  0.00  0.00            
ATOM   3120  HD1 PHE X 193      55.484  30.160  76.733  0.00  0.00            
ATOM   3121  CE1 PHE X 193      56.782  31.412  78.019  0.00  0.00            
ATOM   3122  HE1 PHE X 193      57.303  30.634  78.556  0.00  0.00            
ATOM   3123  CZ  PHE X 193      57.016  32.771  78.359  0.00  0.00            
ATOM   3124  HZ  PHE X 193      57.776  32.926  79.111  0.00  0.00            
ATOM   3125  CE2 PHE X 193      56.586  33.817  77.491  0.00  0.00            
ATOM   3126  HE2 PHE X 193      56.943  34.818  77.681  0.00  0.00            
ATOM   3127  CD2 PHE X 193      55.686  33.491  76.415  0.00  0.00            
ATOM   3128  HD2 PHE X 193      55.147  34.234  75.846  0.00  0.00            
ATOM   3129  C   PHE X 193      52.691  32.328  76.670  0.00  0.00            
ATOM   3130  O   PHE X 193      52.753  31.720  77.731  0.00  0.00            
ATOM   3131  N   ILE X 194      52.444  33.608  76.663  0.00  0.00            
ATOM   3132  H   ILE X 194      52.497  34.130  75.800  0.00  0.00            
ATOM   3133  CA  ILE X 194      52.159  34.427  77.801  0.00  0.00            
ATOM   3134  HA  ILE X 194      52.975  34.408  78.523  0.00  0.00            
ATOM   3135  CB  ILE X 194      51.905  35.879  77.346  0.00  0.00            
ATOM   3136  HB  ILE X 194      51.278  35.874  76.455  0.00  0.00            
ATOM   3137  CG2 ILE X 194      51.161  36.705  78.376  0.00  0.00            
ATOM   3138 HG21 ILE X 194      50.081  36.586  78.462  0.00  0.00            
ATOM   3139 HG22 ILE X 194      51.645  36.593  79.346  0.00  0.00            
ATOM   3140 HG23 ILE X 194      51.559  37.710  78.230  0.00  0.00            
ATOM   3141  CG1 ILE X 194      53.152  36.634  76.821  0.00  0.00            
ATOM   3142 HG12 ILE X 194      53.666  36.930  77.736  0.00  0.00            
ATOM   3143 HG13 ILE X 194      53.757  35.948  76.228  0.00  0.00            
ATOM   3144  CD1 ILE X 194      53.017  37.856  75.953  0.00  0.00            
ATOM   3145 HD11 ILE X 194      52.252  38.547  76.308  0.00  0.00            
ATOM   3146 HD12 ILE X 194      53.981  38.362  75.903  0.00  0.00            
ATOM   3147 HD13 ILE X 194      52.812  37.527  74.934  0.00  0.00            
ATOM   3148  C   ILE X 194      50.898  33.857  78.469  0.00  0.00            
ATOM   3149  O   ILE X 194      50.894  33.539  79.637  0.00  0.00            
ATOM   3150  N   LEU X 195      49.749  33.717  77.761  0.00  0.00            
ATOM   3151  H   LEU X 195      49.743  33.952  76.779  0.00  0.00            
ATOM   3152  CA  LEU X 195      48.553  33.064  78.337  0.00  0.00            
ATOM   3153  HA  LEU X 195      48.231  33.660  79.191  0.00  0.00            
ATOM   3154  CB  LEU X 195      47.430  33.187  77.292  0.00  0.00            
ATOM   3155  HB2 LEU X 195      47.743  32.668  76.386  0.00  0.00            
ATOM   3156  HB3 LEU X 195      46.511  32.767  77.701  0.00  0.00            
ATOM   3157  CG  LEU X 195      47.010  34.617  76.799  0.00  0.00            
ATOM   3158  HG  LEU X 195      47.831  34.910  76.145  0.00  0.00            
ATOM   3159  CD1 LEU X 195      45.774  34.481  75.950  0.00  0.00            
ATOM   3160 HD11 LEU X 195      46.012  33.985  75.009  0.00  0.00            
ATOM   3161 HD12 LEU X 195      44.988  33.893  76.424  0.00  0.00            
ATOM   3162 HD13 LEU X 195      45.342  35.465  75.763  0.00  0.00            
ATOM   3163  CD2 LEU X 195      46.749  35.655  77.894  0.00  0.00            
ATOM   3164 HD21 LEU X 195      47.681  35.881  78.412  0.00  0.00            
ATOM   3165 HD22 LEU X 195      46.469  36.608  77.445  0.00  0.00            
ATOM   3166 HD23 LEU X 195      45.919  35.366  78.540  0.00  0.00            
ATOM   3167  C   LEU X 195      48.733  31.651  78.990  0.00  0.00            
ATOM   3168  O   LEU X 195      48.267  31.342  80.119  0.00  0.00            
ATOM   3169  N   LEU X 196      49.475  30.792  78.294  0.00  0.00            
ATOM   3170  H   LEU X 196      49.987  31.101  77.480  0.00  0.00            
ATOM   3171  CA  LEU X 196      49.784  29.430  78.817  0.00  0.00            
ATOM   3172  HA  LEU X 196      48.810  28.981  79.010  0.00  0.00            
ATOM   3173  CB  LEU X 196      50.419  28.634  77.710  0.00  0.00            
ATOM   3174  HB2 LEU X 196      51.130  29.191  77.100  0.00  0.00            
ATOM   3175  HB3 LEU X 196      50.926  27.749  78.093  0.00  0.00            
ATOM   3176  CG  LEU X 196      49.373  28.153  76.701  0.00  0.00            
ATOM   3177  HG  LEU X 196      48.660  28.933  76.434  0.00  0.00            
ATOM   3178  CD1 LEU X 196      50.015  27.608  75.506  0.00  0.00            
ATOM   3179 HD11 LEU X 196      50.816  28.203  75.068  0.00  0.00            
ATOM   3180 HD12 LEU X 196      50.361  26.587  75.670  0.00  0.00            
ATOM   3181 HD13 LEU X 196      49.200  27.585  74.783  0.00  0.00            
ATOM   3182  CD2 LEU X 196      48.385  26.986  77.217  0.00  0.00            
ATOM   3183 HD21 LEU X 196      47.889  27.297  78.136  0.00  0.00            
ATOM   3184 HD22 LEU X 196      47.625  26.844  76.448  0.00  0.00            
ATOM   3185 HD23 LEU X 196      48.944  26.056  77.319  0.00  0.00            
ATOM   3186  C   LEU X 196      50.578  29.513  80.129  0.00  0.00            
ATOM   3187  O   LEU X 196      50.179  29.021  81.197  0.00  0.00            
ATOM   3188  N   ARG X 197      51.696  30.197  80.082  0.00  0.00            
ATOM   3189  H   ARG X 197      51.939  30.727  79.257  0.00  0.00            
ATOM   3190  CA  ARG X 197      52.526  30.339  81.293  0.00  0.00            
ATOM   3191  HA  ARG X 197      52.801  29.313  81.537  0.00  0.00            
ATOM   3192  CB  ARG X 197      53.780  31.114  80.841  0.00  0.00            
ATOM   3193  HB2 ARG X 197      54.117  30.650  79.914  0.00  0.00            
ATOM   3194  HB3 ARG X 197      53.466  32.131  80.610  0.00  0.00            
ATOM   3195  CG  ARG X 197      54.922  31.060  81.848  0.00  0.00            
ATOM   3196  HG2 ARG X 197      55.778  31.649  81.520  0.00  0.00            
ATOM   3197  HG3 ARG X 197      54.485  31.408  82.783  0.00  0.00            
ATOM   3198  CD  ARG X 197      55.392  29.648  82.093  0.00  0.00            
ATOM   3199  HD2 ARG X 197      54.697  29.085  82.716  0.00  0.00            
ATOM   3200  HD3 ARG X 197      55.706  29.090  81.211  0.00  0.00            
ATOM   3201  NE  ARG X 197      56.589  29.807  82.959  0.00  0.00            
ATOM   3202  HE  ARG X 197      56.758  30.651  83.488  0.00  0.00            
ATOM   3203  CZ  ARG X 197      57.606  28.983  83.095  0.00  0.00            
ATOM   3204  NH1 ARG X 197      57.654  27.908  82.307  0.00  0.00            
ATOM   3205 HH11 ARG X 197      56.949  27.670  81.624  0.00  0.00            
ATOM   3206 HH12 ARG X 197      58.322  27.183  82.527  0.00  0.00            
ATOM   3207  NH2 ARG X 197      58.512  29.143  83.990  0.00  0.00            
ATOM   3208 HH21 ARG X 197      58.455  29.823  84.734  0.00  0.00            
ATOM   3209 HH22 ARG X 197      59.280  28.486  83.977  0.00  0.00            
ATOM   3210  C   ARG X 197      51.748  31.009  82.460  0.00  0.00            
ATOM   3211  O   ARG X 197      51.903  30.616  83.627  0.00  0.00            
ATOM   3212  N   THR X 198      50.873  31.996  82.215  0.00  0.00            
ATOM   3213  H   THR X 198      50.591  32.277  81.287  0.00  0.00            
ATOM   3214  CA  THR X 198      50.243  32.751  83.315  0.00  0.00            
ATOM   3215  HA  THR X 198      50.956  32.857  84.132  0.00  0.00            
ATOM   3216  CB  THR X 198      49.970  34.131  82.845  0.00  0.00            
ATOM   3217  HB  THR X 198      49.496  34.631  83.689  0.00  0.00            
ATOM   3218  CG2 THR X 198      51.169  35.054  82.618  0.00  0.00            
ATOM   3219 HG21 THR X 198      52.068  34.656  82.149  0.00  0.00            
ATOM   3220 HG22 THR X 198      50.880  36.008  82.176  0.00  0.00            
ATOM   3221 HG23 THR X 198      51.449  35.233  83.656  0.00  0.00            
ATOM   3222  OG1 THR X 198      49.128  34.133  81.679  0.00  0.00            
ATOM   3223  HG1 THR X 198      49.702  34.017  80.918  0.00  0.00            
ATOM   3224  C   THR X 198      48.921  32.031  83.810  0.00  0.00            
ATOM   3225  O   THR X 198      48.398  32.436  84.851  0.00  0.00            
ATOM   3226  N   TRP X 199      48.378  30.982  83.110  0.00  0.00            
ATOM   3227  H   TRP X 199      48.829  30.810  82.223  0.00  0.00            
ATOM   3228  CA  TRP X 199      47.318  30.092  83.535  0.00  0.00            
ATOM   3229  HA  TRP X 199      46.540  30.639  84.067  0.00  0.00            
ATOM   3230  CB  TRP X 199      46.645  29.554  82.202  0.00  0.00            
ATOM   3231  HB2 TRP X 199      46.102  30.404  81.788  0.00  0.00            
ATOM   3232  HB3 TRP X 199      47.420  29.334  81.469  0.00  0.00            
ATOM   3233  CG  TRP X 199      45.717  28.396  82.304  0.00  0.00            
ATOM   3234  CD1 TRP X 199      44.678  28.387  83.110  0.00  0.00            
ATOM   3235  HD1 TRP X 199      44.465  29.141  83.854  0.00  0.00            
ATOM   3236  NE1 TRP X 199      43.698  27.393  82.818  0.00  0.00            
ATOM   3237  HE1 TRP X 199      42.744  27.394  83.150  0.00  0.00            
ATOM   3238  CE2 TRP X 199      44.288  26.514  81.942  0.00  0.00            
ATOM   3239  CZ2 TRP X 199      43.801  25.285  81.409  0.00  0.00            
ATOM   3240  HZ2 TRP X 199      42.766  24.995  81.513  0.00  0.00            
ATOM   3241  CH2 TRP X 199      44.616  24.548  80.573  0.00  0.00            
ATOM   3242  HH2 TRP X 199      44.294  23.628  80.108  0.00  0.00            
ATOM   3243  CZ3 TRP X 199      45.894  24.996  80.236  0.00  0.00            
ATOM   3244  HZ3 TRP X 199      46.572  24.462  79.587  0.00  0.00            
ATOM   3245  CE3 TRP X 199      46.331  26.264  80.754  0.00  0.00            
ATOM   3246  HE3 TRP X 199      47.327  26.626  80.550  0.00  0.00            
ATOM   3247  CD2 TRP X 199      45.567  27.065  81.617  0.00  0.00            
ATOM   3248  C   TRP X 199      47.843  28.867  84.422  0.00  0.00            
ATOM   3249  O   TRP X 199      47.160  28.433  85.360  0.00  0.00            
ATOM   3250  N   SER X 200      49.060  28.513  84.195  0.00  0.00            
ATOM   3251  H   SER X 200      49.475  29.117  83.499  0.00  0.00            
ATOM   3252  CA  SER X 200      49.845  27.687  84.969  0.00  0.00            
ATOM   3253  HA  SER X 200      49.212  26.861  85.295  0.00  0.00            
ATOM   3254  CB  SER X 200      50.788  26.960  84.057  0.00  0.00            
ATOM   3255  HB2 SER X 200      51.092  26.010  84.496  0.00  0.00            
ATOM   3256  HB3 SER X 200      50.281  26.631  83.150  0.00  0.00            
ATOM   3257  OG  SER X 200      51.939  27.701  83.786  0.00  0.00            
ATOM   3258  HG  SER X 200      52.281  27.321  82.974  0.00  0.00            
ATOM   3259  C   SER X 200      50.395  28.395  86.224  0.00  0.00            
ATOM   3260  O   SER X 200      49.981  27.973  87.254  0.00  0.00            
ATOM   3261  N   ARG X 201      51.060  29.568  86.151  0.00  0.00            
ATOM   3262  H   ARG X 201      51.342  29.812  85.213  0.00  0.00            
ATOM   3263  CA  ARG X 201      51.366  30.594  87.263  0.00  0.00            
ATOM   3264  HA  ARG X 201      51.601  30.061  88.185  0.00  0.00            
ATOM   3265  CB  ARG X 201      52.668  31.479  86.935  0.00  0.00            
ATOM   3266  HB2 ARG X 201      52.425  32.112  86.081  0.00  0.00            
ATOM   3267  HB3 ARG X 201      53.003  32.170  87.708  0.00  0.00            
ATOM   3268  CG  ARG X 201      53.820  30.623  86.382  0.00  0.00            
ATOM   3269  HG2 ARG X 201      53.541  30.119  85.456  0.00  0.00            
ATOM   3270  HG3 ARG X 201      54.659  31.248  86.077  0.00  0.00            
ATOM   3271  CD  ARG X 201      54.374  29.511  87.359  0.00  0.00            
ATOM   3272  HD2 ARG X 201      54.878  30.070  88.146  0.00  0.00            
ATOM   3273  HD3 ARG X 201      53.621  28.790  87.679  0.00  0.00            
ATOM   3274  NE  ARG X 201      55.531  28.755  86.823  0.00  0.00            
ATOM   3275  HE  ARG X 201      56.437  29.054  87.154  0.00  0.00            
ATOM   3276  CZ  ARG X 201      55.437  27.809  85.878  0.00  0.00            
ATOM   3277  NH1 ARG X 201      54.473  27.600  85.015  0.00  0.00            
ATOM   3278 HH11 ARG X 201      53.623  28.145  84.972  0.00  0.00            
ATOM   3279 HH12 ARG X 201      54.487  26.780  84.426  0.00  0.00            
ATOM   3280  NH2 ARG X 201      56.399  26.872  85.830  0.00  0.00            
ATOM   3281 HH21 ARG X 201      57.198  26.846  86.448  0.00  0.00            
ATOM   3282 HH22 ARG X 201      56.373  26.210  85.068  0.00  0.00            
ATOM   3283  C   ARG X 201      50.076  31.429  87.594  0.00  0.00            
ATOM   3284  O   ARG X 201      50.271  32.625  87.674  0.00  0.00            
ATOM   3285  N   ARG X 202      48.878  30.843  87.583  0.00  0.00            
ATOM   3286  H   ARG X 202      48.850  29.834  87.532  0.00  0.00            
ATOM   3287  CA  ARG X 202      47.497  31.580  87.651  0.00  0.00            
ATOM   3288  HA  ARG X 202      47.460  32.104  86.695  0.00  0.00            
ATOM   3289  CB  ARG X 202      46.290  30.658  87.784  0.00  0.00            
ATOM   3290  HB2 ARG X 202      46.480  29.674  87.355  0.00  0.00            
ATOM   3291  HB3 ARG X 202      46.179  30.376  88.831  0.00  0.00            
ATOM   3292  CG  ARG X 202      44.992  31.168  87.205  0.00  0.00            
ATOM   3293  HG2 ARG X 202      44.751  31.993  87.875  0.00  0.00            
ATOM   3294  HG3 ARG X 202      45.146  31.554  86.197  0.00  0.00            
ATOM   3295  CD  ARG X 202      43.855  30.075  87.146  0.00  0.00            
ATOM   3296  HD2 ARG X 202      44.295  29.106  86.914  0.00  0.00            
ATOM   3297  HD3 ARG X 202      43.411  29.918  88.129  0.00  0.00            
ATOM   3298  NE  ARG X 202      42.777  30.466  86.114  0.00  0.00            
ATOM   3299  HE  ARG X 202      42.445  31.419  86.157  0.00  0.00            
ATOM   3300  CZ  ARG X 202      42.136  29.502  85.477  0.00  0.00            
ATOM   3301  NH1 ARG X 202      42.272  28.191  85.627  0.00  0.00            
ATOM   3302 HH11 ARG X 202      42.790  27.846  86.422  0.00  0.00            
ATOM   3303 HH12 ARG X 202      41.794  27.477  85.097  0.00  0.00            
ATOM   3304  NH2 ARG X 202      41.191  29.852  84.686  0.00  0.00            
ATOM   3305 HH21 ARG X 202      40.837  30.797  84.720  0.00  0.00            
ATOM   3306 HH22 ARG X 202      40.466  29.164  84.542  0.00  0.00            
ATOM   3307  C   ARG X 202      47.441  32.611  88.818  0.00  0.00            
ATOM   3308  O   ARG X 202      46.670  33.557  88.701  0.00  0.00            
ATOM   3309  N   ALA X 203      48.290  32.556  89.862  0.00  0.00            
ATOM   3310  H   ALA X 203      49.005  31.843  89.879  0.00  0.00            
ATOM   3311  CA  ALA X 203      48.536  33.642  90.844  0.00  0.00            
ATOM   3312  HA  ALA X 203      47.520  34.000  91.008  0.00  0.00            
ATOM   3313  CB  ALA X 203      48.923  33.057  92.226  0.00  0.00            
ATOM   3314  HB1 ALA X 203      48.652  33.841  92.932  0.00  0.00            
ATOM   3315  HB2 ALA X 203      48.370  32.121  92.317  0.00  0.00            
ATOM   3316  HB3 ALA X 203      49.969  32.769  92.327  0.00  0.00            
ATOM   3317  C   ALA X 203      49.458  34.770  90.373  0.00  0.00            
ATOM   3318  O   ALA X 203      50.316  35.235  91.062  0.00  0.00            
ATOM   3319  N   THR X 204      49.230  35.225  89.108  0.00  0.00            
ATOM   3320  H   THR X 204      48.487  34.745  88.619  0.00  0.00            
ATOM   3321  CA  THR X 204      49.773  36.405  88.483  0.00  0.00            
ATOM   3322  HA  THR X 204      50.417  36.908  89.205  0.00  0.00            
ATOM   3323  CB  THR X 204      50.575  36.061  87.247  0.00  0.00            
ATOM   3324  HB  THR X 204      49.900  35.571  86.545  0.00  0.00            
ATOM   3325  CG2 THR X 204      51.206  37.271  86.593  0.00  0.00            
ATOM   3326 HG21 THR X 204      50.566  38.109  86.316  0.00  0.00            
ATOM   3327 HG22 THR X 204      51.937  37.661  87.301  0.00  0.00            
ATOM   3328 HG23 THR X 204      51.474  36.733  85.683  0.00  0.00            
ATOM   3329  OG1 THR X 204      51.543  35.106  87.620  0.00  0.00            
ATOM   3330  HG1 THR X 204      51.109  34.252  87.687  0.00  0.00            
ATOM   3331  C   THR X 204      48.613  37.363  88.203  0.00  0.00            
ATOM   3332  O   THR X 204      47.479  36.931  88.010  0.00  0.00            
ATOM   3333  N   ARG X 205      48.767  38.717  88.204  0.00  0.00            
ATOM   3334  H   ARG X 205      49.654  39.132  88.452  0.00  0.00            
ATOM   3335  CA  ARG X 205      47.725  39.730  87.810  0.00  0.00            
ATOM   3336  HA  ARG X 205      46.774  39.286  88.105  0.00  0.00            
ATOM   3337  CB  ARG X 205      47.973  40.947  88.607  0.00  0.00            
ATOM   3338  HB2 ARG X 205      49.010  41.233  88.431  0.00  0.00            
ATOM   3339  HB3 ARG X 205      47.436  41.774  88.142  0.00  0.00            
ATOM   3340  CG  ARG X 205      47.662  40.872  90.167  0.00  0.00            
ATOM   3341  HG2 ARG X 205      46.582  40.828  90.309  0.00  0.00            
ATOM   3342  HG3 ARG X 205      48.129  39.958  90.533  0.00  0.00            
ATOM   3343  CD  ARG X 205      48.311  41.999  90.991  0.00  0.00            
ATOM   3344  HD2 ARG X 205      47.757  42.931  90.882  0.00  0.00            
ATOM   3345  HD3 ARG X 205      48.104  41.682  92.013  0.00  0.00            
ATOM   3346  NE  ARG X 205      49.757  42.222  90.732  0.00  0.00            
ATOM   3347  HE  ARG X 205      50.406  41.505  91.024  0.00  0.00            
ATOM   3348  CZ  ARG X 205      50.275  43.291  90.088  0.00  0.00            
ATOM   3349  NH1 ARG X 205      49.534  44.195  89.568  0.00  0.00            
ATOM   3350 HH11 ARG X 205      48.586  43.895  89.389  0.00  0.00            
ATOM   3351 HH12 ARG X 205      49.903  45.082  89.256  0.00  0.00            
ATOM   3352  NH2 ARG X 205      51.619  43.352  90.046  0.00  0.00            
ATOM   3353 HH21 ARG X 205      52.227  42.612  90.367  0.00  0.00            
ATOM   3354 HH22 ARG X 205      52.031  44.234  89.776  0.00  0.00            
ATOM   3355  C   ARG X 205      47.642  40.108  86.256  0.00  0.00            
ATOM   3356  O   ARG X 205      48.533  39.868  85.506  0.00  0.00            
ATOM   3357  N   SER X 206      46.429  40.440  85.787  0.00  0.00            
ATOM   3358  H   SER X 206      45.680  40.409  86.465  0.00  0.00            
ATOM   3359  CA  SER X 206      45.921  40.897  84.462  0.00  0.00            
ATOM   3360  HA  SER X 206      45.709  40.064  83.793  0.00  0.00            
ATOM   3361  CB  SER X 206      44.534  41.647  84.635  0.00  0.00            
ATOM   3362  HB2 SER X 206      43.775  41.013  85.092  0.00  0.00            
ATOM   3363  HB3 SER X 206      44.629  42.591  85.172  0.00  0.00            
ATOM   3364  OG  SER X 206      44.073  41.987  83.335  0.00  0.00            
ATOM   3365  HG  SER X 206      43.836  41.179  82.874  0.00  0.00            
ATOM   3366  C   SER X 206      46.947  41.843  83.904  0.00  0.00            
ATOM   3367  O   SER X 206      47.526  42.601  84.630  0.00  0.00            
ATOM   3368  N   THR X 207      47.161  41.968  82.577  0.00  0.00            
ATOM   3369  H   THR X 207      46.669  41.268  82.040  0.00  0.00            
ATOM   3370  CA  THR X 207      47.799  43.136  81.953  0.00  0.00            
ATOM   3371  HA  THR X 207      48.204  43.805  82.712  0.00  0.00            
ATOM   3372  CB  THR X 207      49.094  42.681  81.065  0.00  0.00            
ATOM   3373  HB  THR X 207      49.939  42.547  81.741  0.00  0.00            
ATOM   3374  CG2 THR X 207      48.974  41.297  80.449  0.00  0.00            
ATOM   3375 HG21 THR X 207      48.886  40.481  81.167  0.00  0.00            
ATOM   3376 HG22 THR X 207      48.146  41.360  79.742  0.00  0.00            
ATOM   3377 HG23 THR X 207      49.907  41.128  79.912  0.00  0.00            
ATOM   3378  OG1 THR X 207      49.484  43.645  80.098  0.00  0.00            
ATOM   3379  HG1 THR X 207      49.714  44.431  80.599  0.00  0.00            
ATOM   3380  C   THR X 207      46.870  43.978  81.080  0.00  0.00            
ATOM   3381  O   THR X 207      46.348  43.481  80.115  0.00  0.00            
ATOM   3382  N   LYS X 208      46.817  45.300  81.397  0.00  0.00            
ATOM   3383  H   LYS X 208      47.126  45.508  82.336  0.00  0.00            
ATOM   3384  CA  LYS X 208      46.140  46.333  80.608  0.00  0.00            
ATOM   3385  HA  LYS X 208      45.096  46.023  80.571  0.00  0.00            
ATOM   3386  CB  LYS X 208      46.249  47.642  81.460  0.00  0.00            
ATOM   3387  HB2 LYS X 208      47.316  47.790  81.631  0.00  0.00            
ATOM   3388  HB3 LYS X 208      45.895  48.522  80.923  0.00  0.00            
ATOM   3389  CG  LYS X 208      45.553  47.643  82.791  0.00  0.00            
ATOM   3390  HG2 LYS X 208      44.564  47.202  82.664  0.00  0.00            
ATOM   3391  HG3 LYS X 208      46.115  46.922  83.386  0.00  0.00            
ATOM   3392  CD  LYS X 208      45.542  48.975  83.417  0.00  0.00            
ATOM   3393  HD2 LYS X 208      46.601  49.227  83.477  0.00  0.00            
ATOM   3394  HD3 LYS X 208      45.140  49.666  82.676  0.00  0.00            
ATOM   3395  CE  LYS X 208      45.059  49.246  84.791  0.00  0.00            
ATOM   3396  HE2 LYS X 208      44.040  48.870  84.881  0.00  0.00            
ATOM   3397  HE3 LYS X 208      45.663  48.587  85.415  0.00  0.00            
ATOM   3398  NZ  LYS X 208      45.204  50.706  85.131  0.00  0.00            
ATOM   3399  HZ1 LYS X 208      44.708  51.391  84.579  0.00  0.00            
ATOM   3400  HZ2 LYS X 208      45.081  50.913  86.111  0.00  0.00            
ATOM   3401  HZ3 LYS X 208      46.175  50.931  84.961  0.00  0.00            
ATOM   3402  C   LYS X 208      46.826  46.452  79.237  0.00  0.00            
ATOM   3403  O   LYS X 208      46.132  46.539  78.189  0.00  0.00            
ATOM   3404  N   THR X 209      48.175  46.440  79.264  0.00  0.00            
ATOM   3405  H   THR X 209      48.614  46.267  80.158  0.00  0.00            
ATOM   3406  CA  THR X 209      49.006  46.732  78.079  0.00  0.00            
ATOM   3407  HA  THR X 209      48.786  47.746  77.746  0.00  0.00            
ATOM   3408  CB  THR X 209      50.516  46.608  78.404  0.00  0.00            
ATOM   3409  HB  THR X 209      50.782  45.552  78.447  0.00  0.00            
ATOM   3410  CG2 THR X 209      51.385  47.467  77.476  0.00  0.00            
ATOM   3411 HG21 THR X 209      51.328  48.542  77.644  0.00  0.00            
ATOM   3412 HG22 THR X 209      52.427  47.228  77.685  0.00  0.00            
ATOM   3413 HG23 THR X 209      51.221  47.147  76.447  0.00  0.00            
ATOM   3414  OG1 THR X 209      50.763  47.188  79.635  0.00  0.00            
ATOM   3415  HG1 THR X 209      50.697  46.538  80.338  0.00  0.00            
ATOM   3416  C   THR X 209      48.659  45.670  77.026  0.00  0.00            
ATOM   3417  O   THR X 209      48.418  46.103  75.886  0.00  0.00            
ATOM   3418  N   LEU X 210      48.665  44.386  77.367  0.00  0.00            
ATOM   3419  H   LEU X 210      48.931  44.072  78.289  0.00  0.00            
ATOM   3420  CA  LEU X 210      48.344  43.324  76.420  0.00  0.00            
ATOM   3421  HA  LEU X 210      49.128  43.291  75.664  0.00  0.00            
ATOM   3422  CB  LEU X 210      48.331  41.914  77.081  0.00  0.00            
ATOM   3423  HB2 LEU X 210      49.292  41.777  77.576  0.00  0.00            
ATOM   3424  HB3 LEU X 210      47.526  41.911  77.816  0.00  0.00            
ATOM   3425  CG  LEU X 210      47.988  40.777  76.194  0.00  0.00            
ATOM   3426  HG  LEU X 210      46.931  40.894  75.952  0.00  0.00            
ATOM   3427  CD1 LEU X 210      48.919  40.695  74.948  0.00  0.00            
ATOM   3428 HD11 LEU X 210      48.932  41.549  74.270  0.00  0.00            
ATOM   3429 HD12 LEU X 210      49.935  40.611  75.334  0.00  0.00            
ATOM   3430 HD13 LEU X 210      48.688  39.748  74.460  0.00  0.00            
ATOM   3431  CD2 LEU X 210      48.046  39.404  76.923  0.00  0.00            
ATOM   3432 HD21 LEU X 210      47.255  39.306  77.666  0.00  0.00            
ATOM   3433 HD22 LEU X 210      48.014  38.621  76.165  0.00  0.00            
ATOM   3434 HD23 LEU X 210      48.974  39.275  77.480  0.00  0.00            
ATOM   3435  C   LEU X 210      47.009  43.592  75.606  0.00  0.00            
ATOM   3436  O   LEU X 210      47.016  43.470  74.385  0.00  0.00            
ATOM   3437  N   LYS X 211      45.972  44.156  76.258  0.00  0.00            
ATOM   3438  H   LYS X 211      46.282  44.529  77.144  0.00  0.00            
ATOM   3439  CA  LYS X 211      44.572  44.357  75.810  0.00  0.00            
ATOM   3440  HA  LYS X 211      44.322  43.476  75.218  0.00  0.00            
ATOM   3441  CB  LYS X 211      43.560  44.387  76.952  0.00  0.00            
ATOM   3442  HB2 LYS X 211      43.953  45.096  77.681  0.00  0.00            
ATOM   3443  HB3 LYS X 211      42.573  44.709  76.621  0.00  0.00            
ATOM   3444  CG  LYS X 211      43.507  42.944  77.487  0.00  0.00            
ATOM   3445  HG2 LYS X 211      42.979  42.285  76.798  0.00  0.00            
ATOM   3446  HG3 LYS X 211      44.451  42.447  77.710  0.00  0.00            
ATOM   3447  CD  LYS X 211      42.813  42.991  78.793  0.00  0.00            
ATOM   3448  HD2 LYS X 211      43.149  43.871  79.341  0.00  0.00            
ATOM   3449  HD3 LYS X 211      41.764  43.111  78.523  0.00  0.00            
ATOM   3450  CE  LYS X 211      42.999  41.705  79.670  0.00  0.00            
ATOM   3451  HE2 LYS X 211      42.931  40.762  79.126  0.00  0.00            
ATOM   3452  HE3 LYS X 211      43.935  41.841  80.212  0.00  0.00            
ATOM   3453  NZ  LYS X 211      41.844  41.602  80.607  0.00  0.00            
ATOM   3454  HZ1 LYS X 211      41.972  40.868  81.288  0.00  0.00            
ATOM   3455  HZ2 LYS X 211      41.626  42.462  81.091  0.00  0.00            
ATOM   3456  HZ3 LYS X 211      41.047  41.269  80.083  0.00  0.00            
ATOM   3457  C   LYS X 211      44.366  45.567  74.942  0.00  0.00            
ATOM   3458  O   LYS X 211      43.577  45.446  74.059  0.00  0.00            
ATOM   3459  N   VAL X 212      45.211  46.577  74.966  0.00  0.00            
ATOM   3460  H   VAL X 212      45.918  46.540  75.687  0.00  0.00            
ATOM   3461  CA  VAL X 212      45.434  47.436  73.761  0.00  0.00            
ATOM   3462  HA  VAL X 212      44.399  47.615  73.473  0.00  0.00            
ATOM   3463  CB  VAL X 212      46.167  48.773  74.043  0.00  0.00            
ATOM   3464  HB  VAL X 212      46.990  48.599  74.736  0.00  0.00            
ATOM   3465  CG1 VAL X 212      46.708  49.538  72.838  0.00  0.00            
ATOM   3466 HG11 VAL X 212      47.307  50.354  73.243  0.00  0.00            
ATOM   3467 HG12 VAL X 212      47.402  48.871  72.327  0.00  0.00            
ATOM   3468 HG13 VAL X 212      46.011  49.951  72.109  0.00  0.00            
ATOM   3469  CG2 VAL X 212      45.255  49.853  74.676  0.00  0.00            
ATOM   3470 HG21 VAL X 212      44.763  49.565  75.605  0.00  0.00            
ATOM   3471 HG22 VAL X 212      45.849  50.724  74.954  0.00  0.00            
ATOM   3472 HG23 VAL X 212      44.527  50.216  73.951  0.00  0.00            
ATOM   3473  C   VAL X 212      46.161  46.759  72.600  0.00  0.00            
ATOM   3474  O   VAL X 212      45.817  46.877  71.399  0.00  0.00            
ATOM   3475  N   VAL X 213      47.393  46.162  72.898  0.00  0.00            
ATOM   3476  H   VAL X 213      47.715  45.857  73.806  0.00  0.00            
ATOM   3477  CA  VAL X 213      48.162  45.734  71.737  0.00  0.00            
ATOM   3478  HA  VAL X 213      48.260  46.606  71.090  0.00  0.00            
ATOM   3479  CB  VAL X 213      49.613  45.437  72.129  0.00  0.00            
ATOM   3480  HB  VAL X 213      50.070  46.289  72.633  0.00  0.00            
ATOM   3481  CG1 VAL X 213      49.768  44.240  73.127  0.00  0.00            
ATOM   3482 HG11 VAL X 213      49.210  43.375  72.769  0.00  0.00            
ATOM   3483 HG12 VAL X 213      50.841  44.208  73.316  0.00  0.00            
ATOM   3484 HG13 VAL X 213      49.366  44.595  74.076  0.00  0.00            
ATOM   3485  CG2 VAL X 213      50.590  45.312  71.030  0.00  0.00            
ATOM   3486 HG21 VAL X 213      51.578  45.082  71.429  0.00  0.00            
ATOM   3487 HG22 VAL X 213      50.370  44.582  70.251  0.00  0.00            
ATOM   3488 HG23 VAL X 213      50.636  46.315  70.607  0.00  0.00            
ATOM   3489  C   VAL X 213      47.573  44.603  70.900  0.00  0.00            
ATOM   3490  O   VAL X 213      47.549  44.732  69.666  0.00  0.00            
ATOM   3491  N   VAL X 214      46.854  43.640  71.486  0.00  0.00            
ATOM   3492  H   VAL X 214      47.024  43.489  72.470  0.00  0.00            
ATOM   3493  CA  VAL X 214      46.139  42.541  70.790  0.00  0.00            
ATOM   3494  HA  VAL X 214      46.823  42.064  70.087  0.00  0.00            
ATOM   3495  CB  VAL X 214      45.481  41.557  71.721  0.00  0.00            
ATOM   3496  HB  VAL X 214      46.199  41.353  72.515  0.00  0.00            
ATOM   3497  CG1 VAL X 214      44.190  41.967  72.512  0.00  0.00            
ATOM   3498 HG11 VAL X 214      43.353  41.994  71.814  0.00  0.00            
ATOM   3499 HG12 VAL X 214      43.854  41.320  73.322  0.00  0.00            
ATOM   3500 HG13 VAL X 214      44.385  42.991  72.831  0.00  0.00            
ATOM   3501  CG2 VAL X 214      45.332  40.139  71.094  0.00  0.00            
ATOM   3502 HG21 VAL X 214      46.140  39.854  70.420  0.00  0.00            
ATOM   3503 HG22 VAL X 214      45.181  39.344  71.824  0.00  0.00            
ATOM   3504 HG23 VAL X 214      44.431  40.140  70.481  0.00  0.00            
ATOM   3505  C   VAL X 214      45.016  43.145  69.859  0.00  0.00            
ATOM   3506  O   VAL X 214      44.968  42.826  68.651  0.00  0.00            
ATOM   3507  N   ALA X 215      44.390  44.258  70.376  0.00  0.00            
ATOM   3508  H   ALA X 215      44.688  44.535  71.301  0.00  0.00            
ATOM   3509  CA  ALA X 215      43.307  44.937  69.710  0.00  0.00            
ATOM   3510  HA  ALA X 215      42.654  44.175  69.284  0.00  0.00            
ATOM   3511  CB  ALA X 215      42.546  45.797  70.758  0.00  0.00            
ATOM   3512  HB1 ALA X 215      42.200  45.074  71.497  0.00  0.00            
ATOM   3513  HB2 ALA X 215      43.255  46.473  71.235  0.00  0.00            
ATOM   3514  HB3 ALA X 215      41.786  46.345  70.201  0.00  0.00            
ATOM   3515  C   ALA X 215      43.664  45.793  68.472  0.00  0.00            
ATOM   3516  O   ALA X 215      43.097  45.788  67.381  0.00  0.00            
ATOM   3517  N   VAL X 216      44.867  46.386  68.638  0.00  0.00            
ATOM   3518  H   VAL X 216      45.380  46.360  69.508  0.00  0.00            
ATOM   3519  CA  VAL X 216      45.465  47.088  67.532  0.00  0.00            
ATOM   3520  HA  VAL X 216      44.664  47.531  66.941  0.00  0.00            
ATOM   3521  CB  VAL X 216      46.370  48.183  68.009  0.00  0.00            
ATOM   3522  HB  VAL X 216      47.201  47.784  68.592  0.00  0.00            
ATOM   3523  CG1 VAL X 216      46.649  49.062  66.833  0.00  0.00            
ATOM   3524 HG11 VAL X 216      47.226  49.912  67.198  0.00  0.00            
ATOM   3525 HG12 VAL X 216      47.060  48.591  65.940  0.00  0.00            
ATOM   3526 HG13 VAL X 216      45.735  49.443  66.379  0.00  0.00            
ATOM   3527  CG2 VAL X 216      45.665  49.106  69.020  0.00  0.00            
ATOM   3528 HG21 VAL X 216      46.423  49.819  69.344  0.00  0.00            
ATOM   3529 HG22 VAL X 216      44.841  49.657  68.564  0.00  0.00            
ATOM   3530 HG23 VAL X 216      45.238  48.720  69.945  0.00  0.00            
ATOM   3531  C   VAL X 216      46.118  46.130  66.544  0.00  0.00            
ATOM   3532  O   VAL X 216      46.027  46.340  65.311  0.00  0.00            
ATOM   3533  N   VAL X 217      46.809  45.131  67.055  0.00  0.00            
ATOM   3534  H   VAL X 217      47.002  45.004  68.038  0.00  0.00            
ATOM   3535  CA  VAL X 217      47.263  44.014  66.146  0.00  0.00            
ATOM   3536  HA  VAL X 217      48.070  44.420  65.534  0.00  0.00            
ATOM   3537  CB  VAL X 217      47.946  43.000  66.984  0.00  0.00            
ATOM   3538  HB  VAL X 217      47.330  42.855  67.871  0.00  0.00            
ATOM   3539  CG1 VAL X 217      47.980  41.648  66.321  0.00  0.00            
ATOM   3540 HG11 VAL X 217      48.833  41.057  66.655  0.00  0.00            
ATOM   3541 HG12 VAL X 217      47.056  41.086  66.459  0.00  0.00            
ATOM   3542 HG13 VAL X 217      48.112  41.698  65.240  0.00  0.00            
ATOM   3543  CG2 VAL X 217      49.369  43.407  67.367  0.00  0.00            
ATOM   3544 HG21 VAL X 217      49.907  43.716  66.470  0.00  0.00            
ATOM   3545 HG22 VAL X 217      49.423  44.156  68.156  0.00  0.00            
ATOM   3546 HG23 VAL X 217      49.892  42.618  67.908  0.00  0.00            
ATOM   3547  C   VAL X 217      46.231  43.466  65.202  0.00  0.00            
ATOM   3548  O   VAL X 217      46.404  43.463  63.981  0.00  0.00            
ATOM   3549  N   ALA X 218      45.037  43.002  65.702  0.00  0.00            
ATOM   3550  H   ALA X 218      44.852  43.125  66.688  0.00  0.00            
ATOM   3551  CA  ALA X 218      43.799  42.649  64.981  0.00  0.00            
ATOM   3552  HA  ALA X 218      44.082  41.779  64.390  0.00  0.00            
ATOM   3553  CB  ALA X 218      42.815  42.193  66.078  0.00  0.00            
ATOM   3554  HB1 ALA X 218      42.772  42.963  66.847  0.00  0.00            
ATOM   3555  HB2 ALA X 218      41.887  41.816  65.647  0.00  0.00            
ATOM   3556  HB3 ALA X 218      43.256  41.304  66.529  0.00  0.00            
ATOM   3557  C   ALA X 218      43.382  43.774  64.020  0.00  0.00            
ATOM   3558  O   ALA X 218      42.882  43.384  63.018  0.00  0.00            
ATOM   3559  N   SER X 219      43.473  45.047  64.389  0.00  0.00            
ATOM   3560  H   SER X 219      43.853  45.246  65.303  0.00  0.00            
ATOM   3561  CA  SER X 219      43.022  46.188  63.467  0.00  0.00            
ATOM   3562  HA  SER X 219      42.090  45.849  63.015  0.00  0.00            
ATOM   3563  CB  SER X 219      42.672  47.333  64.278  0.00  0.00            
ATOM   3564  HB2 SER X 219      41.979  47.029  65.063  0.00  0.00            
ATOM   3565  HB3 SER X 219      43.591  47.557  64.819  0.00  0.00            
ATOM   3566  OG  SER X 219      42.139  48.403  63.462  0.00  0.00            
ATOM   3567  HG  SER X 219      42.120  49.219  63.966  0.00  0.00            
ATOM   3568  C   SER X 219      43.966  46.639  62.340  0.00  0.00            
ATOM   3569  O   SER X 219      43.529  46.940  61.188  0.00  0.00            
ATOM   3570  N   PHE X 220      45.255  46.495  62.642  0.00  0.00            
ATOM   3571  H   PHE X 220      45.556  46.172  63.551  0.00  0.00            
ATOM   3572  CA  PHE X 220      46.229  46.470  61.526  0.00  0.00            
ATOM   3573  HA  PHE X 220      46.302  47.446  61.046  0.00  0.00            
ATOM   3574  CB  PHE X 220      47.595  46.173  62.199  0.00  0.00            
ATOM   3575  HB2 PHE X 220      47.807  46.774  63.083  0.00  0.00            
ATOM   3576  HB3 PHE X 220      47.599  45.161  62.605  0.00  0.00            
ATOM   3577  CG  PHE X 220      48.755  46.379  61.227  0.00  0.00            
ATOM   3578  CD1 PHE X 220      49.245  45.316  60.488  0.00  0.00            
ATOM   3579  HD1 PHE X 220      48.830  44.320  60.495  0.00  0.00            
ATOM   3580  CE1 PHE X 220      50.249  45.480  59.523  0.00  0.00            
ATOM   3581  HE1 PHE X 220      50.496  44.638  58.893  0.00  0.00            
ATOM   3582  CZ  PHE X 220      50.741  46.792  59.298  0.00  0.00            
ATOM   3583  HZ  PHE X 220      51.453  46.979  58.508  0.00  0.00            
ATOM   3584  CE2 PHE X 220      50.402  47.827  60.100  0.00  0.00            
ATOM   3585  HE2 PHE X 220      50.964  48.738  59.955  0.00  0.00            
ATOM   3586  CD2 PHE X 220      49.340  47.660  61.006  0.00  0.00            
ATOM   3587  HD2 PHE X 220      49.004  48.504  61.590  0.00  0.00            
ATOM   3588  C   PHE X 220      45.923  45.385  60.485  0.00  0.00            
ATOM   3589  O   PHE X 220      46.075  45.621  59.287  0.00  0.00            
ATOM   3590  N   PHE X 221      45.540  44.186  60.911  0.00  0.00            
ATOM   3591  H   PHE X 221      45.487  43.907  61.881  0.00  0.00            
ATOM   3592  CA  PHE X 221      45.127  43.158  59.987  0.00  0.00            
ATOM   3593  HA  PHE X 221      45.816  43.095  59.145  0.00  0.00            
ATOM   3594  CB  PHE X 221      45.218  41.819  60.760  0.00  0.00            
ATOM   3595  HB2 PHE X 221      44.552  41.803  61.623  0.00  0.00            
ATOM   3596  HB3 PHE X 221      44.668  41.133  60.116  0.00  0.00            
ATOM   3597  CG  PHE X 221      46.657  41.270  61.017  0.00  0.00            
ATOM   3598  CD1 PHE X 221      46.884  40.585  62.179  0.00  0.00            
ATOM   3599  HD1 PHE X 221      46.062  40.238  62.787  0.00  0.00            
ATOM   3600  CE1 PHE X 221      48.167  40.112  62.590  0.00  0.00            
ATOM   3601  HE1 PHE X 221      48.316  39.476  63.450  0.00  0.00            
ATOM   3602  CZ  PHE X 221      49.219  40.307  61.683  0.00  0.00            
ATOM   3603  HZ  PHE X 221      50.147  39.779  61.845  0.00  0.00            
ATOM   3604  CE2 PHE X 221      49.002  40.978  60.415  0.00  0.00            
ATOM   3605  HE2 PHE X 221      49.869  41.166  59.799  0.00  0.00            
ATOM   3606  CD2 PHE X 221      47.741  41.563  60.111  0.00  0.00            
ATOM   3607  HD2 PHE X 221      47.629  42.131  59.199  0.00  0.00            
ATOM   3608  C   PHE X 221      43.714  43.403  59.329  0.00  0.00            
ATOM   3609  O   PHE X 221      43.383  42.652  58.412  0.00  0.00            
ATOM   3610  N   ILE X 222      42.913  44.341  59.850  0.00  0.00            
ATOM   3611  H   ILE X 222      43.196  44.857  60.671  0.00  0.00            
ATOM   3612  CA  ILE X 222      41.675  44.900  59.103  0.00  0.00            
ATOM   3613  HA  ILE X 222      41.166  44.075  58.604  0.00  0.00            
ATOM   3614  CB  ILE X 222      40.600  45.496  60.048  0.00  0.00            
ATOM   3615  HB  ILE X 222      41.058  46.347  60.551  0.00  0.00            
ATOM   3616  CG2 ILE X 222      39.430  45.928  59.147  0.00  0.00            
ATOM   3617 HG21 ILE X 222      39.068  45.030  58.646  0.00  0.00            
ATOM   3618 HG22 ILE X 222      38.715  46.513  59.725  0.00  0.00            
ATOM   3619 HG23 ILE X 222      39.686  46.719  58.443  0.00  0.00            
ATOM   3620  CG1 ILE X 222      40.083  44.611  61.245  0.00  0.00            
ATOM   3621 HG12 ILE X 222      39.340  43.922  60.843  0.00  0.00            
ATOM   3622 HG13 ILE X 222      40.935  43.990  61.522  0.00  0.00            
ATOM   3623  CD1 ILE X 222      39.442  45.355  62.400  0.00  0.00            
ATOM   3624 HD11 ILE X 222      39.434  44.766  63.317  0.00  0.00            
ATOM   3625 HD12 ILE X 222      39.956  46.312  62.496  0.00  0.00            
ATOM   3626 HD13 ILE X 222      38.432  45.624  62.091  0.00  0.00            
ATOM   3627  C   ILE X 222      42.095  45.915  57.949  0.00  0.00            
ATOM   3628  O   ILE X 222      41.738  45.753  56.783  0.00  0.00            
ATOM   3629  N   PHE X 223      42.824  46.986  58.370  0.00  0.00            
ATOM   3630  H   PHE X 223      43.126  46.933  59.332  0.00  0.00            
ATOM   3631  CA  PHE X 223      43.087  48.171  57.612  0.00  0.00            
ATOM   3632  HA  PHE X 223      42.208  48.371  56.999  0.00  0.00            
ATOM   3633  CB  PHE X 223      43.192  49.368  58.570  0.00  0.00            
ATOM   3634  HB2 PHE X 223      43.788  49.252  59.475  0.00  0.00            
ATOM   3635  HB3 PHE X 223      43.549  50.244  58.028  0.00  0.00            
ATOM   3636  CG  PHE X 223      41.791  49.691  59.084  0.00  0.00            
ATOM   3637  CD1 PHE X 223      40.739  49.899  58.215  0.00  0.00            
ATOM   3638  HD1 PHE X 223      40.977  50.200  57.205  0.00  0.00            
ATOM   3639  CE1 PHE X 223      39.406  49.932  58.653  0.00  0.00            
ATOM   3640  HE1 PHE X 223      38.658  50.016  57.878  0.00  0.00            
ATOM   3641  CZ  PHE X 223      39.198  49.855  60.042  0.00  0.00            
ATOM   3642  HZ  PHE X 223      38.183  49.899  60.406  0.00  0.00            
ATOM   3643  CE2 PHE X 223      40.255  49.693  60.926  0.00  0.00            
ATOM   3644  HE2 PHE X 223      39.994  49.690  61.974  0.00  0.00            
ATOM   3645  CD2 PHE X 223      41.566  49.535  60.484  0.00  0.00            
ATOM   3646  HD2 PHE X 223      42.451  49.309  61.060  0.00  0.00            
ATOM   3647  C   PHE X 223      44.328  47.988  56.597  0.00  0.00            
ATOM   3648  O   PHE X 223      44.154  48.509  55.478  0.00  0.00            
ATOM   3649  N   TRP X 224      45.468  47.315  56.915  0.00  0.00            
ATOM   3650  H   TRP X 224      45.453  46.852  57.812  0.00  0.00            
ATOM   3651  CA  TRP X 224      46.654  47.070  56.008  0.00  0.00            
ATOM   3652  HA  TRP X 224      46.729  47.859  55.260  0.00  0.00            
ATOM   3653  CB  TRP X 224      47.926  47.194  56.950  0.00  0.00            
ATOM   3654  HB2 TRP X 224      47.861  46.494  57.784  0.00  0.00            
ATOM   3655  HB3 TRP X 224      48.823  47.068  56.344  0.00  0.00            
ATOM   3656  CG  TRP X 224      48.061  48.709  57.371  0.00  0.00            
ATOM   3657  CD1 TRP X 224      47.567  49.172  58.573  0.00  0.00            
ATOM   3658  HD1 TRP X 224      47.076  48.546  59.303  0.00  0.00            
ATOM   3659  NE1 TRP X 224      47.850  50.535  58.787  0.00  0.00            
ATOM   3660  HE1 TRP X 224      47.613  51.072  59.609  0.00  0.00            
ATOM   3661  CE2 TRP X 224      48.367  51.093  57.569  0.00  0.00            
ATOM   3662  CZ2 TRP X 224      48.634  52.379  57.144  0.00  0.00            
ATOM   3663  HZ2 TRP X 224      48.373  53.191  57.806  0.00  0.00            
ATOM   3664  CH2 TRP X 224      49.059  52.596  55.884  0.00  0.00            
ATOM   3665  HH2 TRP X 224      49.208  53.595  55.502  0.00  0.00            
ATOM   3666  CZ3 TRP X 224      49.286  51.528  55.000  0.00  0.00            
ATOM   3667  HZ3 TRP X 224      49.401  51.591  53.928  0.00  0.00            
ATOM   3668  CE3 TRP X 224      48.953  50.217  55.403  0.00  0.00            
ATOM   3669  HE3 TRP X 224      48.963  49.346  54.764  0.00  0.00            
ATOM   3670  CD2 TRP X 224      48.496  49.958  56.695  0.00  0.00            
ATOM   3671  C   TRP X 224      46.661  45.785  55.240  0.00  0.00            
ATOM   3672  O   TRP X 224      47.434  45.611  54.260  0.00  0.00            
ATOM   3673  N   LEU X 225      45.795  44.822  55.579  0.00  0.00            
ATOM   3674  H   LEU X 225      45.310  44.795  56.465  0.00  0.00            
ATOM   3675  CA  LEU X 225      45.775  43.531  54.952  0.00  0.00            
ATOM   3676  HA  LEU X 225      46.744  43.070  54.760  0.00  0.00            
ATOM   3677  CB  LEU X 225      44.972  42.522  55.823  0.00  0.00            
ATOM   3678  HB2 LEU X 225      45.428  42.484  56.812  0.00  0.00            
ATOM   3679  HB3 LEU X 225      43.933  42.850  55.861  0.00  0.00            
ATOM   3680  CG  LEU X 225      44.957  41.139  55.247  0.00  0.00            
ATOM   3681  HG  LEU X 225      44.360  40.931  54.359  0.00  0.00            
ATOM   3682  CD1 LEU X 225      46.291  40.515  54.860  0.00  0.00            
ATOM   3683 HD11 LEU X 225      46.818  41.084  54.094  0.00  0.00            
ATOM   3684 HD12 LEU X 225      46.872  40.426  55.778  0.00  0.00            
ATOM   3685 HD13 LEU X 225      46.133  39.533  54.414  0.00  0.00            
ATOM   3686  CD2 LEU X 225      44.318  40.325  56.391  0.00  0.00            
ATOM   3687 HD21 LEU X 225      45.009  40.281  57.233  0.00  0.00            
ATOM   3688 HD22 LEU X 225      43.330  40.707  56.649  0.00  0.00            
ATOM   3689 HD23 LEU X 225      43.960  39.335  56.110  0.00  0.00            
ATOM   3690  C   LEU X 225      45.294  43.725  53.494  0.00  0.00            
ATOM   3691  O   LEU X 225      45.912  43.267  52.536  0.00  0.00            
ATOM   3692  N   PRO X 226      44.314  44.657  53.278  0.00  0.00            
ATOM   3693  CD  PRO X 226      43.197  44.936  54.184  0.00  0.00            
ATOM   3694  HD2 PRO X 226      43.329  45.957  54.540  0.00  0.00            
ATOM   3695  HD3 PRO X 226      42.962  44.260  55.007  0.00  0.00            
ATOM   3696  CG  PRO X 226      41.963  45.001  53.294  0.00  0.00            
ATOM   3697  HG2 PRO X 226      41.105  45.557  53.673  0.00  0.00            
ATOM   3698  HG3 PRO X 226      41.494  44.037  53.102  0.00  0.00            
ATOM   3699  CB  PRO X 226      42.569  45.615  51.985  0.00  0.00            
ATOM   3700  HB2 PRO X 226      42.815  46.664  52.155  0.00  0.00            
ATOM   3701  HB3 PRO X 226      41.925  45.430  51.126  0.00  0.00            
ATOM   3702  CA  PRO X 226      43.958  44.935  51.934  0.00  0.00            
ATOM   3703  HA  PRO X 226      43.817  44.013  51.370  0.00  0.00            
ATOM   3704  C   PRO X 226      44.960  45.696  51.077  0.00  0.00            
ATOM   3705  O   PRO X 226      45.389  45.203  50.014  0.00  0.00            
ATOM   3706  N   TYR X 227      45.593  46.754  51.588  0.00  0.00            
ATOM   3707  H   TYR X 227      45.187  47.168  52.415  0.00  0.00            
ATOM   3708  CA  TYR X 227      46.735  47.516  50.976  0.00  0.00            
ATOM   3709  HA  TYR X 227      46.311  48.134  50.184  0.00  0.00            
ATOM   3710  CB  TYR X 227      47.268  48.452  52.015  0.00  0.00            
ATOM   3711  HB2 TYR X 227      46.550  49.213  52.322  0.00  0.00            
ATOM   3712  HB3 TYR X 227      47.613  47.901  52.890  0.00  0.00            
ATOM   3713  CG  TYR X 227      48.470  49.286  51.588  0.00  0.00            
ATOM   3714  CD1 TYR X 227      48.242  50.421  50.801  0.00  0.00            
ATOM   3715  HD1 TYR X 227      47.222  50.653  50.530  0.00  0.00            
ATOM   3716  CE1 TYR X 227      49.278  51.242  50.378  0.00  0.00            
ATOM   3717  HE1 TYR X 227      49.037  52.169  49.878  0.00  0.00            
ATOM   3718  CZ  TYR X 227      50.581  50.938  50.731  0.00  0.00            
ATOM   3719  OH  TYR X 227      51.493  51.929  50.484  0.00  0.00            
ATOM   3720  HH  TYR X 227      51.266  52.378  49.667  0.00  0.00            
ATOM   3721  CE2 TYR X 227      50.820  49.822  51.509  0.00  0.00            
ATOM   3722  HE2 TYR X 227      51.813  49.663  51.902  0.00  0.00            
ATOM   3723  CD2 TYR X 227      49.784  48.950  51.965  0.00  0.00            
ATOM   3724  HD2 TYR X 227      50.004  48.057  52.531  0.00  0.00            
ATOM   3725  C   TYR X 227      47.760  46.573  50.380  0.00  0.00            
ATOM   3726  O   TYR X 227      48.154  46.731  49.249  0.00  0.00            
ATOM   3727  N   GLN X 228      48.225  45.616  51.199  0.00  0.00            
ATOM   3728  H   GLN X 228      47.967  45.709  52.171  0.00  0.00            
ATOM   3729  CA  GLN X 228      49.321  44.596  50.764  0.00  0.00            
ATOM   3730  HA  GLN X 228      50.161  45.111  50.297  0.00  0.00            
ATOM   3731  CB  GLN X 228      49.819  43.826  52.016  0.00  0.00            
ATOM   3732  HB2 GLN X 228      49.011  43.505  52.672  0.00  0.00            
ATOM   3733  HB3 GLN X 228      50.342  42.907  51.750  0.00  0.00            
ATOM   3734  CG  GLN X 228      50.899  44.557  52.813  0.00  0.00            
ATOM   3735  HG2 GLN X 228      50.496  45.538  53.067  0.00  0.00            
ATOM   3736  HG3 GLN X 228      51.087  43.988  53.723  0.00  0.00            
ATOM   3737  CD  GLN X 228      52.242  44.678  52.110  0.00  0.00            
ATOM   3738  OE1 GLN X 228      52.396  44.662  50.883  0.00  0.00            
ATOM   3739  NE2 GLN X 228      53.356  44.766  52.819  0.00  0.00            
ATOM   3740 HE21 GLN X 228      53.310  44.696  53.825  0.00  0.00            
ATOM   3741 HE22 GLN X 228      54.245  44.976  52.388  0.00  0.00            
ATOM   3742  C   GLN X 228      48.694  43.627  49.758  0.00  0.00            
ATOM   3743  O   GLN X 228      49.187  43.559  48.622  0.00  0.00            
ATOM   3744  N   VAL X 229      47.598  42.934  50.158  0.00  0.00            
ATOM   3745  H   VAL X 229      47.141  43.252  51.001  0.00  0.00            
ATOM   3746  CA  VAL X 229      47.037  41.875  49.319  0.00  0.00            
ATOM   3747  HA  VAL X 229      47.814  41.218  48.928  0.00  0.00            
ATOM   3748  CB  VAL X 229      46.044  40.969  50.066  0.00  0.00            
ATOM   3749  HB  VAL X 229      45.259  41.570  50.525  0.00  0.00            
ATOM   3750  CG1 VAL X 229      45.352  39.914  49.219  0.00  0.00            
ATOM   3751 HG11 VAL X 229      46.063  39.380  48.589  0.00  0.00            
ATOM   3752 HG12 VAL X 229      44.789  39.198  49.816  0.00  0.00            
ATOM   3753 HG13 VAL X 229      44.574  40.341  48.585  0.00  0.00            
ATOM   3754  CG2 VAL X 229      46.770  40.178  51.178  0.00  0.00            
ATOM   3755 HG21 VAL X 229      47.308  40.851  51.846  0.00  0.00            
ATOM   3756 HG22 VAL X 229      46.123  39.560  51.801  0.00  0.00            
ATOM   3757 HG23 VAL X 229      47.451  39.440  50.755  0.00  0.00            
ATOM   3758  C   VAL X 229      46.514  42.378  48.002  0.00  0.00            
ATOM   3759  O   VAL X 229      46.785  41.804  46.990  0.00  0.00            
ATOM   3760  N   THR X 230      45.863  43.551  47.922  0.00  0.00            
ATOM   3761  H   THR X 230      45.624  43.948  48.819  0.00  0.00            
ATOM   3762  CA  THR X 230      45.472  44.250  46.695  0.00  0.00            
ATOM   3763  HA  THR X 230      44.840  43.566  46.128  0.00  0.00            
ATOM   3764  CB  THR X 230      44.605  45.510  46.931  0.00  0.00            
ATOM   3765  HB  THR X 230      44.523  45.927  45.927  0.00  0.00            
ATOM   3766  CG2 THR X 230      43.155  45.214  47.479  0.00  0.00            
ATOM   3767 HG21 THR X 230      43.126  45.172  48.568  0.00  0.00            
ATOM   3768 HG22 THR X 230      42.472  45.999  47.156  0.00  0.00            
ATOM   3769 HG23 THR X 230      42.698  44.307  47.084  0.00  0.00            
ATOM   3770  OG1 THR X 230      45.341  46.423  47.635  0.00  0.00            
ATOM   3771  HG1 THR X 230      45.639  45.909  48.390  0.00  0.00            
ATOM   3772  C   THR X 230      46.681  44.512  45.794  0.00  0.00            
ATOM   3773  O   THR X 230      46.625  44.209  44.632  0.00  0.00            
ATOM   3774  N   GLY X 231      47.822  44.831  46.367  0.00  0.00            
ATOM   3775  H   GLY X 231      47.881  44.909  47.372  0.00  0.00            
ATOM   3776  CA  GLY X 231      49.018  45.090  45.604  0.00  0.00            
ATOM   3777  HA2 GLY X 231      48.710  45.707  44.761  0.00  0.00            
ATOM   3778  HA3 GLY X 231      49.665  45.698  46.236  0.00  0.00            
ATOM   3779  C   GLY X 231      49.726  43.924  45.072  0.00  0.00            
ATOM   3780  O   GLY X 231      50.159  43.978  43.954  0.00  0.00            
ATOM   3781  N   ILE X 232      49.867  42.890  45.919  0.00  0.00            
ATOM   3782  H   ILE X 232      49.399  42.981  46.809  0.00  0.00            
ATOM   3783  CA  ILE X 232      50.251  41.531  45.476  0.00  0.00            
ATOM   3784  HA  ILE X 232      51.274  41.563  45.102  0.00  0.00            
ATOM   3785  CB  ILE X 232      50.211  40.619  46.754  0.00  0.00            
ATOM   3786  HB  ILE X 232      49.265  40.847  47.245  0.00  0.00            
ATOM   3787  CG2 ILE X 232      50.105  39.133  46.383  0.00  0.00            
ATOM   3788 HG21 ILE X 232      50.128  38.507  47.275  0.00  0.00            
ATOM   3789 HG22 ILE X 232      49.182  38.859  45.871  0.00  0.00            
ATOM   3790 HG23 ILE X 232      50.958  38.898  45.746  0.00  0.00            
ATOM   3791  CG1 ILE X 232      51.238  41.048  47.726  0.00  0.00            
ATOM   3792 HG12 ILE X 232      52.205  40.724  47.344  0.00  0.00            
ATOM   3793 HG13 ILE X 232      51.297  42.133  47.821  0.00  0.00            
ATOM   3794  CD1 ILE X 232      50.976  40.487  49.064  0.00  0.00            
ATOM   3795 HD11 ILE X 232      49.964  40.787  49.333  0.00  0.00            
ATOM   3796 HD12 ILE X 232      50.976  39.405  49.196  0.00  0.00            
ATOM   3797 HD13 ILE X 232      51.706  40.863  49.781  0.00  0.00            
ATOM   3798  C   ILE X 232      49.489  41.121  44.260  0.00  0.00            
ATOM   3799  O   ILE X 232      50.034  40.659  43.255  0.00  0.00            
ATOM   3800  N   MET X 233      48.145  41.234  44.245  0.00  0.00            
ATOM   3801  H   MET X 233      47.766  41.513  45.138  0.00  0.00            
ATOM   3802  CA  MET X 233      47.258  40.935  43.102  0.00  0.00            
ATOM   3803  HA  MET X 233      47.345  39.905  42.758  0.00  0.00            
ATOM   3804  CB  MET X 233      45.783  41.131  43.626  0.00  0.00            
ATOM   3805  HB2 MET X 233      45.694  42.112  44.093  0.00  0.00            
ATOM   3806  HB3 MET X 233      44.945  41.084  42.930  0.00  0.00            
ATOM   3807  CG  MET X 233      45.504  40.059  44.714  0.00  0.00            
ATOM   3808  HG2 MET X 233      46.387  40.003  45.350  0.00  0.00            
ATOM   3809  HG3 MET X 233      44.712  40.441  45.358  0.00  0.00            
ATOM   3810  SD  MET X 233      44.988  38.482  44.010  0.00  0.00            
ATOM   3811  CE  MET X 233      46.616  37.633  43.977  0.00  0.00            
ATOM   3812  HE1 MET X 233      47.278  37.981  43.184  0.00  0.00            
ATOM   3813  HE2 MET X 233      47.086  37.658  44.961  0.00  0.00            
ATOM   3814  HE3 MET X 233      46.404  36.573  43.832  0.00  0.00            
ATOM   3815  C   MET X 233      47.685  41.844  41.942  0.00  0.00            
ATOM   3816  O   MET X 233      48.070  41.344  40.918  0.00  0.00            
ATOM   3817  N   MET X 234      47.741  43.145  42.213  0.00  0.00            
ATOM   3818  H   MET X 234      47.488  43.354  43.169  0.00  0.00            
ATOM   3819  CA  MET X 234      48.150  44.260  41.285  0.00  0.00            
ATOM   3820  HA  MET X 234      47.765  44.083  40.281  0.00  0.00            
ATOM   3821  CB  MET X 234      47.283  45.492  41.589  0.00  0.00            
ATOM   3822  HB2 MET X 234      46.299  45.062  41.775  0.00  0.00            
ATOM   3823  HB3 MET X 234      47.592  46.075  42.457  0.00  0.00            
ATOM   3824  CG  MET X 234      47.295  46.462  40.443  0.00  0.00            
ATOM   3825  HG2 MET X 234      48.251  46.984  40.414  0.00  0.00            
ATOM   3826  HG3 MET X 234      47.138  45.971  39.483  0.00  0.00            
ATOM   3827  SD  MET X 234      46.046  47.827  40.590  0.00  0.00            
ATOM   3828  CE  MET X 234      46.729  48.896  41.885  0.00  0.00            
ATOM   3829  HE1 MET X 234      46.526  48.383  42.825  0.00  0.00            
ATOM   3830  HE2 MET X 234      47.812  48.889  41.758  0.00  0.00            
ATOM   3831  HE3 MET X 234      46.254  49.873  41.972  0.00  0.00            
ATOM   3832  C   MET X 234      49.676  44.311  41.162  0.00  0.00            
ATOM   3833  O   MET X 234      50.257  45.309  40.863  0.00  0.00            
ATOM   3834  N   SER X 235      50.347  43.175  41.287  0.00  0.00            
ATOM   3835  H   SER X 235      49.863  42.333  41.563  0.00  0.00            
ATOM   3836  CA  SER X 235      51.746  42.984  40.808  0.00  0.00            
ATOM   3837  HA  SER X 235      51.977  43.606  39.943  0.00  0.00            
ATOM   3838  CB  SER X 235      52.635  43.433  41.949  0.00  0.00            
ATOM   3839  HB2 SER X 235      53.632  43.182  41.587  0.00  0.00            
ATOM   3840  HB3 SER X 235      52.527  44.495  42.169  0.00  0.00            
ATOM   3841  OG  SER X 235      52.448  42.655  43.114  0.00  0.00            
ATOM   3842  HG  SER X 235      51.588  42.989  43.379  0.00  0.00            
ATOM   3843  C   SER X 235      52.187  41.516  40.435  0.00  0.00            
ATOM   3844  O   SER X 235      52.886  41.306  39.494  0.00  0.00            
ATOM   3845  N   PHE X 236      51.457  40.482  41.006  0.00  0.00            
ATOM   3846  H   PHE X 236      50.830  40.631  41.784  0.00  0.00            
ATOM   3847  CA  PHE X 236      51.517  39.150  40.419  0.00  0.00            
ATOM   3848  HA  PHE X 236      52.588  38.982  40.301  0.00  0.00            
ATOM   3849  CB  PHE X 236      50.883  38.107  41.450  0.00  0.00            
ATOM   3850  HB2 PHE X 236      51.367  38.244  42.417  0.00  0.00            
ATOM   3851  HB3 PHE X 236      49.834  38.353  41.614  0.00  0.00            
ATOM   3852  CG  PHE X 236      51.109  36.638  41.182  0.00  0.00            
ATOM   3853  CD1 PHE X 236      50.363  35.948  40.221  0.00  0.00            
ATOM   3854  HD1 PHE X 236      49.586  36.471  39.682  0.00  0.00            
ATOM   3855  CE1 PHE X 236      50.496  34.570  40.174  0.00  0.00            
ATOM   3856  HE1 PHE X 236      49.966  34.002  39.424  0.00  0.00            
ATOM   3857  CZ  PHE X 236      51.486  33.911  40.953  0.00  0.00            
ATOM   3858  HZ  PHE X 236      51.634  32.856  40.775  0.00  0.00            
ATOM   3859  CE2 PHE X 236      52.300  34.601  41.872  0.00  0.00            
ATOM   3860  HE2 PHE X 236      53.065  34.166  42.498  0.00  0.00            
ATOM   3861  CD2 PHE X 236      52.066  35.972  42.021  0.00  0.00            
ATOM   3862  HD2 PHE X 236      52.517  36.497  42.850  0.00  0.00            
ATOM   3863  C   PHE X 236      50.815  38.999  39.055  0.00  0.00            
ATOM   3864  O   PHE X 236      51.221  38.338  38.108  0.00  0.00            
ATOM   3865  N   LEU X 237      49.637  39.662  38.896  0.00  0.00            
ATOM   3866  H   LEU X 237      49.356  40.219  39.690  0.00  0.00            
ATOM   3867  CA  LEU X 237      48.825  39.840  37.769  0.00  0.00            
ATOM   3868  HA  LEU X 237      48.880  38.890  37.237  0.00  0.00            
ATOM   3869  CB  LEU X 237      47.426  40.164  38.179  0.00  0.00            
ATOM   3870  HB2 LEU X 237      47.435  41.136  38.671  0.00  0.00            
ATOM   3871  HB3 LEU X 237      46.789  40.255  37.299  0.00  0.00            
ATOM   3872  CG  LEU X 237      46.605  39.166  39.114  0.00  0.00            
ATOM   3873  HG  LEU X 237      47.010  39.120  40.125  0.00  0.00            
ATOM   3874  CD1 LEU X 237      45.182  39.657  39.125  0.00  0.00            
ATOM   3875 HD11 LEU X 237      44.694  39.048  39.885  0.00  0.00            
ATOM   3876 HD12 LEU X 237      45.126  40.742  39.220  0.00  0.00            
ATOM   3877 HD13 LEU X 237      44.866  39.316  38.139  0.00  0.00            
ATOM   3878  CD2 LEU X 237      46.626  37.783  38.533  0.00  0.00            
ATOM   3879 HD21 LEU X 237      46.453  37.827  37.458  0.00  0.00            
ATOM   3880 HD22 LEU X 237      47.595  37.371  38.816  0.00  0.00            
ATOM   3881 HD23 LEU X 237      45.835  37.148  38.933  0.00  0.00            
ATOM   3882  C   LEU X 237      49.410  40.891  36.909  0.00  0.00            
ATOM   3883  O   LEU X 237      50.194  41.763  37.251  0.00  0.00            
ATOM   3884  N   GLU X 238      48.890  41.022  35.700  0.00  0.00            
ATOM   3885  H   GLU X 238      48.333  40.247  35.371  0.00  0.00            
ATOM   3886  CA  GLU X 238      49.074  42.073  34.707  0.00  0.00            
ATOM   3887  HA  GLU X 238      49.362  42.958  35.274  0.00  0.00            
ATOM   3888  CB  GLU X 238      50.344  41.659  33.888  0.00  0.00            
ATOM   3889  HB2 GLU X 238      50.748  42.434  33.236  0.00  0.00            
ATOM   3890  HB3 GLU X 238      51.194  41.350  34.497  0.00  0.00            
ATOM   3891  CG  GLU X 238      50.007  40.437  32.882  0.00  0.00            
ATOM   3892  HG2 GLU X 238      50.747  39.650  33.021  0.00  0.00            
ATOM   3893  HG3 GLU X 238      49.073  39.957  33.175  0.00  0.00            
ATOM   3894  CD  GLU X 238      49.833  40.784  31.333  0.00  0.00            
ATOM   3895  OE1 GLU X 238      48.832  41.375  31.028  0.00  0.00            
ATOM   3896  OE2 GLU X 238      50.621  40.265  30.562  0.00  0.00            
ATOM   3897  C   GLU X 238      47.787  42.431  33.893  0.00  0.00            
ATOM   3898  O   GLU X 238      46.718  41.763  34.091  0.00  0.00            
ATOM   3899  N   PRO X 239      47.747  43.566  33.185  0.00  0.00            
ATOM   3900  CD  PRO X 239      48.902  44.365  32.782  0.00  0.00            
ATOM   3901  HD2 PRO X 239      49.407  43.806  31.994  0.00  0.00            
ATOM   3902  HD3 PRO X 239      49.589  44.504  33.616  0.00  0.00            
ATOM   3903  CG  PRO X 239      48.339  45.653  32.286  0.00  0.00            
ATOM   3904  HG2 PRO X 239      48.723  46.022  31.335  0.00  0.00            
ATOM   3905  HG3 PRO X 239      48.457  46.487  32.978  0.00  0.00            
ATOM   3906  CB  PRO X 239      46.836  45.476  32.211  0.00  0.00            
ATOM   3907  HB2 PRO X 239      46.516  45.513  31.170  0.00  0.00            
ATOM   3908  HB3 PRO X 239      46.391  46.343  32.699  0.00  0.00            
ATOM   3909  CA  PRO X 239      46.507  44.135  32.752  0.00  0.00            
ATOM   3910  HA  PRO X 239      45.881  44.151  33.645  0.00  0.00            
ATOM   3911  C   PRO X 239      45.649  43.366  31.728  0.00  0.00            
ATOM   3912  O   PRO X 239      44.557  43.834  31.377  0.00  0.00            
ATOM   3913  N   SER X 240      46.064  42.159  31.254  0.00  0.00            
ATOM   3914  H   SER X 240      47.039  41.900  31.298  0.00  0.00            
ATOM   3915  CA  SER X 240      45.143  41.213  30.632  0.00  0.00            
ATOM   3916  HA  SER X 240      44.579  41.593  29.780  0.00  0.00            
ATOM   3917  CB  SER X 240      45.931  40.089  29.927  0.00  0.00            
ATOM   3918  HB2 SER X 240      45.183  39.370  29.592  0.00  0.00            
ATOM   3919  HB3 SER X 240      46.521  40.558  29.140  0.00  0.00            
ATOM   3920  OG  SER X 240      46.883  39.361  30.795  0.00  0.00            
ATOM   3921  HG  SER X 240      47.638  39.937  30.931  0.00  0.00            
ATOM   3922  C   SER X 240      44.071  40.650  31.538  0.00  0.00            
ATOM   3923  O   SER X 240      43.061  40.207  31.015  0.00  0.00            
ATOM   3924  N   SER X 241      44.266  40.599  32.827  0.00  0.00            
ATOM   3925  H   SER X 241      45.187  40.874  33.138  0.00  0.00            
ATOM   3926  CA  SER X 241      43.217  40.301  33.824  0.00  0.00            
ATOM   3927  HA  SER X 241      42.698  39.364  33.620  0.00  0.00            
ATOM   3928  CB  SER X 241      43.912  39.999  35.129  0.00  0.00            
ATOM   3929  HB2 SER X 241      44.628  39.219  34.867  0.00  0.00            
ATOM   3930  HB3 SER X 241      44.437  40.900  35.444  0.00  0.00            
ATOM   3931  OG  SER X 241      43.001  39.697  36.189  0.00  0.00            
ATOM   3932  HG  SER X 241      42.911  38.742  36.229  0.00  0.00            
ATOM   3933  C   SER X 241      42.165  41.422  33.862  0.00  0.00            
ATOM   3934  O   SER X 241      42.542  42.531  34.133  0.00  0.00            
ATOM   3935  N   PRO X 242      40.841  41.096  33.855  0.00  0.00            
ATOM   3936  CD  PRO X 242      40.178  40.013  33.122  0.00  0.00            
ATOM   3937  HD2 PRO X 242      40.139  39.151  33.789  0.00  0.00            
ATOM   3938  HD3 PRO X 242      40.669  39.708  32.198  0.00  0.00            
ATOM   3939  CG  PRO X 242      38.702  40.490  32.754  0.00  0.00            
ATOM   3940  HG2 PRO X 242      37.915  39.756  32.928  0.00  0.00            
ATOM   3941  HG3 PRO X 242      38.582  40.937  31.767  0.00  0.00            
ATOM   3942  CB  PRO X 242      38.425  41.575  33.806  0.00  0.00            
ATOM   3943  HB2 PRO X 242      37.977  41.085  34.670  0.00  0.00            
ATOM   3944  HB3 PRO X 242      37.773  42.354  33.409  0.00  0.00            
ATOM   3945  CA  PRO X 242      39.791  42.071  34.272  0.00  0.00            
ATOM   3946  HA  PRO X 242      39.914  42.962  33.656  0.00  0.00            
ATOM   3947  C   PRO X 242      39.906  42.396  35.778  0.00  0.00            
ATOM   3948  O   PRO X 242      39.363  43.395  36.320  0.00  0.00            
ATOM   3949  N   THR X 243      40.665  41.564  36.522  0.00  0.00            
ATOM   3950  H   THR X 243      41.042  40.733  36.089  0.00  0.00            
ATOM   3951  CA  THR X 243      40.776  41.731  37.958  0.00  0.00            
ATOM   3952  HA  THR X 243      39.961  42.326  38.370  0.00  0.00            
ATOM   3953  CB  THR X 243      40.882  40.420  38.734  0.00  0.00            
ATOM   3954  HB  THR X 243      41.819  39.904  38.521  0.00  0.00            
ATOM   3955  CG2 THR X 243      40.917  40.681  40.245  0.00  0.00            
ATOM   3956 HG21 THR X 243      39.901  40.858  40.599  0.00  0.00            
ATOM   3957 HG22 THR X 243      41.309  39.752  40.659  0.00  0.00            
ATOM   3958 HG23 THR X 243      41.616  41.486  40.473  0.00  0.00            
ATOM   3959  OG1 THR X 243      39.827  39.579  38.493  0.00  0.00            
ATOM   3960  HG1 THR X 243      40.088  39.066  37.725  0.00  0.00            
ATOM   3961  C   THR X 243      42.026  42.643  38.315  0.00  0.00            
ATOM   3962  O   THR X 243      41.844  43.514  39.176  0.00  0.00            
ATOM   3963  N   PHE X 244      43.179  42.469  37.685  0.00  0.00            
ATOM   3964  H   PHE X 244      43.295  41.710  37.029  0.00  0.00            
ATOM   3965  CA  PHE X 244      44.250  43.499  37.708  0.00  0.00            
ATOM   3966  HA  PHE X 244      44.817  43.625  38.630  0.00  0.00            
ATOM   3967  CB  PHE X 244      45.376  43.234  36.689  0.00  0.00            
ATOM   3968  HB2 PHE X 244      45.872  42.299  36.950  0.00  0.00            
ATOM   3969  HB3 PHE X 244      44.858  43.135  35.735  0.00  0.00            
ATOM   3970  CG  PHE X 244      46.584  44.201  36.663  0.00  0.00            
ATOM   3971  CD1 PHE X 244      47.699  43.949  37.556  0.00  0.00            
ATOM   3972  HD1 PHE X 244      47.583  43.194  38.320  0.00  0.00            
ATOM   3973  CE1 PHE X 244      48.878  44.737  37.430  0.00  0.00            
ATOM   3974  HE1 PHE X 244      49.810  44.537  37.937  0.00  0.00            
ATOM   3975  CZ  PHE X 244      48.953  45.819  36.569  0.00  0.00            
ATOM   3976  HZ  PHE X 244      49.850  46.416  36.502  0.00  0.00            
ATOM   3977  CE2 PHE X 244      47.806  46.075  35.702  0.00  0.00            
ATOM   3978  HE2 PHE X 244      47.832  46.952  35.072  0.00  0.00            
ATOM   3979  CD2 PHE X 244      46.613  45.297  35.775  0.00  0.00            
ATOM   3980  HD2 PHE X 244      45.772  45.644  35.194  0.00  0.00            
ATOM   3981  C   PHE X 244      43.629  44.886  37.333  0.00  0.00            
ATOM   3982  O   PHE X 244      43.903  45.831  38.054  0.00  0.00            
ATOM   3983  N   LEU X 245      42.759  44.969  36.324  0.00  0.00            
ATOM   3984  H   LEU X 245      42.567  44.144  35.774  0.00  0.00            
ATOM   3985  CA  LEU X 245      42.099  46.197  35.846  0.00  0.00            
ATOM   3986  HA  LEU X 245      42.765  47.054  35.741  0.00  0.00            
ATOM   3987  CB  LEU X 245      41.592  45.943  34.436  0.00  0.00            
ATOM   3988  HB2 LEU X 245      40.954  45.059  34.431  0.00  0.00            
ATOM   3989  HB3 LEU X 245      40.900  46.776  34.311  0.00  0.00            
ATOM   3990  CG  LEU X 245      42.630  45.879  33.293  0.00  0.00            
ATOM   3991  HG  LEU X 245      43.247  44.994  33.448  0.00  0.00            
ATOM   3992  CD1 LEU X 245      41.798  45.663  32.022  0.00  0.00            
ATOM   3993 HD11 LEU X 245      41.210  44.746  31.993  0.00  0.00            
ATOM   3994 HD12 LEU X 245      41.131  46.494  31.795  0.00  0.00            
ATOM   3995 HD13 LEU X 245      42.541  45.455  31.252  0.00  0.00            
ATOM   3996  CD2 LEU X 245      43.453  47.147  33.093  0.00  0.00            
ATOM   3997 HD21 LEU X 245      43.072  48.089  32.698  0.00  0.00            
ATOM   3998 HD22 LEU X 245      44.047  47.396  33.973  0.00  0.00            
ATOM   3999 HD23 LEU X 245      44.237  46.788  32.427  0.00  0.00            
ATOM   4000  C   LEU X 245      40.926  46.723  36.837  0.00  0.00            
ATOM   4001  O   LEU X 245      40.668  47.901  36.814  0.00  0.00            
ATOM   4002  N   LEU X 246      40.363  45.811  37.648  0.00  0.00            
ATOM   4003  H   LEU X 246      40.614  44.837  37.557  0.00  0.00            
ATOM   4004  CA  LEU X 246      39.351  46.219  38.734  0.00  0.00            
ATOM   4005  HA  LEU X 246      38.808  47.005  38.211  0.00  0.00            
ATOM   4006  CB  LEU X 246      38.544  44.968  39.145  0.00  0.00            
ATOM   4007  HB2 LEU X 246      37.941  44.684  38.283  0.00  0.00            
ATOM   4008  HB3 LEU X 246      39.211  44.129  39.342  0.00  0.00            
ATOM   4009  CG  LEU X 246      37.676  45.237  40.329  0.00  0.00            
ATOM   4010  HG  LEU X 246      38.239  45.897  40.989  0.00  0.00            
ATOM   4011  CD1 LEU X 246      36.513  46.196  39.905  0.00  0.00            
ATOM   4012 HD11 LEU X 246      35.821  46.433  40.713  0.00  0.00            
ATOM   4013 HD12 LEU X 246      36.963  47.167  39.697  0.00  0.00            
ATOM   4014 HD13 LEU X 246      35.954  45.792  39.061  0.00  0.00            
ATOM   4015  CD2 LEU X 246      37.031  44.021  40.970  0.00  0.00            
ATOM   4016 HD21 LEU X 246      36.328  43.550  40.283  0.00  0.00            
ATOM   4017 HD22 LEU X 246      37.890  43.371  41.140  0.00  0.00            
ATOM   4018 HD23 LEU X 246      36.557  44.181  41.939  0.00  0.00            
ATOM   4019  C   LEU X 246      40.086  46.937  39.884  0.00  0.00            
ATOM   4020  O   LEU X 246      39.685  47.962  40.414  0.00  0.00            
ATOM   4021  N   LEU X 247      41.152  46.320  40.359  0.00  0.00            
ATOM   4022  H   LEU X 247      41.364  45.407  39.981  0.00  0.00            
ATOM   4023  CA  LEU X 247      42.055  46.822  41.391  0.00  0.00            
ATOM   4024  HA  LEU X 247      41.518  47.002  42.322  0.00  0.00            
ATOM   4025  CB  LEU X 247      43.012  45.668  41.602  0.00  0.00            
ATOM   4026  HB2 LEU X 247      43.360  45.293  40.639  0.00  0.00            
ATOM   4027  HB3 LEU X 247      43.874  46.142  42.072  0.00  0.00            
ATOM   4028  CG  LEU X 247      42.437  44.492  42.463  0.00  0.00            
ATOM   4029  HG  LEU X 247      41.452  44.230  42.077  0.00  0.00            
ATOM   4030  CD1 LEU X 247      43.216  43.182  42.301  0.00  0.00            
ATOM   4031 HD11 LEU X 247      43.494  42.981  41.266  0.00  0.00            
ATOM   4032 HD12 LEU X 247      44.081  43.230  42.961  0.00  0.00            
ATOM   4033 HD13 LEU X 247      42.664  42.285  42.581  0.00  0.00            
ATOM   4034  CD2 LEU X 247      42.166  44.838  43.977  0.00  0.00            
ATOM   4035 HD21 LEU X 247      41.172  45.195  44.246  0.00  0.00            
ATOM   4036 HD22 LEU X 247      42.325  43.861  44.435  0.00  0.00            
ATOM   4037 HD23 LEU X 247      42.884  45.580  44.327  0.00  0.00            
ATOM   4038  C   LEU X 247      42.703  48.141  40.938  0.00  0.00            
ATOM   4039  O   LEU X 247      42.855  49.045  41.738  0.00  0.00            
ATOM   4040  N   LYS X 248      42.957  48.291  39.643  0.00  0.00            
ATOM   4041  H   LYS X 248      43.016  47.497  39.021  0.00  0.00            
ATOM   4042  CA  LYS X 248      43.442  49.591  39.065  0.00  0.00            
ATOM   4043  HA  LYS X 248      44.402  49.738  39.560  0.00  0.00            
ATOM   4044  CB  LYS X 248      43.688  49.355  37.565  0.00  0.00            
ATOM   4045  HB2 LYS X 248      44.296  48.450  37.557  0.00  0.00            
ATOM   4046  HB3 LYS X 248      42.751  49.216  37.026  0.00  0.00            
ATOM   4047  CG  LYS X 248      44.655  50.346  36.946  0.00  0.00            
ATOM   4048  HG2 LYS X 248      44.347  51.351  37.234  0.00  0.00            
ATOM   4049  HG3 LYS X 248      45.673  50.293  37.332  0.00  0.00            
ATOM   4050  CD  LYS X 248      44.707  50.258  35.409  0.00  0.00            
ATOM   4051  HD2 LYS X 248      45.194  49.357  35.038  0.00  0.00            
ATOM   4052  HD3 LYS X 248      43.702  50.415  35.017  0.00  0.00            
ATOM   4053  CE  LYS X 248      45.664  51.410  34.866  0.00  0.00            
ATOM   4054  HE2 LYS X 248      45.224  52.400  34.988  0.00  0.00            
ATOM   4055  HE3 LYS X 248      46.594  51.441  35.434  0.00  0.00            
ATOM   4056  NZ  LYS X 248      46.160  51.156  33.556  0.00  0.00            
ATOM   4057  HZ1 LYS X 248      45.443  50.907  32.889  0.00  0.00            
ATOM   4058  HZ2 LYS X 248      46.755  51.895  33.210  0.00  0.00            
ATOM   4059  HZ3 LYS X 248      46.767  50.351  33.616  0.00  0.00            
ATOM   4060  C   LYS X 248      42.415  50.747  39.203  0.00  0.00            
ATOM   4061  O   LYS X 248      42.811  51.924  39.293  0.00  0.00            
ATOM   4062  N   LYS X 249      41.131  50.405  39.265  0.00  0.00            
ATOM   4063  H   LYS X 249      40.912  49.421  39.195  0.00  0.00            
ATOM   4064  CA  LYS X 249      40.087  51.380  39.526  0.00  0.00            
ATOM   4065  HA  LYS X 249      40.287  52.303  38.981  0.00  0.00            
ATOM   4066  CB  LYS X 249      38.769  50.836  38.810  0.00  0.00            
ATOM   4067  HB2 LYS X 249      39.037  50.773  37.756  0.00  0.00            
ATOM   4068  HB3 LYS X 249      38.528  49.857  39.224  0.00  0.00            
ATOM   4069  CG  LYS X 249      37.526  51.723  39.065  0.00  0.00            
ATOM   4070  HG2 LYS X 249      37.240  51.658  40.115  0.00  0.00            
ATOM   4071  HG3 LYS X 249      37.758  52.782  38.948  0.00  0.00            
ATOM   4072  CD  LYS X 249      36.294  51.254  38.177  0.00  0.00            
ATOM   4073  HD2 LYS X 249      36.421  51.581  37.145  0.00  0.00            
ATOM   4074  HD3 LYS X 249      36.230  50.166  38.196  0.00  0.00            
ATOM   4075  CE  LYS X 249      34.938  51.796  38.686  0.00  0.00            
ATOM   4076  HE2 LYS X 249      34.672  51.479  39.695  0.00  0.00            
ATOM   4077  HE3 LYS X 249      35.013  52.875  38.817  0.00  0.00            
ATOM   4078  NZ  LYS X 249      33.826  51.409  37.769  0.00  0.00            
ATOM   4079  HZ1 LYS X 249      33.062  52.046  37.944  0.00  0.00            
ATOM   4080  HZ2 LYS X 249      34.124  51.420  36.804  0.00  0.00            
ATOM   4081  HZ3 LYS X 249      33.432  50.497  37.949  0.00  0.00            
ATOM   4082  C   LYS X 249      39.931  51.641  41.061  0.00  0.00            
ATOM   4083  O   LYS X 249      39.907  52.813  41.372  0.00  0.00            
ATOM   4084  N   LEU X 250      39.881  50.560  41.914  0.00  0.00            
ATOM   4085  H   LEU X 250      39.770  49.683  41.425  0.00  0.00            
ATOM   4086  CA  LEU X 250      39.988  50.651  43.323  0.00  0.00            
ATOM   4087  HA  LEU X 250      39.176  51.326  43.594  0.00  0.00            
ATOM   4088  CB  LEU X 250      39.709  49.341  44.053  0.00  0.00            
ATOM   4089  HB2 LEU X 250      40.476  48.740  43.566  0.00  0.00            
ATOM   4090  HB3 LEU X 250      39.980  49.404  45.107  0.00  0.00            
ATOM   4091  CG  LEU X 250      38.344  48.674  43.706  0.00  0.00            
ATOM   4092  HG  LEU X 250      38.370  48.411  42.648  0.00  0.00            
ATOM   4093  CD1 LEU X 250      38.232  47.324  44.317  0.00  0.00            
ATOM   4094 HD11 LEU X 250      37.313  46.855  43.967  0.00  0.00            
ATOM   4095 HD12 LEU X 250      39.173  46.799  44.154  0.00  0.00            
ATOM   4096 HD13 LEU X 250      38.165  47.387  45.403  0.00  0.00            
ATOM   4097  CD2 LEU X 250      37.169  49.607  44.012  0.00  0.00            
ATOM   4098 HD21 LEU X 250      36.195  49.119  44.040  0.00  0.00            
ATOM   4099 HD22 LEU X 250      37.208  50.014  45.022  0.00  0.00            
ATOM   4100 HD23 LEU X 250      37.047  50.310  43.188  0.00  0.00            
ATOM   4101  C   LEU X 250      41.325  51.198  43.935  0.00  0.00            
ATOM   4102  O   LEU X 250      41.569  51.165  45.142  0.00  0.00            
ATOM   4103  N   ASP X 251      42.198  51.722  43.106  0.00  0.00            
ATOM   4104  H   ASP X 251      41.914  51.898  42.153  0.00  0.00            
ATOM   4105  CA  ASP X 251      43.561  51.823  43.479  0.00  0.00            
ATOM   4106  HA  ASP X 251      43.810  50.809  43.793  0.00  0.00            
ATOM   4107  CB  ASP X 251      44.426  52.110  42.227  0.00  0.00            
ATOM   4108  HB2 ASP X 251      45.432  51.905  42.594  0.00  0.00            
ATOM   4109  HB3 ASP X 251      44.236  51.442  41.387  0.00  0.00            
ATOM   4110  CG  ASP X 251      44.538  53.562  41.895  0.00  0.00            
ATOM   4111  OD1 ASP X 251      43.565  54.367  42.140  0.00  0.00            
ATOM   4112  OD2 ASP X 251      45.477  53.967  41.153  0.00  0.00            
ATOM   4113  C   ASP X 251      43.926  52.769  44.594  0.00  0.00            
ATOM   4114  O   ASP X 251      44.973  52.663  45.211  0.00  0.00            
ATOM   4115  N   SER X 252      43.053  53.735  44.798  0.00  0.00            
ATOM   4116  H   SER X 252      42.128  53.603  44.416  0.00  0.00            
ATOM   4117  CA  SER X 252      43.196  54.803  45.787  0.00  0.00            
ATOM   4118  HA  SER X 252      44.214  54.712  46.167  0.00  0.00            
ATOM   4119  CB  SER X 252      43.112  56.148  45.187  0.00  0.00            
ATOM   4120  HB2 SER X 252      42.110  56.406  44.842  0.00  0.00            
ATOM   4121  HB3 SER X 252      43.372  56.902  45.929  0.00  0.00            
ATOM   4122  OG  SER X 252      44.111  56.274  44.203  0.00  0.00            
ATOM   4123  HG  SER X 252      43.808  55.725  43.476  0.00  0.00            
ATOM   4124  C   SER X 252      42.266  54.672  46.958  0.00  0.00            
ATOM   4125  O   SER X 252      42.586  54.997  48.074  0.00  0.00            
ATOM   4126  N   LEU X 253      41.106  54.048  46.773  0.00  0.00            
ATOM   4127  H   LEU X 253      40.737  53.922  45.841  0.00  0.00            
ATOM   4128  CA  LEU X 253      40.247  53.628  47.869  0.00  0.00            
ATOM   4129  HA  LEU X 253      39.974  54.530  48.417  0.00  0.00            
ATOM   4130  CB  LEU X 253      38.967  53.098  47.233  0.00  0.00            
ATOM   4131  HB2 LEU X 253      38.625  53.863  46.537  0.00  0.00            
ATOM   4132  HB3 LEU X 253      39.257  52.160  46.760  0.00  0.00            
ATOM   4133  CG  LEU X 253      37.932  52.690  48.261  0.00  0.00            
ATOM   4134  HG  LEU X 253      38.239  51.819  48.839  0.00  0.00            
ATOM   4135  CD1 LEU X 253      37.603  53.807  49.237  0.00  0.00            
ATOM   4136 HD11 LEU X 253      37.152  54.681  48.767  0.00  0.00            
ATOM   4137 HD12 LEU X 253      36.949  53.296  49.944  0.00  0.00            
ATOM   4138 HD13 LEU X 253      38.451  54.052  49.876  0.00  0.00            
ATOM   4139  CD2 LEU X 253      36.589  52.483  47.505  0.00  0.00            
ATOM   4140 HD21 LEU X 253      36.771  51.798  46.677  0.00  0.00            
ATOM   4141 HD22 LEU X 253      35.854  51.964  48.120  0.00  0.00            
ATOM   4142 HD23 LEU X 253      36.281  53.403  47.008  0.00  0.00            
ATOM   4143  C   LEU X 253      41.008  52.674  48.766  0.00  0.00            
ATOM   4144  O   LEU X 253      40.942  52.864  50.000  0.00  0.00            
ATOM   4145  N   CYS X 254      41.866  51.705  48.228  0.00  0.00            
ATOM   4146  H   CYS X 254      41.987  51.459  47.255  0.00  0.00            
ATOM   4147  CA  CYS X 254      42.707  50.864  49.095  0.00  0.00            
ATOM   4148  HA  CYS X 254      42.044  50.399  49.825  0.00  0.00            
ATOM   4149  CB  CYS X 254      43.411  49.708  48.274  0.00  0.00            
ATOM   4150  HB2 CYS X 254      43.892  50.130  47.391  0.00  0.00            
ATOM   4151  HB3 CYS X 254      44.016  49.047  48.894  0.00  0.00            
ATOM   4152  SG  CYS X 254      42.246  48.561  47.566  0.00  0.00            
ATOM   4153  HG  CYS X 254      43.057  48.354  46.525  0.00  0.00            
ATOM   4154  C   CYS X 254      43.692  51.687  49.955  0.00  0.00            
ATOM   4155  O   CYS X 254      44.083  51.203  51.032  0.00  0.00            
ATOM   4156  N   VAL X 255      44.104  52.873  49.503  0.00  0.00            
ATOM   4157  H   VAL X 255      43.822  53.195  48.588  0.00  0.00            
ATOM   4158  CA  VAL X 255      45.114  53.691  50.251  0.00  0.00            
ATOM   4159  HA  VAL X 255      45.722  52.913  50.713  0.00  0.00            
ATOM   4160  CB  VAL X 255      45.955  54.694  49.436  0.00  0.00            
ATOM   4161  HB  VAL X 255      45.178  55.424  49.211  0.00  0.00            
ATOM   4162  CG1 VAL X 255      47.108  55.226  50.187  0.00  0.00            
ATOM   4163 HG11 VAL X 255      47.745  54.418  50.548  0.00  0.00            
ATOM   4164 HG12 VAL X 255      47.725  55.742  49.452  0.00  0.00            
ATOM   4165 HG13 VAL X 255      46.848  55.961  50.949  0.00  0.00            
ATOM   4166  CG2 VAL X 255      46.609  54.089  48.102  0.00  0.00            
ATOM   4167 HG21 VAL X 255      45.915  53.648  47.386  0.00  0.00            
ATOM   4168 HG22 VAL X 255      47.119  54.825  47.480  0.00  0.00            
ATOM   4169 HG23 VAL X 255      47.209  53.216  48.360  0.00  0.00            
ATOM   4170  C   VAL X 255      44.349  54.397  51.371  0.00  0.00            
ATOM   4171  O   VAL X 255      44.644  54.304  52.585  0.00  0.00            
ATOM   4172  N   SER X 256      43.207  55.047  51.021  0.00  0.00            
ATOM   4173  H   SER X 256      42.929  55.082  50.051  0.00  0.00            
ATOM   4174  CA  SER X 256      42.335  55.831  51.915  0.00  0.00            
ATOM   4175  HA  SER X 256      42.952  56.616  52.352  0.00  0.00            
ATOM   4176  CB  SER X 256      41.277  56.466  51.071  0.00  0.00            
ATOM   4177  HB2 SER X 256      41.654  57.115  50.281  0.00  0.00            
ATOM   4178  HB3 SER X 256      40.618  55.687  50.686  0.00  0.00            
ATOM   4179  OG  SER X 256      40.610  57.280  51.832  0.00  0.00            
ATOM   4180  HG  SER X 256      40.790  58.168  51.514  0.00  0.00            
ATOM   4181  C   SER X 256      41.857  54.999  53.048  0.00  0.00            
ATOM   4182  O   SER X 256      41.895  55.360  54.213  0.00  0.00            
ATOM   4183  N   PHE X 257      41.424  53.799  52.740  0.00  0.00            
ATOM   4184  H   PHE X 257      41.448  53.434  51.799  0.00  0.00            
ATOM   4185  CA  PHE X 257      41.000  52.798  53.679  0.00  0.00            
ATOM   4186  HA  PHE X 257      40.196  53.257  54.255  0.00  0.00            
ATOM   4187  CB  PHE X 257      40.318  51.587  52.966  0.00  0.00            
ATOM   4188  HB2 PHE X 257      39.653  52.008  52.213  0.00  0.00            
ATOM   4189  HB3 PHE X 257      40.965  51.043  52.278  0.00  0.00            
ATOM   4190  CG  PHE X 257      39.619  50.647  53.929  0.00  0.00            
ATOM   4191  CD1 PHE X 257      38.278  50.818  54.047  0.00  0.00            
ATOM   4192  HD1 PHE X 257      37.748  51.637  53.583  0.00  0.00            
ATOM   4193  CE1 PHE X 257      37.500  49.875  54.783  0.00  0.00            
ATOM   4194  HE1 PHE X 257      36.467  49.937  55.091  0.00  0.00            
ATOM   4195  CZ  PHE X 257      38.159  48.772  55.298  0.00  0.00            
ATOM   4196  HZ  PHE X 257      37.558  48.090  55.881  0.00  0.00            
ATOM   4197  CE2 PHE X 257      39.533  48.542  55.086  0.00  0.00            
ATOM   4198  HE2 PHE X 257      39.951  47.682  55.588  0.00  0.00            
ATOM   4199  CD2 PHE X 257      40.320  49.547  54.435  0.00  0.00            
ATOM   4200  HD2 PHE X 257      41.380  49.440  54.255  0.00  0.00            
ATOM   4201  C   PHE X 257      42.020  52.211  54.672  0.00  0.00            
ATOM   4202  O   PHE X 257      41.654  51.997  55.787  0.00  0.00            
ATOM   4203  N   ALA X 258      43.292  52.073  54.316  0.00  0.00            
ATOM   4204  H   ALA X 258      43.554  52.270  53.361  0.00  0.00            
ATOM   4205  CA  ALA X 258      44.409  51.848  55.245  0.00  0.00            
ATOM   4206  HA  ALA X 258      44.176  50.934  55.791  0.00  0.00            
ATOM   4207  CB  ALA X 258      45.610  51.484  54.455  0.00  0.00            
ATOM   4208  HB1 ALA X 258      45.661  52.060  53.530  0.00  0.00            
ATOM   4209  HB2 ALA X 258      46.465  51.745  55.078  0.00  0.00            
ATOM   4210  HB3 ALA X 258      45.592  50.417  54.232  0.00  0.00            
ATOM   4211  C   ALA X 258      44.718  53.023  56.191  0.00  0.00            
ATOM   4212  O   ALA X 258      45.157  52.827  57.336  0.00  0.00            
ATOM   4213  N   TYR X 259      44.525  54.241  55.650  0.00  0.00            
ATOM   4214  H   TYR X 259      44.234  54.267  54.683  0.00  0.00            
ATOM   4215  CA  TYR X 259      44.591  55.554  56.411  0.00  0.00            
ATOM   4216  HA  TYR X 259      45.502  55.631  57.004  0.00  0.00            
ATOM   4217  CB  TYR X 259      44.489  56.651  55.347  0.00  0.00            
ATOM   4218  HB2 TYR X 259      44.281  56.187  54.384  0.00  0.00            
ATOM   4219  HB3 TYR X 259      43.693  57.352  55.600  0.00  0.00            
ATOM   4220  CG  TYR X 259      45.800  57.507  55.174  0.00  0.00            
ATOM   4221  CD1 TYR X 259      46.513  57.467  53.965  0.00  0.00            
ATOM   4222  HD1 TYR X 259      46.235  56.911  53.082  0.00  0.00            
ATOM   4223  CE1 TYR X 259      47.611  58.362  53.763  0.00  0.00            
ATOM   4224  HE1 TYR X 259      48.182  58.293  52.849  0.00  0.00            
ATOM   4225  CZ  TYR X 259      48.031  59.086  54.873  0.00  0.00            
ATOM   4226  OH  TYR X 259      48.980  60.053  54.629  0.00  0.00            
ATOM   4227  HH  TYR X 259      49.534  60.321  55.366  0.00  0.00            
ATOM   4228  CE2 TYR X 259      47.455  59.036  56.100  0.00  0.00            
ATOM   4229  HE2 TYR X 259      47.772  59.532  57.005  0.00  0.00            
ATOM   4230  CD2 TYR X 259      46.287  58.277  56.246  0.00  0.00            
ATOM   4231  HD2 TYR X 259      45.634  58.323  57.104  0.00  0.00            
ATOM   4232  C   TYR X 259      43.396  55.724  57.444  0.00  0.00            
ATOM   4233  O   TYR X 259      43.377  56.679  58.210  0.00  0.00            
ATOM   4234  N   ILE X 260      42.368  54.814  57.503  0.00  0.00            
ATOM   4235  H   ILE X 260      42.378  53.977  56.938  0.00  0.00            
ATOM   4236  CA  ILE X 260      41.444  54.722  58.681  0.00  0.00            
ATOM   4237  HA  ILE X 260      40.990  55.701  58.833  0.00  0.00            
ATOM   4238  CB  ILE X 260      40.399  53.579  58.457  0.00  0.00            
ATOM   4239  HB  ILE X 260      40.896  52.624  58.285  0.00  0.00            
ATOM   4240  CG2 ILE X 260      39.504  53.257  59.644  0.00  0.00            
ATOM   4241 HG21 ILE X 260      38.679  52.617  59.331  0.00  0.00            
ATOM   4242 HG22 ILE X 260      40.079  52.682  60.370  0.00  0.00            
ATOM   4243 HG23 ILE X 260      39.104  54.173  60.079  0.00  0.00            
ATOM   4244  CG1 ILE X 260      39.671  53.959  57.100  0.00  0.00            
ATOM   4245 HG12 ILE X 260      39.180  54.931  57.150  0.00  0.00            
ATOM   4246 HG13 ILE X 260      40.348  54.031  56.249  0.00  0.00            
ATOM   4247  CD1 ILE X 260      38.639  52.975  56.636  0.00  0.00            
ATOM   4248 HD11 ILE X 260      38.411  53.195  55.593  0.00  0.00            
ATOM   4249 HD12 ILE X 260      39.136  52.005  56.658  0.00  0.00            
ATOM   4250 HD13 ILE X 260      37.696  52.983  57.182  0.00  0.00            
ATOM   4251  C   ILE X 260      42.219  54.367  59.942  0.00  0.00            
ATOM   4252  O   ILE X 260      41.928  55.030  60.923  0.00  0.00            
ATOM   4253  N   ASN X 261      43.199  53.476  59.934  0.00  0.00            
ATOM   4254  H   ASN X 261      43.638  53.140  59.089  0.00  0.00            
ATOM   4255  CA  ASN X 261      43.992  53.125  61.117  0.00  0.00            
ATOM   4256  HA  ASN X 261      43.278  52.681  61.811  0.00  0.00            
ATOM   4257  CB  ASN X 261      45.057  52.181  60.644  0.00  0.00            
ATOM   4258  HB2 ASN X 261      44.769  51.545  59.807  0.00  0.00            
ATOM   4259  HB3 ASN X 261      45.898  52.806  60.342  0.00  0.00            
ATOM   4260  CG  ASN X 261      45.534  51.313  61.773  0.00  0.00            
ATOM   4261  OD1 ASN X 261      44.994  50.278  62.074  0.00  0.00            
ATOM   4262  ND2 ASN X 261      46.542  51.755  62.558  0.00  0.00            
ATOM   4263 HD21 ASN X 261      46.861  51.146  63.299  0.00  0.00            
ATOM   4264 HD22 ASN X 261      46.834  52.721  62.523  0.00  0.00            
ATOM   4265  C   ASN X 261      44.556  54.408  61.825  0.00  0.00            
ATOM   4266  O   ASN X 261      44.559  54.505  63.055  0.00  0.00            
ATOM   4267  N   CYS X 262      44.977  55.434  61.091  0.00  0.00            
ATOM   4268  H   CYS X 262      45.172  55.294  60.110  0.00  0.00            
ATOM   4269  CA  CYS X 262      45.474  56.673  61.693  0.00  0.00            
ATOM   4270  HA  CYS X 262      46.258  56.359  62.382  0.00  0.00            
ATOM   4271  CB  CYS X 262      46.073  57.559  60.633  0.00  0.00            
ATOM   4272  HB2 CYS X 262      45.318  58.037  60.009  0.00  0.00            
ATOM   4273  HB3 CYS X 262      46.527  58.360  61.216  0.00  0.00            
ATOM   4274  SG  CYS X 262      47.427  56.658  59.868  0.00  0.00            
ATOM   4275  HG  CYS X 262      48.059  56.401  61.017  0.00  0.00            
ATOM   4276  C   CYS X 262      44.419  57.475  62.444  0.00  0.00            
ATOM   4277  O   CYS X 262      44.750  58.163  63.395  0.00  0.00            
ATOM   4278  N   CYS X 263      43.140  57.325  62.051  0.00  0.00            
ATOM   4279  H   CYS X 263      42.955  56.803  61.207  0.00  0.00            
ATOM   4280  CA  CYS X 263      41.964  57.750  62.937  0.00  0.00            
ATOM   4281  HA  CYS X 263      42.243  58.753  63.260  0.00  0.00            
ATOM   4282  CB  CYS X 263      40.775  57.859  61.942  0.00  0.00            
ATOM   4283  HB2 CYS X 263      41.075  58.536  61.143  0.00  0.00            
ATOM   4284  HB3 CYS X 263      40.577  56.913  61.438  0.00  0.00            
ATOM   4285  SG  CYS X 263      39.190  58.408  62.491  0.00  0.00            
ATOM   4286  HG  CYS X 263      38.907  57.280  63.149  0.00  0.00            
ATOM   4287  C   CYS X 263      41.701  56.841  64.120  0.00  0.00            
ATOM   4288  O   CYS X 263      41.343  57.284  65.225  0.00  0.00            
ATOM   4289  N   ILE X 264      41.719  55.559  63.809  0.00  0.00            
ATOM   4290  H   ILE X 264      41.950  55.357  62.846  0.00  0.00            
ATOM   4291  CA  ILE X 264      41.105  54.480  64.630  0.00  0.00            
ATOM   4292  HA  ILE X 264      40.197  54.867  65.092  0.00  0.00            
ATOM   4293  CB  ILE X 264      40.724  53.214  63.823  0.00  0.00            
ATOM   4294  HB  ILE X 264      41.538  53.085  63.110  0.00  0.00            
ATOM   4295  CG2 ILE X 264      40.489  51.867  64.656  0.00  0.00            
ATOM   4296 HG21 ILE X 264      40.135  51.020  64.068  0.00  0.00            
ATOM   4297 HG22 ILE X 264      41.429  51.594  65.137  0.00  0.00            
ATOM   4298 HG23 ILE X 264      39.744  52.067  65.426  0.00  0.00            
ATOM   4299  CG1 ILE X 264      39.512  53.532  62.927  0.00  0.00            
ATOM   4300 HG12 ILE X 264      39.666  54.433  62.333  0.00  0.00            
ATOM   4301 HG13 ILE X 264      39.302  52.625  62.360  0.00  0.00            
ATOM   4302  CD1 ILE X 264      38.257  53.967  63.801  0.00  0.00            
ATOM   4303 HD11 ILE X 264      38.043  53.314  64.647  0.00  0.00            
ATOM   4304 HD12 ILE X 264      38.262  55.039  63.998  0.00  0.00            
ATOM   4305 HD13 ILE X 264      37.421  53.851  63.111  0.00  0.00            
ATOM   4306  C   ILE X 264      42.099  54.119  65.764  0.00  0.00            
ATOM   4307  O   ILE X 264      41.563  53.861  66.847  0.00  0.00            
ATOM   4308  N   ASN X 265      43.412  54.156  65.590  0.00  0.00            
ATOM   4309  H   ASN X 265      43.752  54.254  64.644  0.00  0.00            
ATOM   4310  CA  ASN X 265      44.354  54.130  66.774  0.00  0.00            
ATOM   4311  HA  ASN X 265      44.313  53.085  67.080  0.00  0.00            
ATOM   4312  CB  ASN X 265      45.808  54.496  66.165  0.00  0.00            
ATOM   4313  HB2 ASN X 265      45.655  55.354  65.510  0.00  0.00            
ATOM   4314  HB3 ASN X 265      46.575  54.653  66.924  0.00  0.00            
ATOM   4315  CG  ASN X 265      46.367  53.259  65.460  0.00  0.00            
ATOM   4316  OD1 ASN X 265      45.759  52.224  65.449  0.00  0.00            
ATOM   4317  ND2 ASN X 265      47.570  53.385  64.920  0.00  0.00            
ATOM   4318 HD21 ASN X 265      48.096  52.542  64.739  0.00  0.00            
ATOM   4319 HD22 ASN X 265      48.013  54.293  64.919  0.00  0.00            
ATOM   4320  C   ASN X 265      44.003  55.014  68.000  0.00  0.00            
ATOM   4321  O   ASN X 265      43.667  54.497  69.094  0.00  0.00            
ATOM   4322  N   PRO X 266      43.896  56.391  67.771  0.00  0.00            
ATOM   4323  CD  PRO X 266      44.281  57.169  66.580  0.00  0.00            
ATOM   4324  HD2 PRO X 266      43.764  56.762  65.710  0.00  0.00            
ATOM   4325  HD3 PRO X 266      45.370  57.140  66.560  0.00  0.00            
ATOM   4326  CG  PRO X 266      43.808  58.624  66.843  0.00  0.00            
ATOM   4327  HG2 PRO X 266      43.152  59.051  66.085  0.00  0.00            
ATOM   4328  HG3 PRO X 266      44.635  59.322  66.970  0.00  0.00            
ATOM   4329  CB  PRO X 266      42.951  58.608  68.105  0.00  0.00            
ATOM   4330  HB2 PRO X 266      41.921  58.429  67.797  0.00  0.00            
ATOM   4331  HB3 PRO X 266      42.831  59.497  68.723  0.00  0.00            
ATOM   4332  CA  PRO X 266      43.485  57.312  68.845  0.00  0.00            
ATOM   4333  HA  PRO X 266      44.257  57.656  69.534  0.00  0.00            
ATOM   4334  C   PRO X 266      42.265  56.869  69.597  0.00  0.00            
ATOM   4335  O   PRO X 266      42.256  57.029  70.828  0.00  0.00            
ATOM   4336  N   ILE X 267      41.230  56.295  68.906  0.00  0.00            
ATOM   4337  H   ILE X 267      41.270  56.368  67.900  0.00  0.00            
ATOM   4338  CA  ILE X 267      39.919  55.867  69.487  0.00  0.00            
ATOM   4339  HA  ILE X 267      39.570  56.624  70.189  0.00  0.00            
ATOM   4340  CB  ILE X 267      38.825  55.559  68.405  0.00  0.00            
ATOM   4341  HB  ILE X 267      39.237  54.777  67.767  0.00  0.00            
ATOM   4342  CG2 ILE X 267      37.594  54.964  69.151  0.00  0.00            
ATOM   4343 HG21 ILE X 267      36.741  54.704  68.526  0.00  0.00            
ATOM   4344 HG22 ILE X 267      37.814  53.992  69.592  0.00  0.00            
ATOM   4345 HG23 ILE X 267      37.157  55.687  69.840  0.00  0.00            
ATOM   4346  CG1 ILE X 267      38.465  56.872  67.690  0.00  0.00            
ATOM   4347 HG12 ILE X 267      38.110  57.699  68.305  0.00  0.00            
ATOM   4348 HG13 ILE X 267      39.374  57.223  67.201  0.00  0.00            
ATOM   4349  CD1 ILE X 267      37.358  56.728  66.662  0.00  0.00            
ATOM   4350 HD11 ILE X 267      37.344  57.542  65.937  0.00  0.00            
ATOM   4351 HD12 ILE X 267      37.431  55.763  66.160  0.00  0.00            
ATOM   4352 HD13 ILE X 267      36.392  56.692  67.166  0.00  0.00            
ATOM   4353  C   ILE X 267      40.113  54.540  70.248  0.00  0.00            
ATOM   4354  O   ILE X 267      39.666  54.332  71.349  0.00  0.00            
ATOM   4355  N   ILE X 268      40.868  53.571  69.617  0.00  0.00            
ATOM   4356  H   ILE X 268      41.231  53.802  68.703  0.00  0.00            
ATOM   4357  CA  ILE X 268      41.255  52.270  70.235  0.00  0.00            
ATOM   4358  HA  ILE X 268      40.297  51.786  70.422  0.00  0.00            
ATOM   4359  CB  ILE X 268      42.012  51.253  69.321  0.00  0.00            
ATOM   4360  HB  ILE X 268      42.876  51.819  68.972  0.00  0.00            
ATOM   4361  CG2 ILE X 268      42.597  50.138  70.228  0.00  0.00            
ATOM   4362 HG21 ILE X 268      41.863  49.744  70.932  0.00  0.00            
ATOM   4363 HG22 ILE X 268      42.880  49.329  69.555  0.00  0.00            
ATOM   4364 HG23 ILE X 268      43.462  50.476  70.799  0.00  0.00            
ATOM   4365  CG1 ILE X 268      41.280  50.715  68.162  0.00  0.00            
ATOM   4366 HG12 ILE X 268      40.394  50.155  68.459  0.00  0.00            
ATOM   4367 HG13 ILE X 268      40.849  51.514  67.559  0.00  0.00            
ATOM   4368  CD1 ILE X 268      42.041  49.894  67.127  0.00  0.00            
ATOM   4369 HD11 ILE X 268      42.781  50.613  66.775  0.00  0.00            
ATOM   4370 HD12 ILE X 268      42.474  48.928  67.387  0.00  0.00            
ATOM   4371 HD13 ILE X 268      41.327  49.826  66.306  0.00  0.00            
ATOM   4372  C   ILE X 268      41.938  52.395  71.606  0.00  0.00            
ATOM   4373  O   ILE X 268      41.451  51.780  72.575  0.00  0.00            
ATOM   4374  N   TYR X 269      42.886  53.385  71.797  0.00  0.00            
ATOM   4375  H   TYR X 269      43.223  53.859  70.972  0.00  0.00            
ATOM   4376  CA  TYR X 269      43.379  53.681  73.108  0.00  0.00            
ATOM   4377  HA  TYR X 269      43.690  52.753  73.588  0.00  0.00            
ATOM   4378  CB  TYR X 269      44.530  54.747  73.019  0.00  0.00            
ATOM   4379  HB2 TYR X 269      44.149  55.748  72.816  0.00  0.00            
ATOM   4380  HB3 TYR X 269      45.062  54.803  73.969  0.00  0.00            
ATOM   4381  CG  TYR X 269      45.551  54.425  71.951  0.00  0.00            
ATOM   4382  CD1 TYR X 269      46.016  55.398  71.060  0.00  0.00            
ATOM   4383  HD1 TYR X 269      45.580  56.385  71.105  0.00  0.00            
ATOM   4384  CE1 TYR X 269      47.230  55.161  70.283  0.00  0.00            
ATOM   4385  HE1 TYR X 269      47.559  55.947  69.618  0.00  0.00            
ATOM   4386  CZ  TYR X 269      47.863  53.839  70.304  0.00  0.00            
ATOM   4387  OH  TYR X 269      48.890  53.473  69.432  0.00  0.00            
ATOM   4388  HH  TYR X 269      48.830  54.112  68.718  0.00  0.00            
ATOM   4389  CE2 TYR X 269      47.389  52.966  71.287  0.00  0.00            
ATOM   4390  HE2 TYR X 269      47.852  51.990  71.303  0.00  0.00            
ATOM   4391  CD2 TYR X 269      46.177  53.186  72.044  0.00  0.00            
ATOM   4392  HD2 TYR X 269      45.831  52.418  72.720  0.00  0.00            
ATOM   4393  C   TYR X 269      42.314  54.211  74.019  0.00  0.00            
ATOM   4394  O   TYR X 269      42.235  53.652  75.108  0.00  0.00            
ATOM   4395  N   VAL X 270      41.549  55.264  73.642  0.00  0.00            
ATOM   4396  H   VAL X 270      41.710  55.738  72.765  0.00  0.00            
ATOM   4397  CA  VAL X 270      40.631  55.894  74.622  0.00  0.00            
ATOM   4398  HA  VAL X 270      41.119  56.106  75.573  0.00  0.00            
ATOM   4399  CB  VAL X 270      40.017  57.095  73.920  0.00  0.00            
ATOM   4400  HB  VAL X 270      39.535  56.829  72.979  0.00  0.00            
ATOM   4401  CG1 VAL X 270      38.983  57.823  74.778  0.00  0.00            
ATOM   4402 HG11 VAL X 270      38.631  58.735  74.295  0.00  0.00            
ATOM   4403 HG12 VAL X 270      38.139  57.230  75.129  0.00  0.00            
ATOM   4404 HG13 VAL X 270      39.454  58.117  75.716  0.00  0.00            
ATOM   4405  CG2 VAL X 270      41.104  58.167  73.729  0.00  0.00            
ATOM   4406 HG21 VAL X 270      41.874  57.812  73.044  0.00  0.00            
ATOM   4407 HG22 VAL X 270      40.579  58.997  73.256  0.00  0.00            
ATOM   4408 HG23 VAL X 270      41.479  58.578  74.666  0.00  0.00            
ATOM   4409  C   VAL X 270      39.543  54.899  75.108  0.00  0.00            
ATOM   4410  O   VAL X 270      39.356  54.699  76.304  0.00  0.00            
ATOM   4411  N   VAL X 271      38.900  54.251  74.125  0.00  0.00            
ATOM   4412  H   VAL X 271      39.206  54.378  73.171  0.00  0.00            
ATOM   4413  CA  VAL X 271      37.968  53.173  74.431  0.00  0.00            
ATOM   4414  HA  VAL X 271      37.221  53.623  75.086  0.00  0.00            
ATOM   4415  CB  VAL X 271      37.207  52.686  73.179  0.00  0.00            
ATOM   4416  HB  VAL X 271      37.197  53.431  72.383  0.00  0.00            
ATOM   4417  CG1 VAL X 271      37.853  51.618  72.310  0.00  0.00            
ATOM   4418 HG11 VAL X 271      37.236  51.445  71.428  0.00  0.00            
ATOM   4419 HG12 VAL X 271      38.882  51.907  72.099  0.00  0.00            
ATOM   4420 HG13 VAL X 271      37.833  50.693  72.887  0.00  0.00            
ATOM   4421  CG2 VAL X 271      35.766  52.222  73.636  0.00  0.00            
ATOM   4422 HG21 VAL X 271      35.895  51.393  74.333  0.00  0.00            
ATOM   4423 HG22 VAL X 271      35.139  52.934  74.173  0.00  0.00            
ATOM   4424 HG23 VAL X 271      35.255  51.903  72.728  0.00  0.00            
ATOM   4425  C   VAL X 271      38.595  51.995  75.174  0.00  0.00            
ATOM   4426  O   VAL X 271      37.924  51.375  76.041  0.00  0.00            
ATOM   4427  N   ALA X 272      39.894  51.802  75.189  0.00  0.00            
ATOM   4428  H   ALA X 272      40.531  52.336  74.616  0.00  0.00            
ATOM   4429  CA  ALA X 272      40.599  50.863  76.000  0.00  0.00            
ATOM   4430  HA  ALA X 272      40.015  49.943  76.028  0.00  0.00            
ATOM   4431  CB  ALA X 272      41.994  50.448  75.451  0.00  0.00            
ATOM   4432  HB1 ALA X 272      42.716  51.265  75.443  0.00  0.00            
ATOM   4433  HB2 ALA X 272      42.364  49.609  76.039  0.00  0.00            
ATOM   4434  HB3 ALA X 272      41.852  50.200  74.399  0.00  0.00            
ATOM   4435  C   ALA X 272      40.620  51.293  77.416  0.00  0.00            
ATOM   4436  O   ALA X 272      40.095  50.544  78.242  0.00  0.00            
ATOM   4437  N   GLY X 273      41.039  52.549  77.582  0.00  0.00            
ATOM   4438  H   GLY X 273      41.502  52.964  76.787  0.00  0.00            
ATOM   4439  CA  GLY X 273      41.132  53.297  78.874  0.00  0.00            
ATOM   4440  HA2 GLY X 273      41.697  52.698  79.589  0.00  0.00            
ATOM   4441  HA3 GLY X 273      41.556  54.278  78.659  0.00  0.00            
ATOM   4442  C   GLY X 273      39.690  53.354  79.568  0.00  0.00            
ATOM   4443  O   GLY X 273      39.560  53.019  80.746  0.00  0.00            
ATOM   4444  N   GLN X 274      38.632  53.707  78.823  0.00  0.00            
ATOM   4445  H   GLN X 274      38.813  53.931  77.855  0.00  0.00            
ATOM   4446  CA  GLN X 274      37.218  53.647  79.332  0.00  0.00            
ATOM   4447  HA  GLN X 274      37.083  54.374  80.133  0.00  0.00            
ATOM   4448  CB  GLN X 274      36.231  54.254  78.287  0.00  0.00            
ATOM   4449  HB2 GLN X 274      36.745  55.184  78.042  0.00  0.00            
ATOM   4450  HB3 GLN X 274      36.127  53.554  77.458  0.00  0.00            
ATOM   4451  CG  GLN X 274      34.827  54.466  78.875  0.00  0.00            
ATOM   4452  HG2 GLN X 274      34.060  54.710  78.141  0.00  0.00            
ATOM   4453  HG3 GLN X 274      34.417  53.555  79.312  0.00  0.00            
ATOM   4454  CD  GLN X 274      34.745  55.540  79.943  0.00  0.00            
ATOM   4455  OE1 GLN X 274      35.040  56.687  79.636  0.00  0.00            
ATOM   4456  NE2 GLN X 274      34.384  55.206  81.152  0.00  0.00            
ATOM   4457 HE21 GLN X 274      34.131  54.248  81.349  0.00  0.00            
ATOM   4458 HE22 GLN X 274      34.563  55.811  81.941  0.00  0.00            
ATOM   4459  C   GLN X 274      36.847  52.210  79.767  0.00  0.00            
ATOM   4460  O   GLN X 274      36.025  52.033  80.680  0.00  0.00            
ATOM   4461  N   GLY X 275      37.390  51.094  79.168  0.00  0.00            
ATOM   4462  H   GLY X 275      38.038  51.268  78.414  0.00  0.00            
ATOM   4463  CA  GLY X 275      37.278  49.772  79.719  0.00  0.00            
ATOM   4464  HA2 GLY X 275      36.223  49.519  79.605  0.00  0.00            
ATOM   4465  HA3 GLY X 275      37.831  49.088  79.074  0.00  0.00            
ATOM   4466  C   GLY X 275      37.844  49.524  81.072  0.00  0.00            
ATOM   4467  O   GLY X 275      37.197  48.872  81.898  0.00  0.00            
ATOM   4468  N   PHE X 276      39.061  50.051  81.310  0.00  0.00            
ATOM   4469  H   PHE X 276      39.562  50.563  80.598  0.00  0.00            
ATOM   4470  CA  PHE X 276      39.668  49.968  82.625  0.00  0.00            
ATOM   4471  HA  PHE X 276      39.460  48.943  82.933  0.00  0.00            
ATOM   4472  CB  PHE X 276      41.181  50.351  82.597  0.00  0.00            
ATOM   4473  HB2 PHE X 276      41.246  51.430  82.457  0.00  0.00            
ATOM   4474  HB3 PHE X 276      41.624  50.153  83.573  0.00  0.00            
ATOM   4475  CG  PHE X 276      42.036  49.639  81.547  0.00  0.00            
ATOM   4476  CD1 PHE X 276      41.881  48.250  81.311  0.00  0.00            
ATOM   4477  HD1 PHE X 276      41.194  47.669  81.908  0.00  0.00            
ATOM   4478  CE1 PHE X 276      42.693  47.595  80.400  0.00  0.00            
ATOM   4479  HE1 PHE X 276      42.612  46.518  80.404  0.00  0.00            
ATOM   4480  CZ  PHE X 276      43.451  48.316  79.477  0.00  0.00            
ATOM   4481  HZ  PHE X 276      43.920  47.833  78.632  0.00  0.00            
ATOM   4482  CE2 PHE X 276      43.565  49.710  79.688  0.00  0.00            
ATOM   4483  HE2 PHE X 276      44.299  50.272  79.129  0.00  0.00            
ATOM   4484  CD2 PHE X 276      42.934  50.350  80.749  0.00  0.00            
ATOM   4485  HD2 PHE X 276      43.117  51.411  80.835  0.00  0.00            
ATOM   4486  C   PHE X 276      38.900  50.816  83.609  0.00  0.00            
ATOM   4487  O   PHE X 276      38.732  50.506  84.776  0.00  0.00            
ATOM   4488  N   GLN X 277      38.353  51.981  83.136  0.00  0.00            
ATOM   4489  H   GLN X 277      38.621  52.295  82.214  0.00  0.00            
ATOM   4490  CA  GLN X 277      37.578  52.855  84.052  0.00  0.00            
ATOM   4491  HA  GLN X 277      38.085  52.802  85.015  0.00  0.00            
ATOM   4492  CB  GLN X 277      37.472  54.270  83.490  0.00  0.00            
ATOM   4493  HB2 GLN X 277      38.462  54.727  83.499  0.00  0.00            
ATOM   4494  HB3 GLN X 277      37.041  54.283  82.489  0.00  0.00            
ATOM   4495  CG  GLN X 277      36.555  55.158  84.384  0.00  0.00            
ATOM   4496  HG2 GLN X 277      36.498  56.081  83.807  0.00  0.00            
ATOM   4497  HG3 GLN X 277      35.586  54.665  84.463  0.00  0.00            
ATOM   4498  CD  GLN X 277      36.983  55.675  85.791  0.00  0.00            
ATOM   4499  OE1 GLN X 277      37.729  54.936  86.502  0.00  0.00            
ATOM   4500  NE2 GLN X 277      36.464  56.797  86.313  0.00  0.00            
ATOM   4501 HE21 GLN X 277      35.910  57.516  85.870  0.00  0.00            
ATOM   4502 HE22 GLN X 277      36.737  57.016  87.260  0.00  0.00            
ATOM   4503  C   GLN X 277      36.201  52.252  84.414  0.00  0.00            
ATOM   4504  O   GLN X 277      35.738  52.514  85.533  0.00  0.00            
ATOM   4505  N   GLY X 278      35.539  51.580  83.487  0.00  0.00            
ATOM   4506  H   GLY X 278      35.904  51.739  82.559  0.00  0.00            
ATOM   4507  CA  GLY X 278      34.179  51.099  83.630  0.00  0.00            
ATOM   4508  HA2 GLY X 278      34.063  50.215  83.003  0.00  0.00            
ATOM   4509  HA3 GLY X 278      34.026  50.790  84.664  0.00  0.00            
ATOM   4510  C   GLY X 278      33.022  52.043  83.352  0.00  0.00            
ATOM   4511  O   GLY X 278      33.241  53.020  82.654  0.00  0.00            
ATOM   4512  N   ARG X 279      31.826  51.753  83.919  0.00  0.00            
ATOM   4513  H   ARG X 279      31.770  50.823  84.307  0.00  0.00            
ATOM   4514  CA  ARG X 279      30.652  52.688  83.934  0.00  0.00            
ATOM   4515  HA  ARG X 279      30.556  53.113  82.935  0.00  0.00            
ATOM   4516  CB  ARG X 279      29.372  51.855  84.025  0.00  0.00            
ATOM   4517  HB2 ARG X 279      29.518  51.023  83.336  0.00  0.00            
ATOM   4518  HB3 ARG X 279      29.286  51.425  85.023  0.00  0.00            
ATOM   4519  CG  ARG X 279      28.112  52.548  83.613  0.00  0.00            
ATOM   4520  HG2 ARG X 279      27.953  53.502  84.114  0.00  0.00            
ATOM   4521  HG3 ARG X 279      28.147  52.769  82.546  0.00  0.00            
ATOM   4522  CD  ARG X 279      26.961  51.678  83.951  0.00  0.00            
ATOM   4523  HD2 ARG X 279      27.030  50.702  83.471  0.00  0.00            
ATOM   4524  HD3 ARG X 279      26.870  51.563  85.031  0.00  0.00            
ATOM   4525  NE  ARG X 279      25.679  52.350  83.488  0.00  0.00            
ATOM   4526  HE  ARG X 279      25.169  52.836  84.211  0.00  0.00            
ATOM   4527  CZ  ARG X 279      25.124  52.187  82.323  0.00  0.00            
ATOM   4528  NH1 ARG X 279      25.633  51.581  81.290  0.00  0.00            
ATOM   4529 HH11 ARG X 279      26.510  51.087  81.377  0.00  0.00            
ATOM   4530 HH12 ARG X 279      25.021  51.508  80.490  0.00  0.00            
ATOM   4531  NH2 ARG X 279      24.007  52.790  82.152  0.00  0.00            
ATOM   4532 HH21 ARG X 279      23.577  53.032  83.033  0.00  0.00            
ATOM   4533 HH22 ARG X 279      23.542  52.665  81.264  0.00  0.00            
ATOM   4534  C   ARG X 279      30.863  53.876  84.852  0.00  0.00            
ATOM   4535  O   ARG X 279      30.043  54.133  85.705  0.00  0.00            
ATOM   4536  N   LEU X 280      31.992  54.565  84.718  0.00  0.00            
ATOM   4537  H   LEU X 280      32.560  54.336  83.915  0.00  0.00            
ATOM   4538  CA  LEU X 280      32.345  55.835  85.376  0.00  0.00            
ATOM   4539  HA  LEU X 280      31.443  56.275  85.799  0.00  0.00            
ATOM   4540  CB  LEU X 280      33.218  55.702  86.674  0.00  0.00            
ATOM   4541  HB2 LEU X 280      34.003  55.009  86.369  0.00  0.00            
ATOM   4542  HB3 LEU X 280      33.522  56.672  87.068  0.00  0.00            
ATOM   4543  CG  LEU X 280      32.501  55.074  87.835  0.00  0.00            
ATOM   4544  HG  LEU X 280      31.925  54.204  87.521  0.00  0.00            
ATOM   4545  CD1 LEU X 280      33.559  54.508  88.786  0.00  0.00            
ATOM   4546 HD11 LEU X 280      34.051  53.699  88.247  0.00  0.00            
ATOM   4547 HD12 LEU X 280      34.213  55.298  89.154  0.00  0.00            
ATOM   4548 HD13 LEU X 280      33.074  54.098  89.671  0.00  0.00            
ATOM   4549  CD2 LEU X 280      31.554  56.030  88.646  0.00  0.00            
ATOM   4550 HD21 LEU X 280      32.208  56.633  89.276  0.00  0.00            
ATOM   4551 HD22 LEU X 280      30.854  56.570  88.010  0.00  0.00            
ATOM   4552 HD23 LEU X 280      30.909  55.421  89.280  0.00  0.00            
ATOM   4553  C   LEU X 280      33.110  56.844  84.521  0.00  0.00            
ATOM   4554  O   LEU X 280      33.939  56.441  83.679  0.00  0.00            
ATOM   4555  N   ARG X 281      32.703  58.086  84.494  0.00  0.00            
ATOM   4556  H   ARG X 281      31.815  58.340  84.903  0.00  0.00            
ATOM   4557  CA  ARG X 281      33.477  59.170  83.698  0.00  0.00            
ATOM   4558  HA  ARG X 281      33.579  58.750  82.697  0.00  0.00            
ATOM   4559  CB  ARG X 281      32.713  60.522  83.564  0.00  0.00            
ATOM   4560  HB2 ARG X 281      32.208  60.773  84.497  0.00  0.00            
ATOM   4561  HB3 ARG X 281      33.423  61.337  83.428  0.00  0.00            
ATOM   4562  CG  ARG X 281      31.674  60.651  82.338  0.00  0.00            
ATOM   4563  HG2 ARG X 281      32.243  60.992  81.473  0.00  0.00            
ATOM   4564  HG3 ARG X 281      31.277  59.659  82.122  0.00  0.00            
ATOM   4565  CD  ARG X 281      30.578  61.755  82.654  0.00  0.00            
ATOM   4566  HD2 ARG X 281      29.960  61.531  83.524  0.00  0.00            
ATOM   4567  HD3 ARG X 281      31.034  62.709  82.919  0.00  0.00            
ATOM   4568  NE  ARG X 281      29.628  61.967  81.555  0.00  0.00            
ATOM   4569  HE  ARG X 281      29.867  62.699  80.901  0.00  0.00            
ATOM   4570  CZ  ARG X 281      28.401  61.564  81.432  0.00  0.00            
ATOM   4571  NH1 ARG X 281      27.911  60.660  82.221  0.00  0.00            
ATOM   4572 HH11 ARG X 281      28.335  60.424  83.107  0.00  0.00            
ATOM   4573 HH12 ARG X 281      26.949  60.404  82.048  0.00  0.00            
ATOM   4574  NH2 ARG X 281      27.730  62.079  80.494  0.00  0.00            
ATOM   4575 HH21 ARG X 281      28.052  62.795  79.859  0.00  0.00            
ATOM   4576 HH22 ARG X 281      26.726  61.981  80.542  0.00  0.00            
ATOM   4577  C   ARG X 281      34.914  59.490  84.113  0.00  0.00            
ATOM   4578  O   ARG X 281      35.255  59.291  85.271  0.00  0.00            
ATOM   4579  N   LYS X 282      35.767  60.015  83.239  0.00  0.00            
ATOM   4580  H   LYS X 282      35.449  60.009  82.280  0.00  0.00            
ATOM   4581  CA  LYS X 282      37.115  60.559  83.365  0.00  0.00            
ATOM   4582  HA  LYS X 282      37.024  61.326  84.134  0.00  0.00            
ATOM   4583  CB  LYS X 282      38.039  59.418  83.860  0.00  0.00            
ATOM   4584  HB2 LYS X 282      37.481  58.557  84.229  0.00  0.00            
ATOM   4585  HB3 LYS X 282      38.567  59.008  83.000  0.00  0.00            
ATOM   4586  CG  LYS X 282      38.943  60.003  84.946  0.00  0.00            
ATOM   4587  HG2 LYS X 282      39.803  59.350  85.098  0.00  0.00            
ATOM   4588  HG3 LYS X 282      39.321  60.953  84.570  0.00  0.00            
ATOM   4589  CD  LYS X 282      38.262  60.289  86.298  0.00  0.00            
ATOM   4590  HD2 LYS X 282      37.371  60.873  86.067  0.00  0.00            
ATOM   4591  HD3 LYS X 282      37.882  59.388  86.780  0.00  0.00            
ATOM   4592  CE  LYS X 282      39.116  61.210  87.356  0.00  0.00            
ATOM   4593  HE2 LYS X 282      39.051  60.740  88.338  0.00  0.00            
ATOM   4594  HE3 LYS X 282      40.159  61.317  87.057  0.00  0.00            
ATOM   4595  NZ  LYS X 282      38.719  62.617  87.382  0.00  0.00            
ATOM   4596  HZ1 LYS X 282      37.827  62.682  87.850  0.00  0.00            
ATOM   4597  HZ2 LYS X 282      39.468  63.164  87.784  0.00  0.00            
ATOM   4598  HZ3 LYS X 282      38.626  62.963  86.438  0.00  0.00            
ATOM   4599  C   LYS X 282      37.645  61.221  82.097  0.00  0.00            
ATOM   4600  O   LYS X 282      37.333  60.645  81.027  0.00  0.00            
ATOM   4601  N   SER X 283      38.459  62.268  82.191  0.00  0.00            
ATOM   4602  H   SER X 283      38.493  62.674  83.115  0.00  0.00            
ATOM   4603  CA  SER X 283      39.020  62.888  80.942  0.00  0.00            
ATOM   4604  HA  SER X 283      38.183  63.129  80.287  0.00  0.00            
ATOM   4605  CB  SER X 283      39.849  64.084  81.436  0.00  0.00            
ATOM   4606  HB2 SER X 283      40.256  64.518  80.523  0.00  0.00            
ATOM   4607  HB3 SER X 283      39.188  64.865  81.811  0.00  0.00            
ATOM   4608  OG  SER X 283      40.896  63.767  82.317  0.00  0.00            
ATOM   4609  HG  SER X 283      41.538  64.480  82.299  0.00  0.00            
ATOM   4610  C   SER X 283      39.925  61.998  80.124  0.00  0.00            
ATOM   4611  O   SER X 283      40.588  61.066  80.634  0.00  0.00            
ATOM   4612  N   LEU X 284      40.111  62.403  78.863  0.00  0.00            
ATOM   4613  H   LEU X 284      39.697  63.287  78.604  0.00  0.00            
ATOM   4614  CA  LEU X 284      40.890  61.694  77.863  0.00  0.00            
ATOM   4615  HA  LEU X 284      40.437  60.720  77.682  0.00  0.00            
ATOM   4616  CB  LEU X 284      40.716  62.570  76.621  0.00  0.00            
ATOM   4617  HB2 LEU X 284      40.867  63.626  76.844  0.00  0.00            
ATOM   4618  HB3 LEU X 284      41.460  62.238  75.898  0.00  0.00            
ATOM   4619  CG  LEU X 284      39.309  62.542  75.920  0.00  0.00            
ATOM   4620  HG  LEU X 284      38.554  62.810  76.659  0.00  0.00            
ATOM   4621  CD1 LEU X 284      39.445  63.522  74.730  0.00  0.00            
ATOM   4622 HD11 LEU X 284      39.685  64.497  75.155  0.00  0.00            
ATOM   4623 HD12 LEU X 284      40.176  63.244  73.971  0.00  0.00            
ATOM   4624 HD13 LEU X 284      38.427  63.497  74.341  0.00  0.00            
ATOM   4625  CD2 LEU X 284      38.969  61.172  75.318  0.00  0.00            
ATOM   4626 HD21 LEU X 284      38.734  60.460  76.110  0.00  0.00            
ATOM   4627 HD22 LEU X 284      38.011  61.262  74.807  0.00  0.00            
ATOM   4628 HD23 LEU X 284      39.759  60.673  74.757  0.00  0.00            
ATOM   4629  C   LEU X 284      42.438  61.473  78.167  0.00  0.00            
ATOM   4630  O   LEU X 284      42.948  60.317  78.072  0.00  0.00            
ATOM   4631  N   PRO X 285      43.229  62.514  78.484  0.00  0.00            
ATOM   4632  CD  PRO X 285      42.992  63.947  78.536  0.00  0.00            
ATOM   4633  HD2 PRO X 285      42.407  64.108  79.442  0.00  0.00            
ATOM   4634  HD3 PRO X 285      42.478  64.377  77.677  0.00  0.00            
ATOM   4635  CG  PRO X 285      44.524  64.574  78.463  0.00  0.00            
ATOM   4636  HG2 PRO X 285      44.618  65.559  78.920  0.00  0.00            
ATOM   4637  HG3 PRO X 285      45.001  64.480  77.487  0.00  0.00            
ATOM   4638  CB  PRO X 285      45.116  63.547  79.434  0.00  0.00            
ATOM   4639  HB2 PRO X 285      44.681  63.905  80.367  0.00  0.00            
ATOM   4640  HB3 PRO X 285      46.195  63.432  79.536  0.00  0.00            
ATOM   4641  CA  PRO X 285      44.610  62.221  78.943  0.00  0.00            
ATOM   4642  HA  PRO X 285      45.184  61.731  78.155  0.00  0.00            
ATOM   4643  C   PRO X 285      44.654  61.326  80.178  0.00  0.00            
ATOM   4644  O   PRO X 285      45.691  60.582  80.337  0.00  0.00            
ATOM   4645  N   SER X 286      43.629  61.384  81.109  0.00  0.00            
ATOM   4646  H   SER X 286      42.818  61.966  80.952  0.00  0.00            
ATOM   4647  CA  SER X 286      43.681  60.552  82.334  0.00  0.00            
ATOM   4648  HA  SER X 286      44.662  60.668  82.793  0.00  0.00            
ATOM   4649  CB  SER X 286      42.551  60.954  83.315  0.00  0.00            
ATOM   4650  HB2 SER X 286      42.779  61.905  83.798  0.00  0.00            
ATOM   4651  HB3 SER X 286      41.648  61.154  82.738  0.00  0.00            
ATOM   4652  OG  SER X 286      42.498  59.956  84.291  0.00  0.00            
ATOM   4653  HG  SER X 286      42.052  60.290  85.073  0.00  0.00            
ATOM   4654  C   SER X 286      43.346  59.057  82.015  0.00  0.00            
ATOM   4655  O   SER X 286      44.040  58.169  82.500  0.00  0.00            
ATOM   4656  N   LEU X 287      42.438  58.828  81.045  0.00  0.00            
ATOM   4657  H   LEU X 287      41.935  59.611  80.652  0.00  0.00            
ATOM   4658  CA  LEU X 287      42.193  57.469  80.524  0.00  0.00            
ATOM   4659  HA  LEU X 287      42.014  56.831  81.389  0.00  0.00            
ATOM   4660  CB  LEU X 287      40.979  57.478  79.570  0.00  0.00            
ATOM   4661  HB2 LEU X 287      41.287  58.131  78.753  0.00  0.00            
ATOM   4662  HB3 LEU X 287      40.897  56.490  79.116  0.00  0.00            
ATOM   4663  CG  LEU X 287      39.578  57.851  80.205  0.00  0.00            
ATOM   4664  HG  LEU X 287      39.641  58.782  80.768  0.00  0.00            
ATOM   4665  CD1 LEU X 287      38.519  58.133  79.186  0.00  0.00            
ATOM   4666 HD11 LEU X 287      38.801  58.934  78.503  0.00  0.00            
ATOM   4667 HD12 LEU X 287      38.498  57.208  78.610  0.00  0.00            
ATOM   4668 HD13 LEU X 287      37.495  58.150  79.559  0.00  0.00            
ATOM   4669  CD2 LEU X 287      39.006  56.689  81.101  0.00  0.00            
ATOM   4670 HD21 LEU X 287      38.091  57.041  81.578  0.00  0.00            
ATOM   4671 HD22 LEU X 287      38.771  55.836  80.464  0.00  0.00            
ATOM   4672 HD23 LEU X 287      39.631  56.604  81.990  0.00  0.00            
ATOM   4673  C   LEU X 287      43.387  56.884  79.808  0.00  0.00            
ATOM   4674  O   LEU X 287      43.593  55.701  80.054  0.00  0.00            
ATOM   4675  N   LEU X 288      44.260  57.686  79.173  0.00  0.00            
ATOM   4676  H   LEU X 288      44.023  58.653  79.003  0.00  0.00            
ATOM   4677  CA  LEU X 288      45.499  57.290  78.582  0.00  0.00            
ATOM   4678  HA  LEU X 288      45.374  56.340  78.063  0.00  0.00            
ATOM   4679  CB  LEU X 288      46.086  58.384  77.640  0.00  0.00            
ATOM   4680  HB2 LEU X 288      46.167  59.337  78.164  0.00  0.00            
ATOM   4681  HB3 LEU X 288      47.121  58.107  77.438  0.00  0.00            
ATOM   4682  CG  LEU X 288      45.331  58.498  76.320  0.00  0.00            
ATOM   4683  HG  LEU X 288      44.267  58.706  76.436  0.00  0.00            
ATOM   4684  CD1 LEU X 288      46.096  59.612  75.539  0.00  0.00            
ATOM   4685 HD11 LEU X 288      45.830  60.571  75.984  0.00  0.00            
ATOM   4686 HD12 LEU X 288      47.167  59.414  75.601  0.00  0.00            
ATOM   4687 HD13 LEU X 288      45.690  59.701  74.531  0.00  0.00            
ATOM   4688  CD2 LEU X 288      45.313  57.135  75.560  0.00  0.00            
ATOM   4689 HD21 LEU X 288      46.327  56.805  75.333  0.00  0.00            
ATOM   4690 HD22 LEU X 288      44.852  56.323  76.122  0.00  0.00            
ATOM   4691 HD23 LEU X 288      44.832  57.334  74.603  0.00  0.00            
ATOM   4692  C   LEU X 288      46.523  57.006  79.631  0.00  0.00            
ATOM   4693  O   LEU X 288      47.281  56.071  79.517  0.00  0.00            
ATOM   4694  N   ARG X 289      46.596  57.799  80.694  0.00  0.00            
ATOM   4695  H   ARG X 289      45.929  58.558  80.687  0.00  0.00            
ATOM   4696  CA  ARG X 289      47.447  57.458  81.840  0.00  0.00            
ATOM   4697  HA  ARG X 289      48.483  57.316  81.531  0.00  0.00            
ATOM   4698  CB  ARG X 289      47.389  58.643  82.938  0.00  0.00            
ATOM   4699  HB2 ARG X 289      46.339  58.931  82.988  0.00  0.00            
ATOM   4700  HB3 ARG X 289      47.714  58.298  83.919  0.00  0.00            
ATOM   4701  CG  ARG X 289      48.290  59.717  82.464  0.00  0.00            
ATOM   4702  HG2 ARG X 289      49.315  59.349  82.413  0.00  0.00            
ATOM   4703  HG3 ARG X 289      47.977  60.100  81.492  0.00  0.00            
ATOM   4704  CD  ARG X 289      48.496  60.919  83.441  0.00  0.00            
ATOM   4705  HD2 ARG X 289      48.331  60.559  84.456  0.00  0.00            
ATOM   4706  HD3 ARG X 289      49.455  61.429  83.341  0.00  0.00            
ATOM   4707  NE  ARG X 289      47.488  62.019  83.161  0.00  0.00            
ATOM   4708  HE  ARG X 289      46.685  62.069  83.772  0.00  0.00            
ATOM   4709  CZ  ARG X 289      47.496  63.040  82.315  0.00  0.00            
ATOM   4710  NH1 ARG X 289      48.460  63.347  81.458  0.00  0.00            
ATOM   4711 HH11 ARG X 289      49.304  62.794  81.501  0.00  0.00            
ATOM   4712 HH12 ARG X 289      48.322  64.127  80.831  0.00  0.00            
ATOM   4713  NH2 ARG X 289      46.442  63.774  82.259  0.00  0.00            
ATOM   4714 HH21 ARG X 289      45.743  63.775  82.988  0.00  0.00            
ATOM   4715 HH22 ARG X 289      46.424  64.576  81.645  0.00  0.00            
ATOM   4716  C   ARG X 289      47.023  56.202  82.511  0.00  0.00            
ATOM   4717  O   ARG X 289      47.841  55.558  83.209  0.00  0.00            
ATOM   4718  N   ASN X 290      45.717  55.808  82.424  0.00  0.00            
ATOM   4719  H   ASN X 290      45.063  56.455  82.007  0.00  0.00            
ATOM   4720  CA  ASN X 290      45.207  54.616  82.949  0.00  0.00            
ATOM   4721  HA  ASN X 290      45.697  54.458  83.910  0.00  0.00            
ATOM   4722  CB  ASN X 290      43.651  54.767  83.051  0.00  0.00            
ATOM   4723  HB2 ASN X 290      43.328  55.808  83.089  0.00  0.00            
ATOM   4724  HB3 ASN X 290      43.181  54.322  82.175  0.00  0.00            
ATOM   4725  CG  ASN X 290      43.032  53.965  84.198  0.00  0.00            
ATOM   4726  OD1 ASN X 290      43.686  52.976  84.650  0.00  0.00            
ATOM   4727  ND2 ASN X 290      41.866  54.272  84.711  0.00  0.00            
ATOM   4728 HD21 ASN X 290      41.445  53.660  85.395  0.00  0.00            
ATOM   4729 HD22 ASN X 290      41.408  55.159  84.560  0.00  0.00            
ATOM   4730  C   ASN X 290      45.599  53.359  82.094  0.00  0.00            
ATOM   4731  O   ASN X 290      45.799  52.305  82.625  0.00  0.00            
ATOM   4732  N   VAL X 291      45.862  53.630  80.756  0.00  0.00            
ATOM   4733  H   VAL X 291      45.462  54.469  80.360  0.00  0.00            
ATOM   4734  CA  VAL X 291      46.466  52.531  79.859  0.00  0.00            
ATOM   4735  HA  VAL X 291      46.037  51.578  80.169  0.00  0.00            
ATOM   4736  CB  VAL X 291      46.424  52.829  78.344  0.00  0.00            
ATOM   4737  HB  VAL X 291      46.636  53.896  78.277  0.00  0.00            
ATOM   4738  CG1 VAL X 291      47.354  51.957  77.416  0.00  0.00            
ATOM   4739 HG11 VAL X 291      47.075  52.235  76.400  0.00  0.00            
ATOM   4740 HG12 VAL X 291      48.424  52.092  77.574  0.00  0.00            
ATOM   4741 HG13 VAL X 291      47.065  50.946  77.702  0.00  0.00            
ATOM   4742  CG2 VAL X 291      45.007  52.772  77.875  0.00  0.00            
ATOM   4743 HG21 VAL X 291      44.365  53.194  78.648  0.00  0.00            
ATOM   4744 HG22 VAL X 291      44.981  53.211  76.877  0.00  0.00            
ATOM   4745 HG23 VAL X 291      44.789  51.724  77.671  0.00  0.00            
ATOM   4746  C   VAL X 291      47.936  52.218  80.295  0.00  0.00            
ATOM   4747  O   VAL X 291      48.410  51.055  80.504  0.00  0.00            
ATOM   4748  N   LEU X 292      48.680  53.311  80.542  0.00  0.00            
ATOM   4749  H   LEU X 292      48.209  54.184  80.352  0.00  0.00            
ATOM   4750  CA  LEU X 292      50.151  53.393  80.968  0.00  0.00            
ATOM   4751  HA  LEU X 292      50.706  52.685  80.353  0.00  0.00            
ATOM   4752  CB  LEU X 292      50.658  54.842  80.704  0.00  0.00            
ATOM   4753  HB2 LEU X 292      50.002  55.574  81.174  0.00  0.00            
ATOM   4754  HB3 LEU X 292      51.658  54.923  81.131  0.00  0.00            
ATOM   4755  CG  LEU X 292      50.772  55.132  79.236  0.00  0.00            
ATOM   4756  HG  LEU X 292      49.784  55.148  78.776  0.00  0.00            
ATOM   4757  CD1 LEU X 292      51.254  56.571  79.000  0.00  0.00            
ATOM   4758 HD11 LEU X 292      50.685  57.170  79.712  0.00  0.00            
ATOM   4759 HD12 LEU X 292      52.296  56.607  79.319  0.00  0.00            
ATOM   4760 HD13 LEU X 292      51.132  56.977  77.996  0.00  0.00            
ATOM   4761  CD2 LEU X 292      51.608  54.190  78.391  0.00  0.00            
ATOM   4762 HD21 LEU X 292      51.817  54.663  77.431  0.00  0.00            
ATOM   4763 HD22 LEU X 292      52.549  53.945  78.883  0.00  0.00            
ATOM   4764 HD23 LEU X 292      51.017  53.312  78.130  0.00  0.00            
ATOM   4765  C   LEU X 292      50.451  52.965  82.411  0.00  0.00            
ATOM   4766  O   LEU X 292      51.612  52.639  82.758  0.00  0.00            
ATOM   4767  N   THR X 293      49.400  52.970  83.273  0.00  0.00            
ATOM   4768  H   THR X 293      48.557  53.397  82.917  0.00  0.00            
ATOM   4769  CA  THR X 293      49.455  52.455  84.672  0.00  0.00            
ATOM   4770  HA  THR X 293      50.472  52.521  85.059  0.00  0.00            
ATOM   4771  CB  THR X 293      48.615  53.354  85.561  0.00  0.00            
ATOM   4772  HB  THR X 293      47.552  53.342  85.320  0.00  0.00            
ATOM   4773  CG2 THR X 293      48.820  52.956  87.062  0.00  0.00            
ATOM   4774 HG21 THR X 293      49.869  52.709  87.223  0.00  0.00            
ATOM   4775 HG22 THR X 293      48.512  53.793  87.688  0.00  0.00            
ATOM   4776 HG23 THR X 293      48.157  52.138  87.347  0.00  0.00            
ATOM   4777  OG1 THR X 293      49.007  54.746  85.444  0.00  0.00            
ATOM   4778  HG1 THR X 293      48.505  55.151  84.733  0.00  0.00            
ATOM   4779  C   THR X 293      49.133  50.998  84.873  0.00  0.00            
ATOM   4780  O   THR X 293      48.032  50.550  85.324  0.00  0.00            
ATOM   4781  N   GLU X 294      50.198  50.198  84.640  0.00  0.00            
ATOM   4782  H   GLU X 294      51.081  50.606  84.367  0.00  0.00            
ATOM   4783  CA  GLU X 294      50.286  48.764  84.906  0.00  0.00            
ATOM   4784  HA  GLU X 294      49.766  48.485  85.823  0.00  0.00            
ATOM   4785  CB  GLU X 294      49.571  47.981  83.813  0.00  0.00            
ATOM   4786  HB2 GLU X 294      48.514  48.247  83.837  0.00  0.00            
ATOM   4787  HB3 GLU X 294      49.938  48.300  82.837  0.00  0.00            
ATOM   4788  CG  GLU X 294      49.636  46.418  83.828  0.00  0.00            
ATOM   4789  HG2 GLU X 294      49.920  46.023  84.804  0.00  0.00            
ATOM   4790  HG3 GLU X 294      48.639  46.000  83.691  0.00  0.00            
ATOM   4791  CD  GLU X 294      50.527  45.915  82.700  0.00  0.00            
ATOM   4792  OE1 GLU X 294      51.746  45.727  82.930  0.00  0.00            
ATOM   4793  OE2 GLU X 294      50.079  45.646  81.607  0.00  0.00            
ATOM   4794  C   GLU X 294      51.728  48.333  85.030  0.00  0.00            
ATOM   4795  O   GLU X 294      52.635  48.962  84.464  0.00  0.00            
ATOM   4796  N   GLU X 295      51.912  47.262  85.779  0.00  0.00            
ATOM   4797  H   GLU X 295      51.140  46.848  86.282  0.00  0.00            
ATOM   4798  CA  GLU X 295      53.214  46.758  86.186  0.00  0.00            
ATOM   4799  HA  GLU X 295      53.891  47.018  85.371  0.00  0.00            
ATOM   4800  CB  GLU X 295      53.749  47.470  87.407  0.00  0.00            
ATOM   4801  HB2 GLU X 295      54.476  46.777  87.831  0.00  0.00            
ATOM   4802  HB3 GLU X 295      54.278  48.387  87.146  0.00  0.00            
ATOM   4803  CG  GLU X 295      52.727  47.935  88.529  0.00  0.00            
ATOM   4804  HG2 GLU X 295      53.255  48.460  89.325  0.00  0.00            
ATOM   4805  HG3 GLU X 295      52.149  48.714  88.032  0.00  0.00            
ATOM   4806  CD  GLU X 295      51.940  46.793  89.181  0.00  0.00            
ATOM   4807  OE1 GLU X 295      50.746  46.608  88.936  0.00  0.00            
ATOM   4808  OE2 GLU X 295      52.552  45.982  89.971  0.00  0.00            
ATOM   4809  C   GLU X 295      53.311  45.211  86.366  0.00  0.00            
ATOM   4810  O   GLU X 295      54.221  44.634  86.966  0.00  0.00            
ATOM   4811  N   SER X 296      52.273  44.532  85.881  0.00  0.00            
ATOM   4812  H   SER X 296      51.593  44.941  85.257  0.00  0.00            
ATOM   4813  CA  SER X 296      52.061  43.141  86.233  0.00  0.00            
ATOM   4814  HA  SER X 296      51.788  43.018  87.281  0.00  0.00            
ATOM   4815  CB  SER X 296      50.745  42.817  85.463  0.00  0.00            
ATOM   4816  HB2 SER X 296      50.900  43.011  84.402  0.00  0.00            
ATOM   4817  HB3 SER X 296      50.440  41.790  85.662  0.00  0.00            
ATOM   4818  OG  SER X 296      49.663  43.631  85.903  0.00  0.00            
ATOM   4819  HG  SER X 296      48.889  43.214  85.517  0.00  0.00            
ATOM   4820  C   SER X 296      53.263  42.197  85.913  0.00  0.00            
ATOM   4821  O   SER X 296      53.769  42.270  84.846  0.00  0.00            
ATOM   4822  N   VAL X 297      53.634  41.296  86.781  0.00  0.00            
ATOM   4823  H   VAL X 297      53.169  41.390  87.673  0.00  0.00            
ATOM   4824  CA  VAL X 297      54.784  40.316  86.385  0.00  0.00            
ATOM   4825  HA  VAL X 297      54.602  40.110  85.330  0.00  0.00            
ATOM   4826  CB  VAL X 297      56.168  40.986  86.817  0.00  0.00            
ATOM   4827  HB  VAL X 297      56.074  42.030  86.521  0.00  0.00            
ATOM   4828  CG1 VAL X 297      56.446  40.848  88.324  0.00  0.00            
ATOM   4829 HG11 VAL X 297      56.694  39.823  88.600  0.00  0.00            
ATOM   4830 HG12 VAL X 297      57.194  41.579  88.630  0.00  0.00            
ATOM   4831 HG13 VAL X 297      55.499  41.110  88.796  0.00  0.00            
ATOM   4832  CG2 VAL X 297      57.198  40.493  85.860  0.00  0.00            
ATOM   4833 HG21 VAL X 297      57.377  39.435  86.054  0.00  0.00            
ATOM   4834 HG22 VAL X 297      57.008  40.762  84.821  0.00  0.00            
ATOM   4835 HG23 VAL X 297      58.046  41.106  86.164  0.00  0.00            
ATOM   4836  C   VAL X 297      54.625  38.895  87.033  0.00  0.00            
ATOM   4837  O   VAL X 297      54.153  38.802  88.182  0.00  0.00            
ATOM   4838  N   VAL X 298      55.033  37.771  86.494  0.00  0.00            
ATOM   4839  H   VAL X 298      55.398  37.839  85.555  0.00  0.00            
ATOM   4840  CA  VAL X 298      55.217  36.372  87.089  0.00  0.00            
ATOM   4841  HA  VAL X 298      54.317  36.068  87.624  0.00  0.00            
ATOM   4842  CB  VAL X 298      55.673  35.371  85.927  0.00  0.00            
ATOM   4843  HB  VAL X 298      56.398  35.754  85.209  0.00  0.00            
ATOM   4844  CG1 VAL X 298      56.166  34.059  86.503  0.00  0.00            
ATOM   4845 HG11 VAL X 298      57.088  34.278  87.041  0.00  0.00            
ATOM   4846 HG12 VAL X 298      55.427  33.683  87.210  0.00  0.00            
ATOM   4847 HG13 VAL X 298      56.291  33.391  85.650  0.00  0.00            
ATOM   4848  CG2 VAL X 298      54.343  35.051  85.253  0.00  0.00            
ATOM   4849 HG21 VAL X 298      53.659  34.616  85.982  0.00  0.00            
ATOM   4850 HG22 VAL X 298      53.789  35.887  84.825  0.00  0.00            
ATOM   4851 HG23 VAL X 298      54.490  34.307  84.470  0.00  0.00            
ATOM   4852  C   VAL X 298      56.267  36.351  88.190  0.00  0.00            
ATOM   4853  O   VAL X 298      57.258  37.053  87.965  0.00  0.00            
ATOM   4854  N   ARG X 299      56.115  35.546  89.290  0.00  0.00            
ATOM   4855  H   ARG X 299      55.225  35.115  89.496  0.00  0.00            
ATOM   4856  CA  ARG X 299      57.158  35.383  90.302  0.00  0.00            
ATOM   4857  HA  ARG X 299      58.115  35.530  89.802  0.00  0.00            
ATOM   4858  CB  ARG X 299      56.920  36.480  91.362  0.00  0.00            
ATOM   4859  HB2 ARG X 299      56.779  37.457  90.898  0.00  0.00            
ATOM   4860  HB3 ARG X 299      55.978  36.314  91.885  0.00  0.00            
ATOM   4861  CG  ARG X 299      58.072  36.567  92.373  0.00  0.00            
ATOM   4862  HG2 ARG X 299      57.845  35.776  93.087  0.00  0.00            
ATOM   4863  HG3 ARG X 299      58.964  36.253  91.831  0.00  0.00            
ATOM   4864  CD  ARG X 299      58.313  37.905  93.005  0.00  0.00            
ATOM   4865  HD2 ARG X 299      57.463  38.168  93.635  0.00  0.00            
ATOM   4866  HD3 ARG X 299      59.161  37.800  93.683  0.00  0.00            
ATOM   4867  NE  ARG X 299      58.695  38.969  92.037  0.00  0.00            
ATOM   4868  HE  ARG X 299      59.271  38.694  91.254  0.00  0.00            
ATOM   4869  CZ  ARG X 299      58.256  40.194  92.121  0.00  0.00            
ATOM   4870  NH1 ARG X 299      57.418  40.682  93.005  0.00  0.00            
ATOM   4871 HH11 ARG X 299      56.834  40.028  93.506  0.00  0.00            
ATOM   4872 HH12 ARG X 299      57.100  41.639  92.936  0.00  0.00            
ATOM   4873  NH2 ARG X 299      58.811  41.021  91.256  0.00  0.00            
ATOM   4874 HH21 ARG X 299      59.519  40.687  90.617  0.00  0.00            
ATOM   4875 HH22 ARG X 299      58.492  41.972  91.141  0.00  0.00            
ATOM   4876  C   ARG X 299      57.117  33.919  90.922  0.00  0.00            
ATOM   4877  O   ARG X 299      56.104  33.513  91.593  0.00  0.00            
ATOM   4878  OXT ARG X 299      58.006  33.159  90.494  0.00  0.00            
ATOM   4879  C15 9P2 X 300      61.609  38.411  60.377  0.00  0.00            
ATOM   4880  C16 9P2 X 300      60.692  39.352  59.999  0.00  0.00            
ATOM   4881  C17 9P2 X 300      60.779  40.713  60.295  0.00  0.00            
ATOM   4882  C18 9P2 X 300      61.977  41.168  60.881  0.00  0.00            
ATOM   4883  C20 9P2 X 300      58.649  40.385  59.490  0.00  0.00            
ATOM   4884  C01 9P2 X 300      60.208  39.313  64.014  0.00  0.00            
ATOM   4885  N02 9P2 X 300      60.569  38.075  64.011  0.00  0.00            
ATOM   4886  C03 9P2 X 300      61.932  38.149  64.265  0.00  0.00            
ATOM   4887  C04 9P2 X 300      62.381  39.419  64.267  0.00  0.00            
ATOM   4888  N05 9P2 X 300      61.199  40.108  64.482  0.00  0.00            
ATOM   4889  C06 9P2 X 300      61.098  41.423  65.050  0.00  0.00            
ATOM   4890  C07 9P2 X 300      60.907  41.283  66.548  0.00  0.00            
ATOM   4891  C08 9P2 X 300      60.803  42.635  67.272  0.00  0.00            
ATOM   4892  C09 9P2 X 300      60.772  42.489  68.776  0.00  0.00            
ATOM   4893  C10 9P2 X 300      63.841  39.934  64.388  0.00  0.00            
ATOM   4894  N11 9P2 X 300      64.194  41.020  63.428  0.00  0.00            
ATOM   4895  C12 9P2 X 300      64.251  40.748  61.993  0.00  0.00            
ATOM   4896  C13 9P2 X 300      63.000  40.242  61.281  0.00  0.00            
ATOM   4897  C14 9P2 X 300      62.753  38.882  61.083  0.00  0.00            
ATOM   4898  O19 9P2 X 300      59.726  41.378  59.873  0.00  0.00            
ATOM   4899  O21 9P2 X 300      59.513  39.177  59.385  0.00  0.00            
ATOM   4900  C22 9P2 X 300      65.337  41.736  63.970  0.00  0.00            
ATOM   4901  C23 9P2 X 300      64.954  42.553  65.239  0.00  0.00            
ATOM   4902  C24 9P2 X 300      64.042  43.620  65.049  0.00  0.00            
ATOM   4903  C25 9P2 X 300      63.844  44.467  66.176  0.00  0.00            
ATOM   4904  O26 9P2 X 300      63.106  45.586  66.221  0.00  0.00            
ATOM   4905  C27 9P2 X 300      63.306  46.157  67.602  0.00  0.00            
ATOM   4906  O28 9P2 X 300      63.990  45.105  68.296  0.00  0.00            
ATOM   4907  C29 9P2 X 300      64.464  44.226  67.381  0.00  0.00            
ATOM   4908  C30 9P2 X 300      65.413  43.212  67.613  0.00  0.00            
ATOM   4909  C31 9P2 X 300      65.714  42.442  66.475  0.00  0.00            
ATOM   4910  C32 9P2 X 300      62.815  36.981  64.321  0.00  0.00            
ATOM   4911  C33 9P2 X 300      62.668  35.943  63.327  0.00  0.00            
ATOM   4912  C34 9P2 X 300      63.524  34.824  63.366  0.00  0.00            
ATOM   4913  C35 9P2 X 300      64.363  34.604  64.451  0.00  0.00            
ATOM   4914  C36 9P2 X 300      64.284  35.555  65.577  0.00  0.00            
ATOM   4915  C37 9P2 X 300      63.633  36.775  65.434  0.00  0.00            
ATOM   4916  C38 9P2 X 300      58.878  39.771  63.740  0.00  0.00            
ATOM   4917  C39 9P2 X 300      57.754  39.189  64.427  0.00  0.00            
ATOM   4918  C40 9P2 X 300      56.517  39.774  64.413  0.00  0.00            
ATOM   4919  C41 9P2 X 300      56.243  40.846  63.618  0.00  0.00            
ATOM   4920  C42 9P2 X 300      57.273  41.423  62.877  0.00  0.00            
ATOM   4921  C43 9P2 X 300      58.607  41.010  63.026  0.00  0.00            
ATOM   4922  H15 9P2 X 300      61.442  37.353  60.193  0.00  0.00            
ATOM   4923  H18 9P2 X 300      62.255  42.215  60.961  0.00  0.00            
ATOM   4924 H202 9P2 X 300      57.906  40.331  60.294  0.00  0.00            
ATOM   4925 H203 9P2 X 300      58.184  40.661  58.537  0.00  0.00            
ATOM   4926 H062 9P2 X 300      60.275  42.013  64.629  0.00  0.00            
ATOM   4927 H063 9P2 X 300      62.074  41.888  64.866  0.00  0.00            
ATOM   4928 H072 9P2 X 300      59.949  40.813  66.802  0.00  0.00            
ATOM   4929 H073 9P2 X 300      61.695  40.634  66.949  0.00  0.00            
ATOM   4930 H082 9P2 X 300      61.681  43.263  67.078  0.00  0.00            
ATOM   4931 H083 9P2 X 300      59.890  43.118  66.901  0.00  0.00            
ATOM   4932 H091 9P2 X 300      59.938  41.842  69.075  0.00  0.00            
ATOM   4933 H092 9P2 X 300      61.692  41.945  69.022  0.00  0.00            
ATOM   4934 H093 9P2 X 300      60.778  43.463  69.280  0.00  0.00            
ATOM   4935 H102 9P2 X 300      64.399  39.011  64.190  0.00  0.00            
ATOM   4936 H103 9P2 X 300      63.899  40.235  65.441  0.00  0.00            
ATOM   4937 H122 9P2 X 300      64.609  41.658  61.497  0.00  0.00            
ATOM   4938 H123 9P2 X 300      65.032  40.005  61.786  0.00  0.00            
ATOM   4939  H14 9P2 X 300      63.451  38.152  61.481  0.00  0.00            
ATOM   4940 H222 9P2 X 300      66.060  40.969  64.275  0.00  0.00            
ATOM   4941 H223 9P2 X 300      65.761  42.464  63.268  0.00  0.00            
ATOM   4942  H24 9P2 X 300      63.534  43.823  64.111  0.00  0.00            
ATOM   4943 H272 9P2 X 300      62.321  46.443  67.987  0.00  0.00            
ATOM   4944 H273 9P2 X 300      63.989  47.014  67.563  0.00  0.00            
ATOM   4945  H30 9P2 X 300      65.911  42.990  68.552  0.00  0.00            
ATOM   4946  H31 9P2 X 300      66.467  41.660  66.450  0.00  0.00            
ATOM   4947  H33 9P2 X 300      61.982  36.110  62.503  0.00  0.00            
ATOM   4948  H34 9P2 X 300      63.490  34.107  62.552  0.00  0.00            
ATOM   4949  H35 9P2 X 300      64.850  33.633  64.452  0.00  0.00            
ATOM   4950  H36 9P2 X 300      64.780  35.243  66.491  0.00  0.00            
ATOM   4951  H37 9P2 X 300      63.634  37.494  66.248  0.00  0.00            
ATOM   4952  H39 9P2 X 300      57.872  38.266  64.987  0.00  0.00            
ATOM   4953  H40 9P2 X 300      55.730  39.292  64.985  0.00  0.00            
ATOM   4954  H41 9P2 X 300      55.211  41.174  63.532  0.00  0.00            
ATOM   4955  H42 9P2 X 300      57.119  42.231  62.168  0.00  0.00            
ATOM   4956  H43 9P2 X 300      59.368  41.639  62.573  0.00  0.00            
ATOM   4957  C1  CHL X 301      29.106  30.618  75.793  0.00  0.00            
ATOM   4958  H11 CHL X 301      28.590  31.534  75.497  0.00  0.00            
ATOM   4959  H12 CHL X 301      28.470  29.873  75.311  0.00  0.00            
ATOM   4960  C2  CHL X 301      29.100  30.624  77.332  0.00  0.00            
ATOM   4961  H21 CHL X 301      28.105  30.581  77.779  0.00  0.00            
ATOM   4962  H22 CHL X 301      29.492  31.547  77.765  0.00  0.00            
ATOM   4963  C3  CHL X 301      29.986  29.504  78.009  0.00  0.00            
ATOM   4964  H31 CHL X 301      29.644  28.487  77.802  0.00  0.00            
ATOM   4965  C4  CHL X 301      31.393  29.566  77.532  0.00  0.00            
ATOM   4966  H41 CHL X 301      31.853  30.438  78.001  0.00  0.00            
ATOM   4967  H42 CHL X 301      31.843  28.654  77.932  0.00  0.00            
ATOM   4968  C5  CHL X 301      31.528  29.606  76.026  0.00  0.00            
ATOM   4969  C6  CHL X 301      32.496  28.942  75.398  0.00  0.00            
ATOM   4970  H61 CHL X 301      33.202  28.384  76.008  0.00  0.00            
ATOM   4971  C7  CHL X 301      32.779  28.854  73.954  0.00  0.00            
ATOM   4972  H71 CHL X 301      33.857  28.988  73.840  0.00  0.00            
ATOM   4973  H72 CHL X 301      32.704  27.848  73.535  0.00  0.00            
ATOM   4974  C8  CHL X 301      31.992  29.903  73.077  0.00  0.00            
ATOM   4975  H81 CHL X 301      32.504  30.868  73.089  0.00  0.00            
ATOM   4976  C9  CHL X 301      30.533  30.009  73.681  0.00  0.00            
ATOM   4977  H91 CHL X 301      30.107  29.019  73.510  0.00  0.00            
ATOM   4978  C10 CHL X 301      30.566  30.549  75.241  0.00  0.00            
ATOM   4979  C11 CHL X 301      29.632  30.844  72.714  0.00  0.00            
ATOM   4980 H111 CHL X 301      29.952  31.888  72.707  0.00  0.00            
ATOM   4981 H112 CHL X 301      28.584  30.886  73.019  0.00  0.00            
ATOM   4982  C12 CHL X 301      29.640  30.239  71.265  0.00  0.00            
ATOM   4983 H121 CHL X 301      28.962  30.822  70.637  0.00  0.00            
ATOM   4984 H122 CHL X 301      29.251  29.226  71.386  0.00  0.00            
ATOM   4985  C13 CHL X 301      31.087  30.196  70.696  0.00  0.00            
ATOM   4986  C14 CHL X 301      31.922  29.359  71.647  0.00  0.00            
ATOM   4987 H141 CHL X 301      31.556  28.330  71.624  0.00  0.00            
ATOM   4988  C15 CHL X 301      33.177  29.229  70.870  0.00  0.00            
ATOM   4989 H151 CHL X 301      33.677  30.199  70.850  0.00  0.00            
ATOM   4990 H152 CHL X 301      33.872  28.429  71.135  0.00  0.00            
ATOM   4991  C16 CHL X 301      32.667  28.858  69.487  0.00  0.00            
ATOM   4992 H161 CHL X 301      33.329  29.373  68.787  0.00  0.00            
ATOM   4993 H162 CHL X 301      32.637  27.772  69.380  0.00  0.00            
ATOM   4994  C17 CHL X 301      31.158  29.296  69.390  0.00  0.00            
ATOM   4995 H171 CHL X 301      30.539  28.405  69.511  0.00  0.00            
ATOM   4996  C18 CHL X 301      31.662  31.684  70.500  0.00  0.00            
ATOM   4997 H181 CHL X 301      31.965  32.170  71.430  0.00  0.00            
ATOM   4998 H182 CHL X 301      32.570  31.698  69.894  0.00  0.00            
ATOM   4999 H183 CHL X 301      31.079  32.360  69.870  0.00  0.00            
ATOM   5000  C19 CHL X 301      31.186  31.998  75.226  0.00  0.00            
ATOM   5001 H191 CHL X 301      32.197  32.128  74.834  0.00  0.00            
ATOM   5002 H192 CHL X 301      30.539  32.695  74.689  0.00  0.00            
ATOM   5003 H193 CHL X 301      31.230  32.394  76.242  0.00  0.00            
ATOM   5004  C20 CHL X 301      30.879  29.836  67.953  0.00  0.00            
ATOM   5005 H201 CHL X 301      31.569  30.659  67.761  0.00  0.00            
ATOM   5006  C21 CHL X 301      29.450  30.413  67.814  0.00  0.00            
ATOM   5007 H211 CHL X 301      28.741  29.642  68.122  0.00  0.00            
ATOM   5008 H212 CHL X 301      29.151  30.610  66.783  0.00  0.00            
ATOM   5009 H213 CHL X 301      29.184  31.366  68.277  0.00  0.00            
ATOM   5010  C22 CHL X 301      31.267  28.754  66.871  0.00  0.00            
ATOM   5011 H221 CHL X 301      31.237  29.310  65.932  0.00  0.00            
ATOM   5012 H222 CHL X 301      32.269  28.328  66.954  0.00  0.00            
ATOM   5013  C23 CHL X 301      30.347  27.591  66.850  0.00  0.00            
ATOM   5014 H231 CHL X 301      30.339  27.079  67.815  0.00  0.00            
ATOM   5015 H232 CHL X 301      29.347  27.910  66.549  0.00  0.00            
ATOM   5016  C24 CHL X 301      30.952  26.625  65.837  0.00  0.00            
ATOM   5017 H241 CHL X 301      31.078  27.023  64.828  0.00  0.00            
ATOM   5018 H242 CHL X 301      31.950  26.395  66.216  0.00  0.00            
ATOM   5019  C25 CHL X 301      30.051  25.251  65.799  0.00  0.00            
ATOM   5020 H251 CHL X 301      30.009  24.844  66.811  0.00  0.00            
ATOM   5021  C26 CHL X 301      28.647  25.615  65.277  0.00  0.00            
ATOM   5022 H261 CHL X 301      28.073  26.150  66.037  0.00  0.00            
ATOM   5023 H262 CHL X 301      28.650  26.194  64.352  0.00  0.00            
ATOM   5024 H263 CHL X 301      28.079  24.727  64.993  0.00  0.00            
ATOM   5025  C27 CHL X 301      30.759  24.186  64.877  0.00  0.00            
ATOM   5026 H271 CHL X 301      31.748  24.009  65.306  0.00  0.00            
ATOM   5027 H272 CHL X 301      30.275  23.210  64.814  0.00  0.00            
ATOM   5028 H273 CHL X 301      30.950  24.552  63.866  0.00  0.00            
ATOM   5029  O1  CHL X 301      30.100  29.720  79.391  0.00  0.00            
ATOM   5030  HO1 CHL X 301      30.697  29.028  79.727  0.00  0.00            
ATOM   5031  C1  CHL X 302      73.813  42.551  70.635  0.00  0.00            
ATOM   5032  H11 CHL X 302      74.390  43.310  70.103  0.00  0.00            
ATOM   5033  H12 CHL X 302      72.771  42.873  70.691  0.00  0.00            
ATOM   5034  C2  CHL X 302      74.329  42.595  72.136  0.00  0.00            
ATOM   5035  H21 CHL X 302      74.120  43.593  72.527  0.00  0.00            
ATOM   5036  H22 CHL X 302      75.408  42.427  72.152  0.00  0.00            
ATOM   5037  C3  CHL X 302      73.770  41.457  72.938  0.00  0.00            
ATOM   5038  H31 CHL X 302      72.708  41.625  73.135  0.00  0.00            
ATOM   5039  C4  CHL X 302      74.056  40.160  72.257  0.00  0.00            
ATOM   5040  H41 CHL X 302      75.118  39.913  72.203  0.00  0.00            
ATOM   5041  H42 CHL X 302      73.782  39.256  72.805  0.00  0.00            
ATOM   5042  C5  CHL X 302      73.485  40.095  70.873  0.00  0.00            
ATOM   5043  C6  CHL X 302      72.618  39.151  70.520  0.00  0.00            
ATOM   5044  H61 CHL X 302      72.171  38.507  71.273  0.00  0.00            
ATOM   5045  C7  CHL X 302      72.046  39.104  69.185  0.00  0.00            
ATOM   5046  H71 CHL X 302      71.803  38.071  68.926  0.00  0.00            
ATOM   5047  H72 CHL X 302      71.110  39.652  69.313  0.00  0.00            
ATOM   5048  C8  CHL X 302      72.965  39.794  68.162  0.00  0.00            
ATOM   5049  H81 CHL X 302      73.933  39.294  68.080  0.00  0.00            
ATOM   5050  C9  CHL X 302      73.186  41.211  68.614  0.00  0.00            
ATOM   5051  H91 CHL X 302      72.204  41.580  68.920  0.00  0.00            
ATOM   5052  C10 CHL X 302      74.061  41.178  69.896  0.00  0.00            
ATOM   5053  C11 CHL X 302      73.706  42.203  67.499  0.00  0.00            
ATOM   5054 H111 CHL X 302      74.788  42.169  67.354  0.00  0.00            
ATOM   5055 H112 CHL X 302      73.607  43.214  67.898  0.00  0.00            
ATOM   5056  C12 CHL X 302      73.124  41.973  66.100  0.00  0.00            
ATOM   5057 H121 CHL X 302      73.573  42.682  65.401  0.00  0.00            
ATOM   5058 H122 CHL X 302      72.071  42.259  66.144  0.00  0.00            
ATOM   5059  C13 CHL X 302      73.154  40.519  65.676  0.00  0.00            
ATOM   5060  C14 CHL X 302      72.251  39.800  66.789  0.00  0.00            
ATOM   5061 H141 CHL X 302      71.268  40.254  66.936  0.00  0.00            
ATOM   5062  C15 CHL X 302      71.952  38.403  66.220  0.00  0.00
[truncated: 9,753,819 more chars]
