# Supplementary material for: Intermolecular Interactions in G Protein-Coupled Receptor Allosteric Sites at the Membrane Interface from Molecular Dynamics Simulations and Quantum Chemical Calculations
Source: J Chem Inf Model. 2022 Sep 30;62(19):4736–47. doi: 10.1021/acs.jcim.2c00788 (PMC9554917; doi:10.1021/acs.jcim.2c00788)
Supplement: Supplementary file 2 — ci2c00788_si_002.zip [file ci2c00788_si_002.zip › MD_simulations_inputs/C5aR1_MD_simulations_inputs/5o9h_popc_chol/eq01.out]

          -------------------------------------------------------
          Amber 16 PMEMD                              2016
          -------------------------------------------------------

| PMEMD implementation of SANDER, Release 16

| Run on 01/29/2019 at 09:49:58

|   Executable path: /usr/local/amber16/bin/pmemd.cuda
| Working directory: /data/almudena/C5aR1-9P2-cholpopc
|          Hostname: c104343

  [-O]verwriting output

File Assignments:
|   MDIN: eq01.in                                                               
|  MDOUT: eq01.out                                                              
| INPCRD: c5ar1-9p2-cholpopc.heat.rst                                           
|   PARM: c5ar1-9p2-cholpopc.top                                                
| RESTRT: c5ar1-9p2-cholpopc.eq01.rst                                           
|   REFC: c5ar1-9p2-cholpopc.heat.rst                                           
|  MDVEL: mdvel                                                                 
|   MDEN: mden                                                                  
|  MDCRD: eq01.nc                                                               
| MDINFO: mdinfo                                                                
|  MDFRC: mdfrc                                                                 


 Here is the input file:

&cntrl                                                                         
    imin=0,        ! No minimization                                           
    irest=1,       ! This IS a restart of an old MD simulation                 
    ntx=5,         ! So our inpcrd file has velocities                         
                                                                               
! Temperature control                                                          
    ntt=3,         ! Langevin dynamics                                         
    gamma_ln=1.0,  ! Friction coefficient (ps^-1)                              
    temp0=310,  ! Target temperature                                           
                                                                               
! Potential energy control                                                     
    cut=10.0,      ! Nonbonded cutoff, in Angstroms                            
                                                                               
! MD settings                                                                  
    nstlim=25000,  ! 25K steps, 25 ps total                                    
    dt=0.001,      ! time step (ps)                                            
                                                                               
! SHAKE                                                                        
    ntc=2,         ! Constrain bonds containing hydrogen                       
    ntf=2,         ! Do not calculate forces of bonds containing hydrogen      
                                                                               
! Control how often information is printed                                     
    ntpr=1000,     ! Print energies every 1000 steps                           
    ntwx=100,      ! Print coordinates every 1000 steps to the trajectory      
    ntwr=10000,    ! Print a restart file every 10K steps (can be less frequent
!   ntwv=-1,       ! Uncomment to also print velocities to trajectory          
!   ntwf=-1,       ! Uncomment to also print forces to trajectory              
    ntxo=2,        ! Write NetCDF format                                       
                                                                               
! Wrap coordinates when printing them to the same unit cell                    
    iwrap=1,                                                                   
                                                                               
! Restraint options                                                            
    ntr=1,         ! Positional restraints                                     
    nmropt=1,      ! Dihedral restraints for sugars and lipids                 
    /                                                                          
&wt                                                                            
    type='END'                                                                 
   /                                                                           
Hold protein fixed                                                             
5.0                                                                            
RES 1 299                                                                      
END                                                                            
Hold lipids fixed                                                              
1.0                                                                            
FIND                                                                           
P * * PC                                                                       
SEARCH                                                                         
ATOM 4957 48717                                                                
END                                                                            
Hold ligand fixed                                                              
5.0                                                                            
RES 300                                                                        
END                                                                            
Hold ions fixed                                                                
1.0                                                                            
RES 1261 1416                                                                  
END                                                                            
Hold waters fixed                                                              
1.0                                                                            
FIND                                                                           
* * * WAT                                                                      
SEARCH                                                                         
RES 1417 26552                                                                 
END                                                                            
END                                                                            
                                                                               


Note: ig = -1. Setting random seed to   448793 based on wallclock time in 
      microseconds.
 
|--------------------- INFORMATION ----------------------
| GPU (CUDA) Version of PMEMD in use: NVIDIA GPU IN USE.
|                    Version 16.0.0
| 
|                      02/25/2016
| 
| Implementation by:
|                    Ross C. Walker     (SDSC)
|                    Scott Le Grand     (nVIDIA)
| 
| Precision model in use:
|      [SPFP] - Single Precision Forces, 64-bit Fixed Point
|               Accumulation. (Default)
| 
|--------------------------------------------------------
 
|----------------- CITATION INFORMATION -----------------
|
|    When publishing work that utilized the CUDA version
|    of AMBER, please cite the following in addition to
|    the regular AMBER citations:
|
|  - Romelia Salomon-Ferrer; Andreas W. Goetz; Duncan
|    Poole; Scott Le Grand; Ross C. Walker "Routine
|    microsecond molecular dynamics simulations with
|    AMBER - Part II: Particle Mesh Ewald", J. Chem.
|    Theory Comput., 2013, 9 (9), pp3878-3888,
|    DOI: 10.1021/ct400314y.
|
|  - Andreas W. Goetz; Mark J. Williamson; Dong Xu;
|    Duncan Poole; Scott Le Grand; Ross C. Walker
|    "Routine microsecond molecular dynamics simulations
|    with AMBER - Part I: Generalized Born", J. Chem.
|    Theory Comput., 2012, 8 (5), pp1542-1555.
|
|  - Scott Le Grand; Andreas W. Goetz; Ross C. Walker
|    "SPFP: Speed without compromise - a mixed precision
|    model for GPU accelerated molecular dynamics
|    simulations.", Comp. Phys. Comm., 2013, 184
|    pp374-380, DOI: 10.1016/j.cpc.2012.09.022
|
|--------------------------------------------------------
 
|------------------- GPU DEVICE INFO --------------------
|
|            CUDA_VISIBLE_DEVICES: 2
|   CUDA Capable Devices Detected:      1
|           CUDA Device ID in use:      0
|                CUDA Device Name: GeForce GTX 1080 Ti
|     CUDA Device Global Mem Size:  11178 MB
| CUDA Device Num Multiprocessors:     28
|           CUDA Device Core Freq:   1.58 GHz
|
|--------------------------------------------------------
 
 
| Conditional Compilation Defines Used:
| PUBFFT
| BINTRAJ
| CUDA
| EMIL

| Largest sphere to fit in unit cell has radius =    55.995

| New format PARM file being parsed.
| Version =    1.000 Date = 01/28/19 Time = 11:45:39

| Note: 1-4 EEL scale factors are being read from the topology file.

| Note: 1-4 VDW scale factors are being read from the topology file.
| Duplicated    0 dihedrals

| Duplicated    0 dihedrals

--------------------------------------------------------------------------------
   1.  RESOURCE   USE: 
--------------------------------------------------------------------------------

 getting box info from netcdf restart file
 NATOM  =  128528 NTYPES =      26 NBONH =  108995 MBONA  =   19228
 NTHETH =   70062 MTHETA =   23132 NPHIH =  115674 MPHIA  =   74316
 NHPARM =       0 NPARM  =       0 NNB   =  380258 NRES   =   27968
 NBONA  =   19228 NTHETA =   23132 NPHIA =   74316 NUMBND =     111
 NUMANG =     242 NPTRA  =     279 NATYP =      67 NPHB   =       1
 IFBOX  =       1 NMXRS  =      78 IFCAP =       0 NEXTRA =       0
 NCOPY  =       0

| Coordinate Index Table dimensions:    20   20   20
| Direct force subcell size =     5.5995    5.6039    5.6866

     BOX TYPE: RECTILINEAR

--------------------------------------------------------------------------------
   2.  CONTROL  DATA  FOR  THE  RUN
--------------------------------------------------------------------------------

default_name                                                                    

General flags:
     imin    =       0, nmropt  =       1

Nature and format of input:
     ntx     =       5, irest   =       1, ntrx    =       1

Nature and format of output:
     ntxo    =       2, ntpr    =    1000, ntrx    =       1, ntwr    =   10000
     iwrap   =       1, ntwx    =     100, ntwv    =       0, ntwe    =       0
     ioutfm  =       1, ntwprt  =       0, idecomp =       0, rbornstat=      0

Potential function:
     ntf     =       2, ntb     =       1, igb     =       0, nsnb    =      25
     ipol    =       0, gbsa    =       0, iesp    =       0
     dielc   =   1.00000, cut     =  10.00000, intdiel =   1.00000

Frozen or restrained atoms:
     ibelly  =       0, ntr     =       1
     restraint_wt =   0.00000

Molecular dynamics:
     nstlim  =     25000, nscm    =         0, nrespa  =         1
     t       =   0.00000, dt      =   0.00100, vlimit  =  -1.00000

Langevin dynamics temperature regulation:
     ig      =  448793
     temp0   = 310.00000, tempi   =   0.00000, gamma_ln=   1.00000

SHAKE:
     ntc     =       2, jfastw  =       0
     tol     =   0.00001

NMR refinement options:
     iscale  =       0, noeskp  =       1, ipnlty  =       1, mxsub   =       1
     scalm   = 100.00000, pencut  =   0.10000, tausw   =   0.10000

| Intermolecular bonds treatment:
|     no_intermolecular_bonds =       1

| Energy averages sample interval:
|     ene_avg_sampling =    1000

Ewald parameters:
     verbose =       0, ew_type =       0, nbflag  =       1, use_pme =       1
     vdwmeth =       1, eedmeth =       1, netfrc  =       1
     Box X =  111.989   Box Y =  112.078   Box Z =  113.732
     Alpha =   90.000   Beta  =   90.000   Gamma =   90.000
     NFFT1 =  112       NFFT2 =  120       NFFT3 =  120
     Cutoff=   10.000   Tol   =0.100E-04
     Ewald Coefficient =  0.27511
     Interpolation order =    4

    LOADING THE CONSTRAINED ATOMS AS GROUPS


   5.  REFERENCE ATOM COORDINATES

  default_name                                                                    
    ----- READING GROUP     1; TITLE:
 Hold protein fixed                                                          

     GROUP    1 HAS HARMONIC CONSTRAINTS     5.00000
 GRP    1 RES    1 TO   299
      Number of atoms in this group  =  4878
    ----- READING GROUP     2; TITLE:
 Hold lipids fixed                                                           

     GROUP    2 HAS HARMONIC CONSTRAINTS     1.00000
      ALL ATOMS THAT MEET 1 OF THE FOLLOWING SPECIFICATIONS WILL BE INCLUDED IN GROUP BELOW

      GRAPH NAME  = P     SYMBOL  = *     TREE SYMBOL  = *     RESIDUE TYPE  = PC  

      GROUP    2   CONSISTS OF ATOMS -

                                    4957  TO48717
      Number of atoms in this group  =     0
    ----- READING GROUP     3; TITLE:
 Hold ligand fixed                                                           

     GROUP    3 HAS HARMONIC CONSTRAINTS     5.00000
 GRP    3 RES  300 TO   300
      Number of atoms in this group  =    78
    ----- READING GROUP     4; TITLE:
 Hold ions fixed                                                             

     GROUP    4 HAS HARMONIC CONSTRAINTS     1.00000
 GRP    4 RES 1261 TO  1416
      Number of atoms in this group  =   156
    ----- READING GROUP     5; TITLE:
 Hold waters fixed                                                           

     GROUP    5 HAS HARMONIC CONSTRAINTS     1.00000
      ALL ATOMS THAT MEET 1 OF THE FOLLOWING SPECIFICATIONS WILL BE INCLUDED IN GROUP BELOW

      GRAPH NAME  = *     SYMBOL  = *     TREE SYMBOL  = *     RESIDUE TYPE  = WAT 

 GRP    5 RES 1417 TO 26552
      Number of atoms in this group  = 75408
    ----- END OF GROUP READ -----

--------------------------------------------------------------------------------
   3.  ATOMIC COORDINATES AND VELOCITIES
--------------------------------------------------------------------------------

default_name                                                                    
 begin time read from input coords =    25.000 ps


           Begin reading energy term weight changes/NMR restraints
 WEIGHT CHANGES:
                         ** No weight changes given **

 RESTRAINTS:
  No valid redirection requests found
                          ** No restraint defined **

                  Done reading weight changes/NMR restraints


 
 Number of triangulated 3-point waters found:    26552

     Sum of charges from parm topology file =  -0.00179428
     Forcing neutrality...

| Dynamic Memory, Types Used:
| Reals             3904256
| Integers          7621710

| Nonbonded Pairs Initial Allocation:    38876506

| GPU memory information (estimate):
| KB of GPU memory in use:    734684
| KB of CPU memory in use:    181052

--------------------------------------------------------------------------------
   4.  RESULTS
--------------------------------------------------------------------------------

 ---------------------------------------------------
 APPROXIMATING switch and d/dx switch using CUBIC SPLINE INTERPOLATION
 using   5000.0 points per unit in tabled values
 TESTING RELATIVE ERROR over r ranging from 0.0 to cutoff
| CHECK switch(x): max rel err =   0.2738E-14   at   2.422500
| CHECK d/dx switch(x): max rel err =   0.8314E-11   at   2.736960
 ---------------------------------------------------
|---------------------------------------------------
| APPROXIMATING direct energy using CUBIC SPLINE INTERPOLATION
|  with   50.0 points per unit in tabled values
| Relative Error Limit not exceeded for r .gt.   2.33
| APPROXIMATING direct force using CUBIC SPLINE INTERPOLATION
|  with   50.0 points per unit in tabled values
| Relative Error Limit not exceeded for r .gt.   2.80
|---------------------------------------------------

 NSTEP =     1000   TIME(PS) =      26.000  TEMP(K) =   293.60  PRESS =     0.0
 Etot   =   -213692.4859  EKtot   =     80686.6562  EPtot      =   -294379.1421
 BOND   =      6457.8906  ANGLE   =     25257.1017  DIHED      =     18784.0872
 1-4 NB =      6263.8393  1-4 EEL =      3599.5220  VDWAALS    =     38247.1173
 EELEC  =   -406698.1822  EHBOND  =         0.0000  RESTRAINT  =     13709.4819
 EAMBER (non-restraint)  =   -308088.6240
 ------------------------------------------------------------------------------

 NMR restraints: Bond =    0.000   Angle =     0.000   Torsion =     0.000
===============================================================================

 NSTEP =     2000   TIME(PS) =      27.000  TEMP(K) =   305.34  PRESS =     0.0
 Etot   =   -207230.8431  EKtot   =     83911.5000  EPtot      =   -291142.3431
 BOND   =      6632.0447  ANGLE   =     25434.4799  DIHED      =     18746.8880
 1-4 NB =      6267.1765  1-4 EEL =      3522.4044  VDWAALS    =     37787.6263
 EELEC  =   -404189.8479  EHBOND  =         0.0000  RESTRAINT  =     14656.8850
 EAMBER (non-restraint)  =   -305799.2282
 ------------------------------------------------------------------------------

 NMR restraints: Bond =    0.000   Angle =     0.000   Torsion =     0.000
===============================================================================

 NSTEP =     3000   TIME(PS) =      28.000  TEMP(K) =   308.12  PRESS =     0.0
 Etot   =   -204640.0636  EKtot   =     84677.5625  EPtot      =   -289317.6261
 BOND   =      6522.2437  ANGLE   =     25732.7239  DIHED      =     18763.4284
 1-4 NB =      6300.6503  1-4 EEL =      3594.3639  VDWAALS    =     37374.4313
 EELEC  =   -402813.1574  EHBOND  =         0.0000  RESTRAINT  =     15207.6898
 EAMBER (non-restraint)  =   -304525.3159
 ------------------------------------------------------------------------------

 NMR restraints: Bond =    0.000   Angle =     0.000   Torsion =     0.000
===============================================================================

 NSTEP =     4000   TIME(PS) =      29.000  TEMP(K) =   308.82  PRESS =     0.0
 Etot   =   -204192.3220  EKtot   =     84870.3359  EPtot      =   -289062.6579
 BOND   =      6585.4852  ANGLE   =     25728.0736  DIHED      =     18853.7615
 1-4 NB =      6324.3721  1-4 EEL =      3605.2497  VDWAALS    =     37801.5616
 EELEC  =   -403130.1088  EHBOND  =         0.0000  RESTRAINT  =     15168.9471
 EAMBER (non-restraint)  =   -304231.6050
 ------------------------------------------------------------------------------

 NMR restraints: Bond =    0.000   Angle =     0.000   Torsion =     0.000
===============================================================================

 NSTEP =     5000   TIME(PS) =      30.000  TEMP(K) =   309.69  PRESS =     0.0
 Etot   =   -203487.1287  EKtot   =     85108.9453  EPtot      =   -288596.0740
 BOND   =      6507.1122  ANGLE   =     25808.3745  DIHED      =     18737.8892
 1-4 NB =      6248.5003  1-4 EEL =      3503.7089  VDWAALS    =     37730.4973
 EELEC  =   -402580.5965  EHBOND  =         0.0000  RESTRAINT  =     15448.4401
 EAMBER (non-restraint)  =   -304044.5141
 ------------------------------------------------------------------------------

 NMR restraints: Bond =    0.000   Angle =     0.000   Torsion =     0.000
===============================================================================

 NSTEP =     6000   TIME(PS) =      31.000  TEMP(K) =   307.55  PRESS =     0.0
 Etot   =   -204101.6248  EKtot   =     84519.9922  EPtot      =   -288621.6169
 BOND   =      6627.7670  ANGLE   =     25716.0816  DIHED      =     18814.7894
 1-4 NB =      6284.9021  1-4 EEL =      3582.3971  VDWAALS    =     37340.8768
 EELEC  =   -402328.7249  EHBOND  =         0.0000  RESTRAINT  =     15340.2939
 EAMBER (non-restraint)  =   -303961.9109
 ------------------------------------------------------------------------------

 NMR restraints: Bond =    0.000   Angle =     0.000   Torsion =     0.000
===============================================================================

 NSTEP =     7000   TIME(PS) =      32.000  TEMP(K) =   310.74  PRESS =     0.0
 Etot   =   -203217.9226  EKtot   =     85397.9453  EPtot      =   -288615.8679
 BOND   =      6552.2883  ANGLE   =     25705.7500  DIHED      =     18778.6159
 1-4 NB =      6291.9460  1-4 EEL =      3536.8493  VDWAALS    =     37739.0593
 EELEC  =   -402627.3018  EHBOND  =         0.0000  RESTRAINT  =     15406.9252
 EAMBER (non-restraint)  =   -304022.7930
 ------------------------------------------------------------------------------

 NMR restraints: Bond =    0.000   Angle =     0.000   Torsion =     0.000
===============================================================================

 NSTEP =     8000   TIME(PS) =      33.000  TEMP(K) =   310.75  PRESS =     0.0
 Etot   =   -203100.3186  EKtot   =     85400.8750  EPtot      =   -288501.1936
 BOND   =      6430.1498  ANGLE   =     25938.6228  DIHED      =     18732.2829
 1-4 NB =      6281.9706  1-4 EEL =      3628.2006  VDWAALS    =     37514.3067
 EELEC  =   -402601.3868  EHBOND  =         0.0000  RESTRAINT  =     15574.6598
 EAMBER (non-restraint)  =   -304075.8534
 ------------------------------------------------------------------------------

 NMR restraints: Bond =    0.000   Angle =     0.000   Torsion =     0.000
===============================================================================

 NSTEP =     9000   TIME(PS) =      34.000  TEMP(K) =   311.94  PRESS =     0.0
 Etot   =   -203199.3090  EKtot   =     85727.7891  EPtot      =   -288927.0980
 BOND   =      6637.4254  ANGLE   =     25717.8655  DIHED      =     18711.7718
 1-4 NB =      6273.5457  1-4 EEL =      3478.6401  VDWAALS    =     37214.3811
 EELEC  =   -402401.3639  EHBOND  =         0.0000  RESTRAINT  =     15440.6362
 EAMBER (non-restraint)  =   -304367.7343
 ------------------------------------------------------------------------------

 NMR restraints: Bond =    0.000   Angle =     0.000   Torsion =     0.000
===============================================================================

 NSTEP =    10000   TIME(PS) =      35.000  TEMP(K) =   310.19  PRESS =     0.0
 Etot   =   -203894.9668  EKtot   =     85244.6562  EPtot      =   -289139.6231
 BOND   =      6551.4813  ANGLE   =     25643.1476  DIHED      =     18723.2626
 1-4 NB =      6279.3223  1-4 EEL =      3613.9643  VDWAALS    =     37138.1943
 EELEC  =   -402478.6695  EHBOND  =         0.0000  RESTRAINT  =     15389.6740
 EAMBER (non-restraint)  =   -304529.2970
 ------------------------------------------------------------------------------

 NMR restraints: Bond =    0.000   Angle =     0.000   Torsion =     0.000
===============================================================================

 NSTEP =    11000   TIME(PS) =      36.000  TEMP(K) =   311.63  PRESS =     0.0
 Etot   =   -203161.6943  EKtot   =     85641.9062  EPtot      =   -288803.6005
 BOND   =      6598.0113  ANGLE   =     25840.4773  DIHED      =     18734.7423
 1-4 NB =      6272.8788  1-4 EEL =      3540.2809  VDWAALS    =     37826.0667
 EELEC  =   -403143.4854  EHBOND  =         0.0000  RESTRAINT  =     15527.4275
 EAMBER (non-restraint)  =   -304331.0281
 ------------------------------------------------------------------------------

 NMR restraints: Bond =    0.000   Angle =     0.000   Torsion =     0.000
===============================================================================

 NSTEP =    12000   TIME(PS) =      37.000  TEMP(K) =   309.87  PRESS =     0.0
 Etot   =   -203692.0258  EKtot   =     85158.0938  EPtot      =   -288850.1196
 BOND   =      6589.2893  ANGLE   =     25696.9215  DIHED      =     18691.1220
 1-4 NB =      6250.8152  1-4 EEL =      3591.7263  VDWAALS    =     37378.3883
 EELEC  =   -402628.8452  EHBOND  =         0.0000  RESTRAINT  =     15580.4630
 EAMBER (non-restraint)  =   -304430.5825
 ------------------------------------------------------------------------------

 NMR restraints: Bond =    0.000   Angle =     0.000   Torsion =     0.000
===============================================================================

 NSTEP =    13000   TIME(PS) =      38.000  TEMP(K) =   308.92  PRESS =     0.0
 Etot   =   -203865.5058  EKtot   =     84897.5781  EPtot      =   -288763.0839
 BOND   =      6731.3909  ANGLE   =     25744.2643  DIHED      =     18694.3738
 1-4 NB =      6318.7232  1-4 EEL =      3498.9465  VDWAALS    =     37300.6911
 EELEC  =   -402573.1496  EHBOND  =         0.0000  RESTRAINT  =     15521.6759
 EAMBER (non-restraint)  =   -304284.7597
 ------------------------------------------------------------------------------

 NMR restraints: Bond =    0.000   Angle =     0.000   Torsion =     0.000
===============================================================================

 NSTEP =    14000   TIME(PS) =      39.000  TEMP(K) =   309.83  PRESS =     0.0
 Etot   =   -204003.4074  EKtot   =     85147.5000  EPtot      =   -289150.9074
 BOND   =      6587.3848  ANGLE   =     25550.1357  DIHED      =     18812.7822
 1-4 NB =      6348.0435  1-4 EEL =      3554.8474  VDWAALS    =     37487.5134
 EELEC  =   -402898.4691  EHBOND  =         0.0000  RESTRAINT  =     15406.8546
 EAMBER (non-restraint)  =   -304557.7621
 ------------------------------------------------------------------------------

 NMR restraints: Bond =    0.000   Angle =     0.000   Torsion =     0.000
===============================================================================

 NSTEP =    15000   TIME(PS) =      40.000  TEMP(K) =   309.33  PRESS =     0.0
 Etot   =   -204284.1665  EKtot   =     85009.4375  EPtot      =   -289293.6040
 BOND   =      6626.5744  ANGLE   =     25519.9326  DIHED      =     18698.5134
 1-4 NB =      6244.1081  1-4 EEL =      3543.5959  VDWAALS    =     37171.4039
 EELEC  =   -402647.6682  EHBOND  =         0.0000  RESTRAINT  =     15549.9360
 EAMBER (non-restraint)  =   -304843.5400
 ------------------------------------------------------------------------------

 NMR restraints: Bond =    0.000   Angle =     0.000   Torsion =     0.000
===============================================================================

 NSTEP =    16000   TIME(PS) =      41.000  TEMP(K) =   311.38  PRESS =     0.0
 Etot   =   -203200.8901  EKtot   =     85573.4219  EPtot      =   -288774.3120
 BOND   =      6635.7380  ANGLE   =     25693.2570  DIHED      =     18715.8269
 1-4 NB =      6281.0059  1-4 EEL =      3601.6605  VDWAALS    =     37669.4697
 EELEC  =   -402922.6107  EHBOND  =         0.0000  RESTRAINT  =     15551.3407
 EAMBER (non-restraint)  =   -304325.6527
 ------------------------------------------------------------------------------

 NMR restraints: Bond =    0.000   Angle =     0.000   Torsion =     0.000
===============================================================================

 NSTEP =    17000   TIME(PS) =      42.000  TEMP(K) =   310.86  PRESS =     0.0
 Etot   =   -203480.8150  EKtot   =     85430.8828  EPtot      =   -288911.6978
 BOND   =      6515.3553  ANGLE   =     25696.0923  DIHED      =     18727.3057
 1-4 NB =      6306.7761  1-4 EEL =      3576.8193  VDWAALS    =     37434.6270
 EELEC  =   -402739.1922  EHBOND  =         0.0000  RESTRAINT  =     15570.5188
 EAMBER (non-restraint)  =   -304482.2166
 ------------------------------------------------------------------------------

 NMR restraints: Bond =    0.000   Angle =     0.000   Torsion =     0.000
===============================================================================

 NSTEP =    18000   TIME(PS) =      43.000  TEMP(K) =   310.32  PRESS =     0.0
 Etot   =   -203684.9725  EKtot   =     85280.2500  EPtot      =   -288965.2225
 BOND   =      6448.6711  ANGLE   =     25844.3473  DIHED      =     18707.1465
 1-4 NB =      6288.1009  1-4 EEL =      3562.9139  VDWAALS    =     37211.8123
 EELEC  =   -402655.0686  EHBOND  =         0.0000  RESTRAINT  =     15626.8542
 EAMBER (non-restraint)  =   -304592.0767
 ------------------------------------------------------------------------------

 NMR restraints: Bond =    0.000   Angle =     0.000   Torsion =     0.000
===============================================================================

 NSTEP =    19000   TIME(PS) =      44.000  TEMP(K) =   309.80  PRESS =     0.0
 Etot   =   -204084.7912  EKtot   =     85137.2500  EPtot      =   -289222.0412
 BOND   =      6512.0525  ANGLE   =     25606.9541  DIHED      =     18609.5508
 1-4 NB =      6312.3048  1-4 EEL =      3638.7299  VDWAALS    =     37365.5722
 EELEC  =   -402679.8975  EHBOND  =         0.0000  RESTRAINT  =     15412.6920
 EAMBER (non-restraint)  =   -304634.7332
 ------------------------------------------------------------------------------

 NMR restraints: Bond =    0.000   Angle =     0.000   Torsion =     0.000
===============================================================================

 NSTEP =    20000   TIME(PS) =      45.000  TEMP(K) =   310.38  PRESS =     0.0
 Etot   =   -204044.0529  EKtot   =     85298.5781  EPtot      =   -289342.6310
 BOND   =      6585.7008  ANGLE   =     25549.7423  DIHED      =     18703.7693
 1-4 NB =      6258.2237  1-4 EEL =      3589.8868  VDWAALS    =     36965.3699
 EELEC  =   -402598.7055  EHBOND  =         0.0000  RESTRAINT  =     15603.3817
 EAMBER (non-restraint)  =   -304946.0127
 ------------------------------------------------------------------------------

 NMR restraints: Bond =    0.000   Angle =     0.000   Torsion =     0.000
===============================================================================

 NSTEP =    21000   TIME(PS) =      46.000  TEMP(K) =   310.04  PRESS =     0.0
 Etot   =   -203952.7053  EKtot   =     85205.3594  EPtot      =   -289158.0647
 BOND   =      6496.5001  ANGLE   =     25560.4580  DIHED      =     18658.2098
 1-4 NB =      6288.5557  1-4 EEL =      3545.6221  VDWAALS    =     37440.8645
 EELEC  =   -402717.3141  EHBOND  =         0.0000  RESTRAINT  =     15569.0392
 EAMBER (non-restraint)  =   -304727.1038
 ------------------------------------------------------------------------------

 NMR restraints: Bond =    0.000   Angle =     0.000   Torsion =     0.000
===============================================================================

 NSTEP =    22000   TIME(PS) =      47.000  TEMP(K) =   309.84  PRESS =     0.0
 Etot   =   -203868.6941  EKtot   =     85149.8828  EPtot      =   -289018.5769
 BOND   =      6688.2486  ANGLE   =     25680.2978  DIHED      =     18698.8103
 1-4 NB =      6304.2332  1-4 EEL =      3603.0650  VDWAALS    =     37105.5595
 EELEC  =   -402611.1299  EHBOND  =         0.0000  RESTRAINT  =     15512.3386
 EAMBER (non-restraint)  =   -304530.9154
 ------------------------------------------------------------------------------

 NMR restraints: Bond =    0.000   Angle =     0.000   Torsion =     0.000
===============================================================================

 NSTEP =    23000   TIME(PS) =      48.000  TEMP(K) =   311.59  PRESS =     0.0
 Etot   =   -203730.2258  EKtot   =     85631.5312  EPtot      =   -289361.7570
 BOND   =      6519.5832  ANGLE   =     25791.7944  DIHED      =     18673.6077
 1-4 NB =      6270.9568  1-4 EEL =      3508.5870  VDWAALS    =     37071.6785
 EELEC  =   -402747.5839  EHBOND  =         0.0000  RESTRAINT  =     15549.6193
 EAMBER (non-restraint)  =   -304911.3763
 ------------------------------------------------------------------------------

 NMR restraints: Bond =    0.000   Angle =     0.000   Torsion =     0.000
===============================================================================

 NSTEP =    24000   TIME(PS) =      49.000  TEMP(K) =   311.28  PRESS =     0.0
 Etot   =   -203650.3788  EKtot   =     85545.9297  EPtot      =   -289196.3085
 BOND   =      6616.9011  ANGLE   =     25496.1173  DIHED      =     18755.8061
 1-4 NB =      6294.8661  1-4 EEL =      3586.2570  VDWAALS    =     37124.3582
 EELEC  =   -402738.4715  EHBOND  =         0.0000  RESTRAINT  =     15667.8572
 EAMBER (non-restraint)  =   -304864.1657
 ------------------------------------------------------------------------------

 NMR restraints: Bond =    0.000   Angle =     0.000   Torsion =     0.000
===============================================================================

 NSTEP =    25000   TIME(PS) =      50.000  TEMP(K) =   311.19  PRESS =     0.0
 Etot   =   -203839.0641  EKtot   =     85521.5625  EPtot      =   -289360.6266
 BOND   =      6599.0215  ANGLE   =     25413.7427  DIHED      =     18632.9825
 1-4 NB =      6269.3215  1-4 EEL =      3565.2634  VDWAALS    =     37272.6971
 EELEC  =   -402719.5145  EHBOND  =         0.0000  RESTRAINT  =     15605.8591
 EAMBER (non-restraint)  =   -304966.4858
 ------------------------------------------------------------------------------

 NMR restraints: Bond =    0.000   Angle =     0.000   Torsion =     0.000
===============================================================================

      A V E R A G E S   O V E R      25 S T E P S


 NSTEP =    25000   TIME(PS) =      50.000  TEMP(K) =   309.32  PRESS =     0.0
 Etot   =   -204292.0150  EKtot   =     85007.0169  EPtot      =   -289299.0319
 BOND   =      6570.1725  ANGLE   =     25654.6702  DIHED      =     18726.4530
 1-4 NB =      6285.0056  1-4 EEL =      3566.9401  VDWAALS    =     37428.5650
 EELEC  =   -402914.8178  EHBOND  =         0.0000  RESTRAINT  =     15383.9796
 EAMBER (non-restraint)  =   -304683.0115
 ------------------------------------------------------------------------------

 NMR restraints: Bond =    0.000   Angle =     0.000   Torsion =     0.000
===============================================================================

      R M S  F L U C T U A T I O N S


 NSTEP =    25000   TIME(PS) =      50.000  TEMP(K) =     3.51  PRESS =     0.0
 Etot   =      2070.7236  EKtot   =       964.6573  EPtot      =      1147.1563
 BOND   =        72.7458  ANGLE   =       151.0223  DIHED      =        54.8771
 1-4 NB =        24.5750  1-4 EEL =        41.6403  VDWAALS    =       296.1455
 EELEC  =       845.9452  EHBOND  =         0.0000  RESTRAINT  =       397.0420
 EAMBER (non-restraint)  =       750.1143
 ------------------------------------------------------------------------------


 NMR restraints on final step:

--------------------------------------------------------------------------------
   5.  TIMINGS
--------------------------------------------------------------------------------

|  NonSetup CPU Time in Major Routines:
|
|     Routine           Sec        %
|     ------------------------------
|     Nonbond           6.25    6.78
|     Bond              0.00    0.00
|     Angle             0.00    0.00
|     Dihedral          0.00    0.00
|     Shake             0.14    0.15
|     RunMD            85.77   93.00
|     Other             0.07    0.07
|     ------------------------------
|     Total            92.23

|  PME Nonbond Pairlist CPU Time:
|
|     Routine              Sec        %
|     ---------------------------------
|     Set Up Cit           0.00    0.00
|     Build List           0.00    0.00
|     ---------------------------------
|     Total                0.00    0.00

|  PME Direct Force CPU Time:
|
|     Routine              Sec        %
|     ---------------------------------
|     NonBonded Calc       0.00    0.00
|     Exclude Masked       0.00    0.00
|     Other                0.04    0.05
|     ---------------------------------
|     Total                0.04    0.05

|  PME Reciprocal Force CPU Time:
|
|     Routine              Sec        %
|     ---------------------------------
|     1D bspline           0.00    0.00
|     Grid Charges         0.00    0.00
|     Scalar Sum           0.00    0.00
|     Gradient Sum         0.00    0.00
|     FFT                  0.00    0.00
|     ---------------------------------
|     Total                0.00    0.00

|  Final Performance Info:
|     -----------------------------------------------------
|     Average timings for last    7000 steps:
|     Elapsed(s) =      27.00 Per Step(ms) =       3.86
|         ns/day =      22.40   seconds/ns =    3857.72
|
|     Average timings for all steps:
|     Elapsed(s) =      92.45 Per Step(ms) =       3.70
|         ns/day =      23.36   seconds/ns =    3698.15
|     -----------------------------------------------------

|  Setup CPU time:            1.45 seconds
|  NonSetup CPU time:        92.23 seconds
|  Total CPU time:           93.68 seconds     0.03 hours

|  Setup wall time:           2    seconds
|  NonSetup wall time:       93    seconds
|  Total wall time:          95    seconds     0.03 hours
