# Supplementary material for: Intermolecular Interactions in G Protein-Coupled Receptor Allosteric Sites at the Membrane Interface from Molecular Dynamics Simulations and Quantum Chemical Calculations
Source: J Chem Inf Model. 2022 Sep 30;62(19):4736–47. doi: 10.1021/acs.jcim.2c00788 (PMC9554917; doi:10.1021/acs.jcim.2c00788)
Supplement: Supplementary file 2 — ci2c00788_si_002.zip [file ci2c00788_si_002.zip › MD_simulations_inputs/C5aR1_MD_simulations_inputs/5o9h_popc_chol/eq02.out]

          -------------------------------------------------------
          Amber 16 PMEMD                              2016
          -------------------------------------------------------

| PMEMD implementation of SANDER, Release 16

| Run on 01/29/2019 at 09:52:03

|   Executable path: /usr/local/amber16/bin/pmemd.cuda
| Working directory: /data/almudena/C5aR1-9P2-cholpopc
|          Hostname: c104343

  [-O]verwriting output

File Assignments:
|   MDIN: eq02.in                                                               
|  MDOUT: eq02.out                                                              
| INPCRD: c5ar1-9p2-cholpopc.eq01.rst                                           
|   PARM: c5ar1-9p2-cholpopc.top                                                
| RESTRT: c5ar1-9p2-cholpopc.eq02.rst                                           
|   REFC: c5ar1-9p2-cholpopc.eq01.rst                                           
|  MDVEL: mdvel                                                                 
|   MDEN: mden                                                                  
|  MDCRD: eq02.nc                                                               
| MDINFO: mdinfo                                                                
|  MDFRC: mdfrc                                                                 


 Here is the input file:

&cntrl                                                                         
    imin=0,        ! No minimization                                           
    irest=1,       ! This IS a restart of an old MD simulation                 
    ntx=5,         ! So our inpcrd file has velocities                         
                                                                               
! Temperature control                                                          
    ntt=3,         ! Langevin dynamics                                         
    gamma_ln=1.0,  ! Friction coefficient (ps^-1)                              
    temp0=310,   ! Target temperature                                          
                                                                               
! Potential energy control                                                     
    cut=10.0,      ! Nonbonded cutoff, in Angstroms                            
                                                                               
! MD settings                                                                  
    nstlim=100000,  ! 100K steps, 100 ps total                                 
    dt=0.001,      ! time step (ps)                                            
                                                                               
! SHAKE                                                                        
    ntc=2,         ! Constrain bonds containing hydrogen                       
    ntf=2,         ! Do not calculate forces of bonds containing hydrogen      
                                                                               
! Control how often information is printed                                     
    ntpr=1000,     ! Print energies every 1000 steps                           
    ntwx=100,     ! Print coordinates every 1000 steps to the trajectory       
    ntwr=10000,    ! Print a restart file every 10K steps (can be less frequent
!   ntwv=-1,       ! Uncomment to also print velocities to trajectory          
!   ntwf=-1,       ! Uncomment to also print forces to trajectory              
    ntxo=2,        ! Write NetCDF format                                       
                                                                               
! Wrap coordinates when printing them to the same unit cell                    
    iwrap=1,                                                                   
                                                                               
! Constant pressure control.                                                   
    barostat=2,    ! MC barostat                                               
    ntp=3,         ! 1=isotropic, 2=anisotropic, 3=semi-isotropic w/ surften   
    pres0=1.0,     ! Target external pressure, in bar                          
                                                                               
! Constant surface tension (needed for semi-isotropic scaling). Uncomment      
    ! for this feature. csurften must be nonzero if ntp=3 above                
    csurften=3,    ! Interfaces in 1=yz plane, 2=xz plane, 3=xy plane          
    gamma_ten=0.0, ! Surface tension (dyne/cm). 0 gives pure semi-iso scaling  
    ninterface=2,  ! Number of interfaces (2 for bilayer)                      
                                                                               
! Restraint options                                                            
    ntr=1,         ! Positional restraints                                     
    nmropt=1,      ! Dihedral restraints for sugars and lipids                 
/                                                                              
                                                                               
 &wt                                                                           
    type='END'                                                                 
 /                                                                             
Hold protein fixed                                                             
5.0                                                                            
RES 1 299                                                                      
END                                                                            
Hold ligand fixed                                                              
5.0                                                                            
RES 300                                                                        
END                                                                            
Hold ions fixed                                                                
1.0                                                                            
RES 1261 1416                                                                  
END                                                                            
Hold waters fixed                                                              
1.0                                                                            
FIND                                                                           
* * * WAT                                                                      
SEARCH                                                                         
RES 1417 26552                                                                 
END                                                                            
END                                                                            


Note: ig = -1. Setting random seed to   335178 based on wallclock time in 
      microseconds.
 
|--------------------- INFORMATION ----------------------
| GPU (CUDA) Version of PMEMD in use: NVIDIA GPU IN USE.
|                    Version 16.0.0
| 
|                      02/25/2016
| 
| Implementation by:
|                    Ross C. Walker     (SDSC)
|                    Scott Le Grand     (nVIDIA)
| 
| Precision model in use:
|      [SPFP] - Single Precision Forces, 64-bit Fixed Point
|               Accumulation. (Default)
| 
|--------------------------------------------------------
 
|----------------- CITATION INFORMATION -----------------
|
|    When publishing work that utilized the CUDA version
|    of AMBER, please cite the following in addition to
|    the regular AMBER citations:
|
|  - Romelia Salomon-Ferrer; Andreas W. Goetz; Duncan
|    Poole; Scott Le Grand; Ross C. Walker "Routine
|    microsecond molecular dynamics simulations with
|    AMBER - Part II: Particle Mesh Ewald", J. Chem.
|    Theory Comput., 2013, 9 (9), pp3878-3888,
|    DOI: 10.1021/ct400314y.
|
|  - Andreas W. Goetz; Mark J. Williamson; Dong Xu;
|    Duncan Poole; Scott Le Grand; Ross C. Walker
|    "Routine microsecond molecular dynamics simulations
|    with AMBER - Part I: Generalized Born", J. Chem.
|    Theory Comput., 2012, 8 (5), pp1542-1555.
|
|  - Scott Le Grand; Andreas W. Goetz; Ross C. Walker
|    "SPFP: Speed without compromise - a mixed precision
|    model for GPU accelerated molecular dynamics
|    simulations.", Comp. Phys. Comm., 2013, 184
|    pp374-380, DOI: 10.1016/j.cpc.2012.09.022
|
|--------------------------------------------------------
 
|------------------- GPU DEVICE INFO --------------------
|
|            CUDA_VISIBLE_DEVICES: 2
|   CUDA Capable Devices Detected:      1
|           CUDA Device ID in use:      0
|                CUDA Device Name: GeForce GTX 1080 Ti
|     CUDA Device Global Mem Size:  11178 MB
| CUDA Device Num Multiprocessors:     28
|           CUDA Device Core Freq:   1.58 GHz
|
|--------------------------------------------------------
 
 
| Conditional Compilation Defines Used:
| PUBFFT
| BINTRAJ
| CUDA
| EMIL

| Largest sphere to fit in unit cell has radius =    55.995

| New format PARM file being parsed.
| Version =    1.000 Date = 01/28/19 Time = 11:45:39

| Note: 1-4 EEL scale factors are being read from the topology file.

| Note: 1-4 VDW scale factors are being read from the topology file.
| Duplicated    0 dihedrals

| Duplicated    0 dihedrals

--------------------------------------------------------------------------------
   1.  RESOURCE   USE: 
--------------------------------------------------------------------------------

 getting box info from netcdf restart file
 NATOM  =  128528 NTYPES =      26 NBONH =  108995 MBONA  =   19228
 NTHETH =   70062 MTHETA =   23132 NPHIH =  115674 MPHIA  =   74316
 NHPARM =       0 NPARM  =       0 NNB   =  380258 NRES   =   27968
 NBONA  =   19228 NTHETA =   23132 NPHIA =   74316 NUMBND =     111
 NUMANG =     242 NPTRA  =     279 NATYP =      67 NPHB   =       1
 IFBOX  =       1 NMXRS  =      78 IFCAP =       0 NEXTRA =       0
 NCOPY  =       0

| Coordinate Index Table dimensions:    20   20   20
| Direct force subcell size =     5.5995    5.6039    5.6866

     BOX TYPE: RECTILINEAR

--------------------------------------------------------------------------------
   2.  CONTROL  DATA  FOR  THE  RUN
--------------------------------------------------------------------------------

default_name                                                                    

General flags:
     imin    =       0, nmropt  =       1

Nature and format of input:
     ntx     =       5, irest   =       1, ntrx    =       1

Nature and format of output:
     ntxo    =       2, ntpr    =    1000, ntrx    =       1, ntwr    =   10000
     iwrap   =       1, ntwx    =     100, ntwv    =       0, ntwe    =       0
     ioutfm  =       1, ntwprt  =       0, idecomp =       0, rbornstat=      0

Potential function:
     ntf     =       2, ntb     =       2, igb     =       0, nsnb    =      25
     ipol    =       0, gbsa    =       0, iesp    =       0
     dielc   =   1.00000, cut     =  10.00000, intdiel =   1.00000

Frozen or restrained atoms:
     ibelly  =       0, ntr     =       1
     restraint_wt =   0.00000

Molecular dynamics:
     nstlim  =    100000, nscm    =         0, nrespa  =         1
     t       =   0.00000, dt      =   0.00100, vlimit  =  -1.00000

Langevin dynamics temperature regulation:
     ig      =  335178
     temp0   = 310.00000, tempi   =   0.00000, gamma_ln=   1.00000

Pressure regulation:
     ntp     =       3
     pres0   =   1.00000, comp    =  44.60000, taup    =   1.00000
     Monte-Carlo Barostat:
     mcbarint  =     100

Constant surface tension:
     csurften  =       3
     gamma_ten =   0.00000 ninterface =       2

SHAKE:
     ntc     =       2, jfastw  =       0
     tol     =   0.00001

NMR refinement options:
     iscale  =       0, noeskp  =       1, ipnlty  =       1, mxsub   =       1
     scalm   = 100.00000, pencut  =   0.10000, tausw   =   0.10000

| Intermolecular bonds treatment:
|     no_intermolecular_bonds =       1

| Energy averages sample interval:
|     ene_avg_sampling =    1000

Ewald parameters:
     verbose =       0, ew_type =       0, nbflag  =       1, use_pme =       1
     vdwmeth =       1, eedmeth =       1, netfrc  =       1
     Box X =  111.989   Box Y =  112.078   Box Z =  113.732
     Alpha =   90.000   Beta  =   90.000   Gamma =   90.000
     NFFT1 =  112       NFFT2 =  120       NFFT3 =  120
     Cutoff=   10.000   Tol   =0.100E-04
     Ewald Coefficient =  0.27511
     Interpolation order =    4

    LOADING THE CONSTRAINED ATOMS AS GROUPS


   5.  REFERENCE ATOM COORDINATES

  default_name                                                                    
    ----- READING GROUP     1; TITLE:
 Hold protein fixed                                                          

     GROUP    1 HAS HARMONIC CONSTRAINTS     5.00000
 GRP    1 RES    1 TO   299
      Number of atoms in this group  =  4878
    ----- READING GROUP     2; TITLE:
 Hold ligand fixed                                                           

     GROUP    2 HAS HARMONIC CONSTRAINTS     5.00000
 GRP    2 RES  300 TO   300
      Number of atoms in this group  =    78
    ----- READING GROUP     3; TITLE:
 Hold ions fixed                                                             

     GROUP    3 HAS HARMONIC CONSTRAINTS     1.00000
 GRP    3 RES 1261 TO  1416
      Number of atoms in this group  =   156
    ----- READING GROUP     4; TITLE:
 Hold waters fixed                                                           

     GROUP    4 HAS HARMONIC CONSTRAINTS     1.00000
      ALL ATOMS THAT MEET 1 OF THE FOLLOWING SPECIFICATIONS WILL BE INCLUDED IN GROUP BELOW

      GRAPH NAME  = *     SYMBOL  = *     TREE SYMBOL  = *     RESIDUE TYPE  = WAT 

 GRP    4 RES 1417 TO 26552
      Number of atoms in this group  = 75408
    ----- END OF GROUP READ -----
| MONTE CARLO BAROSTAT IMPORTANT NOTE:
|   The Monte-Carlo barostat does not require the virial to adjust the system volume.
|   Since it is an expensive calculation, it is skipped for efficiency. A side-effect
|   is that the reported pressure is always 0 because it is not calculated.

--------------------------------------------------------------------------------
   3.  ATOMIC COORDINATES AND VELOCITIES
--------------------------------------------------------------------------------

default_name                                                                    
 begin time read from input coords =    50.000 ps


           Begin reading energy term weight changes/NMR restraints
 WEIGHT CHANGES:
                         ** No weight changes given **

 RESTRAINTS:
  No valid redirection requests found
                          ** No restraint defined **

                  Done reading weight changes/NMR restraints


 
 Number of triangulated 3-point waters found:    26552

     Sum of charges from parm topology file =  -0.00179428
     Forcing neutrality...

| Dynamic Memory, Types Used:
| Reals             5466758
| Integers          7621710

| Nonbonded Pairs Initial Allocation:    38876506

| GPU memory information (estimate):
| KB of GPU memory in use:    734684
| KB of CPU memory in use:    181052

--------------------------------------------------------------------------------
   4.  RESULTS
--------------------------------------------------------------------------------

 ---------------------------------------------------
 APPROXIMATING switch and d/dx switch using CUBIC SPLINE INTERPOLATION
 using   5000.0 points per unit in tabled values
 TESTING RELATIVE ERROR over r ranging from 0.0 to cutoff
| CHECK switch(x): max rel err =   0.2738E-14   at   2.422500
| CHECK d/dx switch(x): max rel err =   0.8314E-11   at   2.736960
 ---------------------------------------------------
|---------------------------------------------------
| APPROXIMATING direct energy using CUBIC SPLINE INTERPOLATION
|  with   50.0 points per unit in tabled values
| Relative Error Limit not exceeded for r .gt.   2.33
| APPROXIMATING direct force using CUBIC SPLINE INTERPOLATION
|  with   50.0 points per unit in tabled values
| Relative Error Limit not exceeded for r .gt.   2.80
|---------------------------------------------------

 NSTEP =     1000   TIME(PS) =      51.000  TEMP(K) =   299.41  PRESS =     0.0
 Etot   =   -210273.5291  EKtot   =     82282.6250  EPtot      =   -292556.1541
 BOND   =      6543.4215  ANGLE   =     25466.3940  DIHED      =     18644.0001
 1-4 NB =      6184.2335  1-4 EEL =      3498.5810  VDWAALS    =     33278.4138
 EELEC  =   -401057.9564  EHBOND  =         0.0000  RESTRAINT  =     14886.7583
 EAMBER (non-restraint)  =   -307442.9125
 EKCMT  =         0.0000  VIRIAL  =         0.0000  VOLUME     =   1427869.4054
                                                    SURFTEN    =         0.0000
                                                    Density    =         0.8890
 ------------------------------------------------------------------------------

 NMR restraints: Bond =    0.000   Angle =     0.000   Torsion =     0.000
===============================================================================
| MC Barostat: Decreasing size of volume moves

 NSTEP =     2000   TIME(PS) =      52.000  TEMP(K) =   305.07  PRESS =     0.0
 Etot   =   -206262.3253  EKtot   =     83838.5703  EPtot      =   -290100.8956
 BOND   =      6505.1983  ANGLE   =     25527.4307  DIHED      =     18690.1309
 1-4 NB =      6311.0935  1-4 EEL =      3596.5847  VDWAALS    =     33829.8408
 EELEC  =   -400049.8713  EHBOND  =         0.0000  RESTRAINT  =     15488.6967
 EAMBER (non-restraint)  =   -305589.5923
 EKCMT  =         0.0000  VIRIAL  =         0.0000  VOLUME     =   1427869.4054
                                                    SURFTEN    =         0.0000
                                                    Density    =         0.8890
 ------------------------------------------------------------------------------

 NMR restraints: Bond =    0.000   Angle =     0.000   Torsion =     0.000
===============================================================================

 NSTEP =     3000   TIME(PS) =      53.000  TEMP(K) =   307.71  PRESS =     0.0
 Etot   =   -204412.0725  EKtot   =     84564.2969  EPtot      =   -288976.3694
 BOND   =      6651.8527  ANGLE   =     25567.8454  DIHED      =     18752.8256
 1-4 NB =      6284.0484  1-4 EEL =      3547.6606  VDWAALS    =     33607.9063
 EELEC  =   -399143.8559  EHBOND  =         0.0000  RESTRAINT  =     15755.3474
 EAMBER (non-restraint)  =   -304731.7168
 EKCMT  =         0.0000  VIRIAL  =         0.0000  VOLUME     =   1431958.1113
                                                    SURFTEN    =         0.0000
                                                    Density    =         0.8864
 ------------------------------------------------------------------------------

 NMR restraints: Bond =    0.000   Angle =     0.000   Torsion =     0.000
===============================================================================
| MC Barostat: Decreasing size of volume moves

 NSTEP =     4000   TIME(PS) =      54.000  TEMP(K) =   309.40  PRESS =     0.0
 Etot   =   -204081.3640  EKtot   =     85027.8750  EPtot      =   -289109.2390
 BOND   =      6621.7822  ANGLE   =     25590.4970  DIHED      =     18685.5178
 1-4 NB =      6299.9662  1-4 EEL =      3575.9856  VDWAALS    =     32822.2053
 EELEC  =   -398471.8679  EHBOND  =         0.0000  RESTRAINT  =     15766.6748
 EAMBER (non-restraint)  =   -304875.9138
 EKCMT  =         0.0000  VIRIAL  =         0.0000  VOLUME     =   1432607.7216
                                                    SURFTEN    =         0.0000
                                                    Density    =         0.8860
 ------------------------------------------------------------------------------

 NMR restraints: Bond =    0.000   Angle =     0.000   Torsion =     0.000
===============================================================================
| MC Barostat: Decreasing size of volume moves

 NSTEP =     5000   TIME(PS) =      55.000  TEMP(K) =   308.93  PRESS =     0.0
 Etot   =   -203566.1878  EKtot   =     84899.9062  EPtot      =   -288466.0940
 BOND   =      6681.2974  ANGLE   =     25704.2314  DIHED      =     18700.0646
 1-4 NB =      6249.5072  1-4 EEL =      3536.2270  VDWAALS    =     32728.2125
 EELEC  =   -397940.7655  EHBOND  =         0.0000  RESTRAINT  =     15875.1314
 EAMBER (non-restraint)  =   -304341.2254
 EKCMT  =         0.0000  VIRIAL  =         0.0000  VOLUME     =   1433696.4826
                                                    SURFTEN    =         0.0000
                                                    Density    =         0.8853
 ------------------------------------------------------------------------------

 NMR restraints: Bond =    0.000   Angle =     0.000   Torsion =     0.000
===============================================================================
| MC Barostat: Decreasing size of volume moves

 NSTEP =     6000   TIME(PS) =      56.000  TEMP(K) =   309.41  PRESS =     0.0
 Etot   =   -203510.0693  EKtot   =     85030.9766  EPtot      =   -288541.0459
 BOND   =      6560.7560  ANGLE   =     25607.6546  DIHED      =     18736.7838
 1-4 NB =      6233.9833  1-4 EEL =      3549.2727  VDWAALS    =     32475.2206
 EELEC  =   -397557.9781  EHBOND  =         0.0000  RESTRAINT  =     15853.2613
 EAMBER (non-restraint)  =   -304394.3071
 EKCMT  =         0.0000  VIRIAL  =         0.0000  VOLUME     =   1434353.4865
                                                    SURFTEN    =         0.0000
                                                    Density    =         0.8849
 ------------------------------------------------------------------------------

 NMR restraints: Bond =    0.000   Angle =     0.000   Torsion =     0.000
===============================================================================

 NSTEP =     7000   TIME(PS) =      57.000  TEMP(K) =   309.96  PRESS =     0.0
 Etot   =   -203095.8384  EKtot   =     85181.6016  EPtot      =   -288277.4399
 BOND   =      6499.7569  ANGLE   =     25518.1204  DIHED      =     18798.3620
 1-4 NB =      6279.9575  1-4 EEL =      3571.2568  VDWAALS    =     32686.4330
 EELEC  =   -397600.7632  EHBOND  =         0.0000  RESTRAINT  =     15969.4368
 EAMBER (non-restraint)  =   -304246.8767
 EKCMT  =         0.0000  VIRIAL  =         0.0000  VOLUME     =   1436003.3060
                                                    SURFTEN    =         0.0000
                                                    Density    =         0.8839
 ------------------------------------------------------------------------------

 NMR restraints: Bond =    0.000   Angle =     0.000   Torsion =     0.000
===============================================================================

 NSTEP =     8000   TIME(PS) =      58.000  TEMP(K) =   311.03  PRESS =     0.0
 Etot   =   -202394.6725  EKtot   =     85477.1094  EPtot      =   -287871.7819
 BOND   =      6598.5908  ANGLE   =     25728.9423  DIHED      =     18696.2547
 1-4 NB =      6308.3538  1-4 EEL =      3549.2519  VDWAALS    =     32468.0621
 EELEC  =   -397243.4458  EHBOND  =         0.0000  RESTRAINT  =     16022.2083
 EAMBER (non-restraint)  =   -303893.9902
 EKCMT  =         0.0000  VIRIAL  =         0.0000  VOLUME     =   1437339.2521
                                                    SURFTEN    =         0.0000
                                                    Density    =         0.8831
 ------------------------------------------------------------------------------

 NMR restraints: Bond =    0.000   Angle =     0.000   Torsion =     0.000
===============================================================================

 NSTEP =     9000   TIME(PS) =      59.000  TEMP(K) =   309.76  PRESS =     0.0
 Etot   =   -203243.4712  EKtot   =     85127.5391  EPtot      =   -288371.0103
 BOND   =      6546.4653  ANGLE   =     25462.5365  DIHED      =     18573.9336
 1-4 NB =      6285.3411  1-4 EEL =      3524.7811  VDWAALS    =     32669.3263
 EELEC  =   -397547.3994  EHBOND  =         0.0000  RESTRAINT  =     16114.0050
 EAMBER (non-restraint)  =   -304485.0153
 EKCMT  =         0.0000  VIRIAL  =         0.0000  VOLUME     =   1436149.1331
                                                    SURFTEN    =         0.0000
                                                    Density    =         0.8838
 ------------------------------------------------------------------------------

 NMR restraints: Bond =    0.000   Angle =     0.000   Torsion =     0.000
===============================================================================

 NSTEP =    10000   TIME(PS) =      60.000  TEMP(K) =   311.77  PRESS =     0.0
 Etot   =   -202286.7928  EKtot   =     85680.1406  EPtot      =   -287966.9335
 BOND   =      6598.7610  ANGLE   =     25544.4808  DIHED      =     18734.6708
 1-4 NB =      6309.7941  1-4 EEL =      3547.6904  VDWAALS    =     32736.2114
 EELEC  =   -397544.1932  EHBOND  =         0.0000  RESTRAINT  =     16105.6513
 EAMBER (non-restraint)  =   -304072.5847
 EKCMT  =         0.0000  VIRIAL  =         0.0000  VOLUME     =   1434691.4404
                                                    SURFTEN    =         0.0000
                                                    Density    =         0.8847
 ------------------------------------------------------------------------------

 NMR restraints: Bond =    0.000   Angle =     0.000   Torsion =     0.000
===============================================================================

 NSTEP =    11000   TIME(PS) =      61.000  TEMP(K) =   309.87  PRESS =     0.0
 Etot   =   -202908.3266  EKtot   =     85157.1797  EPtot      =   -288065.5063
 BOND   =      6468.5273  ANGLE   =     25768.2074  DIHED      =     18684.1284
 1-4 NB =      6318.0319  1-4 EEL =      3460.8728  VDWAALS    =     32274.9893
 EELEC  =   -397099.4915  EHBOND  =         0.0000  RESTRAINT  =     16059.2283
 EAMBER (non-restraint)  =   -304124.7346
 EKCMT  =         0.0000  VIRIAL  =         0.0000  VOLUME     =   1434516.9352
                                                    SURFTEN    =         0.0000
                                                    Density    =         0.8848
 ------------------------------------------------------------------------------

 NMR restraints: Bond =    0.000   Angle =     0.000   Torsion =     0.000
===============================================================================
| MC Barostat: Decreasing size of volume moves

 NSTEP =    12000   TIME(PS) =      62.000  TEMP(K) =   308.53  PRESS =     0.0
 Etot   =   -203226.3672  EKtot   =     84789.6094  EPtot      =   -288015.9766
 BOND   =      6610.2343  ANGLE   =     25623.4655  DIHED      =     18670.0138
 1-4 NB =      6259.7785  1-4 EEL =      3488.3286  VDWAALS    =     32529.4742
 EELEC  =   -397255.6190  EHBOND  =         0.0000  RESTRAINT  =     16058.3476
 EAMBER (non-restraint)  =   -304074.3242
 EKCMT  =         0.0000  VIRIAL  =         0.0000  VOLUME     =   1435403.1750
                                                    SURFTEN    =         0.0000
                                                    Density    =         0.8843
 ------------------------------------------------------------------------------

 NMR restraints: Bond =    0.000   Angle =     0.000   Torsion =     0.000
===============================================================================

 NSTEP =    13000   TIME(PS) =      63.000  TEMP(K) =   308.61  PRESS =     0.0
 Etot   =   -203424.2862  EKtot   =     84811.6484  EPtot      =   -288235.9347
 BOND   =      6575.5929  ANGLE   =     25716.3265  DIHED      =     18694.8573
 1-4 NB =      6247.5986  1-4 EEL =      3535.6508  VDWAALS    =     32552.8218
 EELEC  =   -397672.6468  EHBOND  =         0.0000  RESTRAINT  =     16113.8642
 EAMBER (non-restraint)  =   -304349.7988
 EKCMT  =         0.0000  VIRIAL  =         0.0000  VOLUME     =   1434303.1687
                                                    SURFTEN    =         0.0000
                                                    Density    =         0.8850
 ------------------------------------------------------------------------------

 NMR restraints: Bond =    0.000   Angle =     0.000   Torsion =     0.000
===============================================================================
| MC Barostat: Decreasing size of volume moves

 NSTEP =    14000   TIME(PS) =      64.000  TEMP(K) =   309.05  PRESS =     0.0
 Etot   =   -203608.7036  EKtot   =     84931.0391  EPtot      =   -288539.7427
 BOND   =      6584.6350  ANGLE   =     25579.7728  DIHED      =     18668.5973
 1-4 NB =      6274.7684  1-4 EEL =      3497.8680  VDWAALS    =     32200.8161
 EELEC  =   -397524.6169  EHBOND  =         0.0000  RESTRAINT  =     16178.4167
 EAMBER (non-restraint)  =   -304718.1594
 EKCMT  =         0.0000  VIRIAL  =         0.0000  VOLUME     =   1435717.5317
                                                    SURFTEN    =         0.0000
                                                    Density    =         0.8841
 ------------------------------------------------------------------------------

 NMR restraints: Bond =    0.000   Angle =     0.000   Torsion =     0.000
===============================================================================

 NSTEP =    15000   TIME(PS) =      65.000  TEMP(K) =   310.05  PRESS =     0.0
 Etot   =   -203127.4424  EKtot   =     85207.6953  EPtot      =   -288335.1377
 BOND   =      6538.7851  ANGLE   =     25632.9483  DIHED      =     18610.9250
 1-4 NB =      6299.1658  1-4 EEL =      3514.8586  VDWAALS    =     32583.3771
 EELEC  =   -397705.6553  EHBOND  =         0.0000  RESTRAINT  =     16190.4579
 EAMBER (non-restraint)  =   -304525.5956
 EKCMT  =         0.0000  VIRIAL  =         0.0000  VOLUME     =   1434572.0293
                                                    SURFTEN    =         0.0000
                                                    Density    =         0.8848
 ------------------------------------------------------------------------------

 NMR restraints: Bond =    0.000   Angle =     0.000   Torsion =     0.000
===============================================================================
| MC Barostat: Decreasing size of volume moves

 NSTEP =    16000   TIME(PS) =      66.000  TEMP(K) =   310.02  PRESS =     0.0
 Etot   =   -203394.3604  EKtot   =     85198.2969  EPtot      =   -288592.6573
 BOND   =      6511.1934  ANGLE   =     25633.3685  DIHED      =     18686.1580
 1-4 NB =      6324.1489  1-4 EEL =      3497.6734  VDWAALS    =     32616.6554
 EELEC  =   -397942.6324  EHBOND  =         0.0000  RESTRAINT  =     16080.7775
 EAMBER (non-restraint)  =   -304673.4347
 EKCMT  =         0.0000  VIRIAL  =         0.0000  VOLUME     =   1434952.5237
                                                    SURFTEN    =         0.0000
                                                    Density    =         0.8846
 ------------------------------------------------------------------------------

 NMR restraints: Bond =    0.000   Angle =     0.000   Torsion =     0.000
===============================================================================
| MC Barostat: Decreasing size of volume moves

 NSTEP =    17000   TIME(PS) =      67.000  TEMP(K) =   310.26  PRESS =     0.0
 Etot   =   -203053.2092  EKtot   =     85263.8281  EPtot      =   -288317.0373
 BOND   =      6529.4753  ANGLE   =     25551.7666  DIHED      =     18677.8957
 1-4 NB =      6332.4430  1-4 EEL =      3542.7722  VDWAALS    =     32423.8538
 EELEC  =   -397523.1112  EHBOND  =         0.0000  RESTRAINT  =     16147.8674
 EAMBER (non-restraint)  =   -304464.9047
 EKCMT  =         0.0000  VIRIAL  =         0.0000  VOLUME     =   1434926.1496
                                                    SURFTEN    =         0.0000
                                                    Density    =         0.8846
 ------------------------------------------------------------------------------

 NMR restraints: Bond =    0.000   Angle =     0.000   Torsion =     0.000
===============================================================================

 NSTEP =    18000   TIME(PS) =      68.000  TEMP(K) =   309.45  PRESS =     0.0
 Etot   =   -203835.4072  EKtot   =     85041.2812  EPtot      =   -288876.6885
 BOND   =      6534.8583  ANGLE   =     25497.1148  DIHED      =     18631.9724
 1-4 NB =      6292.1737  1-4 EEL =      3547.9589  VDWAALS    =     32462.3110
 EELEC  =   -397848.3990  EHBOND  =         0.0000  RESTRAINT  =     16005.3215
 EAMBER (non-restraint)  =   -304882.0099
 EKCMT  =         0.0000  VIRIAL  =         0.0000  VOLUME     =   1436691.2395
                                                    SURFTEN    =         0.0000
                                                    Density    =         0.8835
 ------------------------------------------------------------------------------

 NMR restraints: Bond =    0.000   Angle =     0.000   Torsion =     0.000
===============================================================================
| MC Barostat: Decreasing size of volume moves

 NSTEP =    19000   TIME(PS) =      69.000  TEMP(K) =   309.25  PRESS =     0.0
 Etot   =   -203986.1134  EKtot   =     84986.0469  EPtot      =   -288972.1602
 BOND   =      6483.8491  ANGLE   =     25401.6121  DIHED      =     18722.5755
 1-4 NB =      6315.2908  1-4 EEL =      3438.4594  VDWAALS    =     32419.7735
 EELEC  =   -397661.6255  EHBOND  =         0.0000  RESTRAINT  =     15907.9049
 EAMBER (non-restraint)  =   -304880.0652
 EKCMT  =         0.0000  VIRIAL  =         0.0000  VOLUME     =   1436036.6778
                                                    SURFTEN    =         0.0000
                                                    Density    =         0.8839
 ------------------------------------------------------------------------------

 NMR restraints: Bond =    0.000   Angle =     0.000   Torsion =     0.000
===============================================================================

 NSTEP =    20000   TIME(PS) =      70.000  TEMP(K) =   310.14  PRESS =     0.0
 Etot   =   -203187.2772  EKtot   =     85231.1719  EPtot      =   -288418.4491
 BOND   =      6548.0355  ANGLE   =     25448.3950  DIHED      =     18680.4155
 1-4 NB =      6347.8377  1-4 EEL =      3569.3884  VDWAALS    =     32029.0067
 EELEC  =   -397089.6947  EHBOND  =         0.0000  RESTRAINT  =     16048.1668
 EAMBER (non-restraint)  =   -304466.6159
 EKCMT  =         0.0000  VIRIAL  =         0.0000  VOLUME     =   1437385.9722
                                                    SURFTEN    =         0.0000
                                                    Density    =         0.8831
 ------------------------------------------------------------------------------

 NMR restraints: Bond =    0.000   Angle =     0.000   Torsion =     0.000
===============================================================================

 NSTEP =    21000   TIME(PS) =      71.000  TEMP(K) =   310.07  PRESS =     0.0
 Etot   =   -203082.7638  EKtot   =     85212.8047  EPtot      =   -288295.5685
 BOND   =      6651.4116  ANGLE   =     25583.8252  DIHED      =     18687.9963
 1-4 NB =      6235.1062  1-4 EEL =      3538.4195  VDWAALS    =     32742.5628
 EELEC  =   -397965.8231  EHBOND  =         0.0000  RESTRAINT  =     16230.9329
 EAMBER (non-restraint)  =   -304526.5014
 EKCMT  =         0.0000  VIRIAL  =         0.0000  VOLUME     =   1435641.7962
                                                    SURFTEN    =         0.0000
                                                    Density    =         0.8841
 ------------------------------------------------------------------------------

 NMR restraints: Bond =    0.000   Angle =     0.000   Torsion =     0.000
===============================================================================

 NSTEP =    22000   TIME(PS) =      72.000  TEMP(K) =   309.23  PRESS =     0.0
 Etot   =   -203439.2680  EKtot   =     84980.7031  EPtot      =   -288419.9712
 BOND   =      6555.0099  ANGLE   =     25591.1813  DIHED      =     18705.6388
 1-4 NB =      6233.7930  1-4 EEL =      3534.2139  VDWAALS    =     32433.9948
 EELEC  =   -397535.2649  EHBOND  =         0.0000  RESTRAINT  =     16061.4621
 EAMBER (non-restraint)  =   -304481.4332
 EKCMT  =         0.0000  VIRIAL  =         0.0000  VOLUME     =   1436448.9972
                                                    SURFTEN    =         0.0000
                                                    Density    =         0.8836
 ------------------------------------------------------------------------------

 NMR restraints: Bond =    0.000   Angle =     0.000   Torsion =     0.000
===============================================================================

 NSTEP =    23000   TIME(PS) =      73.000  TEMP(K) =   310.42  PRESS =     0.0
 Etot   =   -202936.1682  EKtot   =     85307.9141  EPtot      =   -288244.0823
 BOND   =      6552.5927  ANGLE   =     25681.2397  DIHED      =     18729.4754
 1-4 NB =      6272.9329  1-4 EEL =      3548.2457  VDWAALS    =     32575.4619
 EELEC  =   -397774.1382  EHBOND  =         0.0000  RESTRAINT  =     16170.1076
 EAMBER (non-restraint)  =   -304414.1899
 EKCMT  =         0.0000  VIRIAL  =         0.0000  VOLUME     =   1436448.9972
                                                    SURFTEN    =         0.0000
                                                    Density    =         0.8836
 ------------------------------------------------------------------------------

 NMR restraints: Bond =    0.000   Angle =     0.000   Torsion =     0.000
===============================================================================

 NSTEP =    24000   TIME(PS) =      74.000  TEMP(K) =   311.71  PRESS =     0.0
 Etot   =   -202923.8015  EKtot   =     85663.8516  EPtot      =   -288587.6531
 BOND   =      6579.3058  ANGLE   =     25690.3864  DIHED      =     18708.1189
 1-4 NB =      6345.0221  1-4 EEL =      3546.6566  VDWAALS    =     32203.5510
 EELEC  =   -397731.5352  EHBOND  =         0.0000  RESTRAINT  =     16070.8413
 EAMBER (non-restraint)  =   -304658.4944
 EKCMT  =         0.0000  VIRIAL  =         0.0000  VOLUME     =   1437452.8841
                                                    SURFTEN    =         0.0000
                                                    Density    =         0.8830
 ------------------------------------------------------------------------------

 NMR restraints: Bond =    0.000   Angle =     0.000   Torsion =     0.000
===============================================================================

 NSTEP =    25000   TIME(PS) =      75.000  TEMP(K) =   311.44  PRESS =     0.0
 Etot   =   -203366.0007  EKtot   =     85589.0156  EPtot      =   -288955.0163
 BOND   =      6610.6493  ANGLE   =     25519.3680  DIHED      =     18631.2078
 1-4 NB =      6261.6103  1-4 EEL =      3586.1638  VDWAALS    =     32448.8380
 EELEC  =   -398085.1113  EHBOND  =         0.0000  RESTRAINT  =     16072.2577
 EAMBER (non-restraint)  =   -305027.2741
 EKCMT  =         0.0000  VIRIAL  =         0.0000  VOLUME     =   1436207.0000
                                                    SURFTEN    =         0.0000
                                                    Density    =         0.8838
 ------------------------------------------------------------------------------

 NMR restraints: Bond =    0.000   Angle =     0.000   Torsion =     0.000
===============================================================================

 NSTEP =    26000   TIME(PS) =      76.000  TEMP(K) =   309.64  PRESS =     0.0
 Etot   =   -203310.9041  EKtot   =     85093.4453  EPtot      =   -288404.3494
 BOND   =      6588.3992  ANGLE   =     25673.8917  DIHED      =     18727.2685
 1-4 NB =      6323.7414  1-4 EEL =      3517.8694  VDWAALS    =     32485.3956
 EELEC  =   -397811.0929  EHBOND  =         0.0000  RESTRAINT  =     16090.1777
 EAMBER (non-restraint)  =   -304494.5271
 EKCMT  =         0.0000  VIRIAL  =         0.0000  VOLUME     =   1435640.9236
                                                    SURFTEN    =         0.0000
                                                    Density    =         0.8841
 ------------------------------------------------------------------------------

 NMR restraints: Bond =    0.000   Angle =     0.000   Torsion =     0.000
===============================================================================

 NSTEP =    27000   TIME(PS) =      77.000  TEMP(K) =   310.53  PRESS =     0.0
 Etot   =   -203347.9702  EKtot   =     85340.0703  EPtot      =   -288688.0405
 BOND   =      6457.0185  ANGLE   =     25718.7628  DIHED      =     18696.0232
 1-4 NB =      6250.4832  1-4 EEL =      3423.8399  VDWAALS    =     32616.9067
 EELEC  =   -398054.1463  EHBOND  =         0.0000  RESTRAINT  =     16203.0716
 EAMBER (non-restraint)  =   -304891.1121
 EKCMT  =         0.0000  VIRIAL  =         0.0000  VOLUME     =   1436168.8653
                                                    SURFTEN    =         0.0000
                                                    Density    =         0.8838
 ------------------------------------------------------------------------------

 NMR restraints: Bond =    0.000   Angle =     0.000   Torsion =     0.000
===============================================================================

 NSTEP =    28000   TIME(PS) =      78.000  TEMP(K) =   309.87  PRESS =     0.0
 Etot   =   -203548.5705  EKtot   =     85157.2031  EPtot      =   -288705.7736
 BOND   =      6460.9414  ANGLE   =     25716.2765  DIHED      =     18614.6377
 1-4 NB =      6241.0196  1-4 EEL =      3484.5472  VDWAALS    =     32475.3126
 EELEC  =   -397732.2084  EHBOND  =         0.0000  RESTRAINT  =     16033.6997
 EAMBER (non-restraint)  =   -304739.4733
 EKCMT  =         0.0000  VIRIAL  =         0.0000  VOLUME     =   1435898.6561
                                                    SURFTEN    =         0.0000
                                                    Density    =         0.8840
 ------------------------------------------------------------------------------

 NMR restraints: Bond =    0.000   Angle =     0.000   Torsion =     0.000
===============================================================================

 NSTEP =    29000   TIME(PS) =      79.000  TEMP(K) =   310.21  PRESS =     0.0
 Etot   =   -203380.9350  EKtot   =     85251.9141  EPtot      =   -288632.8491
 BOND   =      6484.0767  ANGLE   =     25704.4182  DIHED      =     18731.3836
 1-4 NB =      6268.5064  1-4 EEL =      3467.2264  VDWAALS    =     32629.2410
 EELEC  =   -398089.3375  EHBOND  =         0.0000  RESTRAINT  =     16171.6362
 EAMBER (non-restraint)  =   -304804.4853
 EKCMT  =         0.0000  VIRIAL  =         0.0000  VOLUME     =   1435275.7898
                                                    SURFTEN    =         0.0000
                                                    Density    =         0.8844
 ------------------------------------------------------------------------------

 NMR restraints: Bond =    0.000   Angle =     0.000   Torsion =     0.000
===============================================================================

 NSTEP =    30000   TIME(PS) =      80.000  TEMP(K) =   308.31  PRESS =     0.0
 Etot   =   -203710.3707  EKtot   =     84729.5625  EPtot      =   -288439.9332
 BOND   =      6528.1626  ANGLE   =     25727.7166  DIHED      =     18713.0123
 1-4 NB =      6271.2328  1-4 EEL =      3400.4113  VDWAALS    =     32569.0025
 EELEC  =   -397811.3176  EHBOND  =         0.0000  RESTRAINT  =     16161.8462
 EAMBER (non-restraint)  =   -304601.7794
 EKCMT  =         0.0000  VIRIAL  =         0.0000  VOLUME     =   1435275.7898
                                                    SURFTEN    =         0.0000
                                                    Density    =         0.8844
 ------------------------------------------------------------------------------

 NMR restraints: Bond =    0.000   Angle =     0.000   Torsion =     0.000
===============================================================================

 NSTEP =    31000   TIME(PS) =      81.000  TEMP(K) =   310.25  PRESS =     0.0
 Etot   =   -203319.4047  EKtot   =     85262.5000  EPtot      =   -288581.9047
 BOND   =      6527.5448  ANGLE   =     25793.0156  DIHED      =     18650.3850
 1-4 NB =      6287.2689  1-4 EEL =      3425.9887  VDWAALS    =     32582.8020
 EELEC  =   -397884.4660  EHBOND  =         0.0000  RESTRAINT  =     16035.5564
 EAMBER (non-restraint)  =   -304617.4610
 EKCMT  =         0.0000  VIRIAL  =         0.0000  VOLUME     =   1432671.3886
                                                    SURFTEN    =         0.0000
                                                    Density    =         0.8860
 ------------------------------------------------------------------------------

 NMR restraints: Bond =    0.000   Angle =     0.000   Torsion =     0.000
===============================================================================

 NSTEP =    32000   TIME(PS) =      82.000  TEMP(K) =   310.95  PRESS =     0.0
 Etot   =   -203350.8416  EKtot   =     85455.2344  EPtot      =   -288806.0759
 BOND   =      6518.9609  ANGLE   =     25545.2405  DIHED      =     18609.5460
 1-4 NB =      6223.6459  1-4 EEL =      3419.0853  VDWAALS    =     32862.5269
 EELEC  =   -398194.6724  EHBOND  =         0.0000  RESTRAINT  =     16209.5911
 EAMBER (non-restraint)  =   -305015.6670
 EKCMT  =         0.0000  VIRIAL  =         0.0000  VOLUME     =   1433590.6281
                                                    SURFTEN    =         0.0000
                                                    Density    =         0.8854
 ------------------------------------------------------------------------------

 NMR restraints: Bond =    0.000   Angle =     0.000   Torsion =     0.000
===============================================================================

 NSTEP =    33000   TIME(PS) =      83.000  TEMP(K) =   309.15  PRESS =     0.0
 Etot   =   -203716.3199  EKtot   =     84960.8672  EPtot      =   -288677.1871
 BOND   =      6596.0866  ANGLE   =     25687.3112  DIHED      =     18706.5799
 1-4 NB =      6290.8199  1-4 EEL =      3551.6926  VDWAALS    =     32471.1625
 EELEC  =   -398080.8499  EHBOND  =         0.0000  RESTRAINT  =     16100.0101
 EAMBER (non-restraint)  =   -304777.1972
 EKCMT  =         0.0000  VIRIAL  =         0.0000  VOLUME     =   1434541.7387
                                                    SURFTEN    =         0.0000
                                                    Density    =         0.8848
 ------------------------------------------------------------------------------

 NMR restraints: Bond =    0.000   Angle =     0.000   Torsion =     0.000
===============================================================================

 NSTEP =    34000   TIME(PS) =      84.000  TEMP(K) =   310.77  PRESS =     0.0
 Etot   =   -203510.4167  EKtot   =     85405.5547  EPtot      =   -288915.9714
 BOND   =      6602.9427  ANGLE   =     25400.3171  DIHED      =     18613.1433
 1-4 NB =      6263.7020  1-4 EEL =      3492.8122  VDWAALS    =     32324.9021
 EELEC  =   -397788.7881  EHBOND  =         0.0000  RESTRAINT  =     16174.9974
 EAMBER (non-restraint)  =   -305090.9688
 EKCMT  =         0.0000  VIRIAL  =         0.0000  VOLUME     =   1434715.0705
                                                    SURFTEN    =         0.0000
                                                    Density    =         0.8847
 ------------------------------------------------------------------------------

 NMR restraints: Bond =    0.000   Angle =     0.000   Torsion =     0.000
===============================================================================

 NSTEP =    35000   TIME(PS) =      85.000  TEMP(K) =   310.53  PRESS =     0.0
 Etot   =   -202664.6288  EKtot   =     85337.9062  EPtot      =   -288002.5350
 BOND   =      6677.3717  ANGLE   =     25715.7016  DIHED      =     18611.0412
 1-4 NB =      6308.9355  1-4 EEL =      3541.5685  VDWAALS    =     32237.9348
 EELEC  =   -397106.5807  EHBOND  =         0.0000  RESTRAINT  =     16011.4923
 EAMBER (non-restraint)  =   -304014.0273
 EKCMT  =         0.0000  VIRIAL  =         0.0000  VOLUME     =   1436002.0482
                                                    SURFTEN    =         0.0000
                                                    Density    =         0.8839
 ------------------------------------------------------------------------------

 NMR restraints: Bond =    0.000   Angle =     0.000   Torsion =     0.000
===============================================================================

 NSTEP =    36000   TIME(PS) =      86.000  TEMP(K) =   311.18  PRESS =     0.0
 Etot   =   -202839.8068  EKtot   =     85518.1719  EPtot      =   -288357.9787
 BOND   =      6517.0043  ANGLE   =     25697.0111  DIHED      =     18658.2250
 1-4 NB =      6253.8750  1-4 EEL =      3530.0850  VDWAALS    =     32424.4166
 EELEC  =   -397566.8332  EHBOND  =         0.0000  RESTRAINT  =     16128.2376
 EAMBER (non-restraint)  =   -304486.2162
 EKCMT  =         0.0000  VIRIAL  =         0.0000  VOLUME     =   1437077.1690
                                                    SURFTEN    =         0.0000
                                                    Density    =         0.8833
 ------------------------------------------------------------------------------

 NMR restraints: Bond =    0.000   Angle =     0.000   Torsion =     0.000
===============================================================================

 NSTEP =    37000   TIME(PS) =      87.000  TEMP(K) =   310.04  PRESS =     0.0
 Etot   =   -202984.3627  EKtot   =     85203.4062  EPtot      =   -288187.7690
 BOND   =      6655.2182  ANGLE   =     25712.4852  DIHED      =     18627.2630
 1-4 NB =      6263.6571  1-4 EEL =      3539.0929  VDWAALS    =     32027.3614
 EELEC  =   -397242.5341  EHBOND  =         0.0000  RESTRAINT  =     16229.6873
 EAMBER (non-restraint)  =   -304417.4563
 EKCMT  =         0.0000  VIRIAL  =         0.0000  VOLUME     =   1438486.0277
                                                    SURFTEN    =         0.0000
                                                    Density    =         0.8824
 ------------------------------------------------------------------------------

 NMR restraints: Bond =    0.000   Angle =     0.000   Torsion =     0.000
===============================================================================

 NSTEP =    38000   TIME(PS) =      88.000  TEMP(K) =   310.43  PRESS =     0.0
 Etot   =   -203423.4871  EKtot   =     85311.9141  EPtot      =   -288735.4011
 BOND   =      6533.0697  ANGLE   =     25632.3174  DIHED      =     18689.3719
 1-4 NB =      6310.9906  1-4 EEL =      3528.7676  VDWAALS    =     32365.1543
 EELEC  =   -397934.2715  EHBOND  =         0.0000  RESTRAINT  =     16139.1989
 EAMBER (non-restraint)  =   -304874.6001
 EKCMT  =         0.0000  VIRIAL  =         0.0000  VOLUME     =   1439351.5533
                                                    SURFTEN    =         0.0000
                                                    Density    =         0.8819
 ------------------------------------------------------------------------------

 NMR restraints: Bond =    0.000   Angle =     0.000   Torsion =     0.000
===============================================================================

 NSTEP =    39000   TIME(PS) =      89.000  TEMP(K) =   309.87  PRESS =     0.0
 Etot   =   -203409.3244  EKtot   =     85156.9688  EPtot      =   -288566.2931
 BOND   =      6508.4082  ANGLE   =     25685.3912  DIHED      =     18607.0130
 1-4 NB =      6328.0406  1-4 EEL =      3455.7081  VDWAALS    =     32287.9696
 EELEC  =   -397599.9238  EHBOND  =         0.0000  RESTRAINT  =     16161.1000
 EAMBER (non-restraint)  =   -304727.3931
 EKCMT  =         0.0000  VIRIAL  =         0.0000  VOLUME     =   1437368.5022
                                                    SURFTEN    =         0.0000
                                                    Density    =         0.8831
 ------------------------------------------------------------------------------

 NMR restraints: Bond =    0.000   Angle =     0.000   Torsion =     0.000
===============================================================================

 NSTEP =    40000   TIME(PS) =      90.000  TEMP(K) =   311.67  PRESS =     0.0
 Etot   =   -202831.7227  EKtot   =     85652.3750  EPtot      =   -288484.0977
 BOND   =      6587.3793  ANGLE   =     25413.1370  DIHED      =     18651.1866
 1-4 NB =      6248.1919  1-4 EEL =      3524.8118  VDWAALS    =     32246.5897
 EELEC  =   -397244.1758  EHBOND  =         0.0000  RESTRAINT  =     16088.7818
 EAMBER (non-restraint)  =   -304572.8795
 EKCMT  =         0.0000  VIRIAL  =         0.0000  VOLUME     =   1436143.4988
                                                    SURFTEN    =         0.0000
                                                    Density    =         0.8838
 ------------------------------------------------------------------------------

 NMR restraints: Bond =    0.000   Angle =     0.000   Torsion =     0.000
===============================================================================

 NSTEP =    41000   TIME(PS) =      91.000  TEMP(K) =   310.76  PRESS =     0.0
 Etot   =   -203210.5907  EKtot   =     85402.3828  EPtot      =   -288612.9735
 BOND   =      6550.4496  ANGLE   =     25602.0983  DIHED      =     18643.5601
 1-4 NB =      6228.0152  1-4 EEL =      3482.7685  VDWAALS    =     32563.7401
 EELEC  =   -397969.0865  EHBOND  =         0.0000  RESTRAINT  =     16285.4812
 EAMBER (non-restraint)  =   -304898.4547
 EKCMT  =         0.0000  VIRIAL  =         0.0000  VOLUME     =   1434750.9613
                                                    SURFTEN    =         0.0000
                                                    Density    =         0.8847
 ------------------------------------------------------------------------------

 NMR restraints: Bond =    0.000   Angle =     0.000   Torsion =     0.000
===============================================================================

 NSTEP =    42000   TIME(PS) =      92.000  TEMP(K) =   309.73  PRESS =     0.0
 Etot   =   -203490.0568  EKtot   =     85119.8594  EPtot      =   -288609.9162
 BOND   =      6500.6376  ANGLE   =     25513.9023  DIHED      =     18688.5857
 1-4 NB =      6247.7391  1-4 EEL =      3588.6692  VDWAALS    =     32201.5576
 EELEC  =   -397639.5325  EHBOND  =         0.0000  RESTRAINT  =     16288.5248
 EAMBER (non-restraint)  =   -304898.4411
 EKCMT  =         0.0000  VIRIAL  =         0.0000  VOLUME     =   1435110.0455
                                                    SURFTEN    =         0.0000
                                                    Density    =         0.8845
 ------------------------------------------------------------------------------

 NMR restraints: Bond =    0.000   Angle =     0.000   Torsion =     0.000
===============================================================================

 NSTEP =    43000   TIME(PS) =      93.000  TEMP(K) =   309.91  PRESS =     0.0
 Etot   =   -203220.9300  EKtot   =     85168.3906  EPtot      =   -288389.3206
 BOND   =      6597.2007  ANGLE   =     25623.9418  DIHED      =     18736.7251
 1-4 NB =      6223.9638  1-4 EEL =      3418.9398  VDWAALS    =     32458.9640
 EELEC  =   -397684.5983  EHBOND  =         0.0000  RESTRAINT  =     16235.5425
 EAMBER (non-restraint)  =   -304624.8631
 EKCMT  =         0.0000  VIRIAL  =         0.0000  VOLUME     =   1435279.7326
                                                    SURFTEN    =         0.0000
                                                    Density    =         0.8844
 ------------------------------------------------------------------------------

 NMR restraints: Bond =    0.000   Angle =     0.000   Torsion =     0.000
===============================================================================

 NSTEP =    44000   TIME(PS) =      94.000  TEMP(K) =   309.51  PRESS =     0.0
 Etot   =   -203458.5009  EKtot   =     85059.5234  EPtot      =   -288518.0244
 BOND   =      6562.6775  ANGLE   =     25524.2464  DIHED      =     18717.3926
 1-4 NB =      6288.5611  1-4 EEL =      3438.2972  VDWAALS    =     31970.6664
 EELEC  =   -397243.1877  EHBOND  =         0.0000  RESTRAINT  =     16223.3222
 EAMBER (non-restraint)  =   -304741.3465
 EKCMT  =         0.0000  VIRIAL  =         0.0000  VOLUME     =   1437884.2585
                                                    SURFTEN    =         0.0000
                                                    Density    =         0.8828
 ------------------------------------------------------------------------------

 NMR restraints: Bond =    0.000   Angle =     0.000   Torsion =     0.000
===============================================================================

 NSTEP =    45000   TIME(PS) =      95.000  TEMP(K) =   311.53  PRESS =     0.0
 Etot   =   -202885.8828  EKtot   =     85615.0703  EPtot      =   -288500.9531
 BOND   =      6587.1446  ANGLE   =     25476.2886  DIHED      =     18653.5469
 1-4 NB =      6307.4837  1-4 EEL =      3486.8054  VDWAALS    =     32236.8441
 EELEC  =   -397506.8413  EHBOND  =         0.0000  RESTRAINT  =     16257.7749
 EAMBER (non-restraint)  =   -304758.7280
 EKCMT  =         0.0000  VIRIAL  =         0.0000  VOLUME     =   1438976.2671
                                                    SURFTEN    =         0.0000
                                                    Density    =         0.8821
 ------------------------------------------------------------------------------

 NMR restraints: Bond =    0.000   Angle =     0.000   Torsion =     0.000
===============================================================================

 NSTEP =    46000   TIME(PS) =      96.000  TEMP(K) =   309.90  PRESS =     0.0
 Etot   =   -203724.5561  EKtot   =     85166.8672  EPtot      =   -288891.4233
 BOND   =      6548.8932  ANGLE   =     25495.5793  DIHED      =     18554.8043
 1-4 NB =      6303.5474  1-4 EEL =      3583.0276  VDWAALS    =     32305.7017
 EELEC  =   -398000.4193  EHBOND  =         0.0000  RESTRAINT  =     16317.4427
 EAMBER (non-restraint)  =   -305208.8660
 EKCMT  =         0.0000  VIRIAL  =         0.0000  VOLUME     =   1436495.4001
                                                    SURFTEN    =         0.0000
                                                    Density    =         0.8836
 ------------------------------------------------------------------------------

 NMR restraints: Bond =    0.000   Angle =     0.000   Torsion =     0.000
===============================================================================

 NSTEP =    47000   TIME(PS) =      97.000  TEMP(K) =   309.62  PRESS =     0.0
 Etot   =   -203138.5970  EKtot   =     85090.1250  EPtot      =   -288228.7220
 BOND   =      6521.0631  ANGLE   =     25556.6388  DIHED      =     18521.6679
 1-4 NB =      6275.6353  1-4 EEL =      3472.8768  VDWAALS    =     32012.5150
 EELEC  =   -396846.3941  EHBOND  =         0.0000  RESTRAINT  =     16257.2752
 EAMBER (non-restraint)  =   -304485.9972
 EKCMT  =         0.0000  VIRIAL  =         0.0000  VOLUME     =   1437800.2830
                                                    SURFTEN    =         0.0000
                                                    Density    =         0.8828
 ------------------------------------------------------------------------------

 NMR restraints: Bond =    0.000   Angle =     0.000   Torsion =     0.000
===============================================================================

 NSTEP =    48000   TIME(PS) =      98.000  TEMP(K) =   310.54  PRESS =     0.0
 Etot   =   -203722.5657  EKtot   =     85341.2656  EPtot      =   -289063.8313
 BOND   =      6601.8113  ANGLE   =     25334.9705  DIHED      =     18687.8231
 1-4 NB =      6293.1081  1-4 EEL =      3545.5722  VDWAALS    =     31802.2855
 EELEC  =   -397448.8819  EHBOND  =         0.0000  RESTRAINT  =     16119.4798
 EAMBER (non-restraint)  =   -305183.3112
 EKCMT  =         0.0000  VIRIAL  =         0.0000  VOLUME     =   1438382.4008
                                                    SURFTEN    =         0.0000
                                                    Density    =         0.8825
 ------------------------------------------------------------------------------

 NMR restraints: Bond =    0.000   Angle =     0.000   Torsion =     0.000
===============================================================================

 NSTEP =    49000   TIME(PS) =      99.000  TEMP(K) =   309.43  PRESS =     0.0
 Etot   =   -203389.5195  EKtot   =     85037.4375  EPtot      =   -288426.9570
 BOND   =      6439.4062  ANGLE   =     25673.6156  DIHED      =     18715.0508
 1-4 NB =      6311.3183  1-4 EEL =      3536.2808  VDWAALS    =     31403.8209
 EELEC  =   -396851.0907  EHBOND  =         0.0000  RESTRAINT  =     16344.6413
 EAMBER (non-restraint)  =   -304771.5983
 EKCMT  =         0.0000  VIRIAL  =         0.0000  VOLUME     =   1438637.6510
                                                    SURFTEN    =         0.0000
                                                    Density    =         0.8823
 ------------------------------------------------------------------------------

 NMR restraints: Bond =    0.000   Angle =     0.000   Torsion =     0.000
===============================================================================

 NSTEP =    50000   TIME(PS) =     100.000  TEMP(K) =   310.43  PRESS =     0.0
 Etot   =   -203262.1671  EKtot   =     85310.4688  EPtot      =   -288572.6359
 BOND   =      6470.4661  ANGLE   =     25474.0682  DIHED      =     18747.3669
 1-4 NB =      6340.2840  1-4 EEL =      3521.5862  VDWAALS    =     32125.6080
 EELEC  =   -397564.2250  EHBOND  =         0.0000  RESTRAINT  =     16312.2097
 EAMBER (non-restraint)  =   -304884.8455
 EKCMT  =         0.0000  VIRIAL  =         0.0000  VOLUME     =   1437084.2345
                                                    SURFTEN    =         0.0000
                                                    Density    =         0.8833
 ------------------------------------------------------------------------------

 NMR restraints: Bond =    0.000   Angle =     0.000   Torsion =     0.000
===============================================================================

 NSTEP =    51000   TIME(PS) =     101.000  TEMP(K) =   310.57  PRESS =     0.0
 Etot   =   -203495.0843  EKtot   =     85351.3359  EPtot      =   -288846.4202
 BOND   =      6514.9194  ANGLE   =     25465.0117  DIHED      =     18562.8466
 1-4 NB =      6285.1882  1-4 EEL =      3470.7116  VDWAALS    =     32135.1076
 EELEC  =   -397583.7945  EHBOND  =         0.0000  RESTRAINT  =     16303.5892
 EAMBER (non-restraint)  =   -305150.0094
 EKCMT  =         0.0000  VIRIAL  =         0.0000  VOLUME     =   1437763.0841
                                                    SURFTEN    =         0.0000
                                                    Density    =         0.8828
 ------------------------------------------------------------------------------

 NMR restraints: Bond =    0.000   Angle =     0.000   Torsion =     0.000
===============================================================================

 NSTEP =    52000   TIME(PS) =     102.000  TEMP(K) =   309.88  PRESS =     0.0
 Etot   =   -204032.8624  EKtot   =     85160.0078  EPtot      =   -289192.8702
 BOND   =      6532.5393  ANGLE   =     25245.7811  DIHED      =     18565.2412
 1-4 NB =      6237.1317  1-4 EEL =      3508.3241  VDWAALS    =     31965.5446
 EELEC  =   -397442.2314  EHBOND  =         0.0000  RESTRAINT  =     16194.7992
 EAMBER (non-restraint)  =   -305387.6693
 EKCMT  =         0.0000  VIRIAL  =         0.0000  VOLUME     =   1437844.7692
                                                    SURFTEN    =         0.0000
                                                    Density    =         0.8828
 ------------------------------------------------------------------------------

 NMR restraints: Bond =    0.000   Angle =     0.000   Torsion =     0.000
===============================================================================

 NSTEP =    53000   TIME(PS) =     103.000  TEMP(K) =   310.36  PRESS =     0.0
 Etot   =   -203522.5259  EKtot   =     85293.4141  EPtot      =   -288815.9399
 BOND   =      6541.9814  ANGLE   =     25490.2067  DIHED      =     18622.0189
 1-4 NB =      6245.0311  1-4 EEL =      3518.4317  VDWAALS    =     32101.9260
 EELEC  =   -397530.3435  EHBOND  =         0.0000  RESTRAINT  =     16194.8078
 EAMBER (non-restraint)  =   -305010.7477
 EKCMT  =         0.0000  VIRIAL  =         0.0000  VOLUME     =   1436494.0887
                                                    SURFTEN    =         0.0000
                                                    Density    =         0.8836
 ------------------------------------------------------------------------------

 NMR restraints: Bond =    0.000   Angle =     0.000   Torsion =     0.000
===============================================================================

 NSTEP =    54000   TIME(PS) =     104.000  TEMP(K) =   310.68  PRESS =     0.0
 Etot   =   -203249.7580  EKtot   =     85380.0938  EPtot      =   -288629.8517
 BOND   =      6636.3143  ANGLE   =     25496.5381  DIHED      =     18512.6497
 1-4 NB =      6229.6380  1-4 EEL =      3519.4605  VDWAALS    =     31959.9254
 EELEC  =   -397331.8943  EHBOND  =         0.0000  RESTRAINT  =     16347.5166
 EAMBER (non-restraint)  =   -304977.3683
 EKCMT  =         0.0000  VIRIAL  =         0.0000  VOLUME     =   1436494.0887
                                                    SURFTEN    =         0.0000
                                                    Density    =         0.8836
 ------------------------------------------------------------------------------

 NMR restraints: Bond =    0.000   Angle =     0.000   Torsion =     0.000
===============================================================================

 NSTEP =    55000   TIME(PS) =     105.000  TEMP(K) =   309.75  PRESS =     0.0
 Etot   =   -203003.8547  EKtot   =     85124.5859  EPtot      =   -288128.4406
 BOND   =      6677.6419  ANGLE   =     25701.3797  DIHED      =     18660.2282
 1-4 NB =      6356.6519  1-4 EEL =      3554.0360  VDWAALS    =     31887.1534
 EELEC  =   -397174.0555  EHBOND  =         0.0000  RESTRAINT  =     16208.5238
 EAMBER (non-restraint)  =   -304336.9644
 EKCMT  =         0.0000  VIRIAL  =         0.0000  VOLUME     =   1437834.9127
                                                    SURFTEN    =         0.0000
                                                    Density    =         0.8828
 ------------------------------------------------------------------------------

 NMR restraints: Bond =    0.000   Angle =     0.000   Torsion =     0.000
===============================================================================

 NSTEP =    56000   TIME(PS) =     106.000  TEMP(K) =   310.33  PRESS =     0.0
 Etot   =   -203497.5385  EKtot   =     85283.3203  EPtot      =   -288780.8588
 BOND   =      6520.8016  ANGLE   =     25533.1722  DIHED      =     18638.5900
 1-4 NB =      6260.2572  1-4 EEL =      3568.6531  VDWAALS    =     32168.8629
 EELEC  =   -397650.0037  EHBOND  =         0.0000  RESTRAINT  =     16178.8080
 EAMBER (non-restraint)  =   -304959.6668
 EKCMT  =         0.0000  VIRIAL  =         0.0000  VOLUME     =   1437796.7074
                                                    SURFTEN    =         0.0000
                                                    Density    =         0.8828
 ------------------------------------------------------------------------------

 NMR restraints: Bond =    0.000   Angle =     0.000   Torsion =     0.000
===============================================================================

 NSTEP =    57000   TIME(PS) =     107.000  TEMP(K) =   309.44  PRESS =     0.0
 Etot   =   -203924.0014  EKtot   =     85038.8047  EPtot      =   -288962.8061
 BOND   =      6436.6439  ANGLE   =     25562.0102  DIHED      =     18669.1951
 1-4 NB =      6237.6272  1-4 EEL =      3500.7798  VDWAALS    =     31970.1848
 EELEC  =   -397549.4918  EHBOND  =         0.0000  RESTRAINT  =     16210.2448
 EAMBER (non-restraint)  =   -305173.0509
 EKCMT  =         0.0000  VIRIAL  =         0.0000  VOLUME     =   1436071.1430
                                                    SURFTEN    =         0.0000
                                                    Density    =         0.8839
 ------------------------------------------------------------------------------

 NMR restraints: Bond =    0.000   Angle =     0.000   Torsion =     0.000
===============================================================================

 NSTEP =    58000   TIME(PS) =     108.000  TEMP(K) =   310.37  PRESS =     0.0
 Etot   =   -203273.5019  EKtot   =     85296.1719  EPtot      =   -288569.6738
 BOND   =      6492.2011  ANGLE   =     25716.0949  DIHED      =     18677.6365
 1-4 NB =      6297.4082  1-4 EEL =      3463.5776  VDWAALS    =     32357.7221
 EELEC  =   -397965.3775  EHBOND  =         0.0000  RESTRAINT  =     16391.0634
 EAMBER (non-restraint)  =   -304960.7372
 EKCMT  =         0.0000  VIRIAL  =         0.0000  VOLUME     =   1435943.8372
                                                    SURFTEN    =         0.0000
                                                    Density    =         0.8840
 ------------------------------------------------------------------------------

 NMR restraints: Bond =    0.000   Angle =     0.000   Torsion =     0.000
===============================================================================

 NSTEP =    59000   TIME(PS) =     109.000  TEMP(K) =   310.05  PRESS =     0.0
 Etot   =   -203542.1304  EKtot   =     85206.4766  EPtot      =   -288748.6069
 BOND   =      6707.6017  ANGLE   =     25533.8637  DIHED      =     18624.0593
 1-4 NB =      6240.0768  1-4 EEL =      3600.8298  VDWAALS    =     32036.2967
 EELEC  =   -397754.8871  EHBOND  =         0.0000  RESTRAINT  =     16263.5522
 EAMBER (non-restraint)  =   -305012.1591
 EKCMT  =         0.0000  VIRIAL  =         0.0000  VOLUME     =   1437908.7482
                                                    SURFTEN    =         0.0000
                                                    Density    =         0.8827
 ------------------------------------------------------------------------------

 NMR restraints: Bond =    0.000   Angle =     0.000   Torsion =     0.000
===============================================================================

 NSTEP =    60000   TIME(PS) =     110.000  TEMP(K) =   311.07  PRESS =     0.0
 Etot   =   -203031.0864  EKtot   =     85488.0547  EPtot      =   -288519.1410
 BOND   =      6538.1222  ANGLE   =     25573.7745  DIHED      =     18633.6106
 1-4 NB =      6274.5681  1-4 EEL =      3572.7219  VDWAALS    =     31810.0410
 EELEC  =   -397148.7069  EHBOND  =         0.0000  RESTRAINT  =     16226.7277
 EAMBER (non-restraint)  =   -304745.8688
 EKCMT  =         0.0000  VIRIAL  =         0.0000  VOLUME     =   1438586.7697
                                                    SURFTEN    =         0.0000
                                                    Density    =         0.8823
 ------------------------------------------------------------------------------

 NMR restraints: Bond =    0.000   Angle =     0.000   Torsion =     0.000
===============================================================================

 NSTEP =    61000   TIME(PS) =     111.000  TEMP(K) =   310.62  PRESS =     0.0
 Etot   =   -203285.4915  EKtot   =     85362.7812  EPtot      =   -288648.2728
 BOND   =      6609.8426  ANGLE   =     25603.8805  DIHED      =     18662.1484
 1-4 NB =      6256.0704  1-4 EEL =      3501.7919  VDWAALS    =     31970.0863
 EELEC  =   -397474.6902  EHBOND  =         0.0000  RESTRAINT  =     16222.5973
 EAMBER (non-restraint)  =   -304870.8701
 EKCMT  =         0.0000  VIRIAL  =         0.0000  VOLUME     =   1437207.1140
                                                    SURFTEN    =         0.0000
                                                    Density    =         0.8832
 ------------------------------------------------------------------------------

 NMR restraints: Bond =    0.000   Angle =     0.000   Torsion =     0.000
===============================================================================

 NSTEP =    62000   TIME(PS) =     112.000  TEMP(K) =   310.50  PRESS =     0.0
 Etot   =   -203231.8080  EKtot   =     85331.5078  EPtot      =   -288563.3158
 BOND   =      6641.3469  ANGLE   =     25356.6289  DIHED      =     18733.9869
 1-4 NB =      6292.9337  1-4 EEL =      3550.5747  VDWAALS    =     32106.7218
 EELEC  =   -397595.9555  EHBOND  =         0.0000  RESTRAINT  =     16350.4468
 EAMBER (non-restraint)  =   -304913.7627
 EKCMT  =         0.0000  VIRIAL  =         0.0000  VOLUME     =   1437207.1140
                                                    SURFTEN    =         0.0000
                                                    Density    =         0.8832
 ------------------------------------------------------------------------------

 NMR restraints: Bond =    0.000   Angle =     0.000   Torsion =     0.000
===============================================================================

 NSTEP =    63000   TIME(PS) =     113.000  TEMP(K) =   310.38  PRESS =     0.0
 Etot   =   -203462.0345  EKtot   =     85298.6719  EPtot      =   -288760.7064
 BOND   =      6596.1213  ANGLE   =     25808.0088  DIHED      =     18542.4002
 1-4 NB =      6309.9974  1-4 EEL =      3499.0166  VDWAALS    =     31899.2732
 EELEC  =   -397593.8381  EHBOND  =         0.0000  RESTRAINT  =     16178.3144
 EAMBER (non-restraint)  =   -304939.0208
 EKCMT  =         0.0000  VIRIAL  =         0.0000  VOLUME     =   1437669.7323
                                                    SURFTEN    =         0.0000
                                                    Density    =         0.8829
 ------------------------------------------------------------------------------

 NMR restraints: Bond =    0.000   Angle =     0.000   Torsion =     0.000
===============================================================================

 NSTEP =    64000   TIME(PS) =     114.000  TEMP(K) =   309.44  PRESS =     0.0
 Etot   =   -203809.4522  EKtot   =     85038.7188  EPtot      =   -288848.1709
 BOND   =      6517.0591  ANGLE   =     25446.6767  DIHED      =     18614.5235
 1-4 NB =      6317.9688  1-4 EEL =      3556.5968  VDWAALS    =     31968.9406
 EELEC  =   -397496.6301  EHBOND  =         0.0000  RESTRAINT  =     16226.6936
 EAMBER (non-restraint)  =   -305074.8645
 EKCMT  =         0.0000  VIRIAL  =         0.0000  VOLUME     =   1437933.7368
                                                    SURFTEN    =         0.0000
                                                    Density    =         0.8827
 ------------------------------------------------------------------------------

 NMR restraints: Bond =    0.000   Angle =     0.000   Torsion =     0.000
===============================================================================

 NSTEP =    65000   TIME(PS) =     115.000  TEMP(K) =   309.46  PRESS =     0.0
 Etot   =   -203950.7399  EKtot   =     85044.6094  EPtot      =   -288995.3493
 BOND   =      6603.4786  ANGLE   =     25527.9773  DIHED      =     18652.4066
 1-4 NB =      6282.9225  1-4 EEL =      3505.6538  VDWAALS    =     32452.8924
 EELEC  =   -398375.4991  EHBOND  =         0.0000  RESTRAINT  =     16354.8185
 EAMBER (non-restraint)  =   -305350.1678
 EKCMT  =         0.0000  VIRIAL  =         0.0000  VOLUME     =   1435020.5921
                                                    SURFTEN    =         0.0000
                                                    Density    =         0.8845
 ------------------------------------------------------------------------------

 NMR restraints: Bond =    0.000   Angle =     0.000   Torsion =     0.000
===============================================================================

 NSTEP =    66000   TIME(PS) =     116.000  TEMP(K) =   310.69  PRESS =     0.0
 Etot   =   -203748.6852  EKtot   =     85383.8828  EPtot      =   -289132.5680
 BOND   =      6455.8757  ANGLE   =     25470.6437  DIHED      =     18525.0368
 1-4 NB =      6267.3460  1-4 EEL =      3564.1043  VDWAALS    =     32041.9732
 EELEC  =   -397729.5662  EHBOND  =         0.0000  RESTRAINT  =     16272.0185
 EAMBER (non-restraint)  =   -305404.5865
 EKCMT  =         0.0000  VIRIAL  =         0.0000  VOLUME     =   1436894.5748
                                                    SURFTEN    =         0.0000
                                                    Density    =         0.8834
 ------------------------------------------------------------------------------

 NMR restraints: Bond =    0.000   Angle =     0.000   Torsion =     0.000
===============================================================================

 NSTEP =    67000   TIME(PS) =     117.000  TEMP(K) =   309.94  PRESS =     0.0
 Etot   =   -203901.0928  EKtot   =     85176.1406  EPtot      =   -289077.2334
 BOND   =      6469.5728  ANGLE   =     25521.4707  DIHED      =     18602.9907
 1-4 NB =      6281.6492  1-4 EEL =      3586.1921  VDWAALS    =     32392.9159
 EELEC  =   -398345.1115  EHBOND  =         0.0000  RESTRAINT  =     16413.0868
 EAMBER (non-restraint)  =   -305490.3202
 EKCMT  =         0.0000  VIRIAL  =         0.0000  VOLUME     =   1433895.7660
                                                    SURFTEN    =         0.0000
                                                    Density    =         0.8852
 ------------------------------------------------------------------------------

 NMR restraints: Bond =    0.000   Angle =     0.000   Torsion =     0.000
===============================================================================

 NSTEP =    68000   TIME(PS) =     118.000  TEMP(K) =   310.13  PRESS =     0.0
 Etot   =   -204021.0707  EKtot   =     85230.3750  EPtot      =   -289251.4457
 BOND   =      6545.9484  ANGLE   =     25510.7374  DIHED      =     18697.4421
 1-4 NB =      6266.4546  1-4 EEL =      3526.5007  VDWAALS    =     31905.9015
 EELEC  =   -397938.5018  EHBOND  =         0.0000  RESTRAINT  =     16234.0715
 EAMBER (non-restraint)  =   -305485.5172
 EKCMT  =         0.0000  VIRIAL  =         0.0000  VOLUME     =   1436641.1137
                                                    SURFTEN    =         0.0000
                                                    Density    =         0.8835
 ------------------------------------------------------------------------------

 NMR restraints: Bond =    0.000   Angle =     0.000   Torsion =     0.000
===============================================================================

 NSTEP =    69000   TIME(PS) =     119.000  TEMP(K) =   309.52  PRESS =     0.0
 Etot   =   -204245.0616  EKtot   =     85061.9766  EPtot      =   -289307.0382
 BOND   =      6473.2835  ANGLE   =     25704.5381  DIHED      =     18537.0531
 1-4 NB =      6269.9138  1-4 EEL =      3461.3757  VDWAALS    =     32121.2619
 EELEC  =   -397968.4066  EHBOND  =         0.0000  RESTRAINT  =     16093.9424
 EAMBER (non-restraint)  =   -305400.9806
 EKCMT  =         0.0000  VIRIAL  =         0.0000  VOLUME     =   1437483.7977
                                                    SURFTEN    =         0.0000
                                                    Density    =         0.8830
 ------------------------------------------------------------------------------

 NMR restraints: Bond =    0.000   Angle =     0.000   Torsion =     0.000
===============================================================================

 NSTEP =    70000   TIME(PS) =     120.000  TEMP(K) =   311.38  PRESS =     0.0
 Etot   =   -203259.1422  EKtot   =     85573.5781  EPtot      =   -288832.7203
 BOND   =      6544.3226  ANGLE   =     25696.0267  DIHED      =     18651.2670
 1-4 NB =      6311.8327  1-4 EEL =      3468.6189  VDWAALS    =     31603.3386
 EELEC  =   -397427.2216  EHBOND  =         0.0000  RESTRAINT  =     16319.0947
 EAMBER (non-restraint)  =   -305151.8150
 EKCMT  =         0.0000  VIRIAL  =         0.0000  VOLUME     =   1436968.7252
                                                    SURFTEN    =         0.0000
                                                    Density    =         0.8833
 ------------------------------------------------------------------------------

 NMR restraints: Bond =    0.000   Angle =     0.000   Torsion =     0.000
===============================================================================

 NSTEP =    71000   TIME(PS) =     121.000  TEMP(K) =   310.18  PRESS =     0.0
 Etot   =   -203385.6102  EKtot   =     85243.7734  EPtot      =   -288629.3837
 BOND   =      6633.8410  ANGLE   =     25648.8445  DIHED      =     18657.7693
 1-4 NB =      6248.0304  1-4 EEL =      3572.6210  VDWAALS    =     31452.1556
 EELEC  =   -397158.4055  EHBOND  =         0.0000  RESTRAINT  =     16315.7600
 EAMBER (non-restraint)  =   -304945.1436
 EKCMT  =         0.0000  VIRIAL  =         0.0000  VOLUME     =   1439819.9951
                                                    SURFTEN    =         0.0000
                                                    Density    =         0.8816
 ------------------------------------------------------------------------------

 NMR restraints: Bond =    0.000   Angle =     0.000   Torsion =     0.000
===============================================================================

 NSTEP =    72000   TIME(PS) =     122.000  TEMP(K) =   310.33  PRESS =     0.0
 Etot   =   -203478.1109  EKtot   =     85285.0312  EPtot      =   -288763.1422
 BOND   =      6575.0704  ANGLE   =     25646.9426  DIHED      =     18658.5366
 1-4 NB =      6251.6802  1-4 EEL =      3462.2183  VDWAALS    =     31579.1379
 EELEC  =   -397079.0383  EHBOND  =         0.0000  RESTRAINT  =     16142.3102
 EAMBER (non-restraint)  =   -304905.4523
 EKCMT  =         0.0000  VIRIAL  =         0.0000  VOLUME     =   1438517.8193
                                                    SURFTEN    =         0.0000
                                                    Density    =         0.8824
 ------------------------------------------------------------------------------

 NMR restraints: Bond =    0.000   Angle =     0.000   Torsion =     0.000
===============================================================================

 NSTEP =    73000   TIME(PS) =     123.000  TEMP(K) =   310.60  PRESS =     0.0
 Etot   =   -203677.2947  EKtot   =     85357.3828  EPtot      =   -289034.6775
 BOND   =      6549.4371  ANGLE   =     25756.2211  DIHED      =     18737.9796
 1-4 NB =      6315.5893  1-4 EEL =      3549.1655  VDWAALS    =     32025.9508
 EELEC  =   -398061.9462  EHBOND  =         0.0000  RESTRAINT  =     16092.9254
 EAMBER (non-restraint)  =   -305127.6029
 EKCMT  =         0.0000  VIRIAL  =         0.0000  VOLUME     =   1436969.5468
                                                    SURFTEN    =         0.0000
                                                    Density    =         0.8833
 ------------------------------------------------------------------------------

 NMR restraints: Bond =    0.000   Angle =     0.000   Torsion =     0.000
===============================================================================

 NSTEP =    74000   TIME(PS) =     124.000  TEMP(K) =   311.42  PRESS =     0.0
 Etot   =   -203790.4251  EKtot   =     85583.4453  EPtot      =   -289373.8704
 BOND   =      6494.6183  ANGLE   =     25709.1434  DIHED      =     18644.9112
 1-4 NB =      6200.8771  1-4 EEL =      3485.9213  VDWAALS    =     32130.7809
 EELEC  =   -398155.9658  EHBOND  =         0.0000  RESTRAINT  =     16115.8432
 EAMBER (non-restraint)  =   -305489.7137
 EKCMT  =         0.0000  VIRIAL  =         0.0000  VOLUME     =   1435974.8799
                                                    SURFTEN    =         0.0000
                                                    Density    =         0.8839
 ------------------------------------------------------------------------------

 NMR restraints: Bond =    0.000   Angle =     0.000   Torsion =     0.000
===============================================================================

 NSTEP =    75000   TIME(PS) =     125.000  TEMP(K) =   311.59  PRESS =     0.0
 Etot   =   -203026.8022  EKtot   =     85629.5156  EPtot      =   -288656.3178
 BOND   =      6490.3683  ANGLE   =     25601.6973  DIHED      =     18747.2810
 1-4 NB =      6279.4420  1-4 EEL =      3545.7976  VDWAALS    =     32260.9867
 EELEC  =   -398036.9097  EHBOND  =         0.0000  RESTRAINT  =     16455.0190
 EAMBER (non-restraint)  =   -305111.3368
 EKCMT  =         0.0000  VIRIAL  =         0.0000  VOLUME     =   1436594.6324
                                                    SURFTEN    =         0.0000
                                                    Density    =         0.8836
 ------------------------------------------------------------------------------

 NMR restraints: Bond =    0.000   Angle =     0.000   Torsion =     0.000
===============================================================================

 NSTEP =    76000   TIME(PS) =     126.000  TEMP(K) =   309.90  PRESS =     0.0
 Etot   =   -203654.7592  EKtot   =     85164.7109  EPtot      =   -288819.4702
 BOND   =      6545.5849  ANGLE   =     25582.2770  DIHED      =     18623.0322
 1-4 NB =      6292.6455  1-4 EEL =      3488.6829  VDWAALS    =     32319.9612
 EELEC  =   -398063.2081  EHBOND  =         0.0000  RESTRAINT  =     16391.5543
 EAMBER (non-restraint)  =   -305211.0245
 EKCMT  =         0.0000  VIRIAL  =         0.0000  VOLUME     =   1435809.5367
                                                    SURFTEN    =         0.0000
                                                    Density    =         0.8840
 ------------------------------------------------------------------------------

 NMR restraints: Bond =    0.000   Angle =     0.000   Torsion =     0.000
===============================================================================

 NSTEP =    77000   TIME(PS) =     127.000  TEMP(K) =   310.57  PRESS =     0.0
 Etot   =   -203578.5396  EKtot   =     85349.1172  EPtot      =   -288927.6568
 BOND   =      6529.7165  ANGLE   =     25676.6756  DIHED      =     18640.8756
 1-4 NB =      6267.6465  1-4 EEL =      3465.2336  VDWAALS    =     32126.6914
 EELEC  =   -397961.6976  EHBOND  =         0.0000  RESTRAINT  =     16327.2016
 EAMBER (non-restraint)  =   -305254.8584
 EKCMT  =         0.0000  VIRIAL  =         0.0000  VOLUME     =   1435067.2734
                                                    SURFTEN    =         0.0000
                                                    Density    =         0.8845
 ------------------------------------------------------------------------------

 NMR restraints: Bond =    0.000   Angle =     0.000   Torsion =     0.000
===============================================================================

 NSTEP =    78000   TIME(PS) =     128.000  TEMP(K) =   311.73  PRESS =     0.0
 Etot   =   -203560.0048  EKtot   =     85668.5781  EPtot      =   -289228.5830
 BOND   =      6617.1433  ANGLE   =     25488.3833  DIHED      =     18540.6666
 1-4 NB =      6280.0357  1-4 EEL =      3465.6416  VDWAALS    =     31855.5355
 EELEC  =   -397740.7504  EHBOND  =         0.0000  RESTRAINT  =     16264.7615
 EAMBER (non-restraint)  =   -305493.3445
 EKCMT  =         0.0000  VIRIAL  =         0.0000  VOLUME     =   1436149.1859
                                                    SURFTEN    =         0.0000
                                                    Density    =         0.8838
 ------------------------------------------------------------------------------

 NMR restraints: Bond =    0.000   Angle =     0.000   Torsion =     0.000
===============================================================================

 NSTEP =    79000   TIME(PS) =     129.000  TEMP(K) =   310.61  PRESS =     0.0
 Etot   =   -203840.3837  EKtot   =     85360.3281  EPtot      =   -289200.7118
 BOND   =      6623.2134  ANGLE   =     25402.8158  DIHED      =     18576.8464
 1-4 NB =      6338.7476  1-4 EEL =      3498.0934  VDWAALS    =     32425.2146
 EELEC  =   -398356.1453  EHBOND  =         0.0000  RESTRAINT  =     16290.5023
 EAMBER (non-restraint)  =   -305491.2141
 EKCMT  =         0.0000  VIRIAL  =         0.0000  VOLUME     =   1436600.3430
                                                    SURFTEN    =         0.0000
                                                    Density    =         0.8835
 ------------------------------------------------------------------------------

 NMR restraints: Bond =    0.000   Angle =     0.000   Torsion =     0.000
===============================================================================

 NSTEP =    80000   TIME(PS) =     130.000  TEMP(K) =   310.12  PRESS =     0.0
 Etot   =   -203711.1890  EKtot   =     85227.3750  EPtot      =   -288938.5640
 BOND   =      6586.4255  ANGLE   =     25448.1085  DIHED      =     18616.5836
 1-4 NB =      6296.5846  1-4 EEL =      3518.9326  VDWAALS    =     32048.0226
 EELEC  =   -397649.3975  EHBOND  =         0.0000  RESTRAINT  =     16196.1760
 EAMBER (non-restraint)  =   -305134.7400
 EKCMT  =         0.0000  VIRIAL  =         0.0000  VOLUME     =   1437497.3962
                                                    SURFTEN    =         0.0000
                                                    Density    =         0.8830
 ------------------------------------------------------------------------------

 NMR restraints: Bond =    0.000   Angle =     0.000   Torsion =     0.000
===============================================================================

 NSTEP =    81000   TIME(PS) =     131.000  TEMP(K) =   311.46  PRESS =     0.0
 Etot   =   -203477.5615  EKtot   =     85593.8125  EPtot      =   -289071.3740
 BOND   =      6558.0804  ANGLE   =     25588.9767  DIHED      =     18591.4265
 1-4 NB =      6277.4647  1-4 EEL =      3518.1517  VDWAALS    =     31971.9624
 EELEC  =   -397937.9492  EHBOND  =         0.0000  RESTRAINT  =     16360.5128
 EAMBER (non-restraint)  =   -305431.8868
 EKCMT  =         0.0000  VIRIAL  =         0.0000  VOLUME     =   1438430.1662
                                                    SURFTEN    =         0.0000
                                                    Density    =         0.8824
 ------------------------------------------------------------------------------

 NMR restraints: Bond =    0.000   Angle =     0.000   Torsion =     0.000
===============================================================================

 NSTEP =    82000   TIME(PS) =     132.000  TEMP(K) =   310.23  PRESS =     0.0
 Etot   =   -203539.1851  EKtot   =     85257.6328  EPtot      =   -288796.8180
 BOND   =      6641.4401  ANGLE   =     25509.8936  DIHED      =     18771.0718
 1-4 NB =      6209.6467  1-4 EEL =      3493.4762  VDWAALS    =     32015.0312
 EELEC  =   -397669.4405  EHBOND  =         0.0000  RESTRAINT  =     16232.0630
 EAMBER (non-restraint)  =   -305028.8809
 EKCMT  =         0.0000  VIRIAL  =         0.0000  VOLUME     =   1438112.0695
                                                    SURFTEN    =         0.0000
                                                    Density    =         0.8826
 ------------------------------------------------------------------------------

 NMR restraints: Bond =    0.000   Angle =     0.000   Torsion =     0.000
===============================================================================

 NSTEP =    83000   TIME(PS) =     133.000  TEMP(K) =   311.04  PRESS =     0.0
 Etot   =   -203567.1029  EKtot   =     85478.2734  EPtot      =   -289045.3764
 BOND   =      6662.3813  ANGLE   =     25375.2114  DIHED      =     18628.8590
 1-4 NB =      6238.6713  1-4 EEL =      3464.5578  VDWAALS    =     31932.2586
 EELEC  =   -397584.7721  EHBOND  =         0.0000  RESTRAINT  =     16237.4563
 EAMBER (non-restraint)  =   -305282.8327
 EKCMT  =         0.0000  VIRIAL  =         0.0000  VOLUME     =   1438067.7175
                                                    SURFTEN    =         0.0000
                                                    Density    =         0.8826
 ------------------------------------------------------------------------------

 NMR restraints: Bond =    0.000   Angle =     0.000   Torsion =     0.000
===============================================================================

 NSTEP =    84000   TIME(PS) =     134.000  TEMP(K) =   310.01  PRESS =     0.0
 Etot   =   -204192.4343  EKtot   =     85197.1406  EPtot      =   -289389.5750
 BOND   =      6567.8958  ANGLE   =     25545.9281  DIHED      =     18602.2437
 1-4 NB =      6268.9064  1-4 EEL =      3489.2221  VDWAALS    =     31871.2273
 EELEC  =   -397993.8776  EHBOND  =         0.0000  RESTRAINT  =     16258.8791
 EAMBER (non-restraint)  =   -305648.4541
 EKCMT  =         0.0000  VIRIAL  =         0.0000  VOLUME     =   1438598.6698
                                                    SURFTEN    =         0.0000
                                                    Density    =         0.8823
 ------------------------------------------------------------------------------

 NMR restraints: Bond =    0.000   Angle =     0.000   Torsion =     0.000
===============================================================================

 NSTEP =    85000   TIME(PS) =     135.000  TEMP(K) =   309.15  PRESS =     0.0
 Etot   =   -204516.9152  EKtot   =     84959.5312  EPtot      =   -289476.4465
 BOND   =      6607.1800  ANGLE   =     25641.2134  DIHED      =     18520.1419
 1-4 NB =      6223.6617  1-4 EEL =      3515.9288  VDWAALS    =     31592.1368
 EELEC  =   -397783.9108  EHBOND  =         0.0000  RESTRAINT  =     16207.2016
 EAMBER (non-restraint)  =   -305683.6481
 EKCMT  =         0.0000  VIRIAL  =         0.0000  VOLUME     =   1438338.2823
                                                    SURFTEN    =         0.0000
                                                    Density    =         0.8825
 ------------------------------------------------------------------------------

 NMR restraints: Bond =    0.000   Angle =     0.000   Torsion =     0.000
===============================================================================

 NSTEP =    86000   TIME(PS) =     136.000  TEMP(K) =   310.64  PRESS =     0.0
 Etot   =   -204080.0535  EKtot   =     85369.2578  EPtot      =   -289449.3113
 BOND   =      6484.9592  ANGLE   =     25593.6646  DIHED      =     18609.4396
 1-4 NB =      6280.8996  1-4 EEL =      3543.3528  VDWAALS    =     31602.8706
 EELEC  =   -397771.9605  EHBOND  =         0.0000  RESTRAINT  =     16207.4628
 EAMBER (non-restraint)  =   -305656.7741
 EKCMT  =         0.0000  VIRIAL  =         0.0000  VOLUME     =   1437951.4226
                                                    SURFTEN    =         0.0000
                                                    Density    =         0.8827
 ------------------------------------------------------------------------------

 NMR restraints: Bond =    0.000   Angle =     0.000   Torsion =     0.000
===============================================================================

 NSTEP =    87000   TIME(PS) =     137.000  TEMP(K) =   309.50  PRESS =     0.0
 Etot   =   -204217.1785  EKtot   =     85056.5391  EPtot      =   -289273.7176
 BOND   =      6451.5183  ANGLE   =     25489.2719  DIHED      =     18694.2886
 1-4 NB =      6259.3867  1-4 EEL =      3508.9888  VDWAALS    =     31328.0228
 EELEC  =   -397133.4712  EHBOND  =         0.0000  RESTRAINT  =     16128.2766
 EAMBER (non-restraint)  =   -305401.9942
 EKCMT  =         0.0000  VIRIAL  =         0.0000  VOLUME     =   1437951.4226
                                                    SURFTEN    =         0.0000
                                                    Density    =         0.8827
 ------------------------------------------------------------------------------

 NMR restraints: Bond =    0.000   Angle =     0.000   Torsion =     0.000
===============================================================================

 NSTEP =    88000   TIME(PS) =     138.000  TEMP(K) =   309.94  PRESS =     0.0
 Etot   =   -203762.7296  EKtot   =     85176.1641  EPtot      =   -288938.8937
 BOND   =      6542.1573  ANGLE   =     25394.1805  DIHED      =     18668.0504
 1-4 NB =      6304.4244  1-4 EEL =      3595.0520  VDWAALS    =     31707.7855
 EELEC  =   -397470.5939  EHBOND  =         0.0000  RESTRAINT  =     16320.0502
 EAMBER (non-restraint)  =   -305258.9439
 EKCMT  =         0.0000  VIRIAL  =         0.0000  VOLUME     =   1437387.1479
                                                    SURFTEN    =         0.0000
                                                    Density    =         0.8831
 ------------------------------------------------------------------------------

 NMR restraints: Bond =    0.000   Angle =     0.000   Torsion =     0.000
===============================================================================

 NSTEP =    89000   TIME(PS) =     139.000  TEMP(K) =   309.22  PRESS =     0.0
 Etot   =   -204562.7882  EKtot   =     84980.4141  EPtot      =   -289543.2022
 BOND   =      6581.0312  ANGLE   =     25388.7678  DIHED      =     18571.8697
 1-4 NB =      6245.4668  1-4 EEL =      3566.8489  VDWAALS    =     31672.8192
 EELEC  =   -397759.7201  EHBOND  =         0.0000  RESTRAINT  =     16189.7143
 EAMBER (non-restraint)  =   -305732.9165
 EKCMT  =         0.0000  VIRIAL  =         0.0000  VOLUME     =   1437321.2040
                                                    SURFTEN    =         0.0000
                                                    Density    =         0.8831
 ------------------------------------------------------------------------------

 NMR restraints: Bond =    0.000   Angle =     0.000   Torsion =     0.000
===============================================================================

 NSTEP =    90000   TIME(PS) =     140.000  TEMP(K) =   308.85  PRESS =     0.0
 Etot   =   -204354.8765  EKtot   =     84878.7891  EPtot      =   -289233.6655
 BOND   =      6658.3412  ANGLE   =     25705.1544  DIHED      =     18631.1761
 1-4 NB =      6289.3912  1-4 EEL =      3426.8222  VDWAALS    =     31975.7672
 EELEC  =   -398064.5752  EHBOND  =         0.0000  RESTRAINT  =     16144.2574
 EAMBER (non-restraint)  =   -305377.9229
 EKCMT  =         0.0000  VIRIAL  =         0.0000  VOLUME     =   1436579.0986
                                                    SURFTEN    =         0.0000
                                                    Density    =         0.8836
 ------------------------------------------------------------------------------

 NMR restraints: Bond =    0.000   Angle =     0.000   Torsion =     0.000
===============================================================================

 NSTEP =    91000   TIME(PS) =     141.000  TEMP(K) =   309.90  PRESS =     0.0
 Etot   =   -203974.1704  EKtot   =     85167.3281  EPtot      =   -289141.4986
 BOND   =      6593.4779  ANGLE   =     25693.6044  DIHED      =     18720.8020
 1-4 NB =      6334.3523  1-4 EEL =      3485.6440  VDWAALS    =     32058.7374
 EELEC  =   -398140.3224  EHBOND  =         0.0000  RESTRAINT  =     16112.2058
 EAMBER (non-restraint)  =   -305253.7043
 EKCMT  =         0.0000  VIRIAL  =         0.0000  VOLUME     =   1435605.4234
                                                    SURFTEN    =         0.0000
                                                    Density    =         0.8842
 ------------------------------------------------------------------------------

 NMR restraints: Bond =    0.000   Angle =     0.000   Torsion =     0.000
===============================================================================

 NSTEP =    92000   TIME(PS) =     142.000  TEMP(K) =   310.12  PRESS =     0.0
 Etot   =   -204206.6951  EKtot   =     85225.9609  EPtot      =   -289432.6560
 BOND   =      6641.8937  ANGLE   =     25668.0246  DIHED      =     18645.9033
 1-4 NB =      6261.8668  1-4 EEL =      3485.6694  VDWAALS    =     31886.4877
 EELEC  =   -398162.7116  EHBOND  =         0.0000  RESTRAINT  =     16140.2100
 EAMBER (non-restraint)  =   -305572.8660
 EKCMT  =         0.0000  VIRIAL  =         0.0000  VOLUME     =   1436672.6471
                                                    SURFTEN    =         0.0000
                                                    Density    =         0.8835
 ------------------------------------------------------------------------------

 NMR restraints: Bond =    0.000   Angle =     0.000   Torsion =     0.000
===============================================================================

 NSTEP =    93000   TIME(PS) =     143.000  TEMP(K) =   310.15  PRESS =     0.0
 Etot   =   -204089.3778  EKtot   =     85234.6953  EPtot      =   -289324.0731
 BOND   =      6611.9130  ANGLE   =     25418.9044  DIHED      =     18666.4044
 1-4 NB =      6282.7566  1-4 EEL =      3541.0592  VDWAALS    =     32067.3135
 EELEC  =   -398038.3290  EHBOND  =         0.0000  RESTRAINT  =     16125.9047
 EAMBER (non-restraint)  =   -305449.9779
 EKCMT  =         0.0000  VIRIAL  =         0.0000  VOLUME     =   1436485.5075
                                                    SURFTEN    =         0.0000
                                                    Density    =         0.8836
 ------------------------------------------------------------------------------

 NMR restraints: Bond =    0.000   Angle =     0.000   Torsion =     0.000
===============================================================================

 NSTEP =    94000   TIME(PS) =     144.000  TEMP(K) =   311.06  PRESS =     0.0
 Etot   =   -204027.1200  EKtot   =     85483.9219  EPtot      =   -289511.0419
 BOND   =      6522.0238  ANGLE   =     25491.8223  DIHED      =     18567.8172
 1-4 NB =      6244.7496  1-4 EEL =      3539.7695  VDWAALS    =     31968.5426
 EELEC  =   -397995.9984  EHBOND  =         0.0000  RESTRAINT  =     16150.2315
 EAMBER (non-restraint)  =   -305661.2734
 EKCMT  =         0.0000  VIRIAL  =         0.0000  VOLUME     =   1437951.1855
                                                    SURFTEN    =         0.0000
                                                    Density    =         0.8827
 ------------------------------------------------------------------------------

 NMR restraints: Bond =    0.000   Angle =     0.000   Torsion =     0.000
===============================================================================

 NSTEP =    95000   TIME(PS) =     145.000  TEMP(K) =   310.99  PRESS =     0.0
 Etot   =   -203534.6095  EKtot   =     85466.0703  EPtot      =   -289000.6798
 BOND   =      6548.9558  ANGLE   =     25628.1444  DIHED      =     18615.2834
 1-4 NB =      6296.1681  1-4 EEL =      3374.6975  VDWAALS    =     31742.4096
 EELEC  =   -397364.6570  EHBOND  =         0.0000  RESTRAINT  =     16158.3183
 EAMBER (non-restraint)  =   -305158.9982
 EKCMT  =         0.0000  VIRIAL  =         0.0000  VOLUME     =   1437912.5016
                                                    SURFTEN    =         0.0000
                                                    Density    =         0.8827
 ------------------------------------------------------------------------------

 NMR restraints: Bond =    0.000   Angle =     0.000   Torsion =     0.000
===============================================================================

 NSTEP =    96000   TIME(PS) =     146.000  TEMP(K) =   311.00  PRESS =     0.0
 Etot   =   -203846.1438  EKtot   =     85467.1719  EPtot      =   -289313.3157
 BOND   =      6570.3739  ANGLE   =     25601.3291  DIHED      =     18573.2302
 1-4 NB =      6307.9292  1-4 EEL =      3489.5402  VDWAALS    =     31988.6092
 EELEC  =   -398117.3406  EHBOND  =         0.0000  RESTRAINT  =     16273.0131
 EAMBER (non-restraint)  =   -305586.3288
 EKCMT  =         0.0000  VIRIAL  =         0.0000  VOLUME     =   1435671.3957
                                                    SURFTEN    =         0.0000
                                                    Density    =         0.8841
 ------------------------------------------------------------------------------

 NMR restraints: Bond =    0.000   Angle =     0.000   Torsion =     0.000
===============================================================================

 NSTEP =    97000   TIME(PS) =     147.000  TEMP(K) =   310.17  PRESS =     0.0
 Etot   =   -204339.7591  EKtot   =     85239.9141  EPtot      =   -289579.6731
 BOND   =      6413.5865  ANGLE   =     25625.5093  DIHED      =     18633.2493
 1-4 NB =      6269.7453  1-4 EEL =      3553.3834  VDWAALS    =     31823.6639
 EELEC  =   -398031.1155  EHBOND  =         0.0000  RESTRAINT  =     16132.3048
 EAMBER (non-restraint)  =   -305711.9779
 EKCMT  =         0.0000  VIRIAL  =         0.0000  VOLUME     =   1435617.5692
                                                    SURFTEN    =         0.0000
                                                    Density    =         0.8842
 ------------------------------------------------------------------------------

 NMR restraints: Bond =    0.000   Angle =     0.000   Torsion =     0.000
===============================================================================

 NSTEP =    98000   TIME(PS) =     148.000  TEMP(K) =   310.40  PRESS =     0.0
 Etot   =   -204064.1751  EKtot   =     85303.8906  EPtot      =   -289368.0658
 BOND   =      6491.1602  ANGLE   =     25557.3718  DIHED      =     18621.1033
 1-4 NB =      6286.5288  1-4 EEL =      3493.3851  VDWAALS    =     32059.9645
 EELEC  =   -398024.0664  EHBOND  =         0.0000  RESTRAINT  =     16146.4870
 EAMBER (non-restraint)  =   -305514.5527
 EKCMT  =         0.0000  VIRIAL  =         0.0000  VOLUME     =   1435927.8337
                                                    SURFTEN    =         0.0000
                                                    Density    =         0.8840
 ------------------------------------------------------------------------------

 NMR restraints: Bond =    0.000   Angle =     0.000   Torsion =     0.000
===============================================================================

 NSTEP =    99000   TIME(PS) =     149.000  TEMP(K) =   310.35  PRESS =     0.0
 Etot   =   -203975.2016  EKtot   =     85289.7969  EPtot      =   -289264.9985
 BOND   =      6570.0772  ANGLE   =     25450.0319  DIHED      =     18697.3039
 1-4 NB =      6380.0644  1-4 EEL =      3489.7033  VDWAALS    =     31714.5179
 EELEC  =   -397625.2053  EHBOND  =         0.0000  RESTRAINT  =     16058.5083
 EAMBER (non-restraint)  =   -305323.5068
 EKCMT  =         0.0000  VIRIAL  =         0.0000  VOLUME     =   1437505.6681
                                                    SURFTEN    =         0.0000
                                                    Density    =         0.8830
 ------------------------------------------------------------------------------

 NMR restraints: Bond =    0.000   Angle =     0.000   Torsion =     0.000
===============================================================================

 NSTEP =   100000   TIME(PS) =     150.000  TEMP(K) =   308.91  PRESS =     0.0
 Etot   =   -204106.7387  EKtot   =     84892.9141  EPtot      =   -288999.6528
 BOND   =      6561.7077  ANGLE   =     25751.1402  DIHED      =     18685.5175
 1-4 NB =      6275.5850  1-4 EEL =      3489.5125  VDWAALS    =     32263.2203
 EELEC  =   -398213.4540  EHBOND  =         0.0000  RESTRAINT  =     16187.1179
 EAMBER (non-restraint)  =   -305186.7707
 EKCMT  =         0.0000  VIRIAL  =         0.0000  VOLUME     =   1436189.9001
                                                    SURFTEN    =         0.0000
                                                    Density    =         0.8838
 ------------------------------------------------------------------------------

 NMR restraints: Bond =    0.000   Angle =     0.000   Torsion =     0.000
===============================================================================

      A V E R A G E S   O V E R     100 S T E P S


 NSTEP =   100000   TIME(PS) =     150.000  TEMP(K) =   310.00  PRESS =     0.0
 Etot   =   -203631.0311  EKtot   =     85193.4420  EPtot      =   -288824.4731
 BOND   =      6557.4556  ANGLE   =     25577.7913  DIHED      =     18653.2012
 1-4 NB =      6278.8936  1-4 EEL =      3513.3818  VDWAALS    =     32218.1156
 EELEC  =   -397776.9206  EHBOND  =         0.0000  RESTRAINT  =     16153.6085
 EAMBER (non-restraint)  =   -304978.0816
 EKCMT  =         0.0000  VIRIAL  =         0.0000  VOLUME     =   1436307.8956
                                                    SURFTEN    =         0.0000
                                                    Density    =         0.8837
 ------------------------------------------------------------------------------

 NMR restraints: Bond =    0.000   Angle =     0.000   Torsion =     0.000
===============================================================================

      R M S  F L U C T U A T I O N S


 NSTEP =   100000   TIME(PS) =     150.000  TEMP(K) =     1.42  PRESS =     0.0
 Etot   =       845.0125  EKtot   =       389.3918  EPtot      =       559.8800
 BOND   =        61.7642  ANGLE   =       114.8138  DIHED      =        61.0081
 1-4 NB =        35.6082  1-4 EEL =        46.9282  VDWAALS    =       409.9012
 EELEC  =       547.9902  EHBOND  =         0.0000  RESTRAINT  =       191.9114
 EAMBER (non-restraint)  =       367.9686
 EKCMT  =         0.0000  VIRIAL  =         0.0000  VOLUME     =      1923.9619
                                                    SURFTEN    =         0.0000
                                                    Density    =         0.0012
 ------------------------------------------------------------------------------


 NMR restraints on final step:

| MC Barostat:       1000 volume changes attempted.
| MC Barostat:        266 changes successful ( 26.60%)
 ------------------------------------------------------------------------------

--------------------------------------------------------------------------------
   5.  TIMINGS
--------------------------------------------------------------------------------

|  NonSetup CPU Time in Major Routines:
|
|     Routine           Sec        %
|     ------------------------------
|     Nonbond          31.21    8.43
|     Bond              0.00    0.00
|     Angle             0.00    0.00
|     Dihedral          0.00    0.00
|     Shake             0.56    0.15
|     RunMD           333.98   90.23
|     Other             4.40    1.19
|     ------------------------------
|     Total           370.15

|  PME Nonbond Pairlist CPU Time:
|
|     Routine              Sec        %
|     ---------------------------------
|     Set Up Cit           0.00    0.00
|     Build List           0.00    0.00
|     ---------------------------------
|     Total                0.00    0.00

|  PME Direct Force CPU Time:
|
|     Routine              Sec        %
|     ---------------------------------
|     NonBonded Calc       0.00    0.00
|     Exclude Masked       0.00    0.00
|     Other                0.17    0.05
|     ---------------------------------
|     Total                0.17    0.05

|  PME Reciprocal Force CPU Time:
|
|     Routine              Sec        %
|     ---------------------------------
|     1D bspline           0.00    0.00
|     Grid Charges         0.00    0.00
|     Scalar Sum           0.00    0.00
|     Gradient Sum         0.00    0.00
|     FFT                  0.00    0.00
|     ---------------------------------
|     Total                0.00    0.00

|  Final Performance Info:
|     -----------------------------------------------------
|     Average timings for last   16000 steps:
|     Elapsed(s) =      59.89 Per Step(ms) =       3.74
|         ns/day =      23.08   seconds/ns =    3743.11
|
|     Average timings for all steps:
|     Elapsed(s) =     370.81 Per Step(ms) =       3.71
|         ns/day =      23.30   seconds/ns =    3708.05
|     -----------------------------------------------------

|  Setup CPU time:            1.49 seconds
|  NonSetup CPU time:       370.15 seconds
|  Total CPU time:          371.64 seconds     0.10 hours

|  Setup wall time:           2    seconds
|  NonSetup wall time:      371    seconds
|  Total wall time:         373    seconds     0.10 hours
