# Supplementary material for: Intermolecular Interactions in G Protein-Coupled Receptor Allosteric Sites at the Membrane Interface from Molecular Dynamics Simulations and Quantum Chemical Calculations
Source: J Chem Inf Model. 2022 Sep 30;62(19):4736–47. doi: 10.1021/acs.jcim.2c00788 (PMC9554917; doi:10.1021/acs.jcim.2c00788)
Supplement: Supplementary file 2 — ci2c00788_si_002.zip [file ci2c00788_si_002.zip › MD_simulations_inputs/C5aR1_MD_simulations_inputs/5o9h_popc_chol/eq03.out]

          -------------------------------------------------------
          Amber 16 PMEMD                              2016
          -------------------------------------------------------

| PMEMD implementation of SANDER, Release 16

| Run on 01/29/2019 at 10:01:15

|   Executable path: /usr/local/amber16/bin/pmemd.cuda
| Working directory: /data/almudena/C5aR1-9P2-cholpopc
|          Hostname: c104343

  [-O]verwriting output

File Assignments:
|   MDIN: eq03.in                                                               
|  MDOUT: eq03.out                                                              
| INPCRD: c5ar1-9p2-cholpopc.eq02.rst                                           
|   PARM: c5ar1-9p2-cholpopc.top                                                
| RESTRT: c5ar1-9p2-cholpopc.eq03.rst                                           
|   REFC: c5ar1-9p2-cholpopc.eq02.rst                                           
|  MDVEL: mdvel                                                                 
|   MDEN: mden                                                                  
|  MDCRD: eq03.nc                                                               
| MDINFO: mdinfo                                                                
|  MDFRC: mdfrc                                                                 


 Here is the input file:

&cntrl                                                                         
    imin=0,        ! No minimization                                           
    irest=1,       ! This IS a restart of an old MD simulation                 
    ntx=5,         ! So our inpcrd file has velocities                         
                                                                               
! Temperature control                                                          
    ntt=3,         ! Langevin dynamics                                         
    gamma_ln=1.0,  ! Friction coefficient (ps^-1)                              
    temp0=310,   ! Target temperature                                          
                                                                               
! Potential energy control                                                     
    cut=10.0,      ! Nonbonded cutoff, in Angstroms                            
                                                                               
! MD settings                                                                  
    nstlim=100000,  ! 100K steps, 100 ps total                                 
    dt=0.001,      ! time step (ps)                                            
                                                                               
! SHAKE                                                                        
    ntc=2,         ! Constrain bonds containing hydrogen                       
    ntf=2,         ! Do not calculate forces of bonds containing hydrogen      
                                                                               
! Control how often information is printed                                     
    ntpr=1000,     ! Print energies every 1000 steps                           
    ntwx=100,     ! Print coordinates every 1000 steps to the trajectory       
    ntwr=10000,    ! Print a restart file every 10K steps (can be less frequent
!   ntwv=-1,       ! Uncomment to also print velocities to trajectory          
!   ntwf=-1,       ! Uncomment to also print forces to trajectory              
    ntxo=2,        ! Write NetCDF format                                       
                                                                               
! Wrap coordinates when printing them to the same unit cell                    
    iwrap=1,                                                                   
                                                                               
! Constant pressure control.                                                   
    barostat=2,    ! MC barostat                                               
    ntp=3,         ! 1=isotropic, 2=anisotropic, 3=semi-isotropic w/ surften   
    pres0=1.0,     ! Target external pressure, in bar                          
                                                                               
! Constant surface tension (needed for semi-isotropic scaling). Uncomment      
    ! for this feature. csurften must be nonzero if ntp=3 above                
    csurften=3,    ! Interfaces in 1=yz plane, 2=xz plane, 3=xy plane          
    gamma_ten=0.0, ! Surface tension (dyne/cm). 0 gives pure semi-iso scaling  
    ninterface=2,  ! Number of interfaces (2 for bilayer)                      
                                                                               
! Restraint options                                                            
    ntr=1,         ! Positional restraints                                     
    nmropt=1,      ! Dihedral restraints for sugars and lipids                 
/                                                                              
                                                                               
 &wt                                                                           
    type='END'                                                                 
 /                                                                             
Hold protein fixed                                                             
5.0                                                                            
RES 1 299                                                                      
END                                                                            
Hold ligand fixed                                                              
5.0                                                                            
RES 300                                                                        
END                                                                            
END                                                                            


Note: ig = -1. Setting random seed to   626730 based on wallclock time in 
      microseconds.
 
|--------------------- INFORMATION ----------------------
| GPU (CUDA) Version of PMEMD in use: NVIDIA GPU IN USE.
|                    Version 16.0.0
| 
|                      02/25/2016
| 
| Implementation by:
|                    Ross C. Walker     (SDSC)
|                    Scott Le Grand     (nVIDIA)
| 
| Precision model in use:
|      [SPFP] - Single Precision Forces, 64-bit Fixed Point
|               Accumulation. (Default)
| 
|--------------------------------------------------------
 
|----------------- CITATION INFORMATION -----------------
|
|    When publishing work that utilized the CUDA version
|    of AMBER, please cite the following in addition to
|    the regular AMBER citations:
|
|  - Romelia Salomon-Ferrer; Andreas W. Goetz; Duncan
|    Poole; Scott Le Grand; Ross C. Walker "Routine
|    microsecond molecular dynamics simulations with
|    AMBER - Part II: Particle Mesh Ewald", J. Chem.
|    Theory Comput., 2013, 9 (9), pp3878-3888,
|    DOI: 10.1021/ct400314y.
|
|  - Andreas W. Goetz; Mark J. Williamson; Dong Xu;
|    Duncan Poole; Scott Le Grand; Ross C. Walker
|    "Routine microsecond molecular dynamics simulations
|    with AMBER - Part I: Generalized Born", J. Chem.
|    Theory Comput., 2012, 8 (5), pp1542-1555.
|
|  - Scott Le Grand; Andreas W. Goetz; Ross C. Walker
|    "SPFP: Speed without compromise - a mixed precision
|    model for GPU accelerated molecular dynamics
|    simulations.", Comp. Phys. Comm., 2013, 184
|    pp374-380, DOI: 10.1016/j.cpc.2012.09.022
|
|--------------------------------------------------------
 
|------------------- GPU DEVICE INFO --------------------
|
|            CUDA_VISIBLE_DEVICES: 2
|   CUDA Capable Devices Detected:      1
|           CUDA Device ID in use:      0
|                CUDA Device Name: GeForce GTX 1080 Ti
|     CUDA Device Global Mem Size:  11178 MB
| CUDA Device Num Multiprocessors:     28
|           CUDA Device Core Freq:   1.58 GHz
|
|--------------------------------------------------------
 
 
| Conditional Compilation Defines Used:
| PUBFFT
| BINTRAJ
| CUDA
| EMIL

| Largest sphere to fit in unit cell has radius =    56.010

| New format PARM file being parsed.
| Version =    1.000 Date = 01/28/19 Time = 11:45:39

| Note: 1-4 EEL scale factors are being read from the topology file.

| Note: 1-4 VDW scale factors are being read from the topology file.
| Duplicated    0 dihedrals

| Duplicated    0 dihedrals

--------------------------------------------------------------------------------
   1.  RESOURCE   USE: 
--------------------------------------------------------------------------------

 getting box info from netcdf restart file
 NATOM  =  128528 NTYPES =      26 NBONH =  108995 MBONA  =   19228
 NTHETH =   70062 MTHETA =   23132 NPHIH =  115674 MPHIA  =   74316
 NHPARM =       0 NPARM  =       0 NNB   =  380258 NRES   =   27968
 NBONA  =   19228 NTHETA =   23132 NPHIA =   74316 NUMBND =     111
 NUMANG =     242 NPTRA  =     279 NATYP =      67 NPHB   =       1
 IFBOX  =       1 NMXRS  =      78 IFCAP =       0 NEXTRA =       0
 NCOPY  =       0

| Coordinate Index Table dimensions:    20   20   20
| Direct force subcell size =     5.6010    5.6055    5.7180

     BOX TYPE: RECTILINEAR

--------------------------------------------------------------------------------
   2.  CONTROL  DATA  FOR  THE  RUN
--------------------------------------------------------------------------------

default_name                                                                    

General flags:
     imin    =       0, nmropt  =       1

Nature and format of input:
     ntx     =       5, irest   =       1, ntrx    =       1

Nature and format of output:
     ntxo    =       2, ntpr    =    1000, ntrx    =       1, ntwr    =   10000
     iwrap   =       1, ntwx    =     100, ntwv    =       0, ntwe    =       0
     ioutfm  =       1, ntwprt  =       0, idecomp =       0, rbornstat=      0

Potential function:
     ntf     =       2, ntb     =       2, igb     =       0, nsnb    =      25
     ipol    =       0, gbsa    =       0, iesp    =       0
     dielc   =   1.00000, cut     =  10.00000, intdiel =   1.00000

Frozen or restrained atoms:
     ibelly  =       0, ntr     =       1
     restraint_wt =   0.00000

Molecular dynamics:
     nstlim  =    100000, nscm    =         0, nrespa  =         1
     t       =   0.00000, dt      =   0.00100, vlimit  =  -1.00000

Langevin dynamics temperature regulation:
     ig      =  626730
     temp0   = 310.00000, tempi   =   0.00000, gamma_ln=   1.00000

Pressure regulation:
     ntp     =       3
     pres0   =   1.00000, comp    =  44.60000, taup    =   1.00000
     Monte-Carlo Barostat:
     mcbarint  =     100

Constant surface tension:
     csurften  =       3
     gamma_ten =   0.00000 ninterface =       2

SHAKE:
     ntc     =       2, jfastw  =       0
     tol     =   0.00001

NMR refinement options:
     iscale  =       0, noeskp  =       1, ipnlty  =       1, mxsub   =       1
     scalm   = 100.00000, pencut  =   0.10000, tausw   =   0.10000

| Intermolecular bonds treatment:
|     no_intermolecular_bonds =       1

| Energy averages sample interval:
|     ene_avg_sampling =    1000

Ewald parameters:
     verbose =       0, ew_type =       0, nbflag  =       1, use_pme =       1
     vdwmeth =       1, eedmeth =       1, netfrc  =       1
     Box X =  112.021   Box Y =  112.110   Box Z =  114.359
     Alpha =   90.000   Beta  =   90.000   Gamma =   90.000
     NFFT1 =  120       NFFT2 =  120       NFFT3 =  120
     Cutoff=   10.000   Tol   =0.100E-04
     Ewald Coefficient =  0.27511
     Interpolation order =    4

    LOADING THE CONSTRAINED ATOMS AS GROUPS


   5.  REFERENCE ATOM COORDINATES

  default_name                                                                    
    ----- READING GROUP     1; TITLE:
 Hold protein fixed                                                          

     GROUP    1 HAS HARMONIC CONSTRAINTS     5.00000
 GRP    1 RES    1 TO   299
      Number of atoms in this group  =  4878
    ----- READING GROUP     2; TITLE:
 Hold ligand fixed                                                           

     GROUP    2 HAS HARMONIC CONSTRAINTS     5.00000
 GRP    2 RES  300 TO   300
      Number of atoms in this group  =    78
    ----- END OF GROUP READ -----
| MONTE CARLO BAROSTAT IMPORTANT NOTE:
|   The Monte-Carlo barostat does not require the virial to adjust the system volume.
|   Since it is an expensive calculation, it is skipped for efficiency. A side-effect
|   is that the reported pressure is always 0 because it is not calculated.

--------------------------------------------------------------------------------
   3.  ATOMIC COORDINATES AND VELOCITIES
--------------------------------------------------------------------------------

default_name                                                                    
 begin time read from input coords =   150.000 ps


           Begin reading energy term weight changes/NMR restraints
 WEIGHT CHANGES:
                         ** No weight changes given **

 RESTRAINTS:
  No valid redirection requests found
                          ** No restraint defined **

                  Done reading weight changes/NMR restraints


 
 Number of triangulated 3-point waters found:    26552

     Sum of charges from parm topology file =  -0.00179428
     Forcing neutrality...

| Dynamic Memory, Types Used:
| Reals             5466774
| Integers          7621710

| Nonbonded Pairs Initial Allocation:    38876506

| GPU memory information (estimate):
| KB of GPU memory in use:    824490
| KB of CPU memory in use:    176358

--------------------------------------------------------------------------------
   4.  RESULTS
--------------------------------------------------------------------------------

 ---------------------------------------------------
 APPROXIMATING switch and d/dx switch using CUBIC SPLINE INTERPOLATION
 using   5000.0 points per unit in tabled values
 TESTING RELATIVE ERROR over r ranging from 0.0 to cutoff
| CHECK switch(x): max rel err =   0.2738E-14   at   2.422500
| CHECK d/dx switch(x): max rel err =   0.8314E-11   at   2.736960
 ---------------------------------------------------
|---------------------------------------------------
| APPROXIMATING direct energy using CUBIC SPLINE INTERPOLATION
|  with   50.0 points per unit in tabled values
| Relative Error Limit not exceeded for r .gt.   2.33
| APPROXIMATING direct force using CUBIC SPLINE INTERPOLATION
|  with   50.0 points per unit in tabled values
| Relative Error Limit not exceeded for r .gt.   2.80
|---------------------------------------------------

 NSTEP =     1000   TIME(PS) =     151.000  TEMP(K) =   297.32  PRESS =     0.0
 Etot   =   -212416.2331  EKtot   =     81709.5781  EPtot      =   -294125.8113
 BOND   =      6428.0821  ANGLE   =     25449.5006  DIHED      =     18589.9040
 1-4 NB =      6258.9729  1-4 EEL =      3535.7317  VDWAALS    =     19855.0400
 EELEC  =   -375090.0779  EHBOND  =         0.0000  RESTRAINT  =       847.0353
 EAMBER (non-restraint)  =   -294972.8466
 EKCMT  =         0.0000  VIRIAL  =         0.0000  VOLUME     =   1430679.2051
                                                    SURFTEN    =         0.0000
                                                    Density    =         0.8872
 ------------------------------------------------------------------------------

 NMR restraints: Bond =    0.000   Angle =     0.000   Torsion =     0.000
===============================================================================

 NSTEP =     2000   TIME(PS) =     152.000  TEMP(K) =   303.74  PRESS =     0.0
 Etot   =   -208108.0093  EKtot   =     83474.4453  EPtot      =   -291582.4547
 BOND   =      6588.2129  ANGLE   =     25581.6019  DIHED      =     18508.8277
 1-4 NB =      6212.1035  1-4 EEL =      3469.4908  VDWAALS    =     18534.3815
 EELEC  =   -371353.7362  EHBOND  =         0.0000  RESTRAINT  =       876.6633
 EAMBER (non-restraint)  =   -292459.1180
 EKCMT  =         0.0000  VIRIAL  =         0.0000  VOLUME     =   1424304.5154
                                                    SURFTEN    =         0.0000
                                                    Density    =         0.8912
 ------------------------------------------------------------------------------

 NMR restraints: Bond =    0.000   Angle =     0.000   Torsion =     0.000
===============================================================================

 NSTEP =     3000   TIME(PS) =     153.000  TEMP(K) =   307.80  PRESS =     0.0
 Etot   =   -205496.8627  EKtot   =     84590.1250  EPtot      =   -290086.9877
 BOND   =      6540.7545  ANGLE   =     25683.5638  DIHED      =     18632.0277
 1-4 NB =      6280.2248  1-4 EEL =      3498.4757  VDWAALS    =     18354.0416
 EELEC  =   -369978.4963  EHBOND  =         0.0000  RESTRAINT  =       902.4205
 EAMBER (non-restraint)  =   -290989.4082
 EKCMT  =         0.0000  VIRIAL  =         0.0000  VOLUME     =   1411463.4684
                                                    SURFTEN    =         0.0000
                                                    Density    =         0.8993
 ------------------------------------------------------------------------------

 NMR restraints: Bond =    0.000   Angle =     0.000   Torsion =     0.000
===============================================================================

 NSTEP =     4000   TIME(PS) =     154.000  TEMP(K) =   310.73  PRESS =     0.0
 Etot   =   -204459.3599  EKtot   =     85392.7422  EPtot      =   -289852.1021
 BOND   =      6505.4865  ANGLE   =     25574.8946  DIHED      =     18634.2543
 1-4 NB =      6320.4120  1-4 EEL =      3493.0228  VDWAALS    =     17917.6229
 EELEC  =   -369178.9487  EHBOND  =         0.0000  RESTRAINT  =       881.1534
 EAMBER (non-restraint)  =   -290733.2556
 EKCMT  =         0.0000  VIRIAL  =         0.0000  VOLUME     =   1396449.9013
                                                    SURFTEN    =         0.0000
                                                    Density    =         0.9090
 ------------------------------------------------------------------------------

 NMR restraints: Bond =    0.000   Angle =     0.000   Torsion =     0.000
===============================================================================

 NSTEP =     5000   TIME(PS) =     155.000  TEMP(K) =   311.17  PRESS =     0.0
 Etot   =   -204851.4699  EKtot   =     85514.7188  EPtot      =   -290366.1887
 BOND   =      6586.4461  ANGLE   =     25624.5882  DIHED      =     18653.1099
 1-4 NB =      6304.5122  1-4 EEL =      3585.7364  VDWAALS    =     18061.1678
 EELEC  =   -370073.9181  EHBOND  =         0.0000  RESTRAINT  =       892.1689
 EAMBER (non-restraint)  =   -291258.3576
 EKCMT  =         0.0000  VIRIAL  =         0.0000  VOLUME     =   1388909.4420
                                                    SURFTEN    =         0.0000
                                                    Density    =         0.9139
 ------------------------------------------------------------------------------

 NMR restraints: Bond =    0.000   Angle =     0.000   Torsion =     0.000
===============================================================================

 NSTEP =     6000   TIME(PS) =     156.000  TEMP(K) =   309.99  PRESS =     0.0
 Etot   =   -205162.8834  EKtot   =     85191.5625  EPtot      =   -290354.4459
 BOND   =      6605.3350  ANGLE   =     25551.7851  DIHED      =     18688.6355
 1-4 NB =      6287.8527  1-4 EEL =      3495.4959  VDWAALS    =     17281.8120
 EELEC  =   -369149.7200  EHBOND  =         0.0000  RESTRAINT  =       884.3578
 EAMBER (non-restraint)  =   -291238.8037
 EKCMT  =         0.0000  VIRIAL  =         0.0000  VOLUME     =   1386911.0923
                                                    SURFTEN    =         0.0000
                                                    Density    =         0.9152
 ------------------------------------------------------------------------------

 NMR restraints: Bond =    0.000   Angle =     0.000   Torsion =     0.000
===============================================================================

 NSTEP =     7000   TIME(PS) =     157.000  TEMP(K) =   310.55  PRESS =     0.0
 Etot   =   -205067.9354  EKtot   =     85343.5234  EPtot      =   -290411.4589
 BOND   =      6530.4638  ANGLE   =     25543.6746  DIHED      =     18651.2997
 1-4 NB =      6247.6715  1-4 EEL =      3534.7914  VDWAALS    =     17983.4417
 EELEC  =   -369796.6626  EHBOND  =         0.0000  RESTRAINT  =       893.8611
 EAMBER (non-restraint)  =   -291305.3199
 EKCMT  =         0.0000  VIRIAL  =         0.0000  VOLUME     =   1379146.7891
                                                    SURFTEN    =         0.0000
                                                    Density    =         0.9204
 ------------------------------------------------------------------------------

 NMR restraints: Bond =    0.000   Angle =     0.000   Torsion =     0.000
===============================================================================

 NSTEP =     8000   TIME(PS) =     158.000  TEMP(K) =   309.00  PRESS =     0.0
 Etot   =   -206387.0430  EKtot   =     84917.5469  EPtot      =   -291304.5899
 BOND   =      6428.1050  ANGLE   =     25392.5804  DIHED      =     18677.7887
 1-4 NB =      6300.3833  1-4 EEL =      3502.3094  VDWAALS    =     18032.8418
 EELEC  =   -370553.1384  EHBOND  =         0.0000  RESTRAINT  =       914.5400
 EAMBER (non-restraint)  =   -292219.1299
 EKCMT  =         0.0000  VIRIAL  =         0.0000  VOLUME     =   1368279.0858
                                                    SURFTEN    =         0.0000
                                                    Density    =         0.9277
 ------------------------------------------------------------------------------

 NMR restraints: Bond =    0.000   Angle =     0.000   Torsion =     0.000
===============================================================================

 NSTEP =     9000   TIME(PS) =     159.000  TEMP(K) =   309.23  PRESS =     0.0
 Etot   =   -206754.9879  EKtot   =     84981.3750  EPtot      =   -291736.3629
 BOND   =      6465.5773  ANGLE   =     25416.4354  DIHED      =     18677.2557
 1-4 NB =      6289.6146  1-4 EEL =      3532.4262  VDWAALS    =     17650.8255
 EELEC  =   -370674.6764  EHBOND  =         0.0000  RESTRAINT  =       906.1788
 EAMBER (non-restraint)  =   -292642.5417
 EKCMT  =         0.0000  VIRIAL  =         0.0000  VOLUME     =   1360423.1783
                                                    SURFTEN    =         0.0000
                                                    Density    =         0.9330
 ------------------------------------------------------------------------------

 NMR restraints: Bond =    0.000   Angle =     0.000   Torsion =     0.000
===============================================================================

 NSTEP =    10000   TIME(PS) =     160.000  TEMP(K) =   310.91  PRESS =     0.0
 Etot   =   -206673.5379  EKtot   =     85444.6875  EPtot      =   -292118.2254
 BOND   =      6473.3257  ANGLE   =     25724.7867  DIHED      =     18643.6665
 1-4 NB =      6341.7230  1-4 EEL =      3480.8040  VDWAALS    =     18052.7241
 EELEC  =   -371728.3217  EHBOND  =         0.0000  RESTRAINT  =       893.0663
 EAMBER (non-restraint)  =   -293011.2917
 EKCMT  =         0.0000  VIRIAL  =         0.0000  VOLUME     =   1352267.7401
                                                    SURFTEN    =         0.0000
                                                    Density    =         0.9386
 ------------------------------------------------------------------------------

 NMR restraints: Bond =    0.000   Angle =     0.000   Torsion =     0.000
===============================================================================

 NSTEP =    11000   TIME(PS) =     161.000  TEMP(K) =   311.12  PRESS =     0.0
 Etot   =   -207520.9592  EKtot   =     85501.9688  EPtot      =   -293022.9280
 BOND   =      6418.3654  ANGLE   =     25746.0597  DIHED      =     18551.1213
 1-4 NB =      6265.7705  1-4 EEL =      3473.6215  VDWAALS    =     17910.5602
 EELEC  =   -372263.0838  EHBOND  =         0.0000  RESTRAINT  =       874.6573
 EAMBER (non-restraint)  =   -293897.5852
 EKCMT  =         0.0000  VIRIAL  =         0.0000  VOLUME     =   1350561.0609
                                                    SURFTEN    =         0.0000
                                                    Density    =         0.9398
 ------------------------------------------------------------------------------

 NMR restraints: Bond =    0.000   Angle =     0.000   Torsion =     0.000
===============================================================================

 NSTEP =    12000   TIME(PS) =     162.000  TEMP(K) =   309.85  PRESS =     0.0
 Etot   =   -207832.1242  EKtot   =     85153.2656  EPtot      =   -292985.3898
 BOND   =      6598.7878  ANGLE   =     25467.1239  DIHED      =     18487.8478
 1-4 NB =      6255.8574  1-4 EEL =      3549.0511  VDWAALS    =     17636.1650
 EELEC  =   -371883.4147  EHBOND  =         0.0000  RESTRAINT  =       903.1919
 EAMBER (non-restraint)  =   -293888.5817
 EKCMT  =         0.0000  VIRIAL  =         0.0000  VOLUME     =   1346475.9863
                                                    SURFTEN    =         0.0000
                                                    Density    =         0.9427
 ------------------------------------------------------------------------------

 NMR restraints: Bond =    0.000   Angle =     0.000   Torsion =     0.000
===============================================================================

 NSTEP =    13000   TIME(PS) =     163.000  TEMP(K) =   310.28  PRESS =     0.0
 Etot   =   -208258.5123  EKtot   =     85271.4688  EPtot      =   -293529.9810
 BOND   =      6405.7707  ANGLE   =     25428.7427  DIHED      =     18424.9343
 1-4 NB =      6236.4045  1-4 EEL =      3514.0503  VDWAALS    =     17571.5773
 EELEC  =   -372017.6671  EHBOND  =         0.0000  RESTRAINT  =       906.2064
 EAMBER (non-restraint)  =   -294436.1874
 EKCMT  =         0.0000  VIRIAL  =         0.0000  VOLUME     =   1345489.1943
                                                    SURFTEN    =         0.0000
                                                    Density    =         0.9434
 ------------------------------------------------------------------------------

 NMR restraints: Bond =    0.000   Angle =     0.000   Torsion =     0.000
===============================================================================

 NSTEP =    14000   TIME(PS) =     164.000  TEMP(K) =   310.40  PRESS =     0.0
 Etot   =   -207751.3555  EKtot   =     85302.3203  EPtot      =   -293053.6759
 BOND   =      6570.5435  ANGLE   =     25271.3385  DIHED      =     18621.6256
 1-4 NB =      6229.5069  1-4 EEL =      3564.2388  VDWAALS    =     17519.9983
 EELEC  =   -371737.2584  EHBOND  =         0.0000  RESTRAINT  =       906.3311
 EAMBER (non-restraint)  =   -293960.0069
 EKCMT  =         0.0000  VIRIAL  =         0.0000  VOLUME     =   1341491.9842
                                                    SURFTEN    =         0.0000
                                                    Density    =         0.9462
 ------------------------------------------------------------------------------

 NMR restraints: Bond =    0.000   Angle =     0.000   Torsion =     0.000
===============================================================================

 NSTEP =    15000   TIME(PS) =     165.000  TEMP(K) =   309.85  PRESS =     0.0
 Etot   =   -207693.2742  EKtot   =     85152.1094  EPtot      =   -292845.3836
 BOND   =      6458.2233  ANGLE   =     25556.3080  DIHED      =     18663.1245
 1-4 NB =      6324.9914  1-4 EEL =      3486.2795  VDWAALS    =     17456.5452
 EELEC  =   -371693.1680  EHBOND  =         0.0000  RESTRAINT  =       902.3125
 EAMBER (non-restraint)  =   -293747.6961
 EKCMT  =         0.0000  VIRIAL  =         0.0000  VOLUME     =   1340811.7803
                                                    SURFTEN    =         0.0000
                                                    Density    =         0.9467
 ------------------------------------------------------------------------------

 NMR restraints: Bond =    0.000   Angle =     0.000   Torsion =     0.000
===============================================================================

 NSTEP =    16000   TIME(PS) =     166.000  TEMP(K) =   310.01  PRESS =     0.0
 Etot   =   -207825.2958  EKtot   =     85196.8047  EPtot      =   -293022.1005
 BOND   =      6644.9563  ANGLE   =     25477.3199  DIHED      =     18670.9365
 1-4 NB =      6278.5701  1-4 EEL =      3604.3429  VDWAALS    =     18124.8349
 EELEC  =   -372704.4339  EHBOND  =         0.0000  RESTRAINT  =       881.3727
 EAMBER (non-restraint)  =   -293903.4732
 EKCMT  =         0.0000  VIRIAL  =         0.0000  VOLUME     =   1334861.2194
                                                    SURFTEN    =         0.0000
                                                    Density    =         0.9509
 ------------------------------------------------------------------------------

 NMR restraints: Bond =    0.000   Angle =     0.000   Torsion =     0.000
===============================================================================

 NSTEP =    17000   TIME(PS) =     167.000  TEMP(K) =   310.17  PRESS =     0.0
 Etot   =   -207822.7119  EKtot   =     85240.0938  EPtot      =   -293062.8056
 BOND   =      6487.5493  ANGLE   =     25459.7367  DIHED      =     18595.0666
 1-4 NB =      6276.1708  1-4 EEL =      3488.5615  VDWAALS    =     17766.3602
 EELEC  =   -372018.1048  EHBOND  =         0.0000  RESTRAINT  =       881.8540
 EAMBER (non-restraint)  =   -293944.6597
 EKCMT  =         0.0000  VIRIAL  =         0.0000  VOLUME     =   1333318.0181
                                                    SURFTEN    =         0.0000
                                                    Density    =         0.9520
 ------------------------------------------------------------------------------

 NMR restraints: Bond =    0.000   Angle =     0.000   Torsion =     0.000
===============================================================================

 NSTEP =    18000   TIME(PS) =     168.000  TEMP(K) =   311.01  PRESS =     0.0
 Etot   =   -207806.3999  EKtot   =     85469.7344  EPtot      =   -293276.1343
 BOND   =      6548.3403  ANGLE   =     25422.5393  DIHED      =     18633.3063
 1-4 NB =      6231.6361  1-4 EEL =      3512.4307  VDWAALS    =     16973.9631
 EELEC  =   -371486.8525  EHBOND  =         0.0000  RESTRAINT  =       888.5024
 EAMBER (non-restraint)  =   -294164.6367
 EKCMT  =         0.0000  VIRIAL  =         0.0000  VOLUME     =   1332009.4801
                                                    SURFTEN    =         0.0000
                                                    Density    =         0.9529
 ------------------------------------------------------------------------------

 NMR restraints: Bond =    0.000   Angle =     0.000   Torsion =     0.000
===============================================================================

 NSTEP =    19000   TIME(PS) =     169.000  TEMP(K) =   310.13  PRESS =     0.0
 Etot   =   -207942.5637  EKtot   =     85227.9062  EPtot      =   -293170.4699
 BOND   =      6425.5785  ANGLE   =     25534.1982  DIHED      =     18625.6781
 1-4 NB =      6311.8485  1-4 EEL =      3433.8026  VDWAALS    =     17755.9150
 EELEC  =   -372163.9314  EHBOND  =         0.0000  RESTRAINT  =       906.4407
 EAMBER (non-restraint)  =   -294076.9106
 EKCMT  =         0.0000  VIRIAL  =         0.0000  VOLUME     =   1328840.2793
                                                    SURFTEN    =         0.0000
                                                    Density    =         0.9552
 ------------------------------------------------------------------------------

 NMR restraints: Bond =    0.000   Angle =     0.000   Torsion =     0.000
===============================================================================

 NSTEP =    20000   TIME(PS) =     170.000  TEMP(K) =   309.80  PRESS =     0.0
 Etot   =   -207957.6201  EKtot   =     85139.0859  EPtot      =   -293096.7061
 BOND   =      6575.8105  ANGLE   =     25608.0152  DIHED      =     18557.1581
 1-4 NB =      6257.2220  1-4 EEL =      3422.3453  VDWAALS    =     17480.0041
 EELEC  =   -371908.7808  EHBOND  =         0.0000  RESTRAINT  =       911.5194
 EAMBER (non-restraint)  =   -294008.2255
 EKCMT  =         0.0000  VIRIAL  =         0.0000  VOLUME     =   1325548.7592
                                                    SURFTEN    =         0.0000
                                                    Density    =         0.9576
 ------------------------------------------------------------------------------

 NMR restraints: Bond =    0.000   Angle =     0.000   Torsion =     0.000
===============================================================================

 NSTEP =    21000   TIME(PS) =     171.000  TEMP(K) =   310.08  PRESS =     0.0
 Etot   =   -208173.8443  EKtot   =     85216.4375  EPtot      =   -293390.2818
 BOND   =      6536.1923  ANGLE   =     25633.2027  DIHED      =     18551.1403
 1-4 NB =      6238.8360  1-4 EEL =      3530.7713  VDWAALS    =     18102.5374
 EELEC  =   -372902.9346  EHBOND  =         0.0000  RESTRAINT  =       919.9728
 EAMBER (non-restraint)  =   -294310.2546
 EKCMT  =         0.0000  VIRIAL  =         0.0000  VOLUME     =   1323687.3953
                                                    SURFTEN    =         0.0000
                                                    Density    =         0.9589
 ------------------------------------------------------------------------------

 NMR restraints: Bond =    0.000   Angle =     0.000   Torsion =     0.000
===============================================================================

 NSTEP =    22000   TIME(PS) =     172.000  TEMP(K) =   309.78  PRESS =     0.0
 Etot   =   -208080.0412  EKtot   =     85131.6484  EPtot      =   -293211.6897
 BOND   =      6537.1635  ANGLE   =     25609.7862  DIHED      =     18699.7134
 1-4 NB =      6246.8048  1-4 EEL =      3496.5920  VDWAALS    =     17604.8052
 EELEC  =   -372352.6594  EHBOND  =         0.0000  RESTRAINT  =       946.1046
 EAMBER (non-restraint)  =   -294157.7943
 EKCMT  =         0.0000  VIRIAL  =         0.0000  VOLUME     =   1323177.6269
                                                    SURFTEN    =         0.0000
                                                    Density    =         0.9593
 ------------------------------------------------------------------------------

 NMR restraints: Bond =    0.000   Angle =     0.000   Torsion =     0.000
===============================================================================

 NSTEP =    23000   TIME(PS) =     173.000  TEMP(K) =   311.31  PRESS =     0.0
 Etot   =   -208157.0734  EKtot   =     85553.8984  EPtot      =   -293710.9718
 BOND   =      6522.0384  ANGLE   =     25579.4992  DIHED      =     18599.8873
 1-4 NB =      6251.6995  1-4 EEL =      3513.0320  VDWAALS    =     17272.9999
 EELEC  =   -372359.4093  EHBOND  =         0.0000  RESTRAINT  =       909.2810
 EAMBER (non-restraint)  =   -294620.2529
 EKCMT  =         0.0000  VIRIAL  =         0.0000  VOLUME     =   1321619.7796
                                                    SURFTEN    =         0.0000
                                                    Density    =         0.9604
 ------------------------------------------------------------------------------

 NMR restraints: Bond =    0.000   Angle =     0.000   Torsion =     0.000
===============================================================================
| MC Barostat: Decreasing size of volume moves

 NSTEP =    24000   TIME(PS) =     174.000  TEMP(K) =   310.83  PRESS =     0.0
 Etot   =   -208310.2401  EKtot   =     85422.1641  EPtot      =   -293732.4041
 BOND   =      6434.2577  ANGLE   =     25627.8725  DIHED      =     18556.9470
 1-4 NB =      6277.7113  1-4 EEL =      3488.1257  VDWAALS    =     17169.3342
 EELEC  =   -372182.4508  EHBOND  =         0.0000  RESTRAINT  =       895.7983
 EAMBER (non-restraint)  =   -294628.2024
 EKCMT  =         0.0000  VIRIAL  =         0.0000  VOLUME     =   1321575.5025
                                                    SURFTEN    =         0.0000
                                                    Density    =         0.9604
 ------------------------------------------------------------------------------

 NMR restraints: Bond =    0.000   Angle =     0.000   Torsion =     0.000
===============================================================================
| MC Barostat: Decreasing size of volume moves

 NSTEP =    25000   TIME(PS) =     175.000  TEMP(K) =   309.75  PRESS =     0.0
 Etot   =   -207832.2092  EKtot   =     85124.6875  EPtot      =   -292956.8967
 BOND   =      6625.3150  ANGLE   =     25787.0471  DIHED      =     18571.9304
 1-4 NB =      6294.5969  1-4 EEL =      3482.3631  VDWAALS    =     17227.4062
 EELEC  =   -371847.7332  EHBOND  =         0.0000  RESTRAINT  =       902.1779
 EAMBER (non-restraint)  =   -293859.0746
 EKCMT  =         0.0000  VIRIAL  =         0.0000  VOLUME     =   1319237.1714
                                                    SURFTEN    =         0.0000
                                                    Density    =         0.9622
 ------------------------------------------------------------------------------

 NMR restraints: Bond =    0.000   Angle =     0.000   Torsion =     0.000
===============================================================================
| MC Barostat: Decreasing size of volume moves

 NSTEP =    26000   TIME(PS) =     176.000  TEMP(K) =   310.20  PRESS =     0.0
 Etot   =   -208441.1445  EKtot   =     85247.9375  EPtot      =   -293689.0820
 BOND   =      6624.3615  ANGLE   =     25599.1117  DIHED      =     18545.2215
 1-4 NB =      6355.8190  1-4 EEL =      3612.1467  VDWAALS    =     17695.3739
 EELEC  =   -373019.9876  EHBOND  =         0.0000  RESTRAINT  =       898.8712
 EAMBER (non-restraint)  =   -294587.9532
 EKCMT  =         0.0000  VIRIAL  =         0.0000  VOLUME     =   1318216.8886
                                                    SURFTEN    =         0.0000
                                                    Density    =         0.9629
 ------------------------------------------------------------------------------

 NMR restraints: Bond =    0.000   Angle =     0.000   Torsion =     0.000
===============================================================================

 NSTEP =    27000   TIME(PS) =     177.000  TEMP(K) =   308.27  PRESS =     0.0
 Etot   =   -209211.4085  EKtot   =     84718.7422  EPtot      =   -293930.1507
 BOND   =      6639.7087  ANGLE   =     25559.9772  DIHED      =     18516.6441
 1-4 NB =      6305.2908  1-4 EEL =      3526.0932  VDWAALS    =     17686.6975
 EELEC  =   -373046.6110  EHBOND  =         0.0000  RESTRAINT  =       882.0488
 EAMBER (non-restraint)  =   -294812.1994
 EKCMT  =         0.0000  VIRIAL  =         0.0000  VOLUME     =   1312838.0064
                                                    SURFTEN    =         0.0000
                                                    Density    =         0.9668
 ------------------------------------------------------------------------------

 NMR restraints: Bond =    0.000   Angle =     0.000   Torsion =     0.000
===============================================================================

 NSTEP =    28000   TIME(PS) =     178.000  TEMP(K) =   310.00  PRESS =     0.0
 Etot   =   -209171.6869  EKtot   =     85193.6797  EPtot      =   -294365.3665
 BOND   =      6478.6117  ANGLE   =     25382.7464  DIHED      =     18607.0177
 1-4 NB =      6284.0376  1-4 EEL =      3521.2816  VDWAALS    =     17367.9632
 EELEC  =   -372877.9276  EHBOND  =         0.0000  RESTRAINT  =       870.9029
 EAMBER (non-restraint)  =   -295236.2694
 EKCMT  =         0.0000  VIRIAL  =         0.0000  VOLUME     =   1310571.2483
                                                    SURFTEN    =         0.0000
                                                    Density    =         0.9685
 ------------------------------------------------------------------------------

 NMR restraints: Bond =    0.000   Angle =     0.000   Torsion =     0.000
===============================================================================

 NSTEP =    29000   TIME(PS) =     179.000  TEMP(K) =   311.10  PRESS =     0.0
 Etot   =   -208769.9447  EKtot   =     85495.0859  EPtot      =   -294265.0306
 BOND   =      6542.3497  ANGLE   =     25386.6798  DIHED      =     18534.6250
 1-4 NB =      6313.6383  1-4 EEL =      3490.7082  VDWAALS    =     16983.9507
 EELEC  =   -372400.1921  EHBOND  =         0.0000  RESTRAINT  =       883.2098
 EAMBER (non-restraint)  =   -295148.2404
 EKCMT  =         0.0000  VIRIAL  =         0.0000  VOLUME     =   1310029.9948
                                                    SURFTEN    =         0.0000
                                                    Density    =         0.9689
 ------------------------------------------------------------------------------

 NMR restraints: Bond =    0.000   Angle =     0.000   Torsion =     0.000
===============================================================================
| MC Barostat: Decreasing size of volume moves

 NSTEP =    30000   TIME(PS) =     180.000  TEMP(K) =   310.75  PRESS =     0.0
 Etot   =   -208632.7199  EKtot   =     85400.4766  EPtot      =   -294033.1965
 BOND   =      6550.9441  ANGLE   =     25509.6871  DIHED      =     18582.7103
 1-4 NB =      6304.9799  1-4 EEL =      3442.7700  VDWAALS    =     17148.6424
 EELEC  =   -372453.0516  EHBOND  =         0.0000  RESTRAINT  =       880.1213
 EAMBER (non-restraint)  =   -294913.3178
 EKCMT  =         0.0000  VIRIAL  =         0.0000  VOLUME     =   1310029.9948
                                                    SURFTEN    =         0.0000
                                                    Density    =         0.9689
 ------------------------------------------------------------------------------

 NMR restraints: Bond =    0.000   Angle =     0.000   Torsion =     0.000
===============================================================================
| MC Barostat: Decreasing size of volume moves

 NSTEP =    31000   TIME(PS) =     181.000  TEMP(K) =   310.03  PRESS =     0.0
 Etot   =   -209110.2241  EKtot   =     85202.5547  EPtot      =   -294312.7788
 BOND   =      6503.1228  ANGLE   =     25468.6023  DIHED      =     18639.4587
 1-4 NB =      6294.9805  1-4 EEL =      3485.8997  VDWAALS    =     17382.4809
 EELEC  =   -372948.7054  EHBOND  =         0.0000  RESTRAINT  =       861.3817
 EAMBER (non-restraint)  =   -295174.1605
 EKCMT  =         0.0000  VIRIAL  =         0.0000  VOLUME     =   1307458.3844
                                                    SURFTEN    =         0.0000
                                                    Density    =         0.9708
 ------------------------------------------------------------------------------

 NMR restraints: Bond =    0.000   Angle =     0.000   Torsion =     0.000
===============================================================================
| MC Barostat: Decreasing size of volume moves

 NSTEP =    32000   TIME(PS) =     182.000  TEMP(K) =   310.31  PRESS =     0.0
 Etot   =   -208790.3312  EKtot   =     85277.7500  EPtot      =   -294068.0812
 BOND   =      6484.0687  ANGLE   =     25503.4511  DIHED      =     18549.9656
 1-4 NB =      6316.8924  1-4 EEL =      3541.3666  VDWAALS    =     17358.4353
 EELEC  =   -372698.6738  EHBOND  =         0.0000  RESTRAINT  =       876.4129
 EAMBER (non-restraint)  =   -294944.4941
 EKCMT  =         0.0000  VIRIAL  =         0.0000  VOLUME     =   1306064.5317
                                                    SURFTEN    =         0.0000
                                                    Density    =         0.9719
 ------------------------------------------------------------------------------

 NMR restraints: Bond =    0.000   Angle =     0.000   Torsion =     0.000
===============================================================================
| MC Barostat: Decreasing size of volume moves

 NSTEP =    33000   TIME(PS) =     183.000  TEMP(K) =   310.69  PRESS =     0.0
 Etot   =   -208929.7787  EKtot   =     85382.6641  EPtot      =   -294312.4427
 BOND   =      6506.6488  ANGLE   =     25649.5360  DIHED      =     18553.6574
 1-4 NB =      6241.6975  1-4 EEL =      3508.1847  VDWAALS    =     17101.6937
 EELEC  =   -372756.0562  EHBOND  =         0.0000  RESTRAINT  =       882.1955
 EAMBER (non-restraint)  =   -295194.6382
 EKCMT  =         0.0000  VIRIAL  =         0.0000  VOLUME     =   1303251.1330
                                                    SURFTEN    =         0.0000
                                                    Density    =         0.9740
 ------------------------------------------------------------------------------

 NMR restraints: Bond =    0.000   Angle =     0.000   Torsion =     0.000
===============================================================================

 NSTEP =    34000   TIME(PS) =     184.000  TEMP(K) =   309.95  PRESS =     0.0
 Etot   =   -209065.5203  EKtot   =     85179.8438  EPtot      =   -294245.3640
 BOND   =      6446.7689  ANGLE   =     25634.7816  DIHED      =     18485.8422
 1-4 NB =      6256.0848  1-4 EEL =      3532.2925  VDWAALS    =     17554.1696
 EELEC  =   -373088.5498  EHBOND  =         0.0000  RESTRAINT  =       933.2463
 EAMBER (non-restraint)  =   -295178.6103
 EKCMT  =         0.0000  VIRIAL  =         0.0000  VOLUME     =   1299019.6676
                                                    SURFTEN    =         0.0000
                                                    Density    =         0.9771
 ------------------------------------------------------------------------------

 NMR restraints: Bond =    0.000   Angle =     0.000   Torsion =     0.000
===============================================================================
| MC Barostat: Decreasing size of volume moves

 NSTEP =    35000   TIME(PS) =     185.000  TEMP(K) =   310.47  PRESS =     0.0
 Etot   =   -209241.3305  EKtot   =     85323.1875  EPtot      =   -294564.5180
 BOND   =      6473.0333  ANGLE   =     25715.1061  DIHED      =     18645.5188
 1-4 NB =      6317.1020  1-4 EEL =      3555.2301  VDWAALS    =     17468.3992
 EELEC  =   -373627.1122  EHBOND  =         0.0000  RESTRAINT  =       888.2047
 EAMBER (non-restraint)  =   -295452.7227
 EKCMT  =         0.0000  VIRIAL  =         0.0000  VOLUME     =   1297292.5199
                                                    SURFTEN    =         0.0000
                                                    Density    =         0.9784
 ------------------------------------------------------------------------------

 NMR restraints: Bond =    0.000   Angle =     0.000   Torsion =     0.000
===============================================================================

 NSTEP =    36000   TIME(PS) =     186.000  TEMP(K) =   309.62  PRESS =     0.0
 Etot   =   -209222.2634  EKtot   =     85088.5156  EPtot      =   -294310.7790
 BOND   =      6406.1323  ANGLE   =     25534.6027  DIHED      =     18613.3429
 1-4 NB =      6280.9444  1-4 EEL =      3502.1082  VDWAALS    =     17383.9959
 EELEC  =   -372940.3835  EHBOND  =         0.0000  RESTRAINT  =       908.4781
 EAMBER (non-restraint)  =   -295219.2571
 EKCMT  =         0.0000  VIRIAL  =         0.0000  VOLUME     =   1294776.3799
                                                    SURFTEN    =         0.0000
                                                    Density    =         0.9803
 ------------------------------------------------------------------------------

 NMR restraints: Bond =    0.000   Angle =     0.000   Torsion =     0.000
===============================================================================

 NSTEP =    37000   TIME(PS) =     187.000  TEMP(K) =   309.54  PRESS =     0.0
 Etot   =   -209318.7387  EKtot   =     85067.1250  EPtot      =   -294385.8637
 BOND   =      6556.7265  ANGLE   =     25495.9429  DIHED      =     18563.5472
 1-4 NB =      6262.7671  1-4 EEL =      3550.4177  VDWAALS    =     17228.0161
 EELEC  =   -372949.3905  EHBOND  =         0.0000  RESTRAINT  =       906.1093
 EAMBER (non-restraint)  =   -295291.9730
 EKCMT  =         0.0000  VIRIAL  =         0.0000  VOLUME     =   1294237.8341
                                                    SURFTEN    =         0.0000
                                                    Density    =         0.9807
 ------------------------------------------------------------------------------

 NMR restraints: Bond =    0.000   Angle =     0.000   Torsion =     0.000
===============================================================================
| MC Barostat: Decreasing size of volume moves

 NSTEP =    38000   TIME(PS) =     188.000  TEMP(K) =   309.34  PRESS =     0.0
 Etot   =   -208957.9637  EKtot   =     85012.9453  EPtot      =   -293970.9090
 BOND   =      6635.5252  ANGLE   =     25627.8134  DIHED      =     18629.9607
 1-4 NB =      6280.9366  1-4 EEL =      3556.3029  VDWAALS    =     17333.7834
 EELEC  =   -372937.9917  EHBOND  =         0.0000  RESTRAINT  =       902.7605
 EAMBER (non-restraint)  =   -294873.6695
 EKCMT  =         0.0000  VIRIAL  =         0.0000  VOLUME     =   1294265.4314
                                                    SURFTEN    =         0.0000
                                                    Density    =         0.9807
 ------------------------------------------------------------------------------

 NMR restraints: Bond =    0.000   Angle =     0.000   Torsion =     0.000
===============================================================================

 NSTEP =    39000   TIME(PS) =     189.000  TEMP(K) =   308.39  PRESS =     0.0
 Etot   =   -209366.2017  EKtot   =     84752.2266  EPtot      =   -294118.4282
 BOND   =      6506.9125  ANGLE   =     25763.0060  DIHED      =     18622.2190
 1-4 NB =      6238.2509  1-4 EEL =      3532.5992  VDWAALS    =     16594.1591
 EELEC  =   -372293.4348  EHBOND  =         0.0000  RESTRAINT  =       917.8599
 EAMBER (non-restraint)  =   -295036.2881
 EKCMT  =         0.0000  VIRIAL  =         0.0000  VOLUME     =   1292720.9811
                                                    SURFTEN    =         0.0000
                                                    Density    =         0.9819
 ------------------------------------------------------------------------------

 NMR restraints: Bond =    0.000   Angle =     0.000   Torsion =     0.000
===============================================================================
| MC Barostat: Decreasing size of volume moves

 NSTEP =    40000   TIME(PS) =     190.000  TEMP(K) =   310.16  PRESS =     0.0
 Etot   =   -209573.1100  EKtot   =     85236.3516  EPtot      =   -294809.4616
 BOND   =      6414.6688  ANGLE   =     25452.5036  DIHED      =     18534.2141
 1-4 NB =      6316.4183  1-4 EEL =      3458.4807  VDWAALS    =     17043.6160
 EELEC  =   -372943.1466  EHBOND  =         0.0000  RESTRAINT  =       913.7835
 EAMBER (non-restraint)  =   -295723.2451
 EKCMT  =         0.0000  VIRIAL  =         0.0000  VOLUME     =   1290154.2733
                                                    SURFTEN    =         0.0000
                                                    Density    =         0.9838
 ------------------------------------------------------------------------------

 NMR restraints: Bond =    0.000   Angle =     0.000   Torsion =     0.000
===============================================================================

 NSTEP =    41000   TIME(PS) =     191.000  TEMP(K) =   309.66  PRESS =     0.0
 Etot   =   -209549.6567  EKtot   =     85098.7578  EPtot      =   -294648.4145
 BOND   =      6471.9666  ANGLE   =     25469.5515  DIHED      =     18665.3217
 1-4 NB =      6227.7578  1-4 EEL =      3503.5265  VDWAALS    =     16725.2285
 EELEC  =   -372620.7348  EHBOND  =         0.0000  RESTRAINT  =       908.9677
 EAMBER (non-restraint)  =   -295557.3822
 EKCMT  =         0.0000  VIRIAL  =         0.0000  VOLUME     =   1288974.3663
                                                    SURFTEN    =         0.0000
                                                    Density    =         0.9847
 ------------------------------------------------------------------------------

 NMR restraints: Bond =    0.000   Angle =     0.000   Torsion =     0.000
===============================================================================
| MC Barostat: Decreasing size of volume moves

 NSTEP =    42000   TIME(PS) =     192.000  TEMP(K) =   310.82  PRESS =     0.0
 Etot   =   -209093.7463  EKtot   =     85417.8047  EPtot      =   -294511.5510
 BOND   =      6503.8540  ANGLE   =     25726.0019  DIHED      =     18689.2135
 1-4 NB =      6272.7074  1-4 EEL =      3536.1403  VDWAALS    =     16949.3522
 EELEC  =   -373082.3499  EHBOND  =         0.0000  RESTRAINT  =       893.5296
 EAMBER (non-restraint)  =   -295405.0806
 EKCMT  =         0.0000  VIRIAL  =         0.0000  VOLUME     =   1287724.6880
                                                    SURFTEN    =         0.0000
                                                    Density    =         0.9857
 ------------------------------------------------------------------------------

 NMR restraints: Bond =    0.000   Angle =     0.000   Torsion =     0.000
===============================================================================
| MC Barostat: Decreasing size of volume moves

 NSTEP =    43000   TIME(PS) =     193.000  TEMP(K) =   310.53  PRESS =     0.0
 Etot   =   -209398.4226  EKtot   =     85338.9609  EPtot      =   -294737.3835
 BOND   =      6497.4220  ANGLE   =     25689.7984  DIHED      =     18641.3222
 1-4 NB =      6264.5005  1-4 EEL =      3459.8630  VDWAALS    =     16658.5254
 EELEC  =   -372851.3353  EHBOND  =         0.0000  RESTRAINT  =       902.5202
 EAMBER (non-restraint)  =   -295639.9037
 EKCMT  =         0.0000  VIRIAL  =         0.0000  VOLUME     =   1287458.3981
                                                    SURFTEN    =         0.0000
                                                    Density    =         0.9859
 ------------------------------------------------------------------------------

 NMR restraints: Bond =    0.000   Angle =     0.000   Torsion =     0.000
===============================================================================

 NSTEP =    44000   TIME(PS) =     194.000  TEMP(K) =   311.37  PRESS =     0.0
 Etot   =   -208409.5356  EKtot   =     85570.7422  EPtot      =   -293980.2778
 BOND   =      6576.7766  ANGLE   =     25702.0460  DIHED      =     18612.7197
 1-4 NB =      6272.0166  1-4 EEL =      3567.4283  VDWAALS    =     16722.2100
 EELEC  =   -372340.5070  EHBOND  =         0.0000  RESTRAINT  =       907.0322
 EAMBER (non-restraint)  =   -294887.3099
 EKCMT  =         0.0000  VIRIAL  =         0.0000  VOLUME     =   1287725.2108
                                                    SURFTEN    =         0.0000
                                                    Density    =         0.9857
 ------------------------------------------------------------------------------

 NMR restraints: Bond =    0.000   Angle =     0.000   Torsion =     0.000
===============================================================================

 NSTEP =    45000   TIME(PS) =     195.000  TEMP(K) =   310.98  PRESS =     0.0
 Etot   =   -209260.0163  EKtot   =     85462.4922  EPtot      =   -294722.5085
 BOND   =      6450.2345  ANGLE   =     25624.5231  DIHED      =     18569.5159
 1-4 NB =      6344.4681  1-4 EEL =      3554.1260  VDWAALS    =     16794.7038
 EELEC  =   -372960.2527  EHBOND  =         0.0000  RESTRAINT  =       900.1728
 EAMBER (non-restraint)  =   -295622.6813
 EKCMT  =         0.0000  VIRIAL  =         0.0000  VOLUME     =   1284852.2356
                                                    SURFTEN    =         0.0000
                                                    Density    =         0.9879
 ------------------------------------------------------------------------------

 NMR restraints: Bond =    0.000   Angle =     0.000   Torsion =     0.000
===============================================================================

 NSTEP =    46000   TIME(PS) =     196.000  TEMP(K) =   309.39  PRESS =     0.0
 Etot   =   -209610.4079  EKtot   =     85027.1797  EPtot      =   -294637.5876
 BOND   =      6517.6935  ANGLE   =     25572.7282  DIHED      =     18600.2453
 1-4 NB =      6244.2117  1-4 EEL =      3503.6013  VDWAALS    =     17244.1362
 EELEC  =   -373198.1456  EHBOND  =         0.0000  RESTRAINT  =       877.9419
 EAMBER (non-restraint)  =   -295515.5295
 EKCMT  =         0.0000  VIRIAL  =         0.0000  VOLUME     =   1283124.7252
                                                    SURFTEN    =         0.0000
                                                    Density    =         0.9892
 ------------------------------------------------------------------------------

 NMR restraints: Bond =    0.000   Angle =     0.000   Torsion =     0.000
===============================================================================

 NSTEP =    47000   TIME(PS) =     197.000  TEMP(K) =   310.54  PRESS =     0.0
 Etot   =   -209078.0230  EKtot   =     85341.5078  EPtot      =   -294419.5308
 BOND   =      6638.2162  ANGLE   =     25628.1223  DIHED      =     18554.5235
 1-4 NB =      6313.4179  1-4 EEL =      3508.1838  VDWAALS    =     16991.7668
 EELEC  =   -372962.8914  EHBOND  =         0.0000  RESTRAINT  =       909.1301
 EAMBER (non-restraint)  =   -295328.6609
 EKCMT  =         0.0000  VIRIAL  =         0.0000  VOLUME     =   1283725.1203
                                                    SURFTEN    =         0.0000
                                                    Density    =         0.9888
 ------------------------------------------------------------------------------

 NMR restraints: Bond =    0.000   Angle =     0.000   Torsion =     0.000
===============================================================================

 NSTEP =    48000   TIME(PS) =     198.000  TEMP(K) =   309.55  PRESS =     0.0
 Etot   =   -209988.7703  EKtot   =     85068.7734  EPtot      =   -295057.5437
 BOND   =      6474.5865  ANGLE   =     25736.5014  DIHED      =     18598.5450
 1-4 NB =      6268.8726  1-4 EEL =      3389.8403  VDWAALS    =     17029.6257
 EELEC  =   -373452.9218  EHBOND  =         0.0000  RESTRAINT  =       897.4065
 EAMBER (non-restraint)  =   -295954.9502
 EKCMT  =         0.0000  VIRIAL  =         0.0000  VOLUME     =   1281131.3026
                                                    SURFTEN    =         0.0000
                                                    Density    =         0.9908
 ------------------------------------------------------------------------------

 NMR restraints: Bond =    0.000   Angle =     0.000   Torsion =     0.000
===============================================================================

 NSTEP =    49000   TIME(PS) =     199.000  TEMP(K) =   307.68  PRESS =     0.0
 Etot   =   -210667.2015  EKtot   =     84555.0234  EPtot      =   -295222.2250
 BOND   =      6561.7987  ANGLE   =     25388.4675  DIHED      =     18609.9405
 1-4 NB =      6256.2016  1-4 EEL =      3440.9336  VDWAALS    =     17011.9088
 EELEC  =   -373412.8347  EHBOND  =         0.0000  RESTRAINT  =       921.3590
 EAMBER (non-restraint)  =   -296143.5840
 EKCMT  =         0.0000  VIRIAL  =         0.0000  VOLUME     =   1278356.7423
                                                    SURFTEN    =         0.0000
                                                    Density    =         0.9929
 ------------------------------------------------------------------------------

 NMR restraints: Bond =    0.000   Angle =     0.000   Torsion =     0.000
===============================================================================

 NSTEP =    50000   TIME(PS) =     200.000  TEMP(K) =   310.52  PRESS =     0.0
 Etot   =   -210320.3716  EKtot   =     85337.2109  EPtot      =   -295657.5825
 BOND   =      6397.0499  ANGLE   =     25465.2494  DIHED      =     18562.3870
 1-4 NB =      6368.3380  1-4 EEL =      3536.5827  VDWAALS    =     17027.9046
 EELEC  =   -373938.3781  EHBOND  =         0.0000  RESTRAINT  =       923.2841
 EAMBER (non-restraint)  =   -296580.8666
 EKCMT  =         0.0000  VIRIAL  =         0.0000  VOLUME     =   1278245.9389
                                                    SURFTEN    =         0.0000
                                                    Density    =         0.9930
 ------------------------------------------------------------------------------

 NMR restraints: Bond =    0.000   Angle =     0.000   Torsion =     0.000
===============================================================================

 NSTEP =    51000   TIME(PS) =     201.000  TEMP(K) =   310.34  PRESS =     0.0
 Etot   =   -209929.7150  EKtot   =     85287.4141  EPtot      =   -295217.1291
 BOND   =      6560.2301  ANGLE   =     25603.0977  DIHED      =     18618.4116
 1-4 NB =      6256.3491  1-4 EEL =      3497.1988  VDWAALS    =     16853.4735
 EELEC  =   -373483.4176  EHBOND  =         0.0000  RESTRAINT  =       877.5278
 EAMBER (non-restraint)  =   -296094.6568
 EKCMT  =         0.0000  VIRIAL  =         0.0000  VOLUME     =   1278379.5239
                                                    SURFTEN    =         0.0000
                                                    Density    =         0.9929
 ------------------------------------------------------------------------------

 NMR restraints: Bond =    0.000   Angle =     0.000   Torsion =     0.000
===============================================================================

 NSTEP =    52000   TIME(PS) =     202.000  TEMP(K) =   309.80  PRESS =     0.0
 Etot   =   -209825.3467  EKtot   =     85139.7578  EPtot      =   -294965.1045
 BOND   =      6544.1060  ANGLE   =     25717.3054  DIHED      =     18572.1160
 1-4 NB =      6283.9066  1-4 EEL =      3532.9907  VDWAALS    =     17237.1031
 EELEC  =   -373771.2233  EHBOND  =         0.0000  RESTRAINT  =       918.5910
 EAMBER (non-restraint)  =   -295883.6955
 EKCMT  =         0.0000  VIRIAL  =         0.0000  VOLUME     =   1278446.7882
                                                    SURFTEN    =         0.0000
                                                    Density    =         0.9929
 ------------------------------------------------------------------------------

 NMR restraints: Bond =    0.000   Angle =     0.000   Torsion =     0.000
===============================================================================

 NSTEP =    53000   TIME(PS) =     203.000  TEMP(K) =   310.18  PRESS =     0.0
 Etot   =   -209971.0155  EKtot   =     85243.0469  EPtot      =   -295214.0624
 BOND   =      6378.5663  ANGLE   =     25505.2145  DIHED      =     18548.9791
 1-4 NB =      6290.6370  1-4 EEL =      3513.5177  VDWAALS    =     16630.2668
 EELEC  =   -372976.6888  EHBOND  =         0.0000  RESTRAINT  =       895.4451
 EAMBER (non-restraint)  =   -296109.5074
 EKCMT  =         0.0000  VIRIAL  =         0.0000  VOLUME     =   1277530.3838
                                                    SURFTEN    =         0.0000
                                                    Density    =         0.9936
 ------------------------------------------------------------------------------

 NMR restraints: Bond =    0.000   Angle =     0.000   Torsion =     0.000
===============================================================================

 NSTEP =    54000   TIME(PS) =     204.000  TEMP(K) =   309.57  PRESS =     0.0
 Etot   =   -210078.3029  EKtot   =     85075.5469  EPtot      =   -295153.8498
 BOND   =      6559.6834  ANGLE   =     25524.6623  DIHED      =     18663.3107
 1-4 NB =      6284.2857  1-4 EEL =      3559.6625  VDWAALS    =     16631.5372
 EELEC  =   -373264.0143  EHBOND  =         0.0000  RESTRAINT  =       887.0228
 EAMBER (non-restraint)  =   -296040.8726
 EKCMT  =         0.0000  VIRIAL  =         0.0000  VOLUME     =   1276689.7196
                                                    SURFTEN    =         0.0000
                                                    Density    =         0.9942
 ------------------------------------------------------------------------------

 NMR restraints: Bond =    0.000   Angle =     0.000   Torsion =     0.000
===============================================================================

 NSTEP =    55000   TIME(PS) =     205.000  TEMP(K) =   310.46  PRESS =     0.0
 Etot   =   -209686.1241  EKtot   =     85319.7266  EPtot      =   -295005.8507
 BOND   =      6502.5445  ANGLE   =     25668.0785  DIHED      =     18655.9599
 1-4 NB =      6300.0448  1-4 EEL =      3575.9043  VDWAALS    =     16622.0404
 EELEC  =   -373230.3999  EHBOND  =         0.0000  RESTRAINT  =       899.9770
 EAMBER (non-restraint)  =   -295905.8277
 EKCMT  =         0.0000  VIRIAL  =         0.0000  VOLUME     =   1274900.8691
                                                    SURFTEN    =         0.0000
                                                    Density    =         0.9956
 ------------------------------------------------------------------------------

 NMR restraints: Bond =    0.000   Angle =     0.000   Torsion =     0.000
===============================================================================

 NSTEP =    56000   TIME(PS) =     206.000  TEMP(K) =   307.43  PRESS =     0.0
 Etot   =   -210444.2500  EKtot   =     84486.1328  EPtot      =   -294930.3828
 BOND   =      6475.5921  ANGLE   =     25640.3375  DIHED      =     18575.7519
 1-4 NB =      6337.6930  1-4 EEL =      3556.4127  VDWAALS    =     16366.6487
 EELEC  =   -372781.9550  EHBOND  =         0.0000  RESTRAINT  =       899.1363
 EAMBER (non-restraint)  =   -295829.5191
 EKCMT  =         0.0000  VIRIAL  =         0.0000  VOLUME     =   1273853.9783
                                                    SURFTEN    =         0.0000
                                                    Density    =         0.9964
 ------------------------------------------------------------------------------

 NMR restraints: Bond =    0.000   Angle =     0.000   Torsion =     0.000
===============================================================================

 NSTEP =    57000   TIME(PS) =     207.000  TEMP(K) =   309.75  PRESS =     0.0
 Etot   =   -210335.5762  EKtot   =     85123.4609  EPtot      =   -295459.0372
 BOND   =      6473.1295  ANGLE   =     25560.3521  DIHED      =     18557.9027
 1-4 NB =      6371.3972  1-4 EEL =      3504.4434  VDWAALS    =     16853.5352
 EELEC  =   -373664.5473  EHBOND  =         0.0000  RESTRAINT  =       884.7501
 EAMBER (non-restraint)  =   -296343.7873
 EKCMT  =         0.0000  VIRIAL  =         0.0000  VOLUME     =   1273597.5763
                                                    SURFTEN    =         0.0000
                                                    Density    =         0.9966
 ------------------------------------------------------------------------------

 NMR restraints: Bond =    0.000   Angle =     0.000   Torsion =     0.000
===============================================================================

 NSTEP =    58000   TIME(PS) =     208.000  TEMP(K) =   308.25  PRESS =     0.0
 Etot   =   -210943.7993  EKtot   =     84711.7109  EPtot      =   -295655.5102
 BOND   =      6512.6196  ANGLE   =     25509.4369  DIHED      =     18571.5571
 1-4 NB =      6255.7963  1-4 EEL =      3501.4747  VDWAALS    =     16498.1469
 EELEC  =   -373419.1133  EHBOND  =         0.0000  RESTRAINT  =       914.5716
 EAMBER (non-restraint)  =   -296570.0818
 EKCMT  =         0.0000  VIRIAL  =         0.0000  VOLUME     =   1273787.7071
                                                    SURFTEN    =         0.0000
                                                    Density    =         0.9965
 ------------------------------------------------------------------------------

 NMR restraints: Bond =    0.000   Angle =     0.000   Torsion =     0.000
===============================================================================

 NSTEP =    59000   TIME(PS) =     209.000  TEMP(K) =   310.08  PRESS =     0.0
 Etot   =   -210176.3612  EKtot   =     85215.8906  EPtot      =   -295392.2518
 BOND   =      6655.3638  ANGLE   =     25413.1958  DIHED      =     18618.2396
 1-4 NB =      6252.0216  1-4 EEL =      3492.0186  VDWAALS    =     16835.2176
 EELEC  =   -373546.3240  EHBOND  =         0.0000  RESTRAINT  =       888.0152
 EAMBER (non-restraint)  =   -296280.2670
 EKCMT  =         0.0000  VIRIAL  =         0.0000  VOLUME     =   1272545.6356
                                                    SURFTEN    =         0.0000
                                                    Density    =         0.9975
 ------------------------------------------------------------------------------

 NMR restraints: Bond =    0.000   Angle =     0.000   Torsion =     0.000
===============================================================================

 NSTEP =    60000   TIME(PS) =     210.000  TEMP(K) =   310.03  PRESS =     0.0
 Etot   =   -210094.1240  EKtot   =     85200.6875  EPtot      =   -295294.8115
 BOND   =      6454.0560  ANGLE   =     25523.7320  DIHED      =     18550.8020
 1-4 NB =      6320.3901  1-4 EEL =      3618.1004  VDWAALS    =     16406.7559
 EELEC  =   -373069.5803  EHBOND  =         0.0000  RESTRAINT  =       900.9324
 EAMBER (non-restraint)  =   -296195.7439
 EKCMT  =         0.0000  VIRIAL  =         0.0000  VOLUME     =   1271203.3712
                                                    SURFTEN    =         0.0000
                                                    Density    =         0.9985
 ------------------------------------------------------------------------------

 NMR restraints: Bond =    0.000   Angle =     0.000   Torsion =     0.000
===============================================================================

 NSTEP =    61000   TIME(PS) =     211.000  TEMP(K) =   311.06  PRESS =     0.0
 Etot   =   -209825.2271  EKtot   =     85485.9766  EPtot      =   -295311.2036
 BOND   =      6554.7576  ANGLE   =     25760.7033  DIHED      =     18456.8116
 1-4 NB =      6294.4842  1-4 EEL =      3551.2396  VDWAALS    =     16753.2484
 EELEC  =   -373573.5488  EHBOND  =         0.0000  RESTRAINT  =       891.1004
 EAMBER (non-restraint)  =   -296202.3040
 EKCMT  =         0.0000  VIRIAL  =         0.0000  VOLUME     =   1269768.0301
                                                    SURFTEN    =         0.0000
                                                    Density    =         0.9996
 ------------------------------------------------------------------------------

 NMR restraints: Bond =    0.000   Angle =     0.000   Torsion =     0.000
===============================================================================

 NSTEP =    62000   TIME(PS) =     212.000  TEMP(K) =   310.89  PRESS =     0.0
 Etot   =   -210828.5616  EKtot   =     85437.2500  EPtot      =   -296265.8116
 BOND   =      6446.0546  ANGLE   =     25311.7944  DIHED      =     18545.9320
 1-4 NB =      6293.1794  1-4 EEL =      3454.7331  VDWAALS    =     17053.8038
 EELEC  =   -374283.8369  EHBOND  =         0.0000  RESTRAINT  =       912.5280
 EAMBER (non-restraint)  =   -297178.3397
 EKCMT  =         0.0000  VIRIAL  =         0.0000  VOLUME     =   1268544.1031
                                                    SURFTEN    =         0.0000
                                                    Density    =         1.0006
 ------------------------------------------------------------------------------

 NMR restraints: Bond =    0.000   Angle =     0.000   Torsion =     0.000
===============================================================================

 NSTEP =    63000   TIME(PS) =     213.000  TEMP(K) =   309.17  PRESS =     0.0
 Etot   =   -210482.2101  EKtot   =     84966.7031  EPtot      =   -295448.9132
 BOND   =      6484.3706  ANGLE   =     25488.7889  DIHED      =     18562.8714
 1-4 NB =      6319.8475  1-4 EEL =      3566.8047  VDWAALS    =     16088.7630
 EELEC  =   -372849.3084  EHBOND  =         0.0000  RESTRAINT  =       888.9490
 EAMBER (non-restraint)  =   -296337.8622
 EKCMT  =         0.0000  VIRIAL  =         0.0000  VOLUME     =   1271970.9019
                                                    SURFTEN    =         0.0000
                                                    Density    =         0.9979
 ------------------------------------------------------------------------------

 NMR restraints: Bond =    0.000   Angle =     0.000   Torsion =     0.000
===============================================================================

 NSTEP =    64000   TIME(PS) =     214.000  TEMP(K) =   310.78  PRESS =     0.0
 Etot   =   -210052.5994  EKtot   =     85407.5312  EPtot      =   -295460.1307
 BOND   =      6586.1669  ANGLE   =     25522.7197  DIHED      =     18644.8730
 1-4 NB =      6306.1818  1-4 EEL =      3536.4350  VDWAALS    =     16502.3178
 EELEC  =   -373461.4522  EHBOND  =         0.0000  RESTRAINT  =       902.6273
 EAMBER (non-restraint)  =   -296362.7580
 EKCMT  =         0.0000  VIRIAL  =         0.0000  VOLUME     =   1271083.9026
                                                    SURFTEN    =         0.0000
                                                    Density    =         0.9986
 ------------------------------------------------------------------------------

 NMR restraints: Bond =    0.000   Angle =     0.000   Torsion =     0.000
===============================================================================

 NSTEP =    65000   TIME(PS) =     215.000  TEMP(K) =   310.26  PRESS =     0.0
 Etot   =   -210054.4034  EKtot   =     85264.8828  EPtot      =   -295319.2862
 BOND   =      6476.9615  ANGLE   =     25549.4074  DIHED      =     18573.1483
 1-4 NB =      6262.6903  1-4 EEL =      3468.1087  VDWAALS    =     16335.0614
 EELEC  =   -372924.9420  EHBOND  =         0.0000  RESTRAINT  =       940.2782
 EAMBER (non-restraint)  =   -296259.5643
 EKCMT  =         0.0000  VIRIAL  =         0.0000  VOLUME     =   1271049.4983
                                                    SURFTEN    =         0.0000
                                                    Density    =         0.9986
 ------------------------------------------------------------------------------

 NMR restraints: Bond =    0.000   Angle =     0.000   Torsion =     0.000
===============================================================================

 NSTEP =    66000   TIME(PS) =     216.000  TEMP(K) =   310.45  PRESS =     0.0
 Etot   =   -209828.3572  EKtot   =     85316.6406  EPtot      =   -295144.9979
 BOND   =      6475.0037  ANGLE   =     25388.1014  DIHED      =     18665.3661
 1-4 NB =      6275.2077  1-4 EEL =      3581.2102  VDWAALS    =     16602.1576
 EELEC  =   -373034.1129  EHBOND  =         0.0000  RESTRAINT  =       902.0683
 EAMBER (non-restraint)  =   -296047.0661
 EKCMT  =         0.0000  VIRIAL  =         0.0000  VOLUME     =   1269120.6484
                                                    SURFTEN    =         0.0000
                                                    Density    =         1.0001
 ------------------------------------------------------------------------------

 NMR restraints: Bond =    0.000   Angle =     0.000   Torsion =     0.000
===============================================================================

 NSTEP =    67000   TIME(PS) =     217.000  TEMP(K) =   311.38  PRESS =     0.0
 Etot   =   -209259.5081  EKtot   =     85571.9375  EPtot      =   -294831.4456
 BOND   =      6600.7153  ANGLE   =     25528.0667  DIHED      =     18553.1850
 1-4 NB =      6334.2199  1-4 EEL =      3525.9725  VDWAALS    =     16243.1627
 EELEC  =   -372524.0366  EHBOND  =         0.0000  RESTRAINT  =       907.2687
 EAMBER (non-restraint)  =   -295738.7144
 EKCMT  =         0.0000  VIRIAL  =         0.0000  VOLUME     =   1270610.7392
                                                    SURFTEN    =         0.0000
                                                    Density    =         0.9990
 ------------------------------------------------------------------------------

 NMR restraints: Bond =    0.000   Angle =     0.000   Torsion =     0.000
===============================================================================

 NSTEP =    68000   TIME(PS) =     218.000  TEMP(K) =   311.98  PRESS =     0.0
 Etot   =   -209340.7948  EKtot   =     85738.2500  EPtot      =   -295079.0448
 BOND   =      6501.1554  ANGLE   =     25593.8942  DIHED      =     18604.9604
 1-4 NB =      6307.6853  1-4 EEL =      3479.7847  VDWAALS    =     16319.7487
 EELEC  =   -372801.2215  EHBOND  =         0.0000  RESTRAINT  =       914.9480
 EAMBER (non-restraint)  =   -295993.9928
 EKCMT  =         0.0000  VIRIAL  =         0.0000  VOLUME     =   1269220.4488
                                                    SURFTEN    =         0.0000
                                                    Density    =         1.0001
 ------------------------------------------------------------------------------

 NMR restraints: Bond =    0.000   Angle =     0.000   Torsion =     0.000
===============================================================================

 NSTEP =    69000   TIME(PS) =     219.000  TEMP(K) =   310.11  PRESS =     0.0
 Etot   =   -209919.3247  EKtot   =     85224.7109  EPtot      =   -295144.0356
 BOND   =      6608.1572  ANGLE   =     25528.3500  DIHED      =     18642.8359
 1-4 NB =      6261.9186  1-4 EEL =      3509.7585  VDWAALS    =     16525.2165
 EELEC  =   -373120.2717  EHBOND  =         0.0000  RESTRAINT  =       899.9995
 EAMBER (non-restraint)  =   -296044.0351
 EKCMT  =         0.0000  VIRIAL  =         0.0000  VOLUME     =   1268921.4948
                                                    SURFTEN    =         0.0000
                                                    Density    =         1.0003
 ------------------------------------------------------------------------------

 NMR restraints: Bond =    0.000   Angle =     0.000   Torsion =     0.000
===============================================================================

 NSTEP =    70000   TIME(PS) =     220.000  TEMP(K) =   309.50  PRESS =     0.0
 Etot   =   -210631.1621  EKtot   =     85055.0312  EPtot      =   -295686.1933
 BOND   =      6456.8419  ANGLE   =     25519.4898  DIHED      =     18608.7093
 1-4 NB =      6259.1503  1-4 EEL =      3536.8022  VDWAALS    =     16255.6957
 EELEC  =   -373251.6402  EHBOND  =         0.0000  RESTRAINT  =       928.7576
 EAMBER (non-restraint)  =   -296614.9510
 EKCMT  =         0.0000  VIRIAL  =         0.0000  VOLUME     =   1267392.1581
                                                    SURFTEN    =         0.0000
                                                    Density    =         1.0015
 ------------------------------------------------------------------------------

 NMR restraints: Bond =    0.000   Angle =     0.000   Torsion =     0.000
===============================================================================

 NSTEP =    71000   TIME(PS) =     221.000  TEMP(K) =   309.35  PRESS =     0.0
 Etot   =   -210744.1139  EKtot   =     85015.3516  EPtot      =   -295759.4655
 BOND   =      6419.9956  ANGLE   =     25518.9365  DIHED      =     18565.8455
 1-4 NB =      6284.7816  1-4 EEL =      3555.1742  VDWAALS    =     16175.4523
 EELEC  =   -373191.0808  EHBOND  =         0.0000  RESTRAINT  =       911.4296
 EAMBER (non-restraint)  =   -296670.8951
 EKCMT  =         0.0000  VIRIAL  =         0.0000  VOLUME     =   1267027.0291
                                                    SURFTEN    =         0.0000
                                                    Density    =         1.0018
 ------------------------------------------------------------------------------

 NMR restraints: Bond =    0.000   Angle =     0.000   Torsion =     0.000
===============================================================================

 NSTEP =    72000   TIME(PS) =     222.000  TEMP(K) =   309.91  PRESS =     0.0
 Etot   =   -210339.0515  EKtot   =     85169.0312  EPtot      =   -295508.0827
 BOND   =      6467.3184  ANGLE   =     25580.9469  DIHED      =     18584.4616
 1-4 NB =      6283.5960  1-4 EEL =      3578.7188  VDWAALS    =     16749.2708
 EELEC  =   -373649.8035  EHBOND  =         0.0000  RESTRAINT  =       897.4084
 EAMBER (non-restraint)  =   -296405.4911
 EKCMT  =         0.0000  VIRIAL  =         0.0000  VOLUME     =   1268198.3184
                                                    SURFTEN    =         0.0000
                                                    Density    =         1.0009
 ------------------------------------------------------------------------------

 NMR restraints: Bond =    0.000   Angle =     0.000   Torsion =     0.000
===============================================================================

 NSTEP =    73000   TIME(PS) =     223.000  TEMP(K) =   309.83  PRESS =     0.0
 Etot   =   -210445.3319  EKtot   =     85145.7109  EPtot      =   -295591.0428
 BOND   =      6459.3267  ANGLE   =     25535.3033  DIHED      =     18655.5981
 1-4 NB =      6240.1467  1-4 EEL =      3520.4453  VDWAALS    =     15965.3424
 EELEC  =   -372886.1009  EHBOND  =         0.0000  RESTRAINT  =       918.8955
 EAMBER (non-restraint)  =   -296509.9383
 EKCMT  =         0.0000  VIRIAL  =         0.0000  VOLUME     =   1268084.0890
                                                    SURFTEN    =         0.0000
                                                    Density    =         1.0010
 ------------------------------------------------------------------------------

 NMR restraints: Bond =    0.000   Angle =     0.000   Torsion =     0.000
===============================================================================

 NSTEP =    74000   TIME(PS) =     224.000  TEMP(K) =   310.05  PRESS =     0.0
 Etot   =   -210746.6108  EKtot   =     85206.7188  EPtot      =   -295953.3296
 BOND   =      6509.2816  ANGLE   =     25397.4064  DIHED      =     18586.2079
 1-4 NB =      6273.2640  1-4 EEL =      3570.3158  VDWAALS    =     16502.0495
 EELEC  =   -373684.1093  EHBOND  =         0.0000  RESTRAINT  =       892.2545
 EAMBER (non-restraint)  =   -296845.5841
 EKCMT  =         0.0000  VIRIAL  =         0.0000  VOLUME     =   1268988.2271
                                                    SURFTEN    =         0.0000
                                                    Density    =         1.0003
 ------------------------------------------------------------------------------

 NMR restraints: Bond =    0.000   Angle =     0.000   Torsion =     0.000
===============================================================================

 NSTEP =    75000   TIME(PS) =     225.000  TEMP(K) =   308.83  PRESS =     0.0
 Etot   =   -210644.3206  EKtot   =     84872.7188  EPtot      =   -295517.0393
 BOND   =      6584.4071  ANGLE   =     25468.3999  DIHED      =     18609.0181
 1-4 NB =      6286.5260  1-4 EEL =      3615.6600  VDWAALS    =     16355.5240
 EELEC  =   -373325.9753  EHBOND  =         0.0000  RESTRAINT  =       889.4009
 EAMBER (non-restraint)  =   -296406.4402
 EKCMT  =         0.0000  VIRIAL  =         0.0000  VOLUME     =   1269385.4457
                                                    SURFTEN    =         0.0000
                                                    Density    =         0.9999
 ------------------------------------------------------------------------------

 NMR restraints: Bond =    0.000   Angle =     0.000   Torsion =     0.000
===============================================================================

 NSTEP =    76000   TIME(PS) =     226.000  TEMP(K) =   309.78  PRESS =     0.0
 Etot   =   -210564.6495  EKtot   =     85133.4688  EPtot      =   -295698.1182
 BOND   =      6572.1903  ANGLE   =     25605.5911  DIHED      =     18453.1077
 1-4 NB =      6275.3230  1-4 EEL =      3539.2339  VDWAALS    =     16681.7580
 EELEC  =   -373745.1184  EHBOND  =         0.0000  RESTRAINT  =       919.7962
 EAMBER (non-restraint)  =   -296617.9144
 EKCMT  =         0.0000  VIRIAL  =         0.0000  VOLUME     =   1267733.0129
                                                    SURFTEN    =         0.0000
                                                    Density    =         1.0012
 ------------------------------------------------------------------------------

 NMR restraints: Bond =    0.000   Angle =     0.000   Torsion =     0.000
===============================================================================

 NSTEP =    77000   TIME(PS) =     227.000  TEMP(K) =   309.27  PRESS =     0.0
 Etot   =   -210918.7238  EKtot   =     84991.7344  EPtot      =   -295910.4582
 BOND   =      6427.4884  ANGLE   =     25656.2797  DIHED      =     18687.7462
 1-4 NB =      6347.5582  1-4 EEL =      3516.3562  VDWAALS    =     16451.2458
 EELEC  =   -373878.0288  EHBOND  =         0.0000  RESTRAINT  =       880.8962
 EAMBER (non-restraint)  =   -296791.3543
 EKCMT  =         0.0000  VIRIAL  =         0.0000  VOLUME     =   1267773.1198
                                                    SURFTEN    =         0.0000
                                                    Density    =         1.0012
 ------------------------------------------------------------------------------

 NMR restraints: Bond =    0.000   Angle =     0.000   Torsion =     0.000
===============================================================================

 NSTEP =    78000   TIME(PS) =     228.000  TEMP(K) =   309.34  PRESS =     0.0
 Etot   =   -210862.2174  EKtot   =     85011.8281  EPtot      =   -295874.0455
 BOND   =      6561.3389  ANGLE   =     25539.0877  DIHED      =     18548.2036
 1-4 NB =      6275.8751  1-4 EEL =      3505.3240  VDWAALS    =     16678.6870
 EELEC  =   -373895.6033  EHBOND  =         0.0000  RESTRAINT  =       913.0414
 EAMBER (non-restraint)  =   -296787.0869
 EKCMT  =         0.0000  VIRIAL  =         0.0000  VOLUME     =   1268384.0073
                                                    SURFTEN    =         0.0000
                                                    Density    =         1.0007
 ------------------------------------------------------------------------------

 NMR restraints: Bond =    0.000   Angle =     0.000   Torsion =     0.000
===============================================================================

 NSTEP =    79000   TIME(PS) =     229.000  TEMP(K) =   310.42  PRESS =     0.0
 Etot   =   -210530.7893  EKtot   =     85308.9453  EPtot      =   -295839.7346
 BOND   =      6518.2402  ANGLE   =     25447.5233  DIHED      =     18547.3594
 1-4 NB =      6298.6572  1-4 EEL =      3644.9189  VDWAALS    =     16626.1597
 EELEC  =   -373818.0923  EHBOND  =         0.0000  RESTRAINT  =       895.4990
 EAMBER (non-restraint)  =   -296735.2336
 EKCMT  =         0.0000  VIRIAL  =         0.0000  VOLUME     =   1266378.7663
                                                    SURFTEN    =         0.0000
                                                    Density    =         1.0023
 ------------------------------------------------------------------------------

 NMR restraints: Bond =    0.000   Angle =     0.000   Torsion =     0.000
===============================================================================

 NSTEP =    80000   TIME(PS) =     230.000  TEMP(K) =   309.37  PRESS =     0.0
 Etot   =   -210113.4323  EKtot   =     85021.3516  EPtot      =   -295134.7839
 BOND   =      6456.5140  ANGLE   =     25552.9152  DIHED      =     18668.7361
 1-4 NB =      6314.6590  1-4 EEL =      3539.1658  VDWAALS    =     16533.9552
 EELEC  =   -373137.3397  EHBOND  =         0.0000  RESTRAINT  =       936.6106
 EAMBER (non-restraint)  =   -296071.3944
 EKCMT  =         0.0000  VIRIAL  =         0.0000  VOLUME     =   1268120.1960
                                                    SURFTEN    =         0.0000
                                                    Density    =         1.0009
 ------------------------------------------------------------------------------

 NMR restraints: Bond =    0.000   Angle =     0.000   Torsion =     0.000
===============================================================================

 NSTEP =    81000   TIME(PS) =     231.000  TEMP(K) =   310.54  PRESS =     0.0
 Etot   =   -210010.9685  EKtot   =     85341.5547  EPtot      =   -295352.5232
 BOND   =      6500.5853  ANGLE   =     25584.1662  DIHED      =     18585.0932
 1-4 NB =      6197.4918  1-4 EEL =      3558.0203  VDWAALS    =     16676.9467
 EELEC  =   -373378.0261  EHBOND  =         0.0000  RESTRAINT  =       923.1995
 EAMBER (non-restraint)  =   -296275.7227
 EKCMT  =         0.0000  VIRIAL  =         0.0000  VOLUME     =   1268186.0695
                                                    SURFTEN    =         0.0000
                                                    Density    =         1.0009
 ------------------------------------------------------------------------------

 NMR restraints: Bond =    0.000   Angle =     0.000   Torsion =     0.000
===============================================================================

 NSTEP =    82000   TIME(PS) =     232.000  TEMP(K) =   311.18  PRESS =     0.0
 Etot   =   -209874.5275  EKtot   =     85518.7031  EPtot      =   -295393.2307
 BOND   =      6472.2614  ANGLE   =     25593.2358  DIHED      =     18584.6051
 1-4 NB =      6274.0627  1-4 EEL =      3606.3322  VDWAALS    =     16783.7725
 EELEC  =   -373635.8036  EHBOND  =         0.0000  RESTRAINT  =       928.3033
 EAMBER (non-restraint)  =   -296321.5339
 EKCMT  =         0.0000  VIRIAL  =         0.0000  VOLUME     =   1268186.0695
                                                    SURFTEN    =         0.0000
                                                    Density    =         1.0009
 ------------------------------------------------------------------------------

 NMR restraints: Bond =    0.000   Angle =     0.000   Torsion =     0.000
===============================================================================

 NSTEP =    83000   TIME(PS) =     233.000  TEMP(K) =   311.09  PRESS =     0.0
 Etot   =   -210203.3048  EKtot   =     85492.4766  EPtot      =   -295695.7813
 BOND   =      6493.3017  ANGLE   =     25526.3771  DIHED      =     18676.6140
 1-4 NB =      6311.2973  1-4 EEL =      3496.9692  VDWAALS    =     16295.3974
 EELEC  =   -373421.6757  EHBOND  =         0.0000  RESTRAINT  =       925.9377
 EAMBER (non-restraint)  =   -296621.7191
 EKCMT  =         0.0000  VIRIAL  =         0.0000  VOLUME     =   1267384.2555
                                                    SURFTEN    =         0.0000
                                                    Density    =         1.0015
 ------------------------------------------------------------------------------

 NMR restraints: Bond =    0.000   Angle =     0.000   Torsion =     0.000
===============================================================================

 NSTEP =    84000   TIME(PS) =     234.000  TEMP(K) =   309.52  PRESS =     0.0
 Etot   =   -210328.3069  EKtot   =     85062.2188  EPtot      =   -295390.5256
 BOND   =      6509.6995  ANGLE   =     25653.0159  DIHED      =     18628.4786
 1-4 NB =      6289.1336  1-4 EEL =      3526.4948  VDWAALS    =     16646.4298
 EELEC  =   -373535.7272  EHBOND  =         0.0000  RESTRAINT  =       891.9493
 EAMBER (non-restraint)  =   -296282.4749
 EKCMT  =         0.0000  VIRIAL  =         0.0000  VOLUME     =   1266701.8572
                                                    SURFTEN    =         0.0000
                                                    Density    =         1.0021
 ------------------------------------------------------------------------------

 NMR restraints: Bond =    0.000   Angle =     0.000   Torsion =     0.000
===============================================================================

 NSTEP =    85000   TIME(PS) =     235.000  TEMP(K) =   310.54  PRESS =     0.0
 Etot   =   -210333.9484  EKtot   =     85343.1250  EPtot      =   -295677.0734
 BOND   =      6434.3067  ANGLE   =     25486.5838  DIHED      =     18648.1464
 1-4 NB =      6291.8000  1-4 EEL =      3573.6320  VDWAALS    =     16693.6311
 EELEC  =   -373677.2293  EHBOND  =         0.0000  RESTRAINT  =       872.0559
 EAMBER (non-restraint)  =   -296549.1293
 EKCMT  =         0.0000  VIRIAL  =         0.0000  VOLUME     =   1266350.3881
                                                    SURFTEN    =         0.0000
                                                    Density    =         1.0023
 ------------------------------------------------------------------------------

 NMR restraints: Bond =    0.000   Angle =     0.000   Torsion =     0.000
===============================================================================

 NSTEP =    86000   TIME(PS) =     236.000  TEMP(K) =   310.97  PRESS =     0.0
 Etot   =   -210273.7602  EKtot   =     85459.0625  EPtot      =   -295732.8227
 BOND   =      6591.6721  ANGLE   =     25442.4120  DIHED      =     18500.6318
 1-4 NB =      6347.9635  1-4 EEL =      3582.6947  VDWAALS    =     16010.5167
 EELEC  =   -373123.5187  EHBOND  =         0.0000  RESTRAINT  =       914.8052
 EAMBER (non-restraint)  =   -296647.6279
 EKCMT  =         0.0000  VIRIAL  =         0.0000  VOLUME     =   1268706.4960
                                                    SURFTEN    =         0.0000
                                                    Density    =         1.0005
 ------------------------------------------------------------------------------

 NMR restraints: Bond =    0.000   Angle =     0.000   Torsion =     0.000
===============================================================================

 NSTEP =    87000   TIME(PS) =     237.000  TEMP(K) =   308.57  PRESS =     0.0
 Etot   =   -211199.1506  EKtot   =     84800.0938  EPtot      =   -295999.2443
 BOND   =      6347.1445  ANGLE   =     25356.1618  DIHED      =     18615.2586
 1-4 NB =      6290.6895  1-4 EEL =      3482.6206  VDWAALS    =     16599.7857
 EELEC  =   -373593.8801  EHBOND  =         0.0000  RESTRAINT  =       902.9751
 EAMBER (non-restraint)  =   -296902.2194
 EKCMT  =         0.0000  VIRIAL  =         0.0000  VOLUME     =   1266180.7971
                                                    SURFTEN    =         0.0000
                                                    Density    =         1.0025
 ------------------------------------------------------------------------------

 NMR restraints: Bond =    0.000   Angle =     0.000   Torsion =     0.000
===============================================================================

 NSTEP =    88000   TIME(PS) =     238.000  TEMP(K) =   309.55  PRESS =     0.0
 Etot   =   -210749.2340  EKtot   =     85070.4766  EPtot      =   -295819.7105
 BOND   =      6396.3579  ANGLE   =     25568.0657  DIHED      =     18629.9282
 1-4 NB =      6250.5274  1-4 EEL =      3570.2445  VDWAALS    =     16197.0736
 EELEC  =   -373371.8298  EHBOND  =         0.0000  RESTRAINT  =       939.9219
 EAMBER (non-restraint)  =   -296759.6325
 EKCMT  =         0.0000  VIRIAL  =         0.0000  VOLUME     =   1267713.7535
                                                    SURFTEN    =         0.0000
                                                    Density    =         1.0013
 ------------------------------------------------------------------------------

 NMR restraints: Bond =    0.000   Angle =     0.000   Torsion =     0.000
===============================================================================

 NSTEP =    89000   TIME(PS) =     239.000  TEMP(K) =   309.94  PRESS =     0.0
 Etot   =   -210690.4597  EKtot   =     85176.0781  EPtot      =   -295866.5378
 BOND   =      6465.5347  ANGLE   =     25454.7615  DIHED      =     18550.6943
 1-4 NB =      6281.0437  1-4 EEL =      3498.7336  VDWAALS    =     16862.5650
 EELEC  =   -373906.1202  EHBOND  =         0.0000  RESTRAINT  =       926.2496
 EAMBER (non-restraint)  =   -296792.7873
 EKCMT  =         0.0000  VIRIAL  =         0.0000  VOLUME     =   1267826.1030
                                                    SURFTEN    =         0.0000
                                                    Density    =         1.0012
 ------------------------------------------------------------------------------

 NMR restraints: Bond =    0.000   Angle =     0.000   Torsion =     0.000
===============================================================================

 NSTEP =    90000   TIME(PS) =     240.000  TEMP(K) =   309.43  PRESS =     0.0
 Etot   =   -210603.5829  EKtot   =     85035.6328  EPtot      =   -295639.2157
 BOND   =      6350.9505  ANGLE   =     25420.5410  DIHED      =     18558.0308
 1-4 NB =      6282.4229  1-4 EEL =      3535.6403  VDWAALS    =     16940.6315
 EELEC  =   -373635.9078  EHBOND  =         0.0000  RESTRAINT  =       908.4751
 EAMBER (non-restraint)  =   -296547.6908
 EKCMT  =         0.0000  VIRIAL  =         0.0000  VOLUME     =   1267540.9581
                                                    SURFTEN    =         0.0000
                                                    Density    =         1.0014
 ------------------------------------------------------------------------------

 NMR restraints: Bond =    0.000   Angle =     0.000   Torsion =     0.000
===============================================================================

 NSTEP =    91000   TIME(PS) =     241.000  TEMP(K) =   309.81  PRESS =     0.0
 Etot   =   -210622.4304  EKtot   =     85140.8203  EPtot      =   -295763.2508
 BOND   =      6427.4774  ANGLE   =     25497.9816  DIHED      =     18607.6280
 1-4 NB =      6289.4136  1-4 EEL =      3588.2514  VDWAALS    =     16138.8261
 EELEC  =   -373216.5066  EHBOND  =         0.0000  RESTRAINT  =       903.6778
 EAMBER (non-restraint)  =   -296666.9286
 EKCMT  =         0.0000  VIRIAL  =         0.0000  VOLUME     =   1265676.1585
                                                    SURFTEN    =         0.0000
                                                    Density    =         1.0029
 ------------------------------------------------------------------------------

 NMR restraints: Bond =    0.000   Angle =     0.000   Torsion =     0.000
===============================================================================

 NSTEP =    92000   TIME(PS) =     242.000  TEMP(K) =   310.35  PRESS =     0.0
 Etot   =   -210845.9922  EKtot   =     85289.2500  EPtot      =   -296135.2422
 BOND   =      6639.4627  ANGLE   =     25366.5601  DIHED      =     18568.5946
 1-4 NB =      6268.0766  1-4 EEL =      3511.2632  VDWAALS    =     16072.4823
 EELEC  =   -373469.8233  EHBOND  =         0.0000  RESTRAINT  =       908.1416
 EAMBER (non-restraint)  =   -297043.3839
 EKCMT  =         0.0000  VIRIAL  =         0.0000  VOLUME     =   1264840.4361
                                                    SURFTEN    =         0.0000
                                                    Density    =         1.0035
 ------------------------------------------------------------------------------

 NMR restraints: Bond =    0.000   Angle =     0.000   Torsion =     0.000
===============================================================================

 NSTEP =    93000   TIME(PS) =     243.000  TEMP(K) =   310.01  PRESS =     0.0
 Etot   =   -210335.7942  EKtot   =     85196.8281  EPtot      =   -295532.6223
 BOND   =      6480.2072  ANGLE   =     25325.8895  DIHED      =     18514.1142
 1-4 NB =      6291.2410  1-4 EEL =      3547.5560  VDWAALS    =     16344.4518
 EELEC  =   -372959.7438  EHBOND  =         0.0000  RESTRAINT  =       923.6617
 EAMBER (non-restraint)  =   -296456.2841
 EKCMT  =         0.0000  VIRIAL  =         0.0000  VOLUME     =   1265337.4653
                                                    SURFTEN    =         0.0000
                                                    Density    =         1.0031
 ------------------------------------------------------------------------------

 NMR restraints: Bond =    0.000   Angle =     0.000   Torsion =     0.000
===============================================================================

 NSTEP =    94000   TIME(PS) =     244.000  TEMP(K) =   310.00  PRESS =     0.0
 Etot   =   -210876.1637  EKtot   =     85192.3047  EPtot      =   -296068.4684
 BOND   =      6449.2594  ANGLE   =     25396.7801  DIHED      =     18482.8956
 1-4 NB =      6261.0426  1-4 EEL =      3509.3186  VDWAALS    =     16162.3390
 EELEC  =   -373251.5222  EHBOND  =         0.0000  RESTRAINT  =       921.4185
 EAMBER (non-restraint)  =   -296989.8869
 EKCMT  =         0.0000  VIRIAL  =         0.0000  VOLUME     =   1263998.0706
                                                    SURFTEN    =         0.0000
                                                    Density    =         1.0042
 ------------------------------------------------------------------------------

 NMR restraints: Bond =    0.000   Angle =     0.000   Torsion =     0.000
===============================================================================

 NSTEP =    95000   TIME(PS) =     245.000  TEMP(K) =   310.83  PRESS =     0.0
 Etot   =   -210301.0065  EKtot   =     85420.7656  EPtot      =   -295721.7722
 BOND   =      6447.4341  ANGLE   =     25273.2952  DIHED      =     18571.0343
 1-4 NB =      6339.0702  1-4 EEL =      3529.3426  VDWAALS    =     16392.9422
 EELEC  =   -373196.8733  EHBOND  =         0.0000  RESTRAINT  =       921.9825
 EAMBER (non-restraint)  =   -296643.7547
 EKCMT  =         0.0000  VIRIAL  =         0.0000  VOLUME     =   1266044.7185
                                                    SURFTEN    =         0.0000
                                                    Density    =         1.0026
 ------------------------------------------------------------------------------

 NMR restraints: Bond =    0.000   Angle =     0.000   Torsion =     0.000
===============================================================================

 NSTEP =    96000   TIME(PS) =     246.000  TEMP(K) =   310.31  PRESS =     0.0
 Etot   =   -209824.6974  EKtot   =     85278.7734  EPtot      =   -295103.4709
 BOND   =      6583.7271  ANGLE   =     25518.8726  DIHED      =     18602.8465
 1-4 NB =      6313.5312  1-4 EEL =      3465.1366  VDWAALS    =     15999.3102
 EELEC  =   -372453.4242  EHBOND  =         0.0000  RESTRAINT  =       866.5290
 EAMBER (non-restraint)  =   -295969.9998
 EKCMT  =         0.0000  VIRIAL  =         0.0000  VOLUME     =   1266978.5072
                                                    SURFTEN    =         0.0000
                                                    Density    =         1.0018
 ------------------------------------------------------------------------------

 NMR restraints: Bond =    0.000   Angle =     0.000   Torsion =     0.000
===============================================================================

 NSTEP =    97000   TIME(PS) =     247.000  TEMP(K) =   311.13  PRESS =     0.0
 Etot   =   -210191.8271  EKtot   =     85503.5000  EPtot      =   -295695.3271
 BOND   =      6499.7407  ANGLE   =     25664.2667  DIHED      =     18534.0697
 1-4 NB =      6295.1088  1-4 EEL =      3432.5369  VDWAALS    =     16479.7443
 EELEC  =   -373501.9642  EHBOND  =         0.0000  RESTRAINT  =       901.1699
 EAMBER (non-restraint)  =   -296596.4970
 EKCMT  =         0.0000  VIRIAL  =         0.0000  VOLUME     =   1264050.4928
                                                    SURFTEN    =         0.0000
                                                    Density    =         1.0042
 ------------------------------------------------------------------------------

 NMR restraints: Bond =    0.000   Angle =     0.000   Torsion =     0.000
===============================================================================

 NSTEP =    98000   TIME(PS) =     248.000  TEMP(K) =   311.22  PRESS =     0.0
 Etot   =   -210337.0790  EKtot   =     85529.4688  EPtot      =   -295866.5478
 BOND   =      6434.9915  ANGLE   =     25515.4088  DIHED      =     18541.1414
 1-4 NB =      6336.9759  1-4 EEL =      3450.5533  VDWAALS    =     15971.6341
 EELEC  =   -373025.6390  EHBOND  =         0.0000  RESTRAINT  =       908.3863
 EAMBER (non-restraint)  =   -296774.9340
 EKCMT  =         0.0000  VIRIAL  =         0.0000  VOLUME     =   1264644.8600
                                                    SURFTEN    =         0.0000
                                                    Density    =         1.0037
 ------------------------------------------------------------------------------

 NMR restraints: Bond =    0.000   Angle =     0.000   Torsion =     0.000
===============================================================================

 NSTEP =    99000   TIME(PS) =     249.000  TEMP(K) =   310.88  PRESS =     0.0
 Etot   =   -210293.4756  EKtot   =     85435.6953  EPtot      =   -295729.1709
 BOND   =      6543.0765  ANGLE   =     25590.6625  DIHED      =     18543.9125
 1-4 NB =      6332.5818  1-4 EEL =      3539.5903  VDWAALS    =     16468.5522
 EELEC  =   -373655.7132  EHBOND  =         0.0000  RESTRAINT  =       908.1664
 EAMBER (non-restraint)  =   -296637.3373
 EKCMT  =         0.0000  VIRIAL  =         0.0000  VOLUME     =   1263928.3152
                                                    SURFTEN    =         0.0000
                                                    Density    =         1.0043
 ------------------------------------------------------------------------------

 NMR restraints: Bond =    0.000   Angle =     0.000   Torsion =     0.000
===============================================================================

 NSTEP =   100000   TIME(PS) =     250.000  TEMP(K) =   310.53  PRESS =     0.0
 Etot   =   -210732.0737  EKtot   =     85338.4062  EPtot      =   -296070.4800
 BOND   =      6563.0429  ANGLE   =     25368.2294  DIHED      =     18543.7623
 1-4 NB =      6283.4561  1-4 EEL =      3516.1070  VDWAALS    =     16650.4128
 EELEC  =   -373912.9399  EHBOND  =         0.0000  RESTRAINT  =       917.4496
 EAMBER (non-restraint)  =   -296987.9295
 EKCMT  =         0.0000  VIRIAL  =         0.0000  VOLUME     =   1263918.0326
                                                    SURFTEN    =         0.0000
                                                    Density    =         1.0043
 ------------------------------------------------------------------------------

 NMR restraints: Bond =    0.000   Angle =     0.000   Torsion =     0.000
===============================================================================

      A V E R A G E S   O V E R     100 S T E P S


 NSTEP =   100000   TIME(PS) =     250.000  TEMP(K) =   309.89  PRESS =     0.0
 Etot   =   -209317.6485  EKtot   =     85162.3582  EPtot      =   -294480.0067
 BOND   =      6507.1227  ANGLE   =     25538.0112  DIHED      =     18590.8035
 1-4 NB =      6285.9783  1-4 EEL =      3521.7292  VDWAALS    =     16985.0443
 EELEC  =   -372810.6790  EHBOND  =         0.0000  RESTRAINT  =       901.9828
 EAMBER (non-restraint)  =   -295381.9896
 EKCMT  =         0.0000  VIRIAL  =         0.0000  VOLUME     =   1297226.6915
                                                    SURFTEN    =         0.0000
                                                    Density    =         0.9793
 ------------------------------------------------------------------------------

 NMR restraints: Bond =    0.000   Angle =     0.000   Torsion =     0.000
===============================================================================

      R M S  F L U C T U A T I O N S


 NSTEP =   100000   TIME(PS) =     250.000  TEMP(K) =     1.64  PRESS =     0.0
 Etot   =      1490.6794  EKtot   =       449.5670  EPtot      =      1466.6643
 BOND   =        70.1939  ANGLE   =       112.8929  DIHED      =        56.8778
 1-4 NB =        33.9265  1-4 EEL =        45.9363  VDWAALS    =       664.0012
 EELEC  =      1026.5941  EHBOND  =         0.0000  RESTRAINT  =        18.0031
 EAMBER (non-restraint)  =      1448.6612
 EKCMT  =         0.0000  VIRIAL  =         0.0000  VOLUME     =     39500.3777
                                                    SURFTEN    =         0.0000
                                                    Density    =         0.0286
 ------------------------------------------------------------------------------


 NMR restraints on final step:

| MC Barostat:       1000 volume changes attempted.
| MC Barostat:        297 changes successful ( 29.70%)
 ------------------------------------------------------------------------------

--------------------------------------------------------------------------------
   5.  TIMINGS
--------------------------------------------------------------------------------

|  NonSetup CPU Time in Major Routines:
|
|     Routine           Sec        %
|     ------------------------------
|     Nonbond          30.68    7.90
|     Bond              0.00    0.00
|     Angle             0.00    0.00
|     Dihedral          0.00    0.00
|     Shake             0.53    0.14
|     RunMD           352.55   90.81
|     Other             4.48    1.15
|     ------------------------------
|     Total           388.24

|  PME Nonbond Pairlist CPU Time:
|
|     Routine              Sec        %
|     ---------------------------------
|     Set Up Cit           0.00    0.00
|     Build List           0.00    0.00
|     ---------------------------------
|     Total                0.00    0.00

|  PME Direct Force CPU Time:
|
|     Routine              Sec        %
|     ---------------------------------
|     NonBonded Calc       0.00    0.00
|     Exclude Masked       0.00    0.00
|     Other                0.16    0.04
|     ---------------------------------
|     Total                0.16    0.04

|  PME Reciprocal Force CPU Time:
|
|     Routine              Sec        %
|     ---------------------------------
|     1D bspline           0.00    0.00
|     Grid Charges         0.00    0.00
|     Scalar Sum           0.00    0.00
|     Gradient Sum         0.00    0.00
|     FFT                  0.00    0.00
|     ---------------------------------
|     Total                0.00    0.00

|  Final Performance Info:
|     -----------------------------------------------------
|     Average timings for last    2000 steps:
|     Elapsed(s) =       8.21 Per Step(ms) =       4.11
|         ns/day =      21.04   seconds/ns =    4107.03
|
|     Average timings for all steps:
|     Elapsed(s) =     388.80 Per Step(ms) =       3.89
|         ns/day =      22.22   seconds/ns =    3888.01
|     -----------------------------------------------------

|  Setup CPU time:            1.42 seconds
|  NonSetup CPU time:       388.24 seconds
|  Total CPU time:          389.66 seconds     0.11 hours

|  Setup wall time:           1    seconds
|  NonSetup wall time:      389    seconds
|  Total wall time:         390    seconds     0.11 hours
