# Supplementary material for: Intermolecular Interactions in G Protein-Coupled Receptor Allosteric Sites at the Membrane Interface from Molecular Dynamics Simulations and Quantum Chemical Calculations
Source: J Chem Inf Model. 2022 Sep 30;62(19):4736–47. doi: 10.1021/acs.jcim.2c00788 (PMC9554917; doi:10.1021/acs.jcim.2c00788)
Supplement: Supplementary file 2 — ci2c00788_si_002.zip [file ci2c00788_si_002.zip › MD_simulations_inputs/C5aR1_MD_simulations_inputs/5o9h_popc_chol/eq04.out]

          -------------------------------------------------------
          Amber 16 PMEMD                              2016
          -------------------------------------------------------

| PMEMD implementation of SANDER, Release 16

| Run on 01/29/2019 at 10:08:42

|   Executable path: /usr/local/amber16/bin/pmemd.cuda
| Working directory: /data/almudena/C5aR1-9P2-cholpopc
|          Hostname: c104343

  [-O]verwriting output

File Assignments:
|   MDIN: eq04.in                                                               
|  MDOUT: eq04.out                                                              
| INPCRD: c5ar1-9p2-cholpopc.eq03.rst                                           
|   PARM: c5ar1-9p2-cholpopc.top                                                
| RESTRT: c5ar1-9p2-cholpopc.eq04.rst                                           
|   REFC: c5ar1-9p2-cholpopc.eq03.rst                                           
|  MDVEL: mdvel                                                                 
|   MDEN: mden                                                                  
|  MDCRD: eq04.nc                                                               
| MDINFO: mdinfo                                                                
|  MDFRC: mdfrc                                                                 


 Here is the input file:

&cntrl                                                                         
    imin=0,        ! No minimization                                           
    irest=1,       ! This IS a restart of an old MD simulation                 
    ntx=5,         ! So our inpcrd file has velocities                         
                                                                               
! Temperature control                                                          
    ntt=3,         ! Langevin dynamics                                         
    gamma_ln=1.0,  ! Friction coefficient (ps^-1)                              
    temp0=310,   ! Target temperature                                          
                                                                               
! Potential energy control                                                     
    cut=10.0,      ! Nonbonded cutoff, in Angstroms                            
                                                                               
! MD settings                                                                  
    nstlim=250000,  ! 250K steps, 250 ps total                                 
    dt=0.001,      ! time step (ps)                                            
                                                                               
! SHAKE                                                                        
    ntc=2,         ! Constrain bonds containing hydrogen                       
    ntf=2,         ! Do not calculate forces of bonds containing hydrogen      
                                                                               
! Control how often information is printed                                     
    ntpr=1000,     ! Print energies every 1000 steps                           
    ntwx=100,     ! Print coordinates every 1000 steps to the trajectory       
    ntwr=10000,    ! Print a restart file every 10K steps (can be less frequent
!   ntwv=-1,       ! Uncomment to also print velocities to trajectory          
!   ntwf=-1,       ! Uncomment to also print forces to trajectory              
    ntxo=2,        ! Write NetCDF format                                       
                                                                               
! Wrap coordinates when printing them to the same unit cell                    
    iwrap=1,                                                                   
                                                                               
! Constant pressure control.                                                   
    barostat=2,    ! MC barostat                                               
    ntp=3,         ! 1=isotropic, 2=anisotropic, 3=semi-isotropic w/ surften   
    pres0=1.0,     ! Target external pressure, in bar                          
                                                                               
! Constant surface tension (needed for semi-isotropic scaling). Uncomment      
    ! for this feature. csurften must be nonzero if ntp=3 above                
    csurften=3,    ! Interfaces in 1=yz plane, 2=xz plane, 3=xy plane          
    gamma_ten=0.0, ! Surface tension (dyne/cm). 0 gives pure semi-iso scaling  
    ninterface=2,  ! Number of interfaces (2 for bilayer)                      
                                                                               
! Restraint options                                                            
    ntr=1,         ! Positional restraints                                     
    nmropt=1,      ! Dihedral restraints for sugars and lipids                 
/                                                                              
                                                                               
 &wt                                                                           
    type='END'                                                                 
 /                                                                             
Hold protein fixed                                                             
1.0                                                                            
RES 1 299                                                                      
END                                                                            
Hold ligand fixed                                                              
1.0                                                                            
RES 300                                                                        
END                                                                            
END                                                                            


Note: ig = -1. Setting random seed to   796616 based on wallclock time in 
      microseconds.
 
|--------------------- INFORMATION ----------------------
| GPU (CUDA) Version of PMEMD in use: NVIDIA GPU IN USE.
|                    Version 16.0.0
| 
|                      02/25/2016
| 
| Implementation by:
|                    Ross C. Walker     (SDSC)
|                    Scott Le Grand     (nVIDIA)
| 
| Precision model in use:
|      [SPFP] - Single Precision Forces, 64-bit Fixed Point
|               Accumulation. (Default)
| 
|--------------------------------------------------------
 
|----------------- CITATION INFORMATION -----------------
|
|    When publishing work that utilized the CUDA version
|    of AMBER, please cite the following in addition to
|    the regular AMBER citations:
|
|  - Romelia Salomon-Ferrer; Andreas W. Goetz; Duncan
|    Poole; Scott Le Grand; Ross C. Walker "Routine
|    microsecond molecular dynamics simulations with
|    AMBER - Part II: Particle Mesh Ewald", J. Chem.
|    Theory Comput., 2013, 9 (9), pp3878-3888,
|    DOI: 10.1021/ct400314y.
|
|  - Andreas W. Goetz; Mark J. Williamson; Dong Xu;
|    Duncan Poole; Scott Le Grand; Ross C. Walker
|    "Routine microsecond molecular dynamics simulations
|    with AMBER - Part I: Generalized Born", J. Chem.
|    Theory Comput., 2012, 8 (5), pp1542-1555.
|
|  - Scott Le Grand; Andreas W. Goetz; Ross C. Walker
|    "SPFP: Speed without compromise - a mixed precision
|    model for GPU accelerated molecular dynamics
|    simulations.", Comp. Phys. Comm., 2013, 184
|    pp374-380, DOI: 10.1016/j.cpc.2012.09.022
|
|--------------------------------------------------------
 
|------------------- GPU DEVICE INFO --------------------
|
|            CUDA_VISIBLE_DEVICES: 2
|   CUDA Capable Devices Detected:      1
|           CUDA Device ID in use:      0
|                CUDA Device Name: GeForce GTX 1080 Ti
|     CUDA Device Global Mem Size:  11178 MB
| CUDA Device Num Multiprocessors:     28
|           CUDA Device Core Freq:   1.58 GHz
|
|--------------------------------------------------------
 
 
| Conditional Compilation Defines Used:
| PUBFFT
| BINTRAJ
| CUDA
| EMIL

| Largest sphere to fit in unit cell has radius =    53.530

| New format PARM file being parsed.
| Version =    1.000 Date = 01/28/19 Time = 11:45:39

| Note: 1-4 EEL scale factors are being read from the topology file.

| Note: 1-4 VDW scale factors are being read from the topology file.
| Duplicated    0 dihedrals

| Duplicated    0 dihedrals

--------------------------------------------------------------------------------
   1.  RESOURCE   USE: 
--------------------------------------------------------------------------------

 getting box info from netcdf restart file
 NATOM  =  128528 NTYPES =      26 NBONH =  108995 MBONA  =   19228
 NTHETH =   70062 MTHETA =   23132 NPHIH =  115674 MPHIA  =   74316
 NHPARM =       0 NPARM  =       0 NNB   =  380258 NRES   =   27968
 NBONA  =   19228 NTHETA =   23132 NPHIA =   74316 NUMBND =     111
 NUMANG =     242 NPTRA  =     279 NATYP =      67 NPHB   =       1
 IFBOX  =       1 NMXRS  =      78 IFCAP =       0 NEXTRA =       0
 NCOPY  =       0

| Coordinate Index Table dimensions:    19   19   20
| Direct force subcell size =     5.6347    5.6392    5.5093

     BOX TYPE: RECTILINEAR

--------------------------------------------------------------------------------
   2.  CONTROL  DATA  FOR  THE  RUN
--------------------------------------------------------------------------------

default_name                                                                    

General flags:
     imin    =       0, nmropt  =       1

Nature and format of input:
     ntx     =       5, irest   =       1, ntrx    =       1

Nature and format of output:
     ntxo    =       2, ntpr    =    1000, ntrx    =       1, ntwr    =   10000
     iwrap   =       1, ntwx    =     100, ntwv    =       0, ntwe    =       0
     ioutfm  =       1, ntwprt  =       0, idecomp =       0, rbornstat=      0

Potential function:
     ntf     =       2, ntb     =       2, igb     =       0, nsnb    =      25
     ipol    =       0, gbsa    =       0, iesp    =       0
     dielc   =   1.00000, cut     =  10.00000, intdiel =   1.00000

Frozen or restrained atoms:
     ibelly  =       0, ntr     =       1
     restraint_wt =   0.00000

Molecular dynamics:
     nstlim  =    250000, nscm    =         0, nrespa  =         1
     t       =   0.00000, dt      =   0.00100, vlimit  =  -1.00000

Langevin dynamics temperature regulation:
     ig      =  796616
     temp0   = 310.00000, tempi   =   0.00000, gamma_ln=   1.00000

Pressure regulation:
     ntp     =       3
     pres0   =   1.00000, comp    =  44.60000, taup    =   1.00000
     Monte-Carlo Barostat:
     mcbarint  =     100

Constant surface tension:
     csurften  =       3
     gamma_ten =   0.00000 ninterface =       2

SHAKE:
     ntc     =       2, jfastw  =       0
     tol     =   0.00001

NMR refinement options:
     iscale  =       0, noeskp  =       1, ipnlty  =       1, mxsub   =       1
     scalm   = 100.00000, pencut  =   0.10000, tausw   =   0.10000

| Intermolecular bonds treatment:
|     no_intermolecular_bonds =       1

| Energy averages sample interval:
|     ene_avg_sampling =    1000

Ewald parameters:
     verbose =       0, ew_type =       0, nbflag  =       1, use_pme =       1
     vdwmeth =       1, eedmeth =       1, netfrc  =       1
     Box X =  107.060   Box Y =  107.145   Box Z =  110.185
     Alpha =   90.000   Beta  =   90.000   Gamma =   90.000
     NFFT1 =  108       NFFT2 =  108       NFFT3 =  112
     Cutoff=   10.000   Tol   =0.100E-04
     Ewald Coefficient =  0.27511
     Interpolation order =    4

    LOADING THE CONSTRAINED ATOMS AS GROUPS


   5.  REFERENCE ATOM COORDINATES

  default_name                                                                    
    ----- READING GROUP     1; TITLE:
 Hold protein fixed                                                          

     GROUP    1 HAS HARMONIC CONSTRAINTS     1.00000
 GRP    1 RES    1 TO   299
      Number of atoms in this group  =  4878
    ----- READING GROUP     2; TITLE:
 Hold ligand fixed                                                           

     GROUP    2 HAS HARMONIC CONSTRAINTS     1.00000
 GRP    2 RES  300 TO   300
      Number of atoms in this group  =    78
    ----- END OF GROUP READ -----
| MONTE CARLO BAROSTAT IMPORTANT NOTE:
|   The Monte-Carlo barostat does not require the virial to adjust the system volume.
|   Since it is an expensive calculation, it is skipped for efficiency. A side-effect
|   is that the reported pressure is always 0 because it is not calculated.

--------------------------------------------------------------------------------
   3.  ATOMIC COORDINATES AND VELOCITIES
--------------------------------------------------------------------------------

default_name                                                                    
 begin time read from input coords =   250.000 ps


           Begin reading energy term weight changes/NMR restraints
 WEIGHT CHANGES:
                         ** No weight changes given **

 RESTRAINTS:
  No valid redirection requests found
                          ** No restraint defined **

                  Done reading weight changes/NMR restraints


 
 Number of triangulated 3-point waters found:    26552

     Sum of charges from parm topology file =  -0.00179428
     Forcing neutrality...

| Dynamic Memory, Types Used:
| Reals             5466730
| Integers          7621710

| Nonbonded Pairs Initial Allocation:    38876506

| GPU memory information (estimate):
| KB of GPU memory in use:    763921
| KB of CPU memory in use:    165664

--------------------------------------------------------------------------------
   4.  RESULTS
--------------------------------------------------------------------------------

 ---------------------------------------------------
 APPROXIMATING switch and d/dx switch using CUBIC SPLINE INTERPOLATION
 using   5000.0 points per unit in tabled values
 TESTING RELATIVE ERROR over r ranging from 0.0 to cutoff
| CHECK switch(x): max rel err =   0.2738E-14   at   2.422500
| CHECK d/dx switch(x): max rel err =   0.8314E-11   at   2.736960
 ---------------------------------------------------
|---------------------------------------------------
| APPROXIMATING direct energy using CUBIC SPLINE INTERPOLATION
|  with   50.0 points per unit in tabled values
| Relative Error Limit not exceeded for r .gt.   2.33
| APPROXIMATING direct force using CUBIC SPLINE INTERPOLATION
|  with   50.0 points per unit in tabled values
| Relative Error Limit not exceeded for r .gt.   2.80
|---------------------------------------------------
| MC Barostat: Decreasing size of volume moves

 NSTEP =     1000   TIME(PS) =     251.000  TEMP(K) =   309.59  PRESS =     0.0
 Etot   =   -211279.4035  EKtot   =     85079.8594  EPtot      =   -296359.2628
 BOND   =      6435.7781  ANGLE   =     25604.6026  DIHED      =     18523.0487
 1-4 NB =      6289.6957  1-4 EEL =      3503.9874  VDWAALS    =     16501.4289
 EELEC  =   -373629.9756  EHBOND  =         0.0000  RESTRAINT  =       412.1714
 EAMBER (non-restraint)  =   -296771.4342
 EKCMT  =         0.0000  VIRIAL  =         0.0000  VOLUME     =   1263833.2326
                                                    SURFTEN    =         0.0000
                                                    Density    =         1.0043
 ------------------------------------------------------------------------------

 NMR restraints: Bond =    0.000   Angle =     0.000   Torsion =     0.000
===============================================================================
| MC Barostat: Decreasing size of volume moves

 NSTEP =     2000   TIME(PS) =     252.000  TEMP(K) =   311.03  PRESS =     0.0
 Etot   =   -210670.4398  EKtot   =     85477.8125  EPtot      =   -296148.2523
 BOND   =      6585.0026  ANGLE   =     25654.9822  DIHED      =     18522.7849
 1-4 NB =      6264.2449  1-4 EEL =      3529.4584  VDWAALS    =     16622.6135
 EELEC  =   -373763.2559  EHBOND  =         0.0000  RESTRAINT  =       435.9171
 EAMBER (non-restraint)  =   -296584.1694
 EKCMT  =         0.0000  VIRIAL  =         0.0000  VOLUME     =   1263833.2326
                                                    SURFTEN    =         0.0000
                                                    Density    =         1.0043
 ------------------------------------------------------------------------------

 NMR restraints: Bond =    0.000   Angle =     0.000   Torsion =     0.000
===============================================================================
| MC Barostat: Decreasing size of volume moves

 NSTEP =     3000   TIME(PS) =     253.000  TEMP(K) =   309.58  PRESS =     0.0
 Etot   =   -210981.1941  EKtot   =     85079.2266  EPtot      =   -296060.4207
 BOND   =      6611.9419  ANGLE   =     25416.0546  DIHED      =     18574.7699
 1-4 NB =      6255.6852  1-4 EEL =      3508.7653  VDWAALS    =     16334.3278
 EELEC  =   -373211.6588  EHBOND  =         0.0000  RESTRAINT  =       449.6935
 EAMBER (non-restraint)  =   -296510.1142
 EKCMT  =         0.0000  VIRIAL  =         0.0000  VOLUME     =   1264149.6172
                                                    SURFTEN    =         0.0000
                                                    Density    =         1.0041
 ------------------------------------------------------------------------------

 NMR restraints: Bond =    0.000   Angle =     0.000   Torsion =     0.000
===============================================================================
| MC Barostat: Decreasing size of volume moves

 NSTEP =     4000   TIME(PS) =     254.000  TEMP(K) =   310.00  PRESS =     0.0
 Etot   =   -211488.3319  EKtot   =     85192.8438  EPtot      =   -296681.1756
 BOND   =      6653.0515  ANGLE   =     25585.7148  DIHED      =     18617.7772
 1-4 NB =      6317.6889  1-4 EEL =      3549.7865  VDWAALS    =     16784.7922
 EELEC  =   -374632.3307  EHBOND  =         0.0000  RESTRAINT  =       442.3440
 EAMBER (non-restraint)  =   -297123.5196
 EKCMT  =         0.0000  VIRIAL  =         0.0000  VOLUME     =   1264286.6920
                                                    SURFTEN    =         0.0000
                                                    Density    =         1.0040
 ------------------------------------------------------------------------------

 NMR restraints: Bond =    0.000   Angle =     0.000   Torsion =     0.000
===============================================================================
| MC Barostat: Decreasing size of volume moves

 NSTEP =     5000   TIME(PS) =     255.000  TEMP(K) =   310.00  PRESS =     0.0
 Etot   =   -211285.3583  EKtot   =     85193.7500  EPtot      =   -296479.1083
 BOND   =      6508.5943  ANGLE   =     25504.8963  DIHED      =     18679.5889
 1-4 NB =      6292.8357  1-4 EEL =      3531.9310  VDWAALS    =     16288.9023
 EELEC  =   -373736.2738  EHBOND  =         0.0000  RESTRAINT  =       450.4169
 EAMBER (non-restraint)  =   -296929.5252
 EKCMT  =         0.0000  VIRIAL  =         0.0000  VOLUME     =   1263746.1825
                                                    SURFTEN    =         0.0000
                                                    Density    =         1.0044
 ------------------------------------------------------------------------------

 NMR restraints: Bond =    0.000   Angle =     0.000   Torsion =     0.000
===============================================================================

 NSTEP =     6000   TIME(PS) =     256.000  TEMP(K) =   309.04  PRESS =     0.0
 Etot   =   -211692.3007  EKtot   =     84928.8906  EPtot      =   -296621.1913
 BOND   =      6500.0615  ANGLE   =     25470.7587  DIHED      =     18633.9857
 1-4 NB =      6357.8253  1-4 EEL =      3465.5810  VDWAALS    =     16214.1372
 EELEC  =   -373719.0676  EHBOND  =         0.0000  RESTRAINT  =       455.5270
 EAMBER (non-restraint)  =   -297076.7183
 EKCMT  =         0.0000  VIRIAL  =         0.0000  VOLUME     =   1262531.4982
                                                    SURFTEN    =         0.0000
                                                    Density    =         1.0054
 ------------------------------------------------------------------------------

 NMR restraints: Bond =    0.000   Angle =     0.000   Torsion =     0.000
===============================================================================
| MC Barostat: Decreasing size of volume moves

 NSTEP =     7000   TIME(PS) =     257.000  TEMP(K) =   309.05  PRESS =     0.0
 Etot   =   -212050.2189  EKtot   =     84933.7109  EPtot      =   -296983.9298
 BOND   =      6553.0798  ANGLE   =     25230.4882  DIHED      =     18561.9825
 1-4 NB =      6267.2563  1-4 EEL =      3469.7800  VDWAALS    =     16639.9371
 EELEC  =   -374159.8856  EHBOND  =         0.0000  RESTRAINT  =       453.4318
 EAMBER (non-restraint)  =   -297437.3616
 EKCMT  =         0.0000  VIRIAL  =         0.0000  VOLUME     =   1262880.5001
                                                    SURFTEN    =         0.0000
                                                    Density    =         1.0051
 ------------------------------------------------------------------------------

 NMR restraints: Bond =    0.000   Angle =     0.000   Torsion =     0.000
===============================================================================

 NSTEP =     8000   TIME(PS) =     258.000  TEMP(K) =   308.87  PRESS =     0.0
 Etot   =   -211588.0925  EKtot   =     84884.1484  EPtot      =   -296472.2409
 BOND   =      6612.5392  ANGLE   =     25408.4282  DIHED      =     18461.2467
 1-4 NB =      6337.7133  1-4 EEL =      3570.9618  VDWAALS    =     16747.6120
 EELEC  =   -374071.1096  EHBOND  =         0.0000  RESTRAINT  =       460.3676
 EAMBER (non-restraint)  =   -296932.6085
 EKCMT  =         0.0000  VIRIAL  =         0.0000  VOLUME     =   1262531.8732
                                                    SURFTEN    =         0.0000
                                                    Density    =         1.0054
 ------------------------------------------------------------------------------

 NMR restraints: Bond =    0.000   Angle =     0.000   Torsion =     0.000
===============================================================================
| MC Barostat: Decreasing size of volume moves

 NSTEP =     9000   TIME(PS) =     259.000  TEMP(K) =   309.22  PRESS =     0.0
 Etot   =   -211994.7367  EKtot   =     84977.9453  EPtot      =   -296972.6820
 BOND   =      6524.1484  ANGLE   =     25538.9234  DIHED      =     18486.7142
 1-4 NB =      6309.5435  1-4 EEL =      3620.5646  VDWAALS    =     16616.6239
 EELEC  =   -374535.1361  EHBOND  =         0.0000  RESTRAINT  =       465.9360
 EAMBER (non-restraint)  =   -297438.6180
 EKCMT  =         0.0000  VIRIAL  =         0.0000  VOLUME     =   1261643.6123
                                                    SURFTEN    =         0.0000
                                                    Density    =         1.0061
 ------------------------------------------------------------------------------

 NMR restraints: Bond =    0.000   Angle =     0.000   Torsion =     0.000
===============================================================================
| MC Barostat: Decreasing size of volume moves

 NSTEP =    10000   TIME(PS) =     260.000  TEMP(K) =   309.22  PRESS =     0.0
 Etot   =   -211408.4355  EKtot   =     84978.1406  EPtot      =   -296386.5761
 BOND   =      6512.4634  ANGLE   =     25492.1854  DIHED      =     18611.2818
 1-4 NB =      6298.8528  1-4 EEL =      3508.8977  VDWAALS    =     16125.3360
 EELEC  =   -373372.7463  EHBOND  =         0.0000  RESTRAINT  =       437.1530
 EAMBER (non-restraint)  =   -296823.7291
 EKCMT  =         0.0000  VIRIAL  =         0.0000  VOLUME     =   1259937.1528
                                                    SURFTEN    =         0.0000
                                                    Density    =         1.0074
 ------------------------------------------------------------------------------

 NMR restraints: Bond =    0.000   Angle =     0.000   Torsion =     0.000
===============================================================================

 NSTEP =    11000   TIME(PS) =     261.000  TEMP(K) =   310.81  PRESS =     0.0
 Etot   =   -211103.3789  EKtot   =     85415.4219  EPtot      =   -296518.8008
 BOND   =      6465.8129  ANGLE   =     25536.1413  DIHED      =     18531.1336
 1-4 NB =      6278.1760  1-4 EEL =      3526.0860  VDWAALS    =     16450.8767
 EELEC  =   -373748.9606  EHBOND  =         0.0000  RESTRAINT  =       441.9333
 EAMBER (non-restraint)  =   -296960.7341
 EKCMT  =         0.0000  VIRIAL  =         0.0000  VOLUME     =   1261916.7325
                                                    SURFTEN    =         0.0000
                                                    Density    =         1.0059
 ------------------------------------------------------------------------------

 NMR restraints: Bond =    0.000   Angle =     0.000   Torsion =     0.000
===============================================================================

 NSTEP =    12000   TIME(PS) =     262.000  TEMP(K) =   310.36  PRESS =     0.0
 Etot   =   -210489.4313  EKtot   =     85292.6875  EPtot      =   -295782.1188
 BOND   =      6568.2154  ANGLE   =     25617.0177  DIHED      =     18571.7865
 1-4 NB =      6292.1160  1-4 EEL =      3515.3573  VDWAALS    =     16034.3313
 EELEC  =   -372830.9906  EHBOND  =         0.0000  RESTRAINT  =       450.0476
 EAMBER (non-restraint)  =   -296232.1664
 EKCMT  =         0.0000  VIRIAL  =         0.0000  VOLUME     =   1262812.6281
                                                    SURFTEN    =         0.0000
                                                    Density    =         1.0051
 ------------------------------------------------------------------------------

 NMR restraints: Bond =    0.000   Angle =     0.000   Torsion =     0.000
===============================================================================
| MC Barostat: Decreasing size of volume moves

 NSTEP =    13000   TIME(PS) =     263.000  TEMP(K) =   309.96  PRESS =     0.0
 Etot   =   -210917.2890  EKtot   =     85182.8984  EPtot      =   -296100.1874
 BOND   =      6542.3722  ANGLE   =     25490.1791  DIHED      =     18596.5181
 1-4 NB =      6317.7265  1-4 EEL =      3464.5697  VDWAALS    =     16020.4098
 EELEC  =   -372994.7830  EHBOND  =         0.0000  RESTRAINT  =       462.8200
 EAMBER (non-restraint)  =   -296563.0075
 EKCMT  =         0.0000  VIRIAL  =         0.0000  VOLUME     =   1262834.7248
                                                    SURFTEN    =         0.0000
                                                    Density    =         1.0051
 ------------------------------------------------------------------------------

 NMR restraints: Bond =    0.000   Angle =     0.000   Torsion =     0.000
===============================================================================

 NSTEP =    14000   TIME(PS) =     264.000  TEMP(K) =   309.89  PRESS =     0.0
 Etot   =   -210765.4825  EKtot   =     85163.6953  EPtot      =   -295929.1778
 BOND   =      6446.1668  ANGLE   =     25743.6928  DIHED      =     18500.8903
 1-4 NB =      6306.0801  1-4 EEL =      3496.0025  VDWAALS    =     16205.6596
 EELEC  =   -373088.8793  EHBOND  =         0.0000  RESTRAINT  =       461.2094
 EAMBER (non-restraint)  =   -296390.3872
 EKCMT  =         0.0000  VIRIAL  =         0.0000  VOLUME     =   1263432.3391
                                                    SURFTEN    =         0.0000
                                                    Density    =         1.0046
 ------------------------------------------------------------------------------

 NMR restraints: Bond =    0.000   Angle =     0.000   Torsion =     0.000
===============================================================================

 NSTEP =    15000   TIME(PS) =     265.000  TEMP(K) =   310.17  PRESS =     0.0
 Etot   =   -210768.8890  EKtot   =     85240.5078  EPtot      =   -296009.3968
 BOND   =      6454.4492  ANGLE   =     25558.6182  DIHED      =     18579.2772
 1-4 NB =      6327.1286  1-4 EEL =      3467.8480  VDWAALS    =     16618.4897
 EELEC  =   -373472.8308  EHBOND  =         0.0000  RESTRAINT  =       457.6232
 EAMBER (non-restraint)  =   -296467.0200
 EKCMT  =         0.0000  VIRIAL  =         0.0000  VOLUME     =   1263315.4182
                                                    SURFTEN    =         0.0000
                                                    Density    =         1.0047
 ------------------------------------------------------------------------------

 NMR restraints: Bond =    0.000   Angle =     0.000   Torsion =     0.000
===============================================================================

 NSTEP =    16000   TIME(PS) =     266.000  TEMP(K) =   310.61  PRESS =     0.0
 Etot   =   -210890.8677  EKtot   =     85360.3438  EPtot      =   -296251.2114
 BOND   =      6562.5627  ANGLE   =     25744.8573  DIHED      =     18504.2451
 1-4 NB =      6266.1048  1-4 EEL =      3521.8011  VDWAALS    =     16177.5577
 EELEC  =   -373479.4821  EHBOND  =         0.0000  RESTRAINT  =       451.1419
 EAMBER (non-restraint)  =   -296702.3533
 EKCMT  =         0.0000  VIRIAL  =         0.0000  VOLUME     =   1263048.4245
                                                    SURFTEN    =         0.0000
                                                    Density    =         1.0050
 ------------------------------------------------------------------------------

 NMR restraints: Bond =    0.000   Angle =     0.000   Torsion =     0.000
===============================================================================

 NSTEP =    17000   TIME(PS) =     267.000  TEMP(K) =   310.98  PRESS =     0.0
 Etot   =   -210907.2380  EKtot   =     85463.8203  EPtot      =   -296371.0583
 BOND   =      6495.3110  ANGLE   =     25695.4042  DIHED      =     18489.7828
 1-4 NB =      6323.5379  1-4 EEL =      3507.4968  VDWAALS    =     16682.5407
 EELEC  =   -373997.5971  EHBOND  =         0.0000  RESTRAINT  =       432.4654
 EAMBER (non-restraint)  =   -296803.5237
 EKCMT  =         0.0000  VIRIAL  =         0.0000  VOLUME     =   1261249.9150
                                                    SURFTEN    =         0.0000
                                                    Density    =         1.0064
 ------------------------------------------------------------------------------

 NMR restraints: Bond =    0.000   Angle =     0.000   Torsion =     0.000
===============================================================================

 NSTEP =    18000   TIME(PS) =     268.000  TEMP(K) =   311.28  PRESS =     0.0
 Etot   =   -210799.4385  EKtot   =     85545.3438  EPtot      =   -296344.7822
 BOND   =      6525.6277  ANGLE   =     25408.1168  DIHED      =     18580.1993
 1-4 NB =      6321.7157  1-4 EEL =      3484.3718  VDWAALS    =     16034.8053
 EELEC  =   -373148.8222  EHBOND  =         0.0000  RESTRAINT  =       449.2035
 EAMBER (non-restraint)  =   -296793.9857
 EKCMT  =         0.0000  VIRIAL  =         0.0000  VOLUME     =   1262713.8129
                                                    SURFTEN    =         0.0000
                                                    Density    =         1.0052
 ------------------------------------------------------------------------------

 NMR restraints: Bond =    0.000   Angle =     0.000   Torsion =     0.000
===============================================================================

 NSTEP =    19000   TIME(PS) =     269.000  TEMP(K) =   311.80  PRESS =     0.0
 Etot   =   -211371.7884  EKtot   =     85687.1328  EPtot      =   -297058.9212
 BOND   =      6636.1359  ANGLE   =     25172.6455  DIHED      =     18603.2774
 1-4 NB =      6311.1322  1-4 EEL =      3470.9878  VDWAALS    =     16569.4090
 EELEC  =   -374288.0632  EHBOND  =         0.0000  RESTRAINT  =       465.5543
 EAMBER (non-restraint)  =   -297524.4754
 EKCMT  =         0.0000  VIRIAL  =         0.0000  VOLUME     =   1260791.9779
                                                    SURFTEN    =         0.0000
                                                    Density    =         1.0068
 ------------------------------------------------------------------------------

 NMR restraints: Bond =    0.000   Angle =     0.000   Torsion =     0.000
===============================================================================

 NSTEP =    20000   TIME(PS) =     270.000  TEMP(K) =   309.72  PRESS =     0.0
 Etot   =   -211261.6993  EKtot   =     85115.3281  EPtot      =   -296377.0274
 BOND   =      6604.2468  ANGLE   =     25210.6395  DIHED      =     18624.6944
 1-4 NB =      6285.4383  1-4 EEL =      3414.2644  VDWAALS    =     16336.2012
 EELEC  =   -373313.1558  EHBOND  =         0.0000  RESTRAINT  =       460.6438
 EAMBER (non-restraint)  =   -296837.6713
 EKCMT  =         0.0000  VIRIAL  =         0.0000  VOLUME     =   1261729.4937
                                                    SURFTEN    =         0.0000
                                                    Density    =         1.0060
 ------------------------------------------------------------------------------

 NMR restraints: Bond =    0.000   Angle =     0.000   Torsion =     0.000
===============================================================================

 NSTEP =    21000   TIME(PS) =     271.000  TEMP(K) =   309.55  PRESS =     0.0
 Etot   =   -211609.2012  EKtot   =     85069.1328  EPtot      =   -296678.3340
 BOND   =      6498.9431  ANGLE   =     25492.5758  DIHED      =     18515.4430
 1-4 NB =      6294.9367  1-4 EEL =      3538.5417  VDWAALS    =     16568.5176
 EELEC  =   -374034.1935  EHBOND  =         0.0000  RESTRAINT  =       446.9016
 EAMBER (non-restraint)  =   -297125.2356
 EKCMT  =         0.0000  VIRIAL  =         0.0000  VOLUME     =   1261651.2892
                                                    SURFTEN    =         0.0000
                                                    Density    =         1.0061
 ------------------------------------------------------------------------------

 NMR restraints: Bond =    0.000   Angle =     0.000   Torsion =     0.000
===============================================================================

 NSTEP =    22000   TIME(PS) =     272.000  TEMP(K) =   309.62  PRESS =     0.0
 Etot   =   -211622.9820  EKtot   =     85088.5078  EPtot      =   -296711.4898
 BOND   =      6538.7598  ANGLE   =     25345.0956  DIHED      =     18527.0992
 1-4 NB =      6305.0381  1-4 EEL =      3534.2810  VDWAALS    =     16243.7866
 EELEC  =   -373647.2753  EHBOND  =         0.0000  RESTRAINT  =       441.7253
 EAMBER (non-restraint)  =   -297153.2150
 EKCMT  =         0.0000  VIRIAL  =         0.0000  VOLUME     =   1262278.8705
                                                    SURFTEN    =         0.0000
                                                    Density    =         1.0056
 ------------------------------------------------------------------------------

 NMR restraints: Bond =    0.000   Angle =     0.000   Torsion =     0.000
===============================================================================

 NSTEP =    23000   TIME(PS) =     273.000  TEMP(K) =   310.67  PRESS =     0.0
 Etot   =   -211128.9721  EKtot   =     85377.9141  EPtot      =   -296506.8862
 BOND   =      6446.4483  ANGLE   =     25562.6506  DIHED      =     18539.3580
 1-4 NB =      6322.3268  1-4 EEL =      3543.9715  VDWAALS    =     16274.9258
 EELEC  =   -373673.2682  EHBOND  =         0.0000  RESTRAINT  =       476.7010
 EAMBER (non-restraint)  =   -296983.5872
 EKCMT  =         0.0000  VIRIAL  =         0.0000  VOLUME     =   1260715.9671
                                                    SURFTEN    =         0.0000
                                                    Density    =         1.0068
 ------------------------------------------------------------------------------

 NMR restraints: Bond =    0.000   Angle =     0.000   Torsion =     0.000
===============================================================================

 NSTEP =    24000   TIME(PS) =     274.000  TEMP(K) =   310.34  PRESS =     0.0
 Etot   =   -210889.8583  EKtot   =     85285.9609  EPtot      =   -296175.8193
 BOND   =      6501.7363  ANGLE   =     25586.0289  DIHED      =     18569.5586
 1-4 NB =      6349.3336  1-4 EEL =      3563.4377  VDWAALS    =     16595.6943
 EELEC  =   -373810.1743  EHBOND  =         0.0000  RESTRAINT  =       468.5655
 EAMBER (non-restraint)  =   -296644.3848
 EKCMT  =         0.0000  VIRIAL  =         0.0000  VOLUME     =   1261176.0631
                                                    SURFTEN    =         0.0000
                                                    Density    =         1.0064
 ------------------------------------------------------------------------------

 NMR restraints: Bond =    0.000   Angle =     0.000   Torsion =     0.000
===============================================================================

 NSTEP =    25000   TIME(PS) =     275.000  TEMP(K) =   311.25  PRESS =     0.0
 Etot   =   -210759.3161  EKtot   =     85536.7812  EPtot      =   -296296.0973
 BOND   =      6410.5035  ANGLE   =     25623.7686  DIHED      =     18613.2023
 1-4 NB =      6310.0035  1-4 EEL =      3536.5671  VDWAALS    =     16079.3780
 EELEC  =   -373339.8397  EHBOND  =         0.0000  RESTRAINT  =       470.3194
 EAMBER (non-restraint)  =   -296766.4167
 EKCMT  =         0.0000  VIRIAL  =         0.0000  VOLUME     =   1261462.4220
                                                    SURFTEN    =         0.0000
                                                    Density    =         1.0062
 ------------------------------------------------------------------------------

 NMR restraints: Bond =    0.000   Angle =     0.000   Torsion =     0.000
===============================================================================

 NSTEP =    26000   TIME(PS) =     276.000  TEMP(K) =   310.69  PRESS =     0.0
 Etot   =   -210943.0097  EKtot   =     85384.4453  EPtot      =   -296327.4550
 BOND   =      6629.0152  ANGLE   =     25604.5587  DIHED      =     18611.6476
 1-4 NB =      6292.1919  1-4 EEL =      3529.4016  VDWAALS    =     16124.6982
 EELEC  =   -373548.6418  EHBOND  =         0.0000  RESTRAINT  =       429.6736
 EAMBER (non-restraint)  =   -296757.1285
 EKCMT  =         0.0000  VIRIAL  =         0.0000  VOLUME     =   1261434.0314
                                                    SURFTEN    =         0.0000
                                                    Density    =         1.0062
 ------------------------------------------------------------------------------

 NMR restraints: Bond =    0.000   Angle =     0.000   Torsion =     0.000
===============================================================================

 NSTEP =    27000   TIME(PS) =     277.000  TEMP(K) =   311.20  PRESS =     0.0
 Etot   =   -210943.4891  EKtot   =     85522.3281  EPtot      =   -296465.8173
 BOND   =      6526.7056  ANGLE   =     25436.4998  DIHED      =     18611.9505
 1-4 NB =      6333.1814  1-4 EEL =      3486.7313  VDWAALS    =     16398.1228
 EELEC  =   -373731.3212  EHBOND  =         0.0000  RESTRAINT  =       472.3125
 EAMBER (non-restraint)  =   -296938.1298
 EKCMT  =         0.0000  VIRIAL  =         0.0000  VOLUME     =   1261273.3019
                                                    SURFTEN    =         0.0000
                                                    Density    =         1.0064
 ------------------------------------------------------------------------------

 NMR restraints: Bond =    0.000   Angle =     0.000   Torsion =     0.000
===============================================================================

 NSTEP =    28000   TIME(PS) =     278.000  TEMP(K) =   311.41  PRESS =     0.0
 Etot   =   -210940.6653  EKtot   =     85579.9922  EPtot      =   -296520.6575
 BOND   =      6539.6705  ANGLE   =     25520.6537  DIHED      =     18597.7704
 1-4 NB =      6340.0345  1-4 EEL =      3489.9759  VDWAALS    =     16571.5231
 EELEC  =   -374057.1106  EHBOND  =         0.0000  RESTRAINT  =       476.8251
 EAMBER (non-restraint)  =   -296997.4825
 EKCMT  =         0.0000  VIRIAL  =         0.0000  VOLUME     =   1260199.9939
                                                    SURFTEN    =         0.0000
                                                    Density    =         1.0072
 ------------------------------------------------------------------------------

 NMR restraints: Bond =    0.000   Angle =     0.000   Torsion =     0.000
===============================================================================

 NSTEP =    29000   TIME(PS) =     279.000  TEMP(K) =   309.24  PRESS =     0.0
 Etot   =   -211225.8151  EKtot   =     84983.8594  EPtot      =   -296209.6745
 BOND   =      6488.4522  ANGLE   =     25732.8876  DIHED      =     18537.1623
 1-4 NB =      6346.3087  1-4 EEL =      3529.8536  VDWAALS    =     16904.5629
 EELEC  =   -374195.3324  EHBOND  =         0.0000  RESTRAINT  =       446.4306
 EAMBER (non-restraint)  =   -296656.1051
 EKCMT  =         0.0000  VIRIAL  =         0.0000  VOLUME     =   1260872.4040
                                                    SURFTEN    =         0.0000
                                                    Density    =         1.0067
 ------------------------------------------------------------------------------

 NMR restraints: Bond =    0.000   Angle =     0.000   Torsion =     0.000
===============================================================================

 NSTEP =    30000   TIME(PS) =     280.000  TEMP(K) =   310.04  PRESS =     0.0
 Etot   =   -211187.2889  EKtot   =     85204.9453  EPtot      =   -296392.2342
 BOND   =      6553.4898  ANGLE   =     25471.4624  DIHED      =     18549.3478
 1-4 NB =      6314.5498  1-4 EEL =      3506.3654  VDWAALS    =     16338.3309
 EELEC  =   -373569.8791  EHBOND  =         0.0000  RESTRAINT  =       444.0988
 EAMBER (non-restraint)  =   -296836.3330
 EKCMT  =         0.0000  VIRIAL  =         0.0000  VOLUME     =   1261653.6130
                                                    SURFTEN    =         0.0000
                                                    Density    =         1.0061
 ------------------------------------------------------------------------------

 NMR restraints: Bond =    0.000   Angle =     0.000   Torsion =     0.000
===============================================================================

 NSTEP =    31000   TIME(PS) =     281.000  TEMP(K) =   310.52  PRESS =     0.0
 Etot   =   -211191.2659  EKtot   =     85336.7266  EPtot      =   -296527.9924
 BOND   =      6578.5950  ANGLE   =     25476.6576  DIHED      =     18567.9179
 1-4 NB =      6351.6884  1-4 EEL =      3497.9795  VDWAALS    =     16484.0207
 EELEC  =   -373937.6380  EHBOND  =         0.0000  RESTRAINT  =       452.7866
 EAMBER (non-restraint)  =   -296980.7790
 EKCMT  =         0.0000  VIRIAL  =         0.0000  VOLUME     =   1260809.1685
                                                    SURFTEN    =         0.0000
                                                    Density    =         1.0067
 ------------------------------------------------------------------------------

 NMR restraints: Bond =    0.000   Angle =     0.000   Torsion =     0.000
===============================================================================

 NSTEP =    32000   TIME(PS) =     282.000  TEMP(K) =   311.99  PRESS =     0.0
 Etot   =   -210984.2543  EKtot   =     85740.7500  EPtot      =   -296725.0043
 BOND   =      6531.2249  ANGLE   =     25598.2777  DIHED      =     18628.2179
 1-4 NB =      6300.7714  1-4 EEL =      3531.9163  VDWAALS    =     15952.7294
 EELEC  =   -373719.5752  EHBOND  =         0.0000  RESTRAINT  =       451.4333
 EAMBER (non-restraint)  =   -297176.4376
 EKCMT  =         0.0000  VIRIAL  =         0.0000  VOLUME     =   1260849.6279
                                                    SURFTEN    =         0.0000
                                                    Density    =         1.0067
 ------------------------------------------------------------------------------

 NMR restraints: Bond =    0.000   Angle =     0.000   Torsion =     0.000
===============================================================================

 NSTEP =    33000   TIME(PS) =     283.000  TEMP(K) =   311.13  PRESS =     0.0
 Etot   =   -211213.8369  EKtot   =     85503.5391  EPtot      =   -296717.3760
 BOND   =      6607.7375  ANGLE   =     25385.8570  DIHED      =     18496.7032
 1-4 NB =      6307.7218  1-4 EEL =      3503.7206  VDWAALS    =     16262.8631
 EELEC  =   -373739.5011  EHBOND  =         0.0000  RESTRAINT  =       457.5220
 EAMBER (non-restraint)  =   -297174.8979
 EKCMT  =         0.0000  VIRIAL  =         0.0000  VOLUME     =   1261580.9850
                                                    SURFTEN    =         0.0000
                                                    Density    =         1.0061
 ------------------------------------------------------------------------------

 NMR restraints: Bond =    0.000   Angle =     0.000   Torsion =     0.000
===============================================================================

 NSTEP =    34000   TIME(PS) =     284.000  TEMP(K) =   309.91  PRESS =     0.0
 Etot   =   -211153.2199  EKtot   =     85168.5000  EPtot      =   -296321.7199
 BOND   =      6530.6471  ANGLE   =     25587.0418  DIHED      =     18633.1010
 1-4 NB =      6326.8431  1-4 EEL =      3584.5618  VDWAALS    =     16162.9293
 EELEC  =   -373582.2680  EHBOND  =         0.0000  RESTRAINT  =       435.4240
 EAMBER (non-restraint)  =   -296757.1439
 EKCMT  =         0.0000  VIRIAL  =         0.0000  VOLUME     =   1260362.8696
                                                    SURFTEN    =         0.0000
                                                    Density    =         1.0071
 ------------------------------------------------------------------------------

 NMR restraints: Bond =    0.000   Angle =     0.000   Torsion =     0.000
===============================================================================

 NSTEP =    35000   TIME(PS) =     285.000  TEMP(K) =   310.26  PRESS =     0.0
 Etot   =   -211732.5281  EKtot   =     85265.7656  EPtot      =   -296998.2937
 BOND   =      6527.6330  ANGLE   =     25696.6391  DIHED      =     18507.4084
 1-4 NB =      6302.3259  1-4 EEL =      3454.3330  VDWAALS    =     16476.6429
 EELEC  =   -374408.9398  EHBOND  =         0.0000  RESTRAINT  =       445.6638
 EAMBER (non-restraint)  =   -297443.9574
 EKCMT  =         0.0000  VIRIAL  =         0.0000  VOLUME     =   1259968.0171
                                                    SURFTEN    =         0.0000
                                                    Density    =         1.0074
 ------------------------------------------------------------------------------

 NMR restraints: Bond =    0.000   Angle =     0.000   Torsion =     0.000
===============================================================================

 NSTEP =    36000   TIME(PS) =     286.000  TEMP(K) =   311.94  PRESS =     0.0
 Etot   =   -210934.8781  EKtot   =     85725.6406  EPtot      =   -296660.5187
 BOND   =      6496.5311  ANGLE   =     25690.0891  DIHED      =     18544.4400
 1-4 NB =      6299.1559  1-4 EEL =      3470.1328  VDWAALS    =     16147.3686
 EELEC  =   -373746.7446  EHBOND  =         0.0000  RESTRAINT  =       438.5086
 EAMBER (non-restraint)  =   -297099.0272
 EKCMT  =         0.0000  VIRIAL  =         0.0000  VOLUME     =   1260128.7616
                                                    SURFTEN    =         0.0000
                                                    Density    =         1.0073
 ------------------------------------------------------------------------------

 NMR restraints: Bond =    0.000   Angle =     0.000   Torsion =     0.000
===============================================================================

 NSTEP =    37000   TIME(PS) =     287.000  TEMP(K) =   309.93  PRESS =     0.0
 Etot   =   -211103.7601  EKtot   =     85174.4062  EPtot      =   -296278.1664
 BOND   =      6488.9921  ANGLE   =     25723.8150  DIHED      =     18590.5120
 1-4 NB =      6336.5008  1-4 EEL =      3549.2405  VDWAALS    =     16671.6918
 EELEC  =   -374089.2799  EHBOND  =         0.0000  RESTRAINT  =       450.3614
 EAMBER (non-restraint)  =   -296728.5278
 EKCMT  =         0.0000  VIRIAL  =         0.0000  VOLUME     =   1259370.2741
                                                    SURFTEN    =         0.0000
                                                    Density    =         1.0079
 ------------------------------------------------------------------------------

 NMR restraints: Bond =    0.000   Angle =     0.000   Torsion =     0.000
===============================================================================

 NSTEP =    38000   TIME(PS) =     288.000  TEMP(K) =   311.29  PRESS =     0.0
 Etot   =   -211125.7525  EKtot   =     85546.9922  EPtot      =   -296672.7446
 BOND   =      6638.0203  ANGLE   =     25416.4752  DIHED      =     18571.6911
 1-4 NB =      6319.6673  1-4 EEL =      3471.6242  VDWAALS    =     16237.3881
 EELEC  =   -373796.7506  EHBOND  =         0.0000  RESTRAINT  =       469.1398
 EAMBER (non-restraint)  =   -297141.8844
 EKCMT  =         0.0000  VIRIAL  =         0.0000  VOLUME     =   1259880.2900
                                                    SURFTEN    =         0.0000
                                                    Density    =         1.0075
 ------------------------------------------------------------------------------

 NMR restraints: Bond =    0.000   Angle =     0.000   Torsion =     0.000
===============================================================================

 NSTEP =    39000   TIME(PS) =     289.000  TEMP(K) =   310.76  PRESS =     0.0
 Etot   =   -211160.1127  EKtot   =     85401.5469  EPtot      =   -296561.6595
 BOND   =      6497.5026  ANGLE   =     25563.3136  DIHED      =     18641.1338
 1-4 NB =      6254.0627  1-4 EEL =      3426.9833  VDWAALS    =     16117.4107
 EELEC  =   -373512.0080  EHBOND  =         0.0000  RESTRAINT  =       449.9418
 EAMBER (non-restraint)  =   -297011.6013
 EKCMT  =         0.0000  VIRIAL  =         0.0000  VOLUME     =   1260625.0742
                                                    SURFTEN    =         0.0000
                                                    Density    =         1.0069
 ------------------------------------------------------------------------------

 NMR restraints: Bond =    0.000   Angle =     0.000   Torsion =     0.000
===============================================================================

 NSTEP =    40000   TIME(PS) =     290.000  TEMP(K) =   311.03  PRESS =     0.0
 Etot   =   -211304.4578  EKtot   =     85476.9141  EPtot      =   -296781.3718
 BOND   =      6525.4141  ANGLE   =     25487.8968  DIHED      =     18613.3571
 1-4 NB =      6370.1716  1-4 EEL =      3410.5559  VDWAALS    =     16287.5980
 EELEC  =   -373914.1509  EHBOND  =         0.0000  RESTRAINT  =       437.7854
 EAMBER (non-restraint)  =   -297219.1572
 EKCMT  =         0.0000  VIRIAL  =         0.0000  VOLUME     =   1260772.6904
                                                    SURFTEN    =         0.0000
                                                    Density    =         1.0068
 ------------------------------------------------------------------------------

 NMR restraints: Bond =    0.000   Angle =     0.000   Torsion =     0.000
===============================================================================

 NSTEP =    41000   TIME(PS) =     291.000  TEMP(K) =   310.79  PRESS =     0.0
 Etot   =   -211314.1238  EKtot   =     85411.8594  EPtot      =   -296725.9832
 BOND   =      6482.1953  ANGLE   =     25557.2575  DIHED      =     18558.2973
 1-4 NB =      6366.6288  1-4 EEL =      3539.7186  VDWAALS    =     16154.8334
 EELEC  =   -373842.4432  EHBOND  =         0.0000  RESTRAINT  =       457.5290
 EAMBER (non-restraint)  =   -297183.5122
 EKCMT  =         0.0000  VIRIAL  =         0.0000  VOLUME     =   1259315.8859
                                                    SURFTEN    =         0.0000
                                                    Density    =         1.0079
 ------------------------------------------------------------------------------

 NMR restraints: Bond =    0.000   Angle =     0.000   Torsion =     0.000
===============================================================================

 NSTEP =    42000   TIME(PS) =     292.000  TEMP(K) =   310.11  PRESS =     0.0
 Etot   =   -211408.0889  EKtot   =     85222.4531  EPtot      =   -296630.5420
 BOND   =      6515.9780  ANGLE   =     25697.9692  DIHED      =     18579.5307
 1-4 NB =      6306.0093  1-4 EEL =      3500.4886  VDWAALS    =     16476.1991
 EELEC  =   -374147.9077  EHBOND  =         0.0000  RESTRAINT  =       441.1906
 EAMBER (non-restraint)  =   -297071.7326
 EKCMT  =         0.0000  VIRIAL  =         0.0000  VOLUME     =   1258892.1393
                                                    SURFTEN    =         0.0000
                                                    Density    =         1.0083
 ------------------------------------------------------------------------------

 NMR restraints: Bond =    0.000   Angle =     0.000   Torsion =     0.000
===============================================================================

 NSTEP =    43000   TIME(PS) =     293.000  TEMP(K) =   308.79  PRESS =     0.0
 Etot   =   -211969.3627  EKtot   =     84862.2422  EPtot      =   -296831.6049
 BOND   =      6520.5248  ANGLE   =     25469.2754  DIHED      =     18534.2002
 1-4 NB =      6336.9710  1-4 EEL =      3475.2737  VDWAALS    =     16545.6211
 EELEC  =   -374155.7260  EHBOND  =         0.0000  RESTRAINT  =       442.2548
 EAMBER (non-restraint)  =   -297273.8597
 EKCMT  =         0.0000  VIRIAL  =         0.0000  VOLUME     =   1258377.8384
                                                    SURFTEN    =         0.0000
                                                    Density    =         1.0087
 ------------------------------------------------------------------------------

 NMR restraints: Bond =    0.000   Angle =     0.000   Torsion =     0.000
===============================================================================

 NSTEP =    44000   TIME(PS) =     294.000  TEMP(K) =   310.55  PRESS =     0.0
 Etot   =   -211051.6431  EKtot   =     85344.0938  EPtot      =   -296395.7368
 BOND   =      6551.9946  ANGLE   =     25723.5005  DIHED      =     18623.3457
 1-4 NB =      6354.2826  1-4 EEL =      3485.6368  VDWAALS    =     15952.0541
 EELEC  =   -373540.2104  EHBOND  =         0.0000  RESTRAINT  =       453.6593
 EAMBER (non-restraint)  =   -296849.3961
 EKCMT  =         0.0000  VIRIAL  =         0.0000  VOLUME     =   1258088.3691
                                                    SURFTEN    =         0.0000
                                                    Density    =         1.0089
 ------------------------------------------------------------------------------

 NMR restraints: Bond =    0.000   Angle =     0.000   Torsion =     0.000
===============================================================================

 NSTEP =    45000   TIME(PS) =     295.000  TEMP(K) =   311.50  PRESS =     0.0
 Etot   =   -211123.1023  EKtot   =     85604.6641  EPtot      =   -296727.7663
 BOND   =      6485.6725  ANGLE   =     25526.5286  DIHED      =     18508.9306
 1-4 NB =      6346.9571  1-4 EEL =      3507.1746  VDWAALS    =     16423.7976
 EELEC  =   -373987.8273  EHBOND  =         0.0000  RESTRAINT  =       461.0000
 EAMBER (non-restraint)  =   -297188.7664
 EKCMT  =         0.0000  VIRIAL  =         0.0000  VOLUME     =   1259090.4316
                                                    SURFTEN    =         0.0000
                                                    Density    =         1.0081
 ------------------------------------------------------------------------------

 NMR restraints: Bond =    0.000   Angle =     0.000   Torsion =     0.000
===============================================================================

 NSTEP =    46000   TIME(PS) =     296.000  TEMP(K) =   310.60  PRESS =     0.0
 Etot   =   -211023.4435  EKtot   =     85359.3594  EPtot      =   -296382.8029
 BOND   =      6594.1080  ANGLE   =     25469.7617  DIHED      =     18584.2653
 1-4 NB =      6304.3802  1-4 EEL =      3522.0210  VDWAALS    =     16214.5367
 EELEC  =   -373529.1561  EHBOND  =         0.0000  RESTRAINT  =       457.2804
 EAMBER (non-restraint)  =   -296840.0833
 EKCMT  =         0.0000  VIRIAL  =         0.0000  VOLUME     =   1259306.8608
                                                    SURFTEN    =         0.0000
                                                    Density    =         1.0079
 ------------------------------------------------------------------------------

 NMR restraints: Bond =    0.000   Angle =     0.000   Torsion =     0.000
===============================================================================

 NSTEP =    47000   TIME(PS) =     297.000  TEMP(K) =   311.26  PRESS =     0.0
 Etot   =   -211054.1243  EKtot   =     85540.2188  EPtot      =   -296594.3430
 BOND   =      6525.6978  ANGLE   =     25469.6999  DIHED      =     18501.0653
 1-4 NB =      6289.1464  1-4 EEL =      3455.7110  VDWAALS    =     16196.9787
 EELEC  =   -373488.8813  EHBOND  =         0.0000  RESTRAINT  =       456.2393
 EAMBER (non-restraint)  =   -297050.5823
 EKCMT  =         0.0000  VIRIAL  =         0.0000  VOLUME     =   1259216.6511
                                                    SURFTEN    =         0.0000
                                                    Density    =         1.0080
 ------------------------------------------------------------------------------

 NMR restraints: Bond =    0.000   Angle =     0.000   Torsion =     0.000
===============================================================================

 NSTEP =    48000   TIME(PS) =     298.000  TEMP(K) =   309.59  PRESS =     0.0
 Etot   =   -211582.9877  EKtot   =     85079.8906  EPtot      =   -296662.8784
 BOND   =      6667.1624  ANGLE   =     25454.7122  DIHED      =     18505.5829
 1-4 NB =      6293.3019  1-4 EEL =      3458.3499  VDWAALS    =     16224.6832
 EELEC  =   -373712.6538  EHBOND  =         0.0000  RESTRAINT  =       445.9829
 EAMBER (non-restraint)  =   -297108.8613
 EKCMT  =         0.0000  VIRIAL  =         0.0000  VOLUME     =   1261556.8712
                                                    SURFTEN    =         0.0000
                                                    Density    =         1.0061
 ------------------------------------------------------------------------------

 NMR restraints: Bond =    0.000   Angle =     0.000   Torsion =     0.000
===============================================================================

 NSTEP =    49000   TIME(PS) =     299.000  TEMP(K) =   311.14  PRESS =     0.0
 Etot   =   -210997.4949  EKtot   =     85505.4219  EPtot      =   -296502.9168
 BOND   =      6488.5313  ANGLE   =     25637.0124  DIHED      =     18714.6261
 1-4 NB =      6356.5889  1-4 EEL =      3504.9947  VDWAALS    =     16663.2316
 EELEC  =   -374337.5482  EHBOND  =         0.0000  RESTRAINT  =       469.6464
 EAMBER (non-restraint)  =   -296972.5632
 EKCMT  =         0.0000  VIRIAL  =         0.0000  VOLUME     =   1261625.7417
                                                    SURFTEN    =         0.0000
                                                    Density    =         1.0061
 ------------------------------------------------------------------------------

 NMR restraints: Bond =    0.000   Angle =     0.000   Torsion =     0.000
===============================================================================

 NSTEP =    50000   TIME(PS) =     300.000  TEMP(K) =   310.55  PRESS =     0.0
 Etot   =   -211085.8065  EKtot   =     85344.2969  EPtot      =   -296430.1034
 BOND   =      6559.5875  ANGLE   =     25614.4384  DIHED      =     18592.6743
 1-4 NB =      6327.6450  1-4 EEL =      3474.2167  VDWAALS    =     16613.5815
 EELEC  =   -374065.3326  EHBOND  =         0.0000  RESTRAINT  =       453.0857
 EAMBER (non-restraint)  =   -296883.1891
 EKCMT  =         0.0000  VIRIAL  =         0.0000  VOLUME     =   1260257.6051
                                                    SURFTEN    =         0.0000
                                                    Density    =         1.0072
 ------------------------------------------------------------------------------

 NMR restraints: Bond =    0.000   Angle =     0.000   Torsion =     0.000
===============================================================================

 NSTEP =    51000   TIME(PS) =     301.000  TEMP(K) =   310.92  PRESS =     0.0
 Etot   =   -211232.7537  EKtot   =     85445.8984  EPtot      =   -296678.6522
 BOND   =      6435.4825  ANGLE   =     25411.1594  DIHED      =     18547.6827
 1-4 NB =      6361.6253  1-4 EEL =      3487.8156  VDWAALS    =     16415.2912
 EELEC  =   -373810.1862  EHBOND  =         0.0000  RESTRAINT  =       472.4773
 EAMBER (non-restraint)  =   -297151.1295
 EKCMT  =         0.0000  VIRIAL  =         0.0000  VOLUME     =   1258691.6982
                                                    SURFTEN    =         0.0000
                                                    Density    =         1.0084
 ------------------------------------------------------------------------------

 NMR restraints: Bond =    0.000   Angle =     0.000   Torsion =     0.000
===============================================================================

 NSTEP =    52000   TIME(PS) =     302.000  TEMP(K) =   310.58  PRESS =     0.0
 Etot   =   -211156.3081  EKtot   =     85351.9453  EPtot      =   -296508.2535
 BOND   =      6537.2077  ANGLE   =     25593.2617  DIHED      =     18586.6918
 1-4 NB =      6320.6394  1-4 EEL =      3495.4428  VDWAALS    =     16628.3729
 EELEC  =   -374127.9778  EHBOND  =         0.0000  RESTRAINT  =       458.1081
 EAMBER (non-restraint)  =   -296966.3615
 EKCMT  =         0.0000  VIRIAL  =         0.0000  VOLUME     =   1259645.6219
                                                    SURFTEN    =         0.0000
                                                    Density    =         1.0077
 ------------------------------------------------------------------------------

 NMR restraints: Bond =    0.000   Angle =     0.000   Torsion =     0.000
===============================================================================

 NSTEP =    53000   TIME(PS) =     303.000  TEMP(K) =   309.05  PRESS =     0.0
 Etot   =   -211991.4300  EKtot   =     84933.3281  EPtot      =   -296924.7582
 BOND   =      6623.3937  ANGLE   =     25390.3482  DIHED      =     18606.2856
 1-4 NB =      6254.5309  1-4 EEL =      3494.1638  VDWAALS    =     16286.1748
 EELEC  =   -374047.0045  EHBOND  =         0.0000  RESTRAINT  =       467.3494
 EAMBER (non-restraint)  =   -297392.1076
 EKCMT  =         0.0000  VIRIAL  =         0.0000  VOLUME     =   1259921.3819
                                                    SURFTEN    =         0.0000
                                                    Density    =         1.0074
 ------------------------------------------------------------------------------

 NMR restraints: Bond =    0.000   Angle =     0.000   Torsion =     0.000
===============================================================================

 NSTEP =    54000   TIME(PS) =     304.000  TEMP(K) =   309.05  PRESS =     0.0
 Etot   =   -211700.1751  EKtot   =     84931.3984  EPtot      =   -296631.5736
 BOND   =      6548.8635  ANGLE   =     25844.2295  DIHED      =     18593.5116
 1-4 NB =      6291.3384  1-4 EEL =      3493.8250  VDWAALS    =     16546.3805
 EELEC  =   -374415.1233  EHBOND  =         0.0000  RESTRAINT  =       465.4012
 EAMBER (non-restraint)  =   -297096.9748
 EKCMT  =         0.0000  VIRIAL  =         0.0000  VOLUME     =   1260239.0204
                                                    SURFTEN    =         0.0000
                                                    Density    =         1.0072
 ------------------------------------------------------------------------------

 NMR restraints: Bond =    0.000   Angle =     0.000   Torsion =     0.000
===============================================================================

 NSTEP =    55000   TIME(PS) =     305.000  TEMP(K) =   308.82  PRESS =     0.0
 Etot   =   -212173.9996  EKtot   =     84869.9688  EPtot      =   -297043.9684
 BOND   =      6422.7212  ANGLE   =     25512.3100  DIHED      =     18618.8740
 1-4 NB =      6332.7128  1-4 EEL =      3558.7416  VDWAALS    =     16214.7411
 EELEC  =   -374160.0830  EHBOND  =         0.0000  RESTRAINT  =       456.0139
 EAMBER (non-restraint)  =   -297499.9823
 EKCMT  =         0.0000  VIRIAL  =         0.0000  VOLUME     =   1260332.9815
                                                    SURFTEN    =         0.0000
                                                    Density    =         1.0071
 ------------------------------------------------------------------------------

 NMR restraints: Bond =    0.000   Angle =     0.000   Torsion =     0.000
===============================================================================

 NSTEP =    56000   TIME(PS) =     306.000  TEMP(K) =   311.15  PRESS =     0.0
 Etot   =   -211209.7955  EKtot   =     85508.8906  EPtot      =   -296718.6861
 BOND   =      6403.2367  ANGLE   =     25564.1464  DIHED      =     18626.7414
 1-4 NB =      6288.4782  1-4 EEL =      3534.1317  VDWAALS    =     16615.0100
 EELEC  =   -374215.5829  EHBOND  =         0.0000  RESTRAINT  =       465.1524
 EAMBER (non-restraint)  =   -297183.8385
 EKCMT  =         0.0000  VIRIAL  =         0.0000  VOLUME     =   1261054.1440
                                                    SURFTEN    =         0.0000
                                                    Density    =         1.0065
 ------------------------------------------------------------------------------

 NMR restraints: Bond =    0.000   Angle =     0.000   Torsion =     0.000
===============================================================================

 NSTEP =    57000   TIME(PS) =     307.000  TEMP(K) =   310.37  PRESS =     0.0
 Etot   =   -211637.1645  EKtot   =     85294.4453  EPtot      =   -296931.6098
 BOND   =      6452.5449  ANGLE   =     25629.9933  DIHED      =     18529.2755
 1-4 NB =      6327.1862  1-4 EEL =      3536.3074  VDWAALS    =     16332.5582
 EELEC  =   -374205.1424  EHBOND  =         0.0000  RESTRAINT  =       465.6672
 EAMBER (non-restraint)  =   -297397.2770
 EKCMT  =         0.0000  VIRIAL  =         0.0000  VOLUME     =   1261035.6638
                                                    SURFTEN    =         0.0000
                                                    Density    =         1.0066
 ------------------------------------------------------------------------------

 NMR restraints: Bond =    0.000   Angle =     0.000   Torsion =     0.000
===============================================================================

 NSTEP =    58000   TIME(PS) =     308.000  TEMP(K) =   310.38  PRESS =     0.0
 Etot   =   -211177.2270  EKtot   =     85298.6953  EPtot      =   -296475.9223
 BOND   =      6454.8842  ANGLE   =     25456.0108  DIHED      =     18574.0525
 1-4 NB =      6287.5829  1-4 EEL =      3585.7114  VDWAALS    =     16361.3028
 EELEC  =   -373659.6695  EHBOND  =         0.0000  RESTRAINT  =       464.2028
 EAMBER (non-restraint)  =   -296940.1250
 EKCMT  =         0.0000  VIRIAL  =         0.0000  VOLUME     =   1260793.3663
                                                    SURFTEN    =         0.0000
                                                    Density    =         1.0068
 ------------------------------------------------------------------------------

 NMR restraints: Bond =    0.000   Angle =     0.000   Torsion =     0.000
===============================================================================
| MC Barostat: Decreasing size of volume moves

 NSTEP =    59000   TIME(PS) =     309.000  TEMP(K) =   309.25  PRESS =     0.0
 Etot   =   -212065.7086  EKtot   =     84988.5859  EPtot      =   -297054.2946
 BOND   =      6654.9804  ANGLE   =     25709.2647  DIHED      =     18484.9206
 1-4 NB =      6320.5636  1-4 EEL =      3522.1973  VDWAALS    =     16281.2071
 EELEC  =   -374467.8109  EHBOND  =         0.0000  RESTRAINT  =       440.3826
 EAMBER (non-restraint)  =   -297494.6772
 EKCMT  =         0.0000  VIRIAL  =         0.0000  VOLUME     =   1259287.8349
                                                    SURFTEN    =         0.0000
                                                    Density    =         1.0080
 ------------------------------------------------------------------------------

 NMR restraints: Bond =    0.000   Angle =     0.000   Torsion =     0.000
===============================================================================

 NSTEP =    60000   TIME(PS) =     310.000  TEMP(K) =   310.42  PRESS =     0.0
 Etot   =   -211781.3607  EKtot   =     85309.5391  EPtot      =   -297090.8998
 BOND   =      6476.4375  ANGLE   =     25307.1573  DIHED      =     18577.6351
 1-4 NB =      6336.0495  1-4 EEL =      3483.7298  VDWAALS    =     16042.4425
 EELEC  =   -373782.5665  EHBOND  =         0.0000  RESTRAINT  =       468.2150
 EAMBER (non-restraint)  =   -297559.1148
 EKCMT  =         0.0000  VIRIAL  =         0.0000  VOLUME     =   1259701.2350
                                                    SURFTEN    =         0.0000
                                                    Density    =         1.0076
 ------------------------------------------------------------------------------

 NMR restraints: Bond =    0.000   Angle =     0.000   Torsion =     0.000
===============================================================================

 NSTEP =    61000   TIME(PS) =     311.000  TEMP(K) =   309.44  PRESS =     0.0
 Etot   =   -211423.6711  EKtot   =     85040.4375  EPtot      =   -296464.1086
 BOND   =      6480.0513  ANGLE   =     25598.6738  DIHED      =     18521.0640
 1-4 NB =      6334.2452  1-4 EEL =      3417.5422  VDWAALS    =     15959.1142
 EELEC  =   -373230.6538  EHBOND  =         0.0000  RESTRAINT  =       455.8544
 EAMBER (non-restraint)  =   -296919.9630
 EKCMT  =         0.0000  VIRIAL  =         0.0000  VOLUME     =   1259302.2858
                                                    SURFTEN    =         0.0000
                                                    Density    =         1.0079
 ------------------------------------------------------------------------------

 NMR restraints: Bond =    0.000   Angle =     0.000   Torsion =     0.000
===============================================================================

 NSTEP =    62000   TIME(PS) =     312.000  TEMP(K) =   310.66  PRESS =     0.0
 Etot   =   -211736.0471  EKtot   =     85374.6953  EPtot      =   -297110.7424
 BOND   =      6519.4041  ANGLE   =     25618.5660  DIHED      =     18468.4576
 1-4 NB =      6306.4300  1-4 EEL =      3552.1730  VDWAALS    =     16555.1264
 EELEC  =   -374571.5608  EHBOND  =         0.0000  RESTRAINT  =       440.6614
 EAMBER (non-restraint)  =   -297551.4038
 EKCMT  =         0.0000  VIRIAL  =         0.0000  VOLUME     =   1257459.4294
                                                    SURFTEN    =         0.0000
                                                    Density    =         1.0094
 ------------------------------------------------------------------------------

 NMR restraints: Bond =    0.000   Angle =     0.000   Torsion =     0.000
===============================================================================

 NSTEP =    63000   TIME(PS) =     313.000  TEMP(K) =   310.07  PRESS =     0.0
 Etot   =   -211415.0101  EKtot   =     85213.6016  EPtot      =   -296628.6116
 BOND   =      6498.1762  ANGLE   =     25875.1153  DIHED      =     18403.6068
 1-4 NB =      6265.3098  1-4 EEL =      3539.3841  VDWAALS    =     16390.2533
 EELEC  =   -374073.6038  EHBOND  =         0.0000  RESTRAINT  =       473.1467
 EAMBER (non-restraint)  =   -297101.7583
 EKCMT  =         0.0000  VIRIAL  =         0.0000  VOLUME     =   1255724.2324
                                                    SURFTEN    =         0.0000
                                                    Density    =         1.0108
 ------------------------------------------------------------------------------

 NMR restraints: Bond =    0.000   Angle =     0.000   Torsion =     0.000
===============================================================================

 NSTEP =    64000   TIME(PS) =     314.000  TEMP(K) =   310.33  PRESS =     0.0
 Etot   =   -211771.3630  EKtot   =     85284.0859  EPtot      =   -297055.4489
 BOND   =      6459.5942  ANGLE   =     25401.0656  DIHED      =     18549.9464
 1-4 NB =      6282.1272  1-4 EEL =      3484.5463  VDWAALS    =     16630.2607
 EELEC  =   -374318.1719  EHBOND  =         0.0000  RESTRAINT  =       455.1826
 EAMBER (non-restraint)  =   -297510.6315
 EKCMT  =         0.0000  VIRIAL  =         0.0000  VOLUME     =   1257003.0835
                                                    SURFTEN    =         0.0000
                                                    Density    =         1.0098
 ------------------------------------------------------------------------------

 NMR restraints: Bond =    0.000   Angle =     0.000   Torsion =     0.000
===============================================================================

 NSTEP =    65000   TIME(PS) =     315.000  TEMP(K) =   310.73  PRESS =     0.0
 Etot   =   -211200.8966  EKtot   =     85393.6797  EPtot      =   -296594.5763
 BOND   =      6533.5865  ANGLE   =     25552.8855  DIHED      =     18583.6430
 1-4 NB =      6300.8112  1-4 EEL =      3506.1348  VDWAALS    =     16627.5725
 EELEC  =   -374155.0723  EHBOND  =         0.0000  RESTRAINT  =       455.8625
 EAMBER (non-restraint)  =   -297050.4388
 EKCMT  =         0.0000  VIRIAL  =         0.0000  VOLUME     =   1256486.2098
                                                    SURFTEN    =         0.0000
                                                    Density    =         1.0102
 ------------------------------------------------------------------------------

 NMR restraints: Bond =    0.000   Angle =     0.000   Torsion =     0.000
===============================================================================

 NSTEP =    66000   TIME(PS) =     316.000  TEMP(K) =   310.35  PRESS =     0.0
 Etot   =   -211640.8801  EKtot   =     85288.3125  EPtot      =   -296929.1926
 BOND   =      6539.8186  ANGLE   =     25622.8726  DIHED      =     18487.2694
 1-4 NB =      6317.0399  1-4 EEL =      3439.1559  VDWAALS    =     15961.6325
 EELEC  =   -373744.1532  EHBOND  =         0.0000  RESTRAINT  =       447.1716
 EAMBER (non-restraint)  =   -297376.3643
 EKCMT  =         0.0000  VIRIAL  =         0.0000  VOLUME     =   1258309.6092
                                                    SURFTEN    =         0.0000
                                                    Density    =         1.0087
 ------------------------------------------------------------------------------

 NMR restraints: Bond =    0.000   Angle =     0.000   Torsion =     0.000
===============================================================================

 NSTEP =    67000   TIME(PS) =     317.000  TEMP(K) =   308.64  PRESS =     0.0
 Etot   =   -211836.1918  EKtot   =     84818.5703  EPtot      =   -296654.7621
 BOND   =      6644.8731  ANGLE   =     25463.1344  DIHED      =     18410.3124
 1-4 NB =      6317.0853  1-4 EEL =      3514.2202  VDWAALS    =     16308.9022
 EELEC  =   -373781.7617  EHBOND  =         0.0000  RESTRAINT  =       468.4720
 EAMBER (non-restraint)  =   -297123.2341
 EKCMT  =         0.0000  VIRIAL  =         0.0000  VOLUME     =   1258939.1343
                                                    SURFTEN    =         0.0000
                                                    Density    =         1.0082
 ------------------------------------------------------------------------------

 NMR restraints: Bond =    0.000   Angle =     0.000   Torsion =     0.000
===============================================================================

 NSTEP =    68000   TIME(PS) =     318.000  TEMP(K) =   310.77  PRESS =     0.0
 Etot   =   -211581.8003  EKtot   =     85405.7109  EPtot      =   -296987.5112
 BOND   =      6523.4643  ANGLE   =     25323.0064  DIHED      =     18485.2921
 1-4 NB =      6360.4457  1-4 EEL =      3419.6705  VDWAALS    =     16207.0143
 EELEC  =   -373762.4401  EHBOND  =         0.0000  RESTRAINT  =       456.0355
 EAMBER (non-restraint)  =   -297443.5467
 EKCMT  =         0.0000  VIRIAL  =         0.0000  VOLUME     =   1260265.3721
                                                    SURFTEN    =         0.0000
                                                    Density    =         1.0072
 ------------------------------------------------------------------------------

 NMR restraints: Bond =    0.000   Angle =     0.000   Torsion =     0.000
===============================================================================

 NSTEP =    69000   TIME(PS) =     319.000  TEMP(K) =   310.70  PRESS =     0.0
 Etot   =   -211564.4349  EKtot   =     85385.2969  EPtot      =   -296949.7318
 BOND   =      6561.1217  ANGLE   =     25437.3628  DIHED      =     18411.5598
 1-4 NB =      6279.0877  1-4 EEL =      3444.9167  VDWAALS    =     16131.4752
 EELEC  =   -373682.1471  EHBOND  =         0.0000  RESTRAINT  =       466.8915
 EAMBER (non-restraint)  =   -297416.6233
 EKCMT  =         0.0000  VIRIAL  =         0.0000  VOLUME     =   1260219.3375
                                                    SURFTEN    =         0.0000
                                                    Density    =         1.0072
 ------------------------------------------------------------------------------

 NMR restraints: Bond =    0.000   Angle =     0.000   Torsion =     0.000
===============================================================================

 NSTEP =    70000   TIME(PS) =     320.000  TEMP(K) =   310.15  PRESS =     0.0
 Etot   =   -211604.7813  EKtot   =     85235.2500  EPtot      =   -296840.0313
 BOND   =      6402.0524  ANGLE   =     25489.7746  DIHED      =     18622.0173
 1-4 NB =      6359.2452  1-4 EEL =      3508.7707  VDWAALS    =     16117.8999
 EELEC  =   -373784.6678  EHBOND  =         0.0000  RESTRAINT  =       444.8763
 EAMBER (non-restraint)  =   -297284.9076
 EKCMT  =         0.0000  VIRIAL  =         0.0000  VOLUME     =   1260402.2132
                                                    SURFTEN    =         0.0000
                                                    Density    =         1.0071
 ------------------------------------------------------------------------------

 NMR restraints: Bond =    0.000   Angle =     0.000   Torsion =     0.000
===============================================================================

 NSTEP =    71000   TIME(PS) =     321.000  TEMP(K) =   311.17  PRESS =     0.0
 Etot   =   -211072.4351  EKtot   =     85515.3984  EPtot      =   -296587.8336
 BOND   =      6507.6934  ANGLE   =     25549.4488  DIHED      =     18427.8423
 1-4 NB =      6299.2912  1-4 EEL =      3480.4826  VDWAALS    =     16648.0158
 EELEC  =   -373944.5044  EHBOND  =         0.0000  RESTRAINT  =       443.8968
 EAMBER (non-restraint)  =   -297031.7303
 EKCMT  =         0.0000  VIRIAL  =         0.0000  VOLUME     =   1260101.7705
                                                    SURFTEN    =         0.0000
                                                    Density    =         1.0073
 ------------------------------------------------------------------------------

 NMR restraints: Bond =    0.000   Angle =     0.000   Torsion =     0.000
===============================================================================

 NSTEP =    72000   TIME(PS) =     322.000  TEMP(K) =   310.38  PRESS =     0.0
 Etot   =   -211368.0050  EKtot   =     85297.9922  EPtot      =   -296665.9972
 BOND   =      6501.6613  ANGLE   =     25471.3503  DIHED      =     18464.2282
 1-4 NB =      6310.5781  1-4 EEL =      3428.1628  VDWAALS    =     16496.6494
 EELEC  =   -373790.9563  EHBOND  =         0.0000  RESTRAINT  =       452.3290
 EAMBER (non-restraint)  =   -297118.3263
 EKCMT  =         0.0000  VIRIAL  =         0.0000  VOLUME     =   1260757.9661
                                                    SURFTEN    =         0.0000
                                                    Density    =         1.0068
 ------------------------------------------------------------------------------

 NMR restraints: Bond =    0.000   Angle =     0.000   Torsion =     0.000
===============================================================================
| MC Barostat: Decreasing size of volume moves

 NSTEP =    73000   TIME(PS) =     323.000  TEMP(K) =   309.72  PRESS =     0.0
 Etot   =   -211493.0858  EKtot   =     85115.5938  EPtot      =   -296608.6796
 BOND   =      6455.0911  ANGLE   =     25570.3769  DIHED      =     18502.7703
 1-4 NB =      6303.8639  1-4 EEL =      3464.5738  VDWAALS    =     16316.7963
 EELEC  =   -373666.7491  EHBOND  =         0.0000  RESTRAINT  =       444.5972
 EAMBER (non-restraint)  =   -297053.2767
 EKCMT  =         0.0000  VIRIAL  =         0.0000  VOLUME     =   1260757.9661
                                                    SURFTEN    =         0.0000
                                                    Density    =         1.0068
 ------------------------------------------------------------------------------

 NMR restraints: Bond =    0.000   Angle =     0.000   Torsion =     0.000
===============================================================================

 NSTEP =    74000   TIME(PS) =     324.000  TEMP(K) =   309.14  PRESS =     0.0
 Etot   =   -212158.6746  EKtot   =     84958.2109  EPtot      =   -297116.8855
 BOND   =      6518.6461  ANGLE   =     25581.6800  DIHED      =     18488.8072
 1-4 NB =      6342.5662  1-4 EEL =      3572.8764  VDWAALS    =     16255.7262
 EELEC  =   -374324.3911  EHBOND  =         0.0000  RESTRAINT  =       447.2034
 EAMBER (non-restraint)  =   -297564.0889
 EKCMT  =         0.0000  VIRIAL  =         0.0000  VOLUME     =   1261855.0705
                                                    SURFTEN    =         0.0000
                                                    Density    =         1.0059
 ------------------------------------------------------------------------------

 NMR restraints: Bond =    0.000   Angle =     0.000   Torsion =     0.000
===============================================================================
| MC Barostat: Decreasing size of volume moves

 NSTEP =    75000   TIME(PS) =     325.000  TEMP(K) =   309.75  PRESS =     0.0
 Etot   =   -212016.5433  EKtot   =     85125.7812  EPtot      =   -297142.3245
 BOND   =      6608.3106  ANGLE   =     25457.2793  DIHED      =     18517.1612
 1-4 NB =      6369.9190  1-4 EEL =      3453.7721  VDWAALS    =     16118.6330
 EELEC  =   -374122.3103  EHBOND  =         0.0000  RESTRAINT  =       454.9106
 EAMBER (non-restraint)  =   -297597.2351
 EKCMT  =         0.0000  VIRIAL  =         0.0000  VOLUME     =   1262122.6637
                                                    SURFTEN    =         0.0000
                                                    Density    =         1.0057
 ------------------------------------------------------------------------------

 NMR restraints: Bond =    0.000   Angle =     0.000   Torsion =     0.000
===============================================================================

 NSTEP =    76000   TIME(PS) =     326.000  TEMP(K) =   310.18  PRESS =     0.0
 Etot   =   -212022.0256  EKtot   =     85242.8984  EPtot      =   -297264.9240
 BOND   =      6562.1265  ANGLE   =     25364.8728  DIHED      =     18543.1632
 1-4 NB =      6358.4813  1-4 EEL =      3503.9551  VDWAALS    =     16205.3759
 EELEC  =   -374258.6300  EHBOND  =         0.0000  RESTRAINT  =       455.7312
 EAMBER (non-restraint)  =   -297720.6552
 EKCMT  =         0.0000  VIRIAL  =         0.0000  VOLUME     =   1260196.8442
                                                    SURFTEN    =         0.0000
                                                    Density    =         1.0072
 ------------------------------------------------------------------------------

 NMR restraints: Bond =    0.000   Angle =     0.000   Torsion =     0.000
===============================================================================

 NSTEP =    77000   TIME(PS) =     327.000  TEMP(K) =   309.80  PRESS =     0.0
 Etot   =   -211726.3204  EKtot   =     85137.8438  EPtot      =   -296864.1641
 BOND   =      6530.1499  ANGLE   =     25475.9371  DIHED      =     18416.1049
 1-4 NB =      6338.1116  1-4 EEL =      3441.6361  VDWAALS    =     15977.6356
 EELEC  =   -373493.0589  EHBOND  =         0.0000  RESTRAINT  =       449.3195
 EAMBER (non-restraint)  =   -297313.4836
 EKCMT  =         0.0000  VIRIAL  =         0.0000  VOLUME     =   1260762.1171
                                                    SURFTEN    =         0.0000
                                                    Density    =         1.0068
 ------------------------------------------------------------------------------

 NMR restraints: Bond =    0.000   Angle =     0.000   Torsion =     0.000
===============================================================================

 NSTEP =    78000   TIME(PS) =     328.000  TEMP(K) =   310.24  PRESS =     0.0
 Etot   =   -211756.9428  EKtot   =     85259.8594  EPtot      =   -297016.8022
 BOND   =      6519.3889  ANGLE   =     25634.8770  DIHED      =     18543.5214
 1-4 NB =      6280.7893  1-4 EEL =      3575.2447  VDWAALS    =     16209.7105
 EELEC  =   -374236.9873  EHBOND  =         0.0000  RESTRAINT  =       456.6534
 EAMBER (non-restraint)  =   -297473.4556
 EKCMT  =         0.0000  VIRIAL  =         0.0000  VOLUME     =   1262378.6116
                                                    SURFTEN    =         0.0000
                                                    Density    =         1.0055
 ------------------------------------------------------------------------------

 NMR restraints: Bond =    0.000   Angle =     0.000   Torsion =     0.000
===============================================================================

 NSTEP =    79000   TIME(PS) =     329.000  TEMP(K) =   310.45  PRESS =     0.0
 Etot   =   -211508.8319  EKtot   =     85317.4297  EPtot      =   -296826.2616
 BOND   =      6493.4548  ANGLE   =     25433.0064  DIHED      =     18473.4612
 1-4 NB =      6329.0559  1-4 EEL =      3498.2318  VDWAALS    =     16170.0580
 EELEC  =   -373670.8830  EHBOND  =         0.0000  RESTRAINT  =       447.3533
 EAMBER (non-restraint)  =   -297273.6148
 EKCMT  =         0.0000  VIRIAL  =         0.0000  VOLUME     =   1260745.3501
                                                    SURFTEN    =         0.0000
                                                    Density    =         1.0068
 ------------------------------------------------------------------------------

 NMR restraints: Bond =    0.000   Angle =     0.000   Torsion =     0.000
===============================================================================

 NSTEP =    80000   TIME(PS) =     330.000  TEMP(K) =   309.95  PRESS =     0.0
 Etot   =   -211896.2817  EKtot   =     85180.2266  EPtot      =   -297076.5082
 BOND   =      6531.9917  ANGLE   =     25271.7534  DIHED      =     18485.7040
 1-4 NB =      6301.1462  1-4 EEL =      3432.0122  VDWAALS    =     15994.5266
 EELEC  =   -373542.2811  EHBOND  =         0.0000  RESTRAINT  =       448.6387
 EAMBER (non-restraint)  =   -297525.1469
 EKCMT  =         0.0000  VIRIAL  =         0.0000  VOLUME     =   1258222.2074
                                                    SURFTEN    =         0.0000
                                                    Density    =         1.0088
 ------------------------------------------------------------------------------

 NMR restraints: Bond =    0.000   Angle =     0.000   Torsion =     0.000
===============================================================================

 NSTEP =    81000   TIME(PS) =     331.000  TEMP(K) =   309.75  PRESS =     0.0
 Etot   =   -212083.2980  EKtot   =     85126.1328  EPtot      =   -297209.4308
 BOND   =      6413.2230  ANGLE   =     25378.5044  DIHED      =     18450.9190
 1-4 NB =      6332.5092  1-4 EEL =      3489.2511  VDWAALS    =     16051.8812
 EELEC  =   -373785.3105  EHBOND  =         0.0000  RESTRAINT  =       459.5919
 EAMBER (non-restraint)  =   -297669.0227
 EKCMT  =         0.0000  VIRIAL  =         0.0000  VOLUME     =   1257539.3832
                                                    SURFTEN    =         0.0000
                                                    Density    =         1.0094
 ------------------------------------------------------------------------------

 NMR restraints: Bond =    0.000   Angle =     0.000   Torsion =     0.000
===============================================================================

 NSTEP =    82000   TIME(PS) =     332.000  TEMP(K) =   308.92  PRESS =     0.0
 Etot   =   -212072.3836  EKtot   =     84895.8516  EPtot      =   -296968.2351
 BOND   =      6496.6991  ANGLE   =     25612.7703  DIHED      =     18466.7913
 1-4 NB =      6311.3174  1-4 EEL =      3485.6927  VDWAALS    =     16493.7121
 EELEC  =   -374278.0286  EHBOND  =         0.0000  RESTRAINT  =       442.8105
 EAMBER (non-restraint)  =   -297411.0457
 EKCMT  =         0.0000  VIRIAL  =         0.0000  VOLUME     =   1257364.1733
                                                    SURFTEN    =         0.0000
                                                    Density    =         1.0095
 ------------------------------------------------------------------------------

 NMR restraints: Bond =    0.000   Angle =     0.000   Torsion =     0.000
===============================================================================

 NSTEP =    83000   TIME(PS) =     333.000  TEMP(K) =   309.35  PRESS =     0.0
 Etot   =   -212533.2427  EKtot   =     85015.7266  EPtot      =   -297548.9693
 BOND   =      6425.8565  ANGLE   =     25657.3733  DIHED      =     18388.8518
 1-4 NB =      6324.4406  1-4 EEL =      3440.2982  VDWAALS    =     16650.8625
 EELEC  =   -374894.4626  EHBOND  =         0.0000  RESTRAINT  =       457.8104
 EAMBER (non-restraint)  =   -298006.7796
 EKCMT  =         0.0000  VIRIAL  =         0.0000  VOLUME     =   1257888.2268
                                                    SURFTEN    =         0.0000
                                                    Density    =         1.0091
 ------------------------------------------------------------------------------

 NMR restraints: Bond =    0.000   Angle =     0.000   Torsion =     0.000
===============================================================================

 NSTEP =    84000   TIME(PS) =     334.000  TEMP(K) =   308.91  PRESS =     0.0
 Etot   =   -212533.1727  EKtot   =     84894.0938  EPtot      =   -297427.2665
 BOND   =      6427.1315  ANGLE   =     25641.9072  DIHED      =     18537.5696
 1-4 NB =      6388.6342  1-4 EEL =      3551.5898  VDWAALS    =     16310.2049
 EELEC  =   -374744.0531  EHBOND  =         0.0000  RESTRAINT  =       459.7494
 EAMBER (non-restraint)  =   -297887.0159
 EKCMT  =         0.0000  VIRIAL  =         0.0000  VOLUME     =   1258094.4218
                                                    SURFTEN    =         0.0000
                                                    Density    =         1.0089
 ------------------------------------------------------------------------------

 NMR restraints: Bond =    0.000   Angle =     0.000   Torsion =     0.000
===============================================================================

 NSTEP =    85000   TIME(PS) =     335.000  TEMP(K) =   308.31  PRESS =     0.0
 Etot   =   -212662.8419  EKtot   =     84728.4688  EPtot      =   -297391.3106
 BOND   =      6502.8922  ANGLE   =     25704.7195  DIHED      =     18469.5012
 1-4 NB =      6247.4611  1-4 EEL =      3511.6308  VDWAALS    =     16288.7406
 EELEC  =   -374578.9633  EHBOND  =         0.0000  RESTRAINT  =       462.7072
 EAMBER (non-restraint)  =   -297854.0178
 EKCMT  =         0.0000  VIRIAL  =         0.0000  VOLUME     =   1258596.3190
                                                    SURFTEN    =         0.0000
                                                    Density    =         1.0085
 ------------------------------------------------------------------------------

 NMR restraints: Bond =    0.000   Angle =     0.000   Torsion =     0.000
===============================================================================

 NSTEP =    86000   TIME(PS) =     336.000  TEMP(K) =   310.14  PRESS =     0.0
 Etot   =   -211983.0397  EKtot   =     85232.1562  EPtot      =   -297215.1959
 BOND   =      6524.0195  ANGLE   =     25348.1321  DIHED      =     18568.0632
 1-4 NB =      6302.2354  1-4 EEL =      3534.6749  VDWAALS    =     16424.0384
 EELEC  =   -374353.8692  EHBOND  =         0.0000  RESTRAINT  =       437.5097
 EAMBER (non-restraint)  =   -297652.7056
 EKCMT  =         0.0000  VIRIAL  =         0.0000  VOLUME     =   1257707.8205
                                                    SURFTEN    =         0.0000
                                                    Density    =         1.0092
 ------------------------------------------------------------------------------

 NMR restraints: Bond =    0.000   Angle =     0.000   Torsion =     0.000
===============================================================================

 NSTEP =    87000   TIME(PS) =     337.000  TEMP(K) =   310.17  PRESS =     0.0
 Etot   =   -211685.8441  EKtot   =     85239.1484  EPtot      =   -296924.9926
 BOND   =      6449.3155  ANGLE   =     25614.2359  DIHED      =     18549.4556
 1-4 NB =      6338.1389  1-4 EEL =      3516.8391  VDWAALS    =     15821.6185
 EELEC  =   -373664.2894  EHBOND  =         0.0000  RESTRAINT  =       449.6933
 EAMBER (non-restraint)  =   -297374.6859
 EKCMT  =         0.0000  VIRIAL  =         0.0000  VOLUME     =   1258393.0706
                                                    SURFTEN    =         0.0000
                                                    Density    =         1.0087
 ------------------------------------------------------------------------------

 NMR restraints: Bond =    0.000   Angle =     0.000   Torsion =     0.000
===============================================================================

 NSTEP =    88000   TIME(PS) =     338.000  TEMP(K) =   308.25  PRESS =     0.0
 Etot   =   -211852.3523  EKtot   =     84711.2734  EPtot      =   -296563.6258
 BOND   =      6461.2318  ANGLE   =     25440.5531  DIHED      =     18451.3804
 1-4 NB =      6316.8208  1-4 EEL =      3528.2830  VDWAALS    =     16003.7705
 EELEC  =   -373204.2346  EHBOND  =         0.0000  RESTRAINT  =       438.5692
 EAMBER (non-restraint)  =   -297002.1950
 EKCMT  =         0.0000  VIRIAL  =         0.0000  VOLUME     =   1258401.1982
                                                    SURFTEN    =         0.0000
                                                    Density    =         1.0087
 ------------------------------------------------------------------------------

 NMR restraints: Bond =    0.000   Angle =     0.000   Torsion =     0.000
===============================================================================

 NSTEP =    89000   TIME(PS) =     339.000  TEMP(K) =   308.76  PRESS =     0.0
 Etot   =   -211935.8622  EKtot   =     84853.6094  EPtot      =   -296789.4716
 BOND   =      6463.0010  ANGLE   =     25718.9816  DIHED      =     18623.4226
 1-4 NB =      6306.9403  1-4 EEL =      3549.2273  VDWAALS    =     16352.8584
 EELEC  =   -374261.9477  EHBOND  =         0.0000  RESTRAINT  =       458.0450
 EAMBER (non-restraint)  =   -297247.5165
 EKCMT  =         0.0000  VIRIAL  =         0.0000  VOLUME     =   1256940.7473
                                                    SURFTEN    =         0.0000
                                                    Density    =         1.0098
 ------------------------------------------------------------------------------

 NMR restraints: Bond =    0.000   Angle =     0.000   Torsion =     0.000
===============================================================================

 NSTEP =    90000   TIME(PS) =     340.000  TEMP(K) =   310.60  PRESS =     0.0
 Etot   =   -211997.6986  EKtot   =     85357.0391  EPtot      =   -297354.7377
 BOND   =      6473.2952  ANGLE   =     25287.3625  DIHED      =     18463.2090
 1-4 NB =      6317.8551  1-4 EEL =      3509.5406  VDWAALS    =     16265.8034
 EELEC  =   -374150.8791  EHBOND  =         0.0000  RESTRAINT  =       479.0757
 EAMBER (non-restraint)  =   -297833.8134
 EKCMT  =         0.0000  VIRIAL  =         0.0000  VOLUME     =   1256815.4226
                                                    SURFTEN    =         0.0000
                                                    Density    =         1.0099
 ------------------------------------------------------------------------------

 NMR restraints: Bond =    0.000   Angle =     0.000   Torsion =     0.000
===============================================================================

 NSTEP =    91000   TIME(PS) =     341.000  TEMP(K) =   309.51  PRESS =     0.0
 Etot   =   -212016.0392  EKtot   =     85059.0234  EPtot      =   -297075.0626
 BOND   =      6477.0605  ANGLE   =     25541.8381  DIHED      =     18439.0828
 1-4 NB =      6271.2970  1-4 EEL =      3532.8836  VDWAALS    =     16055.0235
 EELEC  =   -373865.5285  EHBOND  =         0.0000  RESTRAINT  =       473.2804
 EAMBER (non-restraint)  =   -297548.3430
 EKCMT  =         0.0000  VIRIAL  =         0.0000  VOLUME     =   1255116.0158
                                                    SURFTEN    =         0.0000
                                                    Density    =         1.0113
 ------------------------------------------------------------------------------

 NMR restraints: Bond =    0.000   Angle =     0.000   Torsion =     0.000
===============================================================================

 NSTEP =    92000   TIME(PS) =     342.000  TEMP(K) =   311.54  PRESS =     0.0
 Etot   =   -211876.3268  EKtot   =     85615.8516  EPtot      =   -297492.1784
 BOND   =      6570.2135  ANGLE   =     25711.1748  DIHED      =     18458.3738
 1-4 NB =      6322.3018  1-4 EEL =      3470.4773  VDWAALS    =     16735.2590
 EELEC  =   -375216.0209  EHBOND  =         0.0000  RESTRAINT  =       456.0423
 EAMBER (non-restraint)  =   -297948.2207
 EKCMT  =         0.0000  VIRIAL  =         0.0000  VOLUME     =   1253784.4863
                                                    SURFTEN    =         0.0000
                                                    Density    =         1.0124
 ------------------------------------------------------------------------------

 NMR restraints: Bond =    0.000   Angle =     0.000   Torsion =     0.000
===============================================================================

 NSTEP =    93000   TIME(PS) =     343.000  TEMP(K) =   309.30  PRESS =     0.0
 Etot   =   -212185.5870  EKtot   =     85001.4453  EPtot      =   -297187.0323
 BOND   =      6460.5819  ANGLE   =     25650.6665  DIHED      =     18538.2355
 1-4 NB =      6280.6863  1-4 EEL =      3374.5042  VDWAALS    =     16098.1154
 EELEC  =   -374037.1616  EHBOND  =         0.0000  RESTRAINT  =       447.3394
 EAMBER (non-restraint)  =   -297634.3717
 EKCMT  =         0.0000  VIRIAL  =         0.0000  VOLUME     =   1254692.4484
                                                    SURFTEN    =         0.0000
                                                    Density    =         1.0116
 ------------------------------------------------------------------------------

 NMR restraints: Bond =    0.000   Angle =     0.000   Torsion =     0.000
===============================================================================

 NSTEP =    94000   TIME(PS) =     344.000  TEMP(K) =   309.89  PRESS =     0.0
 Etot   =   -211455.3855  EKtot   =     85163.7969  EPtot      =   -296619.1824
 BOND   =      6567.0505  ANGLE   =     25794.5200  DIHED      =     18537.4217
 1-4 NB =      6250.0245  1-4 EEL =      3532.7619  VDWAALS    =     16212.3126
 EELEC  =   -373968.6300  EHBOND  =         0.0000  RESTRAINT  =       455.3564
 EAMBER (non-restraint)  =   -297074.5388
 EKCMT  =         0.0000  VIRIAL  =         0.0000  VOLUME     =   1254987.9710
                                                    SURFTEN    =         0.0000
                                                    Density    =         1.0114
 ------------------------------------------------------------------------------

 NMR restraints: Bond =    0.000   Angle =     0.000   Torsion =     0.000
===============================================================================

 NSTEP =    95000   TIME(PS) =     345.000  TEMP(K) =   309.52  PRESS =     0.0
 Etot   =   -212214.5774  EKtot   =     85062.5938  EPtot      =   -297277.1712
 BOND   =      6445.5065  ANGLE   =     25622.7338  DIHED      =     18433.0050
 1-4 NB =      6292.2646  1-4 EEL =      3479.1434  VDWAALS    =     16631.8292
 EELEC  =   -374635.6869  EHBOND  =         0.0000  RESTRAINT  =       454.0333
 EAMBER (non-restraint)  =   -297731.2045
 EKCMT  =         0.0000  VIRIAL  =         0.0000  VOLUME     =   1255451.2325
                                                    SURFTEN    =         0.0000
                                                    Density    =         1.0110
 ------------------------------------------------------------------------------

 NMR restraints: Bond =    0.000   Angle =     0.000   Torsion =     0.000
===============================================================================

 NSTEP =    96000   TIME(PS) =     346.000  TEMP(K) =   311.23  PRESS =     0.0
 Etot   =   -211500.7549  EKtot   =     85530.3438  EPtot      =   -297031.0987
 BOND   =      6482.8031  ANGLE   =     25712.9547  DIHED      =     18467.9308
 1-4 NB =      6323.4674  1-4 EEL =      3481.9035  VDWAALS    =     16433.7236
 EELEC  =   -374365.3496  EHBOND  =         0.0000  RESTRAINT  =       431.4678
 EAMBER (non-restraint)  =   -297462.5665
 EKCMT  =         0.0000  VIRIAL  =         0.0000  VOLUME     =   1255805.5983
                                                    SURFTEN    =         0.0000
                                                    Density    =         1.0108
 ------------------------------------------------------------------------------

 NMR restraints: Bond =    0.000   Angle =     0.000   Torsion =     0.000
===============================================================================

 NSTEP =    97000   TIME(PS) =     347.000  TEMP(K) =   308.92  PRESS =     0.0
 Etot   =   -212400.8195  EKtot   =     84897.1719  EPtot      =   -297297.9914
 BOND   =      6575.5467  ANGLE   =     25518.4756  DIHED      =     18554.5204
 1-4 NB =      6271.7560  1-4 EEL =      3498.0240  VDWAALS    =     16261.4611
 EELEC  =   -374438.5540  EHBOND  =         0.0000  RESTRAINT  =       460.7789
 EAMBER (non-restraint)  =   -297758.7702
 EKCMT  =         0.0000  VIRIAL  =         0.0000  VOLUME     =   1255875.4397
                                                    SURFTEN    =         0.0000
                                                    Density    =         1.0107
 ------------------------------------------------------------------------------

 NMR restraints: Bond =    0.000   Angle =     0.000   Torsion =     0.000
===============================================================================

 NSTEP =    98000   TIME(PS) =     348.000  TEMP(K) =   309.89  PRESS =     0.0
 Etot   =   -212333.7749  EKtot   =     85164.0938  EPtot      =   -297497.8687
 BOND   =      6547.9742  ANGLE   =     25335.9712  DIHED      =     18415.3056
 1-4 NB =      6327.4902  1-4 EEL =      3517.8082  VDWAALS    =     16482.0155
 EELEC  =   -374571.3471  EHBOND  =         0.0000  RESTRAINT  =       446.9135
 EAMBER (non-restraint)  =   -297944.7822
 EKCMT  =         0.0000  VIRIAL  =         0.0000  VOLUME     =   1256860.5437
                                                    SURFTEN    =         0.0000
                                                    Density    =         1.0099
 ------------------------------------------------------------------------------

 NMR restraints: Bond =    0.000   Angle =     0.000   Torsion =     0.000
===============================================================================

 NSTEP =    99000   TIME(PS) =     349.000  TEMP(K) =   309.70  PRESS =     0.0
 Etot   =   -211946.4229  EKtot   =     85110.4766  EPtot      =   -297056.8995
 BOND   =      6591.1051  ANGLE   =     25430.1802  DIHED      =     18463.1114
 1-4 NB =      6293.2367  1-4 EEL =      3552.4112  VDWAALS    =     16098.7361
 EELEC  =   -373942.6587  EHBOND  =         0.0000  RESTRAINT  =       456.9786
 EAMBER (non-restraint)  =   -297513.8781
 EKCMT  =         0.0000  VIRIAL  =         0.0000  VOLUME     =   1257720.5848
                                                    SURFTEN    =         0.0000
                                                    Density    =         1.0092
 ------------------------------------------------------------------------------

 NMR restraints: Bond =    0.000   Angle =     0.000   Torsion =     0.000
===============================================================================

 NSTEP =   100000   TIME(PS) =     350.000  TEMP(K) =   310.45  PRESS =     0.0
 Etot   =   -211936.4436  EKtot   =     85318.4297  EPtot      =   -297254.8733
 BOND   =      6593.8003  ANGLE   =     25417.8960  DIHED      =     18485.3226
 1-4 NB =      6354.0149  1-4 EEL =      3526.4769  VDWAALS    =     16415.7437
 EELEC  =   -374469.9840  EHBOND  =         0.0000  RESTRAINT  =       421.8563
 EAMBER (non-restraint)  =   -297676.7295
 EKCMT  =         0.0000  VIRIAL  =         0.0000  VOLUME     =   1255925.6580
                                                    SURFTEN    =         0.0000
                                                    Density    =         1.0107
 ------------------------------------------------------------------------------

 NMR restraints: Bond =    0.000   Angle =     0.000   Torsion =     0.000
===============================================================================

 NSTEP =   101000   TIME(PS) =     351.000  TEMP(K) =   310.01  PRESS =     0.0
 Etot   =   -212100.3550  EKtot   =     85196.6250  EPtot      =   -297296.9800
 BOND   =      6466.6165  ANGLE   =     25423.9397  DIHED      =     18442.4951
 1-4 NB =      6322.3505  1-4 EEL =      3565.0659  VDWAALS    =     16425.0736
 EELEC  =   -374391.7581  EHBOND  =         0.0000  RESTRAINT  =       449.2367
 EAMBER (non-restraint)  =   -297746.2167
 EKCMT  =         0.0000  VIRIAL  =         0.0000  VOLUME     =   1257325.4152
                                                    SURFTEN    =         0.0000
                                                    Density    =         1.0095
 ------------------------------------------------------------------------------

 NMR restraints: Bond =    0.000   Angle =     0.000   Torsion =     0.000
===============================================================================

 NSTEP =   102000   TIME(PS) =     352.000  TEMP(K) =   310.69  PRESS =     0.0
 Etot   =   -212018.9029  EKtot   =     85382.6016  EPtot      =   -297401.5044
 BOND   =      6585.5751  ANGLE   =     25462.1875  DIHED      =     18492.5003
 1-4 NB =      6305.7531  1-4 EEL =      3471.0933  VDWAALS    =     16051.1992
 EELEC  =   -374209.1717  EHBOND  =         0.0000  RESTRAINT  =       439.3587
 EAMBER (non-restraint)  =   -297840.8631
 EKCMT  =         0.0000  VIRIAL  =         0.0000  VOLUME     =   1256598.4080
                                                    SURFTEN    =         0.0000
                                                    Density    =         1.0101
 ------------------------------------------------------------------------------

 NMR restraints: Bond =    0.000   Angle =     0.000   Torsion =     0.000
===============================================================================

 NSTEP =   103000   TIME(PS) =     353.000  TEMP(K) =   308.98  PRESS =     0.0
 Etot   =   -211792.1657  EKtot   =     84912.3594  EPtot      =   -296704.5251
 BOND   =      6446.6289  ANGLE   =     25735.5818  DIHED      =     18495.9075
 1-4 NB =      6320.0908  1-4 EEL =      3468.6517  VDWAALS    =     15854.3549
 EELEC  =   -373480.8111  EHBOND  =         0.0000  RESTRAINT  =       455.0704
 EAMBER (non-restraint)  =   -297159.5955
 EKCMT  =         0.0000  VIRIAL  =         0.0000  VOLUME     =   1256697.0660
                                                    SURFTEN    =         0.0000
                                                    Density    =         1.0100
 ------------------------------------------------------------------------------

 NMR restraints: Bond =    0.000   Angle =     0.000   Torsion =     0.000
===============================================================================

 NSTEP =   104000   TIME(PS) =     354.000  TEMP(K) =   310.52  PRESS =     0.0
 Etot   =   -212422.2897  EKtot   =     85336.3438  EPtot      =   -297758.6335
 BOND   =      6530.7448  ANGLE   =     25389.1260  DIHED      =     18369.0210
 1-4 NB =      6339.2999  1-4 EEL =      3658.5131  VDWAALS    =     16258.7193
 EELEC  =   -374759.0104  EHBOND  =         0.0000  RESTRAINT  =       454.9528
 EAMBER (non-restraint)  =   -298213.5862
 EKCMT  =         0.0000  VIRIAL  =         0.0000  VOLUME     =   1255829.7835
                                                    SURFTEN    =         0.0000
                                                    Density    =         1.0107
 ------------------------------------------------------------------------------

 NMR restraints: Bond =    0.000   Angle =     0.000   Torsion =     0.000
===============================================================================

 NSTEP =   105000   TIME(PS) =     355.000  TEMP(K) =   310.90  PRESS =     0.0
 Etot   =   -211915.4548  EKtot   =     85440.9453  EPtot      =   -297356.4001
 BOND   =      6542.2539  ANGLE   =     25497.1977  DIHED      =     18364.3904
 1-4 NB =      6349.0118  1-4 EEL =      3519.6084  VDWAALS    =     16081.0721
 EELEC  =   -374165.1797  EHBOND  =         0.0000  RESTRAINT  =       455.2455
 EAMBER (non-restraint)  =   -297811.6456
 EKCMT  =         0.0000  VIRIAL  =         0.0000  VOLUME     =   1255802.3157
                                                    SURFTEN    =         0.0000
                                                    Density    =         1.0108
 ------------------------------------------------------------------------------

 NMR restraints: Bond =    0.000   Angle =     0.000   Torsion =     0.000
===============================================================================

 NSTEP =   106000   TIME(PS) =     356.000  TEMP(K) =   311.19  PRESS =     0.0
 Etot   =   -211262.0104  EKtot   =     85521.3516  EPtot      =   -296783.3619
 BOND   =      6575.4113  ANGLE   =     25770.7308  DIHED      =     18439.3746
 1-4 NB =      6295.0517  1-4 EEL =      3506.1905  VDWAALS    =     15966.3784
 EELEC  =   -373800.4172  EHBOND  =         0.0000  RESTRAINT  =       463.9181
 EAMBER (non-restraint)  =   -297247.2800
 EKCMT  =         0.0000  VIRIAL  =         0.0000  VOLUME     =   1255762.1265
                                                    SURFTEN    =         0.0000
                                                    Density    =         1.0108
 ------------------------------------------------------------------------------

 NMR restraints: Bond =    0.000   Angle =     0.000   Torsion =     0.000
===============================================================================

 NSTEP =   107000   TIME(PS) =     357.000  TEMP(K) =   310.92  PRESS =     0.0
 Etot   =   -211838.5989  EKtot   =     85446.4297  EPtot      =   -297285.0286
 BOND   =      6473.7980  ANGLE   =     25377.2020  DIHED      =     18478.0743
 1-4 NB =      6342.3602  1-4 EEL =      3596.8732  VDWAALS    =     16320.0008
 EELEC  =   -374319.8162  EHBOND  =         0.0000  RESTRAINT  =       446.4789
 EAMBER (non-restraint)  =   -297731.5076
 EKCMT  =         0.0000  VIRIAL  =         0.0000  VOLUME     =   1256427.6613
                                                    SURFTEN    =         0.0000
                                                    Density    =         1.0102
 ------------------------------------------------------------------------------

 NMR restraints: Bond =    0.000   Angle =     0.000   Torsion =     0.000
===============================================================================

 NSTEP =   108000   TIME(PS) =     358.000  TEMP(K) =   310.72  PRESS =     0.0
 Etot   =   -211648.5492  EKtot   =     85392.6406  EPtot      =   -297041.1898
 BOND   =      6652.8219  ANGLE   =     25646.8259  DIHED      =     18439.2703
 1-4 NB =      6303.8837  1-4 EEL =      3493.0154  VDWAALS    =     16674.3733
 EELEC  =   -374709.4265  EHBOND  =         0.0000  RESTRAINT  =       458.0461
 EAMBER (non-restraint)  =   -297499.2359
 EKCMT  =         0.0000  VIRIAL  =         0.0000  VOLUME     =   1256215.9551
                                                    SURFTEN    =         0.0000
                                                    Density    =         1.0104
 ------------------------------------------------------------------------------

 NMR restraints: Bond =    0.000   Angle =     0.000   Torsion =     0.000
===============================================================================

 NSTEP =   109000   TIME(PS) =     359.000  TEMP(K) =   310.27  PRESS =     0.0
 Etot   =   -211853.7965  EKtot   =     85267.1406  EPtot      =   -297120.9371
 BOND   =      6567.6160  ANGLE   =     25695.1269  DIHED      =     18465.4015
 1-4 NB =      6253.8743  1-4 EEL =      3503.1451  VDWAALS    =     16492.5923
 EELEC  =   -374574.8360  EHBOND  =         0.0000  RESTRAINT  =       476.1429
 EAMBER (non-restraint)  =   -297597.0800
 EKCMT  =         0.0000  VIRIAL  =         0.0000  VOLUME     =   1256336.8706
                                                    SURFTEN    =         0.0000
                                                    Density    =         1.0103
 ------------------------------------------------------------------------------

 NMR restraints: Bond =    0.000   Angle =     0.000   Torsion =     0.000
===============================================================================

 NSTEP =   110000   TIME(PS) =     360.000  TEMP(K) =   309.71  PRESS =     0.0
 Etot   =   -211921.7910  EKtot   =     85112.6406  EPtot      =   -297034.4317
 BOND   =      6582.0548  ANGLE   =     25374.5269  DIHED      =     18444.5883
 1-4 NB =      6367.9452  1-4 EEL =      3516.6239  VDWAALS    =     16308.2872
 EELEC  =   -374102.1172  EHBOND  =         0.0000  RESTRAINT  =       473.6592
 EAMBER (non-restraint)  =   -297508.0908
 EKCMT  =         0.0000  VIRIAL  =         0.0000  VOLUME     =   1255985.5286
                                                    SURFTEN    =         0.0000
                                                    Density    =         1.0106
 ------------------------------------------------------------------------------

 NMR restraints: Bond =    0.000   Angle =     0.000   Torsion =     0.000
===============================================================================

 NSTEP =   111000   TIME(PS) =     361.000  TEMP(K) =   310.96  PRESS =     0.0
 Etot   =   -211692.4832  EKtot   =     85457.2031  EPtot      =   -297149.6863
 BOND   =      6504.7344  ANGLE   =     25359.3569  DIHED      =     18542.9360
 1-4 NB =      6363.0834  1-4 EEL =      3438.0214  VDWAALS    =     16361.4551
 EELEC  =   -374185.5607  EHBOND  =         0.0000  RESTRAINT  =       466.2872
 EAMBER (non-restraint)  =   -297615.9736
 EKCMT  =         0.0000  VIRIAL  =         0.0000  VOLUME     =   1255596.4773
                                                    SURFTEN    =         0.0000
                                                    Density    =         1.0109
 ------------------------------------------------------------------------------

 NMR restraints: Bond =    0.000   Angle =     0.000   Torsion =     0.000
===============================================================================

 NSTEP =   112000   TIME(PS) =     362.000  TEMP(K) =   309.01  PRESS =     0.0
 Etot   =   -212109.4654  EKtot   =     84922.7109  EPtot      =   -297032.1763
 BOND   =      6492.5946  ANGLE   =     25572.7683  DIHED      =     18433.8766
 1-4 NB =      6268.6213  1-4 EEL =      3491.0527  VDWAALS    =     16377.1407
 EELEC  =   -374115.7864  EHBOND  =         0.0000  RESTRAINT  =       447.5560
 EAMBER (non-restraint)  =   -297479.7323
 EKCMT  =         0.0000  VIRIAL  =         0.0000  VOLUME     =   1255683.0689
                                                    SURFTEN    =         0.0000
                                                    Density    =         1.0108
 ------------------------------------------------------------------------------

 NMR restraints: Bond =    0.000   Angle =     0.000   Torsion =     0.000
===============================================================================

 NSTEP =   113000   TIME(PS) =     363.000  TEMP(K) =   310.47  PRESS =     0.0
 Etot   =   -212007.0792  EKtot   =     85322.6562  EPtot      =   -297329.7354
 BOND   =      6533.0294  ANGLE   =     25418.8654  DIHED      =     18487.4108
 1-4 NB =      6346.1319  1-4 EEL =      3551.9814  VDWAALS    =     16646.6882
 EELEC  =   -374751.2358  EHBOND  =         0.0000  RESTRAINT  =       437.3933
 EAMBER (non-restraint)  =   -297767.1287
 EKCMT  =         0.0000  VIRIAL  =         0.0000  VOLUME     =   1256398.8992
                                                    SURFTEN    =         0.0000
                                                    Density    =         1.0103
 ------------------------------------------------------------------------------

 NMR restraints: Bond =    0.000   Angle =     0.000   Torsion =     0.000
===============================================================================

 NSTEP =   114000   TIME(PS) =     364.000  TEMP(K) =   310.14  PRESS =     0.0
 Etot   =   -211940.5994  EKtot   =     85233.0234  EPtot      =   -297173.6229
 BOND   =      6607.0063  ANGLE   =     25462.4498  DIHED      =     18508.6792
 1-4 NB =      6319.9105  1-4 EEL =      3391.8804  VDWAALS    =     17114.2864
 EELEC  =   -375035.4903  EHBOND  =         0.0000  RESTRAINT  =       457.6548
 EAMBER (non-restraint)  =   -297631.2777
 EKCMT  =         0.0000  VIRIAL  =         0.0000  VOLUME     =   1256816.1495
                                                    SURFTEN    =         0.0000
                                                    Density    =         1.0099
 ------------------------------------------------------------------------------

 NMR restraints: Bond =    0.000   Angle =     0.000   Torsion =     0.000
===============================================================================

 NSTEP =   115000   TIME(PS) =     365.000  TEMP(K) =   311.70  PRESS =     0.0
 Etot   =   -211534.1842  EKtot   =     85661.2031  EPtot      =   -297195.3873
 BOND   =      6475.3692  ANGLE   =     25793.3791  DIHED      =     18537.1553
 1-4 NB =      6289.6448  1-4 EEL =      3419.3351  VDWAALS    =     16728.6177
 EELEC  =   -374872.8438  EHBOND  =         0.0000  RESTRAINT  =       433.9553
 EAMBER (non-restraint)  =   -297629.3426
 EKCMT  =         0.0000  VIRIAL  =         0.0000  VOLUME     =   1255714.8911
                                                    SURFTEN    =         0.0000
                                                    Density    =         1.0108
 ------------------------------------------------------------------------------

 NMR restraints: Bond =    0.000   Angle =     0.000   Torsion =     0.000
===============================================================================

 NSTEP =   116000   TIME(PS) =     366.000  TEMP(K) =   308.92  PRESS =     0.0
 Etot   =   -212151.6313  EKtot   =     84897.2578  EPtot      =   -297048.8891
 BOND   =      6435.6667  ANGLE   =     25557.2569  DIHED      =     18554.8467
 1-4 NB =      6289.1106  1-4 EEL =      3497.4179  VDWAALS    =     16408.0520
 EELEC  =   -374240.3489  EHBOND  =         0.0000  RESTRAINT  =       449.1090
 EAMBER (non-restraint)  =   -297497.9982
 EKCMT  =         0.0000  VIRIAL  =         0.0000  VOLUME     =   1257751.0521
                                                    SURFTEN    =         0.0000
                                                    Density    =         1.0092
 ------------------------------------------------------------------------------

 NMR restraints: Bond =    0.000   Angle =     0.000   Torsion =     0.000
===============================================================================

 NSTEP =   117000   TIME(PS) =     367.000  TEMP(K) =   311.16  PRESS =     0.0
 Etot   =   -211472.0077  EKtot   =     85512.4531  EPtot      =   -296984.4609
 BOND   =      6392.2755  ANGLE   =     25468.2739  DIHED      =     18540.1356
 1-4 NB =      6328.1420  1-4 EEL =      3511.9757  VDWAALS    =     16764.7090
 EELEC  =   -374449.3554  EHBOND  =         0.0000  RESTRAINT  =       459.3828
 EAMBER (non-restraint)  =   -297443.8437
 EKCMT  =         0.0000  VIRIAL  =         0.0000  VOLUME     =   1257972.4930
                                                    SURFTEN    =         0.0000
                                                    Density    =         1.0090
 ------------------------------------------------------------------------------

 NMR restraints: Bond =    0.000   Angle =     0.000   Torsion =     0.000
===============================================================================

 NSTEP =   118000   TIME(PS) =     368.000  TEMP(K) =   309.35  PRESS =     0.0
 Etot   =   -212122.3153  EKtot   =     85014.6250  EPtot      =   -297136.9403
 BOND   =      6525.5850  ANGLE   =     25492.8244  DIHED      =     18508.6521
 1-4 NB =      6317.7153  1-4 EEL =      3437.8222  VDWAALS    =     16444.9954
 EELEC  =   -374315.4821  EHBOND  =         0.0000  RESTRAINT  =       450.9474
 EAMBER (non-restraint)  =   -297587.8877
 EKCMT  =         0.0000  VIRIAL  =         0.0000  VOLUME     =   1257191.8298
                                                    SURFTEN    =         0.0000
                                                    Density    =         1.0096
 ------------------------------------------------------------------------------

 NMR restraints: Bond =    0.000   Angle =     0.000   Torsion =     0.000
===============================================================================

 NSTEP =   119000   TIME(PS) =     369.000  TEMP(K) =   309.37  PRESS =     0.0
 Etot   =   -212464.3847  EKtot   =     85019.2344  EPtot      =   -297483.6191
 BOND   =      6490.5214  ANGLE   =     25263.7426  DIHED      =     18523.0443
 1-4 NB =      6297.8649  1-4 EEL =      3523.8870  VDWAALS    =     16430.8020
 EELEC  =   -374453.1948  EHBOND  =         0.0000  RESTRAINT  =       439.7134
 EAMBER (non-restraint)  =   -297923.3325
 EKCMT  =         0.0000  VIRIAL  =         0.0000  VOLUME     =   1258882.1817
                                                    SURFTEN    =         0.0000
                                                    Density    =         1.0083
 ------------------------------------------------------------------------------

 NMR restraints: Bond =    0.000   Angle =     0.000   Torsion =     0.000
===============================================================================

 NSTEP =   120000   TIME(PS) =     370.000  TEMP(K) =   309.76  PRESS =     0.0
 Etot   =   -211895.5680  EKtot   =     85126.2266  EPtot      =   -297021.7945
 BOND   =      6518.9283  ANGLE   =     25545.4076  DIHED      =     18447.5964
 1-4 NB =      6272.2679  1-4 EEL =      3449.0095  VDWAALS    =     16004.7821
 EELEC  =   -373706.6214  EHBOND  =         0.0000  RESTRAINT  =       446.8351
 EAMBER (non-restraint)  =   -297468.6296
 EKCMT  =         0.0000  VIRIAL  =         0.0000  VOLUME     =   1259472.7476
                                                    SURFTEN    =         0.0000
                                                    Density    =         1.0078
 ------------------------------------------------------------------------------

 NMR restraints: Bond =    0.000   Angle =     0.000   Torsion =     0.000
===============================================================================

 NSTEP =   121000   TIME(PS) =     371.000  TEMP(K) =   309.19  PRESS =     0.0
 Etot   =   -211902.1120  EKtot   =     84971.6641  EPtot      =   -296873.7760
 BOND   =      6463.0202  ANGLE   =     25613.8368  DIHED      =     18466.0438
 1-4 NB =      6241.9325  1-4 EEL =      3524.0314  VDWAALS    =     16788.7148
 EELEC  =   -374414.3952  EHBOND  =         0.0000  RESTRAINT  =       443.0397
 EAMBER (non-restraint)  =   -297316.8157
 EKCMT  =         0.0000  VIRIAL  =         0.0000  VOLUME     =   1259973.7768
                                                    SURFTEN    =         0.0000
                                                    Density    =         1.0074
 ------------------------------------------------------------------------------

 NMR restraints: Bond =    0.000   Angle =     0.000   Torsion =     0.000
===============================================================================

 NSTEP =   122000   TIME(PS) =     372.000  TEMP(K) =   310.84  PRESS =     0.0
 Etot   =   -211542.6167  EKtot   =     85424.4531  EPtot      =   -296967.0699
 BOND   =      6511.0026  ANGLE   =     25475.1534  DIHED      =     18488.3944
 1-4 NB =      6236.8110  1-4 EEL =      3445.6705  VDWAALS    =     16244.1101
 EELEC  =   -373813.5619  EHBOND  =         0.0000  RESTRAINT  =       445.3501
 EAMBER (non-restraint)  =   -297412.4199
 EKCMT  =         0.0000  VIRIAL  =         0.0000  VOLUME     =   1257622.5074
                                                    SURFTEN    =         0.0000
                                                    Density    =         1.0093
 ------------------------------------------------------------------------------

 NMR restraints: Bond =    0.000   Angle =     0.000   Torsion =     0.000
===============================================================================

 NSTEP =   123000   TIME(PS) =     373.000  TEMP(K) =   308.75  PRESS =     0.0
 Etot   =   -211956.9026  EKtot   =     84850.9219  EPtot      =   -296807.8245
 BOND   =      6520.8331  ANGLE   =     25579.5587  DIHED      =     18545.3391
 1-4 NB =      6255.0397  1-4 EEL =      3482.9052  VDWAALS    =     16499.5027
 EELEC  =   -374146.7545  EHBOND  =         0.0000  RESTRAINT  =       455.7515
 EAMBER (non-restraint)  =   -297263.5759
 EKCMT  =         0.0000  VIRIAL  =         0.0000  VOLUME     =   1258032.6332
                                                    SURFTEN    =         0.0000
                                                    Density    =         1.0090
 ------------------------------------------------------------------------------

 NMR restraints: Bond =    0.000   Angle =     0.000   Torsion =     0.000
===============================================================================

 NSTEP =   124000   TIME(PS) =     374.000  TEMP(K) =   309.58  PRESS =     0.0
 Etot   =   -212191.7870  EKtot   =     85076.8281  EPtot      =   -297268.6151
 BOND   =      6488.5092  ANGLE   =     25595.0367  DIHED      =     18505.3666
 1-4 NB =      6281.4045  1-4 EEL =      3497.9230  VDWAALS    =     16294.0893
 EELEC  =   -374358.3517  EHBOND  =         0.0000  RESTRAINT  =       427.4073
 EAMBER (non-restraint)  =   -297696.0224
 EKCMT  =         0.0000  VIRIAL  =         0.0000  VOLUME     =   1257557.7567
                                                    SURFTEN    =         0.0000
                                                    Density    =         1.0093
 ------------------------------------------------------------------------------

 NMR restraints: Bond =    0.000   Angle =     0.000   Torsion =     0.000
===============================================================================

 NSTEP =   125000   TIME(PS) =     375.000  TEMP(K) =   310.86  PRESS =     0.0
 Etot   =   -212138.3419  EKtot   =     85428.5859  EPtot      =   -297566.9278
 BOND   =      6596.6767  ANGLE   =     25323.2363  DIHED      =     18454.4025
 1-4 NB =      6250.3375  1-4 EEL =      3473.3612  VDWAALS    =     16298.1588
 EELEC  =   -374408.7378  EHBOND  =         0.0000  RESTRAINT  =       445.6370
 EAMBER (non-restraint)  =   -298012.5649
 EKCMT  =         0.0000  VIRIAL  =         0.0000  VOLUME     =   1257055.4621
                                                    SURFTEN    =         0.0000
                                                    Density    =         1.0097
 ------------------------------------------------------------------------------

 NMR restraints: Bond =    0.000   Angle =     0.000   Torsion =     0.000
===============================================================================

 NSTEP =   126000   TIME(PS) =     376.000  TEMP(K) =   309.40  PRESS =     0.0
 Etot   =   -211971.1063  EKtot   =     85029.1953  EPtot      =   -297000.3016
 BOND   =      6499.4224  ANGLE   =     25483.6595  DIHED      =     18472.2736
 1-4 NB =      6308.6488  1-4 EEL =      3485.9612  VDWAALS    =     15889.4023
 EELEC  =   -373583.9641  EHBOND  =         0.0000  RESTRAINT  =       444.2946
 EAMBER (non-restraint)  =   -297444.5963
 EKCMT  =         0.0000  VIRIAL  =         0.0000  VOLUME     =   1257228.5471
                                                    SURFTEN    =         0.0000
                                                    Density    =         1.0096
 ------------------------------------------------------------------------------

 NMR restraints: Bond =    0.000   Angle =     0.000   Torsion =     0.000
===============================================================================

 NSTEP =   127000   TIME(PS) =     377.000  TEMP(K) =   309.66  PRESS =     0.0
 Etot   =   -212251.5326  EKtot   =     85099.4375  EPtot      =   -297350.9701
 BOND   =      6494.4539  ANGLE   =     25436.1225  DIHED      =     18496.8643
 1-4 NB =      6293.1662  1-4 EEL =      3512.8680  VDWAALS    =     16070.7833
 EELEC  =   -374117.1832  EHBOND  =         0.0000  RESTRAINT  =       461.9547
 EAMBER (non-restraint)  =   -297812.9248
 EKCMT  =         0.0000  VIRIAL  =         0.0000  VOLUME     =   1257419.8306
                                                    SURFTEN    =         0.0000
                                                    Density    =         1.0095
 ------------------------------------------------------------------------------

 NMR restraints: Bond =    0.000   Angle =     0.000   Torsion =     0.000
===============================================================================

 NSTEP =   128000   TIME(PS) =     378.000  TEMP(K) =   310.37  PRESS =     0.0
 Etot   =   -212110.0304  EKtot   =     85295.6328  EPtot      =   -297405.6632
 BOND   =      6570.3993  ANGLE   =     25499.1046  DIHED      =     18545.2315
 1-4 NB =      6268.4059  1-4 EEL =      3536.6385  VDWAALS    =     16106.8520
 EELEC  =   -374384.6939  EHBOND  =         0.0000  RESTRAINT  =       452.3988
 EAMBER (non-restraint)  =   -297858.0620
 EKCMT  =         0.0000  VIRIAL  =         0.0000  VOLUME     =   1255258.9141
                                                    SURFTEN    =         0.0000
                                                    Density    =         1.0112
 ------------------------------------------------------------------------------

 NMR restraints: Bond =    0.000   Angle =     0.000   Torsion =     0.000
===============================================================================

 NSTEP =   129000   TIME(PS) =     379.000  TEMP(K) =   310.09  PRESS =     0.0
 Etot   =   -211987.1650  EKtot   =     85217.0781  EPtot      =   -297204.2431
 BOND   =      6491.1338  ANGLE   =     25457.3479  DIHED      =     18453.8268
 1-4 NB =      6264.3041  1-4 EEL =      3584.0527  VDWAALS    =     15969.2544
 EELEC  =   -373854.3091  EHBOND  =         0.0000  RESTRAINT  =       430.1462
 EAMBER (non-restraint)  =   -297634.3894
 EKCMT  =         0.0000  VIRIAL  =         0.0000  VOLUME     =   1258019.4173
                                                    SURFTEN    =         0.0000
                                                    Density    =         1.0090
 ------------------------------------------------------------------------------

 NMR restraints: Bond =    0.000   Angle =     0.000   Torsion =     0.000
===============================================================================

 NSTEP =   130000   TIME(PS) =     380.000  TEMP(K) =   309.91  PRESS =     0.0
 Etot   =   -211926.8634  EKtot   =     85169.6328  EPtot      =   -297096.4962
 BOND   =      6446.2885  ANGLE   =     25516.0913  DIHED      =     18552.2525
 1-4 NB =      6298.7130  1-4 EEL =      3529.4642  VDWAALS    =     16080.7081
 EELEC  =   -373986.0121  EHBOND  =         0.0000  RESTRAINT  =       465.9983
 EAMBER (non-restraint)  =   -297562.4945
 EKCMT  =         0.0000  VIRIAL  =         0.0000  VOLUME     =   1257880.6953
                                                    SURFTEN    =         0.0000
                                                    Density    =         1.0091
 ------------------------------------------------------------------------------

 NMR restraints: Bond =    0.000   Angle =     0.000   Torsion =     0.000
===============================================================================

 NSTEP =   131000   TIME(PS) =     381.000  TEMP(K) =   311.62  PRESS =     0.0
 Etot   =   -211724.4939  EKtot   =     85638.1875  EPtot      =   -297362.6814
 BOND   =      6348.7475  ANGLE   =     25595.3413  DIHED      =     18486.0042
 1-4 NB =      6287.3517  1-4 EEL =      3418.1486  VDWAALS    =     16405.7249
 EELEC  =   -374343.3851  EHBOND  =         0.0000  RESTRAINT  =       439.3856
 EAMBER (non-restraint)  =   -297802.0670
 EKCMT  =         0.0000  VIRIAL  =         0.0000  VOLUME     =   1259673.1009
                                                    SURFTEN    =         0.0000
                                                    Density    =         1.0076
 ------------------------------------------------------------------------------

 NMR restraints: Bond =    0.000   Angle =     0.000   Torsion =     0.000
===============================================================================

 NSTEP =   132000   TIME(PS) =     382.000  TEMP(K) =   310.13  PRESS =     0.0
 Etot   =   -211391.0252  EKtot   =     85228.8359  EPtot      =   -296619.8611
 BOND   =      6555.4151  ANGLE   =     25435.1173  DIHED      =     18547.0657
 1-4 NB =      6304.9884  1-4 EEL =      3576.8773  VDWAALS    =     16461.7033
 EELEC  =   -373942.5306  EHBOND  =         0.0000  RESTRAINT  =       441.5024
 EAMBER (non-restraint)  =   -297061.3636
 EKCMT  =         0.0000  VIRIAL  =         0.0000  VOLUME     =   1260255.5904
                                                    SURFTEN    =         0.0000
                                                    Density    =         1.0072
 ------------------------------------------------------------------------------

 NMR restraints: Bond =    0.000   Angle =     0.000   Torsion =     0.000
===============================================================================

 NSTEP =   133000   TIME(PS) =     383.000  TEMP(K) =   310.88  PRESS =     0.0
 Etot   =   -211926.3423  EKtot   =     85434.5703  EPtot      =   -297360.9126
 BOND   =      6445.5434  ANGLE   =     25370.9283  DIHED      =     18496.6890
 1-4 NB =      6334.3203  1-4 EEL =      3463.8350  VDWAALS    =     16266.5661
 EELEC  =   -374195.4130  EHBOND  =         0.0000  RESTRAINT  =       456.6183
 EAMBER (non-restraint)  =   -297817.5309
 EKCMT  =         0.0000  VIRIAL  =         0.0000  VOLUME     =   1259583.7464
                                                    SURFTEN    =         0.0000
                                                    Density    =         1.0077
 ------------------------------------------------------------------------------

 NMR restraints: Bond =    0.000   Angle =     0.000   Torsion =     0.000
===============================================================================

 NSTEP =   134000   TIME(PS) =     384.000  TEMP(K) =   310.27  PRESS =     0.0
 Etot   =   -211507.7164  EKtot   =     85267.2422  EPtot      =   -296774.9585
 BOND   =      6469.8242  ANGLE   =     25613.9998  DIHED      =     18490.2865
 1-4 NB =      6318.2697  1-4 EEL =      3489.7237  VDWAALS    =     15992.0327
 EELEC  =   -373598.9586  EHBOND  =         0.0000  RESTRAINT  =       449.8634
 EAMBER (non-restraint)  =   -297224.8219
 EKCMT  =         0.0000  VIRIAL  =         0.0000  VOLUME     =   1259583.7464
                                                    SURFTEN    =         0.0000
                                                    Density    =         1.0077
 ------------------------------------------------------------------------------

 NMR restraints: Bond =    0.000   Angle =     0.000   Torsion =     0.000
===============================================================================

 NSTEP =   135000   TIME(PS) =     385.000  TEMP(K) =   311.69  PRESS =     0.0
 Etot   =   -211374.2492  EKtot   =     85658.8047  EPtot      =   -297033.0539
 BOND   =      6522.6569  ANGLE   =     25599.4580  DIHED      =     18458.9909
 1-4 NB =      6273.2800  1-4 EEL =      3565.2136  VDWAALS    =     16628.5468
 EELEC  =   -374523.0749  EHBOND  =         0.0000  RESTRAINT  =       441.8749
 EAMBER (non-restraint)  =   -297474.9288
 EKCMT  =         0.0000  VIRIAL  =         0.0000  VOLUME     =   1259088.5931
                                                    SURFTEN    =         0.0000
                                                    Density    =         1.0081
 ------------------------------------------------------------------------------

 NMR restraints: Bond =    0.000   Angle =     0.000   Torsion =     0.000
===============================================================================

 NSTEP =   136000   TIME(PS) =     386.000  TEMP(K) =   310.01  PRESS =     0.0
 Etot   =   -210989.0642  EKtot   =     85197.1016  EPtot      =   -296186.1658
 BOND   =      6589.5749  ANGLE   =     25646.5018  DIHED      =     18407.7924
 1-4 NB =      6301.9191  1-4 EEL =      3507.2754  VDWAALS    =     16743.4724
 EELEC  =   -373817.0025  EHBOND  =         0.0000  RESTRAINT  =       434.3007
 EAMBER (non-restraint)  =   -296620.4665
 EKCMT  =         0.0000  VIRIAL  =         0.0000  VOLUME     =   1260532.6255
                                                    SURFTEN    =         0.0000
                                                    Density    =         1.0070
 ------------------------------------------------------------------------------

 NMR restraints: Bond =    0.000   Angle =     0.000   Torsion =     0.000
===============================================================================

 NSTEP =   137000   TIME(PS) =     387.000  TEMP(K) =   310.85  PRESS =     0.0
 Etot   =   -211519.0529  EKtot   =     85426.1094  EPtot      =   -296945.1623
 BOND   =      6438.0508  ANGLE   =     25474.0983  DIHED      =     18401.4348
 1-4 NB =      6287.2386  1-4 EEL =      3508.3784  VDWAALS    =     16107.7998
 EELEC  =   -373587.7444  EHBOND  =         0.0000  RESTRAINT  =       425.5812
 EAMBER (non-restraint)  =   -297370.7436
 EKCMT  =         0.0000  VIRIAL  =         0.0000  VOLUME     =   1258302.8243
                                                    SURFTEN    =         0.0000
                                                    Density    =         1.0087
 ------------------------------------------------------------------------------

 NMR restraints: Bond =    0.000   Angle =     0.000   Torsion =     0.000
===============================================================================

 NSTEP =   138000   TIME(PS) =     388.000  TEMP(K) =   310.50  PRESS =     0.0
 Etot   =   -212118.5762  EKtot   =     85331.2422  EPtot      =   -297449.8184
 BOND   =      6489.4518  ANGLE   =     25514.8662  DIHED      =     18492.1267
 1-4 NB =      6284.6103  1-4 EEL =      3456.0781  VDWAALS    =     16343.9384
 EELEC  =   -374476.4083  EHBOND  =         0.0000  RESTRAINT  =       445.5185
 EAMBER (non-restraint)  =   -297895.3369
 EKCMT  =         0.0000  VIRIAL  =         0.0000  VOLUME     =   1257087.6834
                                                    SURFTEN    =         0.0000
                                                    Density    =         1.0097
 ------------------------------------------------------------------------------

 NMR restraints: Bond =    0.000   Angle =     0.000   Torsion =     0.000
===============================================================================

 NSTEP =   139000   TIME(PS) =     389.000  TEMP(K) =   310.25  PRESS =     0.0
 Etot   =   -211980.6391  EKtot   =     85263.3672  EPtot      =   -297244.0062
 BOND   =      6419.2718  ANGLE   =     25405.3093  DIHED      =     18458.7317
 1-4 NB =      6313.1093  1-4 EEL =      3506.2446  VDWAALS    =     16460.1548
 EELEC  =   -374260.4518  EHBOND  =         0.0000  RESTRAINT  =       453.6240
 EAMBER (non-restraint)  =   -297697.6302
 EKCMT  =         0.0000  VIRIAL  =         0.0000  VOLUME     =   1256297.6262
                                                    SURFTEN    =         0.0000
                                                    Density    =         1.0104
 ------------------------------------------------------------------------------

 NMR restraints: Bond =    0.000   Angle =     0.000   Torsion =     0.000
===============================================================================

 NSTEP =   140000   TIME(PS) =     390.000  TEMP(K) =   310.49  PRESS =     0.0
 Etot   =   -211455.1429  EKtot   =     85327.6016  EPtot      =   -296782.7445
 BOND   =      6528.3793  ANGLE   =     25481.0232  DIHED      =     18466.4136
 1-4 NB =      6331.8185  1-4 EEL =      3581.6296  VDWAALS    =     16376.6449
 EELEC  =   -373999.2524  EHBOND  =         0.0000  RESTRAINT  =       450.5990
 EAMBER (non-restraint)  =   -297233.3435
 EKCMT  =         0.0000  VIRIAL  =         0.0000  VOLUME     =   1257487.9274
                                                    SURFTEN    =         0.0000
                                                    Density    =         1.0094
 ------------------------------------------------------------------------------

 NMR restraints: Bond =    0.000   Angle =     0.000   Torsion =     0.000
===============================================================================

 NSTEP =   141000   TIME(PS) =     391.000  TEMP(K) =   309.34  PRESS =     0.0
 Etot   =   -211795.9799  EKtot   =     85010.9531  EPtot      =   -296806.9330
 BOND   =      6535.9626  ANGLE   =     25670.5009  DIHED      =     18477.6089
 1-4 NB =      6296.5750  1-4 EEL =      3561.6951  VDWAALS    =     16058.2003
 EELEC  =   -373872.3950  EHBOND  =         0.0000  RESTRAINT  =       464.9192
 EAMBER (non-restraint)  =   -297271.8523
 EKCMT  =         0.0000  VIRIAL  =         0.0000  VOLUME     =   1255412.7230
                                                    SURFTEN    =         0.0000
                                                    Density    =         1.0111
 ------------------------------------------------------------------------------

 NMR restraints: Bond =    0.000   Angle =     0.000   Torsion =     0.000
===============================================================================

 NSTEP =   142000   TIME(PS) =     392.000  TEMP(K) =   310.45  PRESS =     0.0
 Etot   =   -212000.8620  EKtot   =     85316.8906  EPtot      =   -297317.7527
 BOND   =      6567.7248  ANGLE   =     25398.0663  DIHED      =     18381.3174
 1-4 NB =      6324.5711  1-4 EEL =      3542.0303  VDWAALS    =     16286.6307
 EELEC  =   -374255.1820  EHBOND  =         0.0000  RESTRAINT  =       437.0886
 EAMBER (non-restraint)  =   -297754.8413
 EKCMT  =         0.0000  VIRIAL  =         0.0000  VOLUME     =   1255763.4848
                                                    SURFTEN    =         0.0000
                                                    Density    =         1.0108
 ------------------------------------------------------------------------------

 NMR restraints: Bond =    0.000   Angle =     0.000   Torsion =     0.000
===============================================================================

 NSTEP =   143000   TIME(PS) =     393.000  TEMP(K) =   310.58  PRESS =     0.0
 Etot   =   -211854.3092  EKtot   =     85353.1328  EPtot      =   -297207.4420
 BOND   =      6483.3270  ANGLE   =     25553.4571  DIHED      =     18426.8814
 1-4 NB =      6311.2275  1-4 EEL =      3537.7802  VDWAALS    =     16313.3434
 EELEC  =   -374291.3597  EHBOND  =         0.0000  RESTRAINT  =       457.9009
 EAMBER (non-restraint)  =   -297665.3430
 EKCMT  =         0.0000  VIRIAL  =         0.0000  VOLUME     =   1256438.0087
                                                    SURFTEN    =         0.0000
                                                    Density    =         1.0102
 ------------------------------------------------------------------------------

 NMR restraints: Bond =    0.000   Angle =     0.000   Torsion =     0.000
===============================================================================

 NSTEP =   144000   TIME(PS) =     394.000  TEMP(K) =   310.59  PRESS =     0.0
 Etot   =   -211839.3798  EKtot   =     85356.5156  EPtot      =   -297195.8954
 BOND   =      6540.6989  ANGLE   =     25638.0527  DIHED      =     18489.7418
 1-4 NB =      6355.3910  1-4 EEL =      3448.2716  VDWAALS    =     16363.2282
 EELEC  =   -374497.7311  EHBOND  =         0.0000  RESTRAINT  =       466.4513
 EAMBER (non-restraint)  =   -297662.3467
 EKCMT  =         0.0000  VIRIAL  =         0.0000  VOLUME     =   1255979.6463
                                                    SURFTEN    =         0.0000
                                                    Density    =         1.0106
 ------------------------------------------------------------------------------

 NMR restraints: Bond =    0.000   Angle =     0.000   Torsion =     0.000
===============================================================================

 NSTEP =   145000   TIME(PS) =     395.000  TEMP(K) =   311.58  PRESS =     0.0
 Etot   =   -211341.7299  EKtot   =     85628.4609  EPtot      =   -296970.1908
 BOND   =      6472.4381  ANGLE   =     25512.4544  DIHED      =     18427.1433
 1-4 NB =      6287.2391  1-4 EEL =      3521.5297  VDWAALS    =     16149.2429
 EELEC  =   -373798.3957  EHBOND  =         0.0000  RESTRAINT  =       458.1574
 EAMBER (non-restraint)  =   -297428.3482
 EKCMT  =         0.0000  VIRIAL  =         0.0000  VOLUME     =   1256766.5402
                                                    SURFTEN    =         0.0000
                                                    Density    =         1.0100
 ------------------------------------------------------------------------------

 NMR restraints: Bond =    0.000   Angle =     0.000   Torsion =     0.000
===============================================================================

 NSTEP =   146000   TIME(PS) =     396.000  TEMP(K) =   309.22  PRESS =     0.0
 Etot   =   -212060.4958  EKtot   =     84979.7969  EPtot      =   -297040.2927
 BOND   =      6399.5663  ANGLE   =     25451.4899  DIHED      =     18484.3363
 1-4 NB =      6283.5603  1-4 EEL =      3491.6218  VDWAALS    =     16310.8904
 EELEC  =   -373892.5634  EHBOND  =         0.0000  RESTRAINT  =       430.8058
 EAMBER (non-restraint)  =   -297471.0985
 EKCMT  =         0.0000  VIRIAL  =         0.0000  VOLUME     =   1258620.6724
                                                    SURFTEN    =         0.0000
                                                    Density    =         1.0085
 ------------------------------------------------------------------------------

 NMR restraints: Bond =    0.000   Angle =     0.000   Torsion =     0.000
===============================================================================

 NSTEP =   147000   TIME(PS) =     397.000  TEMP(K) =   310.58  PRESS =     0.0
 Etot   =   -211690.3403  EKtot   =     85351.9531  EPtot      =   -297042.2934
 BOND   =      6372.4336  ANGLE   =     25373.4454  DIHED      =     18544.7244
 1-4 NB =      6350.0118  1-4 EEL =      3648.0792  VDWAALS    =     15961.7646
 EELEC  =   -373759.7254  EHBOND  =         0.0000  RESTRAINT  =       466.9730
 EAMBER (non-restraint)  =   -297509.2664
 EKCMT  =         0.0000  VIRIAL  =         0.0000  VOLUME     =   1257453.0551
                                                    SURFTEN    =         0.0000
                                                    Density    =         1.0094
 ------------------------------------------------------------------------------

 NMR restraints: Bond =    0.000   Angle =     0.000   Torsion =     0.000
===============================================================================

 NSTEP =   148000   TIME(PS) =     398.000  TEMP(K) =   310.72  PRESS =     0.0
 Etot   =   -212095.0823  EKtot   =     85391.4219  EPtot      =   -297486.5042
 BOND   =      6537.0898  ANGLE   =     25464.9551  DIHED      =     18542.9368
 1-4 NB =      6341.3573  1-4 EEL =      3547.7651  VDWAALS    =     16503.5061
 EELEC  =   -374876.2486  EHBOND  =         0.0000  RESTRAINT  =       452.1342
 EAMBER (non-restraint)  =   -297938.6384
 EKCMT  =         0.0000  VIRIAL  =         0.0000  VOLUME     =   1258840.8917
                                                    SURFTEN    =         0.0000
                                                    Density    =         1.0083
 ------------------------------------------------------------------------------

 NMR restraints: Bond =    0.000   Angle =     0.000   Torsion =     0.000
===============================================================================

 NSTEP =   149000   TIME(PS) =     399.000  TEMP(K) =   310.66  PRESS =     0.0
 Etot   =   -212008.2532  EKtot   =     85375.8516  EPtot      =   -297384.1047
 BOND   =      6572.8573  ANGLE   =     25634.2552  DIHED      =     18521.1294
 1-4 NB =      6308.4667  1-4 EEL =      3607.6811  VDWAALS    =     16332.4933
 EELEC  =   -374819.2465  EHBOND  =         0.0000  RESTRAINT  =       458.2587
 EAMBER (non-restraint)  =   -297842.3635
 EKCMT  =         0.0000  VIRIAL  =         0.0000  VOLUME     =   1258144.5456
                                                    SURFTEN    =         0.0000
                                                    Density    =         1.0089
 ------------------------------------------------------------------------------

 NMR restraints: Bond =    0.000   Angle =     0.000   Torsion =     0.000
===============================================================================

 NSTEP =   150000   TIME(PS) =     400.000  TEMP(K) =   311.49  PRESS =     0.0
 Etot   =   -211608.7579  EKtot   =     85602.1562  EPtot      =   -297210.9142
 BOND   =      6597.4695  ANGLE   =     25348.3993  DIHED      =     18396.0851
 1-4 NB =      6273.2084  1-4 EEL =      3508.6860  VDWAALS    =     16242.5974
 EELEC  =   -374037.9467  EHBOND  =         0.0000  RESTRAINT  =       460.5869
 EAMBER (non-restraint)  =   -297671.5011
 EKCMT  =         0.0000  VIRIAL  =         0.0000  VOLUME     =   1258044.1574
                                                    SURFTEN    =         0.0000
                                                    Density    =         1.0090
 ------------------------------------------------------------------------------

 NMR restraints: Bond =    0.000   Angle =     0.000   Torsion =     0.000
===============================================================================

 NSTEP =   151000   TIME(PS) =     401.000  TEMP(K) =   310.54  PRESS =     0.0
 Etot   =   -212001.2402  EKtot   =     85340.7422  EPtot      =   -297341.9823
 BOND   =      6430.2499  ANGLE   =     25618.9008  DIHED      =     18459.4669
 1-4 NB =      6242.1509  1-4 EEL =      3487.3544  VDWAALS    =     16190.5882
 EELEC  =   -374216.9289  EHBOND  =         0.0000  RESTRAINT  =       446.2354
 EAMBER (non-restraint)  =   -297788.2177
 EKCMT  =         0.0000  VIRIAL  =         0.0000  VOLUME     =   1257868.0443
                                                    SURFTEN    =         0.0000
                                                    Density    =         1.0091
 ------------------------------------------------------------------------------

 NMR restraints: Bond =    0.000   Angle =     0.000   Torsion =     0.000
===============================================================================

 NSTEP =   152000   TIME(PS) =     402.000  TEMP(K) =   310.43  PRESS =     0.0
 Etot   =   -211283.1790  EKtot   =     85311.0469  EPtot      =   -296594.2259
 BOND   =      6456.8018  ANGLE   =     25507.0759  DIHED      =     18578.6723
 1-4 NB =      6348.6803  1-4 EEL =      3613.1040  VDWAALS    =     16080.3052
 EELEC  =   -373627.5075  EHBOND  =         0.0000  RESTRAINT  =       448.6420
 EAMBER (non-restraint)  =   -297042.8679
 EKCMT  =         0.0000  VIRIAL  =         0.0000  VOLUME     =   1259169.7855
                                                    SURFTEN    =         0.0000
                                                    Density    =         1.0080
 ------------------------------------------------------------------------------

 NMR restraints: Bond =    0.000   Angle =     0.000   Torsion =     0.000
===============================================================================

 NSTEP =   153000   TIME(PS) =     403.000  TEMP(K) =   309.58  PRESS =     0.0
 Etot   =   -212002.7847  EKtot   =     85079.0391  EPtot      =   -297081.8238
 BOND   =      6554.1462  ANGLE   =     25478.1148  DIHED      =     18537.3628
 1-4 NB =      6300.2323  1-4 EEL =      3526.0821  VDWAALS    =     16522.3067
 EELEC  =   -374456.2782  EHBOND  =         0.0000  RESTRAINT  =       456.2096
 EAMBER (non-restraint)  =   -297538.0334
 EKCMT  =         0.0000  VIRIAL  =         0.0000  VOLUME     =   1260752.3643
                                                    SURFTEN    =         0.0000
                                                    Density    =         1.0068
 ------------------------------------------------------------------------------

 NMR restraints: Bond =    0.000   Angle =     0.000   Torsion =     0.000
===============================================================================

 NSTEP =   154000   TIME(PS) =     404.000  TEMP(K) =   308.22  PRESS =     0.0
 Etot   =   -212428.1050  EKtot   =     84704.2969  EPtot      =   -297132.4018
 BOND   =      6474.3633  ANGLE   =     25426.0929  DIHED      =     18437.6976
 1-4 NB =      6294.1158  1-4 EEL =      3561.0030  VDWAALS    =     16299.1831
 EELEC  =   -374060.2483  EHBOND  =         0.0000  RESTRAINT  =       435.3907
 EAMBER (non-restraint)  =   -297567.7925
 EKCMT  =         0.0000  VIRIAL  =         0.0000  VOLUME     =   1260861.7563
                                                    SURFTEN    =         0.0000
                                                    Density    =         1.0067
 ------------------------------------------------------------------------------

 NMR restraints: Bond =    0.000   Angle =     0.000   Torsion =     0.000
===============================================================================

 NSTEP =   155000   TIME(PS) =     405.000  TEMP(K) =   309.72  PRESS =     0.0
 Etot   =   -211210.7901  EKtot   =     85116.0391  EPtot      =   -296326.8291
 BOND   =      6528.4461  ANGLE   =     25668.7453  DIHED      =     18463.2492
 1-4 NB =      6288.1531  1-4 EEL =      3551.0466  VDWAALS    =     16119.4771
 EELEC  =   -373411.5987  EHBOND  =         0.0000  RESTRAINT  =       465.6521
 EAMBER (non-restraint)  =   -296792.4813
 EKCMT  =         0.0000  VIRIAL  =         0.0000  VOLUME     =   1260432.9814
                                                    SURFTEN    =         0.0000
                                                    Density    =         1.0070
 ------------------------------------------------------------------------------

 NMR restraints: Bond =    0.000   Angle =     0.000   Torsion =     0.000
===============================================================================

 NSTEP =   156000   TIME(PS) =     406.000  TEMP(K) =   311.23  PRESS =     0.0
 Etot   =   -211308.9281  EKtot   =     85531.9141  EPtot      =   -296840.8422
 BOND   =      6484.8613  ANGLE   =     25579.7815  DIHED      =     18450.1361
 1-4 NB =      6305.7077  1-4 EEL =      3606.5493  VDWAALS    =     16268.0161
 EELEC  =   -373987.0023  EHBOND  =         0.0000  RESTRAINT  =       451.1083
 EAMBER (non-restraint)  =   -297291.9505
 EKCMT  =         0.0000  VIRIAL  =         0.0000  VOLUME     =   1259537.6909
                                                    SURFTEN    =         0.0000
                                                    Density    =         1.0078
 ------------------------------------------------------------------------------

 NMR restraints: Bond =    0.000   Angle =     0.000   Torsion =     0.000
===============================================================================

 NSTEP =   157000   TIME(PS) =     407.000  TEMP(K) =   310.28  PRESS =     0.0
 Etot   =   -211623.1282  EKtot   =     85270.5078  EPtot      =   -296893.6360
 BOND   =      6562.1947  ANGLE   =     25575.6287  DIHED      =     18441.1783
 1-4 NB =      6362.5452  1-4 EEL =      3566.6334  VDWAALS    =     16604.0857
 EELEC  =   -374455.9427  EHBOND  =         0.0000  RESTRAINT  =       450.0407
 EAMBER (non-restraint)  =   -297343.6768
 EKCMT  =         0.0000  VIRIAL  =         0.0000  VOLUME     =   1258153.0954
                                                    SURFTEN    =         0.0000
                                                    Density    =         1.0089
 ------------------------------------------------------------------------------

 NMR restraints: Bond =    0.000   Angle =     0.000   Torsion =     0.000
===============================================================================

 NSTEP =   158000   TIME(PS) =     408.000  TEMP(K) =   311.73  PRESS =     0.0
 Etot   =   -211246.9941  EKtot   =     85669.6719  EPtot      =   -296916.6660
 BOND   =      6388.9210  ANGLE   =     25605.0746  DIHED      =     18517.2662
 1-4 NB =      6360.5528  1-4 EEL =      3523.6947  VDWAALS    =     16697.8143
 EELEC  =   -374442.1843  EHBOND  =         0.0000  RESTRAINT  =       432.1947
 EAMBER (non-restraint)  =   -297348.8607
 EKCMT  =         0.0000  VIRIAL  =         0.0000  VOLUME     =   1259736.3599
                                                    SURFTEN    =         0.0000
                                                    Density    =         1.0076
 ------------------------------------------------------------------------------

 NMR restraints: Bond =    0.000   Angle =     0.000   Torsion =     0.000
===============================================================================

 NSTEP =   159000   TIME(PS) =     409.000  TEMP(K) =   311.54  PRESS =     0.0
 Etot   =   -211377.4358  EKtot   =     85617.3750  EPtot      =   -296994.8108
 BOND   =      6473.1121  ANGLE   =     25672.2434  DIHED      =     18568.5649
 1-4 NB =      6286.1501  1-4 EEL =      3499.3569  VDWAALS    =     16329.9384
 EELEC  =   -374271.4633  EHBOND  =         0.0000  RESTRAINT  =       447.2865
 EAMBER (non-restraint)  =   -297442.0974
 EKCMT  =         0.0000  VIRIAL  =         0.0000  VOLUME     =   1257576.4968
                                                    SURFTEN    =         0.0000
                                                    Density    =         1.0093
 ------------------------------------------------------------------------------

 NMR restraints: Bond =    0.000   Angle =     0.000   Torsion =     0.000
===============================================================================

 NSTEP =   160000   TIME(PS) =     410.000  TEMP(K) =   309.61  PRESS =     0.0
 Etot   =   -211882.3412  EKtot   =     85086.5547  EPtot      =   -296968.8959
 BOND   =      6600.0287  ANGLE   =     25463.0629  DIHED      =     18503.2342
 1-4 NB =      6309.6843  1-4 EEL =      3597.2320  VDWAALS    =     16065.5030
 EELEC  =   -373970.0392  EHBOND  =         0.0000  RESTRAINT  =       462.3981
 EAMBER (non-restraint)  =   -297431.2940
 EKCMT  =         0.0000  VIRIAL  =         0.0000  VOLUME     =   1258553.7920
                                                    SURFTEN    =         0.0000
                                                    Density    =         1.0085
 ------------------------------------------------------------------------------

 NMR restraints: Bond =    0.000   Angle =     0.000   Torsion =     0.000
===============================================================================

 NSTEP =   161000   TIME(PS) =     411.000  TEMP(K) =   310.52  PRESS =     0.0
 Etot   =   -211955.7894  EKtot   =     85335.6641  EPtot      =   -297291.4534
 BOND   =      6558.4961  ANGLE   =     25383.4481  DIHED      =     18572.5268
 1-4 NB =      6278.6755  1-4 EEL =      3561.5850  VDWAALS    =     16043.9697
 EELEC  =   -374151.2106  EHBOND  =         0.0000  RESTRAINT  =       461.0560
 EAMBER (non-restraint)  =   -297752.5094
 EKCMT  =         0.0000  VIRIAL  =         0.0000  VOLUME     =   1257217.9687
                                                    SURFTEN    =         0.0000
                                                    Density    =         1.0096
 ------------------------------------------------------------------------------

 NMR restraints: Bond =    0.000   Angle =     0.000   Torsion =     0.000
===============================================================================

 NSTEP =   162000   TIME(PS) =     412.000  TEMP(K) =   308.34  PRESS =     0.0
 Etot   =   -212167.9227  EKtot   =     84736.4297  EPtot      =   -296904.3524
 BOND   =      6528.0236  ANGLE   =     25717.9295  DIHED      =     18489.2824
 1-4 NB =      6310.1166  1-4 EEL =      3559.9540  VDWAALS    =     16255.6608
 EELEC  =   -374215.9549  EHBOND  =         0.0000  RESTRAINT  =       450.6356
 EAMBER (non-restraint)  =   -297354.9880
 EKCMT  =         0.0000  VIRIAL  =         0.0000  VOLUME     =   1257878.4864
                                                    SURFTEN    =         0.0000
                                                    Density    =         1.0091
 ------------------------------------------------------------------------------

 NMR restraints: Bond =    0.000   Angle =     0.000   Torsion =     0.000
===============================================================================

 NSTEP =   163000   TIME(PS) =     413.000  TEMP(K) =   310.53  PRESS =     0.0
 Etot   =   -211964.9413  EKtot   =     85338.4375  EPtot      =   -297303.3788
 BOND   =      6546.3312  ANGLE   =     25629.4353  DIHED      =     18495.1093
 1-4 NB =      6294.1869  1-4 EEL =      3517.4131  VDWAALS    =     16150.2095
 EELEC  =   -374389.6051  EHBOND  =         0.0000  RESTRAINT  =       453.5410
 EAMBER (non-restraint)  =   -297756.9199
 EKCMT  =         0.0000  VIRIAL  =         0.0000  VOLUME     =   1258263.1489
                                                    SURFTEN    =         0.0000
                                                    Density    =         1.0088
 ------------------------------------------------------------------------------

 NMR restraints: Bond =    0.000   Angle =     0.000   Torsion =     0.000
===============================================================================

 NSTEP =   164000   TIME(PS) =     414.000  TEMP(K) =   310.46  PRESS =     0.0
 Etot   =   -211739.2450  EKtot   =     85320.7344  EPtot      =   -297059.9794
 BOND   =      6495.2272  ANGLE   =     25459.3450  DIHED      =     18510.6394
 1-4 NB =      6314.0990  1-4 EEL =      3554.7085  VDWAALS    =     16346.0676
 EELEC  =   -374188.1344  EHBOND  =         0.0000  RESTRAINT  =       448.0684
 EAMBER (non-restraint)  =   -297508.0478
 EKCMT  =         0.0000  VIRIAL  =         0.0000  VOLUME     =   1259517.7918
                                                    SURFTEN    =         0.0000
                                                    Density    =         1.0078
 ------------------------------------------------------------------------------

 NMR restraints: Bond =    0.000   Angle =     0.000   Torsion =     0.000
===============================================================================

 NSTEP =   165000   TIME(PS) =     415.000  TEMP(K) =   311.65  PRESS =     0.0
 Etot   =   -211286.6724  EKtot   =     85645.9844  EPtot      =   -296932.6568
 BOND   =      6567.3560  ANGLE   =     25731.4216  DIHED      =     18507.2707
 1-4 NB =      6312.3483  1-4 EEL =      3544.4651  VDWAALS    =     16746.3851
 EELEC  =   -374810.9537  EHBOND  =         0.0000  RESTRAINT  =       469.0503
 EAMBER (non-restraint)  =   -297401.7071
 EKCMT  =         0.0000  VIRIAL  =         0.0000  VOLUME     =   1259005.9001
                                                    SURFTEN    =         0.0000
                                                    Density    =         1.0082
 ------------------------------------------------------------------------------

 NMR restraints: Bond =    0.000   Angle =     0.000   Torsion =     0.000
===============================================================================

 NSTEP =   166000   TIME(PS) =     416.000  TEMP(K) =   310.27  PRESS =     0.0
 Etot   =   -211688.3592  EKtot   =     85268.7891  EPtot      =   -296957.1482
 BOND   =      6444.6545  ANGLE   =     25657.7476  DIHED      =     18442.0786
 1-4 NB =      6335.8732  1-4 EEL =      3563.6896  VDWAALS    =     16071.1651
 EELEC  =   -373949.4700  EHBOND  =         0.0000  RESTRAINT  =       477.1131
 EAMBER (non-restraint)  =   -297434.2613
 EKCMT  =         0.0000  VIRIAL  =         0.0000  VOLUME     =   1257959.2359
                                                    SURFTEN    =         0.0000
                                                    Density    =         1.0090
 ------------------------------------------------------------------------------

 NMR restraints: Bond =    0.000   Angle =     0.000   Torsion =     0.000
===============================================================================

 NSTEP =   167000   TIME(PS) =     417.000  TEMP(K) =   309.78  PRESS =     0.0
 Etot   =   -211725.2012  EKtot   =     85134.0000  EPtot      =   -296859.2012
 BOND   =      6518.9385  ANGLE   =     25443.5308  DIHED      =     18526.6988
 1-4 NB =      6331.6725  1-4 EEL =      3535.9707  VDWAALS    =     15935.5785
 EELEC  =   -373622.8126  EHBOND  =         0.0000  RESTRAINT  =       471.2215
 EAMBER (non-restraint)  =   -297330.4227
 EKCMT  =         0.0000  VIRIAL  =         0.0000  VOLUME     =   1257791.1839
                                                    SURFTEN    =         0.0000
                                                    Density    =         1.0092
 ------------------------------------------------------------------------------

 NMR restraints: Bond =    0.000   Angle =     0.000   Torsion =     0.000
===============================================================================

 NSTEP =   168000   TIME(PS) =     418.000  TEMP(K) =   310.68  PRESS =     0.0
 Etot   =   -212189.9072  EKtot   =     85380.7500  EPtot      =   -297570.6572
 BOND   =      6493.6488  ANGLE   =     25576.4241  DIHED      =     18546.0250
 1-4 NB =      6305.2750  1-4 EEL =      3531.4360  VDWAALS    =     16940.7967
 EELEC  =   -375424.0367  EHBOND  =         0.0000  RESTRAINT  =       459.7740
 EAMBER (non-restraint)  =   -298030.4312
 EKCMT  =         0.0000  VIRIAL  =         0.0000  VOLUME     =   1257372.2024
                                                    SURFTEN    =         0.0000
                                                    Density    =         1.0095
 ------------------------------------------------------------------------------

 NMR restraints: Bond =    0.000   Angle =     0.000   Torsion =     0.000
===============================================================================

 NSTEP =   169000   TIME(PS) =     419.000  TEMP(K) =   311.14  PRESS =     0.0
 Etot   =   -211646.0045  EKtot   =     85506.7969  EPtot      =   -297152.8014
 BOND   =      6504.7996  ANGLE   =     25583.8334  DIHED      =     18516.7284
 1-4 NB =      6290.4872  1-4 EEL =      3522.8861  VDWAALS    =     16200.5162
 EELEC  =   -374208.3836  EHBOND  =         0.0000  RESTRAINT  =       436.3313
 EAMBER (non-restraint)  =   -297589.1327
 EKCMT  =         0.0000  VIRIAL  =         0.0000  VOLUME     =   1256312.5956
                                                    SURFTEN    =         0.0000
                                                    Density    =         1.0103
 ------------------------------------------------------------------------------

 NMR restraints: Bond =    0.000   Angle =     0.000   Torsion =     0.000
===============================================================================

 NSTEP =   170000   TIME(PS) =     420.000  TEMP(K) =   310.86  PRESS =     0.0
 Etot   =   -211848.3689  EKtot   =     85430.6094  EPtot      =   -297278.9783
 BOND   =      6465.2377  ANGLE   =     25547.6023  DIHED      =     18502.9770
 1-4 NB =      6338.1996  1-4 EEL =      3571.6420  VDWAALS    =     15768.6592
 EELEC  =   -373926.5165  EHBOND  =         0.0000  RESTRAINT  =       453.2204
 EAMBER (non-restraint)  =   -297732.1987
 EKCMT  =         0.0000  VIRIAL  =         0.0000  VOLUME     =   1257305.0522
                                                    SURFTEN    =         0.0000
                                                    Density    =         1.0095
 ------------------------------------------------------------------------------

 NMR restraints: Bond =    0.000   Angle =     0.000   Torsion =     0.000
===============================================================================

 NSTEP =   171000   TIME(PS) =     421.000  TEMP(K) =   310.36  PRESS =     0.0
 Etot   =   -212405.2901  EKtot   =     85293.1641  EPtot      =   -297698.4541
 BOND   =      6403.5553  ANGLE   =     25507.4551  DIHED      =     18538.1983
 1-4 NB =      6269.9393  1-4 EEL =      3591.3534  VDWAALS    =     16578.6972
 EELEC  =   -375031.3379  EHBOND  =         0.0000  RESTRAINT  =       443.6852
 EAMBER (non-restraint)  =   -298142.1393
 EKCMT  =         0.0000  VIRIAL  =         0.0000  VOLUME     =   1256809.1224
                                                    SURFTEN    =         0.0000
                                                    Density    =         1.0099
 ------------------------------------------------------------------------------

 NMR restraints: Bond =    0.000   Angle =     0.000   Torsion =     0.000
===============================================================================

 NSTEP =   172000   TIME(PS) =     422.000  TEMP(K) =   308.19  PRESS =     0.0
 Etot   =   -213014.6938  EKtot   =     84695.0938  EPtot      =   -297709.7876
 BOND   =      6469.3024  ANGLE   =     25528.9837  DIHED      =     18482.8164
 1-4 NB =      6271.2334  1-4 EEL =      3466.9446  VDWAALS    =     16328.2367
 EELEC  =   -374698.7539  EHBOND  =         0.0000  RESTRAINT  =       441.4492
 EAMBER (non-restraint)  =   -298151.2368
 EKCMT  =         0.0000  VIRIAL  =         0.0000  VOLUME     =   1256598.1197
                                                    SURFTEN    =         0.0000
                                                    Density    =         1.0101
 ------------------------------------------------------------------------------

 NMR restraints: Bond =    0.000   Angle =     0.000   Torsion =     0.000
===============================================================================

 NSTEP =   173000   TIME(PS) =     423.000  TEMP(K) =   310.14  PRESS =     0.0
 Etot   =   -211888.5160  EKtot   =     85232.8203  EPtot      =   -297121.3363
 BOND   =      6416.6527  ANGLE   =     25598.6019  DIHED      =     18460.3726
 1-4 NB =      6348.1640  1-4 EEL =      3519.8832  VDWAALS    =     15807.8830
 EELEC  =   -373718.6562  EHBOND  =         0.0000  RESTRAINT  =       445.7624
 EAMBER (non-restraint)  =   -297567.0987
 EKCMT  =         0.0000  VIRIAL  =         0.0000  VOLUME     =   1256359.3575
                                                    SURFTEN    =         0.0000
                                                    Density    =         1.0103
 ------------------------------------------------------------------------------

 NMR restraints: Bond =    0.000   Angle =     0.000   Torsion =     0.000
===============================================================================

 NSTEP =   174000   TIME(PS) =     424.000  TEMP(K) =   309.28  PRESS =     0.0
 Etot   =   -212741.6329  EKtot   =     84995.1875  EPtot      =   -297736.8204
 BOND   =      6294.2568  ANGLE   =     25342.3181  DIHED      =     18514.4664
 1-4 NB =      6304.4901  1-4 EEL =      3530.3054  VDWAALS    =     16386.2368
 EELEC  =   -374589.1178  EHBOND  =         0.0000  RESTRAINT  =       480.2238
 EAMBER (non-restraint)  =   -298217.0442
 EKCMT  =         0.0000  VIRIAL  =         0.0000  VOLUME     =   1257136.4931
                                                    SURFTEN    =         0.0000
                                                    Density    =         1.0097
 ------------------------------------------------------------------------------

 NMR restraints: Bond =    0.000   Angle =     0.000   Torsion =     0.000
===============================================================================

 NSTEP =   175000   TIME(PS) =     425.000  TEMP(K) =   310.15  PRESS =     0.0
 Etot   =   -212662.0775  EKtot   =     85233.6797  EPtot      =   -297895.7572
 BOND   =      6515.7330  ANGLE   =     25289.1529  DIHED      =     18413.0822
 1-4 NB =      6286.6726  1-4 EEL =      3571.9704  VDWAALS    =     16139.8398
 EELEC  =   -374566.0333  EHBOND  =         0.0000  RESTRAINT  =       453.8251
 EAMBER (non-restraint)  =   -298349.5823
 EKCMT  =         0.0000  VIRIAL  =         0.0000  VOLUME     =   1257605.1174
                                                    SURFTEN    =         0.0000
                                                    Density    =         1.0093
 ------------------------------------------------------------------------------

 NMR restraints: Bond =    0.000   Angle =     0.000   Torsion =     0.000
===============================================================================

 NSTEP =   176000   TIME(PS) =     426.000  TEMP(K) =   310.19  PRESS =     0.0
 Etot   =   -212355.2923  EKtot   =     85245.2656  EPtot      =   -297600.5579
 BOND   =      6434.9977  ANGLE   =     25485.4327  DIHED      =     18441.9226
 1-4 NB =      6370.2098  1-4 EEL =      3485.1993  VDWAALS    =     15995.5439
 EELEC  =   -374256.9715  EHBOND  =         0.0000  RESTRAINT  =       443.1077
 EAMBER (non-restraint)  =   -298043.6656
 EKCMT  =         0.0000  VIRIAL  =         0.0000  VOLUME     =   1256944.4712
                                                    SURFTEN    =         0.0000
                                                    Density    =         1.0098
 ------------------------------------------------------------------------------

 NMR restraints: Bond =    0.000   Angle =     0.000   Torsion =     0.000
===============================================================================

 NSTEP =   177000   TIME(PS) =     427.000  TEMP(K) =   310.30  PRESS =     0.0
 Etot   =   -212188.2914  EKtot   =     85276.3125  EPtot      =   -297464.6039
 BOND   =      6555.6093  ANGLE   =     25343.9582  DIHED      =     18607.3654
 1-4 NB =      6325.5929  1-4 EEL =      3560.9972  VDWAALS    =     16439.0105
 EELEC  =   -374762.7789  EHBOND  =         0.0000  RESTRAINT  =       465.6414
 EAMBER (non-restraint)  =   -297930.2452
 EKCMT  =         0.0000  VIRIAL  =         0.0000  VOLUME     =   1256560.7167
                                                    SURFTEN    =         0.0000
                                                    Density    =         1.0101
 ------------------------------------------------------------------------------

 NMR restraints: Bond =    0.000   Angle =     0.000   Torsion =     0.000
===============================================================================

 NSTEP =   178000   TIME(PS) =     428.000  TEMP(K) =   309.48  PRESS =     0.0
 Etot   =   -212128.2007  EKtot   =     85050.0156  EPtot      =   -297178.2163
 BOND   =      6548.9734  ANGLE   =     25494.1360  DIHED      =     18463.6389
 1-4 NB =      6252.5449  1-4 EEL =      3606.7198  VDWAALS    =     15988.6842
 EELEC  =   -374009.8522  EHBOND  =         0.0000  RESTRAINT  =       476.9387
 EAMBER (non-restraint)  =   -297655.1550
 EKCMT  =         0.0000  VIRIAL  =         0.0000  VOLUME     =   1256918.0888
                                                    SURFTEN    =         0.0000
                                                    Density    =         1.0099
 ------------------------------------------------------------------------------

 NMR restraints: Bond =    0.000   Angle =     0.000   Torsion =     0.000
===============================================================================

 NSTEP =   179000   TIME(PS) =     429.000  TEMP(K) =   309.36  PRESS =     0.0
 Etot   =   -211623.6093  EKtot   =     85016.2734  EPtot      =   -296639.8827
 BOND   =      6494.2039  ANGLE   =     25650.1207  DIHED      =     18496.4186
 1-4 NB =      6279.9538  1-4 EEL =      3622.0167  VDWAALS    =     16262.3300
 EELEC  =   -373885.4518  EHBOND  =         0.0000  RESTRAINT  =       440.5254
 EAMBER (non-restraint)  =   -297080.4081
 EKCMT  =         0.0000  VIRIAL  =         0.0000  VOLUME     =   1257480.2235
                                                    SURFTEN    =         0.0000
                                                    Density    =         1.0094
 ------------------------------------------------------------------------------

 NMR restraints: Bond =    0.000   Angle =     0.000   Torsion =     0.000
===============================================================================

 NSTEP =   180000   TIME(PS) =     430.000  TEMP(K) =   310.50  PRESS =     0.0
 Etot   =   -211259.7638  EKtot   =     85331.1250  EPtot      =   -296590.8888
 BOND   =      6502.8698  ANGLE   =     25483.6706  DIHED      =     18555.7502
 1-4 NB =      6292.3520  1-4 EEL =      3526.1489  VDWAALS    =     15945.0841
 EELEC  =   -373346.3187  EHBOND  =         0.0000  RESTRAINT  =       449.5543
 EAMBER (non-restraint)  =   -297040.4431
 EKCMT  =         0.0000  VIRIAL  =         0.0000  VOLUME     =   1259110.2769
                                                    SURFTEN    =         0.0000
                                                    Density    =         1.0081
 ------------------------------------------------------------------------------

 NMR restraints: Bond =    0.000   Angle =     0.000   Torsion =     0.000
===============================================================================

 NSTEP =   181000   TIME(PS) =     431.000  TEMP(K) =   309.42  PRESS =     0.0
 Etot   =   -211975.9535  EKtot   =     85034.2266  EPtot      =   -297010.1800
 BOND   =      6398.3776  ANGLE   =     25598.1251  DIHED      =     18496.3796
 1-4 NB =      6306.9460  1-4 EEL =      3582.5081  VDWAALS    =     15923.4259
 EELEC  =   -373746.6715  EHBOND  =         0.0000  RESTRAINT  =       430.7292
 EAMBER (non-restraint)  =   -297440.9093
 EKCMT  =         0.0000  VIRIAL  =         0.0000  VOLUME     =   1259958.3828
                                                    SURFTEN    =         0.0000
                                                    Density    =         1.0074
 ------------------------------------------------------------------------------

 NMR restraints: Bond =    0.000   Angle =     0.000   Torsion =     0.000
===============================================================================

 NSTEP =   182000   TIME(PS) =     432.000  TEMP(K) =   310.90  PRESS =     0.0
 Etot   =   -212265.6408  EKtot   =     85441.4531  EPtot      =   -297707.0939
 BOND   =      6476.0679  ANGLE   =     25407.9413  DIHED      =     18505.0512
 1-4 NB =      6277.6896  1-4 EEL =      3520.4434  VDWAALS    =     16862.2015
 EELEC  =   -375215.5794  EHBOND  =         0.0000  RESTRAINT  =       459.0906
 EAMBER (non-restraint)  =   -298166.1845
 EKCMT  =         0.0000  VIRIAL  =         0.0000  VOLUME     =   1257398.5989
                                                    SURFTEN    =         0.0000
                                                    Density    =         1.0095
 ------------------------------------------------------------------------------

 NMR restraints: Bond =    0.000   Angle =     0.000   Torsion =     0.000
===============================================================================

 NSTEP =   183000   TIME(PS) =     433.000  TEMP(K) =   310.69  PRESS =     0.0
 Etot   =   -211882.5110  EKtot   =     85383.4219  EPtot      =   -297265.9329
 BOND   =      6513.1164  ANGLE   =     25492.9595  DIHED      =     18601.0824
 1-4 NB =      6326.2380  1-4 EEL =      3475.4494  VDWAALS    =     16658.2748
 EELEC  =   -374789.5311  EHBOND  =         0.0000  RESTRAINT  =       456.4776
 EAMBER (non-restraint)  =   -297722.4104
 EKCMT  =         0.0000  VIRIAL  =         0.0000  VOLUME     =   1257174.7886
                                                    SURFTEN    =         0.0000
                                                    Density    =         1.0096
 ------------------------------------------------------------------------------

 NMR restraints: Bond =    0.000   Angle =     0.000   Torsion =     0.000
===============================================================================

 NSTEP =   184000   TIME(PS) =     434.000  TEMP(K) =   310.32  PRESS =     0.0
 Etot   =   -212499.9194  EKtot   =     85280.4141  EPtot      =   -297780.3334
 BOND   =      6583.5534  ANGLE   =     25334.6808  DIHED      =     18436.9264
 1-4 NB =      6316.9644  1-4 EEL =      3582.9107  VDWAALS    =     16062.3825
 EELEC  =   -374524.8309  EHBOND  =         0.0000  RESTRAINT  =       427.0793
 EAMBER (non-restraint)  =   -298207.4127
 EKCMT  =         0.0000  VIRIAL  =         0.0000  VOLUME     =   1257377.4617
                                                    SURFTEN    =         0.0000
                                                    Density    =         1.0095
 ------------------------------------------------------------------------------

 NMR restraints: Bond =    0.000   Angle =     0.000   Torsion =     0.000
===============================================================================

 NSTEP =   185000   TIME(PS) =     435.000  TEMP(K) =   309.70  PRESS =     0.0
 Etot   =   -212433.1568  EKtot   =     85110.5625  EPtot      =   -297543.7193
 BOND   =      6417.5957  ANGLE   =     25418.5954  DIHED      =     18376.8551
 1-4 NB =      6263.8183  1-4 EEL =      3484.3363  VDWAALS    =     16407.1058
 EELEC  =   -374368.2421  EHBOND  =         0.0000  RESTRAINT  =       456.2161
 EAMBER (non-restraint)  =   -297999.9354
 EKCMT  =         0.0000  VIRIAL  =         0.0000  VOLUME     =   1257755.3457
                                                    SURFTEN    =         0.0000
                                                    Density    =         1.0092
 ------------------------------------------------------------------------------

 NMR restraints: Bond =    0.000   Angle =     0.000   Torsion =     0.000
===============================================================================

 NSTEP =   186000   TIME(PS) =     436.000  TEMP(K) =   308.33  PRESS =     0.0
 Etot   =   -212932.7249  EKtot   =     84734.7656  EPtot      =   -297667.4905
 BOND   =      6502.4930  ANGLE   =     25279.8804  DIHED      =     18509.6584
 1-4 NB =      6277.6617  1-4 EEL =      3559.3367  VDWAALS    =     16464.2596
 EELEC  =   -374685.0018  EHBOND  =         0.0000  RESTRAINT  =       424.2216
 EAMBER (non-restraint)  =   -298091.7120
 EKCMT  =         0.0000  VIRIAL  =         0.0000  VOLUME     =   1259470.1687
                                                    SURFTEN    =         0.0000
                                                    Density    =         1.0078
 ------------------------------------------------------------------------------

 NMR restraints: Bond =    0.000   Angle =     0.000   Torsion =     0.000
===============================================================================

 NSTEP =   187000   TIME(PS) =     437.000  TEMP(K) =   310.02  PRESS =     0.0
 Etot   =   -211926.1008  EKtot   =     85199.3359  EPtot      =   -297125.4367
 BOND   =      6562.6101  ANGLE   =     25571.6440  DIHED      =     18528.7074
 1-4 NB =      6363.7521  1-4 EEL =      3535.6589  VDWAALS    =     16295.3490
 EELEC  =   -374427.5338  EHBOND  =         0.0000  RESTRAINT  =       444.3756
 EAMBER (non-restraint)  =   -297569.8123
 EKCMT  =         0.0000  VIRIAL  =         0.0000  VOLUME     =   1260251.8676
                                                    SURFTEN    =         0.0000
                                                    Density    =         1.0072
 ------------------------------------------------------------------------------

 NMR restraints: Bond =    0.000   Angle =     0.000   Torsion =     0.000
===============================================================================

 NSTEP =   188000   TIME(PS) =     438.000  TEMP(K) =   311.36  PRESS =     0.0
 Etot   =   -211735.9271  EKtot   =     85567.3594  EPtot      =   -297303.2865
 BOND   =      6521.8203  ANGLE   =     25365.0942  DIHED      =     18434.6777
 1-4 NB =      6332.5997  1-4 EEL =      3476.6495  VDWAALS    =     16706.0841
 EELEC  =   -374576.4359  EHBOND  =         0.0000  RESTRAINT  =       436.2239
 EAMBER (non-restraint)  =   -297739.5104
 EKCMT  =         0.0000  VIRIAL  =         0.0000  VOLUME     =   1258819.1448
                                                    SURFTEN    =         0.0000
                                                    Density    =         1.0083
 ------------------------------------------------------------------------------

 NMR restraints: Bond =    0.000   Angle =     0.000   Torsion =     0.000
===============================================================================

 NSTEP =   189000   TIME(PS) =     439.000  TEMP(K) =   309.43  PRESS =     0.0
 Etot   =   -212067.8461  EKtot   =     85037.5312  EPtot      =   -297105.3773
 BOND   =      6561.4110  ANGLE   =     25548.2466  DIHED      =     18416.3271
 1-4 NB =      6291.3271  1-4 EEL =      3516.3173  VDWAALS    =     15860.9716
 EELEC  =   -373760.8222  EHBOND  =         0.0000  RESTRAINT  =       460.8441
 EAMBER (non-restraint)  =   -297566.2215
 EKCMT  =         0.0000  VIRIAL  =         0.0000  VOLUME     =   1258366.3094
                                                    SURFTEN    =         0.0000
                                                    Density    =         1.0087
 ------------------------------------------------------------------------------

 NMR restraints: Bond =    0.000   Angle =     0.000   Torsion =     0.000
===============================================================================

 NSTEP =   190000   TIME(PS) =     440.000  TEMP(K) =   308.76  PRESS =     0.0
 Etot   =   -212263.0766  EKtot   =     84853.7734  EPtot      =   -297116.8500
 BOND   =      6595.6633  ANGLE   =     25252.8923  DIHED      =     18579.8192
 1-4 NB =      6324.6882  1-4 EEL =      3532.9410  VDWAALS    =     15907.3611
 EELEC  =   -373761.7104  EHBOND  =         0.0000  RESTRAINT  =       451.4951
 EAMBER (non-restraint)  =   -297568.3452
 EKCMT  =         0.0000  VIRIAL  =         0.0000  VOLUME     =   1256517.7129
                                                    SURFTEN    =         0.0000
                                                    Density    =         1.0102
 ------------------------------------------------------------------------------

 NMR restraints: Bond =    0.000   Angle =     0.000   Torsion =     0.000
===============================================================================

 NSTEP =   191000   TIME(PS) =     441.000  TEMP(K) =   309.86  PRESS =     0.0
 Etot   =   -212132.6168  EKtot   =     85156.3125  EPtot      =   -297288.9293
 BOND   =      6507.7149  ANGLE   =     25615.6612  DIHED      =     18443.2029
 1-4 NB =      6326.0823  1-4 EEL =      3464.1488  VDWAALS    =     16258.9141
 EELEC  =   -374353.2712  EHBOND  =         0.0000  RESTRAINT  =       448.6178
 EAMBER (non-restraint)  =   -297737.5470
 EKCMT  =         0.0000  VIRIAL  =         0.0000  VOLUME     =   1258467.5247
                                                    SURFTEN    =         0.0000
                                                    Density    =         1.0086
 ------------------------------------------------------------------------------

 NMR restraints: Bond =    0.000   Angle =     0.000   Torsion =     0.000
===============================================================================

 NSTEP =   192000   TIME(PS) =     442.000  TEMP(K) =   310.09  PRESS =     0.0
 Etot   =   -211894.1374  EKtot   =     85219.5234  EPtot      =   -297113.6608
 BOND   =      6600.7394  ANGLE   =     25542.1540  DIHED      =     18387.3922
 1-4 NB =      6311.6908  1-4 EEL =      3565.7428  VDWAALS    =     16744.2708
 EELEC  =   -374733.8719  EHBOND  =         0.0000  RESTRAINT  =       468.2211
 EAMBER (non-restraint)  =   -297581.8819
 EKCMT  =         0.0000  VIRIAL  =         0.0000  VOLUME     =   1256146.8923
                                                    SURFTEN    =         0.0000
                                                    Density    =         1.0105
 ------------------------------------------------------------------------------

 NMR restraints: Bond =    0.000   Angle =     0.000   Torsion =     0.000
===============================================================================

 NSTEP =   193000   TIME(PS) =     443.000  TEMP(K) =   311.13  PRESS =     0.0
 Etot   =   -211889.8693  EKtot   =     85504.3984  EPtot      =   -297394.2677
 BOND   =      6512.0166  ANGLE   =     25435.9186  DIHED      =     18474.7242
 1-4 NB =      6290.6374  1-4 EEL =      3553.6663  VDWAALS    =     16379.4184
 EELEC  =   -374491.7521  EHBOND  =         0.0000  RESTRAINT  =       451.1029
 EAMBER (non-restraint)  =   -297845.3706
 EKCMT  =         0.0000  VIRIAL  =         0.0000  VOLUME     =   1256803.2885
                                                    SURFTEN    =         0.0000
                                                    Density    =         1.0099
 ------------------------------------------------------------------------------

 NMR restraints: Bond =    0.000   Angle =     0.000   Torsion =     0.000
===============================================================================

 NSTEP =   194000   TIME(PS) =     444.000  TEMP(K) =   310.22  PRESS =     0.0
 Etot   =   -211842.8895  EKtot   =     85253.8750  EPtot      =   -297096.7645
 BOND   =      6453.6526  ANGLE   =     25486.3145  DIHED      =     18438.2677
 1-4 NB =      6320.2049  1-4 EEL =      3517.5217  VDWAALS    =     16081.7830
 EELEC  =   -373822.3549  EHBOND  =         0.0000  RESTRAINT  =       427.8460
 EAMBER (non-restraint)  =   -297524.6106
 EKCMT  =         0.0000  VIRIAL  =         0.0000  VOLUME     =   1255981.1727
                                                    SURFTEN    =         0.0000
                                                    Density    =         1.0106
 ------------------------------------------------------------------------------

 NMR restraints: Bond =    0.000   Angle =     0.000   Torsion =     0.000
===============================================================================

 NSTEP =   195000   TIME(PS) =     445.000  TEMP(K) =   310.07  PRESS =     0.0
 Etot   =   -212170.0334  EKtot   =     85211.8359  EPtot      =   -297381.8694
 BOND   =      6391.3559  ANGLE   =     25494.6499  DIHED      =     18467.4461
 1-4 NB =      6320.6787  1-4 EEL =      3514.9059  VDWAALS    =     16531.0957
 EELEC  =   -374569.7914  EHBOND  =         0.0000  RESTRAINT  =       467.7899
 EAMBER (non-restraint)  =   -297849.6593
 EKCMT  =         0.0000  VIRIAL  =         0.0000  VOLUME     =   1255874.1880
                                                    SURFTEN    =         0.0000
                                                    Density    =         1.0107
 ------------------------------------------------------------------------------

 NMR restraints: Bond =    0.000   Angle =     0.000   Torsion =     0.000
===============================================================================

 NSTEP =   196000   TIME(PS) =     446.000  TEMP(K) =   309.97  PRESS =     0.0
 Etot   =   -212560.2399  EKtot   =     85185.2734  EPtot      =   -297745.5133
 BOND   =      6458.0935  ANGLE   =     25386.5150  DIHED      =     18487.4759
 1-4 NB =      6261.1800  1-4 EEL =      3572.8743  VDWAALS    =     16347.4713
 EELEC  =   -374696.7526  EHBOND  =         0.0000  RESTRAINT  =       437.6294
 EAMBER (non-restraint)  =   -298183.1427
 EKCMT  =         0.0000  VIRIAL  =         0.0000  VOLUME     =   1257690.1089
                                                    SURFTEN    =         0.0000
                                                    Density    =         1.0092
 ------------------------------------------------------------------------------

 NMR restraints: Bond =    0.000   Angle =     0.000   Torsion =     0.000
===============================================================================

 NSTEP =   197000   TIME(PS) =     447.000  TEMP(K) =   312.11  PRESS =     0.0
 Etot   =   -211693.8132  EKtot   =     85772.5312  EPtot      =   -297466.3445
 BOND   =      6694.9659  ANGLE   =     25514.3457  DIHED      =     18524.3840
 1-4 NB =      6290.9104  1-4 EEL =      3515.9531  VDWAALS    =     16370.0810
 EELEC  =   -374813.1920  EHBOND  =         0.0000  RESTRAINT  =       436.2075
 EAMBER (non-restraint)  =   -297902.5520
 EKCMT  =         0.0000  VIRIAL  =         0.0000  VOLUME     =   1257810.9523
                                                    SURFTEN    =         0.0000
                                                    Density    =         1.0091
 ------------------------------------------------------------------------------

 NMR restraints: Bond =    0.000   Angle =     0.000   Torsion =     0.000
===============================================================================

 NSTEP =   198000   TIME(PS) =     448.000  TEMP(K) =   310.35  PRESS =     0.0
 Etot   =   -212287.2355  EKtot   =     85290.2734  EPtot      =   -297577.5089
 BOND   =      6654.7414  ANGLE   =     25541.2024  DIHED      =     18488.7105
 1-4 NB =      6252.1461  1-4 EEL =      3460.0144  VDWAALS    =     16131.4594
 EELEC  =   -374530.9141  EHBOND  =         0.0000  RESTRAINT  =       425.1311
 EAMBER (non-restraint)  =   -298002.6400
 EKCMT  =         0.0000  VIRIAL  =         0.0000  VOLUME     =   1257114.5193
                                                    SURFTEN    =         0.0000
                                                    Density    =         1.0097
 ------------------------------------------------------------------------------

 NMR restraints: Bond =    0.000   Angle =     0.000   Torsion =     0.000
===============================================================================

 NSTEP =   199000   TIME(PS) =     449.000  TEMP(K) =   309.59  PRESS =     0.0
 Etot   =   -212343.0343  EKtot   =     85081.4531  EPtot      =   -297424.4874
 BOND   =      6463.6203  ANGLE   =     25367.1042  DIHED      =     18450.6317
 1-4 NB =      6306.7029  1-4 EEL =      3504.2309  VDWAALS    =     16363.5196
 EELEC  =   -374339.2590  EHBOND  =         0.0000  RESTRAINT  =       458.9621
 EAMBER (non-restraint)  =   -297883.4495
 EKCMT  =         0.0000  VIRIAL  =         0.0000  VOLUME     =   1257887.6431
                                                    SURFTEN    =         0.0000
                                                    Density    =         1.0091
 ------------------------------------------------------------------------------

 NMR restraints: Bond =    0.000   Angle =     0.000   Torsion =     0.000
===============================================================================

 NSTEP =   200000   TIME(PS) =     450.000  TEMP(K) =   309.16  PRESS =     0.0
 Etot   =   -212321.9771  EKtot   =     84961.2891  EPtot      =   -297283.2662
 BOND   =      6393.8152  ANGLE   =     25438.6872  DIHED      =     18543.9676
 1-4 NB =      6297.6348  1-4 EEL =      3561.8166  VDWAALS    =     15950.4595
 EELEC  =   -373915.9653  EHBOND  =         0.0000  RESTRAINT  =       446.3181
 EAMBER (non-restraint)  =   -297729.5843
 EKCMT  =         0.0000  VIRIAL  =         0.0000  VOLUME     =   1257887.6431
                                                    SURFTEN    =         0.0000
                                                    Density    =         1.0091
 ------------------------------------------------------------------------------

 NMR restraints: Bond =    0.000   Angle =     0.000   Torsion =     0.000
===============================================================================

 NSTEP =   201000   TIME(PS) =     451.000  TEMP(K) =   310.41  PRESS =     0.0
 Etot   =   -211616.8082  EKtot   =     85305.7656  EPtot      =   -296922.5738
 BOND   =      6432.0778  ANGLE   =     25559.7621  DIHED      =     18496.2695
 1-4 NB =      6355.8538  1-4 EEL =      3536.5363  VDWAALS    =     16116.7090
 EELEC  =   -373876.7266  EHBOND  =         0.0000  RESTRAINT  =       456.9443
 EAMBER (non-restraint)  =   -297379.5181
 EKCMT  =         0.0000  VIRIAL  =         0.0000  VOLUME     =   1255386.6176
                                                    SURFTEN    =         0.0000
                                                    Density    =         1.0111
 ------------------------------------------------------------------------------

 NMR restraints: Bond =    0.000   Angle =     0.000   Torsion =     0.000
===============================================================================

 NSTEP =   202000   TIME(PS) =     452.000  TEMP(K) =   309.76  PRESS =     0.0
 Etot   =   -212264.1684  EKtot   =     85128.3281  EPtot      =   -297392.4965
 BOND   =      6535.5548  ANGLE   =     25447.0664  DIHED      =     18471.0485
 1-4 NB =      6289.4637  1-4 EEL =      3540.4799  VDWAALS    =     16216.9286
 EELEC  =   -374323.3066  EHBOND  =         0.0000  RESTRAINT  =       430.2681
 EAMBER (non-restraint)  =   -297822.7647
 EKCMT  =         0.0000  VIRIAL  =         0.0000  VOLUME     =   1256515.6540
                                                    SURFTEN    =         0.0000
                                                    Density    =         1.0102
 ------------------------------------------------------------------------------

 NMR restraints: Bond =    0.000   Angle =     0.000   Torsion =     0.000
===============================================================================

 NSTEP =   203000   TIME(PS) =     453.000  TEMP(K) =   309.46  PRESS =     0.0
 Etot   =   -212182.5555  EKtot   =     85045.5469  EPtot      =   -297228.1023
 BOND   =      6524.3770  ANGLE   =     25390.2499  DIHED      =     18481.6476
 1-4 NB =      6316.3148  1-4 EEL =      3496.7909  VDWAALS    =     15998.2406
 EELEC  =   -373888.8381  EHBOND  =         0.0000  RESTRAINT  =       453.1151
 EAMBER (non-restraint)  =   -297681.2174
 EKCMT  =         0.0000  VIRIAL  =         0.0000  VOLUME     =   1257783.7015
                                                    SURFTEN    =         0.0000
                                                    Density    =         1.0092
 ------------------------------------------------------------------------------

 NMR restraints: Bond =    0.000   Angle =     0.000   Torsion =     0.000
===============================================================================

 NSTEP =   204000   TIME(PS) =     454.000  TEMP(K) =   309.68  PRESS =     0.0
 Etot   =   -211844.7907  EKtot   =     85104.4609  EPtot      =   -296949.2517
 BOND   =      6565.1167  ANGLE   =     25502.5684  DIHED      =     18458.3137
 1-4 NB =      6285.7843  1-4 EEL =      3511.6142  VDWAALS    =     16757.2617
 EELEC  =   -374469.8062  EHBOND  =         0.0000  RESTRAINT  =       439.8957
 EAMBER (non-restraint)  =   -297389.1473
 EKCMT  =         0.0000  VIRIAL  =         0.0000  VOLUME     =   1258281.1356
                                                    SURFTEN    =         0.0000
                                                    Density    =         1.0088
 ------------------------------------------------------------------------------

 NMR restraints: Bond =    0.000   Angle =     0.000   Torsion =     0.000
===============================================================================

 NSTEP =   205000   TIME(PS) =     455.000  TEMP(K) =   309.39  PRESS =     0.0
 Etot   =   -212428.9269  EKtot   =     85027.1484  EPtot      =   -297456.0753
 BOND   =      6599.2674  ANGLE   =     25536.2570  DIHED      =     18494.1161
 1-4 NB =      6237.1351  1-4 EEL =      3472.5797  VDWAALS    =     16260.5192
 EELEC  =   -374507.9698  EHBOND  =         0.0000  RESTRAINT  =       452.0200
 EAMBER (non-restraint)  =   -297908.0953
 EKCMT  =         0.0000  VIRIAL  =         0.0000  VOLUME     =   1257297.7360
                                                    SURFTEN    =         0.0000
                                                    Density    =         1.0096
 ------------------------------------------------------------------------------

 NMR restraints: Bond =    0.000   Angle =     0.000   Torsion =     0.000
===============================================================================

 NSTEP =   206000   TIME(PS) =     456.000  TEMP(K) =   309.15  PRESS =     0.0
 Etot   =   -211988.2407  EKtot   =     84960.8906  EPtot      =   -296949.1313
 BOND   =      6567.8867  ANGLE   =     25534.2611  DIHED      =     18558.3695
 1-4 NB =      6293.0026  1-4 EEL =      3530.8638  VDWAALS    =     16420.6677
 EELEC  =   -374301.2742  EHBOND  =         0.0000  RESTRAINT  =       447.0914
 EAMBER (non-restraint)  =   -297396.2227
 EKCMT  =         0.0000  VIRIAL  =         0.0000  VOLUME     =   1259452.8214
                                                    SURFTEN    =         0.0000
                                                    Density    =         1.0078
 ------------------------------------------------------------------------------

 NMR restraints: Bond =    0.000   Angle =     0.000   Torsion =     0.000
===============================================================================

 NSTEP =   207000   TIME(PS) =     457.000  TEMP(K) =   309.38  PRESS =     0.0
 Etot   =   -212144.5299  EKtot   =     85022.1172  EPtot      =   -297166.6471
 BOND   =      6533.1841  ANGLE   =     25572.8222  DIHED      =     18426.6615
 1-4 NB =      6265.0273  1-4 EEL =      3482.3904  VDWAALS    =     16551.9394
 EELEC  =   -374442.0918  EHBOND  =         0.0000  RESTRAINT  =       443.4199
 EAMBER (non-restraint)  =   -297610.0670
 EKCMT  =         0.0000  VIRIAL  =         0.0000  VOLUME     =   1259489.9987
                                                    SURFTEN    =         0.0000
                                                    Density    =         1.0078
 ------------------------------------------------------------------------------

 NMR restraints: Bond =    0.000   Angle =     0.000   Torsion =     0.000
===============================================================================

 NSTEP =   208000   TIME(PS) =     458.000  TEMP(K) =   310.16  PRESS =     0.0
 Etot   =   -212128.7218  EKtot   =     85237.5156  EPtot      =   -297366.2374
 BOND   =      6577.8626  ANGLE   =     25580.1410  DIHED      =     18448.2705
 1-4 NB =      6321.4108  1-4 EEL =      3500.2558  VDWAALS    =     16410.9212
 EELEC  =   -374660.5191  EHBOND  =         0.0000  RESTRAINT  =       455.4198
 EAMBER (non-restraint)  =   -297821.6573
 EKCMT  =         0.0000  VIRIAL  =         0.0000  VOLUME     =   1256926.4437
                                                    SURFTEN    =         0.0000
                                                    Density    =         1.0098
 ------------------------------------------------------------------------------

 NMR restraints: Bond =    0.000   Angle =     0.000   Torsion =     0.000
===============================================================================

 NSTEP =   209000   TIME(PS) =     459.000  TEMP(K) =   310.02  PRESS =     0.0
 Etot   =   -212304.0141  EKtot   =     85200.1172  EPtot      =   -297504.1313
 BOND   =      6545.7671  ANGLE   =     25464.5674  DIHED      =     18442.2362
 1-4 NB =      6287.0149  1-4 EEL =      3556.6748  VDWAALS    =     16365.8413
 EELEC  =   -374625.7766  EHBOND  =         0.0000  RESTRAINT  =       459.5436
 EAMBER (non-restraint)  =   -297963.6749
 EKCMT  =         0.0000  VIRIAL  =         0.0000  VOLUME     =   1257702.3965
                                                    SURFTEN    =         0.0000
                                                    Density    =         1.0092
 ------------------------------------------------------------------------------

 NMR restraints: Bond =    0.000   Angle =     0.000   Torsion =     0.000
===============================================================================

 NSTEP =   210000   TIME(PS) =     460.000  TEMP(K) =   309.84  PRESS =     0.0
 Etot   =   -212159.1907  EKtot   =     85148.6094  EPtot      =   -297307.8000
 BOND   =      6568.7433  ANGLE   =     25709.7532  DIHED      =     18423.4748
 1-4 NB =      6267.7603  1-4 EEL =      3472.1106  VDWAALS    =     16590.4251
 EELEC  =   -374791.5400  EHBOND  =         0.0000  RESTRAINT  =       451.4728
 EAMBER (non-restraint)  =   -297759.2728
 EKCMT  =         0.0000  VIRIAL  =         0.0000  VOLUME     =   1257829.1470
                                                    SURFTEN    =         0.0000
                                                    Density    =         1.0091
 ------------------------------------------------------------------------------

 NMR restraints: Bond =    0.000   Angle =     0.000   Torsion =     0.000
===============================================================================

 NSTEP =   211000   TIME(PS) =     461.000  TEMP(K) =   309.56  PRESS =     0.0
 Etot   =   -212231.9388  EKtot   =     85072.3047  EPtot      =   -297304.2435
 BOND   =      6473.7927  ANGLE   =     25420.9072  DIHED      =     18461.7420
 1-4 NB =      6302.2221  1-4 EEL =      3387.6090  VDWAALS    =     15960.8750
 EELEC  =   -373759.5688  EHBOND  =         0.0000  RESTRAINT  =       448.1774
 EAMBER (non-restraint)  =   -297752.4209
 EKCMT  =         0.0000  VIRIAL  =         0.0000  VOLUME     =   1258474.5951
                                                    SURFTEN    =         0.0000
                                                    Density    =         1.0086
 ------------------------------------------------------------------------------

 NMR restraints: Bond =    0.000   Angle =     0.000   Torsion =     0.000
===============================================================================

 NSTEP =   212000   TIME(PS) =     462.000  TEMP(K) =   310.23  PRESS =     0.0
 Etot   =   -212398.6706  EKtot   =     85255.9766  EPtot      =   -297654.6472
 BOND   =      6553.7865  ANGLE   =     25417.2050  DIHED      =     18443.5130
 1-4 NB =      6287.8660  1-4 EEL =      3535.2198  VDWAALS    =     16467.9592
 EELEC  =   -374803.6410  EHBOND  =         0.0000  RESTRAINT  =       443.4443
 EAMBER (non-restraint)  =   -298098.0914
 EKCMT  =         0.0000  VIRIAL  =         0.0000  VOLUME     =   1256715.0650
                                                    SURFTEN    =         0.0000
                                                    Density    =         1.0100
 ------------------------------------------------------------------------------

 NMR restraints: Bond =    0.000   Angle =     0.000   Torsion =     0.000
===============================================================================

 NSTEP =   213000   TIME(PS) =     463.000  TEMP(K) =   311.52  PRESS =     0.0
 Etot   =   -212057.4108  EKtot   =     85609.9531  EPtot      =   -297667.3639
 BOND   =      6412.9944  ANGLE   =     25532.4183  DIHED      =     18463.1178
 1-4 NB =      6305.2445  1-4 EEL =      3524.2309  VDWAALS    =     16897.9899
 EELEC  =   -375233.9347  EHBOND  =         0.0000  RESTRAINT  =       430.5750
 EAMBER (non-restraint)  =   -298097.9389
 EKCMT  =         0.0000  VIRIAL  =         0.0000  VOLUME     =   1254921.4773
                                                    SURFTEN    =         0.0000
                                                    Density    =         1.0115
 ------------------------------------------------------------------------------

 NMR restraints: Bond =    0.000   Angle =     0.000   Torsion =     0.000
===============================================================================

 NSTEP =   214000   TIME(PS) =     464.000  TEMP(K) =   309.94  PRESS =     0.0
 Etot   =   -212190.3008  EKtot   =     85176.3984  EPtot      =   -297366.6992
 BOND   =      6571.6869  ANGLE   =     25592.7795  DIHED      =     18501.5810
 1-4 NB =      6337.8548  1-4 EEL =      3503.4903  VDWAALS    =     16781.9493
 EELEC  =   -375104.1116  EHBOND  =         0.0000  RESTRAINT  =       448.0706
 EAMBER (non-restraint)  =   -297814.7698
 EKCMT  =         0.0000  VIRIAL  =         0.0000  VOLUME     =   1255003.6363
                                                    SURFTEN    =         0.0000
                                                    Density    =         1.0114
 ------------------------------------------------------------------------------

 NMR restraints: Bond =    0.000   Angle =     0.000   Torsion =     0.000
===============================================================================

 NSTEP =   215000   TIME(PS) =     465.000  TEMP(K) =   310.05  PRESS =     0.0
 Etot   =   -212166.6092  EKtot   =     85206.9844  EPtot      =   -297373.5936
 BOND   =      6551.8784  ANGLE   =     25391.0052  DIHED      =     18485.2635
 1-4 NB =      6309.2902  1-4 EEL =      3552.0880  VDWAALS    =     16349.3432
 EELEC  =   -374458.8896  EHBOND  =         0.0000  RESTRAINT  =       446.4276
 EAMBER (non-restraint)  =   -297820.0211
 EKCMT  =         0.0000  VIRIAL  =         0.0000  VOLUME     =   1255908.6053
                                                    SURFTEN    =         0.0000
                                                    Density    =         1.0107
 ------------------------------------------------------------------------------

 NMR restraints: Bond =    0.000   Angle =     0.000   Torsion =     0.000
===============================================================================

 NSTEP =   216000   TIME(PS) =     466.000  TEMP(K) =   310.63  PRESS =     0.0
 Etot   =   -211772.8459  EKtot   =     85366.9531  EPtot      =   -297139.7991
 BOND   =      6519.4739  ANGLE   =     25636.7444  DIHED      =     18381.8038
 1-4 NB =      6297.5470  1-4 EEL =      3543.3146  VDWAALS    =     16254.1625
 EELEC  =   -374233.9895  EHBOND  =         0.0000  RESTRAINT  =       461.1442
 EAMBER (non-restraint)  =   -297600.9433
 EKCMT  =         0.0000  VIRIAL  =         0.0000  VOLUME     =   1256076.2173
                                                    SURFTEN    =         0.0000
                                                    Density    =         1.0105
 ------------------------------------------------------------------------------

 NMR restraints: Bond =    0.000   Angle =     0.000   Torsion =     0.000
===============================================================================

 NSTEP =   217000   TIME(PS) =     467.000  TEMP(K) =   308.62  PRESS =     0.0
 Etot   =   -212482.4555  EKtot   =     84813.8125  EPtot      =   -297296.2680
 BOND   =      6554.0078  ANGLE   =     25616.5060  DIHED      =     18463.6059
 1-4 NB =      6273.7799  1-4 EEL =      3539.0882  VDWAALS    =     15724.6715
 EELEC  =   -373921.2199  EHBOND  =         0.0000  RESTRAINT  =       453.2927
 EAMBER (non-restraint)  =   -297749.5607
 EKCMT  =         0.0000  VIRIAL  =         0.0000  VOLUME     =   1255238.4333
                                                    SURFTEN    =         0.0000
                                                    Density    =         1.0112
 ------------------------------------------------------------------------------

 NMR restraints: Bond =    0.000   Angle =     0.000   Torsion =     0.000
===============================================================================

 NSTEP =   218000   TIME(PS) =     468.000  TEMP(K) =   310.19  PRESS =     0.0
 Etot   =   -212355.5982  EKtot   =     85246.9609  EPtot      =   -297602.5591
 BOND   =      6476.6770  ANGLE   =     25643.3306  DIHED      =     18453.0809
 1-4 NB =      6351.2892  1-4 EEL =      3584.9553  VDWAALS    =     16204.7757
 EELEC  =   -374779.5788  EHBOND  =         0.0000  RESTRAINT  =       462.9110
 EAMBER (non-restraint)  =   -298065.4701
 EKCMT  =         0.0000  VIRIAL  =         0.0000  VOLUME     =   1256340.3603
                                                    SURFTEN    =         0.0000
                                                    Density    =         1.0103
 ------------------------------------------------------------------------------

 NMR restraints: Bond =    0.000   Angle =     0.000   Torsion =     0.000
===============================================================================

 NSTEP =   219000   TIME(PS) =     469.000  TEMP(K) =   309.59  PRESS =     0.0
 Etot   =   -212665.8039  EKtot   =     85082.0234  EPtot      =   -297747.8274
 BOND   =      6420.7235  ANGLE   =     25429.5742  DIHED      =     18452.0079
 1-4 NB =      6345.3491  1-4 EEL =      3492.0676  VDWAALS    =     16133.7437
 EELEC  =   -374497.3893  EHBOND  =         0.0000  RESTRAINT  =       476.0960
 EAMBER (non-restraint)  =   -298223.9234
 EKCMT  =         0.0000  VIRIAL  =         0.0000  VOLUME     =   1255594.2093
                                                    SURFTEN    =         0.0000
                                                    Density    =         1.0109
 ------------------------------------------------------------------------------

 NMR restraints: Bond =    0.000   Angle =     0.000   Torsion =     0.000
===============================================================================

 NSTEP =   220000   TIME(PS) =     470.000  TEMP(K) =   310.98  PRESS =     0.0
 Etot   =   -212211.9287  EKtot   =     85462.5859  EPtot      =   -297674.5146
 BOND   =      6415.0339  ANGLE   =     25418.6734  DIHED      =     18426.3798
 1-4 NB =      6295.4944  1-4 EEL =      3620.6493  VDWAALS    =     16193.6605
 EELEC  =   -374514.7714  EHBOND  =         0.0000  RESTRAINT  =       470.3653
 EAMBER (non-restraint)  =   -298144.8800
 EKCMT  =         0.0000  VIRIAL  =         0.0000  VOLUME     =   1256236.9984
                                                    SURFTEN    =         0.0000
                                                    Density    =         1.0104
 ------------------------------------------------------------------------------

 NMR restraints: Bond =    0.000   Angle =     0.000   Torsion =     0.000
===============================================================================

 NSTEP =   221000   TIME(PS) =     471.000  TEMP(K) =   310.12  PRESS =     0.0
 Etot   =   -212423.0609  EKtot   =     85227.4062  EPtot      =   -297650.4672
 BOND   =      6458.1128  ANGLE   =     25596.3681  DIHED      =     18440.7732
 1-4 NB =      6323.5699  1-4 EEL =      3564.5643  VDWAALS    =     16369.2459
 EELEC  =   -374823.9305  EHBOND  =         0.0000  RESTRAINT  =       420.8292
 EAMBER (non-restraint)  =   -298071.2964
 EKCMT  =         0.0000  VIRIAL  =         0.0000  VOLUME     =   1254916.5119
                                                    SURFTEN    =         0.0000
                                                    Density    =         1.0115
 ------------------------------------------------------------------------------

 NMR restraints: Bond =    0.000   Angle =     0.000   Torsion =     0.000
===============================================================================

 NSTEP =   222000   TIME(PS) =     472.000  TEMP(K) =   308.82  PRESS =     0.0
 Etot   =   -212502.1114  EKtot   =     84867.9688  EPtot      =   -297370.0801
 BOND   =      6485.3822  ANGLE   =     25534.4003  DIHED      =     18425.4468
 1-4 NB =      6285.9096  1-4 EEL =      3496.9089  VDWAALS    =     16092.1006
 EELEC  =   -374132.5429  EHBOND  =         0.0000  RESTRAINT  =       442.3143
 EAMBER (non-restraint)  =   -297812.3944
 EKCMT  =         0.0000  VIRIAL  =         0.0000  VOLUME     =   1254985.9186
                                                    SURFTEN    =         0.0000
                                                    Density    =         1.0114
 ------------------------------------------------------------------------------

 NMR restraints: Bond =    0.000   Angle =     0.000   Torsion =     0.000
===============================================================================

 NSTEP =   223000   TIME(PS) =     473.000  TEMP(K) =   309.74  PRESS =     0.0
 Etot   =   -212361.4410  EKtot   =     85120.9375  EPtot      =   -297482.3785
 BOND   =      6563.7782  ANGLE   =     25430.4158  DIHED      =     18597.1759
 1-4 NB =      6367.4030  1-4 EEL =      3538.9672  VDWAALS    =     16422.3601
 EELEC  =   -374862.8435  EHBOND  =         0.0000  RESTRAINT  =       460.3648
 EAMBER (non-restraint)  =   -297942.7433
 EKCMT  =         0.0000  VIRIAL  =         0.0000  VOLUME     =   1255642.3274
                                                    SURFTEN    =         0.0000
                                                    Density    =         1.0109
 ------------------------------------------------------------------------------

 NMR restraints: Bond =    0.000   Angle =     0.000   Torsion =     0.000
===============================================================================

 NSTEP =   224000   TIME(PS) =     474.000  TEMP(K) =   310.57  PRESS =     0.0
 Etot   =   -212395.5479  EKtot   =     85349.4531  EPtot      =   -297745.0010
 BOND   =      6373.0768  ANGLE   =     25199.3005  DIHED      =     18458.1498
 1-4 NB =      6369.3032  1-4 EEL =      3543.2620  VDWAALS    =     16367.9158
 EELEC  =   -374513.3623  EHBOND  =         0.0000  RESTRAINT  =       457.3532
 EAMBER (non-restraint)  =   -298202.3542
 EKCMT  =         0.0000  VIRIAL  =         0.0000  VOLUME     =   1256919.0522
                                                    SURFTEN    =         0.0000
                                                    Density    =         1.0099
 ------------------------------------------------------------------------------

 NMR restraints: Bond =    0.000   Angle =     0.000   Torsion =     0.000
===============================================================================

 NSTEP =   225000   TIME(PS) =     475.000  TEMP(K) =   309.62  PRESS =     0.0
 Etot   =   -211811.3577  EKtot   =     85089.0938  EPtot      =   -296900.4514
 BOND   =      6493.1653  ANGLE   =     25589.7556  DIHED      =     18528.8540
 1-4 NB =      6389.5271  1-4 EEL =      3484.5247  VDWAALS    =     16230.5974
 EELEC  =   -374078.1480  EHBOND  =         0.0000  RESTRAINT  =       461.2726
 EAMBER (non-restraint)  =   -297361.7240
 EKCMT  =         0.0000  VIRIAL  =         0.0000  VOLUME     =   1258195.3625
                                                    SURFTEN    =         0.0000
                                                    Density    =         1.0088
 ------------------------------------------------------------------------------

 NMR restraints: Bond =    0.000   Angle =     0.000   Torsion =     0.000
===============================================================================

 NSTEP =   226000   TIME(PS) =     476.000  TEMP(K) =   310.38  PRESS =     0.0
 Etot   =   -212025.4436  EKtot   =     85297.7812  EPtot      =   -297323.2248
 BOND   =      6532.4292  ANGLE   =     25556.3408  DIHED      =     18516.9169
 1-4 NB =      6298.0040  1-4 EEL =      3481.8633  VDWAALS    =     16013.5344
 EELEC  =   -374167.9709  EHBOND  =         0.0000  RESTRAINT  =       445.6575
 EAMBER (non-restraint)  =   -297768.8823
 EKCMT  =         0.0000  VIRIAL  =         0.0000  VOLUME     =   1259079.8951
                                                    SURFTEN    =         0.0000
                                                    Density    =         1.0081
 ------------------------------------------------------------------------------

 NMR restraints: Bond =    0.000   Angle =     0.000   Torsion =     0.000
===============================================================================

 NSTEP =   227000   TIME(PS) =     477.000  TEMP(K) =   311.03  PRESS =     0.0
 Etot   =   -211702.8589  EKtot   =     85476.6875  EPtot      =   -297179.5464
 BOND   =      6544.2651  ANGLE   =     25581.0363  DIHED      =     18538.9420
 1-4 NB =      6330.4319  1-4 EEL =      3466.1565  VDWAALS    =     16298.3691
 EELEC  =   -374383.5472  EHBOND  =         0.0000  RESTRAINT  =       444.7999
 EAMBER (non-restraint)  =   -297624.3463
 EKCMT  =         0.0000  VIRIAL  =         0.0000  VOLUME     =   1258875.4724
                                                    SURFTEN    =         0.0000
                                                    Density    =         1.0083
 ------------------------------------------------------------------------------

 NMR restraints: Bond =    0.000   Angle =     0.000   Torsion =     0.000
===============================================================================

 NSTEP =   228000   TIME(PS) =     478.000  TEMP(K) =   310.08  PRESS =     0.0
 Etot   =   -212322.7464  EKtot   =     85215.5312  EPtot      =   -297538.2777
 BOND   =      6448.7664  ANGLE   =     25478.2972  DIHED      =     18491.2759
 1-4 NB =      6342.4949  1-4 EEL =      3446.8205  VDWAALS    =     16613.0156
 EELEC  =   -374837.7663  EHBOND  =         0.0000  RESTRAINT  =       478.8180
 EAMBER (non-restraint)  =   -298017.0957
 EKCMT  =         0.0000  VIRIAL  =         0.0000  VOLUME     =   1257301.7065
                                                    SURFTEN    =         0.0000
                                                    Density    =         1.0095
 ------------------------------------------------------------------------------

 NMR restraints: Bond =    0.000   Angle =     0.000   Torsion =     0.000
===============================================================================

 NSTEP =   229000   TIME(PS) =     479.000  TEMP(K) =   309.92  PRESS =     0.0
 Etot   =   -211953.9138  EKtot   =     85171.6016  EPtot      =   -297125.5154
 BOND   =      6593.1672  ANGLE   =     25763.4127  DIHED      =     18426.7816
 1-4 NB =      6304.2148  1-4 EEL =      3466.2729  VDWAALS    =     16054.4229
 EELEC  =   -374203.6580  EHBOND  =         0.0000  RESTRAINT  =       469.8704
 EAMBER (non-restraint)  =   -297595.3858
 EKCMT  =         0.0000  VIRIAL  =         0.0000  VOLUME     =   1257283.6109
                                                    SURFTEN    =         0.0000
                                                    Density    =         1.0096
 ------------------------------------------------------------------------------

 NMR restraints: Bond =    0.000   Angle =     0.000   Torsion =     0.000
===============================================================================

 NSTEP =   230000   TIME(PS) =     480.000  TEMP(K) =   310.18  PRESS =     0.0
 Etot   =   -212546.9878  EKtot   =     85243.6953  EPtot      =   -297790.6831
 BOND   =      6465.8934  ANGLE   =     25584.7841  DIHED      =     18420.7129
 1-4 NB =      6302.3971  1-4 EEL =      3515.3466  VDWAALS    =     16229.5194
 EELEC  =   -374750.2061  EHBOND  =         0.0000  RESTRAINT  =       440.8694
 EAMBER (non-restraint)  =   -298231.5525
 EKCMT  =         0.0000  VIRIAL  =         0.0000  VOLUME     =   1257831.9215
                                                    SURFTEN    =         0.0000
                                                    Density    =         1.0091
 ------------------------------------------------------------------------------

 NMR restraints: Bond =    0.000   Angle =     0.000   Torsion =     0.000
===============================================================================

 NSTEP =   231000   TIME(PS) =     481.000  TEMP(K) =   310.67  PRESS =     0.0
 Etot   =   -212135.0731  EKtot   =     85377.7344  EPtot      =   -297512.8075
 BOND   =      6541.9995  ANGLE   =     25441.7423  DIHED      =     18509.1135
 1-4 NB =      6326.8097  1-4 EEL =      3551.3031  VDWAALS    =     16514.2527
 EELEC  =   -374841.2192  EHBOND  =         0.0000  RESTRAINT  =       443.1910
 EAMBER (non-restraint)  =   -297955.9985
 EKCMT  =         0.0000  VIRIAL  =         0.0000  VOLUME     =   1258440.8398
                                                    SURFTEN    =         0.0000
                                                    Density    =         1.0086
 ------------------------------------------------------------------------------

 NMR restraints: Bond =    0.000   Angle =     0.000   Torsion =     0.000
===============================================================================

 NSTEP =   232000   TIME(PS) =     482.000  TEMP(K) =   309.32  PRESS =     0.0
 Etot   =   -212439.5084  EKtot   =     85006.6641  EPtot      =   -297446.1724
 BOND   =      6433.9583  ANGLE   =     25389.0471  DIHED      =     18517.1301
 1-4 NB =      6369.1675  1-4 EEL =      3499.5308  VDWAALS    =     16732.0046
 EELEC  =   -374852.6765  EHBOND  =         0.0000  RESTRAINT  =       465.6656
 EAMBER (non-restraint)  =   -297911.8381
 EKCMT  =         0.0000  VIRIAL  =         0.0000  VOLUME     =   1259085.9781
                                                    SURFTEN    =         0.0000
                                                    Density    =         1.0081
 ------------------------------------------------------------------------------

 NMR restraints: Bond =    0.000   Angle =     0.000   Torsion =     0.000
===============================================================================

 NSTEP =   233000   TIME(PS) =     483.000  TEMP(K) =   309.54  PRESS =     0.0
 Etot   =   -211907.4801  EKtot   =     85065.9453  EPtot      =   -296973.4254
 BOND   =      6539.7547  ANGLE   =     25414.8130  DIHED      =     18464.2478
 1-4 NB =      6306.3826  1-4 EEL =      3516.0601  VDWAALS    =     16670.1645
 EELEC  =   -374335.3514  EHBOND  =         0.0000  RESTRAINT  =       450.5033
 EAMBER (non-restraint)  =   -297423.9287
 EKCMT  =         0.0000  VIRIAL  =         0.0000  VOLUME     =   1259212.4933
                                                    SURFTEN    =         0.0000
                                                    Density    =         1.0080
 ------------------------------------------------------------------------------

 NMR restraints: Bond =    0.000   Angle =     0.000   Torsion =     0.000
===============================================================================

 NSTEP =   234000   TIME(PS) =     484.000  TEMP(K) =   308.34  PRESS =     0.0
 Etot   =   -211963.8536  EKtot   =     84736.6562  EPtot      =   -296700.5098
 BOND   =      6562.8226  ANGLE   =     25555.6869  DIHED      =     18542.3263
 1-4 NB =      6290.1758  1-4 EEL =      3506.4880  VDWAALS    =     16164.0467
 EELEC  =   -373786.7032  EHBOND  =         0.0000  RESTRAINT  =       464.6471
 EAMBER (non-restraint)  =   -297165.1569
 EKCMT  =         0.0000  VIRIAL  =         0.0000  VOLUME     =   1259717.9260
                                                    SURFTEN    =         0.0000
                                                    Density    =         1.0076
 ------------------------------------------------------------------------------

 NMR restraints: Bond =    0.000   Angle =     0.000   Torsion =     0.000
===============================================================================

 NSTEP =   235000   TIME(PS) =     485.000  TEMP(K) =   309.99  PRESS =     0.0
 Etot   =   -211850.6777  EKtot   =     85190.9609  EPtot      =   -297041.6386
 BOND   =      6533.6148  ANGLE   =     25388.3363  DIHED      =     18469.0234
 1-4 NB =      6282.2880  1-4 EEL =      3493.7803  VDWAALS    =     15845.4421
 EELEC  =   -373494.0268  EHBOND  =         0.0000  RESTRAINT  =       439.9032
 EAMBER (non-restraint)  =   -297481.5419
 EKCMT  =         0.0000  VIRIAL  =         0.0000  VOLUME     =   1257353.5211
                                                    SURFTEN    =         0.0000
                                                    Density    =         1.0095
 ------------------------------------------------------------------------------

 NMR restraints: Bond =    0.000   Angle =     0.000   Torsion =     0.000
===============================================================================

 NSTEP =   236000   TIME(PS) =     486.000  TEMP(K) =   309.43  PRESS =     0.0
 Etot   =   -211929.3482  EKtot   =     85036.2031  EPtot      =   -296965.5513
 BOND   =      6523.7426  ANGLE   =     25403.3917  DIHED      =     18430.2692
 1-4 NB =      6272.3932  1-4 EEL =      3481.5010  VDWAALS    =     16403.9324
 EELEC  =   -373944.0298  EHBOND  =         0.0000  RESTRAINT  =       463.2483
 EAMBER (non-restraint)  =   -297428.7997
 EKCMT  =         0.0000  VIRIAL  =         0.0000  VOLUME     =   1257100.9896
                                                    SURFTEN    =         0.0000
                                                    Density    =         1.0097
 ------------------------------------------------------------------------------

 NMR restraints: Bond =    0.000   Angle =     0.000   Torsion =     0.000
===============================================================================

 NSTEP =   237000   TIME(PS) =     487.000  TEMP(K) =   311.10  PRESS =     0.0
 Etot   =   -211140.3490  EKtot   =     85496.3203  EPtot      =   -296636.6693
 BOND   =      6494.7297  ANGLE   =     25432.8633  DIHED      =     18547.8463
 1-4 NB =      6296.1212  1-4 EEL =      3485.8239  VDWAALS    =     16136.9016
 EELEC  =   -373471.0525  EHBOND  =         0.0000  RESTRAINT  =       440.0974
 EAMBER (non-restraint)  =   -297076.7667
 EKCMT  =         0.0000  VIRIAL  =         0.0000  VOLUME     =   1259106.1200
                                                    SURFTEN    =         0.0000
                                                    Density    =         1.0081
 ------------------------------------------------------------------------------

 NMR restraints: Bond =    0.000   Angle =     0.000   Torsion =     0.000
===============================================================================

 NSTEP =   238000   TIME(PS) =     488.000  TEMP(K) =   311.45  PRESS =     0.0
 Etot   =   -211402.2573  EKtot   =     85591.9219  EPtot      =   -296994.1791
 BOND   =      6561.9070  ANGLE   =     25458.0521  DIHED      =     18516.8790
 1-4 NB =      6250.1470  1-4 EEL =      3511.2173  VDWAALS    =     16362.8688
 EELEC  =   -374122.0361  EHBOND  =         0.0000  RESTRAINT  =       466.7858
 EAMBER (non-restraint)  =   -297460.9650
 EKCMT  =         0.0000  VIRIAL  =         0.0000  VOLUME     =   1256713.4871
                                                    SURFTEN    =         0.0000
                                                    Density    =         1.0100
 ------------------------------------------------------------------------------

 NMR restraints: Bond =    0.000   Angle =     0.000   Torsion =     0.000
===============================================================================

 NSTEP =   239000   TIME(PS) =     489.000  TEMP(K) =   311.18  PRESS =     0.0
 Etot   =   -211363.1018  EKtot   =     85518.5547  EPtot      =   -296881.6565
 BOND   =      6548.1141  ANGLE   =     25668.1077  DIHED      =     18475.2316
 1-4 NB =      6273.4813  1-4 EEL =      3436.0476  VDWAALS    =     16325.2545
 EELEC  =   -374060.3299  EHBOND  =         0.0000  RESTRAINT  =       452.4367
 EAMBER (non-restraint)  =   -297334.0931
 EKCMT  =         0.0000  VIRIAL  =         0.0000  VOLUME     =   1255892.7741
                                                    SURFTEN    =         0.0000
                                                    Density    =         1.0107
 ------------------------------------------------------------------------------

 NMR restraints: Bond =    0.000   Angle =     0.000   Torsion =     0.000
===============================================================================

 NSTEP =   240000   TIME(PS) =     490.000  TEMP(K) =   310.23  PRESS =     0.0
 Etot   =   -212221.4259  EKtot   =     85257.4531  EPtot      =   -297478.8791
 BOND   =      6453.3095  ANGLE   =     25805.3724  DIHED      =     18494.3836
 1-4 NB =      6331.9585  1-4 EEL =      3558.8672  VDWAALS    =     16035.1342
 EELEC  =   -374601.0706  EHBOND  =         0.0000  RESTRAINT  =       443.1662
 EAMBER (non-restraint)  =   -297922.0452
 EKCMT  =         0.0000  VIRIAL  =         0.0000  VOLUME     =   1254893.9720
                                                    SURFTEN    =         0.0000
                                                    Density    =         1.0115
 ------------------------------------------------------------------------------

 NMR restraints: Bond =    0.000   Angle =     0.000   Torsion =     0.000
===============================================================================

 NSTEP =   241000   TIME(PS) =     491.000  TEMP(K) =   310.03  PRESS =     0.0
 Etot   =   -212883.8378  EKtot   =     85201.8906  EPtot      =   -298085.7284
 BOND   =      6454.8994  ANGLE   =     25413.5156  DIHED      =     18499.1850
 1-4 NB =      6300.5006  1-4 EEL =      3444.2555  VDWAALS    =     16681.4986
 EELEC  =   -375337.5766  EHBOND  =         0.0000  RESTRAINT  =       457.9935
 EAMBER (non-restraint)  =   -298543.7219
 EKCMT  =         0.0000  VIRIAL  =         0.0000  VOLUME     =   1255216.4913
                                                    SURFTEN    =         0.0000
                                                    Density    =         1.0112
 ------------------------------------------------------------------------------

 NMR restraints: Bond =    0.000   Angle =     0.000   Torsion =     0.000
===============================================================================

 NSTEP =   242000   TIME(PS) =     492.000  TEMP(K) =   311.62  PRESS =     0.0
 Etot   =   -212094.5105  EKtot   =     85638.6875  EPtot      =   -297733.1980
 BOND   =      6425.3865  ANGLE   =     25290.2878  DIHED      =     18454.2129
 1-4 NB =      6349.5780  1-4 EEL =      3557.9724  VDWAALS    =     16013.1479
 EELEC  =   -374256.2899  EHBOND  =         0.0000  RESTRAINT  =       432.5064
 EAMBER (non-restraint)  =   -298165.7045
 EKCMT  =         0.0000  VIRIAL  =         0.0000  VOLUME     =   1257382.0462
                                                    SURFTEN    =         0.0000
                                                    Density    =         1.0095
 ------------------------------------------------------------------------------

 NMR restraints: Bond =    0.000   Angle =     0.000   Torsion =     0.000
===============================================================================

 NSTEP =   243000   TIME(PS) =     493.000  TEMP(K) =   310.33  PRESS =     0.0
 Etot   =   -211786.4804  EKtot   =     85284.6094  EPtot      =   -297071.0897
 BOND   =      6466.4384  ANGLE   =     25748.6296  DIHED      =     18433.1689
 1-4 NB =      6364.8678  1-4 EEL =      3462.8180  VDWAALS    =     16131.2479
 EELEC  =   -374120.6606  EHBOND  =         0.0000  RESTRAINT  =       442.4003
 EAMBER (non-restraint)  =   -297513.4900
 EKCMT  =         0.0000  VIRIAL  =         0.0000  VOLUME     =   1257082.5675
                                                    SURFTEN    =         0.0000
                                                    Density    =         1.0097
 ------------------------------------------------------------------------------

 NMR restraints: Bond =    0.000   Angle =     0.000   Torsion =     0.000
===============================================================================

 NSTEP =   244000   TIME(PS) =     494.000  TEMP(K) =   309.62  PRESS =     0.0
 Etot   =   -212385.3321  EKtot   =     85088.8281  EPtot      =   -297474.1602
 BOND   =      6481.2971  ANGLE   =     25722.3818  DIHED      =     18562.8158
 1-4 NB =      6281.4244  1-4 EEL =      3540.7447  VDWAALS    =     16180.3834
 EELEC  =   -374699.8792  EHBOND  =         0.0000  RESTRAINT  =       456.6718
 EAMBER (non-restraint)  =   -297930.8320
 EKCMT  =         0.0000  VIRIAL  =         0.0000  VOLUME     =   1255511.0623
                                                    SURFTEN    =         0.0000
                                                    Density    =         1.0110
 ------------------------------------------------------------------------------

 NMR restraints: Bond =    0.000   Angle =     0.000   Torsion =     0.000
===============================================================================

 NSTEP =   245000   TIME(PS) =     495.000  TEMP(K) =   309.51  PRESS =     0.0
 Etot   =   -212614.3684  EKtot   =     85057.8359  EPtot      =   -297672.2043
 BOND   =      6577.2410  ANGLE   =     25641.7509  DIHED      =     18506.0227
 1-4 NB =      6320.1317  1-4 EEL =      3435.7420  VDWAALS    =     16642.8146
 EELEC  =   -375261.6741  EHBOND  =         0.0000  RESTRAINT  =       465.7670
 EAMBER (non-restraint)  =   -298137.9713
 EKCMT  =         0.0000  VIRIAL  =         0.0000  VOLUME     =   1257060.3351
                                                    SURFTEN    =         0.0000
                                                    Density    =         1.0097
 ------------------------------------------------------------------------------

 NMR restraints: Bond =    0.000   Angle =     0.000   Torsion =     0.000
===============================================================================

 NSTEP =   246000   TIME(PS) =     496.000  TEMP(K) =   310.26  PRESS =     0.0
 Etot   =   -212069.5778  EKtot   =     85265.2656  EPtot      =   -297334.8435
 BOND   =      6558.7733  ANGLE   =     25609.7214  DIHED      =     18547.6722
 1-4 NB =      6264.3419  1-4 EEL =      3511.5201  VDWAALS    =     16631.8343
 EELEC  =   -374920.4239  EHBOND  =         0.0000  RESTRAINT  =       461.7171
 EAMBER (non-restraint)  =   -297796.5606
 EKCMT  =         0.0000  VIRIAL  =         0.0000  VOLUME     =   1257822.9998
                                                    SURFTEN    =         0.0000
                                                    Density    =         1.0091
 ------------------------------------------------------------------------------

 NMR restraints: Bond =    0.000   Angle =     0.000   Torsion =     0.000
===============================================================================

 NSTEP =   247000   TIME(PS) =     497.000  TEMP(K) =   310.19  PRESS =     0.0
 Etot   =   -211847.0832  EKtot   =     85246.8828  EPtot      =   -297093.9660
 BOND   =      6438.9141  ANGLE   =     25581.9019  DIHED      =     18586.7783
 1-4 NB =      6331.7269  1-4 EEL =      3509.5450  VDWAALS    =     16459.1569
 EELEC  =   -374470.0422  EHBOND  =         0.0000  RESTRAINT  =       468.0531
 EAMBER (non-restraint)  =   -297562.0192
 EKCMT  =         0.0000  VIRIAL  =         0.0000  VOLUME     =   1258245.3006
                                                    SURFTEN    =         0.0000
                                                    Density    =         1.0088
 ------------------------------------------------------------------------------

 NMR restraints: Bond =    0.000   Angle =     0.000   Torsion =     0.000
===============================================================================

 NSTEP =   248000   TIME(PS) =     498.000  TEMP(K) =   311.79  PRESS =     0.0
 Etot   =   -211273.7310  EKtot   =     85685.3750  EPtot      =   -296959.1060
 BOND   =      6453.4200  ANGLE   =     25759.1087  DIHED      =     18494.5524
 1-4 NB =      6336.7374  1-4 EEL =      3473.0290  VDWAALS    =     16314.0762
 EELEC  =   -374242.0092  EHBOND  =         0.0000  RESTRAINT  =       451.9795
 EAMBER (non-restraint)  =   -297411.0855
 EKCMT  =         0.0000  VIRIAL  =         0.0000  VOLUME     =   1258088.2219
                                                    SURFTEN    =         0.0000
                                                    Density    =         1.0089
 ------------------------------------------------------------------------------

 NMR restraints: Bond =    0.000   Angle =     0.000   Torsion =     0.000
===============================================================================

 NSTEP =   249000   TIME(PS) =     499.000  TEMP(K) =   309.81  PRESS =     0.0
 Etot   =   -211653.2300  EKtot   =     85140.1016  EPtot      =   -296793.3316
 BOND   =      6559.5224  ANGLE   =     25421.0545  DIHED      =     18543.8735
 1-4 NB =      6345.7663  1-4 EEL =      3573.7171  VDWAALS    =     16271.1421
 EELEC  =   -373948.5587  EHBOND  =         0.0000  RESTRAINT  =       440.1512
 EAMBER (non-restraint)  =   -297233.4827
 EKCMT  =         0.0000  VIRIAL  =         0.0000  VOLUME     =   1258507.4005
                                                    SURFTEN    =         0.0000
                                                    Density    =         1.0086
 ------------------------------------------------------------------------------

 NMR restraints: Bond =    0.000   Angle =     0.000   Torsion =     0.000
===============================================================================

 NSTEP =   250000   TIME(PS) =     500.000  TEMP(K) =   311.85  PRESS =     0.0
 Etot   =   -211647.2319  EKtot   =     85702.1875  EPtot      =   -297349.4194
 BOND   =      6482.0852  ANGLE   =     25515.5634  DIHED      =     18481.3331
 1-4 NB =      6387.1567  1-4 EEL =      3525.4563  VDWAALS    =     16481.1911
 EELEC  =   -374700.5448  EHBOND  =         0.0000  RESTRAINT  =       478.3396
 EAMBER (non-restraint)  =   -297827.7590
 EKCMT  =         0.0000  VIRIAL  =         0.0000  VOLUME     =   1256425.2396
                                                    SURFTEN    =         0.0000
                                                    Density    =         1.0103
 ------------------------------------------------------------------------------

 NMR restraints: Bond =    0.000   Angle =     0.000   Torsion =     0.000
===============================================================================

      A V E R A G E S   O V E R     250 S T E P S


 NSTEP =   250000   TIME(PS) =     500.000  TEMP(K) =   310.17  PRESS =     0.0
 Etot   =   -211784.9652  EKtot   =     85239.2835  EPtot      =   -297024.2487
 BOND   =      6511.5459  ANGLE   =     25521.7607  DIHED      =     18505.6635
 1-4 NB =      6309.5063  1-4 EEL =      3512.7027  VDWAALS    =     16319.5549
 EELEC  =   -374157.0849  EHBOND  =         0.0000  RESTRAINT  =       452.1022
 EAMBER (non-restraint)  =   -297476.3509
 EKCMT  =         0.0000  VIRIAL  =         0.0000  VOLUME     =   1258468.6577
                                                    SURFTEN    =         0.0000
                                                    Density    =         1.0086
 ------------------------------------------------------------------------------

 NMR restraints: Bond =    0.000   Angle =     0.000   Torsion =     0.000
===============================================================================

      R M S  F L U C T U A T I O N S


 NSTEP =   250000   TIME(PS) =     500.000  TEMP(K) =     0.82  PRESS =     0.0
 Etot   =       481.4808  EKtot   =       225.9781  EPtot      =       418.2413
 BOND   =        63.9921  ANGLE   =       127.6129  DIHED      =        63.0619
 1-4 NB =        31.7289  1-4 EEL =        47.4722  VDWAALS    =       252.7717
 EELEC  =       466.6049  EHBOND  =         0.0000  RESTRAINT  =        12.5593
 EAMBER (non-restraint)  =       405.6820
 EKCMT  =         0.0000  VIRIAL  =         0.0000  VOLUME     =      2174.3136
                                                    SURFTEN    =         0.0000
                                                    Density    =         0.0017
 ------------------------------------------------------------------------------


 NMR restraints on final step:

| MC Barostat:       2500 volume changes attempted.
| MC Barostat:        766 changes successful ( 30.64%)
 ------------------------------------------------------------------------------

--------------------------------------------------------------------------------
   5.  TIMINGS
--------------------------------------------------------------------------------

|  NonSetup CPU Time in Major Routines:
|
|     Routine           Sec        %
|     ------------------------------
|     Nonbond          78.92    8.33
|     Bond              0.00    0.00
|     Angle             0.00    0.00
|     Dihedral          0.00    0.00
|     Shake             1.37    0.14
|     RunMD           855.27   90.31
|     Other            11.50    1.21
|     ------------------------------
|     Total           947.06

|  PME Nonbond Pairlist CPU Time:
|
|     Routine              Sec        %
|     ---------------------------------
|     Set Up Cit           0.00    0.00
|     Build List           0.00    0.00
|     ---------------------------------
|     Total                0.00    0.00

|  PME Direct Force CPU Time:
|
|     Routine              Sec        %
|     ---------------------------------
|     NonBonded Calc       0.00    0.00
|     Exclude Masked       0.00    0.00
|     Other                0.42    0.04
|     ---------------------------------
|     Total                0.42    0.04

|  PME Reciprocal Force CPU Time:
|
|     Routine              Sec        %
|     ---------------------------------
|     1D bspline           0.00    0.00
|     Grid Charges         0.00    0.00
|     Scalar Sum           0.00    0.00
|     Gradient Sum         0.00    0.00
|     FFT                  0.00    0.00
|     ---------------------------------
|     Total                0.00    0.00

|  Final Performance Info:
|     -----------------------------------------------------
|     Average timings for last    8000 steps:
|     Elapsed(s) =      30.65 Per Step(ms) =       3.83
|         ns/day =      22.55   seconds/ns =    3831.67
|
|     Average timings for all steps:
|     Elapsed(s) =     948.45 Per Step(ms) =       3.79
|         ns/day =      22.77   seconds/ns =    3793.79
|     -----------------------------------------------------

|  Setup CPU time:            1.37 seconds
|  NonSetup CPU time:       947.06 seconds
|  Total CPU time:          948.43 seconds     0.26 hours

|  Setup wall time:           1    seconds
|  NonSetup wall time:      949    seconds
|  Total wall time:         950    seconds     0.26 hours
