# Supplementary material for: Intermolecular Interactions in G Protein-Coupled Receptor Allosteric Sites at the Membrane Interface from Molecular Dynamics Simulations and Quantum Chemical Calculations
Source: J Chem Inf Model. 2022 Sep 30;62(19):4736–47. doi: 10.1021/acs.jcim.2c00788 (PMC9554917; doi:10.1021/acs.jcim.2c00788)
Supplement: Supplementary file 2 — ci2c00788_si_002.zip [file ci2c00788_si_002.zip › MD_simulations_inputs/C5aR1_MD_simulations_inputs/5o9h_popc_chol/eq05.out]

          -------------------------------------------------------
          Amber 16 PMEMD                              2016
          -------------------------------------------------------

| PMEMD implementation of SANDER, Release 16

| Run on 01/29/2019 at 10:24:54

|   Executable path: /usr/local/amber16/bin/pmemd.cuda
| Working directory: /data/almudena/C5aR1-9P2-cholpopc
|          Hostname: c104343

  [-O]verwriting output

File Assignments:
|   MDIN: eq05.in                                                               
|  MDOUT: eq05.out                                                              
| INPCRD: c5ar1-9p2-cholpopc.eq04.rst                                           
|   PARM: c5ar1-9p2-cholpopc.top                                                
| RESTRT: c5ar1-9p2-cholpopc.eq05.rst                                           
|   REFC: c5ar1-9p2-cholpopc.eq04.rst                                           
|  MDVEL: mdvel                                                                 
|   MDEN: mden                                                                  
|  MDCRD: eq05.nc                                                               
| MDINFO: mdinfo                                                                
|  MDFRC: mdfrc                                                                 


 Here is the input file:

&cntrl                                                                         
    imin=0,        ! No minimization                                           
    irest=1,       ! This IS a restart of an old MD simulation                 
    ntx=5,         ! So our inpcrd file has velocities                         
                                                                               
! Temperature control                                                          
    ntt=3,         ! Langevin dynamics                                         
    gamma_ln=1.0,  ! Friction coefficient (ps^-1)                              
    temp0=310,   ! Target temperature                                          
                                                                               
! Potential energy control                                                     
    cut=10.0,      ! Nonbonded cutoff, in Angstroms                            
                                                                               
! MD settings                                                                  
    nstlim=500000,  ! 500K steps, 500 ps total                                 
    dt=0.001,      ! time step (ps)                                            
                                                                               
! SHAKE                                                                        
    ntc=2,         ! Constrain bonds containing hydrogen                       
    ntf=2,         ! Do not calculate forces of bonds containing hydrogen      
                                                                               
! Control how often information is printed                                     
    ntpr=1000,     ! Print energies every 1000 steps                           
    ntwx=100,     ! Print coordinates every 1000 steps to the trajectory       
    ntwr=10000,    ! Print a restart file every 10K steps (can be less frequent
!   ntwv=-1,       ! Uncomment to also print velocities to trajectory          
!   ntwf=-1,       ! Uncomment to also print forces to trajectory              
    ntxo=2,        ! Write NetCDF format                                       
                                                                               
! Wrap coordinates when printing them to the same unit cell                    
    iwrap=1,                                                                   
                                                                               
! Constant pressure control.                                                   
    barostat=2,    ! MC barostat                                               
    ntp=3,         ! 1=isotropic, 2=anisotropic, 3=semi-isotropic w/ surften   
    pres0=1.0,     ! Target external pressure, in bar                          
                                                                               
! Constant surface tension (needed for semi-isotropic scaling). Uncomment      
    ! for this feature. csurften must be nonzero if ntp=3 above                
    csurften=3,    ! Interfaces in 1=yz plane, 2=xz plane, 3=xy plane          
    gamma_ten=0.0, ! Surface tension (dyne/cm). 0 gives pure semi-iso scaling  
    ninterface=2,  ! Number of interfaces (2 for bilayer)                      
/                                                                              


Note: ig = -1. Setting random seed to   364014 based on wallclock time in 
      microseconds.
 
|--------------------- INFORMATION ----------------------
| GPU (CUDA) Version of PMEMD in use: NVIDIA GPU IN USE.
|                    Version 16.0.0
| 
|                      02/25/2016
| 
| Implementation by:
|                    Ross C. Walker     (SDSC)
|                    Scott Le Grand     (nVIDIA)
| 
| Precision model in use:
|      [SPFP] - Single Precision Forces, 64-bit Fixed Point
|               Accumulation. (Default)
| 
|--------------------------------------------------------
 
|----------------- CITATION INFORMATION -----------------
|
|    When publishing work that utilized the CUDA version
|    of AMBER, please cite the following in addition to
|    the regular AMBER citations:
|
|  - Romelia Salomon-Ferrer; Andreas W. Goetz; Duncan
|    Poole; Scott Le Grand; Ross C. Walker "Routine
|    microsecond molecular dynamics simulations with
|    AMBER - Part II: Particle Mesh Ewald", J. Chem.
|    Theory Comput., 2013, 9 (9), pp3878-3888,
|    DOI: 10.1021/ct400314y.
|
|  - Andreas W. Goetz; Mark J. Williamson; Dong Xu;
|    Duncan Poole; Scott Le Grand; Ross C. Walker
|    "Routine microsecond molecular dynamics simulations
|    with AMBER - Part I: Generalized Born", J. Chem.
|    Theory Comput., 2012, 8 (5), pp1542-1555.
|
|  - Scott Le Grand; Andreas W. Goetz; Ross C. Walker
|    "SPFP: Speed without compromise - a mixed precision
|    model for GPU accelerated molecular dynamics
|    simulations.", Comp. Phys. Comm., 2013, 184
|    pp374-380, DOI: 10.1016/j.cpc.2012.09.022
|
|--------------------------------------------------------
 
|------------------- GPU DEVICE INFO --------------------
|
|            CUDA_VISIBLE_DEVICES: 2
|   CUDA Capable Devices Detected:      1
|           CUDA Device ID in use:      0
|                CUDA Device Name: GeForce GTX 1080 Ti
|     CUDA Device Global Mem Size:  11178 MB
| CUDA Device Num Multiprocessors:     28
|           CUDA Device Core Freq:   1.58 GHz
|
|--------------------------------------------------------
 
 
| Conditional Compilation Defines Used:
| PUBFFT
| BINTRAJ
| CUDA
| EMIL

| Largest sphere to fit in unit cell has radius =    53.404

| New format PARM file being parsed.
| Version =    1.000 Date = 01/28/19 Time = 11:45:39

| Note: 1-4 EEL scale factors are being read from the topology file.

| Note: 1-4 VDW scale factors are being read from the topology file.
| Duplicated    0 dihedrals

| Duplicated    0 dihedrals

--------------------------------------------------------------------------------
   1.  RESOURCE   USE: 
--------------------------------------------------------------------------------

 getting box info from netcdf restart file
 NATOM  =  128528 NTYPES =      26 NBONH =  108995 MBONA  =   19228
 NTHETH =   70062 MTHETA =   23132 NPHIH =  115674 MPHIA  =   74316
 NHPARM =       0 NPARM  =       0 NNB   =  380258 NRES   =   27968
 NBONA  =   19228 NTHETA =   23132 NPHIA =   74316 NUMBND =     111
 NUMANG =     242 NPTRA  =     279 NATYP =      67 NPHB   =       1
 IFBOX  =       1 NMXRS  =      78 IFCAP =       0 NEXTRA =       0
 NCOPY  =       0

| Coordinate Index Table dimensions:    19   19   20
| Direct force subcell size =     5.6215    5.6260    5.5023

     BOX TYPE: RECTILINEAR

--------------------------------------------------------------------------------
   2.  CONTROL  DATA  FOR  THE  RUN
--------------------------------------------------------------------------------

default_name                                                                    

General flags:
     imin    =       0, nmropt  =       0

Nature and format of input:
     ntx     =       5, irest   =       1, ntrx    =       1

Nature and format of output:
     ntxo    =       2, ntpr    =    1000, ntrx    =       1, ntwr    =   10000
     iwrap   =       1, ntwx    =     100, ntwv    =       0, ntwe    =       0
     ioutfm  =       1, ntwprt  =       0, idecomp =       0, rbornstat=      0

Potential function:
     ntf     =       2, ntb     =       2, igb     =       0, nsnb    =      25
     ipol    =       0, gbsa    =       0, iesp    =       0
     dielc   =   1.00000, cut     =  10.00000, intdiel =   1.00000

Frozen or restrained atoms:
     ibelly  =       0, ntr     =       0

Molecular dynamics:
     nstlim  =    500000, nscm    =      1000, nrespa  =         1
     t       =   0.00000, dt      =   0.00100, vlimit  =  -1.00000

Langevin dynamics temperature regulation:
     ig      =  364014
     temp0   = 310.00000, tempi   =   0.00000, gamma_ln=   1.00000

Pressure regulation:
     ntp     =       3
     pres0   =   1.00000, comp    =  44.60000, taup    =   1.00000
     Monte-Carlo Barostat:
     mcbarint  =     100

Constant surface tension:
     csurften  =       3
     gamma_ten =   0.00000 ninterface =       2

SHAKE:
     ntc     =       2, jfastw  =       0
     tol     =   0.00001

| Intermolecular bonds treatment:
|     no_intermolecular_bonds =       1

| Energy averages sample interval:
|     ene_avg_sampling =    1000

Ewald parameters:
     verbose =       0, ew_type =       0, nbflag  =       1, use_pme =       1
     vdwmeth =       1, eedmeth =       1, netfrc  =       1
     Box X =  106.809   Box Y =  106.894   Box Z =  110.047
     Alpha =   90.000   Beta  =   90.000   Gamma =   90.000
     NFFT1 =  108       NFFT2 =  108       NFFT3 =  112
     Cutoff=   10.000   Tol   =0.100E-04
     Ewald Coefficient =  0.27511
     Interpolation order =    4
| MONTE CARLO BAROSTAT IMPORTANT NOTE:
|   The Monte-Carlo barostat does not require the virial to adjust the system volume.
|   Since it is an expensive calculation, it is skipped for efficiency. A side-effect
|   is that the reported pressure is always 0 because it is not calculated.

--------------------------------------------------------------------------------
   3.  ATOMIC COORDINATES AND VELOCITIES
--------------------------------------------------------------------------------

default_name                                                                    
 begin time read from input coords =   500.000 ps

 
 Number of triangulated 3-point waters found:    26552

     Sum of charges from parm topology file =  -0.00179428
     Forcing neutrality...

| Dynamic Memory, Types Used:
| Reals             4952598
| Integers          7493157

| Nonbonded Pairs Initial Allocation:    38876506

| GPU memory information (estimate):
| KB of GPU memory in use:    763495
| KB of CPU memory in use:    165238

--------------------------------------------------------------------------------
   4.  RESULTS
--------------------------------------------------------------------------------

 ---------------------------------------------------
 APPROXIMATING switch and d/dx switch using CUBIC SPLINE INTERPOLATION
 using   5000.0 points per unit in tabled values
 TESTING RELATIVE ERROR over r ranging from 0.0 to cutoff
| CHECK switch(x): max rel err =   0.2738E-14   at   2.422500
| CHECK d/dx switch(x): max rel err =   0.8314E-11   at   2.736960
 ---------------------------------------------------
|---------------------------------------------------
| APPROXIMATING direct energy using CUBIC SPLINE INTERPOLATION
|  with   50.0 points per unit in tabled values
| Relative Error Limit not exceeded for r .gt.   2.33
| APPROXIMATING direct force using CUBIC SPLINE INTERPOLATION
|  with   50.0 points per unit in tabled values
| Relative Error Limit not exceeded for r .gt.   2.80
|---------------------------------------------------
| MC Barostat: Decreasing size of volume moves

 NSTEP =     1000   TIME(PS) =     501.000  TEMP(K) =   310.71  PRESS =     0.0
 Etot   =   -211922.8724  EKtot   =     85387.6875  EPtot      =   -297310.5599
 BOND   =      6542.0373  ANGLE   =     25649.1014  DIHED      =     18588.2103
 1-4 NB =      6302.8191  1-4 EEL =      3473.2275  VDWAALS    =     16055.7665
 EELEC  =   -373921.7221  EHBOND  =         0.0000  RESTRAINT  =         0.0000
 EKCMT  =         0.0000  VIRIAL  =         0.0000  VOLUME     =   1256694.4225
                                                    SURFTEN    =         0.0000
                                                    Density    =         1.0100
 ------------------------------------------------------------------------------

| MC Barostat: Decreasing size of volume moves

 NSTEP =     2000   TIME(PS) =     502.000  TEMP(K) =   310.36  PRESS =     0.0
 Etot   =   -212081.9572  EKtot   =     85291.7656  EPtot      =   -297373.7229
 BOND   =      6630.6168  ANGLE   =     25446.4128  DIHED      =     18485.8829
 1-4 NB =      6320.6234  1-4 EEL =      3456.9138  VDWAALS    =     16350.2028
 EELEC  =   -374064.3753  EHBOND  =         0.0000  RESTRAINT  =         0.0000
 EKCMT  =         0.0000  VIRIAL  =         0.0000  VOLUME     =   1256694.4225
                                                    SURFTEN    =         0.0000
                                                    Density    =         1.0100
 ------------------------------------------------------------------------------

| MC Barostat: Decreasing size of volume moves

 NSTEP =     3000   TIME(PS) =     503.000  TEMP(K) =   309.04  PRESS =     0.0
 Etot   =   -212381.8275  EKtot   =     84930.2969  EPtot      =   -297312.1244
 BOND   =      6597.3162  ANGLE   =     25508.6607  DIHED      =     18539.2806
 1-4 NB =      6301.7717  1-4 EEL =      3387.9166  VDWAALS    =     16298.3212
 EELEC  =   -373945.3913  EHBOND  =         0.0000  RESTRAINT  =         0.0000
 EKCMT  =         0.0000  VIRIAL  =         0.0000  VOLUME     =   1256530.9148
                                                    SURFTEN    =         0.0000
                                                    Density    =         1.0102
 ------------------------------------------------------------------------------

| MC Barostat: Decreasing size of volume moves

 NSTEP =     4000   TIME(PS) =     504.000  TEMP(K) =   309.62  PRESS =     0.0
 Etot   =   -212292.8374  EKtot   =     85087.8516  EPtot      =   -297380.6889
 BOND   =      6571.1141  ANGLE   =     25515.9197  DIHED      =     18594.8632
 1-4 NB =      6339.7014  1-4 EEL =      3546.3620  VDWAALS    =     15699.7299
 EELEC  =   -373648.3793  EHBOND  =         0.0000  RESTRAINT  =         0.0000
 EKCMT  =         0.0000  VIRIAL  =         0.0000  VOLUME     =   1258997.0150
                                                    SURFTEN    =         0.0000
                                                    Density    =         1.0082
 ------------------------------------------------------------------------------

| MC Barostat: Decreasing size of volume moves

 NSTEP =     5000   TIME(PS) =     505.000  TEMP(K) =   309.78  PRESS =     0.0
 Etot   =   -212806.6206  EKtot   =     85133.3750  EPtot      =   -297939.9956
 BOND   =      6517.2967  ANGLE   =     25661.8478  DIHED      =     18410.7591
 1-4 NB =      6250.6744  1-4 EEL =      3557.7910  VDWAALS    =     15959.0814
 EELEC  =   -374297.4461  EHBOND  =         0.0000  RESTRAINT  =         0.0000
 EKCMT  =         0.0000  VIRIAL  =         0.0000  VOLUME     =   1258162.5756
                                                    SURFTEN    =         0.0000
                                                    Density    =         1.0089
 ------------------------------------------------------------------------------

| MC Barostat: Decreasing size of volume moves

 NSTEP =     6000   TIME(PS) =     506.000  TEMP(K) =   309.54  PRESS =     0.0
 Etot   =   -212309.2743  EKtot   =     85066.0703  EPtot      =   -297375.3446
 BOND   =      6554.4494  ANGLE   =     25719.5317  DIHED      =     18481.9521
 1-4 NB =      6277.0457  1-4 EEL =      3487.6822  VDWAALS    =     15999.5113
 EELEC  =   -373895.5170  EHBOND  =         0.0000  RESTRAINT  =         0.0000
 EKCMT  =         0.0000  VIRIAL  =         0.0000  VOLUME     =   1257709.5496
                                                    SURFTEN    =         0.0000
                                                    Density    =         1.0092
 ------------------------------------------------------------------------------


 NSTEP =     7000   TIME(PS) =     507.000  TEMP(K) =   310.41  PRESS =     0.0
 Etot   =   -211992.3286  EKtot   =     85305.2969  EPtot      =   -297297.6255
 BOND   =      6481.4783  ANGLE   =     25811.4755  DIHED      =     18535.3452
 1-4 NB =      6352.8976  1-4 EEL =      3430.1056  VDWAALS    =     16234.9524
 EELEC  =   -374143.8800  EHBOND  =         0.0000  RESTRAINT  =         0.0000
 EKCMT  =         0.0000  VIRIAL  =         0.0000  VOLUME     =   1256897.3428
                                                    SURFTEN    =         0.0000
                                                    Density    =         1.0099
 ------------------------------------------------------------------------------

| MC Barostat: Decreasing size of volume moves

 NSTEP =     8000   TIME(PS) =     508.000  TEMP(K) =   310.17  PRESS =     0.0
 Etot   =   -212308.5726  EKtot   =     85240.4062  EPtot      =   -297548.9788
 BOND   =      6594.6484  ANGLE   =     25610.2034  DIHED      =     18432.9833
 1-4 NB =      6382.7207  1-4 EEL =      3543.9428  VDWAALS    =     16631.2897
 EELEC  =   -374744.7672  EHBOND  =         0.0000  RESTRAINT  =         0.0000
 EKCMT  =         0.0000  VIRIAL  =         0.0000  VOLUME     =   1256852.1825
                                                    SURFTEN    =         0.0000
                                                    Density    =         1.0099
 ------------------------------------------------------------------------------

| MC Barostat: Decreasing size of volume moves

 NSTEP =     9000   TIME(PS) =     509.000  TEMP(K) =   311.00  PRESS =     0.0
 Etot   =   -212395.2709  EKtot   =     85469.6719  EPtot      =   -297864.9428
 BOND   =      6503.4295  ANGLE   =     25616.3437  DIHED      =     18564.1778
 1-4 NB =      6322.0578  1-4 EEL =      3546.2894  VDWAALS    =     16115.4145
 EELEC  =   -374532.6554  EHBOND  =         0.0000  RESTRAINT  =         0.0000
 EKCMT  =         0.0000  VIRIAL  =         0.0000  VOLUME     =   1256455.5748
                                                    SURFTEN    =         0.0000
                                                    Density    =         1.0102
 ------------------------------------------------------------------------------


 NSTEP =    10000   TIME(PS) =     510.000  TEMP(K) =   310.17  PRESS =     0.0
 Etot   =   -212270.1836  EKtot   =     85241.2578  EPtot      =   -297511.4414
 BOND   =      6469.3553  ANGLE   =     25619.8948  DIHED      =     18467.6676
 1-4 NB =      6384.2502  1-4 EEL =      3519.9472  VDWAALS    =     16368.8129
 EELEC  =   -374341.3692  EHBOND  =         0.0000  RESTRAINT  =         0.0000
 EKCMT  =         0.0000  VIRIAL  =         0.0000  VOLUME     =   1257369.5225
                                                    SURFTEN    =         0.0000
                                                    Density    =         1.0095
 ------------------------------------------------------------------------------


 NSTEP =    11000   TIME(PS) =     511.000  TEMP(K) =   309.38  PRESS =     0.0
 Etot   =   -212510.9750  EKtot   =     85022.4141  EPtot      =   -297533.3890
 BOND   =      6545.9931  ANGLE   =     25685.2624  DIHED      =     18555.6103
 1-4 NB =      6336.1762  1-4 EEL =      3518.3439  VDWAALS    =     16235.5120
 EELEC  =   -374410.2869  EHBOND  =         0.0000  RESTRAINT  =         0.0000
 EKCMT  =         0.0000  VIRIAL  =         0.0000  VOLUME     =   1255807.8340
                                                    SURFTEN    =         0.0000
                                                    Density    =         1.0107
 ------------------------------------------------------------------------------

| MC Barostat: Decreasing size of volume moves

 NSTEP =    12000   TIME(PS) =     512.000  TEMP(K) =   309.41  PRESS =     0.0
 Etot   =   -212692.7449  EKtot   =     85030.1172  EPtot      =   -297722.8621
 BOND   =      6450.6981  ANGLE   =     25594.8138  DIHED      =     18564.9727
 1-4 NB =      6400.9076  1-4 EEL =      3605.2783  VDWAALS    =     16067.8471
 EELEC  =   -374407.3798  EHBOND  =         0.0000  RESTRAINT  =         0.0000
 EKCMT  =         0.0000  VIRIAL  =         0.0000  VOLUME     =   1255807.8340
                                                    SURFTEN    =         0.0000
                                                    Density    =         1.0107
 ------------------------------------------------------------------------------


 NSTEP =    13000   TIME(PS) =     513.000  TEMP(K) =   310.32  PRESS =     0.0
 Etot   =   -212649.0753  EKtot   =     85280.1094  EPtot      =   -297929.1847
 BOND   =      6639.9078  ANGLE   =     25365.1033  DIHED      =     18448.2339
 1-4 NB =      6266.9904  1-4 EEL =      3491.8494  VDWAALS    =     16440.4320
 EELEC  =   -374581.7015  EHBOND  =         0.0000  RESTRAINT  =         0.0000
 EKCMT  =         0.0000  VIRIAL  =         0.0000  VOLUME     =   1257457.1644
                                                    SURFTEN    =         0.0000
                                                    Density    =         1.0094
 ------------------------------------------------------------------------------


 NSTEP =    14000   TIME(PS) =     514.000  TEMP(K) =   309.59  PRESS =     0.0
 Etot   =   -212435.3382  EKtot   =     85081.4141  EPtot      =   -297516.7523
 BOND   =      6575.6368  ANGLE   =     25439.8637  DIHED      =     18449.6680
 1-4 NB =      6273.2436  1-4 EEL =      3449.6782  VDWAALS    =     16029.2659
 EELEC  =   -373734.1084  EHBOND  =         0.0000  RESTRAINT  =         0.0000
 EKCMT  =         0.0000  VIRIAL  =         0.0000  VOLUME     =   1258125.8835
                                                    SURFTEN    =         0.0000
                                                    Density    =         1.0089
 ------------------------------------------------------------------------------


 NSTEP =    15000   TIME(PS) =     515.000  TEMP(K) =   309.29  PRESS =     0.0
 Etot   =   -212643.4414  EKtot   =     84998.4141  EPtot      =   -297641.8554
 BOND   =      6397.2445  ANGLE   =     25598.8121  DIHED      =     18483.7851
 1-4 NB =      6311.4657  1-4 EEL =      3562.3759  VDWAALS    =     16565.0016
 EELEC  =   -374560.5403  EHBOND  =         0.0000  RESTRAINT  =         0.0000
 EKCMT  =         0.0000  VIRIAL  =         0.0000  VOLUME     =   1259442.8184
                                                    SURFTEN    =         0.0000
                                                    Density    =         1.0078
 ------------------------------------------------------------------------------


 NSTEP =    16000   TIME(PS) =     516.000  TEMP(K) =   310.18  PRESS =     0.0
 Etot   =   -212261.2941  EKtot   =     85241.9141  EPtot      =   -297503.2082
 BOND   =      6533.8998  ANGLE   =     25682.9526  DIHED      =     18490.8839
 1-4 NB =      6324.8755  1-4 EEL =      3540.4173  VDWAALS    =     16133.4027
 EELEC  =   -374209.6399  EHBOND  =         0.0000  RESTRAINT  =         0.0000
 EKCMT  =         0.0000  VIRIAL  =         0.0000  VOLUME     =   1258792.3001
                                                    SURFTEN    =         0.0000
                                                    Density    =         1.0084
 ------------------------------------------------------------------------------


 NSTEP =    17000   TIME(PS) =     517.000  TEMP(K) =   310.34  PRESS =     0.0
 Etot   =   -212152.4970  EKtot   =     85286.0781  EPtot      =   -297438.5752
 BOND   =      6518.1437  ANGLE   =     25639.5542  DIHED      =     18429.0488
 1-4 NB =      6245.9816  1-4 EEL =      3409.4430  VDWAALS    =     16096.3961
 EELEC  =   -373777.1426  EHBOND  =         0.0000  RESTRAINT  =         0.0000
 EKCMT  =         0.0000  VIRIAL  =         0.0000  VOLUME     =   1260085.8778
                                                    SURFTEN    =         0.0000
                                                    Density    =         1.0073
 ------------------------------------------------------------------------------


 NSTEP =    18000   TIME(PS) =     518.000  TEMP(K) =   308.57  PRESS =     0.0
 Etot   =   -212431.4027  EKtot   =     84800.0938  EPtot      =   -297231.4965
 BOND   =      6586.8768  ANGLE   =     25746.4238  DIHED      =     18563.2965
 1-4 NB =      6339.7509  1-4 EEL =      3487.2383  VDWAALS    =     16899.6052
 EELEC  =   -374854.6879  EHBOND  =         0.0000  RESTRAINT  =         0.0000
 EKCMT  =         0.0000  VIRIAL  =         0.0000  VOLUME     =   1258971.0092
                                                    SURFTEN    =         0.0000
                                                    Density    =         1.0082
 ------------------------------------------------------------------------------


 NSTEP =    19000   TIME(PS) =     519.000  TEMP(K) =   310.87  PRESS =     0.0
 Etot   =   -212134.7767  EKtot   =     85431.4922  EPtot      =   -297566.2689
 BOND   =      6411.3624  ANGLE   =     25835.3564  DIHED      =     18450.8398
 1-4 NB =      6267.8849  1-4 EEL =      3535.5932  VDWAALS    =     16341.8777
 EELEC  =   -374409.1832  EHBOND  =         0.0000  RESTRAINT  =         0.0000
 EKCMT  =         0.0000  VIRIAL  =         0.0000  VOLUME     =   1258747.4973
                                                    SURFTEN    =         0.0000
                                                    Density    =         1.0084
 ------------------------------------------------------------------------------


 NSTEP =    20000   TIME(PS) =     520.000  TEMP(K) =   310.65  PRESS =     0.0
 Etot   =   -212529.6234  EKtot   =     85371.3750  EPtot      =   -297900.9984
 BOND   =      6525.2598  ANGLE   =     25385.2849  DIHED      =     18512.3824
 1-4 NB =      6320.5254  1-4 EEL =      3464.2045  VDWAALS    =     16593.1044
 EELEC  =   -374701.7597  EHBOND  =         0.0000  RESTRAINT  =         0.0000
 EKCMT  =         0.0000  VIRIAL  =         0.0000  VOLUME     =   1258029.5619
                                                    SURFTEN    =         0.0000
                                                    Density    =         1.0090
 ------------------------------------------------------------------------------


 NSTEP =    21000   TIME(PS) =     521.000  TEMP(K) =   308.94  PRESS =     0.0
 Etot   =   -212445.1312  EKtot   =     84902.1406  EPtot      =   -297347.2718
 BOND   =      6562.3068  ANGLE   =     25611.4876  DIHED      =     18401.9284
 1-4 NB =      6305.7330  1-4 EEL =      3424.0126  VDWAALS    =     16275.3096
 EELEC  =   -373928.0498  EHBOND  =         0.0000  RESTRAINT  =         0.0000
 EKCMT  =         0.0000  VIRIAL  =         0.0000  VOLUME     =   1256902.4350
                                                    SURFTEN    =         0.0000
                                                    Density    =         1.0099
 ------------------------------------------------------------------------------


 NSTEP =    22000   TIME(PS) =     522.000  TEMP(K) =   308.91  PRESS =     0.0
 Etot   =   -212720.7187  EKtot   =     84892.6406  EPtot      =   -297613.3593
 BOND   =      6549.8635  ANGLE   =     25613.6404  DIHED      =     18517.7470
 1-4 NB =      6296.7016  1-4 EEL =      3462.8131  VDWAALS    =     16529.5758
 EELEC  =   -374583.7007  EHBOND  =         0.0000  RESTRAINT  =         0.0000
 EKCMT  =         0.0000  VIRIAL  =         0.0000  VOLUME     =   1256427.2608
                                                    SURFTEN    =         0.0000
                                                    Density    =         1.0103
 ------------------------------------------------------------------------------


 NSTEP =    23000   TIME(PS) =     523.000  TEMP(K) =   311.48  PRESS =     0.0
 Etot   =   -212353.9228  EKtot   =     85599.1719  EPtot      =   -297953.0947
 BOND   =      6599.7636  ANGLE   =     25510.5129  DIHED      =     18510.8763
 1-4 NB =      6322.3815  1-4 EEL =      3475.9151  VDWAALS    =     16407.0142
 EELEC  =   -374779.5584  EHBOND  =         0.0000  RESTRAINT  =         0.0000
 EKCMT  =         0.0000  VIRIAL  =         0.0000  VOLUME     =   1256427.2608
                                                    SURFTEN    =         0.0000
                                                    Density    =         1.0103
 ------------------------------------------------------------------------------

| MC Barostat: Decreasing size of volume moves

 NSTEP =    24000   TIME(PS) =     524.000  TEMP(K) =   309.59  PRESS =     0.0
 Etot   =   -212050.1395  EKtot   =     85081.3984  EPtot      =   -297131.5379
 BOND   =      6643.2110  ANGLE   =     25863.3830  DIHED      =     18529.7329
 1-4 NB =      6321.4831  1-4 EEL =      3510.2211  VDWAALS    =     16343.4448
 EELEC  =   -374343.0139  EHBOND  =         0.0000  RESTRAINT  =         0.0000
 EKCMT  =         0.0000  VIRIAL  =         0.0000  VOLUME     =   1254944.8440
                                                    SURFTEN    =         0.0000
                                                    Density    =         1.0114
 ------------------------------------------------------------------------------

| MC Barostat: Decreasing size of volume moves

 NSTEP =    25000   TIME(PS) =     525.000  TEMP(K) =   310.17  PRESS =     0.0
 Etot   =   -212783.9378  EKtot   =     85239.4766  EPtot      =   -298023.4144
 BOND   =      6478.2666  ANGLE   =     25560.0427  DIHED      =     18544.7536
 1-4 NB =      6325.6088  1-4 EEL =      3502.8491  VDWAALS    =     16255.8974
 EELEC  =   -374690.8326  EHBOND  =         0.0000  RESTRAINT  =         0.0000
 EKCMT  =         0.0000  VIRIAL  =         0.0000  VOLUME     =   1255143.2998
                                                    SURFTEN    =         0.0000
                                                    Density    =         1.0113
 ------------------------------------------------------------------------------


 NSTEP =    26000   TIME(PS) =     526.000  TEMP(K) =   311.75  PRESS =     0.0
 Etot   =   -212319.1422  EKtot   =     85675.2422  EPtot      =   -297994.3844
 BOND   =      6573.7004  ANGLE   =     25728.5511  DIHED      =     18612.6011
 1-4 NB =      6321.4077  1-4 EEL =      3546.6468  VDWAALS    =     16340.8929
 EELEC  =   -375118.1844  EHBOND  =         0.0000  RESTRAINT  =         0.0000
 EKCMT  =         0.0000  VIRIAL  =         0.0000  VOLUME     =   1255462.1203
                                                    SURFTEN    =         0.0000
                                                    Density    =         1.0110
 ------------------------------------------------------------------------------


 NSTEP =    27000   TIME(PS) =     527.000  TEMP(K) =   310.30  PRESS =     0.0
 Etot   =   -213094.3035  EKtot   =     85276.7422  EPtot      =   -298371.0457
 BOND   =      6492.6906  ANGLE   =     25680.5547  DIHED      =     18562.9014
 1-4 NB =      6314.8215  1-4 EEL =      3444.3599  VDWAALS    =     16388.0036
 EELEC  =   -375254.3773  EHBOND  =         0.0000  RESTRAINT  =         0.0000
 EKCMT  =         0.0000  VIRIAL  =         0.0000  VOLUME     =   1252151.6116
                                                    SURFTEN    =         0.0000
                                                    Density    =         1.0137
 ------------------------------------------------------------------------------


 NSTEP =    28000   TIME(PS) =     528.000  TEMP(K) =   309.96  PRESS =     0.0
 Etot   =   -213116.1753  EKtot   =     85183.0703  EPtot      =   -298299.2456
 BOND   =      6495.0407  ANGLE   =     25719.9188  DIHED      =     18547.8412
 1-4 NB =      6357.2931  1-4 EEL =      3500.2877  VDWAALS    =     16359.6598
 EELEC  =   -375279.2870  EHBOND  =         0.0000  RESTRAINT  =         0.0000
 EKCMT  =         0.0000  VIRIAL  =         0.0000  VOLUME     =   1253497.3118
                                                    SURFTEN    =         0.0000
                                                    Density    =         1.0126
 ------------------------------------------------------------------------------


 NSTEP =    29000   TIME(PS) =     529.000  TEMP(K) =   310.76  PRESS =     0.0
 Etot   =   -212784.4394  EKtot   =     85401.1797  EPtot      =   -298185.6191
 BOND   =      6571.6951  ANGLE   =     25510.8382  DIHED      =     18558.5004
 1-4 NB =      6312.0383  1-4 EEL =      3475.8978  VDWAALS    =     16196.7221
 EELEC  =   -374811.3110  EHBOND  =         0.0000  RESTRAINT  =         0.0000
 EKCMT  =         0.0000  VIRIAL  =         0.0000  VOLUME     =   1254530.5984
                                                    SURFTEN    =         0.0000
                                                    Density    =         1.0118
 ------------------------------------------------------------------------------


 NSTEP =    30000   TIME(PS) =     530.000  TEMP(K) =   310.12  PRESS =     0.0
 Etot   =   -212978.7127  EKtot   =     85227.6797  EPtot      =   -298206.3924
 BOND   =      6506.7201  ANGLE   =     25448.3357  DIHED      =     18525.8170
 1-4 NB =      6301.6078  1-4 EEL =      3549.9706  VDWAALS    =     16092.1695
 EELEC  =   -374631.0132  EHBOND  =         0.0000  RESTRAINT  =         0.0000
 EKCMT  =         0.0000  VIRIAL  =         0.0000  VOLUME     =   1255347.0038
                                                    SURFTEN    =         0.0000
                                                    Density    =         1.0111
 ------------------------------------------------------------------------------


 NSTEP =    31000   TIME(PS) =     531.000  TEMP(K) =   310.38  PRESS =     0.0
 Etot   =   -212681.6124  EKtot   =     85297.8828  EPtot      =   -297979.4952
 BOND   =      6432.0999  ANGLE   =     25389.6996  DIHED      =     18646.4691
 1-4 NB =      6354.7507  1-4 EEL =      3490.9181  VDWAALS    =     16381.5626
 EELEC  =   -374674.9953  EHBOND  =         0.0000  RESTRAINT  =         0.0000
 EKCMT  =         0.0000  VIRIAL  =         0.0000  VOLUME     =   1256048.2129
                                                    SURFTEN    =         0.0000
                                                    Density    =         1.0106
 ------------------------------------------------------------------------------


 NSTEP =    32000   TIME(PS) =     532.000  TEMP(K) =   309.23  PRESS =     0.0
 Etot   =   -213313.7568  EKtot   =     84982.9141  EPtot      =   -298296.6709
 BOND   =      6386.8670  ANGLE   =     25544.5881  DIHED      =     18592.3163
 1-4 NB =      6294.9836  1-4 EEL =      3517.9785  VDWAALS    =     16711.3174
 EELEC  =   -375344.7218  EHBOND  =         0.0000  RESTRAINT  =         0.0000
 EKCMT  =         0.0000  VIRIAL  =         0.0000  VOLUME     =   1254142.9241
                                                    SURFTEN    =         0.0000
                                                    Density    =         1.0121
 ------------------------------------------------------------------------------


 NSTEP =    33000   TIME(PS) =     533.000  TEMP(K) =   308.09  PRESS =     0.0
 Etot   =   -213354.8972  EKtot   =     84668.6562  EPtot      =   -298023.5535
 BOND   =      6548.9943  ANGLE   =     25604.0517  DIHED      =     18559.4305
 1-4 NB =      6346.7435  1-4 EEL =      3518.5805  VDWAALS    =     16512.5454
 EELEC  =   -375113.8994  EHBOND  =         0.0000  RESTRAINT  =         0.0000
 EKCMT  =         0.0000  VIRIAL  =         0.0000  VOLUME     =   1254817.3256
                                                    SURFTEN    =         0.0000
                                                    Density    =         1.0115
 ------------------------------------------------------------------------------


 NSTEP =    34000   TIME(PS) =     534.000  TEMP(K) =   309.60  PRESS =     0.0
 Etot   =   -213282.4005  EKtot   =     85084.5469  EPtot      =   -298366.9474
 BOND   =      6466.2671  ANGLE   =     25404.5231  DIHED      =     18564.6074
 1-4 NB =      6338.7220  1-4 EEL =      3548.8528  VDWAALS    =     16427.6297
 EELEC  =   -375117.5495  EHBOND  =         0.0000  RESTRAINT  =         0.0000
 EKCMT  =         0.0000  VIRIAL  =         0.0000  VOLUME     =   1253820.3653
                                                    SURFTEN    =         0.0000
                                                    Density    =         1.0124
 ------------------------------------------------------------------------------


 NSTEP =    35000   TIME(PS) =     535.000  TEMP(K) =   309.43  PRESS =     0.0
 Etot   =   -213192.8607  EKtot   =     85038.1172  EPtot      =   -298230.9779
 BOND   =      6520.7638  ANGLE   =     25379.5629  DIHED      =     18504.4791
 1-4 NB =      6294.1103  1-4 EEL =      3544.2416  VDWAALS    =     16347.9096
 EELEC  =   -374822.0452  EHBOND  =         0.0000  RESTRAINT  =         0.0000
 EKCMT  =         0.0000  VIRIAL  =         0.0000  VOLUME     =   1256279.2461
                                                    SURFTEN    =         0.0000
                                                    Density    =         1.0104
 ------------------------------------------------------------------------------


 NSTEP =    36000   TIME(PS) =     536.000  TEMP(K) =   310.11  PRESS =     0.0
 Etot   =   -213094.6684  EKtot   =     85223.8281  EPtot      =   -298318.4966
 BOND   =      6464.6732  ANGLE   =     25711.6547  DIHED      =     18536.8844
 1-4 NB =      6241.6657  1-4 EEL =      3550.4885  VDWAALS    =     16587.7111
 EELEC  =   -375411.5742  EHBOND  =         0.0000  RESTRAINT  =         0.0000
 EKCMT  =         0.0000  VIRIAL  =         0.0000  VOLUME     =   1256460.4005
                                                    SURFTEN    =         0.0000
                                                    Density    =         1.0102
 ------------------------------------------------------------------------------


 NSTEP =    37000   TIME(PS) =     537.000  TEMP(K) =   310.49  PRESS =     0.0
 Etot   =   -213049.8443  EKtot   =     85327.0703  EPtot      =   -298376.9146
 BOND   =      6533.7395  ANGLE   =     25511.5389  DIHED      =     18527.8700
 1-4 NB =      6243.0733  1-4 EEL =      3473.8484  VDWAALS    =     16480.9215
 EELEC  =   -375147.9062  EHBOND  =         0.0000  RESTRAINT  =         0.0000
 EKCMT  =         0.0000  VIRIAL  =         0.0000  VOLUME     =   1257070.9562
                                                    SURFTEN    =         0.0000
                                                    Density    =         1.0097
 ------------------------------------------------------------------------------


 NSTEP =    38000   TIME(PS) =     538.000  TEMP(K) =   309.35  PRESS =     0.0
 Etot   =   -213407.3990  EKtot   =     85014.1406  EPtot      =   -298421.5397
 BOND   =      6604.6318  ANGLE   =     25416.7333  DIHED      =     18398.6052
 1-4 NB =      6262.7408  1-4 EEL =      3538.9812  VDWAALS    =     16545.8861
 EELEC  =   -375189.1179  EHBOND  =         0.0000  RESTRAINT  =         0.0000
 EKCMT  =         0.0000  VIRIAL  =         0.0000  VOLUME     =   1256736.0156
                                                    SURFTEN    =         0.0000
                                                    Density    =         1.0100
 ------------------------------------------------------------------------------


 NSTEP =    39000   TIME(PS) =     539.000  TEMP(K) =   310.07  PRESS =     0.0
 Etot   =   -213123.5314  EKtot   =     85211.7656  EPtot      =   -298335.2971
 BOND   =      6499.0640  ANGLE   =     25485.8993  DIHED      =     18553.1085
 1-4 NB =      6303.3304  1-4 EEL =      3490.8386  VDWAALS    =     16536.4864
 EELEC  =   -375204.0242  EHBOND  =         0.0000  RESTRAINT  =         0.0000
 EKCMT  =         0.0000  VIRIAL  =         0.0000  VOLUME     =   1256409.5663
                                                    SURFTEN    =         0.0000
                                                    Density    =         1.0103
 ------------------------------------------------------------------------------


 NSTEP =    40000   TIME(PS) =     540.000  TEMP(K) =   310.49  PRESS =     0.0
 Etot   =   -212712.2420  EKtot   =     85327.1875  EPtot      =   -298039.4295
 BOND   =      6593.1844  ANGLE   =     25448.6979  DIHED      =     18472.9425
 1-4 NB =      6350.1040  1-4 EEL =      3558.1643  VDWAALS    =     16472.5931
 EELEC  =   -374935.1157  EHBOND  =         0.0000  RESTRAINT  =         0.0000
 EKCMT  =         0.0000  VIRIAL  =         0.0000  VOLUME     =   1256686.8028
                                                    SURFTEN    =         0.0000
                                                    Density    =         1.0100
 ------------------------------------------------------------------------------


 NSTEP =    41000   TIME(PS) =     541.000  TEMP(K) =   311.08  PRESS =     0.0
 Etot   =   -212656.7709  EKtot   =     85489.0938  EPtot      =   -298145.8646
 BOND   =      6585.5907  ANGLE   =     25464.7099  DIHED      =     18501.9385
 1-4 NB =      6304.9583  1-4 EEL =      3550.7020  VDWAALS    =     16201.9453
 EELEC  =   -374755.7093  EHBOND  =         0.0000  RESTRAINT  =         0.0000
 EKCMT  =         0.0000  VIRIAL  =         0.0000  VOLUME     =   1255588.1279
                                                    SURFTEN    =         0.0000
                                                    Density    =         1.0109
 ------------------------------------------------------------------------------


 NSTEP =    42000   TIME(PS) =     542.000  TEMP(K) =   309.37  PRESS =     0.0
 Etot   =   -212910.8070  EKtot   =     85020.8750  EPtot      =   -297931.6820
 BOND   =      6600.1527  ANGLE   =     25397.5268  DIHED      =     18438.2296
 1-4 NB =      6294.0722  1-4 EEL =      3534.4027  VDWAALS    =     16151.2105
 EELEC  =   -374347.2766  EHBOND  =         0.0000  RESTRAINT  =         0.0000
 EKCMT  =         0.0000  VIRIAL  =         0.0000  VOLUME     =   1257246.2520
                                                    SURFTEN    =         0.0000
                                                    Density    =         1.0096
 ------------------------------------------------------------------------------


 NSTEP =    43000   TIME(PS) =     543.000  TEMP(K) =   310.29  PRESS =     0.0
 Etot   =   -213093.5821  EKtot   =     85273.1484  EPtot      =   -298366.7305
 BOND   =      6402.9044  ANGLE   =     25269.7963  DIHED      =     18575.6187
 1-4 NB =      6297.5089  1-4 EEL =      3590.3855  VDWAALS    =     15856.6172
 EELEC  =   -374359.5616  EHBOND  =         0.0000  RESTRAINT  =         0.0000
 EKCMT  =         0.0000  VIRIAL  =         0.0000  VOLUME     =   1255948.8803
                                                    SURFTEN    =         0.0000
                                                    Density    =         1.0106
 ------------------------------------------------------------------------------


 NSTEP =    44000   TIME(PS) =     544.000  TEMP(K) =   309.37  PRESS =     0.0
 Etot   =   -212973.7132  EKtot   =     85020.2109  EPtot      =   -297993.9241
 BOND   =      6462.1467  ANGLE   =     25434.7215  DIHED      =     18509.5913
 1-4 NB =      6382.9236  1-4 EEL =      3513.0430  VDWAALS    =     16186.5078
 EELEC  =   -374482.8581  EHBOND  =         0.0000  RESTRAINT  =         0.0000
 EKCMT  =         0.0000  VIRIAL  =         0.0000  VOLUME     =   1255309.3631
                                                    SURFTEN    =         0.0000
                                                    Density    =         1.0111
 ------------------------------------------------------------------------------


 NSTEP =    45000   TIME(PS) =     545.000  TEMP(K) =   310.92  PRESS =     0.0
 Etot   =   -213014.5627  EKtot   =     85445.3438  EPtot      =   -298459.9064
 BOND   =      6539.8166  ANGLE   =     25404.2430  DIHED      =     18531.5235
 1-4 NB =      6246.7010  1-4 EEL =      3490.6087  VDWAALS    =     16507.8165
 EELEC  =   -375180.6156  EHBOND  =         0.0000  RESTRAINT  =         0.0000
 EKCMT  =         0.0000  VIRIAL  =         0.0000  VOLUME     =   1254907.9037
                                                    SURFTEN    =         0.0000
                                                    Density    =         1.0115
 ------------------------------------------------------------------------------


 NSTEP =    46000   TIME(PS) =     546.000  TEMP(K) =   309.49  PRESS =     0.0
 Etot   =   -212879.2844  EKtot   =     85054.6016  EPtot      =   -297933.8860
 BOND   =      6582.2020  ANGLE   =     25648.2238  DIHED      =     18612.8703
 1-4 NB =      6266.8841  1-4 EEL =      3502.7762  VDWAALS    =     16049.0805
 EELEC  =   -374595.9229  EHBOND  =         0.0000  RESTRAINT  =         0.0000
 EKCMT  =         0.0000  VIRIAL  =         0.0000  VOLUME     =   1255908.5385
                                                    SURFTEN    =         0.0000
                                                    Density    =         1.0107
 ------------------------------------------------------------------------------


 NSTEP =    47000   TIME(PS) =     547.000  TEMP(K) =   309.94  PRESS =     0.0
 Etot   =   -212504.2203  EKtot   =     85177.6562  EPtot      =   -297681.8766
 BOND   =      6492.9487  ANGLE   =     25574.9377  DIHED      =     18583.2591
 1-4 NB =      6335.3917  1-4 EEL =      3529.9689  VDWAALS    =     16247.1928
 EELEC  =   -374445.5756  EHBOND  =         0.0000  RESTRAINT  =         0.0000
 EKCMT  =         0.0000  VIRIAL  =         0.0000  VOLUME     =   1256832.1434
                                                    SURFTEN    =         0.0000
                                                    Density    =         1.0099
 ------------------------------------------------------------------------------


 NSTEP =    48000   TIME(PS) =     548.000  TEMP(K) =   309.64  PRESS =     0.0
 Etot   =   -212257.6094  EKtot   =     85095.8984  EPtot      =   -297353.5078
 BOND   =      6587.0098  ANGLE   =     25638.3763  DIHED      =     18574.0322
 1-4 NB =      6326.4763  1-4 EEL =      3514.7854  VDWAALS    =     16246.0086
 EELEC  =   -374240.1965  EHBOND  =         0.0000  RESTRAINT  =         0.0000
 EKCMT  =         0.0000  VIRIAL  =         0.0000  VOLUME     =   1257248.7537
                                                    SURFTEN    =         0.0000
                                                    Density    =         1.0096
 ------------------------------------------------------------------------------


 NSTEP =    49000   TIME(PS) =     549.000  TEMP(K) =   309.65  PRESS =     0.0
 Etot   =   -212314.3370  EKtot   =     85098.2969  EPtot      =   -297412.6338
 BOND   =      6698.4622  ANGLE   =     25722.7180  DIHED      =     18575.7023
 1-4 NB =      6274.7225  1-4 EEL =      3521.2782  VDWAALS    =     16568.8183
 EELEC  =   -374774.3354  EHBOND  =         0.0000  RESTRAINT  =         0.0000
 EKCMT  =         0.0000  VIRIAL  =         0.0000  VOLUME     =   1256447.4930
                                                    SURFTEN    =         0.0000
                                                    Density    =         1.0102
 ------------------------------------------------------------------------------


 NSTEP =    50000   TIME(PS) =     550.000  TEMP(K) =   308.97  PRESS =     0.0
 Etot   =   -213075.0310  EKtot   =     84909.6016  EPtot      =   -297984.6326
 BOND   =      6588.7995  ANGLE   =     25432.9309  DIHED      =     18525.5272
 1-4 NB =      6291.9826  1-4 EEL =      3471.5004  VDWAALS    =     16757.6189
 EELEC  =   -375052.9921  EHBOND  =         0.0000  RESTRAINT  =         0.0000
 EKCMT  =         0.0000  VIRIAL  =         0.0000  VOLUME     =   1257661.2319
                                                    SURFTEN    =         0.0000
                                                    Density    =         1.0093
 ------------------------------------------------------------------------------


 NSTEP =    51000   TIME(PS) =     551.000  TEMP(K) =   310.77  PRESS =     0.0
 Etot   =   -212460.1983  EKtot   =     85406.3203  EPtot      =   -297866.5187
 BOND   =      6623.3150  ANGLE   =     25502.9430  DIHED      =     18526.9071
 1-4 NB =      6362.6874  1-4 EEL =      3481.1611  VDWAALS    =     16810.9448
 EELEC  =   -375174.4771  EHBOND  =         0.0000  RESTRAINT  =         0.0000
 EKCMT  =         0.0000  VIRIAL  =         0.0000  VOLUME     =   1255442.9884
                                                    SURFTEN    =         0.0000
                                                    Density    =         1.0110
 ------------------------------------------------------------------------------


 NSTEP =    52000   TIME(PS) =     552.000  TEMP(K) =   309.80  PRESS =     0.0
 Etot   =   -212714.1730  EKtot   =     85137.5547  EPtot      =   -297851.7277
 BOND   =      6557.1963  ANGLE   =     25512.9717  DIHED      =     18515.9806
 1-4 NB =      6319.3896  1-4 EEL =      3619.7954  VDWAALS    =     16770.0819
 EELEC  =   -375147.1432  EHBOND  =         0.0000  RESTRAINT  =         0.0000
 EKCMT  =         0.0000  VIRIAL  =         0.0000  VOLUME     =   1255405.4342
                                                    SURFTEN    =         0.0000
                                                    Density    =         1.0111
 ------------------------------------------------------------------------------


 NSTEP =    53000   TIME(PS) =     553.000  TEMP(K) =   310.87  PRESS =     0.0
 Etot   =   -212248.3150  EKtot   =     85432.5547  EPtot      =   -297680.8696
 BOND   =      6568.5950  ANGLE   =     25339.0804  DIHED      =     18589.5732
 1-4 NB =      6359.8668  1-4 EEL =      3508.7110  VDWAALS    =     16206.6970
 EELEC  =   -374253.3931  EHBOND  =         0.0000  RESTRAINT  =         0.0000
 EKCMT  =         0.0000  VIRIAL  =         0.0000  VOLUME     =   1256890.8512
                                                    SURFTEN    =         0.0000
                                                    Density    =         1.0099
 ------------------------------------------------------------------------------


 NSTEP =    54000   TIME(PS) =     554.000  TEMP(K) =   310.27  PRESS =     0.0
 Etot   =   -212954.3027  EKtot   =     85266.3828  EPtot      =   -298220.6855
 BOND   =      6644.4584  ANGLE   =     25364.8564  DIHED      =     18466.2215
 1-4 NB =      6306.5719  1-4 EEL =      3546.2365  VDWAALS    =     16110.4858
 EELEC  =   -374659.5161  EHBOND  =         0.0000  RESTRAINT  =         0.0000
 EKCMT  =         0.0000  VIRIAL  =         0.0000  VOLUME     =   1257207.2590
                                                    SURFTEN    =         0.0000
                                                    Density    =         1.0096
 ------------------------------------------------------------------------------


 NSTEP =    55000   TIME(PS) =     555.000  TEMP(K) =   311.18  PRESS =     0.0
 Etot   =   -212734.7212  EKtot   =     85518.2891  EPtot      =   -298253.0102
 BOND   =      6510.6374  ANGLE   =     25520.6167  DIHED      =     18513.1169
 1-4 NB =      6329.6463  1-4 EEL =      3514.3615  VDWAALS    =     16580.2719
 EELEC  =   -375221.6609  EHBOND  =         0.0000  RESTRAINT  =         0.0000
 EKCMT  =         0.0000  VIRIAL  =         0.0000  VOLUME     =   1257207.2590
                                                    SURFTEN    =         0.0000
                                                    Density    =         1.0096
 ------------------------------------------------------------------------------


 NSTEP =    56000   TIME(PS) =     556.000  TEMP(K) =   311.40  PRESS =     0.0
 Etot   =   -212531.9886  EKtot   =     85579.4375  EPtot      =   -298111.4261
 BOND   =      6486.9334  ANGLE   =     25488.6286  DIHED      =     18531.8447
 1-4 NB =      6351.4391  1-4 EEL =      3590.3820  VDWAALS    =     16394.7741
 EELEC  =   -374955.4280  EHBOND  =         0.0000  RESTRAINT  =         0.0000
 EKCMT  =         0.0000  VIRIAL  =         0.0000  VOLUME     =   1257530.9191
                                                    SURFTEN    =         0.0000
                                                    Density    =         1.0094
 ------------------------------------------------------------------------------


 NSTEP =    57000   TIME(PS) =     557.000  TEMP(K) =   309.22  PRESS =     0.0
 Etot   =   -212890.4290  EKtot   =     84979.7812  EPtot      =   -297870.2103
 BOND   =      6472.1985  ANGLE   =     25521.6456  DIHED      =     18576.6134
 1-4 NB =      6309.5854  1-4 EEL =      3659.7301  VDWAALS    =     16323.4958
 EELEC  =   -374733.4790  EHBOND  =         0.0000  RESTRAINT  =         0.0000
 EKCMT  =         0.0000  VIRIAL  =         0.0000  VOLUME     =   1256938.2567
                                                    SURFTEN    =         0.0000
                                                    Density    =         1.0098
 ------------------------------------------------------------------------------


 NSTEP =    58000   TIME(PS) =     558.000  TEMP(K) =   309.79  PRESS =     0.0
 Etot   =   -212817.4766  EKtot   =     85137.0391  EPtot      =   -297954.5157
 BOND   =      6602.0609  ANGLE   =     25539.0283  DIHED      =     18528.0780
 1-4 NB =      6321.5322  1-4 EEL =      3506.0322  VDWAALS    =     16201.5380
 EELEC  =   -374652.7853  EHBOND  =         0.0000  RESTRAINT  =         0.0000
 EKCMT  =         0.0000  VIRIAL  =         0.0000  VOLUME     =   1258680.5561
                                                    SURFTEN    =         0.0000
                                                    Density    =         1.0084
 ------------------------------------------------------------------------------


 NSTEP =    59000   TIME(PS) =     559.000  TEMP(K) =   310.86  PRESS =     0.0
 Etot   =   -213145.7088  EKtot   =     85430.4375  EPtot      =   -298576.1463
 BOND   =      6442.4952  ANGLE   =     25552.5470  DIHED      =     18386.8280
 1-4 NB =      6266.4045  1-4 EEL =      3556.1449  VDWAALS    =     16824.9264
 EELEC  =   -375605.4922  EHBOND  =         0.0000  RESTRAINT  =         0.0000
 EKCMT  =         0.0000  VIRIAL  =         0.0000  VOLUME     =   1257566.0587
                                                    SURFTEN    =         0.0000
                                                    Density    =         1.0093
 ------------------------------------------------------------------------------


 NSTEP =    60000   TIME(PS) =     560.000  TEMP(K) =   308.99  PRESS =     0.0
 Etot   =   -212961.9396  EKtot   =     84917.2578  EPtot      =   -297879.1974
 BOND   =      6497.2573  ANGLE   =     25667.7763  DIHED      =     18535.9754
 1-4 NB =      6287.0308  1-4 EEL =      3485.9624  VDWAALS    =     16512.7678
 EELEC  =   -374865.9673  EHBOND  =         0.0000  RESTRAINT  =         0.0000
 EKCMT  =         0.0000  VIRIAL  =         0.0000  VOLUME     =   1256006.9773
                                                    SURFTEN    =         0.0000
                                                    Density    =         1.0106
 ------------------------------------------------------------------------------


 NSTEP =    61000   TIME(PS) =     561.000  TEMP(K) =   310.60  PRESS =     0.0
 Etot   =   -213054.5169  EKtot   =     85358.9688  EPtot      =   -298413.4857
 BOND   =      6550.4075  ANGLE   =     25587.1012  DIHED      =     18454.0334
 1-4 NB =      6274.8225  1-4 EEL =      3563.8439  VDWAALS    =     16924.9993
 EELEC  =   -375768.6935  EHBOND  =         0.0000  RESTRAINT  =         0.0000
 EKCMT  =         0.0000  VIRIAL  =         0.0000  VOLUME     =   1255291.0564
                                                    SURFTEN    =         0.0000
                                                    Density    =         1.0112
 ------------------------------------------------------------------------------


 NSTEP =    62000   TIME(PS) =     562.000  TEMP(K) =   309.65  PRESS =     0.0
 Etot   =   -212681.0018  EKtot   =     85096.8828  EPtot      =   -297777.8846
 BOND   =      6491.8227  ANGLE   =     25518.9897  DIHED      =     18662.9661
 1-4 NB =      6396.9888  1-4 EEL =      3664.8427  VDWAALS    =     16523.8358
 EELEC  =   -375037.3304  EHBOND  =         0.0000  RESTRAINT  =         0.0000
 EKCMT  =         0.0000  VIRIAL  =         0.0000  VOLUME     =   1253939.8653
                                                    SURFTEN    =         0.0000
                                                    Density    =         1.0123
 ------------------------------------------------------------------------------


 NSTEP =    63000   TIME(PS) =     563.000  TEMP(K) =   310.96  PRESS =     0.0
 Etot   =   -212248.2790  EKtot   =     85457.0312  EPtot      =   -297705.3102
 BOND   =      6583.7079  ANGLE   =     25613.8605  DIHED      =     18563.6430
 1-4 NB =      6332.2979  1-4 EEL =      3586.0933  VDWAALS    =     16281.6411
 EELEC  =   -374666.5540  EHBOND  =         0.0000  RESTRAINT  =         0.0000
 EKCMT  =         0.0000  VIRIAL  =         0.0000  VOLUME     =   1254375.6005
                                                    SURFTEN    =         0.0000
                                                    Density    =         1.0119
 ------------------------------------------------------------------------------


 NSTEP =    64000   TIME(PS) =     564.000  TEMP(K) =   310.89  PRESS =     0.0
 Etot   =   -212747.2499  EKtot   =     85437.6016  EPtot      =   -298184.8515
 BOND   =      6535.0342  ANGLE   =     25506.0442  DIHED      =     18567.1358
 1-4 NB =      6305.8670  1-4 EEL =      3582.9842  VDWAALS    =     16402.9968
 EELEC  =   -375084.9137  EHBOND  =         0.0000  RESTRAINT  =         0.0000
 EKCMT  =         0.0000  VIRIAL  =         0.0000  VOLUME     =   1253531.3031
                                                    SURFTEN    =         0.0000
                                                    Density    =         1.0126
 ------------------------------------------------------------------------------


 NSTEP =    65000   TIME(PS) =     565.000  TEMP(K) =   308.49  PRESS =     0.0
 Etot   =   -213183.1660  EKtot   =     84777.9609  EPtot      =   -297961.1270
 BOND   =      6488.1100  ANGLE   =     25496.6019  DIHED      =     18597.2996
 1-4 NB =      6340.9291  1-4 EEL =      3547.9849  VDWAALS    =     15757.1435
 EELEC  =   -374189.1960  EHBOND  =         0.0000  RESTRAINT  =         0.0000
 EKCMT  =         0.0000  VIRIAL  =         0.0000  VOLUME     =   1254823.9274
                                                    SURFTEN    =         0.0000
                                                    Density    =         1.0115
 ------------------------------------------------------------------------------


 NSTEP =    66000   TIME(PS) =     566.000  TEMP(K) =   310.49  PRESS =     0.0
 Etot   =   -212812.9504  EKtot   =     85328.0000  EPtot      =   -298140.9504
 BOND   =      6527.2516  ANGLE   =     25619.8593  DIHED      =     18535.3463
 1-4 NB =      6248.0698  1-4 EEL =      3519.7484  VDWAALS    =     16298.5145
 EELEC  =   -374889.7403  EHBOND  =         0.0000  RESTRAINT  =         0.0000
 EKCMT  =         0.0000  VIRIAL  =         0.0000  VOLUME     =   1255533.4005
                                                    SURFTEN    =         0.0000
                                                    Density    =         1.0110
 ------------------------------------------------------------------------------


 NSTEP =    67000   TIME(PS) =     567.000  TEMP(K) =   310.49  PRESS =     0.0
 Etot   =   -212789.0788  EKtot   =     85326.8203  EPtot      =   -298115.8991
 BOND   =      6603.7693  ANGLE   =     25353.1142  DIHED      =     18576.1173
 1-4 NB =      6285.1222  1-4 EEL =      3469.6177  VDWAALS    =     16610.9938
 EELEC  =   -375014.6336  EHBOND  =         0.0000  RESTRAINT  =         0.0000
 EKCMT  =         0.0000  VIRIAL  =         0.0000  VOLUME     =   1255198.4205
                                                    SURFTEN    =         0.0000
                                                    Density    =         1.0112
 ------------------------------------------------------------------------------


 NSTEP =    68000   TIME(PS) =     568.000  TEMP(K) =   310.57  PRESS =     0.0
 Etot   =   -213013.6406  EKtot   =     85350.2734  EPtot      =   -298363.9141
 BOND   =      6545.2838  ANGLE   =     25515.9683  DIHED      =     18488.4119
 1-4 NB =      6310.9201  1-4 EEL =      3490.0240  VDWAALS    =     16787.3749
 EELEC  =   -375501.8970  EHBOND  =         0.0000  RESTRAINT  =         0.0000
 EKCMT  =         0.0000  VIRIAL  =         0.0000  VOLUME     =   1255645.3652
                                                    SURFTEN    =         0.0000
                                                    Density    =         1.0109
 ------------------------------------------------------------------------------


 NSTEP =    69000   TIME(PS) =     569.000  TEMP(K) =   309.20  PRESS =     0.0
 Etot   =   -213869.2191  EKtot   =     84974.9297  EPtot      =   -298844.1488
 BOND   =      6477.7640  ANGLE   =     25383.3067  DIHED      =     18550.5986
 1-4 NB =      6358.6497  1-4 EEL =      3464.6979  VDWAALS    =     16839.6674
 EELEC  =   -375918.8330  EHBOND  =         0.0000  RESTRAINT  =         0.0000
 EKCMT  =         0.0000  VIRIAL  =         0.0000  VOLUME     =   1256071.0272
                                                    SURFTEN    =         0.0000
                                                    Density    =         1.0105
 ------------------------------------------------------------------------------


 NSTEP =    70000   TIME(PS) =     570.000  TEMP(K) =   308.64  PRESS =     0.0
 Etot   =   -213383.6305  EKtot   =     84819.1094  EPtot      =   -298202.7399
 BOND   =      6437.7183  ANGLE   =     25472.7694  DIHED      =     18498.2371
 1-4 NB =      6367.9336  1-4 EEL =      3476.1342  VDWAALS    =     16149.8704
 EELEC  =   -374605.4028  EHBOND  =         0.0000  RESTRAINT  =         0.0000
 EKCMT  =         0.0000  VIRIAL  =         0.0000  VOLUME     =   1256133.8655
                                                    SURFTEN    =         0.0000
                                                    Density    =         1.0105
 ------------------------------------------------------------------------------


 NSTEP =    71000   TIME(PS) =     571.000  TEMP(K) =   310.24  PRESS =     0.0
 Etot   =   -212817.1973  EKtot   =     85259.6172  EPtot      =   -298076.8145
 BOND   =      6388.5659  ANGLE   =     25441.9603  DIHED      =     18432.5392
 1-4 NB =      6297.6163  1-4 EEL =      3526.9285  VDWAALS    =     16587.3834
 EELEC  =   -374751.8081  EHBOND  =         0.0000  RESTRAINT  =         0.0000
 EKCMT  =         0.0000  VIRIAL  =         0.0000  VOLUME     =   1257789.4774
                                                    SURFTEN    =         0.0000
                                                    Density    =         1.0092
 ------------------------------------------------------------------------------


 NSTEP =    72000   TIME(PS) =     572.000  TEMP(K) =   309.29  PRESS =     0.0
 Etot   =   -212731.8888  EKtot   =     84999.0078  EPtot      =   -297730.8966
 BOND   =      6505.2327  ANGLE   =     25455.9397  DIHED      =     18616.6924
 1-4 NB =      6345.1519  1-4 EEL =      3532.7093  VDWAALS    =     15699.6099
 EELEC  =   -373886.2325  EHBOND  =         0.0000  RESTRAINT  =         0.0000
 EKCMT  =         0.0000  VIRIAL  =         0.0000  VOLUME     =   1258790.0014
                                                    SURFTEN    =         0.0000
                                                    Density    =         1.0084
 ------------------------------------------------------------------------------


 NSTEP =    73000   TIME(PS) =     573.000  TEMP(K) =   309.36  PRESS =     0.0
 Etot   =   -212939.8042  EKtot   =     85018.2969  EPtot      =   -297958.1010
 BOND   =      6603.5552  ANGLE   =     25479.3224  DIHED      =     18438.7418
 1-4 NB =      6259.5454  1-4 EEL =      3464.5578  VDWAALS    =     16858.9061
 EELEC  =   -375062.7297  EHBOND  =         0.0000  RESTRAINT  =         0.0000
 EKCMT  =         0.0000  VIRIAL  =         0.0000  VOLUME     =   1260391.0154
                                                    SURFTEN    =         0.0000
                                                    Density    =         1.0071
 ------------------------------------------------------------------------------


 NSTEP =    74000   TIME(PS) =     574.000  TEMP(K) =   309.99  PRESS =     0.0
 Etot   =   -212979.1864  EKtot   =     85190.0781  EPtot      =   -298169.2645
 BOND   =      6465.5383  ANGLE   =     25768.7260  DIHED      =     18480.1282
 1-4 NB =      6313.2549  1-4 EEL =      3415.3466  VDWAALS    =     16270.4375
 EELEC  =   -374882.6961  EHBOND  =         0.0000  RESTRAINT  =         0.0000
 EKCMT  =         0.0000  VIRIAL  =         0.0000  VOLUME     =   1257174.7706
                                                    SURFTEN    =         0.0000
                                                    Density    =         1.0096
 ------------------------------------------------------------------------------


 NSTEP =    75000   TIME(PS) =     575.000  TEMP(K) =   309.53  PRESS =     0.0
 Etot   =   -213110.9484  EKtot   =     85064.4219  EPtot      =   -298175.3703
 BOND   =      6513.4327  ANGLE   =     25561.1066  DIHED      =     18508.1853
 1-4 NB =      6316.5430  1-4 EEL =      3438.9925  VDWAALS    =     16307.3333
 EELEC  =   -374820.9638  EHBOND  =         0.0000  RESTRAINT  =         0.0000
 EKCMT  =         0.0000  VIRIAL  =         0.0000  VOLUME     =   1256455.1305
                                                    SURFTEN    =         0.0000
                                                    Density    =         1.0102
 ------------------------------------------------------------------------------


 NSTEP =    76000   TIME(PS) =     576.000  TEMP(K) =   309.44  PRESS =     0.0
 Etot   =   -213233.6439  EKtot   =     85038.5938  EPtot      =   -298272.2376
 BOND   =      6470.9322  ANGLE   =     25424.4318  DIHED      =     18581.4225
 1-4 NB =      6345.3432  1-4 EEL =      3572.7276  VDWAALS    =     16525.5923
 EELEC  =   -375192.6873  EHBOND  =         0.0000  RESTRAINT  =         0.0000
 EKCMT  =         0.0000  VIRIAL  =         0.0000  VOLUME     =   1255816.5454
                                                    SURFTEN    =         0.0000
                                                    Density    =         1.0107
 ------------------------------------------------------------------------------


 NSTEP =    77000   TIME(PS) =     577.000  TEMP(K) =   309.58  PRESS =     0.0
 Etot   =   -212632.9677  EKtot   =     85078.5859  EPtot      =   -297711.5536
 BOND   =      6489.1034  ANGLE   =     25630.1475  DIHED      =     18593.4351
 1-4 NB =      6380.6316  1-4 EEL =      3555.3261  VDWAALS    =     16506.6656
 EELEC  =   -374866.8630  EHBOND  =         0.0000  RESTRAINT  =         0.0000
 EKCMT  =         0.0000  VIRIAL  =         0.0000  VOLUME     =   1255320.8732
                                                    SURFTEN    =         0.0000
                                                    Density    =         1.0111
 ------------------------------------------------------------------------------


 NSTEP =    78000   TIME(PS) =     578.000  TEMP(K) =   309.49  PRESS =     0.0
 Etot   =   -213182.3128  EKtot   =     85053.9453  EPtot      =   -298236.2581
 BOND   =      6523.6800  ANGLE   =     25472.8131  DIHED      =     18617.0688
 1-4 NB =      6337.2384  1-4 EEL =      3464.8818  VDWAALS    =     16737.5127
 EELEC  =   -375389.4530  EHBOND  =         0.0000  RESTRAINT  =         0.0000
 EKCMT  =         0.0000  VIRIAL  =         0.0000  VOLUME     =   1254396.3718
                                                    SURFTEN    =         0.0000
                                                    Density    =         1.0119
 ------------------------------------------------------------------------------


 NSTEP =    79000   TIME(PS) =     579.000  TEMP(K) =   308.94  PRESS =     0.0
 Etot   =   -212838.5183  EKtot   =     84901.3438  EPtot      =   -297739.8621
 BOND   =      6518.8466  ANGLE   =     25731.2618  DIHED      =     18714.5304
 1-4 NB =      6303.6214  1-4 EEL =      3597.8164  VDWAALS    =     16992.4294
 EELEC  =   -375598.3681  EHBOND  =         0.0000  RESTRAINT  =         0.0000
 EKCMT  =         0.0000  VIRIAL  =         0.0000  VOLUME     =   1253851.7274
                                                    SURFTEN    =         0.0000
                                                    Density    =         1.0123
 ------------------------------------------------------------------------------


 NSTEP =    80000   TIME(PS) =     580.000  TEMP(K) =   310.75  PRESS =     0.0
 Etot   =   -212546.3396  EKtot   =     85399.0703  EPtot      =   -297945.4099
 BOND   =      6548.7308  ANGLE   =     25421.3357  DIHED      =     18539.4048
 1-4 NB =      6334.7777  1-4 EEL =      3483.4927  VDWAALS    =     16412.6208
 EELEC  =   -374685.7725  EHBOND  =         0.0000  RESTRAINT  =         0.0000
 EKCMT  =         0.0000  VIRIAL  =         0.0000  VOLUME     =   1257110.4786
                                                    SURFTEN    =         0.0000
                                                    Density    =         1.0097
 ------------------------------------------------------------------------------


 NSTEP =    81000   TIME(PS) =     581.000  TEMP(K) =   309.97  PRESS =     0.0
 Etot   =   -212391.1942  EKtot   =     85184.9531  EPtot      =   -297576.1473
 BOND   =      6565.0783  ANGLE   =     25580.2470  DIHED      =     18587.5881
 1-4 NB =      6298.7931  1-4 EEL =      3508.4860  VDWAALS    =     16141.0892
 EELEC  =   -374257.4289  EHBOND  =         0.0000  RESTRAINT  =         0.0000
 EKCMT  =         0.0000  VIRIAL  =         0.0000  VOLUME     =   1256493.7654
                                                    SURFTEN    =         0.0000
                                                    Density    =         1.0102
 ------------------------------------------------------------------------------


 NSTEP =    82000   TIME(PS) =     582.000  TEMP(K) =   310.29  PRESS =     0.0
 Etot   =   -212495.1458  EKtot   =     85272.8281  EPtot      =   -297767.9739
 BOND   =      6657.1580  ANGLE   =     25293.7816  DIHED      =     18651.2298
 1-4 NB =      6250.1580  1-4 EEL =      3477.1804  VDWAALS    =     16166.8595
 EELEC  =   -374264.3411  EHBOND  =         0.0000  RESTRAINT  =         0.0000
 EKCMT  =         0.0000  VIRIAL  =         0.0000  VOLUME     =   1256493.7654
                                                    SURFTEN    =         0.0000
                                                    Density    =         1.0102
 ------------------------------------------------------------------------------


 NSTEP =    83000   TIME(PS) =     583.000  TEMP(K) =   309.68  PRESS =     0.0
 Etot   =   -212465.8596  EKtot   =     85104.3672  EPtot      =   -297570.2267
 BOND   =      6487.6319  ANGLE   =     25521.5711  DIHED      =     18621.1699
 1-4 NB =      6301.8702  1-4 EEL =      3534.1957  VDWAALS    =     16565.6917
 EELEC  =   -374602.3573  EHBOND  =         0.0000  RESTRAINT  =         0.0000
 EKCMT  =         0.0000  VIRIAL  =         0.0000  VOLUME     =   1256984.9394
                                                    SURFTEN    =         0.0000
                                                    Density    =         1.0098
 ------------------------------------------------------------------------------


 NSTEP =    84000   TIME(PS) =     584.000  TEMP(K) =   309.69  PRESS =     0.0
 Etot   =   -212511.3750  EKtot   =     85109.4766  EPtot      =   -297620.8516
 BOND   =      6393.2556  ANGLE   =     25668.7024  DIHED      =     18661.7974
 1-4 NB =      6316.7874  1-4 EEL =      3561.0017  VDWAALS    =     16059.4488
 EELEC  =   -374281.8449  EHBOND  =         0.0000  RESTRAINT  =         0.0000
 EKCMT  =         0.0000  VIRIAL  =         0.0000  VOLUME     =   1256974.5112
                                                    SURFTEN    =         0.0000
                                                    Density    =         1.0098
 ------------------------------------------------------------------------------


 NSTEP =    85000   TIME(PS) =     585.000  TEMP(K) =   310.56  PRESS =     0.0
 Etot   =   -212282.3660  EKtot   =     85346.9375  EPtot      =   -297629.3035
 BOND   =      6516.6781  ANGLE   =     25509.3947  DIHED      =     18565.3599
 1-4 NB =      6359.3157  1-4 EEL =      3604.2387  VDWAALS    =     16541.7459
 EELEC  =   -374726.0363  EHBOND  =         0.0000  RESTRAINT  =         0.0000
 EKCMT  =         0.0000  VIRIAL  =         0.0000  VOLUME     =   1257451.6240
                                                    SURFTEN    =         0.0000
                                                    Density    =         1.0094
 ------------------------------------------------------------------------------


 NSTEP =    86000   TIME(PS) =     586.000  TEMP(K) =   311.00  PRESS =     0.0
 Etot   =   -212421.2220  EKtot   =     85467.0938  EPtot      =   -297888.3157
 BOND   =      6439.0253  ANGLE   =     25606.3811  DIHED      =     18561.6142
 1-4 NB =      6287.9766  1-4 EEL =      3508.4693  VDWAALS    =     16390.8641
 EELEC  =   -374682.6465  EHBOND  =         0.0000  RESTRAINT  =         0.0000
 EKCMT  =         0.0000  VIRIAL  =         0.0000  VOLUME     =   1257788.9513
                                                    SURFTEN    =         0.0000
                                                    Density    =         1.0092
 ------------------------------------------------------------------------------


 NSTEP =    87000   TIME(PS) =     587.000  TEMP(K) =   309.52  PRESS =     0.0
 Etot   =   -212488.4201  EKtot   =     85060.7734  EPtot      =   -297549.1936
 BOND   =      6548.4876  ANGLE   =     25710.7241  DIHED      =     18574.7501
 1-4 NB =      6284.3143  1-4 EEL =      3574.0082  VDWAALS    =     16366.3147
 EELEC  =   -374607.7925  EHBOND  =         0.0000  RESTRAINT  =         0.0000
 EKCMT  =         0.0000  VIRIAL  =         0.0000  VOLUME     =   1257738.8293
                                                    SURFTEN    =         0.0000
                                                    Density    =         1.0092
 ------------------------------------------------------------------------------


 NSTEP =    88000   TIME(PS) =     588.000  TEMP(K) =   308.33  PRESS =     0.0
 Etot   =   -212995.3184  EKtot   =     84733.5078  EPtot      =   -297728.8262
 BOND   =      6530.3592  ANGLE   =     25535.8018  DIHED      =     18525.8916
 1-4 NB =      6330.5105  1-4 EEL =      3545.2113  VDWAALS    =     15865.2164
 EELEC  =   -374061.8170  EHBOND  =         0.0000  RESTRAINT  =         0.0000
 EKCMT  =         0.0000  VIRIAL  =         0.0000  VOLUME     =   1254893.2920
                                                    SURFTEN    =         0.0000
                                                    Density    =         1.0115
 ------------------------------------------------------------------------------


 NSTEP =    89000   TIME(PS) =     589.000  TEMP(K) =   309.67  PRESS =     0.0
 Etot   =   -212643.4243  EKtot   =     85102.2969  EPtot      =   -297745.7211
 BOND   =      6442.7873  ANGLE   =     25571.9568  DIHED      =     18500.4562
 1-4 NB =      6296.5859  1-4 EEL =      3620.4851  VDWAALS    =     16561.3093
 EELEC  =   -374739.3018  EHBOND  =         0.0000  RESTRAINT  =         0.0000
 EKCMT  =         0.0000  VIRIAL  =         0.0000  VOLUME     =   1256674.6439
                                                    SURFTEN    =         0.0000
                                                    Density    =         1.0101
 ------------------------------------------------------------------------------


 NSTEP =    90000   TIME(PS) =     590.000  TEMP(K) =   310.79  PRESS =     0.0
 Etot   =   -212546.2807  EKtot   =     85409.5312  EPtot      =   -297955.8119
 BOND   =      6401.1316  ANGLE   =     25718.9046  DIHED      =     18613.5746
 1-4 NB =      6322.0767  1-4 EEL =      3555.0217  VDWAALS    =     15964.4580
 EELEC  =   -374530.9791  EHBOND  =         0.0000  RESTRAINT  =         0.0000
 EKCMT  =         0.0000  VIRIAL  =         0.0000  VOLUME     =   1256658.7393
                                                    SURFTEN    =         0.0000
                                                    Density    =         1.0101
 ------------------------------------------------------------------------------


 NSTEP =    91000   TIME(PS) =     591.000  TEMP(K) =   310.54  PRESS =     0.0
 Etot   =   -212418.1411  EKtot   =     85342.1953  EPtot      =   -297760.3364
 BOND   =      6423.1040  ANGLE   =     25667.0114  DIHED      =     18491.1315
 1-4 NB =      6299.6248  1-4 EEL =      3521.8252  VDWAALS    =     16176.4818
 EELEC  =   -374339.5151  EHBOND  =         0.0000  RESTRAINT  =         0.0000
 EKCMT  =         0.0000  VIRIAL  =         0.0000  VOLUME     =   1257290.3212
                                                    SURFTEN    =         0.0000
                                                    Density    =         1.0096
 ------------------------------------------------------------------------------


 NSTEP =    92000   TIME(PS) =     592.000  TEMP(K) =   310.57  PRESS =     0.0
 Etot   =   -212293.9157  EKtot   =     85349.0469  EPtot      =   -297642.9625
 BOND   =      6519.1323  ANGLE   =     25646.1478  DIHED      =     18534.6965
 1-4 NB =      6301.4449  1-4 EEL =      3490.6746  VDWAALS    =     16020.3402
 EELEC  =   -374155.3989  EHBOND  =         0.0000  RESTRAINT  =         0.0000
 EKCMT  =         0.0000  VIRIAL  =         0.0000  VOLUME     =   1256013.3119
                                                    SURFTEN    =         0.0000
                                                    Density    =         1.0106
 ------------------------------------------------------------------------------


 NSTEP =    93000   TIME(PS) =     593.000  TEMP(K) =   311.14  PRESS =     0.0
 Etot   =   -212628.7315  EKtot   =     85506.6953  EPtot      =   -298135.4268
 BOND   =      6416.8598  ANGLE   =     25528.4624  DIHED      =     18527.5756
 1-4 NB =      6279.8137  1-4 EEL =      3490.7203  VDWAALS    =     16464.8061
 EELEC  =   -374843.6648  EHBOND  =         0.0000  RESTRAINT  =         0.0000
 EKCMT  =         0.0000  VIRIAL  =         0.0000  VOLUME     =   1255926.7943
                                                    SURFTEN    =         0.0000
                                                    Density    =         1.0107
 ------------------------------------------------------------------------------


 NSTEP =    94000   TIME(PS) =     594.000  TEMP(K) =   310.11  PRESS =     0.0
 Etot   =   -213265.3967  EKtot   =     85224.8750  EPtot      =   -298490.2717
 BOND   =      6501.6823  ANGLE   =     25268.2213  DIHED      =     18556.8176
 1-4 NB =      6347.6548  1-4 EEL =      3536.7135  VDWAALS    =     16520.1643
 EELEC  =   -375221.5256  EHBOND  =         0.0000  RESTRAINT  =         0.0000
 EKCMT  =         0.0000  VIRIAL  =         0.0000  VOLUME     =   1256368.7029
                                                    SURFTEN    =         0.0000
                                                    Density    =         1.0103
 ------------------------------------------------------------------------------


 NSTEP =    95000   TIME(PS) =     595.000  TEMP(K) =   310.26  PRESS =     0.0
 Etot   =   -213057.3637  EKtot   =     85265.0391  EPtot      =   -298322.4028
 BOND   =      6539.2375  ANGLE   =     25611.0315  DIHED      =     18489.7165
 1-4 NB =      6292.0126  1-4 EEL =      3491.2609  VDWAALS    =     16280.5812
 EELEC  =   -375026.2430  EHBOND  =         0.0000  RESTRAINT  =         0.0000
 EKCMT  =         0.0000  VIRIAL  =         0.0000  VOLUME     =   1256946.6896
                                                    SURFTEN    =         0.0000
                                                    Density    =         1.0098
 ------------------------------------------------------------------------------


 NSTEP =    96000   TIME(PS) =     596.000  TEMP(K) =   309.19  PRESS =     0.0
 Etot   =   -213046.1240  EKtot   =     84970.6250  EPtot      =   -298016.7490
 BOND   =      6482.4615  ANGLE   =     25483.9709  DIHED      =     18597.2896
 1-4 NB =      6268.1064  1-4 EEL =      3537.4152  VDWAALS    =     16307.7781
 EELEC  =   -374693.7709  EHBOND  =         0.0000  RESTRAINT  =         0.0000
 EKCMT  =         0.0000  VIRIAL  =         0.0000  VOLUME     =   1256602.3569
                                                    SURFTEN    =         0.0000
                                                    Density    =         1.0101
 ------------------------------------------------------------------------------


 NSTEP =    97000   TIME(PS) =     597.000  TEMP(K) =   309.45  PRESS =     0.0
 Etot   =   -212941.6358  EKtot   =     85042.2656  EPtot      =   -297983.9014
 BOND   =      6412.4982  ANGLE   =     25359.9494  DIHED      =     18560.4310
 1-4 NB =      6286.8655  1-4 EEL =      3482.5863  VDWAALS    =     16145.7238
 EELEC  =   -374231.9557  EHBOND  =         0.0000  RESTRAINT  =         0.0000
 EKCMT  =         0.0000  VIRIAL  =         0.0000  VOLUME     =   1257682.9583
                                                    SURFTEN    =         0.0000
                                                    Density    =         1.0092
 ------------------------------------------------------------------------------


 NSTEP =    98000   TIME(PS) =     598.000  TEMP(K) =   310.32  PRESS =     0.0
 Etot   =   -212580.4306  EKtot   =     85282.1797  EPtot      =   -297862.6103
 BOND   =      6558.2409  ANGLE   =     25248.0797  DIHED      =     18509.6922
 1-4 NB =      6318.7812  1-4 EEL =      3600.0462  VDWAALS    =     16427.4858
 EELEC  =   -374524.9363  EHBOND  =         0.0000  RESTRAINT  =         0.0000
 EKCMT  =         0.0000  VIRIAL  =         0.0000  VOLUME     =   1256879.9269
                                                    SURFTEN    =         0.0000
                                                    Density    =         1.0099
 ------------------------------------------------------------------------------


 NSTEP =    99000   TIME(PS) =     599.000  TEMP(K) =   310.42  PRESS =     0.0
 Etot   =   -212308.4212  EKtot   =     85308.4219  EPtot      =   -297616.8431
 BOND   =      6415.3391  ANGLE   =     25714.9994  DIHED      =     18564.6823
 1-4 NB =      6283.0729  1-4 EEL =      3505.7565  VDWAALS    =     16239.9269
 EELEC  =   -374340.6202  EHBOND  =         0.0000  RESTRAINT  =         0.0000
 EKCMT  =         0.0000  VIRIAL  =         0.0000  VOLUME     =   1257214.4425
                                                    SURFTEN    =         0.0000
                                                    Density    =         1.0096
 ------------------------------------------------------------------------------


 NSTEP =   100000   TIME(PS) =     600.000  TEMP(K) =   310.77  PRESS =     0.0
 Etot   =   -212836.6784  EKtot   =     85403.9219  EPtot      =   -298240.6003
 BOND   =      6485.0222  ANGLE   =     25639.5808  DIHED      =     18492.8006
 1-4 NB =      6364.5591  1-4 EEL =      3398.5200  VDWAALS    =     16214.0948
 EELEC  =   -374835.1777  EHBOND  =         0.0000  RESTRAINT  =         0.0000
 EKCMT  =         0.0000  VIRIAL  =         0.0000  VOLUME     =   1257197.8194
                                                    SURFTEN    =         0.0000
                                                    Density    =         1.0096
 ------------------------------------------------------------------------------


 NSTEP =   101000   TIME(PS) =     601.000  TEMP(K) =   309.78  PRESS =     0.0
 Etot   =   -212757.7519  EKtot   =     85133.1641  EPtot      =   -297890.9160
 BOND   =      6474.0985  ANGLE   =     25721.3190  DIHED      =     18520.1532
 1-4 NB =      6284.1752  1-4 EEL =      3402.6844  VDWAALS    =     16263.3203
 EELEC  =   -374556.6665  EHBOND  =         0.0000  RESTRAINT  =         0.0000
 EKCMT  =         0.0000  VIRIAL  =         0.0000  VOLUME     =   1257036.1761
                                                    SURFTEN    =         0.0000
                                                    Density    =         1.0098
 ------------------------------------------------------------------------------


 NSTEP =   102000   TIME(PS) =     602.000  TEMP(K) =   310.77  PRESS =     0.0
 Etot   =   -212764.9032  EKtot   =     85404.7344  EPtot      =   -298169.6376
 BOND   =      6438.0584  ANGLE   =     25557.1769  DIHED      =     18697.5700
 1-4 NB =      6339.7937  1-4 EEL =      3409.0314  VDWAALS    =     16137.3352
 EELEC  =   -374748.6032  EHBOND  =         0.0000  RESTRAINT  =         0.0000
 EKCMT  =         0.0000  VIRIAL  =         0.0000  VOLUME     =   1256464.5182
                                                    SURFTEN    =         0.0000
                                                    Density    =         1.0102
 ------------------------------------------------------------------------------


 NSTEP =   103000   TIME(PS) =     603.000  TEMP(K) =   307.93  PRESS =     0.0
 Etot   =   -213552.7168  EKtot   =     84624.4375  EPtot      =   -298177.1543
 BOND   =      6420.5360  ANGLE   =     25564.0341  DIHED      =     18554.2887
 1-4 NB =      6351.6066  1-4 EEL =      3518.2027  VDWAALS    =     16173.6235
 EELEC  =   -374759.4460  EHBOND  =         0.0000  RESTRAINT  =         0.0000
 EKCMT  =         0.0000  VIRIAL  =         0.0000  VOLUME     =   1257215.4863
                                                    SURFTEN    =         0.0000
                                                    Density    =         1.0096
 ------------------------------------------------------------------------------


 NSTEP =   104000   TIME(PS) =     604.000  TEMP(K) =   309.93  PRESS =     0.0
 Etot   =   -213184.2818  EKtot   =     85175.0469  EPtot      =   -298359.3286
 BOND   =      6492.7479  ANGLE   =     25586.4787  DIHED      =     18637.1010
 1-4 NB =      6269.1649  1-4 EEL =      3540.8989  VDWAALS    =     16513.9953
 EELEC  =   -375399.7153  EHBOND  =         0.0000  RESTRAINT  =         0.0000
 EKCMT  =         0.0000  VIRIAL  =         0.0000  VOLUME     =   1257215.4863
                                                    SURFTEN    =         0.0000
                                                    Density    =         1.0096
 ------------------------------------------------------------------------------


 NSTEP =   105000   TIME(PS) =     605.000  TEMP(K) =   309.87  PRESS =     0.0
 Etot   =   -212885.4061  EKtot   =     85159.1250  EPtot      =   -298044.5311
 BOND   =      6558.6734  ANGLE   =     25580.0369  DIHED      =     18584.7479
 1-4 NB =      6288.6998  1-4 EEL =      3419.6791  VDWAALS    =     16255.5531
 EELEC  =   -374731.9214  EHBOND  =         0.0000  RESTRAINT  =         0.0000
 EKCMT  =         0.0000  VIRIAL  =         0.0000  VOLUME     =   1257215.4863
                                                    SURFTEN    =         0.0000
                                                    Density    =         1.0096
 ------------------------------------------------------------------------------


 NSTEP =   106000   TIME(PS) =     606.000  TEMP(K) =   309.85  PRESS =     0.0
 Etot   =   -213144.3112  EKtot   =     85151.9766  EPtot      =   -298296.2877
 BOND   =      6489.8681  ANGLE   =     25417.8137  DIHED      =     18655.2771
 1-4 NB =      6359.5459  1-4 EEL =      3555.5736  VDWAALS    =     16470.0996
 EELEC  =   -375244.4658  EHBOND  =         0.0000  RESTRAINT  =         0.0000
 EKCMT  =         0.0000  VIRIAL  =         0.0000  VOLUME     =   1256818.2589
                                                    SURFTEN    =         0.0000
                                                    Density    =         1.0099
 ------------------------------------------------------------------------------


 NSTEP =   107000   TIME(PS) =     607.000  TEMP(K) =   309.76  PRESS =     0.0
 Etot   =   -213431.4437  EKtot   =     85128.3750  EPtot      =   -298559.8187
 BOND   =      6465.8866  ANGLE   =     25673.1188  DIHED      =     18635.0313
 1-4 NB =      6327.4194  1-4 EEL =      3437.4794  VDWAALS    =     16561.3836
 EELEC  =   -375660.1378  EHBOND  =         0.0000  RESTRAINT  =         0.0000
 EKCMT  =         0.0000  VIRIAL  =         0.0000  VOLUME     =   1255095.1686
                                                    SURFTEN    =         0.0000
                                                    Density    =         1.0113
 ------------------------------------------------------------------------------


 NSTEP =   108000   TIME(PS) =     608.000  TEMP(K) =   309.99  PRESS =     0.0
 Etot   =   -213083.7162  EKtot   =     85191.3203  EPtot      =   -298275.0365
 BOND   =      6557.9136  ANGLE   =     25478.4541  DIHED      =     18547.2079
 1-4 NB =      6295.7017  1-4 EEL =      3478.2677  VDWAALS    =     16485.4329
 EELEC  =   -375118.0144  EHBOND  =         0.0000  RESTRAINT  =         0.0000
 EKCMT  =         0.0000  VIRIAL  =         0.0000  VOLUME     =   1256322.1573
                                                    SURFTEN    =         0.0000
                                                    Density    =         1.0103
 ------------------------------------------------------------------------------


 NSTEP =   109000   TIME(PS) =     609.000  TEMP(K) =   308.84  PRESS =     0.0
 Etot   =   -212768.3550  EKtot   =     84874.8828  EPtot      =   -297643.2378
 BOND   =      6552.7049  ANGLE   =     25595.0394  DIHED      =     18457.2551
 1-4 NB =      6258.2475  1-4 EEL =      3405.9746  VDWAALS    =     16426.9510
 EELEC  =   -374339.4103  EHBOND  =         0.0000  RESTRAINT  =         0.0000
 EKCMT  =         0.0000  VIRIAL  =         0.0000  VOLUME     =   1258589.6972
                                                    SURFTEN    =         0.0000
                                                    Density    =         1.0085
 ------------------------------------------------------------------------------


 NSTEP =   110000   TIME(PS) =     610.000  TEMP(K) =   310.02  PRESS =     0.0
 Etot   =   -212699.3434  EKtot   =     85199.8516  EPtot      =   -297899.1950
 BOND   =      6499.5043  ANGLE   =     25746.0160  DIHED      =     18563.9087
 1-4 NB =      6295.3345  1-4 EEL =      3454.0412  VDWAALS    =     15724.1178
 EELEC  =   -374182.1176  EHBOND  =         0.0000  RESTRAINT  =         0.0000
 EKCMT  =         0.0000  VIRIAL  =         0.0000  VOLUME     =   1257695.9074
                                                    SURFTEN    =         0.0000
                                                    Density    =         1.0092
 ------------------------------------------------------------------------------


 NSTEP =   111000   TIME(PS) =     611.000  TEMP(K) =   309.45  PRESS =     0.0
 Etot   =   -212783.9157  EKtot   =     85041.9219  EPtot      =   -297825.8375
 BOND   =      6579.7946  ANGLE   =     25743.8665  DIHED      =     18499.7851
 1-4 NB =      6305.8456  1-4 EEL =      3422.2208  VDWAALS    =     16630.1202
 EELEC  =   -375007.4705  EHBOND  =         0.0000  RESTRAINT  =         0.0000
 EKCMT  =         0.0000  VIRIAL  =         0.0000  VOLUME     =   1257982.9275
                                                    SURFTEN    =         0.0000
                                                    Density    =         1.0090
 ------------------------------------------------------------------------------


 NSTEP =   112000   TIME(PS) =     612.000  TEMP(K) =   309.48  PRESS =     0.0
 Etot   =   -213078.6752  EKtot   =     85050.9219  EPtot      =   -298129.5971
 BOND   =      6431.9904  ANGLE   =     25451.9254  DIHED      =     18480.7086
 1-4 NB =      6323.3616  1-4 EEL =      3460.5287  VDWAALS    =     16297.7472
 EELEC  =   -374575.8590  EHBOND  =         0.0000  RESTRAINT  =         0.0000
 EKCMT  =         0.0000  VIRIAL  =         0.0000  VOLUME     =   1259262.7547
                                                    SURFTEN    =         0.0000
                                                    Density    =         1.0080
 ------------------------------------------------------------------------------


 NSTEP =   113000   TIME(PS) =     613.000  TEMP(K) =   309.40  PRESS =     0.0
 Etot   =   -213053.0822  EKtot   =     85028.2969  EPtot      =   -298081.3791
 BOND   =      6570.5799  ANGLE   =     25584.3841  DIHED      =     18467.1245
 1-4 NB =      6251.9871  1-4 EEL =      3471.0577  VDWAALS    =     16137.1362
 EELEC  =   -374563.6487  EHBOND  =         0.0000  RESTRAINT  =         0.0000
 EKCMT  =         0.0000  VIRIAL  =         0.0000  VOLUME     =   1259799.6134
                                                    SURFTEN    =         0.0000
                                                    Density    =         1.0075
 ------------------------------------------------------------------------------


 NSTEP =   114000   TIME(PS) =     614.000  TEMP(K) =   308.78  PRESS =     0.0
 Etot   =   -212966.8072  EKtot   =     84859.1406  EPtot      =   -297825.9479
 BOND   =      6493.5558  ANGLE   =     25530.0496  DIHED      =     18553.0093
 1-4 NB =      6285.8696  1-4 EEL =      3439.1376  VDWAALS    =     16505.2896
 EELEC  =   -374632.8594  EHBOND  =         0.0000  RESTRAINT  =         0.0000
 EKCMT  =         0.0000  VIRIAL  =         0.0000  VOLUME     =   1259963.2886
                                                    SURFTEN    =         0.0000
                                                    Density    =         1.0074
 ------------------------------------------------------------------------------


 NSTEP =   115000   TIME(PS) =     615.000  TEMP(K) =   309.56  PRESS =     0.0
 Etot   =   -212712.7456  EKtot   =     85073.3438  EPtot      =   -297786.0893
 BOND   =      6564.8342  ANGLE   =     25633.7648  DIHED      =     18441.3444
 1-4 NB =      6276.0722  1-4 EEL =      3463.4533  VDWAALS    =     16379.0070
 EELEC  =   -374544.5653  EHBOND  =         0.0000  RESTRAINT  =         0.0000
 EKCMT  =         0.0000  VIRIAL  =         0.0000  VOLUME     =   1259520.5091
                                                    SURFTEN    =         0.0000
                                                    Density    =         1.0078
 ------------------------------------------------------------------------------


 NSTEP =   116000   TIME(PS) =     616.000  TEMP(K) =   309.68  PRESS =     0.0
 Etot   =   -213161.5789  EKtot   =     85104.8984  EPtot      =   -298266.4773
 BOND   =      6612.2787  ANGLE   =     25689.7689  DIHED      =     18500.1939
 1-4 NB =      6281.7298  1-4 EEL =      3517.6691  VDWAALS    =     16364.5487
 EELEC  =   -375232.6664  EHBOND  =         0.0000  RESTRAINT  =         0.0000
 EKCMT  =         0.0000  VIRIAL  =         0.0000  VOLUME     =   1257645.5961
                                                    SURFTEN    =         0.0000
                                                    Density    =         1.0093
 ------------------------------------------------------------------------------


 NSTEP =   117000   TIME(PS) =     617.000  TEMP(K) =   310.24  PRESS =     0.0
 Etot   =   -212964.9791  EKtot   =     85258.3828  EPtot      =   -298223.3619
 BOND   =      6480.9441  ANGLE   =     25359.5134  DIHED      =     18454.7994
 1-4 NB =      6338.5275  1-4 EEL =      3442.3050  VDWAALS    =     16528.8115
 EELEC  =   -374828.2629  EHBOND  =         0.0000  RESTRAINT  =         0.0000
 EKCMT  =         0.0000  VIRIAL  =         0.0000  VOLUME     =   1258751.4341
                                                    SURFTEN    =         0.0000
                                                    Density    =         1.0084
 ------------------------------------------------------------------------------


 NSTEP =   118000   TIME(PS) =     618.000  TEMP(K) =   311.04  PRESS =     0.0
 Etot   =   -212946.8437  EKtot   =     85479.6641  EPtot      =   -298426.5078
 BOND   =      6575.1043  ANGLE   =     25455.9315  DIHED      =     18509.6832
 1-4 NB =      6246.5387  1-4 EEL =      3448.0585  VDWAALS    =     16600.4457
 EELEC  =   -375262.2697  EHBOND  =         0.0000  RESTRAINT  =         0.0000
 EKCMT  =         0.0000  VIRIAL  =         0.0000  VOLUME     =   1258023.8752
                                                    SURFTEN    =         0.0000
                                                    Density    =         1.0090
 ------------------------------------------------------------------------------


 NSTEP =   119000   TIME(PS) =     619.000  TEMP(K) =   309.85  PRESS =     0.0
 Etot   =   -212941.0602  EKtot   =     85151.9609  EPtot      =   -298093.0211
 BOND   =      6551.8712  ANGLE   =     25421.3386  DIHED      =     18479.0983
 1-4 NB =      6264.5733  1-4 EEL =      3517.0869  VDWAALS    =     16180.5522
 EELEC  =   -374507.5416  EHBOND  =         0.0000  RESTRAINT  =         0.0000
 EKCMT  =         0.0000  VIRIAL  =         0.0000  VOLUME     =   1258630.9476
                                                    SURFTEN    =         0.0000
                                                    Density    =         1.0085
 ------------------------------------------------------------------------------


 NSTEP =   120000   TIME(PS) =     620.000  TEMP(K) =   310.15  PRESS =     0.0
 Etot   =   -213286.3470  EKtot   =     85235.1172  EPtot      =   -298521.4642
 BOND   =      6564.1611  ANGLE   =     25645.9889  DIHED      =     18467.2342
 1-4 NB =      6340.7556  1-4 EEL =      3517.1984  VDWAALS    =     16005.7155
 EELEC  =   -375062.5180  EHBOND  =         0.0000  RESTRAINT  =         0.0000
 EKCMT  =         0.0000  VIRIAL  =         0.0000  VOLUME     =   1257366.6825
                                                    SURFTEN    =         0.0000
                                                    Density    =         1.0095
 ------------------------------------------------------------------------------


 NSTEP =   121000   TIME(PS) =     621.000  TEMP(K) =   309.62  PRESS =     0.0
 Etot   =   -213149.8589  EKtot   =     85088.9531  EPtot      =   -298238.8120
 BOND   =      6504.8228  ANGLE   =     25486.1860  DIHED      =     18476.9770
 1-4 NB =      6371.4440  1-4 EEL =      3468.4877  VDWAALS    =     16264.9044
 EELEC  =   -374811.6339  EHBOND  =         0.0000  RESTRAINT  =         0.0000
 EKCMT  =         0.0000  VIRIAL  =         0.0000  VOLUME     =   1257265.7916
                                                    SURFTEN    =         0.0000
                                                    Density    =         1.0096
 ------------------------------------------------------------------------------


 NSTEP =   122000   TIME(PS) =     622.000  TEMP(K) =   309.60  PRESS =     0.0
 Etot   =   -212828.5022  EKtot   =     85084.8984  EPtot      =   -297913.4007
 BOND   =      6586.1267  ANGLE   =     25559.1043  DIHED      =     18489.9778
 1-4 NB =      6294.8791  1-4 EEL =      3429.8364  VDWAALS    =     16183.4103
 EELEC  =   -374456.7352  EHBOND  =         0.0000  RESTRAINT  =         0.0000
 EKCMT  =         0.0000  VIRIAL  =         0.0000  VOLUME     =   1257327.7123
                                                    SURFTEN    =         0.0000
                                                    Density    =         1.0095
 ------------------------------------------------------------------------------


 NSTEP =   123000   TIME(PS) =     623.000  TEMP(K) =   311.16  PRESS =     0.0
 Etot   =   -212782.4019  EKtot   =     85511.8047  EPtot      =   -298294.2066
 BOND   =      6454.6642  ANGLE   =     25441.9345  DIHED      =     18588.4896
 1-4 NB =      6324.0718  1-4 EEL =      3479.2998  VDWAALS    =     16907.8646
 EELEC  =   -375490.5310  EHBOND  =         0.0000  RESTRAINT  =         0.0000
 EKCMT  =         0.0000  VIRIAL  =         0.0000  VOLUME     =   1256578.4506
                                                    SURFTEN    =         0.0000
                                                    Density    =         1.0101
 ------------------------------------------------------------------------------


 NSTEP =   124000   TIME(PS) =     624.000  TEMP(K) =   309.60  PRESS =     0.0
 Etot   =   -212691.5879  EKtot   =     85083.6641  EPtot      =   -297775.2519
 BOND   =      6645.9293  ANGLE   =     25528.5690  DIHED      =     18505.7892
 1-4 NB =      6317.2315  1-4 EEL =      3566.9141  VDWAALS    =     16721.8799
 EELEC  =   -375061.5649  EHBOND  =         0.0000  RESTRAINT  =         0.0000
 EKCMT  =         0.0000  VIRIAL  =         0.0000  VOLUME     =   1255971.7330
                                                    SURFTEN    =         0.0000
                                                    Density    =         1.0106
 ------------------------------------------------------------------------------


 NSTEP =   125000   TIME(PS) =     625.000  TEMP(K) =   309.94  PRESS =     0.0
 Etot   =   -212694.7021  EKtot   =     85177.2734  EPtot      =   -297871.9756
 BOND   =      6574.0639  ANGLE   =     25701.3777  DIHED      =     18462.8859
 1-4 NB =      6321.3419  1-4 EEL =      3500.5133  VDWAALS    =     16639.1428
 EELEC  =   -375071.3011  EHBOND  =         0.0000  RESTRAINT  =         0.0000
 EKCMT  =         0.0000  VIRIAL  =         0.0000  VOLUME     =   1256573.5747
                                                    SURFTEN    =         0.0000
                                                    Density    =         1.0101
 ------------------------------------------------------------------------------


 NSTEP =   126000   TIME(PS) =     626.000  TEMP(K) =   309.89  PRESS =     0.0
 Etot   =   -212858.8713  EKtot   =     85161.9062  EPtot      =   -298020.7776
 BOND   =      6324.6026  ANGLE   =     25683.1560  DIHED      =     18634.7857
 1-4 NB =      6400.6269  1-4 EEL =      3574.4043  VDWAALS    =     16754.4872
 EELEC  =   -375392.8403  EHBOND  =         0.0000  RESTRAINT  =         0.0000
 EKCMT  =         0.0000  VIRIAL  =         0.0000  VOLUME     =   1255339.2597
                                                    SURFTEN    =         0.0000
                                                    Density    =         1.0111
 ------------------------------------------------------------------------------


 NSTEP =   127000   TIME(PS) =     627.000  TEMP(K) =   310.14  PRESS =     0.0
 Etot   =   -212820.6153  EKtot   =     85231.0781  EPtot      =   -298051.6934
 BOND   =      6558.7386  ANGLE   =     25639.6487  DIHED      =     18497.8732
 1-4 NB =      6314.8090  1-4 EEL =      3534.2168  VDWAALS    =     16599.2517
 EELEC  =   -375196.2314  EHBOND  =         0.0000  RESTRAINT  =         0.0000
 EKCMT  =         0.0000  VIRIAL  =         0.0000  VOLUME     =   1254749.8356
                                                    SURFTEN    =         0.0000
                                                    Density    =         1.0116
 ------------------------------------------------------------------------------


 NSTEP =   128000   TIME(PS) =     628.000  TEMP(K) =   309.80  PRESS =     0.0
 Etot   =   -213158.0528  EKtot   =     85137.4297  EPtot      =   -298295.4825
 BOND   =      6629.9453  ANGLE   =     25518.5974  DIHED      =     18506.5367
 1-4 NB =      6317.4195  1-4 EEL =      3519.6387  VDWAALS    =     16718.4258
 EELEC  =   -375506.0458  EHBOND  =         0.0000  RESTRAINT  =         0.0000
 EKCMT  =         0.0000  VIRIAL  =         0.0000  VOLUME     =   1256325.8791
                                                    SURFTEN    =         0.0000
                                                    Density    =         1.0103
 ------------------------------------------------------------------------------


 NSTEP =   129000   TIME(PS) =     629.000  TEMP(K) =   308.54  PRESS =     0.0
 Etot   =   -212966.2587  EKtot   =     84792.6875  EPtot      =   -297758.9462
 BOND   =      6366.9739  ANGLE   =     25484.2790  DIHED      =     18455.2732
 1-4 NB =      6320.2550  1-4 EEL =      3415.8667  VDWAALS    =     16660.0049
 EELEC  =   -374461.5989  EHBOND  =         0.0000  RESTRAINT  =         0.0000
 EKCMT  =         0.0000  VIRIAL  =         0.0000  VOLUME     =   1256787.2952
                                                    SURFTEN    =         0.0000
                                                    Density    =         1.0100
 ------------------------------------------------------------------------------


 NSTEP =   130000   TIME(PS) =     630.000  TEMP(K) =   308.01  PRESS =     0.0
 Etot   =   -213838.8209  EKtot   =     84645.4141  EPtot      =   -298484.2349
 BOND   =      6590.7189  ANGLE   =     25490.1742  DIHED      =     18462.7158
 1-4 NB =      6277.7822  1-4 EEL =      3443.7707  VDWAALS    =     16061.4080
 EELEC  =   -374810.8047  EHBOND  =         0.0000  RESTRAINT  =         0.0000
 EKCMT  =         0.0000  VIRIAL  =         0.0000  VOLUME     =   1257369.0123
                                                    SURFTEN    =         0.0000
                                                    Density    =         1.0095
 ------------------------------------------------------------------------------


 NSTEP =   131000   TIME(PS) =     631.000  TEMP(K) =   309.18  PRESS =     0.0
 Etot   =   -213425.2152  EKtot   =     84968.4297  EPtot      =   -298393.6448
 BOND   =      6466.7134  ANGLE   =     25466.6091  DIHED      =     18431.8070
 1-4 NB =      6262.9741  1-4 EEL =      3407.6727  VDWAALS    =     16126.9545
 EELEC  =   -374556.3756  EHBOND  =         0.0000  RESTRAINT  =         0.0000
 EKCMT  =         0.0000  VIRIAL  =         0.0000  VOLUME     =   1257129.7563
                                                    SURFTEN    =         0.0000
                                                    Density    =         1.0097
 ------------------------------------------------------------------------------


 NSTEP =   132000   TIME(PS) =     632.000  TEMP(K) =   308.34  PRESS =     0.0
 Etot   =   -213354.8835  EKtot   =     84737.8594  EPtot      =   -298092.7429
 BOND   =      6603.0616  ANGLE   =     25561.1616  DIHED      =     18422.2613
 1-4 NB =      6315.7640  1-4 EEL =      3432.3448  VDWAALS    =     16353.3591
 EELEC  =   -374780.6953  EHBOND  =         0.0000  RESTRAINT  =         0.0000
 EKCMT  =         0.0000  VIRIAL  =         0.0000  VOLUME     =   1257145.6678
                                                    SURFTEN    =         0.0000
                                                    Density    =         1.0097
 ------------------------------------------------------------------------------


 NSTEP =   133000   TIME(PS) =     633.000  TEMP(K) =   308.13  PRESS =     0.0
 Etot   =   -213247.4377  EKtot   =     84679.4844  EPtot      =   -297926.9221
 BOND   =      6582.7014  ANGLE   =     25485.6380  DIHED      =     18382.5381
 1-4 NB =      6389.6071  1-4 EEL =      3473.4772  VDWAALS    =     16494.2039
 EELEC  =   -374735.0878  EHBOND  =         0.0000  RESTRAINT  =         0.0000
 EKCMT  =         0.0000  VIRIAL  =         0.0000  VOLUME     =   1257278.1006
                                                    SURFTEN    =         0.0000
                                                    Density    =         1.0096
 ------------------------------------------------------------------------------


 NSTEP =   134000   TIME(PS) =     634.000  TEMP(K) =   310.41  PRESS =     0.0
 Etot   =   -212444.9706  EKtot   =     85307.0156  EPtot      =   -297751.9863
 BOND   =      6578.7338  ANGLE   =     25461.1139  DIHED      =     18515.0609
 1-4 NB =      6335.4987  1-4 EEL =      3505.3737  VDWAALS    =     16309.5719
 EELEC  =   -374457.3392  EHBOND  =         0.0000  RESTRAINT  =         0.0000
 EKCMT  =         0.0000  VIRIAL  =         0.0000  VOLUME     =   1258004.8271
                                                    SURFTEN    =         0.0000
                                                    Density    =         1.0090
 ------------------------------------------------------------------------------


 NSTEP =   135000   TIME(PS) =     635.000  TEMP(K) =   311.55  PRESS =     0.0
 Etot   =   -212330.4791  EKtot   =     85618.6250  EPtot      =   -297949.1041
 BOND   =      6561.4951  ANGLE   =     25535.6283  DIHED      =     18453.7649
 1-4 NB =      6320.3803  1-4 EEL =      3460.4483  VDWAALS    =     16449.4175
 EELEC  =   -374730.2385  EHBOND  =         0.0000  RESTRAINT  =         0.0000
 EKCMT  =         0.0000  VIRIAL  =         0.0000  VOLUME     =   1258074.6628
                                                    SURFTEN    =         0.0000
                                                    Density    =         1.0089
 ------------------------------------------------------------------------------


 NSTEP =   136000   TIME(PS) =     636.000  TEMP(K) =   310.76  PRESS =     0.0
 Etot   =   -212509.4503  EKtot   =     85402.8047  EPtot      =   -297912.2550
 BOND   =      6519.5408  ANGLE   =     25319.1938  DIHED      =     18527.9538
 1-4 NB =      6360.1326  1-4 EEL =      3452.7097  VDWAALS    =     16068.6085
 EELEC  =   -374160.3941  EHBOND  =         0.0000  RESTRAINT  =         0.0000
 EKCMT  =         0.0000  VIRIAL  =         0.0000  VOLUME     =   1257300.6623
                                                    SURFTEN    =         0.0000
                                                    Density    =         1.0095
 ------------------------------------------------------------------------------


 NSTEP =   137000   TIME(PS) =     637.000  TEMP(K) =   309.36  PRESS =     0.0
 Etot   =   -212703.4059  EKtot   =     85017.8516  EPtot      =   -297721.2575
 BOND   =      6519.1740  ANGLE   =     25427.2240  DIHED      =     18526.5250
 1-4 NB =      6352.2532  1-4 EEL =      3461.3221  VDWAALS    =     16024.5248
 EELEC  =   -374032.2806  EHBOND  =         0.0000  RESTRAINT  =         0.0000
 EKCMT  =         0.0000  VIRIAL  =         0.0000  VOLUME     =   1257501.2104
                                                    SURFTEN    =         0.0000
                                                    Density    =         1.0094
 ------------------------------------------------------------------------------


 NSTEP =   138000   TIME(PS) =     638.000  TEMP(K) =   309.24  PRESS =     0.0
 Etot   =   -213231.8835  EKtot   =     84984.3438  EPtot      =   -298216.2272
 BOND   =      6402.3511  ANGLE   =     25428.0488  DIHED      =     18413.8038
 1-4 NB =      6285.9245  1-4 EEL =      3447.1995  VDWAALS    =     16246.2833
 EELEC  =   -374439.8382  EHBOND  =         0.0000  RESTRAINT  =         0.0000
 EKCMT  =         0.0000  VIRIAL  =         0.0000  VOLUME     =   1258540.6207
                                                    SURFTEN    =         0.0000
                                                    Density    =         1.0086
 ------------------------------------------------------------------------------


 NSTEP =   139000   TIME(PS) =     639.000  TEMP(K) =   309.14  PRESS =     0.0
 Etot   =   -212951.6707  EKtot   =     84956.5156  EPtot      =   -297908.1863
 BOND   =      6559.7758  ANGLE   =     25560.7521  DIHED      =     18468.0073
 1-4 NB =      6322.0853  1-4 EEL =      3549.6246  VDWAALS    =     16327.2009
 EELEC  =   -374695.6324  EHBOND  =         0.0000  RESTRAINT  =         0.0000
 EKCMT  =         0.0000  VIRIAL  =         0.0000  VOLUME     =   1257031.9408
                                                    SURFTEN    =         0.0000
                                                    Density    =         1.0098
 ------------------------------------------------------------------------------


 NSTEP =   140000   TIME(PS) =     640.000  TEMP(K) =   310.42  PRESS =     0.0
 Etot   =   -212974.7316  EKtot   =     85309.6328  EPtot      =   -298284.3644
 BOND   =      6611.1354  ANGLE   =     25463.1101  DIHED      =     18510.9207
 1-4 NB =      6300.3516  1-4 EEL =      3356.3401  VDWAALS    =     16478.7690
 EELEC  =   -375004.9913  EHBOND  =         0.0000  RESTRAINT  =         0.0000
 EKCMT  =         0.0000  VIRIAL  =         0.0000  VOLUME     =   1256740.5751
                                                    SURFTEN    =         0.0000
                                                    Density    =         1.0100
 ------------------------------------------------------------------------------


 NSTEP =   141000   TIME(PS) =     641.000  TEMP(K) =   309.72  PRESS =     0.0
 Etot   =   -213000.5836  EKtot   =     85117.6250  EPtot      =   -298118.2086
 BOND   =      6445.1781  ANGLE   =     25553.6321  DIHED      =     18535.3656
 1-4 NB =      6324.0497  1-4 EEL =      3516.2689  VDWAALS    =     16555.1351
 EELEC  =   -375047.8381  EHBOND  =         0.0000  RESTRAINT  =         0.0000
 EKCMT  =         0.0000  VIRIAL  =         0.0000  VOLUME     =   1256438.9278
                                                    SURFTEN    =         0.0000
                                                    Density    =         1.0102
 ------------------------------------------------------------------------------


 NSTEP =   142000   TIME(PS) =     642.000  TEMP(K) =   309.89  PRESS =     0.0
 Etot   =   -213025.0669  EKtot   =     85164.5938  EPtot      =   -298189.6607
 BOND   =      6524.7545  ANGLE   =     25399.0852  DIHED      =     18540.0509
 1-4 NB =      6276.5527  1-4 EEL =      3469.7208  VDWAALS    =     16406.8130
 EELEC  =   -374806.6378  EHBOND  =         0.0000  RESTRAINT  =         0.0000
 EKCMT  =         0.0000  VIRIAL  =         0.0000  VOLUME     =   1257398.6415
                                                    SURFTEN    =         0.0000
                                                    Density    =         1.0095
 ------------------------------------------------------------------------------


 NSTEP =   143000   TIME(PS) =     643.000  TEMP(K) =   310.51  PRESS =     0.0
 Etot   =   -212069.3544  EKtot   =     85333.2266  EPtot      =   -297402.5810
 BOND   =      6616.6491  ANGLE   =     25810.9538  DIHED      =     18588.6863
 1-4 NB =      6346.2088  1-4 EEL =      3580.8691  VDWAALS    =     16534.8128
 EELEC  =   -374880.7609  EHBOND  =         0.0000  RESTRAINT  =         0.0000
 EKCMT  =         0.0000  VIRIAL  =         0.0000  VOLUME     =   1257621.8817
                                                    SURFTEN    =         0.0000
                                                    Density    =         1.0093
 ------------------------------------------------------------------------------


 NSTEP =   144000   TIME(PS) =     644.000  TEMP(K) =   311.06  PRESS =     0.0
 Etot   =   -212028.7974  EKtot   =     85484.8438  EPtot      =   -297513.6411
 BOND   =      6425.4467  ANGLE   =     25572.4190  DIHED      =     18487.1261
 1-4 NB =      6328.8788  1-4 EEL =      3471.5966  VDWAALS    =     16164.9932
 EELEC  =   -373964.1015  EHBOND  =         0.0000  RESTRAINT  =         0.0000
 EKCMT  =         0.0000  VIRIAL  =         0.0000  VOLUME     =   1257886.6396
                                                    SURFTEN    =         0.0000
                                                    Density    =         1.0091
 ------------------------------------------------------------------------------


 NSTEP =   145000   TIME(PS) =     645.000  TEMP(K) =   311.67  PRESS =     0.0
 Etot   =   -212596.7995  EKtot   =     85652.8594  EPtot      =   -298249.6589
 BOND   =      6393.6955  ANGLE   =     25489.4570  DIHED      =     18455.0774
 1-4 NB =      6309.6211  1-4 EEL =      3423.0342  VDWAALS    =     16434.0034
 EELEC  =   -374754.5475  EHBOND  =         0.0000  RESTRAINT  =         0.0000
 EKCMT  =         0.0000  VIRIAL  =         0.0000  VOLUME     =   1256274.3556
                                                    SURFTEN    =         0.0000
                                                    Density    =         1.0104
 ------------------------------------------------------------------------------


 NSTEP =   146000   TIME(PS) =     646.000  TEMP(K) =   309.03  PRESS =     0.0
 Etot   =   -212744.1197  EKtot   =     84926.6719  EPtot      =   -297670.7916
 BOND   =      6396.3703  ANGLE   =     25631.3966  DIHED      =     18479.8494
 1-4 NB =      6263.0525  1-4 EEL =      3463.6489  VDWAALS    =     16650.0268
 EELEC  =   -374555.1360  EHBOND  =         0.0000  RESTRAINT  =         0.0000
 EKCMT  =         0.0000  VIRIAL  =         0.0000  VOLUME     =   1257002.8058
                                                    SURFTEN    =         0.0000
                                                    Density    =         1.0098
 ------------------------------------------------------------------------------


 NSTEP =   147000   TIME(PS) =     647.000  TEMP(K) =   308.83  PRESS =     0.0
 Etot   =   -213185.4405  EKtot   =     84870.7031  EPtot      =   -298056.1436
 BOND   =      6589.1237  ANGLE   =     25285.5987  DIHED      =     18445.2386
 1-4 NB =      6322.2907  1-4 EEL =      3457.6315  VDWAALS    =     16200.1345
 EELEC  =   -374356.1613  EHBOND  =         0.0000  RESTRAINT  =         0.0000
 EKCMT  =         0.0000  VIRIAL  =         0.0000  VOLUME     =   1258223.3162
                                                    SURFTEN    =         0.0000
                                                    Density    =         1.0088
 ------------------------------------------------------------------------------


 NSTEP =   148000   TIME(PS) =     648.000  TEMP(K) =   309.18  PRESS =     0.0
 Etot   =   -213005.4320  EKtot   =     84968.5469  EPtot      =   -297973.9789
 BOND   =      6538.9930  ANGLE   =     25362.4200  DIHED      =     18423.6004
 1-4 NB =      6313.2191  1-4 EEL =      3505.4317  VDWAALS    =     16276.1282
 EELEC  =   -374393.7711  EHBOND  =         0.0000  RESTRAINT  =         0.0000
 EKCMT  =         0.0000  VIRIAL  =         0.0000  VOLUME     =   1258365.6547
                                                    SURFTEN    =         0.0000
                                                    Density    =         1.0087
 ------------------------------------------------------------------------------


 NSTEP =   149000   TIME(PS) =     649.000  TEMP(K) =   309.39  PRESS =     0.0
 Etot   =   -212735.6789  EKtot   =     85026.1797  EPtot      =   -297761.8586
 BOND   =      6519.1863  ANGLE   =     25595.0302  DIHED      =     18533.9334
 1-4 NB =      6315.2453  1-4 EEL =      3458.4595  VDWAALS    =     16111.4055
 EELEC  =   -374295.1189  EHBOND  =         0.0000  RESTRAINT  =         0.0000
 EKCMT  =         0.0000  VIRIAL  =         0.0000  VOLUME     =   1259042.9897
                                                    SURFTEN    =         0.0000
                                                    Density    =         1.0082
 ------------------------------------------------------------------------------


 NSTEP =   150000   TIME(PS) =     650.000  TEMP(K) =   310.46  PRESS =     0.0
 Etot   =   -212814.7821  EKtot   =     85319.0078  EPtot      =   -298133.7899
 BOND   =      6476.9734  ANGLE   =     25503.8320  DIHED      =     18534.0281
 1-4 NB =      6282.9867  1-4 EEL =      3439.8883  VDWAALS    =     16403.8085
 EELEC  =   -374775.3069  EHBOND  =         0.0000  RESTRAINT  =         0.0000
 EKCMT  =         0.0000  VIRIAL  =         0.0000  VOLUME     =   1258479.3444
                                                    SURFTEN    =         0.0000
                                                    Density    =         1.0086
 ------------------------------------------------------------------------------


 NSTEP =   151000   TIME(PS) =     651.000  TEMP(K) =   309.45  PRESS =     0.0
 Etot   =   -212970.0537  EKtot   =     85041.4531  EPtot      =   -298011.5068
 BOND   =      6434.4408  ANGLE   =     25528.9520  DIHED      =     18548.2710
 1-4 NB =      6319.8976  1-4 EEL =      3469.3207  VDWAALS    =     16215.4539
 EELEC  =   -374527.8427  EHBOND  =         0.0000  RESTRAINT  =         0.0000
 EKCMT  =         0.0000  VIRIAL  =         0.0000  VOLUME     =   1258146.9211
                                                    SURFTEN    =         0.0000
                                                    Density    =         1.0089
 ------------------------------------------------------------------------------


 NSTEP =   152000   TIME(PS) =     652.000  TEMP(K) =   310.91  PRESS =     0.0
 Etot   =   -212196.9396  EKtot   =     85442.5469  EPtot      =   -297639.4865
 BOND   =      6499.3549  ANGLE   =     25639.5883  DIHED      =     18465.6406
 1-4 NB =      6295.2889  1-4 EEL =      3516.7447  VDWAALS    =     16638.3008
 EELEC  =   -374694.4045  EHBOND  =         0.0000  RESTRAINT  =         0.0000
 EKCMT  =         0.0000  VIRIAL  =         0.0000  VOLUME     =   1258293.5047
                                                    SURFTEN    =         0.0000
                                                    Density    =         1.0088
 ------------------------------------------------------------------------------


 NSTEP =   153000   TIME(PS) =     653.000  TEMP(K) =   309.85  PRESS =     0.0
 Etot   =   -212541.0249  EKtot   =     85152.2500  EPtot      =   -297693.2749
 BOND   =      6540.2164  ANGLE   =     25528.1059  DIHED      =     18454.2770
 1-4 NB =      6298.0830  1-4 EEL =      3490.6565  VDWAALS    =     16781.6467
 EELEC  =   -374786.2604  EHBOND  =         0.0000  RESTRAINT  =         0.0000
 EKCMT  =         0.0000  VIRIAL  =         0.0000  VOLUME     =   1257749.9207
                                                    SURFTEN    =         0.0000
                                                    Density    =         1.0092
 ------------------------------------------------------------------------------


 NSTEP =   154000   TIME(PS) =     654.000  TEMP(K) =   308.08  PRESS =     0.0
 Etot   =   -212947.2331  EKtot   =     84665.1562  EPtot      =   -297612.3894
 BOND   =      6424.0669  ANGLE   =     25793.2154  DIHED      =     18457.5313
 1-4 NB =      6324.1740  1-4 EEL =      3498.3084  VDWAALS    =     16103.7167
 EELEC  =   -374213.4020  EHBOND  =         0.0000  RESTRAINT  =         0.0000
 EKCMT  =         0.0000  VIRIAL  =         0.0000  VOLUME     =   1257534.5184
                                                    SURFTEN    =         0.0000
                                                    Density    =         1.0094
 ------------------------------------------------------------------------------


 NSTEP =   155000   TIME(PS) =     655.000  TEMP(K) =   309.97  PRESS =     0.0
 Etot   =   -212370.7383  EKtot   =     85184.3594  EPtot      =   -297555.0977
 BOND   =      6567.8682  ANGLE   =     25695.4734  DIHED      =     18480.6217
 1-4 NB =      6255.8699  1-4 EEL =      3521.6693  VDWAALS    =     16665.5680
 EELEC  =   -374742.1682  EHBOND  =         0.0000  RESTRAINT  =         0.0000
 EKCMT  =         0.0000  VIRIAL  =         0.0000  VOLUME     =   1260212.9920
                                                    SURFTEN    =         0.0000
                                                    Density    =         1.0072
 ------------------------------------------------------------------------------


 NSTEP =   156000   TIME(PS) =     656.000  TEMP(K) =   309.39  PRESS =     0.0
 Etot   =   -212476.5424  EKtot   =     85027.0234  EPtot      =   -297503.5659
 BOND   =      6555.4055  ANGLE   =     25439.5810  DIHED      =     18566.9356
 1-4 NB =      6270.3184  1-4 EEL =      3368.2482  VDWAALS    =     16784.9869
 EELEC  =   -374489.0415  EHBOND  =         0.0000  RESTRAINT  =         0.0000
 EKCMT  =         0.0000  VIRIAL  =         0.0000  VOLUME     =   1259343.6792
                                                    SURFTEN    =         0.0000
                                                    Density    =         1.0079
 ------------------------------------------------------------------------------


 NSTEP =   157000   TIME(PS) =     657.000  TEMP(K) =   309.03  PRESS =     0.0
 Etot   =   -212841.0030  EKtot   =     84927.6172  EPtot      =   -297768.6202
 BOND   =      6588.0642  ANGLE   =     25358.6052  DIHED      =     18453.8663
 1-4 NB =      6316.8496  1-4 EEL =      3390.5307  VDWAALS    =     16650.3613
 EELEC  =   -374526.8976  EHBOND  =         0.0000  RESTRAINT  =         0.0000
 EKCMT  =         0.0000  VIRIAL  =         0.0000  VOLUME     =   1260036.6445
                                                    SURFTEN    =         0.0000
                                                    Density    =         1.0074
 ------------------------------------------------------------------------------


 NSTEP =   158000   TIME(PS) =     658.000  TEMP(K) =   310.59  PRESS =     0.0
 Etot   =   -212394.8517  EKtot   =     85354.3203  EPtot      =   -297749.1720
 BOND   =      6514.4847  ANGLE   =     25513.5743  DIHED      =     18494.5148
 1-4 NB =      6349.9649  1-4 EEL =      3466.4096  VDWAALS    =     16494.7085
 EELEC  =   -374582.8289  EHBOND  =         0.0000  RESTRAINT  =         0.0000
 EKCMT  =         0.0000  VIRIAL  =         0.0000  VOLUME     =   1259899.2260
                                                    SURFTEN    =         0.0000
                                                    Density    =         1.0075
 ------------------------------------------------------------------------------


 NSTEP =   159000   TIME(PS) =     659.000  TEMP(K) =   310.71  PRESS =     0.0
 Etot   =   -212854.9162  EKtot   =     85388.8828  EPtot      =   -298243.7990
 BOND   =      6577.5780  ANGLE   =     25512.2673  DIHED      =     18527.7021
 1-4 NB =      6286.2099  1-4 EEL =      3510.4630  VDWAALS    =     16678.6901
 EELEC  =   -375336.7094  EHBOND  =         0.0000  RESTRAINT  =         0.0000
 EKCMT  =         0.0000  VIRIAL  =         0.0000  VOLUME     =   1258545.3179
                                                    SURFTEN    =         0.0000
                                                    Density    =         1.0086
 ------------------------------------------------------------------------------


 NSTEP =   160000   TIME(PS) =     660.000  TEMP(K) =   309.93  PRESS =     0.0
 Etot   =   -213340.1913  EKtot   =     85175.0234  EPtot      =   -298515.2148
 BOND   =      6481.9385  ANGLE   =     25441.7922  DIHED      =     18463.0533
 1-4 NB =      6322.5211  1-4 EEL =      3516.1426  VDWAALS    =     16718.0047
 EELEC  =   -375458.6672  EHBOND  =         0.0000  RESTRAINT  =         0.0000
 EKCMT  =         0.0000  VIRIAL  =         0.0000  VOLUME     =   1258545.3179
                                                    SURFTEN    =         0.0000
                                                    Density    =         1.0086
 ------------------------------------------------------------------------------


 NSTEP =   161000   TIME(PS) =     661.000  TEMP(K) =   309.28  PRESS =     0.0
 Etot   =   -213262.8482  EKtot   =     84994.5078  EPtot      =   -298257.3560
 BOND   =      6536.0735  ANGLE   =     25397.0183  DIHED      =     18491.2123
 1-4 NB =      6337.8936  1-4 EEL =      3551.3819  VDWAALS    =     15897.3039
 EELEC  =   -374468.2396  EHBOND  =         0.0000  RESTRAINT  =         0.0000
 EKCMT  =         0.0000  VIRIAL  =         0.0000  VOLUME     =   1258236.3560
                                                    SURFTEN    =         0.0000
                                                    Density    =         1.0088
 ------------------------------------------------------------------------------


 NSTEP =   162000   TIME(PS) =     662.000  TEMP(K) =   308.57  PRESS =     0.0
 Etot   =   -213804.8283  EKtot   =     84799.5312  EPtot      =   -298604.3596
 BOND   =      6433.6077  ANGLE   =     25651.8820  DIHED      =     18433.2323
 1-4 NB =      6282.5392  1-4 EEL =      3496.5363  VDWAALS    =     16398.2625
 EELEC  =   -375300.4197  EHBOND  =         0.0000  RESTRAINT  =         0.0000
 EKCMT  =         0.0000  VIRIAL  =         0.0000  VOLUME     =   1257474.0779
                                                    SURFTEN    =         0.0000
                                                    Density    =         1.0094
 ------------------------------------------------------------------------------


 NSTEP =   163000   TIME(PS) =     663.000  TEMP(K) =   309.03  PRESS =     0.0
 Etot   =   -213297.7413  EKtot   =     84926.0859  EPtot      =   -298223.8273
 BOND   =      6503.8989  ANGLE   =     25509.8883  DIHED      =     18525.9836
 1-4 NB =      6328.3831  1-4 EEL =      3471.6268  VDWAALS    =     16661.3723
 EELEC  =   -375224.9803  EHBOND  =         0.0000  RESTRAINT  =         0.0000
 EKCMT  =         0.0000  VIRIAL  =         0.0000  VOLUME     =   1256335.3102
                                                    SURFTEN    =         0.0000
                                                    Density    =         1.0103
 ------------------------------------------------------------------------------


 NSTEP =   164000   TIME(PS) =     664.000  TEMP(K) =   310.98  PRESS =     0.0
 Etot   =   -212962.5153  EKtot   =     85462.6172  EPtot      =   -298425.1325
 BOND   =      6496.3976  ANGLE   =     25502.3972  DIHED      =     18584.4097
 1-4 NB =      6318.5347  1-4 EEL =      3451.2319  VDWAALS    =     16059.1952
 EELEC  =   -374837.2987  EHBOND  =         0.0000  RESTRAINT  =         0.0000
 EKCMT  =         0.0000  VIRIAL  =         0.0000  VOLUME     =   1258050.5108
                                                    SURFTEN    =         0.0000
                                                    Density    =         1.0089
 ------------------------------------------------------------------------------


 NSTEP =   165000   TIME(PS) =     665.000  TEMP(K) =   308.87  PRESS =     0.0
 Etot   =   -213165.1882  EKtot   =     84882.8984  EPtot      =   -298048.0866
 BOND   =      6580.6521  ANGLE   =     25544.6172  DIHED      =     18475.6559
 1-4 NB =      6298.2656  1-4 EEL =      3464.8336  VDWAALS    =     16676.7405
 EELEC  =   -375088.8515  EHBOND  =         0.0000  RESTRAINT  =         0.0000
 EKCMT  =         0.0000  VIRIAL  =         0.0000  VOLUME     =   1258204.5483
                                                    SURFTEN    =         0.0000
                                                    Density    =         1.0088
 ------------------------------------------------------------------------------


 NSTEP =   166000   TIME(PS) =     666.000  TEMP(K) =   309.53  PRESS =     0.0
 Etot   =   -213696.1527  EKtot   =     85065.1172  EPtot      =   -298761.2699
 BOND   =      6490.3814  ANGLE   =     25400.0399  DIHED      =     18498.9526
 1-4 NB =      6304.1728  1-4 EEL =      3525.3740  VDWAALS    =     16946.3530
 EELEC  =   -375926.5436  EHBOND  =         0.0000  RESTRAINT  =         0.0000
 EKCMT  =         0.0000  VIRIAL  =         0.0000  VOLUME     =   1257449.5195
                                                    SURFTEN    =         0.0000
                                                    Density    =         1.0094
 ------------------------------------------------------------------------------


 NSTEP =   167000   TIME(PS) =     667.000  TEMP(K) =   309.34  PRESS =     0.0
 Etot   =   -213642.0145  EKtot   =     85012.9453  EPtot      =   -298654.9598
 BOND   =      6272.7931  ANGLE   =     25442.4718  DIHED      =     18536.0919
 1-4 NB =      6306.3835  1-4 EEL =      3388.0787  VDWAALS    =     16699.5621
 EELEC  =   -375300.3410  EHBOND  =         0.0000  RESTRAINT  =         0.0000
 EKCMT  =         0.0000  VIRIAL  =         0.0000  VOLUME     =   1255083.6456
                                                    SURFTEN    =         0.0000
                                                    Density    =         1.0113
 ------------------------------------------------------------------------------


 NSTEP =   168000   TIME(PS) =     668.000  TEMP(K) =   308.27  PRESS =     0.0
 Etot   =   -213093.9862  EKtot   =     84718.8047  EPtot      =   -297812.7909
 BOND   =      6530.2923  ANGLE   =     25520.6858  DIHED      =     18559.8764
 1-4 NB =      6324.2276  1-4 EEL =      3498.1317  VDWAALS    =     16124.7960
 EELEC  =   -374370.8007  EHBOND  =         0.0000  RESTRAINT  =         0.0000
 EKCMT  =         0.0000  VIRIAL  =         0.0000  VOLUME     =   1256117.4159
                                                    SURFTEN    =         0.0000
                                                    Density    =         1.0105
 ------------------------------------------------------------------------------


 NSTEP =   169000   TIME(PS) =     669.000  TEMP(K) =   309.72  PRESS =     0.0
 Etot   =   -213375.2319  EKtot   =     85117.0000  EPtot      =   -298492.2319
 BOND   =      6356.4320  ANGLE   =     25672.3771  DIHED      =     18553.0886
 1-4 NB =      6316.6576  1-4 EEL =      3538.3887  VDWAALS    =     16211.1489
 EELEC  =   -375140.3247  EHBOND  =         0.0000  RESTRAINT  =         0.0000
 EKCMT  =         0.0000  VIRIAL  =         0.0000  VOLUME     =   1256626.4818
                                                    SURFTEN    =         0.0000
                                                    Density    =         1.0101
 ------------------------------------------------------------------------------


 NSTEP =   170000   TIME(PS) =     670.000  TEMP(K) =   309.86  PRESS =     0.0
 Etot   =   -212938.1068  EKtot   =     85155.5312  EPtot      =   -298093.6380
 BOND   =      6571.7981  ANGLE   =     25565.6823  DIHED      =     18454.5340
 1-4 NB =      6294.0063  1-4 EEL =      3554.2672  VDWAALS    =     16261.9207
 EELEC  =   -374795.8466  EHBOND  =         0.0000  RESTRAINT  =         0.0000
 EKCMT  =         0.0000  VIRIAL  =         0.0000  VOLUME     =   1256257.4154
                                                    SURFTEN    =         0.0000
                                                    Density    =         1.0104
 ------------------------------------------------------------------------------


 NSTEP =   171000   TIME(PS) =     671.000  TEMP(K) =   310.34  PRESS =     0.0
 Etot   =   -213160.4888  EKtot   =     85286.7031  EPtot      =   -298447.1920
 BOND   =      6532.6258  ANGLE   =     25551.4917  DIHED      =     18558.0774
 1-4 NB =      6303.9992  1-4 EEL =      3481.5531  VDWAALS    =     16492.6316
 EELEC  =   -375367.5706  EHBOND  =         0.0000  RESTRAINT  =         0.0000
 EKCMT  =         0.0000  VIRIAL  =         0.0000  VOLUME     =   1255555.5952
                                                    SURFTEN    =         0.0000
                                                    Density    =         1.0110
 ------------------------------------------------------------------------------


 NSTEP =   172000   TIME(PS) =     672.000  TEMP(K) =   310.42  PRESS =     0.0
 Etot   =   -212878.2319  EKtot   =     85309.4062  EPtot      =   -298187.6381
 BOND   =      6539.3831  ANGLE   =     25500.8180  DIHED      =     18489.6494
 1-4 NB =      6374.9283  1-4 EEL =      3509.3821  VDWAALS    =     16271.5584
 EELEC  =   -374873.3575  EHBOND  =         0.0000  RESTRAINT  =         0.0000
 EKCMT  =         0.0000  VIRIAL  =         0.0000  VOLUME     =   1253933.3264
                                                    SURFTEN    =         0.0000
                                                    Density    =         1.0123
 ------------------------------------------------------------------------------


 NSTEP =   173000   TIME(PS) =     673.000  TEMP(K) =   309.81  PRESS =     0.0
 Etot   =   -212937.4118  EKtot   =     85141.2109  EPtot      =   -298078.6227
 BOND   =      6588.8586  ANGLE   =     25581.8801  DIHED      =     18514.7761
 1-4 NB =      6393.2019  1-4 EEL =      3456.3631  VDWAALS    =     16028.9024
 EELEC  =   -374642.6049  EHBOND  =         0.0000  RESTRAINT  =         0.0000
 EKCMT  =         0.0000  VIRIAL  =         0.0000  VOLUME     =   1255547.1461
                                                    SURFTEN    =         0.0000
                                                    Density    =         1.0110
 ------------------------------------------------------------------------------


 NSTEP =   174000   TIME(PS) =     674.000  TEMP(K) =   310.00  PRESS =     0.0
 Etot   =   -212795.5336  EKtot   =     85193.3906  EPtot      =   -297988.9242
 BOND   =      6495.0915  ANGLE   =     25434.9135  DIHED      =     18523.8243
 1-4 NB =      6270.2245  1-4 EEL =      3531.7087  VDWAALS    =     16536.0450
 EELEC  =   -374780.7317  EHBOND  =         0.0000  RESTRAINT  =         0.0000
 EKCMT  =         0.0000  VIRIAL  =         0.0000  VOLUME     =   1255737.7047
                                                    SURFTEN    =         0.0000
                                                    Density    =         1.0108
 ------------------------------------------------------------------------------


 NSTEP =   175000   TIME(PS) =     675.000  TEMP(K) =   310.54  PRESS =     0.0
 Etot   =   -212518.6687  EKtot   =     85340.6562  EPtot      =   -297859.3250
 BOND   =      6508.7273  ANGLE   =     25653.7619  DIHED      =     18505.4714
 1-4 NB =      6328.2820  1-4 EEL =      3532.9953  VDWAALS    =     16471.4395
 EELEC  =   -374860.0024  EHBOND  =         0.0000  RESTRAINT  =         0.0000
 EKCMT  =         0.0000  VIRIAL  =         0.0000  VOLUME     =   1256582.9809
                                                    SURFTEN    =         0.0000
                                                    Density    =         1.0101
 ------------------------------------------------------------------------------


 NSTEP =   176000   TIME(PS) =     676.000  TEMP(K) =   311.64  PRESS =     0.0
 Etot   =   -212170.8660  EKtot   =     85644.0156  EPtot      =   -297814.8817
 BOND   =      6477.1658  ANGLE   =     25690.8160  DIHED      =     18366.5557
 1-4 NB =      6221.8546  1-4 EEL =      3449.3192  VDWAALS    =     16327.2697
 EELEC  =   -374347.8626  EHBOND  =         0.0000  RESTRAINT  =         0.0000
 EKCMT  =         0.0000  VIRIAL  =         0.0000  VOLUME     =   1256164.1511
                                                    SURFTEN    =         0.0000
                                                    Density    =         1.0105
 ------------------------------------------------------------------------------


 NSTEP =   177000   TIME(PS) =     677.000  TEMP(K) =   312.60  PRESS =     0.0
 Etot   =   -212110.6818  EKtot   =     85907.0078  EPtot      =   -298017.6896
 BOND   =      6463.5110  ANGLE   =     25707.0832  DIHED      =     18462.4471
 1-4 NB =      6312.4929  1-4 EEL =      3605.8438  VDWAALS    =     16796.1028
 EELEC  =   -375365.1705  EHBOND  =         0.0000  RESTRAINT  =         0.0000
 EKCMT  =         0.0000  VIRIAL  =         0.0000  VOLUME     =   1256192.1535
                                                    SURFTEN    =         0.0000
                                                    Density    =         1.0104
 ------------------------------------------------------------------------------


 NSTEP =   178000   TIME(PS) =     678.000  TEMP(K) =   311.16  PRESS =     0.0
 Etot   =   -212119.1651  EKtot   =     85511.0000  EPtot      =   -297630.1651
 BOND   =      6611.5736  ANGLE   =     25527.9985  DIHED      =     18556.4470
 1-4 NB =      6360.9962  1-4 EEL =      3481.0411  VDWAALS    =     16622.7690
 EELEC  =   -374790.9906  EHBOND  =         0.0000  RESTRAINT  =         0.0000
 EKCMT  =         0.0000  VIRIAL  =         0.0000  VOLUME     =   1256192.1535
                                                    SURFTEN    =         0.0000
                                                    Density    =         1.0104
 ------------------------------------------------------------------------------


 NSTEP =   179000   TIME(PS) =     679.000  TEMP(K) =   309.98  PRESS =     0.0
 Etot   =   -213137.0711  EKtot   =     85188.7422  EPtot      =   -298325.8133
 BOND   =      6461.5820  ANGLE   =     25548.3049  DIHED      =     18536.3359
 1-4 NB =      6335.0772  1-4 EEL =      3507.5310  VDWAALS    =     16684.6920
 EELEC  =   -375399.3364  EHBOND  =         0.0000  RESTRAINT  =         0.0000
 EKCMT  =         0.0000  VIRIAL  =         0.0000  VOLUME     =   1255972.6327
                                                    SURFTEN    =         0.0000
                                                    Density    =         1.0106
 ------------------------------------------------------------------------------


 NSTEP =   180000   TIME(PS) =     680.000  TEMP(K) =   309.61  PRESS =     0.0
 Etot   =   -212964.2855  EKtot   =     85086.9531  EPtot      =   -298051.2386
 BOND   =      6413.9646  ANGLE   =     25595.3748  DIHED      =     18579.8433
 1-4 NB =      6340.2689  1-4 EEL =      3532.3679  VDWAALS    =     16326.9032
 EELEC  =   -374839.9612  EHBOND  =         0.0000  RESTRAINT  =         0.0000
 EKCMT  =         0.0000  VIRIAL  =         0.0000  VOLUME     =   1256033.6094
                                                    SURFTEN    =         0.0000
                                                    Density    =         1.0106
 ------------------------------------------------------------------------------


 NSTEP =   181000   TIME(PS) =     681.000  TEMP(K) =   309.38  PRESS =     0.0
 Etot   =   -212822.9336  EKtot   =     85022.6484  EPtot      =   -297845.5820
 BOND   =      6467.9080  ANGLE   =     25589.5297  DIHED      =     18458.8156
 1-4 NB =      6312.8067  1-4 EEL =      3475.6429  VDWAALS    =     16381.4494
 EELEC  =   -374531.7342  EHBOND  =         0.0000  RESTRAINT  =         0.0000
 EKCMT  =         0.0000  VIRIAL  =         0.0000  VOLUME     =   1253858.1295
                                                    SURFTEN    =         0.0000
                                                    Density    =         1.0123
 ------------------------------------------------------------------------------


 NSTEP =   182000   TIME(PS) =     682.000  TEMP(K) =   309.40  PRESS =     0.0
 Etot   =   -212898.8348  EKtot   =     85029.2656  EPtot      =   -297928.1004
 BOND   =      6427.7658  ANGLE   =     25362.3507  DIHED      =     18519.6384
 1-4 NB =      6352.3725  1-4 EEL =      3576.5664  VDWAALS    =     16243.1044
 EELEC  =   -374409.8987  EHBOND  =         0.0000  RESTRAINT  =         0.0000
 EKCMT  =         0.0000  VIRIAL  =         0.0000  VOLUME     =   1257374.3385
                                                    SURFTEN    =         0.0000
                                                    Density    =         1.0095
 ------------------------------------------------------------------------------


 NSTEP =   183000   TIME(PS) =     683.000  TEMP(K) =   309.54  PRESS =     0.0
 Etot   =   -213264.7168  EKtot   =     85067.1094  EPtot      =   -298331.8262
 BOND   =      6504.0050  ANGLE   =     25318.8900  DIHED      =     18428.3210
 1-4 NB =      6311.1229  1-4 EEL =      3524.0001  VDWAALS    =     16162.4062
 EELEC  =   -374580.5714  EHBOND  =         0.0000  RESTRAINT  =         0.0000
 EKCMT  =         0.0000  VIRIAL  =         0.0000  VOLUME     =   1257231.6158
                                                    SURFTEN    =         0.0000
                                                    Density    =         1.0096
 ------------------------------------------------------------------------------


 NSTEP =   184000   TIME(PS) =     684.000  TEMP(K) =   309.76  PRESS =     0.0
 Etot   =   -212804.3041  EKtot   =     85127.5625  EPtot      =   -297931.8666
 BOND   =      6550.0933  ANGLE   =     25603.6364  DIHED      =     18467.3470
 1-4 NB =      6303.5929  1-4 EEL =      3503.5676  VDWAALS    =     16613.7265
 EELEC  =   -374973.8303  EHBOND  =         0.0000  RESTRAINT  =         0.0000
 EKCMT  =         0.0000  VIRIAL  =         0.0000  VOLUME     =   1257060.2806
                                                    SURFTEN    =         0.0000
                                                    Density    =         1.0097
 ------------------------------------------------------------------------------


 NSTEP =   185000   TIME(PS) =     685.000  TEMP(K) =   309.20  PRESS =     0.0
 Etot   =   -213045.2187  EKtot   =     84972.5391  EPtot      =   -298017.7578
 BOND   =      6394.6740  ANGLE   =     25670.6207  DIHED      =     18464.4845
 1-4 NB =      6290.3537  1-4 EEL =      3481.3384  VDWAALS    =     16554.1138
 EELEC  =   -374873.3429  EHBOND  =         0.0000  RESTRAINT  =         0.0000
 EKCMT  =         0.0000  VIRIAL  =         0.0000  VOLUME     =   1258919.7532
                                                    SURFTEN    =         0.0000
                                                    Density    =         1.0083
 ------------------------------------------------------------------------------


 NSTEP =   186000   TIME(PS) =     686.000  TEMP(K) =   311.13  PRESS =     0.0
 Etot   =   -212377.8084  EKtot   =     85504.1172  EPtot      =   -297881.9256
 BOND   =      6512.9710  ANGLE   =     25609.4889  DIHED      =     18525.6892
 1-4 NB =      6340.6960  1-4 EEL =      3508.5463  VDWAALS    =     15943.0336
 EELEC  =   -374322.3505  EHBOND  =         0.0000  RESTRAINT  =         0.0000
 EKCMT  =         0.0000  VIRIAL  =         0.0000  VOLUME     =   1258341.5761
                                                    SURFTEN    =         0.0000
                                                    Density    =         1.0087
 ------------------------------------------------------------------------------


 NSTEP =   187000   TIME(PS) =     687.000  TEMP(K) =   310.33  PRESS =     0.0
 Etot   =   -212496.5879  EKtot   =     85284.2969  EPtot      =   -297780.8847
 BOND   =      6660.1939  ANGLE   =     25558.7606  DIHED      =     18497.7701
 1-4 NB =      6323.7849  1-4 EEL =      3467.2149  VDWAALS    =     16419.8002
 EELEC  =   -374708.4094  EHBOND  =         0.0000  RESTRAINT  =         0.0000
 EKCMT  =         0.0000  VIRIAL  =         0.0000  VOLUME     =   1257285.6621
                                                    SURFTEN    =         0.0000
                                                    Density    =         1.0096
 ------------------------------------------------------------------------------


 NSTEP =   188000   TIME(PS) =     688.000  TEMP(K) =   310.64  PRESS =     0.0
 Etot   =   -212895.9850  EKtot   =     85368.6172  EPtot      =   -298264.6021
 BOND   =      6488.2128  ANGLE   =     25548.0259  DIHED      =     18478.6827
 1-4 NB =      6320.0803  1-4 EEL =      3524.5155  VDWAALS    =     16481.0151
 EELEC  =   -375105.1345  EHBOND  =         0.0000  RESTRAINT  =         0.0000
 EKCMT  =         0.0000  VIRIAL  =         0.0000  VOLUME     =   1257607.6892
                                                    SURFTEN    =         0.0000
                                                    Density    =         1.0093
 ------------------------------------------------------------------------------


 NSTEP =   189000   TIME(PS) =     689.000  TEMP(K) =   309.43  PRESS =     0.0
 Etot   =   -212642.8176  EKtot   =     85036.4453  EPtot      =   -297679.2629
 BOND   =      6518.8508  ANGLE   =     25651.3533  DIHED      =     18530.1865
 1-4 NB =      6318.0410  1-4 EEL =      3456.9498  VDWAALS    =     16152.0070
 EELEC  =   -374306.6513  EHBOND  =         0.0000  RESTRAINT  =         0.0000
 EKCMT  =         0.0000  VIRIAL  =         0.0000  VOLUME     =   1257354.3220
                                                    SURFTEN    =         0.0000
                                                    Density    =         1.0095
 ------------------------------------------------------------------------------


 NSTEP =   190000   TIME(PS) =     690.000  TEMP(K) =   310.33  PRESS =     0.0
 Etot   =   -213132.9915  EKtot   =     85284.8516  EPtot      =   -298417.8431
 BOND   =      6523.6772  ANGLE   =     25455.1565  DIHED      =     18429.0710
 1-4 NB =      6298.9732  1-4 EEL =      3452.1478  VDWAALS    =     16033.1729
 EELEC  =   -374610.0417  EHBOND  =         0.0000  RESTRAINT  =         0.0000
 EKCMT  =         0.0000  VIRIAL  =         0.0000  VOLUME     =   1256339.6588
                                                    SURFTEN    =         0.0000
                                                    Density    =         1.0103
 ------------------------------------------------------------------------------


 NSTEP =   191000   TIME(PS) =     691.000  TEMP(K) =   310.66  PRESS =     0.0
 Etot   =   -212696.3924  EKtot   =     85374.3359  EPtot      =   -298070.7283
 BOND   =      6580.3598  ANGLE   =     25618.9684  DIHED      =     18474.3596
 1-4 NB =      6339.2969  1-4 EEL =      3457.8275  VDWAALS    =     15970.8704
 EELEC  =   -374512.4109  EHBOND  =         0.0000  RESTRAINT  =         0.0000
 EKCMT  =         0.0000  VIRIAL  =         0.0000  VOLUME     =   1258720.7996
                                                    SURFTEN    =         0.0000
                                                    Density    =         1.0084
 ------------------------------------------------------------------------------


 NSTEP =   192000   TIME(PS) =     692.000  TEMP(K) =   309.23  PRESS =     0.0
 Etot   =   -212985.7878  EKtot   =     84981.9609  EPtot      =   -297967.7488
 BOND   =      6540.5776  ANGLE   =     25471.5838  DIHED      =     18472.8338
 1-4 NB =      6265.3989  1-4 EEL =      3408.6520  VDWAALS    =     16766.4709
 EELEC  =   -374893.2657  EHBOND  =         0.0000  RESTRAINT  =         0.0000
 EKCMT  =         0.0000  VIRIAL  =         0.0000  VOLUME     =   1259293.3156
                                                    SURFTEN    =         0.0000
                                                    Density    =         1.0080
 ------------------------------------------------------------------------------


 NSTEP =   193000   TIME(PS) =     693.000  TEMP(K) =   309.17  PRESS =     0.0
 Etot   =   -213509.5910  EKtot   =     84965.6250  EPtot      =   -298475.2160
 BOND   =      6560.2844  ANGLE   =     25397.4437  DIHED      =     18523.7310
 1-4 NB =      6281.4919  1-4 EEL =      3417.3638  VDWAALS    =     16492.2675
 EELEC  =   -375147.7982  EHBOND  =         0.0000  RESTRAINT  =         0.0000
 EKCMT  =         0.0000  VIRIAL  =         0.0000  VOLUME     =   1258858.7325
                                                    SURFTEN    =         0.0000
                                                    Density    =         1.0083
 ------------------------------------------------------------------------------


 NSTEP =   194000   TIME(PS) =     694.000  TEMP(K) =   310.86  PRESS =     0.0
 Etot   =   -212250.6008  EKtot   =     85428.6250  EPtot      =   -297679.2258
 BOND   =      6579.3095  ANGLE   =     25441.8199  DIHED      =     18554.9496
 1-4 NB =      6311.9512  1-4 EEL =      3609.1449  VDWAALS    =     15951.4125
 EELEC  =   -374127.8133  EHBOND  =         0.0000  RESTRAINT  =         0.0000
 EKCMT  =         0.0000  VIRIAL  =         0.0000  VOLUME     =   1258824.7346
                                                    SURFTEN    =         0.0000
                                                    Density    =         1.0083
 ------------------------------------------------------------------------------


 NSTEP =   195000   TIME(PS) =     695.000  TEMP(K) =   311.58  PRESS =     0.0
 Etot   =   -212268.7445  EKtot   =     85627.2500  EPtot      =   -297895.9945
 BOND   =      6551.0096  ANGLE   =     25368.6538  DIHED      =     18478.9749
 1-4 NB =      6313.2538  1-4 EEL =      3470.7750  VDWAALS    =     16436.6424
 EELEC  =   -374515.3041  EHBOND  =         0.0000  RESTRAINT  =         0.0000
 EKCMT  =         0.0000  VIRIAL  =         0.0000  VOLUME     =   1259001.7487
                                                    SURFTEN    =         0.0000
                                                    Density    =         1.0082
 ------------------------------------------------------------------------------


 NSTEP =   196000   TIME(PS) =     696.000  TEMP(K) =   310.07  PRESS =     0.0
 Etot   =   -212549.0656  EKtot   =     85213.4766  EPtot      =   -297762.5422
 BOND   =      6485.0162  ANGLE   =     25730.1569  DIHED      =     18525.6598
 1-4 NB =      6348.1946  1-4 EEL =      3515.4927  VDWAALS    =     16829.4788
 EELEC  =   -375196.5411  EHBOND  =         0.0000  RESTRAINT  =         0.0000
 EKCMT  =         0.0000  VIRIAL  =         0.0000  VOLUME     =   1258391.3728
                                                    SURFTEN    =         0.0000
                                                    Density    =         1.0087
 ------------------------------------------------------------------------------


 NSTEP =   197000   TIME(PS) =     697.000  TEMP(K) =   309.68  PRESS =     0.0
 Etot   =   -212994.8133  EKtot   =     85105.6484  EPtot      =   -298100.4617
 BOND   =      6464.7133  ANGLE   =     25513.7792  DIHED      =     18518.5542
 1-4 NB =      6357.6568  1-4 EEL =      3513.9566  VDWAALS    =     16597.2434
 EELEC  =   -375066.3652  EHBOND  =         0.0000  RESTRAINT  =         0.0000
 EKCMT  =         0.0000  VIRIAL  =         0.0000  VOLUME     =   1257656.2124
                                                    SURFTEN    =         0.0000
                                                    Density    =         1.0093
 ------------------------------------------------------------------------------


 NSTEP =   198000   TIME(PS) =     698.000  TEMP(K) =   311.44  PRESS =     0.0
 Etot   =   -212697.3254  EKtot   =     85587.9609  EPtot      =   -298285.2863
 BOND   =      6446.4401  ANGLE   =     25476.9296  DIHED      =     18437.0203
 1-4 NB =      6296.8586  1-4 EEL =      3573.8755  VDWAALS    =     16813.1710
 EELEC  =   -375329.5814  EHBOND  =         0.0000  RESTRAINT  =         0.0000
 EKCMT  =         0.0000  VIRIAL  =         0.0000  VOLUME     =   1258371.4828
                                                    SURFTEN    =         0.0000
                                                    Density    =         1.0087
 ------------------------------------------------------------------------------


 NSTEP =   199000   TIME(PS) =     699.000  TEMP(K) =   309.78  PRESS =     0.0
 Etot   =   -213254.1801  EKtot   =     85133.2266  EPtot      =   -298387.4066
 BOND   =      6505.6160  ANGLE   =     25476.8900  DIHED      =     18481.2652
 1-4 NB =      6316.2354  1-4 EEL =      3530.0492  VDWAALS    =     16535.9576
 EELEC  =   -375233.4199  EHBOND  =         0.0000  RESTRAINT  =         0.0000
 EKCMT  =         0.0000  VIRIAL  =         0.0000  VOLUME     =   1257655.6744
                                                    SURFTEN    =         0.0000
                                                    Density    =         1.0093
 ------------------------------------------------------------------------------


 NSTEP =   200000   TIME(PS) =     700.000  TEMP(K) =   309.87  PRESS =     0.0
 Etot   =   -213067.8545  EKtot   =     85158.1797  EPtot      =   -298226.0342
 BOND   =      6630.7246  ANGLE   =     25707.0954  DIHED      =     18427.2303
 1-4 NB =      6274.2645  1-4 EEL =      3451.9028  VDWAALS    =     16349.9037
 EELEC  =   -375067.1556  EHBOND  =         0.0000  RESTRAINT  =         0.0000
 EKCMT  =         0.0000  VIRIAL  =         0.0000  VOLUME     =   1257705.1472
                                                    SURFTEN    =         0.0000
                                                    Density    =         1.0092
 ------------------------------------------------------------------------------


 NSTEP =   201000   TIME(PS) =     701.000  TEMP(K) =   309.49  PRESS =     0.0
 Etot   =   -212863.5326  EKtot   =     85054.1797  EPtot      =   -297917.7123
 BOND   =      6482.9352  ANGLE   =     25630.5769  DIHED      =     18421.1205
 1-4 NB =      6381.9487  1-4 EEL =      3484.0735  VDWAALS    =     16542.5556
 EELEC  =   -374860.9225  EHBOND  =         0.0000  RESTRAINT  =         0.0000
 EKCMT  =         0.0000  VIRIAL  =         0.0000  VOLUME     =   1256880.7821
                                                    SURFTEN    =         0.0000
                                                    Density    =         1.0099
 ------------------------------------------------------------------------------


 NSTEP =   202000   TIME(PS) =     702.000  TEMP(K) =   307.74  PRESS =     0.0
 Etot   =   -213400.2880  EKtot   =     84571.2578  EPtot      =   -297971.5458
 BOND   =      6516.7318  ANGLE   =     25636.8000  DIHED      =     18423.6755
 1-4 NB =      6248.8885  1-4 EEL =      3386.4256  VDWAALS    =     16768.5404
 EELEC  =   -374952.6075  EHBOND  =         0.0000  RESTRAINT  =         0.0000
 EKCMT  =         0.0000  VIRIAL  =         0.0000  VOLUME     =   1256963.8069
                                                    SURFTEN    =         0.0000
                                                    Density    =         1.0098
 ------------------------------------------------------------------------------


 NSTEP =   203000   TIME(PS) =     703.000  TEMP(K) =   310.78  PRESS =     0.0
 Etot   =   -212742.6683  EKtot   =     85406.5078  EPtot      =   -298149.1762
 BOND   =      6432.2722  ANGLE   =     25450.8920  DIHED      =     18413.4522
 1-4 NB =      6320.9612  1-4 EEL =      3522.0152  VDWAALS    =     16544.3104
 EELEC  =   -374833.0793  EHBOND  =         0.0000  RESTRAINT  =         0.0000
 EKCMT  =         0.0000  VIRIAL  =         0.0000  VOLUME     =   1258728.0917
                                                    SURFTEN    =         0.0000
                                                    Density    =         1.0084
 ------------------------------------------------------------------------------


 NSTEP =   204000   TIME(PS) =     704.000  TEMP(K) =   309.13  PRESS =     0.0
 Etot   =   -212535.7811  EKtot   =     84953.3047  EPtot      =   -297489.0858
 BOND   =      6450.6230  ANGLE   =     25647.2868  DIHED      =     18495.0306
 1-4 NB =      6339.5055  1-4 EEL =      3536.6544  VDWAALS    =     16039.2335
 EELEC  =   -373997.4196  EHBOND  =         0.0000  RESTRAINT  =         0.0000
 EKCMT  =         0.0000  VIRIAL  =         0.0000  VOLUME     =   1259035.1276
                                                    SURFTEN    =         0.0000
                                                    Density    =         1.0082
 ------------------------------------------------------------------------------


 NSTEP =   205000   TIME(PS) =     705.000  TEMP(K) =   311.60  PRESS =     0.0
 Etot   =   -211954.4432  EKtot   =     85632.9297  EPtot      =   -297587.3729
 BOND   =      6484.0361  ANGLE   =     25543.1946  DIHED      =     18476.4742
 1-4 NB =      6305.3275  1-4 EEL =      3474.2819  VDWAALS    =     16017.8373
 EELEC  =   -373888.5244  EHBOND  =         0.0000  RESTRAINT  =         0.0000
 EKCMT  =         0.0000  VIRIAL  =         0.0000  VOLUME     =   1259187.3084
                                                    SURFTEN    =         0.0000
                                                    Density    =         1.0080
 ------------------------------------------------------------------------------


 NSTEP =   206000   TIME(PS) =     706.000  TEMP(K) =   311.58  PRESS =     0.0
 Etot   =   -212723.2347  EKtot   =     85627.1953  EPtot      =   -298350.4300
 BOND   =      6358.3405  ANGLE   =     25499.1346  DIHED      =     18519.7941
 1-4 NB =      6285.1696  1-4 EEL =      3443.1227  VDWAALS    =     16495.2598
 EELEC  =   -374951.2514  EHBOND  =         0.0000  RESTRAINT  =         0.0000
 EKCMT  =         0.0000  VIRIAL  =         0.0000  VOLUME     =   1257982.3648
                                                    SURFTEN    =         0.0000
                                                    Density    =         1.0090
 ------------------------------------------------------------------------------


 NSTEP =   207000   TIME(PS) =     707.000  TEMP(K) =   309.55  PRESS =     0.0
 Etot   =   -213023.6829  EKtot   =     85068.8438  EPtot      =   -298092.5267
 BOND   =      6549.5453  ANGLE   =     25596.0208  DIHED      =     18492.6635
 1-4 NB =      6298.1849  1-4 EEL =      3555.7159  VDWAALS    =     16903.3724
 EELEC  =   -375488.0296  EHBOND  =         0.0000  RESTRAINT  =         0.0000
 EKCMT  =         0.0000  VIRIAL  =         0.0000  VOLUME     =   1257983.8099
                                                    SURFTEN    =         0.0000
                                                    Density    =         1.0090
 ------------------------------------------------------------------------------


 NSTEP =   208000   TIME(PS) =     708.000  TEMP(K) =   310.39  PRESS =     0.0
 Etot   =   -213045.7934  EKtot   =     85301.1172  EPtot      =   -298346.9106
 BOND   =      6577.7242  ANGLE   =     25848.6993  DIHED      =     18423.0674
 1-4 NB =      6340.5554  1-4 EEL =      3535.2636  VDWAALS    =     16357.9959
 EELEC  =   -375430.2165  EHBOND  =         0.0000  RESTRAINT  =         0.0000
 EKCMT  =         0.0000  VIRIAL  =         0.0000  VOLUME     =   1256353.8389
                                                    SURFTEN    =         0.0000
                                                    Density    =         1.0103
 ------------------------------------------------------------------------------


 NSTEP =   209000   TIME(PS) =     709.000  TEMP(K) =   309.38  PRESS =     0.0
 Etot   =   -213480.5274  EKtot   =     85023.9609  EPtot      =   -298504.4883
 BOND   =      6481.6514  ANGLE   =     25408.1511  DIHED      =     18420.0346
 1-4 NB =      6315.2918  1-4 EEL =      3545.3803  VDWAALS    =     16239.5766
 EELEC  =   -374914.5741  EHBOND  =         0.0000  RESTRAINT  =         0.0000
 EKCMT  =         0.0000  VIRIAL  =         0.0000  VOLUME     =   1256113.5912
                                                    SURFTEN    =         0.0000
                                                    Density    =         1.0105
 ------------------------------------------------------------------------------


 NSTEP =   210000   TIME(PS) =     710.000  TEMP(K) =   310.40  PRESS =     0.0
 Etot   =   -212996.4777  EKtot   =     85303.4531  EPtot      =   -298299.9308
 BOND   =      6368.4595  ANGLE   =     25600.8170  DIHED      =     18431.8051
 1-4 NB =      6327.9241  1-4 EEL =      3548.5990  VDWAALS    =     15813.5470
 EELEC  =   -374391.0825  EHBOND  =         0.0000  RESTRAINT  =         0.0000
 EKCMT  =         0.0000  VIRIAL  =         0.0000  VOLUME     =   1255537.1247
                                                    SURFTEN    =         0.0000
                                                    Density    =         1.0110
 ------------------------------------------------------------------------------


 NSTEP =   211000   TIME(PS) =     711.000  TEMP(K) =   309.92  PRESS =     0.0
 Etot   =   -213712.7479  EKtot   =     85172.2422  EPtot      =   -298884.9901
 BOND   =      6475.6935  ANGLE   =     25319.5661  DIHED      =     18409.1761
 1-4 NB =      6283.8378  1-4 EEL =      3462.7819  VDWAALS    =     16189.9000
 EELEC  =   -375025.9455  EHBOND  =         0.0000  RESTRAINT  =         0.0000
 EKCMT  =         0.0000  VIRIAL  =         0.0000  VOLUME     =   1253720.9345
                                                    SURFTEN    =         0.0000
                                                    Density    =         1.0124
 ------------------------------------------------------------------------------


 NSTEP =   212000   TIME(PS) =     712.000  TEMP(K) =   309.95  PRESS =     0.0
 Etot   =   -213723.2745  EKtot   =     85180.8828  EPtot      =   -298904.1573
 BOND   =      6395.4749  ANGLE   =     25255.3842  DIHED      =     18463.8611
 1-4 NB =      6340.6772  1-4 EEL =      3550.6148  VDWAALS    =     16233.4761
 EELEC  =   -375143.6456  EHBOND  =         0.0000  RESTRAINT  =         0.0000
 EKCMT  =         0.0000  VIRIAL  =         0.0000  VOLUME     =   1254444.9505
                                                    SURFTEN    =         0.0000
                                                    Density    =         1.0118
 ------------------------------------------------------------------------------


 NSTEP =   213000   TIME(PS) =     713.000  TEMP(K) =   309.17  PRESS =     0.0
 Etot   =   -213465.1068  EKtot   =     84966.1016  EPtot      =   -298431.2084
 BOND   =      6523.8715  ANGLE   =     25349.9850  DIHED      =     18432.4085
 1-4 NB =      6283.2588  1-4 EEL =      3517.3529  VDWAALS    =     16465.8815
 EELEC  =   -375003.9667  EHBOND  =         0.0000  RESTRAINT  =         0.0000
 EKCMT  =         0.0000  VIRIAL  =         0.0000  VOLUME     =   1254896.0277
                                                    SURFTEN    =         0.0000
                                                    Density    =         1.0115
 ------------------------------------------------------------------------------


 NSTEP =   214000   TIME(PS) =     714.000  TEMP(K) =   308.80  PRESS =     0.0
 Etot   =   -213570.9517  EKtot   =     84864.8594  EPtot      =   -298435.8110
 BOND   =      6416.2384  ANGLE   =     25671.7343  DIHED      =     18343.0683
 1-4 NB =      6287.8006  1-4 EEL =      3500.0884  VDWAALS    =     16635.2825
 EELEC  =   -375290.0235  EHBOND  =         0.0000  RESTRAINT  =         0.0000
 EKCMT  =         0.0000  VIRIAL  =         0.0000  VOLUME     =   1254544.3340
                                                    SURFTEN    =         0.0000
                                                    Density    =         1.0118
 ------------------------------------------------------------------------------


 NSTEP =   215000   TIME(PS) =     715.000  TEMP(K) =   308.48  PRESS =     0.0
 Etot   =   -213984.0647  EKtot   =     84776.3672  EPtot      =   -298760.4319
 BOND   =      6466.4977  ANGLE   =     25333.3881  DIHED      =     18393.4704
 1-4 NB =      6312.4366  1-4 EEL =      3584.0360  VDWAALS    =     15984.2694
 EELEC  =   -374834.5301  EHBOND  =         0.0000  RESTRAINT  =         0.0000
 EKCMT  =         0.0000  VIRIAL  =         0.0000  VOLUME     =   1254289.5859
                                                    SURFTEN    =         0.0000
                                                    Density    =         1.0120
 ------------------------------------------------------------------------------


 NSTEP =   216000   TIME(PS) =     716.000  TEMP(K) =   310.49  PRESS =     0.0
 Etot   =   -212996.6678  EKtot   =     85329.4531  EPtot      =   -298326.1209
 BOND   =      6621.8036  ANGLE   =     25433.8399  DIHED      =     18469.2350
 1-4 NB =      6302.5876  1-4 EEL =      3492.6299  VDWAALS    =     16741.7774
 EELEC  =   -375387.9943  EHBOND  =         0.0000  RESTRAINT  =         0.0000
 EKCMT  =         0.0000  VIRIAL  =         0.0000  VOLUME     =   1253753.2321
                                                    SURFTEN    =         0.0000
                                                    Density    =         1.0124
 ------------------------------------------------------------------------------


 NSTEP =   217000   TIME(PS) =     717.000  TEMP(K) =   310.49  PRESS =     0.0
 Etot   =   -212784.9893  EKtot   =     85328.4219  EPtot      =   -298113.4112
 BOND   =      6435.7219  ANGLE   =     25452.5140  DIHED      =     18516.0355
 1-4 NB =      6369.7482  1-4 EEL =      3432.7020  VDWAALS    =     16321.6749
 EELEC  =   -374641.8078  EHBOND  =         0.0000  RESTRAINT  =         0.0000
 EKCMT  =         0.0000  VIRIAL  =         0.0000  VOLUME     =   1255039.5764
                                                    SURFTEN    =         0.0000
                                                    Density    =         1.0114
 ------------------------------------------------------------------------------


 NSTEP =   218000   TIME(PS) =     718.000  TEMP(K) =   309.78  PRESS =     0.0
 Etot   =   -212522.2139  EKtot   =     85132.8047  EPtot      =   -297655.0185
 BOND   =      6543.0875  ANGLE   =     25778.9291  DIHED      =     18457.3634
 1-4 NB =      6297.7311  1-4 EEL =      3529.2019  VDWAALS    =     16241.5219
 EELEC  =   -374502.8535  EHBOND  =         0.0000  RESTRAINT  =         0.0000
 EKCMT  =         0.0000  VIRIAL  =         0.0000  VOLUME     =   1255937.1784
                                                    SURFTEN    =         0.0000
                                                    Density    =         1.0106
 ------------------------------------------------------------------------------


 NSTEP =   219000   TIME(PS) =     719.000  TEMP(K) =   309.80  PRESS =     0.0
 Etot   =   -213347.9652  EKtot   =     85139.5312  EPtot      =   -298487.4964
 BOND   =      6364.3420  ANGLE   =     25297.7138  DIHED      =     18476.0137
 1-4 NB =      6286.5843  1-4 EEL =      3531.2072  VDWAALS    =     16064.2351
 EELEC  =   -374507.5925  EHBOND  =         0.0000  RESTRAINT  =         0.0000
 EKCMT  =         0.0000  VIRIAL  =         0.0000  VOLUME     =   1256024.3486
                                                    SURFTEN    =         0.0000
                                                    Density    =         1.0106
 ------------------------------------------------------------------------------


 NSTEP =   220000   TIME(PS) =     720.000  TEMP(K) =   310.22  PRESS =     0.0
 Etot   =   -212985.7641  EKtot   =     85254.3125  EPtot      =   -298240.0766
 BOND   =      6463.5988  ANGLE   =     25606.4292  DIHED      =     18577.6398
 1-4 NB =      6354.4109  1-4 EEL =      3470.3679  VDWAALS    =     16411.8233
 EELEC  =   -375124.3465  EHBOND  =         0.0000  RESTRAINT  =         0.0000
 EKCMT  =         0.0000  VIRIAL  =         0.0000  VOLUME     =   1255806.1779
                                                    SURFTEN    =         0.0000
                                                    Density    =         1.0107
 ------------------------------------------------------------------------------


 NSTEP =   221000   TIME(PS) =     721.000  TEMP(K) =   310.56  PRESS =     0.0
 Etot   =   -212637.7291  EKtot   =     85348.6797  EPtot      =   -297986.4088
 BOND   =      6447.3934  ANGLE   =     25516.8456  DIHED      =     18476.4269
 1-4 NB =      6275.1530  1-4 EEL =      3538.4726  VDWAALS    =     16634.0262
 EELEC  =   -374874.7266  EHBOND  =         0.0000  RESTRAINT  =         0.0000
 EKCMT  =         0.0000  VIRIAL  =         0.0000  VOLUME     =   1255693.5290
                                                    SURFTEN    =         0.0000
                                                    Density    =         1.0108
 ------------------------------------------------------------------------------


 NSTEP =   222000   TIME(PS) =     722.000  TEMP(K) =   309.23  PRESS =     0.0
 Etot   =   -213048.2526  EKtot   =     84982.7344  EPtot      =   -298030.9870
 BOND   =      6529.8734  ANGLE   =     25523.1283  DIHED      =     18533.8365
 1-4 NB =      6311.9064  1-4 EEL =      3520.9264  VDWAALS    =     16477.9904
 EELEC  =   -374928.6485  EHBOND  =         0.0000  RESTRAINT  =         0.0000
 EKCMT  =         0.0000  VIRIAL  =         0.0000  VOLUME     =   1255810.3479
                                                    SURFTEN    =         0.0000
                                                    Density    =         1.0107
 ------------------------------------------------------------------------------


 NSTEP =   223000   TIME(PS) =     723.000  TEMP(K) =   309.65  PRESS =     0.0
 Etot   =   -213116.8232  EKtot   =     85098.6016  EPtot      =   -298215.4248
 BOND   =      6398.0305  ANGLE   =     25306.1953  DIHED      =     18533.6954
 1-4 NB =      6314.1989  1-4 EEL =      3541.9840  VDWAALS    =     16321.0295
 EELEC  =   -374630.5583  EHBOND  =         0.0000  RESTRAINT  =         0.0000
 EKCMT  =         0.0000  VIRIAL  =         0.0000  VOLUME     =   1256221.8539
                                                    SURFTEN    =         0.0000
                                                    Density    =         1.0104
 ------------------------------------------------------------------------------


 NSTEP =   224000   TIME(PS) =     724.000  TEMP(K) =   309.37  PRESS =     0.0
 Etot   =   -213017.8545  EKtot   =     85021.5625  EPtot      =   -298039.4170
 BOND   =      6476.9549  ANGLE   =     25584.6350  DIHED      =     18399.8191
 1-4 NB =      6300.6171  1-4 EEL =      3494.6196  VDWAALS    =     16107.2141
 EELEC  =   -374403.2767  EHBOND  =         0.0000  RESTRAINT  =         0.0000
 EKCMT  =         0.0000  VIRIAL  =         0.0000  VOLUME     =   1257798.2129
                                                    SURFTEN    =         0.0000
                                                    Density    =         1.0091
 ------------------------------------------------------------------------------


 NSTEP =   225000   TIME(PS) =     725.000  TEMP(K) =   309.77  PRESS =     0.0
 Etot   =   -213346.8759  EKtot   =     85131.3047  EPtot      =   -298478.1806
 BOND   =      6499.8384  ANGLE   =     25264.5251  DIHED      =     18387.2226
 1-4 NB =      6288.5504  1-4 EEL =      3495.7650  VDWAALS    =     16214.7604
 EELEC  =   -374628.8424  EHBOND  =         0.0000  RESTRAINT  =         0.0000
 EKCMT  =         0.0000  VIRIAL  =         0.0000  VOLUME     =   1257244.7747
                                                    SURFTEN    =         0.0000
                                                    Density    =         1.0096
 ------------------------------------------------------------------------------


 NSTEP =   226000   TIME(PS) =     726.000  TEMP(K) =   309.68  PRESS =     0.0
 Etot   =   -213007.2544  EKtot   =     85104.7188  EPtot      =   -298111.9732
 BOND   =      6471.7018  ANGLE   =     25459.1471  DIHED      =     18493.5394
 1-4 NB =      6353.3925  1-4 EEL =      3526.9726  VDWAALS    =     16218.7136
 EELEC  =   -374635.4402  EHBOND  =         0.0000  RESTRAINT  =         0.0000
 EKCMT  =         0.0000  VIRIAL  =         0.0000  VOLUME     =   1257699.3643
                                                    SURFTEN    =         0.0000
                                                    Density    =         1.0092
 ------------------------------------------------------------------------------


 NSTEP =   227000   TIME(PS) =     727.000  TEMP(K) =   310.30  PRESS =     0.0
 Etot   =   -212956.8464  EKtot   =     85275.7734  EPtot      =   -298232.6198
 BOND   =      6524.1049  ANGLE   =     25254.4639  DIHED      =     18466.7730
 1-4 NB =      6350.2951  1-4 EEL =      3618.2146  VDWAALS    =     16445.0271
 EELEC  =   -374891.4984  EHBOND  =         0.0000  RESTRAINT  =         0.0000
 EKCMT  =         0.0000  VIRIAL  =         0.0000  VOLUME     =   1256480.5560
                                                    SURFTEN    =         0.0000
                                                    Density    =         1.0102
 ------------------------------------------------------------------------------


 NSTEP =   228000   TIME(PS) =     728.000  TEMP(K) =   310.51  PRESS =     0.0
 Etot   =   -212927.4296  EKtot   =     85332.3438  EPtot      =   -298259.7733
 BOND   =      6403.6764  ANGLE   =     25655.6898  DIHED      =     18476.2794
 1-4 NB =      6319.1907  1-4 EEL =      3566.3478  VDWAALS    =     15902.8823
 EELEC  =   -374583.8397  EHBOND  =         0.0000  RESTRAINT  =         0.0000
 EKCMT  =         0.0000  VIRIAL  =         0.0000  VOLUME     =   1256210.7779
                                                    SURFTEN    =         0.0000
                                                    Density    =         1.0104
 ------------------------------------------------------------------------------


 NSTEP =   229000   TIME(PS) =     729.000  TEMP(K) =   310.48  PRESS =     0.0
 Etot   =   -213066.5788  EKtot   =     85324.1875  EPtot      =   -298390.7663
 BOND   =      6526.4256  ANGLE   =     25419.1321  DIHED      =     18424.8999
 1-4 NB =      6286.3672  1-4 EEL =      3484.9499  VDWAALS    =     16207.3814
 EELEC  =   -374739.9224  EHBOND  =         0.0000  RESTRAINT  =         0.0000
 EKCMT  =         0.0000  VIRIAL  =         0.0000  VOLUME     =   1255410.4827
                                                    SURFTEN    =         0.0000
                                                    Density    =         1.0111
 ------------------------------------------------------------------------------


 NSTEP =   230000   TIME(PS) =     730.000  TEMP(K) =   308.72  PRESS =     0.0
 Etot   =   -213652.4885  EKtot   =     84843.0234  EPtot      =   -298495.5119
 BOND   =      6554.8822  ANGLE   =     25436.2461  DIHED      =     18387.1495
 1-4 NB =      6295.8610  1-4 EEL =      3557.6301  VDWAALS    =     16340.0562
 EELEC  =   -375067.3370  EHBOND  =         0.0000  RESTRAINT  =         0.0000
 EKCMT  =         0.0000  VIRIAL  =         0.0000  VOLUME     =   1254824.7938
                                                    SURFTEN    =         0.0000
                                                    Density    =         1.0115
 ------------------------------------------------------------------------------


 NSTEP =   231000   TIME(PS) =     731.000  TEMP(K) =   310.79  PRESS =     0.0
 Etot   =   -213042.7364  EKtot   =     85411.5156  EPtot      =   -298454.2520
 BOND   =      6548.2653  ANGLE   =     25570.2469  DIHED      =     18458.0834
 1-4 NB =      6323.5093  1-4 EEL =      3496.9935  VDWAALS    =     15917.9936
 EELEC  =   -374769.3439  EHBOND  =         0.0000  RESTRAINT  =         0.0000
 EKCMT  =         0.0000  VIRIAL  =         0.0000  VOLUME     =   1255189.6043
                                                    SURFTEN    =         0.0000
                                                    Density    =         1.0112
 ------------------------------------------------------------------------------


 NSTEP =   232000   TIME(PS) =     732.000  TEMP(K) =   311.50  PRESS =     0.0
 Etot   =   -212796.9336  EKtot   =     85606.6641  EPtot      =   -298403.5976
 BOND   =      6486.8341  ANGLE   =     25452.8068  DIHED      =     18420.9358
 1-4 NB =      6385.5482  1-4 EEL =      3467.5580  VDWAALS    =     16311.9059
 EELEC  =   -374929.1865  EHBOND  =         0.0000  RESTRAINT  =         0.0000
 EKCMT  =         0.0000  VIRIAL  =         0.0000  VOLUME     =   1256829.2692
                                                    SURFTEN    =         0.0000
                                                    Density    =         1.0099
 ------------------------------------------------------------------------------


 NSTEP =   233000   TIME(PS) =     733.000  TEMP(K) =   310.26  PRESS =     0.0
 Etot   =   -213033.3744  EKtot   =     85265.7266  EPtot      =   -298299.1009
 BOND   =      6544.3197  ANGLE   =     25330.4587  DIHED      =     18395.7910
 1-4 NB =      6347.4459  1-4 EEL =      3577.2146  VDWAALS    =     16402.8503
 EELEC  =   -374897.1811  EHBOND  =         0.0000  RESTRAINT  =         0.0000
 EKCMT  =         0.0000  VIRIAL  =         0.0000  VOLUME     =   1256511.3481
                                                    SURFTEN    =         0.0000
                                                    Density    =         1.0102
 ------------------------------------------------------------------------------


 NSTEP =   234000   TIME(PS) =     734.000  TEMP(K) =   311.31  PRESS =     0.0
 Etot   =   -212809.9674  EKtot   =     85553.5391  EPtot      =   -298363.5064
 BOND   =      6488.7501  ANGLE   =     25527.2346  DIHED      =     18475.0166
 1-4 NB =      6312.6325  1-4 EEL =      3479.4481  VDWAALS    =     15832.3828
 EELEC  =   -374478.9710  EHBOND  =         0.0000  RESTRAINT  =         0.0000
 EKCMT  =         0.0000  VIRIAL  =         0.0000  VOLUME     =   1256512.6112
                                                    SURFTEN    =         0.0000
                                                    Density    =         1.0102
 ------------------------------------------------------------------------------


 NSTEP =   235000   TIME(PS) =     735.000  TEMP(K) =   310.98  PRESS =     0.0
 Etot   =   -212779.8628  EKtot   =     85462.2344  EPtot      =   -298242.0972
 BOND   =      6473.8797  ANGLE   =     25509.8281  DIHED      =     18444.3612
 1-4 NB =      6314.9980  1-4 EEL =      3586.6744  VDWAALS    =     16194.4019
 EELEC  =   -374766.2405  EHBOND  =         0.0000  RESTRAINT  =         0.0000
 EKCMT  =         0.0000  VIRIAL  =         0.0000  VOLUME     =   1257498.0848
                                                    SURFTEN    =         0.0000
                                                    Density    =         1.0094
 ------------------------------------------------------------------------------


 NSTEP =   236000   TIME(PS) =     736.000  TEMP(K) =   310.64  PRESS =     0.0
 Etot   =   -212709.7882  EKtot   =     85368.7422  EPtot      =   -298078.5304
 BOND   =      6451.6951  ANGLE   =     25513.1969  DIHED      =     18298.2266
 1-4 NB =      6279.3342  1-4 EEL =      3543.3645  VDWAALS    =     16619.1998
 EELEC  =   -374783.5476  EHBOND  =         0.0000  RESTRAINT  =         0.0000
 EKCMT  =         0.0000  VIRIAL  =         0.0000  VOLUME     =   1259267.0740
                                                    SURFTEN    =         0.0000
                                                    Density    =         1.0080
 ------------------------------------------------------------------------------


 NSTEP =   237000   TIME(PS) =     737.000  TEMP(K) =   310.26  PRESS =     0.0
 Etot   =   -212859.2919  EKtot   =     85265.6797  EPtot      =   -298124.9716
 BOND   =      6519.5134  ANGLE   =     25489.9650  DIHED      =     18479.0082
 1-4 NB =      6341.6443  1-4 EEL =      3515.6000  VDWAALS    =     16506.1019
 EELEC  =   -374976.8044  EHBOND  =         0.0000  RESTRAINT  =         0.0000
 EKCMT  =         0.0000  VIRIAL  =         0.0000  VOLUME     =   1259208.2274
                                                    SURFTEN    =         0.0000
                                                    Density    =         1.0080
 ------------------------------------------------------------------------------


 NSTEP =   238000   TIME(PS) =     738.000  TEMP(K) =   309.70  PRESS =     0.0
 Etot   =   -213075.9879  EKtot   =     85110.8984  EPtot      =   -298186.8864
 BOND   =      6525.0485  ANGLE   =     25673.6553  DIHED      =     18391.3869
 1-4 NB =      6348.0312  1-4 EEL =      3503.7611  VDWAALS    =     16446.6950
 EELEC  =   -375075.4645  EHBOND  =         0.0000  RESTRAINT  =         0.0000
 EKCMT  =         0.0000  VIRIAL  =         0.0000  VOLUME     =   1257939.2883
                                                    SURFTEN    =         0.0000
                                                    Density    =         1.0090
 ------------------------------------------------------------------------------


 NSTEP =   239000   TIME(PS) =     739.000  TEMP(K) =   309.17  PRESS =     0.0
 Etot   =   -213001.3027  EKtot   =     84965.8203  EPtot      =   -297967.1230
 BOND   =      6515.0327  ANGLE   =     25552.5546  DIHED      =     18551.2142
 1-4 NB =      6352.9218  1-4 EEL =      3524.1738  VDWAALS    =     16639.1386
 EELEC  =   -375102.1589  EHBOND  =         0.0000  RESTRAINT  =         0.0000
 EKCMT  =         0.0000  VIRIAL  =         0.0000  VOLUME     =   1257004.3222
                                                    SURFTEN    =         0.0000
                                                    Density    =         1.0098
 ------------------------------------------------------------------------------


 NSTEP =   240000   TIME(PS) =     740.000  TEMP(K) =   310.90  PRESS =     0.0
 Etot   =   -212448.0387  EKtot   =     85441.3359  EPtot      =   -297889.3747
 BOND   =      6418.9413  ANGLE   =     25781.0159  DIHED      =     18501.7950
 1-4 NB =      6327.1884  1-4 EEL =      3405.0447  VDWAALS    =     16589.0524
 EELEC  =   -374912.4124  EHBOND  =         0.0000  RESTRAINT  =         0.0000
 EKCMT  =         0.0000  VIRIAL  =         0.0000  VOLUME     =   1256246.9466
                                                    SURFTEN    =         0.0000
                                                    Density    =         1.0104
 ------------------------------------------------------------------------------


 NSTEP =   241000   TIME(PS) =     741.000  TEMP(K) =   310.12  PRESS =     0.0
 Etot   =   -213024.3854  EKtot   =     85227.1016  EPtot      =   -298251.4869
 BOND   =      6478.7592  ANGLE   =     25482.4811  DIHED      =     18523.8950
 1-4 NB =      6352.2961  1-4 EEL =      3546.4637  VDWAALS    =     16759.7853
 EELEC  =   -375395.1674  EHBOND  =         0.0000  RESTRAINT  =         0.0000
 EKCMT  =         0.0000  VIRIAL  =         0.0000  VOLUME     =   1255089.9068
                                                    SURFTEN    =         0.0000
                                                    Density    =         1.0113
 ------------------------------------------------------------------------------


 NSTEP =   242000   TIME(PS) =     742.000  TEMP(K) =   309.14  PRESS =     0.0
 Etot   =   -213035.5874  EKtot   =     84956.3438  EPtot      =   -297991.9311
 BOND   =      6653.0305  ANGLE   =     25751.2187  DIHED      =     18514.5770
 1-4 NB =      6274.1638  1-4 EEL =      3492.7705  VDWAALS    =     16401.6093
 EELEC  =   -375079.3010  EHBOND  =         0.0000  RESTRAINT  =         0.0000
 EKCMT  =         0.0000  VIRIAL  =         0.0000  VOLUME     =   1255245.2328
                                                    SURFTEN    =         0.0000
                                                    Density    =         1.0112
 ------------------------------------------------------------------------------


 NSTEP =   243000   TIME(PS) =     743.000  TEMP(K) =   310.27  PRESS =     0.0
 Etot   =   -212995.8545  EKtot   =     85268.7812  EPtot      =   -298264.6358
 BOND   =      6445.6056  ANGLE   =     25653.9927  DIHED      =     18445.2830
 1-4 NB =      6332.9229  1-4 EEL =      3549.6804  VDWAALS    =     16387.0732
 EELEC  =   -375079.1936  EHBOND  =         0.0000  RESTRAINT  =         0.0000
 EKCMT  =         0.0000  VIRIAL  =         0.0000  VOLUME     =   1254615.0660
                                                    SURFTEN    =         0.0000
                                                    Density    =         1.0117
 ------------------------------------------------------------------------------


 NSTEP =   244000   TIME(PS) =     744.000  TEMP(K) =   310.05  PRESS =     0.0
 Etot   =   -213687.4227  EKtot   =     85205.9219  EPtot      =   -298893.3446
 BOND   =      6475.7463  ANGLE   =     25347.3093  DIHED      =     18432.6736
 1-4 NB =      6316.8491  1-4 EEL =      3511.8762  VDWAALS    =     16168.6760
 EELEC  =   -375146.4750  EHBOND  =         0.0000  RESTRAINT  =         0.0000
 EKCMT  =         0.0000  VIRIAL  =         0.0000  VOLUME     =   1255977.0937
                                                    SURFTEN    =         0.0000
                                                    Density    =         1.0106
 ------------------------------------------------------------------------------


 NSTEP =   245000   TIME(PS) =     745.000  TEMP(K) =   310.03  PRESS =     0.0
 Etot   =   -213552.5744  EKtot   =     85201.8281  EPtot      =   -298754.4026
 BOND   =      6487.8462  ANGLE   =     25271.2294  DIHED      =     18406.5508
 1-4 NB =      6323.4451  1-4 EEL =      3535.3462  VDWAALS    =     16332.6003
 EELEC  =   -375111.4205  EHBOND  =         0.0000  RESTRAINT  =         0.0000
 EKCMT  =         0.0000  VIRIAL  =         0.0000  VOLUME     =   1255791.7843
                                                    SURFTEN    =         0.0000
                                                    Density    =         1.0108
 ------------------------------------------------------------------------------


 NSTEP =   246000   TIME(PS) =     746.000  TEMP(K) =   310.78  PRESS =     0.0
 Etot   =   -213020.4799  EKtot   =     85407.7422  EPtot      =   -298428.2221
 BOND   =      6558.6912  ANGLE   =     25389.6893  DIHED      =     18418.2585
 1-4 NB =      6337.0256  1-4 EEL =      3573.0585  VDWAALS    =     16511.4536
 EELEC  =   -375216.3989  EHBOND  =         0.0000  RESTRAINT  =         0.0000
 EKCMT  =         0.0000  VIRIAL  =         0.0000  VOLUME     =   1256730.0853
                                                    SURFTEN    =         0.0000
                                                    Density    =         1.0100
 ------------------------------------------------------------------------------


 NSTEP =   247000   TIME(PS) =     747.000  TEMP(K) =   309.70  PRESS =     0.0
 Etot   =   -212854.8228  EKtot   =     85112.0703  EPtot      =   -297966.8931
 BOND   =      6511.5343  ANGLE   =     25460.8655  DIHED      =     18493.9155
 1-4 NB =      6291.6073  1-4 EEL =      3505.7096  VDWAALS    =     16140.6190
 EELEC  =   -374371.1443  EHBOND  =         0.0000  RESTRAINT  =         0.0000
 EKCMT  =         0.0000  VIRIAL  =         0.0000  VOLUME     =   1259324.6226
                                                    SURFTEN    =         0.0000
                                                    Density    =         1.0079
 ------------------------------------------------------------------------------


 NSTEP =   248000   TIME(PS) =     748.000  TEMP(K) =   309.08  PRESS =     0.0
 Etot   =   -213683.6249  EKtot   =     84941.7500  EPtot      =   -298625.3749
 BOND   =      6331.6537  ANGLE   =     25356.4140  DIHED      =     18368.5447
 1-4 NB =      6388.8444  1-4 EEL =      3532.7427  VDWAALS    =     16310.0841
 EELEC  =   -374913.6585  EHBOND  =         0.0000  RESTRAINT  =         0.0000
 EKCMT  =         0.0000  VIRIAL  =         0.0000  VOLUME     =   1259236.2951
                                                    SURFTEN    =         0.0000
                                                    Density    =         1.0080
 ------------------------------------------------------------------------------


 NSTEP =   249000   TIME(PS) =     749.000  TEMP(K) =   309.96  PRESS =     0.0
 Etot   =   -212959.4709  EKtot   =     85181.4297  EPtot      =   -298140.9006
 BOND   =      6485.0412  ANGLE   =     25717.2217  DIHED      =     18553.9011
 1-4 NB =      6261.4665  1-4 EEL =      3524.9986  VDWAALS    =     16028.3959
 EELEC  =   -374711.9257  EHBOND  =         0.0000  RESTRAINT  =         0.0000
 EKCMT  =         0.0000  VIRIAL  =         0.0000  VOLUME     =   1256163.6617
                                                    SURFTEN    =         0.0000
                                                    Density    =         1.0105
 ------------------------------------------------------------------------------


 NSTEP =   250000   TIME(PS) =     750.000  TEMP(K) =   310.48  PRESS =     0.0
 Etot   =   -213029.8211  EKtot   =     85324.7500  EPtot      =   -298354.5711
 BOND   =      6586.7365  ANGLE   =     25535.8823  DIHED      =     18438.5583
 1-4 NB =      6263.7772  1-4 EEL =      3550.5143  VDWAALS    =     16003.4343
 EELEC  =   -374733.4740  EHBOND  =         0.0000  RESTRAINT  =         0.0000
 EKCMT  =         0.0000  VIRIAL  =         0.0000  VOLUME     =   1258381.8086
                                                    SURFTEN    =         0.0000
                                                    Density    =         1.0087
 ------------------------------------------------------------------------------


 NSTEP =   251000   TIME(PS) =     751.000  TEMP(K) =   309.05  PRESS =     0.0
 Etot   =   -213287.5019  EKtot   =     84933.4922  EPtot      =   -298220.9941
 BOND   =      6541.9883  ANGLE   =     25615.5291  DIHED      =     18463.6364
 1-4 NB =      6301.9178  1-4 EEL =      3505.4451  VDWAALS    =     16476.0067
 EELEC  =   -375125.5176  EHBOND  =         0.0000  RESTRAINT  =         0.0000
 EKCMT  =         0.0000  VIRIAL  =         0.0000  VOLUME     =   1258295.9841
                                                    SURFTEN    =         0.0000
                                                    Density    =         1.0087
 ------------------------------------------------------------------------------


 NSTEP =   252000   TIME(PS) =     752.000  TEMP(K) =   310.19  PRESS =     0.0
 Etot   =   -212888.5663  EKtot   =     85247.0078  EPtot      =   -298135.5741
 BOND   =      6581.6332  ANGLE   =     25455.0665  DIHED      =     18495.7269
 1-4 NB =      6330.3552  1-4 EEL =      3502.4138  VDWAALS    =     16165.1937
 EELEC  =   -374665.9635  EHBOND  =         0.0000  RESTRAINT  =         0.0000
 EKCMT  =         0.0000  VIRIAL  =         0.0000  VOLUME     =   1258281.4592
                                                    SURFTEN    =         0.0000
                                                    Density    =         1.0088
 ------------------------------------------------------------------------------


 NSTEP =   253000   TIME(PS) =     753.000  TEMP(K) =   310.30  PRESS =     0.0
 Etot   =   -212821.5963  EKtot   =     85275.7500  EPtot      =   -298097.3463
 BOND   =      6481.2566  ANGLE   =     25392.8063  DIHED      =     18456.7025
 1-4 NB =      6324.8468  1-4 EEL =      3651.4879  VDWAALS    =     16270.9017
 EELEC  =   -374675.3480  EHBOND  =         0.0000  RESTRAINT  =         0.0000
 EKCMT  =         0.0000  VIRIAL  =         0.0000  VOLUME     =   1259393.0488
                                                    SURFTEN    =         0.0000
                                                    Density    =         1.0079
 ------------------------------------------------------------------------------


 NSTEP =   254000   TIME(PS) =     754.000  TEMP(K) =   309.19  PRESS =     0.0
 Etot   =   -213092.4382  EKtot   =     84971.7891  EPtot      =   -298064.2272
 BOND   =      6596.1011  ANGLE   =     25568.5522  DIHED      =     18418.6632
 1-4 NB =      6271.9119  1-4 EEL =      3626.1216  VDWAALS    =     16316.8688
 EELEC  =   -374862.4461  EHBOND  =         0.0000  RESTRAINT  =         0.0000
 EKCMT  =         0.0000  VIRIAL  =         0.0000  VOLUME     =   1259456.1781
                                                    SURFTEN    =         0.0000
                                                    Density    =         1.0078
 ------------------------------------------------------------------------------


 NSTEP =   255000   TIME(PS) =     755.000  TEMP(K) =   308.85  PRESS =     0.0
 Etot   =   -213185.5330  EKtot   =     84877.4375  EPtot      =   -298062.9705
 BOND   =      6383.6529  ANGLE   =     25459.7818  DIHED      =     18475.2597
 1-4 NB =      6356.9520  1-4 EEL =      3538.5103  VDWAALS    =     16486.7666
 EELEC  =   -374763.8939  EHBOND  =         0.0000  RESTRAINT  =         0.0000
 EKCMT  =         0.0000  VIRIAL  =         0.0000  VOLUME     =   1259915.5840
                                                    SURFTEN    =         0.0000
                                                    Density    =         1.0075
 ------------------------------------------------------------------------------


 NSTEP =   256000   TIME(PS) =     756.000  TEMP(K) =   309.64  PRESS =     0.0
 Etot   =   -213203.6917  EKtot   =     85094.5703  EPtot      =   -298298.2620
 BOND   =      6506.0048  ANGLE   =     25482.5667  DIHED      =     18537.3484
 1-4 NB =      6343.0833  1-4 EEL =      3447.6433  VDWAALS    =     16753.6217
 EELEC  =   -375368.5302  EHBOND  =         0.0000  RESTRAINT  =         0.0000
 EKCMT  =         0.0000  VIRIAL  =         0.0000  VOLUME     =   1258940.0503
                                                    SURFTEN    =         0.0000
                                                    Density    =         1.0082
 ------------------------------------------------------------------------------


 NSTEP =   257000   TIME(PS) =     757.000  TEMP(K) =   309.78  PRESS =     0.0
 Etot   =   -213051.9739  EKtot   =     85134.1250  EPtot      =   -298186.0989
 BOND   =      6465.5302  ANGLE   =     25459.6946  DIHED      =     18477.0515
 1-4 NB =      6324.3974  1-4 EEL =      3572.8522  VDWAALS    =     16408.0470
 EELEC  =   -374893.6719  EHBOND  =         0.0000  RESTRAINT  =         0.0000
 EKCMT  =         0.0000  VIRIAL  =         0.0000  VOLUME     =   1260560.1608
                                                    SURFTEN    =         0.0000
                                                    Density    =         1.0069
 ------------------------------------------------------------------------------


 NSTEP =   258000   TIME(PS) =     758.000  TEMP(K) =   310.09  PRESS =     0.0
 Etot   =   -212920.4662  EKtot   =     85217.2266  EPtot      =   -298137.6927
 BOND   =      6505.0942  ANGLE   =     25498.9957  DIHED      =     18489.9795
 1-4 NB =      6302.3309  1-4 EEL =      3519.2612  VDWAALS    =     16655.8704
 EELEC  =   -375109.2245  EHBOND  =         0.0000  RESTRAINT  =         0.0000
 EKCMT  =         0.0000  VIRIAL  =         0.0000  VOLUME     =   1260050.3639
                                                    SURFTEN    =         0.0000
                                                    Density    =         1.0073
 ------------------------------------------------------------------------------


 NSTEP =   259000   TIME(PS) =     759.000  TEMP(K) =   309.78  PRESS =     0.0
 Etot   =   -213054.7929  EKtot   =     85134.3281  EPtot      =   -298189.1210
 BOND   =      6487.0667  ANGLE   =     25289.7117  DIHED      =     18480.2896
 1-4 NB =      6256.6719  1-4 EEL =      3556.3254  VDWAALS    =     16125.0222
 EELEC  =   -374384.2086  EHBOND  =         0.0000  RESTRAINT  =         0.0000
 EKCMT  =         0.0000  VIRIAL  =         0.0000  VOLUME     =   1259437.1299
                                                    SURFTEN    =         0.0000
                                                    Density    =         1.0078
 ------------------------------------------------------------------------------


 NSTEP =   260000   TIME(PS) =     760.000  TEMP(K) =   309.29  PRESS =     0.0
 Etot   =   -212952.4998  EKtot   =     84999.4297  EPtot      =   -297951.9295
 BOND   =      6562.0737  ANGLE   =     25322.8286  DIHED      =     18402.5414
 1-4 NB =      6288.7638  1-4 EEL =      3507.5555  VDWAALS    =     16815.8173
 EELEC  =   -374851.5096  EHBOND  =         0.0000  RESTRAINT  =         0.0000
 EKCMT  =         0.0000  VIRIAL  =         0.0000  VOLUME     =   1260273.6684
                                                    SURFTEN    =         0.0000
                                                    Density    =         1.0072
 ------------------------------------------------------------------------------


 NSTEP =   261000   TIME(PS) =     761.000  TEMP(K) =   309.25  PRESS =     0.0
 Etot   =   -212882.4894  EKtot   =     84987.9688  EPtot      =   -297870.4581
 BOND   =      6482.5732  ANGLE   =     25559.4037  DIHED      =     18545.2652
 1-4 NB =      6288.6792  1-4 EEL =      3539.7969  VDWAALS    =     16313.2807
 EELEC  =   -374599.4570  EHBOND  =         0.0000  RESTRAINT  =         0.0000
 EKCMT  =         0.0000  VIRIAL  =         0.0000  VOLUME     =   1258210.4080
                                                    SURFTEN    =         0.0000
                                                    Density    =         1.0088
 ------------------------------------------------------------------------------


 NSTEP =   262000   TIME(PS) =     762.000  TEMP(K) =   310.24  PRESS =     0.0
 Etot   =   -212597.8429  EKtot   =     85260.6562  EPtot      =   -297858.4992
 BOND   =      6591.7922  ANGLE   =     25476.9614  DIHED      =     18501.2082
 1-4 NB =      6332.1492  1-4 EEL =      3543.1928  VDWAALS    =     16794.6757
 EELEC  =   -375098.4787  EHBOND  =         0.0000  RESTRAINT  =         0.0000
 EKCMT  =         0.0000  VIRIAL  =         0.0000  VOLUME     =   1258061.7713
                                                    SURFTEN    =         0.0000
                                                    Density    =         1.0089
 ------------------------------------------------------------------------------


 NSTEP =   263000   TIME(PS) =     763.000  TEMP(K) =   310.41  PRESS =     0.0
 Etot   =   -212629.5855  EKtot   =     85307.4766  EPtot      =   -297937.0621
 BOND   =      6494.3674  ANGLE   =     25334.6268  DIHED      =     18517.4413
 1-4 NB =      6329.5866  1-4 EEL =      3534.4828  VDWAALS    =     16384.0162
 EELEC  =   -374531.5832  EHBOND  =         0.0000  RESTRAINT  =         0.0000
 EKCMT  =         0.0000  VIRIAL  =         0.0000  VOLUME     =   1258618.9161
                                                    SURFTEN    =         0.0000
                                                    Density    =         1.0085
 ------------------------------------------------------------------------------


 NSTEP =   264000   TIME(PS) =     764.000  TEMP(K) =   310.12  PRESS =     0.0
 Etot   =   -212304.8284  EKtot   =     85225.9531  EPtot      =   -297530.7815
 BOND   =      6547.0922  ANGLE   =     25377.6276  DIHED      =     18440.2916
 1-4 NB =      6323.1243  1-4 EEL =      3581.8531  VDWAALS    =     16238.2711
 EELEC  =   -374039.0413  EHBOND  =         0.0000  RESTRAINT  =         0.0000
 EKCMT  =         0.0000  VIRIAL  =         0.0000  VOLUME     =   1258651.5340
                                                    SURFTEN    =         0.0000
                                                    Density    =         1.0085
 ------------------------------------------------------------------------------


 NSTEP =   265000   TIME(PS) =     765.000  TEMP(K) =   310.00  PRESS =     0.0
 Etot   =   -212397.0376  EKtot   =     85194.1094  EPtot      =   -297591.1470
 BOND   =      6391.0862  ANGLE   =     25687.5376  DIHED      =     18491.7576
 1-4 NB =      6356.6817  1-4 EEL =      3548.1049  VDWAALS    =     16573.8172
 EELEC  =   -374640.1321  EHBOND  =         0.0000  RESTRAINT  =         0.0000
 EKCMT  =         0.0000  VIRIAL  =         0.0000  VOLUME     =   1258651.5340
                                                    SURFTEN    =         0.0000
                                                    Density    =         1.0085
 ------------------------------------------------------------------------------


 NSTEP =   266000   TIME(PS) =     766.000  TEMP(K) =   310.22  PRESS =     0.0
 Etot   =   -212786.5506  EKtot   =     85253.0547  EPtot      =   -298039.6053
 BOND   =      6678.6203  ANGLE   =     25732.4114  DIHED      =     18510.0817
 1-4 NB =      6260.9323  1-4 EEL =      3484.7153  VDWAALS    =     16990.4177
 EELEC  =   -375696.7840  EHBOND  =         0.0000  RESTRAINT  =         0.0000
 EKCMT  =         0.0000  VIRIAL  =         0.0000  VOLUME     =   1258982.7488
                                                    SURFTEN    =         0.0000
                                                    Density    =         1.0082
 ------------------------------------------------------------------------------


 NSTEP =   267000   TIME(PS) =     767.000  TEMP(K) =   309.87  PRESS =     0.0
 Etot   =   -213228.8726  EKtot   =     85157.6406  EPtot      =   -298386.5132
 BOND   =      6589.1337  ANGLE   =     25527.2785  DIHED      =     18583.7104
 1-4 NB =      6293.4422  1-4 EEL =      3552.1561  VDWAALS    =     16288.0147
 EELEC  =   -375220.2487  EHBOND  =         0.0000  RESTRAINT  =         0.0000
 EKCMT  =         0.0000  VIRIAL  =         0.0000  VOLUME     =   1259156.0888
                                                    SURFTEN    =         0.0000
                                                    Density    =         1.0081
 ------------------------------------------------------------------------------


 NSTEP =   268000   TIME(PS) =     768.000  TEMP(K) =   308.76  PRESS =     0.0
 Etot   =   -213072.6677  EKtot   =     84852.3516  EPtot      =   -297925.0193
 BOND   =      6541.8071  ANGLE   =     25376.2136  DIHED      =     18522.5979
 1-4 NB =      6315.6947  1-4 EEL =      3584.1723  VDWAALS    =     16230.0702
 EELEC  =   -374495.5750  EHBOND  =         0.0000  RESTRAINT  =         0.0000
 EKCMT  =         0.0000  VIRIAL  =         0.0000  VOLUME     =   1258216.0178
                                                    SURFTEN    =         0.0000
                                                    Density    =         1.0088
 ------------------------------------------------------------------------------


 NSTEP =   269000   TIME(PS) =     769.000  TEMP(K) =   310.38  PRESS =     0.0
 Etot   =   -212940.4051  EKtot   =     85296.6094  EPtot      =   -298237.0145
 BOND   =      6596.2610  ANGLE   =     25310.3114  DIHED      =     18462.6700
 1-4 NB =      6265.5387  1-4 EEL =      3481.2866  VDWAALS    =     16485.9078
 EELEC  =   -374838.9899  EHBOND  =         0.0000  RESTRAINT  =         0.0000
 EKCMT  =         0.0000  VIRIAL  =         0.0000  VOLUME     =   1258787.7578
                                                    SURFTEN    =         0.0000
                                                    Density    =         1.0084
 ------------------------------------------------------------------------------


 NSTEP =   270000   TIME(PS) =     770.000  TEMP(K) =   310.15  PRESS =     0.0
 Etot   =   -212979.4457  EKtot   =     85234.6797  EPtot      =   -298214.1254
 BOND   =      6461.5356  ANGLE   =     25256.6959  DIHED      =     18515.8459
 1-4 NB =      6357.3420  1-4 EEL =      3422.4430  VDWAALS    =     16055.8422
 EELEC  =   -374283.8300  EHBOND  =         0.0000  RESTRAINT  =         0.0000
 EKCMT  =         0.0000  VIRIAL  =         0.0000  VOLUME     =   1259168.7075
                                                    SURFTEN    =         0.0000
                                                    Density    =         1.0081
 ------------------------------------------------------------------------------


 NSTEP =   271000   TIME(PS) =     771.000  TEMP(K) =   310.68  PRESS =     0.0
 Etot   =   -212333.2591  EKtot   =     85380.1016  EPtot      =   -297713.3607
 BOND   =      6509.9260  ANGLE   =     25359.0698  DIHED      =     18588.6638
 1-4 NB =      6312.6916  1-4 EEL =      3439.6086  VDWAALS    =     15952.6571
 EELEC  =   -373875.9776  EHBOND  =         0.0000  RESTRAINT  =         0.0000
 EKCMT  =         0.0000  VIRIAL  =         0.0000  VOLUME     =   1257675.7196
                                                    SURFTEN    =         0.0000
                                                    Density    =         1.0092
 ------------------------------------------------------------------------------


 NSTEP =   272000   TIME(PS) =     772.000  TEMP(K) =   309.63  PRESS =     0.0
 Etot   =   -212686.8054  EKtot   =     85090.4531  EPtot      =   -297777.2585
 BOND   =      6446.5632  ANGLE   =     25533.5395  DIHED      =     18471.1182
 1-4 NB =      6346.6777  1-4 EEL =      3563.2301  VDWAALS    =     16011.4761
 EELEC  =   -374149.8633  EHBOND  =         0.0000  RESTRAINT  =         0.0000
 EKCMT  =         0.0000  VIRIAL  =         0.0000  VOLUME     =   1257910.6759
                                                    SURFTEN    =         0.0000
                                                    Density    =         1.0091
 ------------------------------------------------------------------------------


 NSTEP =   273000   TIME(PS) =     773.000  TEMP(K) =   308.83  PRESS =     0.0
 Etot   =   -212967.3311  EKtot   =     84871.1875  EPtot      =   -297838.5186
 BOND   =      6515.6660  ANGLE   =     25536.4929  DIHED      =     18516.8968
 1-4 NB =      6327.4140  1-4 EEL =      3530.9897  VDWAALS    =     16630.6012
 EELEC  =   -374896.5792  EHBOND  =         0.0000  RESTRAINT  =         0.0000
 EKCMT  =         0.0000  VIRIAL  =         0.0000  VOLUME     =   1257321.0532
                                                    SURFTEN    =         0.0000
                                                    Density    =         1.0095
 ------------------------------------------------------------------------------


 NSTEP =   274000   TIME(PS) =     774.000  TEMP(K) =   309.60  PRESS =     0.0
 Etot   =   -213262.7415  EKtot   =     85084.1484  EPtot      =   -298346.8899
 BOND   =      6550.6786  ANGLE   =     25381.0766  DIHED      =     18490.9335
 1-4 NB =      6317.5295  1-4 EEL =      3477.9626  VDWAALS    =     16549.3306
 EELEC  =   -375114.4013  EHBOND  =         0.0000  RESTRAINT  =         0.0000
 EKCMT  =         0.0000  VIRIAL  =         0.0000  VOLUME     =   1258508.1556
                                                    SURFTEN    =         0.0000
                                                    Density    =         1.0086
 ------------------------------------------------------------------------------


 NSTEP =   275000   TIME(PS) =     775.000  TEMP(K) =   311.33  PRESS =     0.0
 Etot   =   -212923.1817  EKtot   =     85558.2891  EPtot      =   -298481.4708
 BOND   =      6524.4686  ANGLE   =     25344.6454  DIHED      =     18469.6783
 1-4 NB =      6298.6942  1-4 EEL =      3485.3915  VDWAALS    =     16567.7513
 EELEC  =   -375172.1000  EHBOND  =         0.0000  RESTRAINT  =         0.0000
 EKCMT  =         0.0000  VIRIAL  =         0.0000  VOLUME     =   1258162.2195
                                                    SURFTEN    =         0.0000
                                                    Density    =         1.0089
 ------------------------------------------------------------------------------


 NSTEP =   276000   TIME(PS) =     776.000  TEMP(K) =   309.63  PRESS =     0.0
 Etot   =   -212871.9073  EKtot   =     85091.9141  EPtot      =   -297963.8214
 BOND   =      6618.3142  ANGLE   =     25480.5920  DIHED      =     18534.3969
 1-4 NB =      6296.3699  1-4 EEL =      3448.5131  VDWAALS    =     16655.8491
 EELEC  =   -374997.8566  EHBOND  =         0.0000  RESTRAINT  =         0.0000
 EKCMT  =         0.0000  VIRIAL  =         0.0000  VOLUME     =   1258817.9913
                                                    SURFTEN    =         0.0000
                                                    Density    =         1.0083
 ------------------------------------------------------------------------------


 NSTEP =   277000   TIME(PS) =     777.000  TEMP(K) =   309.38  PRESS =     0.0
 Etot   =   -213375.0523  EKtot   =     85022.9531  EPtot      =   -298398.0054
 BOND   =      6444.6924  ANGLE   =     25648.9421  DIHED      =     18425.6903
 1-4 NB =      6332.6839  1-4 EEL =      3553.7682  VDWAALS    =     16367.9181
 EELEC  =   -375171.7004  EHBOND  =         0.0000  RESTRAINT  =         0.0000
 EKCMT  =         0.0000  VIRIAL  =         0.0000  VOLUME     =   1258452.0635
                                                    SURFTEN    =         0.0000
                                                    Density    =         1.0086
 ------------------------------------------------------------------------------


 NSTEP =   278000   TIME(PS) =     778.000  TEMP(K) =   309.37  PRESS =     0.0
 Etot   =   -212978.6428  EKtot   =     85019.2578  EPtot      =   -297997.9006
 BOND   =      6489.2486  ANGLE   =     25570.8274  DIHED      =     18568.3706
 1-4 NB =      6303.4847  1-4 EEL =      3570.3265  VDWAALS    =     15773.6526
 EELEC  =   -374273.8110  EHBOND  =         0.0000  RESTRAINT  =         0.0000
 EKCMT  =         0.0000  VIRIAL  =         0.0000  VOLUME     =   1258293.0095
                                                    SURFTEN    =         0.0000
                                                    Density    =         1.0088
 ------------------------------------------------------------------------------


 NSTEP =   279000   TIME(PS) =     779.000  TEMP(K) =   309.38  PRESS =     0.0
 Etot   =   -213380.3022  EKtot   =     85022.4531  EPtot      =   -298402.7553
 BOND   =      6499.2706  ANGLE   =     25350.0653  DIHED      =     18545.2546
 1-4 NB =      6353.5844  1-4 EEL =      3620.7170  VDWAALS    =     16302.7880
 EELEC  =   -375074.4353  EHBOND  =         0.0000  RESTRAINT  =         0.0000
 EKCMT  =         0.0000  VIRIAL  =         0.0000  VOLUME     =   1255433.3815
                                                    SURFTEN    =         0.0000
                                                    Density    =         1.0110
 ------------------------------------------------------------------------------


 NSTEP =   280000   TIME(PS) =     780.000  TEMP(K) =   309.56  PRESS =     0.0
 Etot   =   -213147.2142  EKtot   =     85073.3281  EPtot      =   -298220.5424
 BOND   =      6559.0694  ANGLE   =     25570.9887  DIHED      =     18410.1256
 1-4 NB =      6315.4823  1-4 EEL =      3564.0542  VDWAALS    =     16735.4212
 EELEC  =   -375375.6837  EHBOND  =         0.0000  RESTRAINT  =         0.0000
 EKCMT  =         0.0000  VIRIAL  =         0.0000  VOLUME     =   1256174.8011
                                                    SURFTEN    =         0.0000
                                                    Density    =         1.0105
 ------------------------------------------------------------------------------


 NSTEP =   281000   TIME(PS) =     781.000  TEMP(K) =   309.99  PRESS =     0.0
 Etot   =   -212907.8044  EKtot   =     85189.5625  EPtot      =   -298097.3669
 BOND   =      6481.3664  ANGLE   =     25738.9907  DIHED      =     18538.4001
 1-4 NB =      6293.0821  1-4 EEL =      3644.0857  VDWAALS    =     16999.1769
 EELEC  =   -375792.4689  EHBOND  =         0.0000  RESTRAINT  =         0.0000
 EKCMT  =         0.0000  VIRIAL  =         0.0000  VOLUME     =   1257259.4872
                                                    SURFTEN    =         0.0000
                                                    Density    =         1.0096
 ------------------------------------------------------------------------------


 NSTEP =   282000   TIME(PS) =     782.000  TEMP(K) =   309.72  PRESS =     0.0
 Etot   =   -212992.8261  EKtot   =     85116.2578  EPtot      =   -298109.0839
 BOND   =      6507.5312  ANGLE   =     25463.3361  DIHED      =     18461.1172
 1-4 NB =      6360.1519  1-4 EEL =      3546.2383  VDWAALS    =     16501.8837
 EELEC  =   -374949.3423  EHBOND  =         0.0000  RESTRAINT  =         0.0000
 EKCMT  =         0.0000  VIRIAL  =         0.0000  VOLUME     =   1257766.9850
                                                    SURFTEN    =         0.0000
                                                    Density    =         1.0092
 ------------------------------------------------------------------------------


 NSTEP =   283000   TIME(PS) =     783.000  TEMP(K) =   309.29  PRESS =     0.0
 Etot   =   -212926.5125  EKtot   =     84997.1875  EPtot      =   -297923.7000
 BOND   =      6498.6281  ANGLE   =     25524.6145  DIHED      =     18476.3471
 1-4 NB =      6316.7359  1-4 EEL =      3541.3745  VDWAALS    =     16075.3147
 EELEC  =   -374356.7148  EHBOND  =         0.0000  RESTRAINT  =         0.0000
 EKCMT  =         0.0000  VIRIAL  =         0.0000  VOLUME     =   1256853.7290
                                                    SURFTEN    =         0.0000
                                                    Density    =         1.0099
 ------------------------------------------------------------------------------


 NSTEP =   284000   TIME(PS) =     784.000  TEMP(K) =   309.36  PRESS =     0.0
 Etot   =   -212826.5414  EKtot   =     85018.1797  EPtot      =   -297844.7211
 BOND   =      6588.8781  ANGLE   =     25720.5874  DIHED      =     18378.7672
 1-4 NB =      6349.1668  1-4 EEL =      3537.9908  VDWAALS    =     16362.1136
 EELEC  =   -374782.2251  EHBOND  =         0.0000  RESTRAINT  =         0.0000
 EKCMT  =         0.0000  VIRIAL  =         0.0000  VOLUME     =   1256932.3814
                                                    SURFTEN    =         0.0000
                                                    Density    =         1.0098
 ------------------------------------------------------------------------------


 NSTEP =   285000   TIME(PS) =     785.000  TEMP(K) =   310.77  PRESS =     0.0
 Etot   =   -213096.5000  EKtot   =     85404.0625  EPtot      =   -298500.5625
 BOND   =      6596.1600  ANGLE   =     25288.3499  DIHED      =     18505.1413
 1-4 NB =      6296.6564  1-4 EEL =      3515.5549  VDWAALS    =     16601.2901
 EELEC  =   -375303.7151  EHBOND  =         0.0000  RESTRAINT  =         0.0000
 EKCMT  =         0.0000  VIRIAL  =         0.0000  VOLUME     =   1256112.5103
                                                    SURFTEN    =         0.0000
                                                    Density    =         1.0105
 ------------------------------------------------------------------------------


 NSTEP =   286000   TIME(PS) =     786.000  TEMP(K) =   309.49  PRESS =     0.0
 Etot   =   -213530.5614  EKtot   =     85054.3125  EPtot      =   -298584.8739
 BOND   =      6552.7890  ANGLE   =     25494.6136  DIHED      =     18447.9081
 1-4 NB =      6287.1490  1-4 EEL =      3544.9031  VDWAALS    =     15848.0560
 EELEC  =   -374760.2926  EHBOND  =         0.0000  RESTRAINT  =         0.0000
 EKCMT  =         0.0000  VIRIAL  =         0.0000  VOLUME     =   1254724.2739
                                                    SURFTEN    =         0.0000
                                                    Density    =         1.0116
 ------------------------------------------------------------------------------


 NSTEP =   287000   TIME(PS) =     787.000  TEMP(K) =   309.64  PRESS =     0.0
 Etot   =   -213489.5366  EKtot   =     85094.5469  EPtot      =   -298584.0834
 BOND   =      6479.7363  ANGLE   =     25478.3384  DIHED      =     18593.7110
 1-4 NB =      6390.5962  1-4 EEL =      3475.5720  VDWAALS    =     16101.3709
 EELEC  =   -375103.4083  EHBOND  =         0.0000  RESTRAINT  =         0.0000
 EKCMT  =         0.0000  VIRIAL  =         0.0000  VOLUME     =   1254829.3171
                                                    SURFTEN    =         0.0000
                                                    Density    =         1.0115
 ------------------------------------------------------------------------------


 NSTEP =   288000   TIME(PS) =     788.000  TEMP(K) =   308.85  PRESS =     0.0
 Etot   =   -212877.2580  EKtot   =     84877.1328  EPtot      =   -297754.3908
 BOND   =      6660.0776  ANGLE   =     25765.0169  DIHED      =     18496.8370
 1-4 NB =      6319.2958  1-4 EEL =      3586.3977  VDWAALS    =     16417.9832
 EELEC  =   -374999.9990  EHBOND  =         0.0000  RESTRAINT  =         0.0000
 EKCMT  =         0.0000  VIRIAL  =         0.0000  VOLUME     =   1256060.6025
                                                    SURFTEN    =         0.0000
                                                    Density    =         1.0105
 ------------------------------------------------------------------------------


 NSTEP =   289000   TIME(PS) =     789.000  TEMP(K) =   310.45  PRESS =     0.0
 Etot   =   -213048.6100  EKtot   =     85316.2422  EPtot      =   -298364.8522
 BOND   =      6611.3159  ANGLE   =     25511.4005  DIHED      =     18466.6322
 1-4 NB =      6345.6221  1-4 EEL =      3526.7414  VDWAALS    =     16484.6638
 EELEC  =   -375311.2281  EHBOND  =         0.0000  RESTRAINT  =         0.0000
 EKCMT  =         0.0000  VIRIAL  =         0.0000  VOLUME     =   1257025.9899
                                                    SURFTEN    =         0.0000
                                                    Density    =         1.0098
 ------------------------------------------------------------------------------


 NSTEP =   290000   TIME(PS) =     790.000  TEMP(K) =   309.20  PRESS =     0.0
 Etot   =   -212987.6676  EKtot   =     84973.9141  EPtot      =   -297961.5816
 BOND   =      6581.3595  ANGLE   =     25391.9250  DIHED      =     18489.7358
 1-4 NB =      6307.7424  1-4 EEL =      3507.2592  VDWAALS    =     16034.1611
 EELEC  =   -374273.7648  EHBOND  =         0.0000  RESTRAINT  =         0.0000
 EKCMT  =         0.0000  VIRIAL  =         0.0000  VOLUME     =   1259028.5418
                                                    SURFTEN    =         0.0000
                                                    Density    =         1.0082
 ------------------------------------------------------------------------------


 NSTEP =   291000   TIME(PS) =     791.000  TEMP(K) =   308.53  PRESS =     0.0
 Etot   =   -213100.2004  EKtot   =     84790.5938  EPtot      =   -297890.7942
 BOND   =      6622.7103  ANGLE   =     25336.8092  DIHED      =     18486.4731
 1-4 NB =      6343.1185  1-4 EEL =      3461.2479  VDWAALS    =     16207.2205
 EELEC  =   -374348.3735  EHBOND  =         0.0000  RESTRAINT  =         0.0000
 EKCMT  =         0.0000  VIRIAL  =         0.0000  VOLUME     =   1259028.5418
                                                    SURFTEN    =         0.0000
                                                    Density    =         1.0082
 ------------------------------------------------------------------------------


 NSTEP =   292000   TIME(PS) =     792.000  TEMP(K) =   309.68  PRESS =     0.0
 Etot   =   -212652.5904  EKtot   =     85104.5938  EPtot      =   -297757.1842
 BOND   =      6601.1322  ANGLE   =     25449.6589  DIHED      =     18526.9294
 1-4 NB =      6306.2988  1-4 EEL =      3561.8721  VDWAALS    =     16955.6562
 EELEC  =   -375158.7317  EHBOND  =         0.0000  RESTRAINT  =         0.0000
 EKCMT  =         0.0000  VIRIAL  =         0.0000  VOLUME     =   1258648.7324
                                                    SURFTEN    =         0.0000
                                                    Density    =         1.0085
 ------------------------------------------------------------------------------


 NSTEP =   293000   TIME(PS) =     793.000  TEMP(K) =   310.86  PRESS =     0.0
 Etot   =   -212791.6620  EKtot   =     85431.1094  EPtot      =   -298222.7714
 BOND   =      6533.6641  ANGLE   =     25506.5883  DIHED      =     18478.4017
 1-4 NB =      6317.5722  1-4 EEL =      3525.3861  VDWAALS    =     16320.3081
 EELEC  =   -374904.6919  EHBOND  =         0.0000  RESTRAINT  =         0.0000
 EKCMT  =         0.0000  VIRIAL  =         0.0000  VOLUME     =   1259977.1793
                                                    SURFTEN    =         0.0000
                                                    Density    =         1.0074
 ------------------------------------------------------------------------------


 NSTEP =   294000   TIME(PS) =     794.000  TEMP(K) =   309.44  PRESS =     0.0
 Etot   =   -213346.5890  EKtot   =     85038.9062  EPtot      =   -298385.4953
 BOND   =      6556.3153  ANGLE   =     25394.6405  DIHED      =     18424.2781
 1-4 NB =      6280.6530  1-4 EEL =      3595.4773  VDWAALS    =     15953.7727
 EELEC  =   -374590.6322  EHBOND  =         0.0000  RESTRAINT  =         0.0000
 EKCMT  =         0.0000  VIRIAL  =         0.0000  VOLUME     =   1258914.8900
                                                    SURFTEN    =         0.0000
                                                    Density    =         1.0083
 ------------------------------------------------------------------------------


 NSTEP =   295000   TIME(PS) =     795.000  TEMP(K) =   309.61  PRESS =     0.0
 Etot   =   -212924.4362  EKtot   =     85086.1328  EPtot      =   -298010.5690
 BOND   =      6554.2855  ANGLE   =     25585.3087  DIHED      =     18451.7661
 1-4 NB =      6332.3951  1-4 EEL =      3592.8155  VDWAALS    =     16223.0300
 EELEC  =   -374750.1697  EHBOND  =         0.0000  RESTRAINT  =         0.0000
 EKCMT  =         0.0000  VIRIAL  =         0.0000  VOLUME     =   1257646.7792
                                                    SURFTEN    =         0.0000
                                                    Density    =         1.0093
 ------------------------------------------------------------------------------


 NSTEP =   296000   TIME(PS) =     796.000  TEMP(K) =   311.02  PRESS =     0.0
 Etot   =   -212468.1861  EKtot   =     85473.1484  EPtot      =   -297941.3346
 BOND   =      6542.6855  ANGLE   =     25595.5606  DIHED      =     18403.7920
 1-4 NB =      6303.3744  1-4 EEL =      3590.7018  VDWAALS    =     16918.0448
 EELEC  =   -375295.4935  EHBOND  =         0.0000  RESTRAINT  =         0.0000
 EKCMT  =         0.0000  VIRIAL  =         0.0000  VOLUME     =   1255329.8282
                                                    SURFTEN    =         0.0000
                                                    Density    =         1.0111
 ------------------------------------------------------------------------------


 NSTEP =   297000   TIME(PS) =     797.000  TEMP(K) =   309.21  PRESS =     0.0
 Etot   =   -212613.3189  EKtot   =     84975.5703  EPtot      =   -297588.8892
 BOND   =      6518.3057  ANGLE   =     25689.9579  DIHED      =     18487.0973
 1-4 NB =      6351.3584  1-4 EEL =      3524.0207  VDWAALS    =     15611.6670
 EELEC  =   -373771.2963  EHBOND  =         0.0000  RESTRAINT  =         0.0000
 EKCMT  =         0.0000  VIRIAL  =         0.0000  VOLUME     =   1257441.6499
                                                    SURFTEN    =         0.0000
                                                    Density    =         1.0094
 ------------------------------------------------------------------------------


 NSTEP =   298000   TIME(PS) =     798.000  TEMP(K) =   310.14  PRESS =     0.0
 Etot   =   -212398.6161  EKtot   =     85231.9609  EPtot      =   -297630.5771
 BOND   =      6497.4154  ANGLE   =     25680.1570  DIHED      =     18468.6726
 1-4 NB =      6355.1812  1-4 EEL =      3473.5099  VDWAALS    =     16205.4008
 EELEC  =   -374310.9141  EHBOND  =         0.0000  RESTRAINT  =         0.0000
 EKCMT  =         0.0000  VIRIAL  =         0.0000  VOLUME     =   1257427.2636
                                                    SURFTEN    =         0.0000
                                                    Density    =         1.0094
 ------------------------------------------------------------------------------


 NSTEP =   299000   TIME(PS) =     799.000  TEMP(K) =   311.46  PRESS =     0.0
 Etot   =   -212243.5657  EKtot   =     85595.7266  EPtot      =   -297839.2923
 BOND   =      6549.9301  ANGLE   =     25609.3665  DIHED      =     18435.9225
 1-4 NB =      6257.8074  1-4 EEL =      3567.9937  VDWAALS    =     16254.8664
 EELEC  =   -374515.1788  EHBOND  =         0.0000  RESTRAINT  =         0.0000
 EKCMT  =         0.0000  VIRIAL  =         0.0000  VOLUME     =   1256307.8658
                                                    SURFTEN    =         0.0000
                                                    Density    =         1.0103
 ------------------------------------------------------------------------------


 NSTEP =   300000   TIME(PS) =     800.000  TEMP(K) =   309.53  PRESS =     0.0
 Etot   =   -213119.2926  EKtot   =     85064.6016  EPtot      =   -298183.8941
 BOND   =      6509.5570  ANGLE   =     25350.4989  DIHED      =     18425.0977
 1-4 NB =      6313.7577  1-4 EEL =      3538.1379  VDWAALS    =     16264.7383
 EELEC  =   -374585.6817  EHBOND  =         0.0000  RESTRAINT  =         0.0000
 EKCMT  =         0.0000  VIRIAL  =         0.0000  VOLUME     =   1256315.2508
                                                    SURFTEN    =         0.0000
                                                    Density    =         1.0103
 ------------------------------------------------------------------------------


 NSTEP =   301000   TIME(PS) =     801.000  TEMP(K) =   310.50  PRESS =     0.0
 Etot   =   -213091.3112  EKtot   =     85331.1250  EPtot      =   -298422.4362
 BOND   =      6418.1665  ANGLE   =     25464.6165  DIHED      =     18449.6794
 1-4 NB =      6279.9869  1-4 EEL =      3521.4375  VDWAALS    =     15932.5826
 EELEC  =   -374488.9057  EHBOND  =         0.0000  RESTRAINT  =         0.0000
 EKCMT  =         0.0000  VIRIAL  =         0.0000  VOLUME     =   1257910.1323
                                                    SURFTEN    =         0.0000
                                                    Density    =         1.0091
 ------------------------------------------------------------------------------


 NSTEP =   302000   TIME(PS) =     802.000  TEMP(K) =   310.17  PRESS =     0.0
 Etot   =   -212450.6810  EKtot   =     85241.5156  EPtot      =   -297692.1966
 BOND   =      6577.1825  ANGLE   =     25502.4190  DIHED      =     18470.2595
 1-4 NB =      6319.4890  1-4 EEL =      3633.9786  VDWAALS    =     16448.6376
 EELEC  =   -374644.1627  EHBOND  =         0.0000  RESTRAINT  =         0.0000
 EKCMT  =         0.0000  VIRIAL  =         0.0000  VOLUME     =   1257940.0349
                                                    SURFTEN    =         0.0000
                                                    Density    =         1.0090
 ------------------------------------------------------------------------------


 NSTEP =   303000   TIME(PS) =     803.000  TEMP(K) =   309.94  PRESS =     0.0
 Etot   =   -212622.4946  EKtot   =     85177.2344  EPtot      =   -297799.7290
 BOND   =      6579.7641  ANGLE   =     25706.9015  DIHED      =     18428.8124
 1-4 NB =      6291.7535  1-4 EEL =      3468.0641  VDWAALS    =     16349.0187
 EELEC  =   -374624.0432  EHBOND  =         0.0000  RESTRAINT  =         0.0000
 EKCMT  =         0.0000  VIRIAL  =         0.0000  VOLUME     =   1257940.0349
                                                    SURFTEN    =         0.0000
                                                    Density    =         1.0090
 ------------------------------------------------------------------------------


 NSTEP =   304000   TIME(PS) =     804.000  TEMP(K) =   309.06  PRESS =     0.0
 Etot   =   -212957.7343  EKtot   =     84934.5938  EPtot      =   -297892.3281
 BOND   =      6652.4856  ANGLE   =     25600.4678  DIHED      =     18410.3108
 1-4 NB =      6336.9557  1-4 EEL =      3511.3692  VDWAALS    =     16433.2339
 EELEC  =   -374837.1511  EHBOND  =         0.0000  RESTRAINT  =         0.0000
 EKCMT  =         0.0000  VIRIAL  =         0.0000  VOLUME     =   1258408.6609
                                                    SURFTEN    =         0.0000
                                                    Density    =         1.0087
 ------------------------------------------------------------------------------


 NSTEP =   305000   TIME(PS) =     805.000  TEMP(K) =   311.52  PRESS =     0.0
 Etot   =   -212167.1645  EKtot   =     85611.2344  EPtot      =   -297778.3989
 BOND   =      6435.7296  ANGLE   =     25457.2356  DIHED      =     18432.1287
 1-4 NB =      6277.8072  1-4 EEL =      3563.2947  VDWAALS    =     16219.4919
 EELEC  =   -374164.0867  EHBOND  =         0.0000  RESTRAINT  =         0.0000
 EKCMT  =         0.0000  VIRIAL  =         0.0000  VOLUME     =   1257810.7340
                                                    SURFTEN    =         0.0000
                                                    Density    =         1.0091
 ------------------------------------------------------------------------------


 NSTEP =   306000   TIME(PS) =     806.000  TEMP(K) =   310.88  PRESS =     0.0
 Etot   =   -212335.5952  EKtot   =     85435.1484  EPtot      =   -297770.7436
 BOND   =      6404.9812  ANGLE   =     25593.8322  DIHED      =     18505.3163
 1-4 NB =      6297.7581  1-4 EEL =      3536.4580  VDWAALS    =     16437.2480
 EELEC  =   -374546.3374  EHBOND  =         0.0000  RESTRAINT  =         0.0000
 EKCMT  =         0.0000  VIRIAL  =         0.0000  VOLUME     =   1257725.5834
                                                    SURFTEN    =         0.0000
                                                    Density    =         1.0092
 ------------------------------------------------------------------------------


 NSTEP =   307000   TIME(PS) =     807.000  TEMP(K) =   310.26  PRESS =     0.0
 Etot   =   -213117.7786  EKtot   =     85265.0078  EPtot      =   -298382.7864
 BOND   =      6524.0935  ANGLE   =     25420.9572  DIHED      =     18493.2890
 1-4 NB =      6256.9304  1-4 EEL =      3499.3667  VDWAALS    =     16066.9559
 EELEC  =   -374644.3790  EHBOND  =         0.0000  RESTRAINT  =         0.0000
 EKCMT  =         0.0000  VIRIAL  =         0.0000  VOLUME     =   1256116.0664
                                                    SURFTEN    =         0.0000
                                                    Density    =         1.0105
 ------------------------------------------------------------------------------


 NSTEP =   308000   TIME(PS) =     808.000  TEMP(K) =   310.55  PRESS =     0.0
 Etot   =   -212697.5103  EKtot   =     85345.1875  EPtot      =   -298042.6978
 BOND   =      6480.9408  ANGLE   =     25516.2411  DIHED      =     18416.9208
 1-4 NB =      6297.0406  1-4 EEL =      3574.7563  VDWAALS    =     16776.5587
 EELEC  =   -375105.1561  EHBOND  =         0.0000  RESTRAINT  =         0.0000
 EKCMT  =         0.0000  VIRIAL  =         0.0000  VOLUME     =   1254443.8948
                                                    SURFTEN    =         0.0000
                                                    Density    =         1.0118
 ------------------------------------------------------------------------------


 NSTEP =   309000   TIME(PS) =     809.000  TEMP(K) =   310.83  PRESS =     0.0
 Etot   =   -212640.7823  EKtot   =     85421.9062  EPtot      =   -298062.6886
 BOND   =      6606.5955  ANGLE   =     25569.0564  DIHED      =     18492.7029
 1-4 NB =      6295.9363  1-4 EEL =      3419.0463  VDWAALS    =     16348.9263
 EELEC  =   -374794.9521  EHBOND  =         0.0000  RESTRAINT  =         0.0000
 EKCMT  =         0.0000  VIRIAL  =         0.0000  VOLUME     =   1254462.5542
                                                    SURFTEN    =         0.0000
                                                    Density    =         1.0118
 ------------------------------------------------------------------------------


 NSTEP =   310000   TIME(PS) =     810.000  TEMP(K) =   309.98  PRESS =     0.0
 Etot   =   -213325.4989  EKtot   =     85187.5391  EPtot      =   -298513.0379
 BOND   =      6519.0037  ANGLE   =     25625.2388  DIHED      =     18391.0338
 1-4 NB =      6263.6791  1-4 EEL =      3570.7491  VDWAALS    =     16557.8769
 EELEC  =   -375440.6193  EHBOND  =         0.0000  RESTRAINT  =         0.0000
 EKCMT  =         0.0000  VIRIAL  =         0.0000  VOLUME     =   1254462.5542
                                                    SURFTEN    =         0.0000
                                                    Density    =         1.0118
 ------------------------------------------------------------------------------


 NSTEP =   311000   TIME(PS) =     811.000  TEMP(K) =   309.15  PRESS =     0.0
 Etot   =   -213136.4062  EKtot   =     84958.9844  EPtot      =   -298095.3906
 BOND   =      6596.0433  ANGLE   =     25593.5324  DIHED      =     18350.1539
 1-4 NB =      6304.5517  1-4 EEL =      3527.4642  VDWAALS    =     16199.8556
 EELEC  =   -374666.9917  EHBOND  =         0.0000  RESTRAINT  =         0.0000
 EKCMT  =         0.0000  VIRIAL  =         0.0000  VOLUME     =   1255499.8707
                                                    SURFTEN    =         0.0000
                                                    Density    =         1.0110
 ------------------------------------------------------------------------------


 NSTEP =   312000   TIME(PS) =     812.000  TEMP(K) =   310.01  PRESS =     0.0
 Etot   =   -212902.4983  EKtot   =     85195.1562  EPtot      =   -298097.6545
 BOND   =      6548.2995  ANGLE   =     25619.1398  DIHED      =     18512.9246
 1-4 NB =      6330.8878  1-4 EEL =      3543.0334  VDWAALS    =     16603.1332
 EELEC  =   -375255.0728  EHBOND  =         0.0000  RESTRAINT  =         0.0000
 EKCMT  =         0.0000  VIRIAL  =         0.0000  VOLUME     =   1255147.2603
                                                    SURFTEN    =         0.0000
                                                    Density    =         1.0113
 ------------------------------------------------------------------------------


 NSTEP =   313000   TIME(PS) =     813.000  TEMP(K) =   310.69  PRESS =     0.0
 Etot   =   -212854.1553  EKtot   =     85383.4531  EPtot      =   -298237.6084
 BOND   =      6468.6779  ANGLE   =     25508.6855  DIHED      =     18438.3960
 1-4 NB =      6290.7287  1-4 EEL =      3483.3137  VDWAALS    =     15822.5970
 EELEC  =   -374250.0072  EHBOND  =         0.0000  RESTRAINT  =         0.0000
 EKCMT  =         0.0000  VIRIAL  =         0.0000  VOLUME     =   1257831.0234
                                                    SURFTEN    =         0.0000
                                                    Density    =         1.0091
 ------------------------------------------------------------------------------


 NSTEP =   314000   TIME(PS) =     814.000  TEMP(K) =   310.62  PRESS =     0.0
 Etot   =   -212472.5218  EKtot   =     85365.0156  EPtot      =   -297837.5374
 BOND   =      6610.2571  ANGLE   =     25468.6894  DIHED      =     18399.3610
 1-4 NB =      6287.8055  1-4 EEL =      3516.5168  VDWAALS    =     16431.8037
 EELEC  =   -374551.9710  EHBOND  =         0.0000  RESTRAINT  =         0.0000
 EKCMT  =         0.0000  VIRIAL  =         0.0000  VOLUME     =   1257746.4576
                                                    SURFTEN    =         0.0000
                                                    Density    =         1.0092
 ------------------------------------------------------------------------------


 NSTEP =   315000   TIME(PS) =     815.000  TEMP(K) =   310.66  PRESS =     0.0
 Etot   =   -212301.6611  EKtot   =     85376.1172  EPtot      =   -297677.7783
 BOND   =      6492.9102  ANGLE   =     25635.8014  DIHED      =     18503.2490
 1-4 NB =      6353.1582  1-4 EEL =      3519.4535  VDWAALS    =     16332.2111
 EELEC  =   -374514.5619  EHBOND  =         0.0000  RESTRAINT  =         0.0000
 EKCMT  =         0.0000  VIRIAL  =         0.0000  VOLUME     =   1257667.1619
                                                    SURFTEN    =         0.0000
                                                    Density    =         1.0093
 ------------------------------------------------------------------------------


 NSTEP =   316000   TIME(PS) =     816.000  TEMP(K) =   310.38  PRESS =     0.0
 Etot   =   -212715.6238  EKtot   =     85299.0625  EPtot      =   -298014.6863
 BOND   =      6601.9371  ANGLE   =     25629.3541  DIHED      =     18444.8771
 1-4 NB =      6284.7229  1-4 EEL =      3457.0959  VDWAALS    =     16275.0249
 EELEC  =   -374707.6983  EHBOND  =         0.0000  RESTRAINT  =         0.0000
 EKCMT  =         0.0000  VIRIAL  =         0.0000  VOLUME     =   1257360.8353
                                                    SURFTEN    =         0.0000
                                                    Density    =         1.0095
 ------------------------------------------------------------------------------


 NSTEP =   317000   TIME(PS) =     817.000  TEMP(K) =   310.83  PRESS =     0.0
 Etot   =   -212831.8113  EKtot   =     85421.7109  EPtot      =   -298253.5222
 BOND   =      6564.7622  ANGLE   =     25605.2964  DIHED      =     18493.6795
 1-4 NB =      6306.6285  1-4 EEL =      3545.3751  VDWAALS    =     16051.1927
 EELEC  =   -374820.4566  EHBOND  =         0.0000  RESTRAINT  =         0.0000
 EKCMT  =         0.0000  VIRIAL  =         0.0000  VOLUME     =   1256082.2877
                                                    SURFTEN    =         0.0000
                                                    Density    =         1.0105
 ------------------------------------------------------------------------------


 NSTEP =   318000   TIME(PS) =     818.000  TEMP(K) =   310.13  PRESS =     0.0
 Etot   =   -212726.2921  EKtot   =     85228.8203  EPtot      =   -297955.1124
 BOND   =      6446.4436  ANGLE   =     25736.3797  DIHED      =     18533.9232
 1-4 NB =      6329.4704  1-4 EEL =      3524.8919  VDWAALS    =     16351.2018
 EELEC  =   -374877.4230  EHBOND  =         0.0000  RESTRAINT  =         0.0000
 EKCMT  =         0.0000  VIRIAL  =         0.0000  VOLUME     =   1255560.0492
                                                    SURFTEN    =         0.0000
                                                    Density    =         1.0109
 ------------------------------------------------------------------------------


 NSTEP =   319000   TIME(PS) =     819.000  TEMP(K) =   310.21  PRESS =     0.0
 Etot   =   -212876.8907  EKtot   =     85252.1484  EPtot      =   -298129.0392
 BOND   =      6510.4599  ANGLE   =     25774.0807  DIHED      =     18567.0098
 1-4 NB =      6302.8847  1-4 EEL =      3492.2074  VDWAALS    =     16165.5030
 EELEC  =   -374941.1848  EHBOND  =         0.0000  RESTRAINT  =         0.0000
 EKCMT  =         0.0000  VIRIAL  =         0.0000  VOLUME     =   1255847.7347
                                                    SURFTEN    =         0.0000
                                                    Density    =         1.0107
 ------------------------------------------------------------------------------


 NSTEP =   320000   TIME(PS) =     820.000  TEMP(K) =   311.61  PRESS =     0.0
 Etot   =   -212811.1120  EKtot   =     85636.6484  EPtot      =   -298447.7605
 BOND   =      6432.9563  ANGLE   =     25522.1473  DIHED      =     18527.7718
 1-4 NB =      6342.8688  1-4 EEL =      3528.2888  VDWAALS    =     16783.4486
 EELEC  =   -375585.2421  EHBOND  =         0.0000  RESTRAINT  =         0.0000
 EKCMT  =         0.0000  VIRIAL  =         0.0000  VOLUME     =   1255949.7936
                                                    SURFTEN    =         0.0000
                                                    Density    =         1.0106
 ------------------------------------------------------------------------------


 NSTEP =   321000   TIME(PS) =     821.000  TEMP(K) =   309.33  PRESS =     0.0
 Etot   =   -213038.3606  EKtot   =     85008.9219  EPtot      =   -298047.2825
 BOND   =      6592.4962  ANGLE   =     25779.1818  DIHED      =     18421.6631
 1-4 NB =      6239.0030  1-4 EEL =      3434.5145  VDWAALS    =     16236.2818
 EELEC  =   -374750.4229  EHBOND  =         0.0000  RESTRAINT  =         0.0000
 EKCMT  =         0.0000  VIRIAL  =         0.0000  VOLUME     =   1255406.0317
                                                    SURFTEN    =         0.0000
                                                    Density    =         1.0111
 ------------------------------------------------------------------------------


 NSTEP =   322000   TIME(PS) =     822.000  TEMP(K) =   310.02  PRESS =     0.0
 Etot   =   -212712.9184  EKtot   =     85197.7266  EPtot      =   -297910.6449
 BOND   =      6615.0952  ANGLE   =     25565.6872  DIHED      =     18429.3967
 1-4 NB =      6340.7931  1-4 EEL =      3458.8002  VDWAALS    =     16374.9414
 EELEC  =   -374695.3587  EHBOND  =         0.0000  RESTRAINT  =         0.0000
 EKCMT  =         0.0000  VIRIAL  =         0.0000  VOLUME     =   1256317.6510
                                                    SURFTEN    =         0.0000
                                                    Density    =         1.0103
 ------------------------------------------------------------------------------


 NSTEP =   323000   TIME(PS) =     823.000  TEMP(K) =   310.54  PRESS =     0.0
 Etot   =   -212369.8651  EKtot   =     85341.2734  EPtot      =   -297711.1386
 BOND   =      6512.9437  ANGLE   =     25646.0556  DIHED      =     18376.2321
 1-4 NB =      6248.7541  1-4 EEL =      3463.1369  VDWAALS    =     16075.5012
 EELEC  =   -374033.7621  EHBOND  =         0.0000  RESTRAINT  =         0.0000
 EKCMT  =         0.0000  VIRIAL  =         0.0000  VOLUME     =   1256262.4005
                                                    SURFTEN    =         0.0000
                                                    Density    =         1.0104
 ------------------------------------------------------------------------------


 NSTEP =   324000   TIME(PS) =     824.000  TEMP(K) =   309.61  PRESS =     0.0
 Etot   =   -213038.3580  EKtot   =     85087.6094  EPtot      =   -298125.9674
 BOND   =      6619.7760  ANGLE   =     25568.5586  DIHED      =     18407.9363
 1-4 NB =      6298.7887  1-4 EEL =      3475.4055  VDWAALS    =     16223.4647
 EELEC  =   -374719.8973  EHBOND  =         0.0000  RESTRAINT  =         0.0000
 EKCMT  =         0.0000  VIRIAL  =         0.0000  VOLUME     =   1257119.3434
                                                    SURFTEN    =         0.0000
                                                    Density    =         1.0097
 ------------------------------------------------------------------------------


 NSTEP =   325000   TIME(PS) =     825.000  TEMP(K) =   309.56  PRESS =     0.0
 Etot   =   -213038.9427  EKtot   =     85073.6875  EPtot      =   -298112.6302
 BOND   =      6563.1089  ANGLE   =     25444.9207  DIHED      =     18364.8324
 1-4 NB =      6271.0469  1-4 EEL =      3470.4759  VDWAALS    =     16133.0844
 EELEC  =   -374360.0993  EHBOND  =         0.0000  RESTRAINT  =         0.0000
 EKCMT  =         0.0000  VIRIAL  =         0.0000  VOLUME     =   1257476.6260
                                                    SURFTEN    =         0.0000
                                                    Density    =         1.0094
 ------------------------------------------------------------------------------


 NSTEP =   326000   TIME(PS) =     826.000  TEMP(K) =   310.60  PRESS =     0.0
 Etot   =   -212861.5564  EKtot   =     85359.2422  EPtot      =   -298220.7986
 BOND   =      6502.5741  ANGLE   =     25477.4623  DIHED      =     18448.6460
 1-4 NB =      6249.5567  1-4 EEL =      3498.3322  VDWAALS    =     16565.4677
 EELEC  =   -374962.8373  EHBOND  =         0.0000  RESTRAINT  =         0.0000
 EKCMT  =         0.0000  VIRIAL  =         0.0000  VOLUME     =   1257792.1510
                                                    SURFTEN    =         0.0000
                                                    Density    =         1.0092
 ------------------------------------------------------------------------------


 NSTEP =   327000   TIME(PS) =     827.000  TEMP(K) =   310.28  PRESS =     0.0
 Etot   =   -212831.6425  EKtot   =     85269.0938  EPtot      =   -298100.7362
 BOND   =      6527.0403  ANGLE   =     25488.0673  DIHED      =     18426.1514
 1-4 NB =      6353.0425  1-4 EEL =      3485.3765  VDWAALS    =     17003.7337
 EELEC  =   -375384.1479  EHBOND  =         0.0000  RESTRAINT  =         0.0000
 EKCMT  =         0.0000  VIRIAL  =         0.0000  VOLUME     =   1256506.8970
                                                    SURFTEN    =         0.0000
                                                    Density    =         1.0102
 ------------------------------------------------------------------------------


 NSTEP =   328000   TIME(PS) =     828.000  TEMP(K) =   310.62  PRESS =     0.0
 Etot   =   -212399.1636  EKtot   =     85362.9453  EPtot      =   -297762.1090
 BOND   =      6515.8174  ANGLE   =     25559.8983  DIHED      =     18537.9397
 1-4 NB =      6344.0558  1-4 EEL =      3525.8772  VDWAALS    =     16021.0855
 EELEC  =   -374266.7829  EHBOND  =         0.0000  RESTRAINT  =         0.0000
 EKCMT  =         0.0000  VIRIAL  =         0.0000  VOLUME     =   1256063.8723
                                                    SURFTEN    =         0.0000
                                                    Density    =         1.0105
 ------------------------------------------------------------------------------


 NSTEP =   329000   TIME(PS) =     829.000  TEMP(K) =   308.73  PRESS =     0.0
 Etot   =   -213045.7521  EKtot   =     84844.1875  EPtot      =   -297889.9396
 BOND   =      6538.0883  ANGLE   =     25597.4932  DIHED      =     18397.9724
 1-4 NB =      6304.4611  1-4 EEL =      3450.4200  VDWAALS    =     16373.2808
 EELEC  =   -374551.6556  EHBOND  =         0.0000  RESTRAINT  =         0.0000
 EKCMT  =         0.0000  VIRIAL  =         0.0000  VOLUME     =   1257594.2104
                                                    SURFTEN    =         0.0000
                                                    Density    =         1.0093
 ------------------------------------------------------------------------------


 NSTEP =   330000   TIME(PS) =     830.000  TEMP(K) =   310.48  PRESS =     0.0
 Etot   =   -212908.9958  EKtot   =     85324.6641  EPtot      =   -298233.6599
 BOND   =      6540.2280  ANGLE   =     25425.6685  DIHED      =     18405.4099
 1-4 NB =      6323.4363  1-4 EEL =      3498.1072  VDWAALS    =     16471.5065
 EELEC  =   -374898.0163  EHBOND  =         0.0000  RESTRAINT  =         0.0000
 EKCMT  =         0.0000  VIRIAL  =         0.0000  VOLUME     =   1255636.8454
                                                    SURFTEN    =         0.0000
                                                    Density    =         1.0109
 ------------------------------------------------------------------------------


 NSTEP =   331000   TIME(PS) =     831.000  TEMP(K) =   309.97  PRESS =     0.0
 Etot   =   -213164.1397  EKtot   =     85185.5156  EPtot      =   -298349.6553
 BOND   =      6562.8197  ANGLE   =     25368.0924  DIHED      =     18524.7855
 1-4 NB =      6282.3402  1-4 EEL =      3487.2326  VDWAALS    =     16100.4843
 EELEC  =   -374675.4100  EHBOND  =         0.0000  RESTRAINT  =         0.0000
 EKCMT  =         0.0000  VIRIAL  =         0.0000  VOLUME     =   1255594.1709
                                                    SURFTEN    =         0.0000
                                                    Density    =         1.0109
 ------------------------------------------------------------------------------


 NSTEP =   332000   TIME(PS) =     832.000  TEMP(K) =   309.70  PRESS =     0.0
 Etot   =   -213640.2297  EKtot   =     85110.2578  EPtot      =   -298750.4875
 BOND   =      6521.6527  ANGLE   =     25440.5931  DIHED      =     18382.5327
 1-4 NB =      6275.8285  1-4 EEL =      3538.3139  VDWAALS    =     16363.5678
 EELEC  =   -375272.9763  EHBOND  =         0.0000  RESTRAINT  =         0.0000
 EKCMT  =         0.0000  VIRIAL  =         0.0000  VOLUME     =   1255498.0916
                                                    SURFTEN    =         0.0000
                                                    Density    =         1.0110
 ------------------------------------------------------------------------------


 NSTEP =   333000   TIME(PS) =     833.000  TEMP(K) =   309.59  PRESS =     0.0
 Etot   =   -212767.9120  EKtot   =     85080.3281  EPtot      =   -297848.2401
 BOND   =      6601.3671  ANGLE   =     25368.6877  DIHED      =     18493.6565
 1-4 NB =      6251.5075  1-4 EEL =      3447.1606  VDWAALS    =     16002.1544
 EELEC  =   -374012.7739  EHBOND  =         0.0000  RESTRAINT  =         0.0000
 EKCMT  =         0.0000  VIRIAL  =         0.0000  VOLUME     =   1256210.8294
                                                    SURFTEN    =         0.0000
                                                    Density    =         1.0104
 ------------------------------------------------------------------------------


 NSTEP =   334000   TIME(PS) =     834.000  TEMP(K) =   310.76  PRESS =     0.0
 Etot   =   -212802.7835  EKtot   =     85401.0156  EPtot      =   -298203.7991
 BOND   =      6580.6201  ANGLE   =     25473.7221  DIHED      =     18419.0367
 1-4 NB =      6347.1724  1-4 EEL =      3500.3689  VDWAALS    =     15582.9911
 EELEC  =   -374107.7104  EHBOND  =         0.0000  RESTRAINT  =         0.0000
 EKCMT  =         0.0000  VIRIAL  =         0.0000  VOLUME     =   1257702.3463
                                                    SURFTEN    =         0.0000
                                                    Density    =         1.0092
 ------------------------------------------------------------------------------


 NSTEP =   335000   TIME(PS) =     835.000  TEMP(K) =   310.06  PRESS =     0.0
 Etot   =   -213268.8423  EKtot   =     85210.9766  EPtot      =   -298479.8188
 BOND   =      6500.3605  ANGLE   =     25388.5015  DIHED      =     18437.5857
 1-4 NB =      6331.2149  1-4 EEL =      3580.2665  VDWAALS    =     15976.1378
 EELEC  =   -374693.8859  EHBOND  =         0.0000  RESTRAINT  =         0.0000
 EKCMT  =         0.0000  VIRIAL  =         0.0000  VOLUME     =   1258590.4269
                                                    SURFTEN    =         0.0000
                                                    Density    =         1.0085
 ------------------------------------------------------------------------------


 NSTEP =   336000   TIME(PS) =     836.000  TEMP(K) =   308.63  PRESS =     0.0
 Etot   =   -213138.8140  EKtot   =     84817.6016  EPtot      =   -297956.4155
 BOND   =      6518.2720  ANGLE   =     25689.8449  DIHED      =     18478.9342
 1-4 NB =      6276.4614  1-4 EEL =      3475.1229  VDWAALS    =     15994.4279
 EELEC  =   -374389.4790  EHBOND  =         0.0000  RESTRAINT  =         0.0000
 EKCMT  =         0.0000  VIRIAL  =         0.0000  VOLUME     =   1258954.9238
                                                    SURFTEN    =         0.0000
                                                    Density    =         1.0082
 ------------------------------------------------------------------------------


 NSTEP =   337000   TIME(PS) =     837.000  TEMP(K) =   309.36  PRESS =     0.0
 Etot   =   -213092.9590  EKtot   =     85017.4375  EPtot      =   -298110.3965
 BOND   =      6450.1604  ANGLE   =     25610.6642  DIHED      =     18460.1713
 1-4 NB =      6223.2441  1-4 EEL =      3490.5101  VDWAALS    =     15793.4416
 EELEC  =   -374138.5883  EHBOND  =         0.0000  RESTRAINT  =         0.0000
 EKCMT  =         0.0000  VIRIAL  =         0.0000  VOLUME     =   1259469.7367
                                                    SURFTEN    =         0.0000
                                                    Density    =         1.0078
 ------------------------------------------------------------------------------


 NSTEP =   338000   TIME(PS) =     838.000  TEMP(K) =   308.89  PRESS =     0.0
 Etot   =   -213383.0012  EKtot   =     84887.4297  EPtot      =   -298270.4309
 BOND   =      6498.3667  ANGLE   =     25450.7281  DIHED      =     18595.5650
 1-4 NB =      6317.3100  1-4 EEL =      3545.4006  VDWAALS    =     15911.0347
 EELEC  =   -374588.8359  EHBOND  =         0.0000  RESTRAINT  =         0.0000
 EKCMT  =         0.0000  VIRIAL  =         0.0000  VOLUME     =   1257216.2457
                                                    SURFTEN    =         0.0000
                                                    Density    =         1.0096
 ------------------------------------------------------------------------------


 NSTEP =   339000   TIME(PS) =     839.000  TEMP(K) =   310.77  PRESS =     0.0
 Etot   =   -213455.0947  EKtot   =     85405.3047  EPtot      =   -298860.3994
 BOND   =      6503.4488  ANGLE   =     25389.8375  DIHED      =     18496.8764
 1-4 NB =      6352.1819  1-4 EEL =      3548.7714  VDWAALS    =     15910.5475
 EELEC  =   -375062.0629  EHBOND  =         0.0000  RESTRAINT  =         0.0000
 EKCMT  =         0.0000  VIRIAL  =         0.0000  VOLUME     =   1255662.2632
                                                    SURFTEN    =         0.0000
                                                    Density    =         1.0109
 ------------------------------------------------------------------------------


 NSTEP =   340000   TIME(PS) =     840.000  TEMP(K) =   310.45  PRESS =     0.0
 Etot   =   -213181.4442  EKtot   =     85316.5859  EPtot      =   -298498.0301
 BOND   =      6387.3689  ANGLE   =     25452.9758  DIHED      =     18504.7624
 1-4 NB =      6386.0266  1-4 EEL =      3556.8541  VDWAALS    =     16645.2443
 EELEC  =   -375431.2622  EHBOND  =         0.0000  RESTRAINT  =         0.0000
 EKCMT  =         0.0000  VIRIAL  =         0.0000  VOLUME     =   1258151.7270
                                                    SURFTEN    =         0.0000
                                                    Density    =         1.0089
 ------------------------------------------------------------------------------


 NSTEP =   341000   TIME(PS) =     841.000  TEMP(K) =   309.44  PRESS =     0.0
 Etot   =   -212560.2681  EKtot   =     85040.6406  EPtot      =   -297600.9087
 BOND   =      6459.6697  ANGLE   =     25411.0040  DIHED      =     18499.5450
 1-4 NB =      6339.0412  1-4 EEL =      3469.0214  VDWAALS    =     16629.8806
 EELEC  =   -374409.0705  EHBOND  =         0.0000  RESTRAINT  =         0.0000
 EKCMT  =         0.0000  VIRIAL  =         0.0000  VOLUME     =   1260451.9389
                                                    SURFTEN    =         0.0000
                                                    Density    =         1.0070
 ------------------------------------------------------------------------------


 NSTEP =   342000   TIME(PS) =     842.000  TEMP(K) =   309.89  PRESS =     0.0
 Etot   =   -213083.7573  EKtot   =     85163.1484  EPtot      =   -298246.9058
 BOND   =      6461.8907  ANGLE   =     25614.1196  DIHED      =     18502.1419
 1-4 NB =      6324.2070  1-4 EEL =      3492.8978  VDWAALS    =     16670.9948
 EELEC  =   -375313.1578  EHBOND  =         0.0000  RESTRAINT  =         0.0000
 EKCMT  =         0.0000  VIRIAL  =         0.0000  VOLUME     =   1260496.3448
                                                    SURFTEN    =         0.0000
                                                    Density    =         1.0070
 ------------------------------------------------------------------------------


 NSTEP =   343000   TIME(PS) =     843.000  TEMP(K) =   309.51  PRESS =     0.0
 Etot   =   -212941.9625  EKtot   =     85059.9922  EPtot      =   -298001.9547
 BOND   =      6523.6091  ANGLE   =     25602.4299  DIHED      =     18434.1451
 1-4 NB =      6298.2943  1-4 EEL =      3475.2617  VDWAALS    =     16413.3335
 EELEC  =   -374749.0283  EHBOND  =         0.0000  RESTRAINT  =         0.0000
 EKCMT  =         0.0000  VIRIAL  =         0.0000  VOLUME     =   1259575.2400
                                                    SURFTEN    =         0.0000
                                                    Density    =         1.0077
 ------------------------------------------------------------------------------


 NSTEP =   344000   TIME(PS) =     844.000  TEMP(K) =   309.76  PRESS =     0.0
 Etot   =   -212869.2716  EKtot   =     85127.2578  EPtot      =   -297996.5294
 BOND   =      6519.1714  ANGLE   =     25646.8224  DIHED      =     18566.5973
 1-4 NB =      6290.8800  1-4 EEL =      3581.3044  VDWAALS    =     16822.2960
 EELEC  =   -375423.6009  EHBOND  =         0.0000  RESTRAINT  =         0.0000
 EKCMT  =         0.0000  VIRIAL  =         0.0000  VOLUME     =   1256848.6586
                                                    SURFTEN    =         0.0000
                                                    Density    =         1.0099
 ------------------------------------------------------------------------------


 NSTEP =   345000   TIME(PS) =     845.000  TEMP(K) =   309.75  PRESS =     0.0
 Etot   =   -213086.4219  EKtot   =     85124.2812  EPtot      =   -298210.7032
 BOND   =      6572.1972  ANGLE   =     25630.6856  DIHED      =     18562.1762
 1-4 NB =      6311.5712  1-4 EEL =      3493.6251  VDWAALS    =     16230.6087
 EELEC  =   -375011.5671  EHBOND  =         0.0000  RESTRAINT  =         0.0000
 EKCMT  =         0.0000  VIRIAL  =         0.0000  VOLUME     =   1256478.5088
                                                    SURFTEN    =         0.0000
                                                    Density    =         1.0102
 ------------------------------------------------------------------------------


 NSTEP =   346000   TIME(PS) =     846.000  TEMP(K) =   310.08  PRESS =     0.0
 Etot   =   -213116.6969  EKtot   =     85216.5312  EPtot      =   -298333.2281
 BOND   =      6626.8443  ANGLE   =     25528.3617  DIHED      =     18452.1570
 1-4 NB =      6288.3451  1-4 EEL =      3515.0320  VDWAALS    =     16456.7423
 EELEC  =   -375200.7105  EHBOND  =         0.0000  RESTRAINT  =         0.0000
 EKCMT  =         0.0000  VIRIAL  =         0.0000  VOLUME     =   1256855.4435
                                                    SURFTEN    =         0.0000
                                                    Density    =         1.0099
 ------------------------------------------------------------------------------


 NSTEP =   347000   TIME(PS) =     847.000  TEMP(K) =   309.41  PRESS =     0.0
 Etot   =   -213246.3826  EKtot   =     85032.0391  EPtot      =   -298278.4217
 BOND   =      6516.5673  ANGLE   =     25508.2036  DIHED      =     18394.3805
 1-4 NB =      6268.2727  1-4 EEL =      3484.9806  VDWAALS    =     16359.4954
 EELEC  =   -374810.3218  EHBOND  =         0.0000  RESTRAINT  =         0.0000
 EKCMT  =         0.0000  VIRIAL  =         0.0000  VOLUME     =   1255884.2132
                                                    SURFTEN    =         0.0000
                                                    Density    =         1.0107
 ------------------------------------------------------------------------------


 NSTEP =   348000   TIME(PS) =     848.000  TEMP(K) =   308.25  PRESS =     0.0
 Etot   =   -213536.1070  EKtot   =     84713.4141  EPtot      =   -298249.5211
 BOND   =      6582.2069  ANGLE   =     25376.9198  DIHED      =     18381.3991
 1-4 NB =      6295.3952  1-4 EEL =      3390.4413  VDWAALS    =     16192.1139
 EELEC  =   -374467.9972  EHBOND  =         0.0000  RESTRAINT  =         0.0000
 EKCMT  =         0.0000  VIRIAL  =         0.0000  VOLUME     =   1256350.7445
                                                    SURFTEN    =         0.0000
                                                    Density    =         1.0103
 ------------------------------------------------------------------------------


 NSTEP =   349000   TIME(PS) =     849.000  TEMP(K) =   310.62  PRESS =     0.0
 Etot   =   -212959.6942  EKtot   =     85364.7812  EPtot      =   -298324.4755
 BOND   =      6608.3564  ANGLE   =     25515.4644  DIHED      =     18443.3170
 1-4 NB =      6309.5802  1-4 EEL =      3456.7574  VDWAALS    =     16587.8676
 EELEC  =   -375245.8185  EHBOND  =         0.0000  RESTRAINT  =         0.0000
 EKCMT  =         0.0000  VIRIAL  =         0.0000  VOLUME     =   1255042.2001
                                                    SURFTEN    =         0.0000
                                                    Density    =         1.0114
 ------------------------------------------------------------------------------


 NSTEP =   350000   TIME(PS) =     850.000  TEMP(K) =   311.60  PRESS =     0.0
 Etot   =   -212657.6934  EKtot   =     85634.4766  EPtot      =   -298292.1700
 BOND   =      6486.0170  ANGLE   =     25497.8862  DIHED      =     18560.8179
 1-4 NB =      6261.0227  1-4 EEL =      3445.6188  VDWAALS    =     16482.6754
 EELEC  =   -375026.2080  EHBOND  =         0.0000  RESTRAINT  =         0.0000
 EKCMT  =         0.0000  VIRIAL  =         0.0000  VOLUME     =   1255380.0114
                                                    SURFTEN    =         0.0000
                                                    Density    =         1.0111
 ------------------------------------------------------------------------------


 NSTEP =   351000   TIME(PS) =     851.000  TEMP(K) =   311.22  PRESS =     0.0
 Etot   =   -212818.7463  EKtot   =     85528.7344  EPtot      =   -298347.4807
 BOND   =      6549.4314  ANGLE   =     25490.3840  DIHED      =     18446.2032
 1-4 NB =      6293.9656  1-4 EEL =      3427.6984  VDWAALS    =     16292.4039
 EELEC  =   -374847.5671  EHBOND  =         0.0000  RESTRAINT  =         0.0000
 EKCMT  =         0.0000  VIRIAL  =         0.0000  VOLUME     =   1255435.1532
                                                    SURFTEN    =         0.0000
                                                    Density    =         1.0110
 ------------------------------------------------------------------------------


 NSTEP =   352000   TIME(PS) =     852.000  TEMP(K) =   309.65  PRESS =     0.0
 Etot   =   -212903.7016  EKtot   =     85098.4766  EPtot      =   -298002.1782
 BOND   =      6457.5637  ANGLE   =     25500.1216  DIHED      =     18454.9815
 1-4 NB =      6305.1479  1-4 EEL =      3510.8421  VDWAALS    =     16415.5395
 EELEC  =   -374646.3745  EHBOND  =         0.0000  RESTRAINT  =         0.0000
 EKCMT  =         0.0000  VIRIAL  =         0.0000  VOLUME     =   1257416.0501
                                                    SURFTEN    =         0.0000
                                                    Density    =         1.0095
 ------------------------------------------------------------------------------


 NSTEP =   353000   TIME(PS) =     853.000  TEMP(K) =   309.63  PRESS =     0.0
 Etot   =   -213429.4440  EKtot   =     85091.0938  EPtot      =   -298520.5377
 BOND   =      6564.1915  ANGLE   =     25144.6919  DIHED      =     18463.0496
 1-4 NB =      6296.4861  1-4 EEL =      3474.3328  VDWAALS    =     16735.4771
 EELEC  =   -375198.7668  EHBOND  =         0.0000  RESTRAINT  =         0.0000
 EKCMT  =         0.0000  VIRIAL  =         0.0000  VOLUME     =   1257097.4067
                                                    SURFTEN    =         0.0000
                                                    Density    =         1.0097
 ------------------------------------------------------------------------------


 NSTEP =   354000   TIME(PS) =     854.000  TEMP(K) =   312.01  PRESS =     0.0
 Etot   =   -212457.9254  EKtot   =     85745.4609  EPtot      =   -298203.3863
 BOND   =      6475.8449  ANGLE   =     25559.9933  DIHED      =     18383.1907
 1-4 NB =      6335.8829  1-4 EEL =      3537.3487  VDWAALS    =     16355.0401
 EELEC  =   -374850.6870  EHBOND  =         0.0000  RESTRAINT  =         0.0000
 EKCMT  =         0.0000  VIRIAL  =         0.0000  VOLUME     =   1257314.8645
                                                    SURFTEN    =         0.0000
                                                    Density    =         1.0095
 ------------------------------------------------------------------------------


 NSTEP =   355000   TIME(PS) =     855.000  TEMP(K) =   311.19  PRESS =     0.0
 Etot   =   -212794.7547  EKtot   =     85520.8047  EPtot      =   -298315.5594
 BOND   =      6543.8758  ANGLE   =     25492.8168  DIHED      =     18343.5133
 1-4 NB =      6300.4687  1-4 EEL =      3528.7230  VDWAALS    =     16116.2235
 EELEC  =   -374641.1805  EHBOND  =         0.0000  RESTRAINT  =         0.0000
 EKCMT  =         0.0000  VIRIAL  =         0.0000  VOLUME     =   1257171.8096
                                                    SURFTEN    =         0.0000
                                                    Density    =         1.0097
 ------------------------------------------------------------------------------


 NSTEP =   356000   TIME(PS) =     856.000  TEMP(K) =   310.85  PRESS =     0.0
 Etot   =   -213318.7521  EKtot   =     85426.4531  EPtot      =   -298745.2052
 BOND   =      6522.2411  ANGLE   =     25333.0036  DIHED      =     18336.1114
 1-4 NB =      6319.1968  1-4 EEL =      3504.6421  VDWAALS    =     16731.3394
 EELEC  =   -375491.7396  EHBOND  =         0.0000  RESTRAINT  =         0.0000
 EKCMT  =         0.0000  VIRIAL  =         0.0000  VOLUME     =   1255193.6890
                                                    SURFTEN    =         0.0000
                                                    Density    =         1.0112
 ------------------------------------------------------------------------------


 NSTEP =   357000   TIME(PS) =     857.000  TEMP(K) =   311.55  PRESS =     0.0
 Etot   =   -212519.9404  EKtot   =     85618.9844  EPtot      =   -298138.9248
 BOND   =      6514.7657  ANGLE   =     25431.1886  DIHED      =     18490.9164
 1-4 NB =      6233.6839  1-4 EEL =      3449.7077  VDWAALS    =     15573.7443
 EELEC  =   -373832.9315  EHBOND  =         0.0000  RESTRAINT  =         0.0000
 EKCMT  =         0.0000  VIRIAL  =         0.0000  VOLUME     =   1256403.5942
                                                    SURFTEN    =         0.0000
                                                    Density    =         1.0103
 ------------------------------------------------------------------------------


 NSTEP =   358000   TIME(PS) =     858.000  TEMP(K) =   309.29  PRESS =     0.0
 Etot   =   -213414.3901  EKtot   =     84997.8281  EPtot      =   -298412.2183
 BOND   =      6547.9120  ANGLE   =     25430.8069  DIHED      =     18430.5328
 1-4 NB =      6247.6718  1-4 EEL =      3449.2862  VDWAALS    =     15950.1287
 EELEC  =   -374468.5568  EHBOND  =         0.0000  RESTRAINT  =         0.0000
 EKCMT  =         0.0000  VIRIAL  =         0.0000  VOLUME     =   1256719.4713
                                                    SURFTEN    =         0.0000
                                                    Density    =         1.0100
 ------------------------------------------------------------------------------


 NSTEP =   359000   TIME(PS) =     859.000  TEMP(K) =   309.47  PRESS =     0.0
 Etot   =   -213486.5297  EKtot   =     85046.9141  EPtot      =   -298533.4438
 BOND   =      6499.3476  ANGLE   =     25507.8359  DIHED      =     18406.8149
 1-4 NB =      6273.8689  1-4 EEL =      3469.7629  VDWAALS    =     16491.5161
 EELEC  =   -375182.5901  EHBOND  =         0.0000  RESTRAINT  =         0.0000
 EKCMT  =         0.0000  VIRIAL  =         0.0000  VOLUME     =   1254705.8463
                                                    SURFTEN    =         0.0000
                                                    Density    =         1.0116
 ------------------------------------------------------------------------------


 NSTEP =   360000   TIME(PS) =     860.000  TEMP(K) =   309.43  PRESS =     0.0
 Etot   =   -213074.6487  EKtot   =     85036.3828  EPtot      =   -298111.0315
 BOND   =      6466.8919  ANGLE   =     25569.8639  DIHED      =     18503.0051
 1-4 NB =      6315.1897  1-4 EEL =      3551.0781  VDWAALS    =     16807.5313
 EELEC  =   -375324.5915  EHBOND  =         0.0000  RESTRAINT  =         0.0000
 EKCMT  =         0.0000  VIRIAL  =         0.0000  VOLUME     =   1254705.8463
                                                    SURFTEN    =         0.0000
                                                    Density    =         1.0116
 ------------------------------------------------------------------------------


 NSTEP =   361000   TIME(PS) =     861.000  TEMP(K) =   309.05  PRESS =     0.0
 Etot   =   -213632.6927  EKtot   =     84931.0547  EPtot      =   -298563.7474
 BOND   =      6519.9072  ANGLE   =     25559.8207  DIHED      =     18536.1441
 1-4 NB =      6333.7738  1-4 EEL =      3508.1821  VDWAALS    =     16304.8382
 EELEC  =   -375326.4136  EHBOND  =         0.0000  RESTRAINT  =         0.0000
 EKCMT  =         0.0000  VIRIAL  =         0.0000  VOLUME     =   1254490.5461
                                                    SURFTEN    =         0.0000
                                                    Density    =         1.0118
 ------------------------------------------------------------------------------


 NSTEP =   362000   TIME(PS) =     862.000  TEMP(K) =   310.27  PRESS =     0.0
 Etot   =   -213228.2204  EKtot   =     85267.2578  EPtot      =   -298495.4782
 BOND   =      6506.5290  ANGLE   =     25667.2846  DIHED      =     18473.7108
 1-4 NB =      6316.3414  1-4 EEL =      3436.4414  VDWAALS    =     15745.9523
 EELEC  =   -374641.7377  EHBOND  =         0.0000  RESTRAINT  =         0.0000
 EKCMT  =         0.0000  VIRIAL  =         0.0000  VOLUME     =   1254517.4061
                                                    SURFTEN    =         0.0000
                                                    Density    =         1.0118
 ------------------------------------------------------------------------------


 NSTEP =   363000   TIME(PS) =     863.000  TEMP(K) =   309.86  PRESS =     0.0
 Etot   =   -212596.6726  EKtot   =     85154.6797  EPtot      =   -297751.3523
 BOND   =      6507.6089  ANGLE   =     25405.8448  DIHED      =     18483.7273
 1-4 NB =      6297.1581  1-4 EEL =      3502.3436  VDWAALS    =     15800.1257
 EELEC  =   -373748.1606  EHBOND  =         0.0000  RESTRAINT  =         0.0000
 EKCMT  =         0.0000  VIRIAL  =         0.0000  VOLUME     =   1256074.2111
                                                    SURFTEN    =         0.0000
                                                    Density    =         1.0105
 ------------------------------------------------------------------------------


 NSTEP =   364000   TIME(PS) =     864.000  TEMP(K) =   311.14  PRESS =     0.0
 Etot   =   -212125.7179  EKtot   =     85506.0625  EPtot      =   -297631.7804
 BOND   =      6518.7496  ANGLE   =     25758.8315  DIHED      =     18386.2915
 1-4 NB =      6356.6466  1-4 EEL =      3462.8441  VDWAALS    =     16594.6054
 EELEC  =   -374709.7491  EHBOND  =         0.0000  RESTRAINT  =         0.0000
 EKCMT  =         0.0000  VIRIAL  =         0.0000  VOLUME     =   1257666.0788
                                                    SURFTEN    =         0.0000
                                                    Density    =         1.0093
 ------------------------------------------------------------------------------


 NSTEP =   365000   TIME(PS) =     865.000  TEMP(K) =   310.48  PRESS =     0.0
 Etot   =   -212235.2832  EKtot   =     85326.2969  EPtot      =   -297561.5801
 BOND   =      6408.5121  ANGLE   =     25729.4981  DIHED      =     18420.5957
 1-4 NB =      6306.2949  1-4 EEL =      3455.8144  VDWAALS    =     16292.7517
 EELEC  =   -374175.0470  EHBOND  =         0.0000  RESTRAINT  =         0.0000
 EKCMT  =         0.0000  VIRIAL  =         0.0000  VOLUME     =   1258616.0259
                                                    SURFTEN    =         0.0000
                                                    Density    =         1.0085
 ------------------------------------------------------------------------------


 NSTEP =   366000   TIME(PS) =     866.000  TEMP(K) =   310.53  PRESS =     0.0
 Etot   =   -212554.6373  EKtot   =     85338.9062  EPtot      =   -297893.5435
 BOND   =      6496.7996  ANGLE   =     25568.1785  DIHED      =     18474.2643
 1-4 NB =      6317.2112  1-4 EEL =      3444.3102  VDWAALS    =     16672.6568
 EELEC  =   -374866.9640  EHBOND  =         0.0000  RESTRAINT  =         0.0000
 EKCMT  =         0.0000  VIRIAL  =         0.0000  VOLUME     =   1257156.0281
                                                    SURFTEN    =         0.0000
                                                    Density    =         1.0097
 ------------------------------------------------------------------------------


 NSTEP =   367000   TIME(PS) =     867.000  TEMP(K) =   312.43  PRESS =     0.0
 Etot   =   -212431.3917  EKtot   =     85860.0078  EPtot      =   -298291.3995
 BOND   =      6567.2855  ANGLE   =     25225.0738  DIHED      =     18449.0994
 1-4 NB =      6302.9261  1-4 EEL =      3580.6818  VDWAALS    =     16281.3646
 EELEC  =   -374697.8308  EHBOND  =         0.0000  RESTRAINT  =         0.0000
 EKCMT  =         0.0000  VIRIAL  =         0.0000  VOLUME     =   1257139.4131
                                                    SURFTEN    =         0.0000
                                                    Density    =         1.0097
 ------------------------------------------------------------------------------


 NSTEP =   368000   TIME(PS) =     868.000  TEMP(K) =   310.40  PRESS =     0.0
 Etot   =   -212983.4218  EKtot   =     85304.7422  EPtot      =   -298288.1640
 BOND   =      6570.4700  ANGLE   =     25386.2918  DIHED      =     18425.9514
 1-4 NB =      6321.1323  1-4 EEL =      3493.5968  VDWAALS    =     16151.5579
 EELEC  =   -374637.1641  EHBOND  =         0.0000  RESTRAINT  =         0.0000
 EKCMT  =         0.0000  VIRIAL  =         0.0000  VOLUME     =   1257133.6592
                                                    SURFTEN    =         0.0000
                                                    Density    =         1.0097
 ------------------------------------------------------------------------------


 NSTEP =   369000   TIME(PS) =     869.000  TEMP(K) =   311.48  PRESS =     0.0
 Etot   =   -212136.9022  EKtot   =     85601.0781  EPtot      =   -297737.9804
 BOND   =      6427.6634  ANGLE   =     25598.2626  DIHED      =     18524.7455
 1-4 NB =      6260.2082  1-4 EEL =      3487.8343  VDWAALS    =     16119.5759
 EELEC  =   -374156.2702  EHBOND  =         0.0000  RESTRAINT  =         0.0000
 EKCMT  =         0.0000  VIRIAL  =         0.0000  VOLUME     =   1257040.5826
                                                    SURFTEN    =         0.0000
                                                    Density    =         1.0098
 ------------------------------------------------------------------------------


 NSTEP =   370000   TIME(PS) =     870.000  TEMP(K) =   312.11  PRESS =     0.0
 Etot   =   -212372.3640  EKtot   =     85772.1172  EPtot      =   -298144.4812
 BOND   =      6483.9338  ANGLE   =     25477.1285  DIHED      =     18453.8022
 1-4 NB =      6316.6542  1-4 EEL =      3428.3717  VDWAALS    =     16358.4498
 EELEC  =   -374662.8214  EHBOND  =         0.0000  RESTRAINT  =         0.0000
 EKCMT  =         0.0000  VIRIAL  =         0.0000  VOLUME     =   1257040.5826
                                                    SURFTEN    =         0.0000
                                                    Density    =         1.0098
 ------------------------------------------------------------------------------


 NSTEP =   371000   TIME(PS) =     871.000  TEMP(K) =   311.54  PRESS =     0.0
 Etot   =   -212437.1275  EKtot   =     85617.6016  EPtot      =   -298054.7290
 BOND   =      6547.3446  ANGLE   =     25499.6695  DIHED      =     18407.7479
 1-4 NB =      6327.1211  1-4 EEL =      3431.7360  VDWAALS    =     16735.1482
 EELEC  =   -375003.4963  EHBOND  =         0.0000  RESTRAINT  =         0.0000
 EKCMT  =         0.0000  VIRIAL  =         0.0000  VOLUME     =   1256539.5483
                                                    SURFTEN    =         0.0000
                                                    Density    =         1.0102
 ------------------------------------------------------------------------------


 NSTEP =   372000   TIME(PS) =     872.000  TEMP(K) =   311.58  PRESS =     0.0
 Etot   =   -212624.4034  EKtot   =     85627.7031  EPtot      =   -298252.1065
 BOND   =      6552.1847  ANGLE   =     25354.5707  DIHED      =     18487.0802
 1-4 NB =      6269.2380  1-4 EEL =      3490.8121  VDWAALS    =     16463.1950
 EELEC  =   -374869.1871  EHBOND  =         0.0000  RESTRAINT  =         0.0000
 EKCMT  =         0.0000  VIRIAL  =         0.0000  VOLUME     =   1257895.0337
                                                    SURFTEN    =         0.0000
                                                    Density    =         1.0091
 ------------------------------------------------------------------------------


 NSTEP =   373000   TIME(PS) =     873.000  TEMP(K) =   309.56  PRESS =     0.0
 Etot   =   -213148.4442  EKtot   =     85072.6875  EPtot      =   -298221.1317
 BOND   =      6436.3833  ANGLE   =     25508.4660  DIHED      =     18378.9861
 1-4 NB =      6294.7599  1-4 EEL =      3431.7174  VDWAALS    =     16525.7442
 EELEC  =   -374797.1885  EHBOND  =         0.0000  RESTRAINT  =         0.0000
 EKCMT  =         0.0000  VIRIAL  =         0.0000  VOLUME     =   1256337.7506
                                                    SURFTEN    =         0.0000
                                                    Density    =         1.0103
 ------------------------------------------------------------------------------


 NSTEP =   374000   TIME(PS) =     874.000  TEMP(K) =   309.44  PRESS =     0.0
 Etot   =   -213468.6373  EKtot   =     85038.7891  EPtot      =   -298507.4264
 BOND   =      6575.9238  ANGLE   =     25504.8155  DIHED      =     18557.3133
 1-4 NB =      6272.7888  1-4 EEL =      3413.0373  VDWAALS    =     16451.6678
 EELEC  =   -375282.9728  EHBOND  =         0.0000  RESTRAINT  =         0.0000
 EKCMT  =         0.0000  VIRIAL  =         0.0000  VOLUME     =   1255380.4895
                                                    SURFTEN    =         0.0000
                                                    Density    =         1.0111
 ------------------------------------------------------------------------------


 NSTEP =   375000   TIME(PS) =     875.000  TEMP(K) =   310.76  PRESS =     0.0
 Etot   =   -212813.7732  EKtot   =     85402.6641  EPtot      =   -298216.4373
 BOND   =      6409.1527  ANGLE   =     25773.1812  DIHED      =     18452.8465
 1-4 NB =      6302.4162  1-4 EEL =      3482.5547  VDWAALS    =     16470.1775
 EELEC  =   -375106.7660  EHBOND  =         0.0000  RESTRAINT  =         0.0000
 EKCMT  =         0.0000  VIRIAL  =         0.0000  VOLUME     =   1255320.9538
                                                    SURFTEN    =         0.0000
                                                    Density    =         1.0111
 ------------------------------------------------------------------------------


 NSTEP =   376000   TIME(PS) =     876.000  TEMP(K) =   310.74  PRESS =     0.0
 Etot   =   -213017.5140  EKtot   =     85396.5156  EPtot      =   -298414.0296
 BOND   =      6507.5125  ANGLE   =     25380.0447  DIHED      =     18533.4527
 1-4 NB =      6343.8438  1-4 EEL =      3546.7776  VDWAALS    =     16441.5911
 EELEC  =   -375167.2522  EHBOND  =         0.0000  RESTRAINT  =         0.0000
 EKCMT  =         0.0000  VIRIAL  =         0.0000  VOLUME     =   1254672.9154
                                                    SURFTEN    =         0.0000
                                                    Density    =         1.0117
 ------------------------------------------------------------------------------


 NSTEP =   377000   TIME(PS) =     877.000  TEMP(K) =   307.99  PRESS =     0.0
 Etot   =   -213486.4582  EKtot   =     84641.0234  EPtot      =   -298127.4816
 BOND   =      6471.0018  ANGLE   =     25467.3598  DIHED      =     18429.9191
 1-4 NB =      6361.6354  1-4 EEL =      3453.9194  VDWAALS    =     16196.6963
 EELEC  =   -374508.0135  EHBOND  =         0.0000  RESTRAINT  =         0.0000
 EKCMT  =         0.0000  VIRIAL  =         0.0000  VOLUME     =   1257096.3062
                                                    SURFTEN    =         0.0000
                                                    Density    =         1.0097
 ------------------------------------------------------------------------------


 NSTEP =   378000   TIME(PS) =     878.000  TEMP(K) =   309.15  PRESS =     0.0
 Etot   =   -213148.4087  EKtot   =     84961.2031  EPtot      =   -298109.6118
 BOND   =      6424.9944  ANGLE   =     25533.8948  DIHED      =     18536.0513
 1-4 NB =      6338.3689  1-4 EEL =      3447.9268  VDWAALS    =     16272.8923
 EELEC  =   -374663.7402  EHBOND  =         0.0000  RESTRAINT  =         0.0000
 EKCMT  =         0.0000  VIRIAL  =         0.0000  VOLUME     =   1256149.9290
                                                    SURFTEN    =         0.0000
                                                    Density    =         1.0105
 ------------------------------------------------------------------------------


 NSTEP =   379000   TIME(PS) =     879.000  TEMP(K) =   309.12  PRESS =     0.0
 Etot   =   -213107.4156  EKtot   =     84950.5938  EPtot      =   -298058.0093
 BOND   =      6574.3719  ANGLE   =     25553.1602  DIHED      =     18457.6566
 1-4 NB =      6246.5055  1-4 EEL =      3466.2249  VDWAALS    =     16490.7311
 EELEC  =   -374846.6595  EHBOND  =         0.0000  RESTRAINT  =         0.0000
 EKCMT  =         0.0000  VIRIAL  =         0.0000  VOLUME     =   1255774.6908
                                                    SURFTEN    =         0.0000
                                                    Density    =         1.0108
 ------------------------------------------------------------------------------


 NSTEP =   380000   TIME(PS) =     880.000  TEMP(K) =   311.13  PRESS =     0.0
 Etot   =   -212909.9260  EKtot   =     85504.5547  EPtot      =   -298414.4807
 BOND   =      6549.3188  ANGLE   =     25564.0087  DIHED      =     18508.7671
 1-4 NB =      6366.8913  1-4 EEL =      3483.8514  VDWAALS    =     17271.9220
 EELEC  =   -376159.2400  EHBOND  =         0.0000  RESTRAINT  =         0.0000
 EKCMT  =         0.0000  VIRIAL  =         0.0000  VOLUME     =   1253069.1046
                                                    SURFTEN    =         0.0000
                                                    Density    =         1.0130
 ------------------------------------------------------------------------------


 NSTEP =   381000   TIME(PS) =     881.000  TEMP(K) =   311.37  PRESS =     0.0
 Etot   =   -212960.1914  EKtot   =     85570.1562  EPtot      =   -298530.3476
 BOND   =      6474.6103  ANGLE   =     25584.4917  DIHED      =     18390.6662
 1-4 NB =      6340.2923  1-4 EEL =      3495.6939  VDWAALS    =     15967.8750
 EELEC  =   -374783.9771  EHBOND  =         0.0000  RESTRAINT  =         0.0000
 EKCMT  =         0.0000  VIRIAL  =         0.0000  VOLUME     =   1255638.4583
                                                    SURFTEN    =         0.0000
                                                    Density    =         1.0109
 ------------------------------------------------------------------------------


 NSTEP =   382000   TIME(PS) =     882.000  TEMP(K) =   310.20  PRESS =     0.0
 Etot   =   -212869.8143  EKtot   =     85249.2578  EPtot      =   -298119.0721
 BOND   =      6481.1473  ANGLE   =     25334.3484  DIHED      =     18467.1213
 1-4 NB =      6344.0386  1-4 EEL =      3505.7210  VDWAALS    =     16395.9719
 EELEC  =   -374647.4205  EHBOND  =         0.0000  RESTRAINT  =         0.0000
 EKCMT  =         0.0000  VIRIAL  =         0.0000  VOLUME     =   1257814.5784
                                                    SURFTEN    =         0.0000
                                                    Density    =         1.0091
 ------------------------------------------------------------------------------


 NSTEP =   383000   TIME(PS) =     883.000  TEMP(K) =   310.15  PRESS =     0.0
 Etot   =   -212784.4460  EKtot   =     85235.0781  EPtot      =   -298019.5241
 BOND   =      6519.4989  ANGLE   =     25473.7559  DIHED      =     18502.5223
 1-4 NB =      6365.0281  1-4 EEL =      3426.7875  VDWAALS    =     16177.7575
 EELEC  =   -374484.8744  EHBOND  =         0.0000  RESTRAINT  =         0.0000
 EKCMT  =         0.0000  VIRIAL  =         0.0000  VOLUME     =   1257890.6990
                                                    SURFTEN    =         0.0000
                                                    Density    =         1.0091
 ------------------------------------------------------------------------------


 NSTEP =   384000   TIME(PS) =     884.000  TEMP(K) =   310.95  PRESS =     0.0
 Etot   =   -212761.9504  EKtot   =     85454.2344  EPtot      =   -298216.1848
 BOND   =      6577.8743  ANGLE   =     25432.7189  DIHED      =     18500.0009
 1-4 NB =      6321.6558  1-4 EEL =      3485.3262  VDWAALS    =     16746.1690
 EELEC  =   -375279.9297  EHBOND  =         0.0000  RESTRAINT  =         0.0000
 EKCMT  =         0.0000  VIRIAL  =         0.0000  VOLUME     =   1258079.3522
                                                    SURFTEN    =         0.0000
                                                    Density    =         1.0089
 ------------------------------------------------------------------------------


 NSTEP =   385000   TIME(PS) =     885.000  TEMP(K) =   309.52  PRESS =     0.0
 Etot   =   -212853.6207  EKtot   =     85062.7969  EPtot      =   -297916.4176
 BOND   =      6637.5925  ANGLE   =     25605.5965  DIHED      =     18422.3164
 1-4 NB =      6288.8944  1-4 EEL =      3469.1148  VDWAALS    =     16089.9131
 EELEC  =   -374429.8454  EHBOND  =         0.0000  RESTRAINT  =         0.0000
 EKCMT  =         0.0000  VIRIAL  =         0.0000  VOLUME     =   1257362.4512
                                                    SURFTEN    =         0.0000
                                                    Density    =         1.0095
 ------------------------------------------------------------------------------


 NSTEP =   386000   TIME(PS) =     886.000  TEMP(K) =   309.73  PRESS =     0.0
 Etot   =   -213299.3331  EKtot   =     85118.3125  EPtot      =   -298417.6456
 BOND   =      6449.6781  ANGLE   =     25435.0943  DIHED      =     18430.5071
 1-4 NB =      6318.5185  1-4 EEL =      3489.3967  VDWAALS    =     16546.9460
 EELEC  =   -375087.7863  EHBOND  =         0.0000  RESTRAINT  =         0.0000
 EKCMT  =         0.0000  VIRIAL  =         0.0000  VOLUME     =   1257401.9891
                                                    SURFTEN    =         0.0000
                                                    Density    =         1.0095
 ------------------------------------------------------------------------------


 NSTEP =   387000   TIME(PS) =     887.000  TEMP(K) =   309.39  PRESS =     0.0
 Etot   =   -213396.8127  EKtot   =     85026.0781  EPtot      =   -298422.8908
 BOND   =      6645.5179  ANGLE   =     25376.0879  DIHED      =     18386.0645
 1-4 NB =      6329.3422  1-4 EEL =      3472.3999  VDWAALS    =     17212.5116
 EELEC  =   -375844.8149  EHBOND  =         0.0000  RESTRAINT  =         0.0000
 EKCMT  =         0.0000  VIRIAL  =         0.0000  VOLUME     =   1256505.4451
                                                    SURFTEN    =         0.0000
                                                    Density    =         1.0102
 ------------------------------------------------------------------------------


 NSTEP =   388000   TIME(PS) =     888.000  TEMP(K) =   310.15  PRESS =     0.0
 Etot   =   -213446.7489  EKtot   =     85234.7500  EPtot      =   -298681.4989
 BOND   =      6521.4761  ANGLE   =     25494.2453  DIHED      =     18434.2422
 1-4 NB =      6298.5298  1-4 EEL =      3415.7191  VDWAALS    =     16478.9627
 EELEC  =   -375324.6741  EHBOND  =         0.0000  RESTRAINT  =         0.0000
 EKCMT  =         0.0000  VIRIAL  =         0.0000  VOLUME     =   1255686.0002
                                                    SURFTEN    =         0.0000
                                                    Density    =         1.0108
 ------------------------------------------------------------------------------


 NSTEP =   389000   TIME(PS) =     889.000  TEMP(K) =   309.48  PRESS =     0.0
 Etot   =   -213506.2649  EKtot   =     85049.5078  EPtot      =   -298555.7728
 BOND   =      6494.0934  ANGLE   =     25522.9227  DIHED      =     18514.0649
 1-4 NB =      6313.5600  1-4 EEL =      3442.9366  VDWAALS    =     16895.2828
 EELEC  =   -375738.6332  EHBOND  =         0.0000  RESTRAINT  =         0.0000
 EKCMT  =         0.0000  VIRIAL  =         0.0000  VOLUME     =   1256151.7198
                                                    SURFTEN    =         0.0000
                                                    Density    =         1.0105
 ------------------------------------------------------------------------------


 NSTEP =   390000   TIME(PS) =     890.000  TEMP(K) =   310.67  PRESS =     0.0
 Etot   =   -213152.2696  EKtot   =     85378.7344  EPtot      =   -298531.0040
 BOND   =      6534.9539  ANGLE   =     25523.2314  DIHED      =     18412.8838
 1-4 NB =      6302.2842  1-4 EEL =      3409.0139  VDWAALS    =     16826.3732
 EELEC  =   -375539.7444  EHBOND  =         0.0000  RESTRAINT  =         0.0000
 EKCMT  =         0.0000  VIRIAL  =         0.0000  VOLUME     =   1255762.1524
                                                    SURFTEN    =         0.0000
                                                    Density    =         1.0108
 ------------------------------------------------------------------------------


 NSTEP =   391000   TIME(PS) =     891.000  TEMP(K) =   309.81  PRESS =     0.0
 Etot   =   -213309.2597  EKtot   =     85139.9375  EPtot      =   -298449.1972
 BOND   =      6598.7087  ANGLE   =     25520.4198  DIHED      =     18488.7858
 1-4 NB =      6292.1957  1-4 EEL =      3468.2056  VDWAALS    =     16759.9461
 EELEC  =   -375577.4589  EHBOND  =         0.0000  RESTRAINT  =         0.0000
 EKCMT  =         0.0000  VIRIAL  =         0.0000  VOLUME     =   1256433.4542
                                                    SURFTEN    =         0.0000
                                                    Density    =         1.0102
 ------------------------------------------------------------------------------


 NSTEP =   392000   TIME(PS) =     892.000  TEMP(K) =   309.41  PRESS =     0.0
 Etot   =   -213306.8339  EKtot   =     85030.4766  EPtot      =   -298337.3104
 BOND   =      6417.4365  ANGLE   =     25650.6445  DIHED      =     18490.9609
 1-4 NB =      6359.0700  1-4 EEL =      3572.9443  VDWAALS    =     16327.5357
 EELEC  =   -375155.9023  EHBOND  =         0.0000  RESTRAINT  =         0.0000
 EKCMT  =         0.0000  VIRIAL  =         0.0000  VOLUME     =   1257107.1020
                                                    SURFTEN    =         0.0000
                                                    Density    =         1.0097
 ------------------------------------------------------------------------------


 NSTEP =   393000   TIME(PS) =     893.000  TEMP(K) =   310.16  PRESS =     0.0
 Etot   =   -212853.0113  EKtot   =     85238.5000  EPtot      =   -298091.5113
 BOND   =      6561.7313  ANGLE   =     25560.8023  DIHED      =     18535.6369
 1-4 NB =      6289.4023  1-4 EEL =      3422.6850  VDWAALS    =     16292.9706
 EELEC  =   -374754.7396  EHBOND  =         0.0000  RESTRAINT  =         0.0000
 EKCMT  =         0.0000  VIRIAL  =         0.0000  VOLUME     =   1256631.5981
                                                    SURFTEN    =         0.0000
                                                    Density    =         1.0101
 ------------------------------------------------------------------------------


 NSTEP =   394000   TIME(PS) =     894.000  TEMP(K) =   310.27  PRESS =     0.0
 Etot   =   -213127.0811  EKtot   =     85268.2812  EPtot      =   -298395.3623
 BOND   =      6491.6133  ANGLE   =     25373.3900  DIHED      =     18329.0573
 1-4 NB =      6303.5780  1-4 EEL =      3507.1621  VDWAALS    =     16075.8837
 EELEC  =   -374476.0466  EHBOND  =         0.0000  RESTRAINT  =         0.0000
 EKCMT  =         0.0000  VIRIAL  =         0.0000  VOLUME     =   1258174.5678
                                                    SURFTEN    =         0.0000
                                                    Density    =         1.0088
 ------------------------------------------------------------------------------


 NSTEP =   395000   TIME(PS) =     895.000  TEMP(K) =   310.55  PRESS =     0.0
 Etot   =   -213315.0955  EKtot   =     85345.9609  EPtot      =   -298661.0564
 BOND   =      6458.1202  ANGLE   =     25530.0879  DIHED      =     18397.0759
 1-4 NB =      6313.6176  1-4 EEL =      3551.5689  VDWAALS    =     16833.3527
 EELEC  =   -375744.8798  EHBOND  =         0.0000  RESTRAINT  =         0.0000
 EKCMT  =         0.0000  VIRIAL  =         0.0000  VOLUME     =   1257900.2529
                                                    SURFTEN    =         0.0000
                                                    Density    =         1.0091
 ------------------------------------------------------------------------------


 NSTEP =   396000   TIME(PS) =     896.000  TEMP(K) =   309.22  PRESS =     0.0
 Etot   =   -213732.4843  EKtot   =     84979.1094  EPtot      =   -298711.5937
 BOND   =      6553.2979  ANGLE   =     25453.1555  DIHED      =     18536.4116
 1-4 NB =      6402.5923  1-4 EEL =      3547.4567  VDWAALS    =     16125.8239
 EELEC  =   -375330.3316  EHBOND  =         0.0000  RESTRAINT  =         0.0000
 EKCMT  =         0.0000  VIRIAL  =         0.0000  VOLUME     =   1256290.0824
                                                    SURFTEN    =         0.0000
                                                    Density    =         1.0104
 ------------------------------------------------------------------------------


 NSTEP =   397000   TIME(PS) =     897.000  TEMP(K) =   308.20  PRESS =     0.0
 Etot   =   -213840.8732  EKtot   =     84699.3281  EPtot      =   -298540.2013
 BOND   =      6557.9934  ANGLE   =     25552.7999  DIHED      =     18458.4337
 1-4 NB =      6352.9658  1-4 EEL =      3462.9951  VDWAALS    =     16591.1588
 EELEC  =   -375516.5480  EHBOND  =         0.0000  RESTRAINT  =         0.0000
 EKCMT  =         0.0000  VIRIAL  =         0.0000  VOLUME     =   1255744.6682
                                                    SURFTEN    =         0.0000
                                                    Density    =         1.0108
 ------------------------------------------------------------------------------


 NSTEP =   398000   TIME(PS) =     898.000  TEMP(K) =   308.19  PRESS =     0.0
 Etot   =   -213828.8355  EKtot   =     84696.0312  EPtot      =   -298524.8668
 BOND   =      6497.9774  ANGLE   =     25641.5382  DIHED      =     18458.4499
 1-4 NB =      6282.0446  1-4 EEL =      3421.1292  VDWAALS    =     16253.3464
 EELEC  =   -375079.3525  EHBOND  =         0.0000  RESTRAINT  =         0.0000
 EKCMT  =         0.0000  VIRIAL  =         0.0000  VOLUME     =   1253689.7433
                                                    SURFTEN    =         0.0000
                                                    Density    =         1.0125
 ------------------------------------------------------------------------------


 NSTEP =   399000   TIME(PS) =     899.000  TEMP(K) =   310.04  PRESS =     0.0
 Etot   =   -213596.1424  EKtot   =     85203.9609  EPtot      =   -298800.1033
 BOND   =      6585.1546  ANGLE   =     25338.6611  DIHED      =     18442.8340
 1-4 NB =      6342.7356  1-4 EEL =      3434.3249  VDWAALS    =     16871.0544
 EELEC  =   -375814.8680  EHBOND  =         0.0000  RESTRAINT  =         0.0000
 EKCMT  =         0.0000  VIRIAL  =         0.0000  VOLUME     =   1255971.1344
                                                    SURFTEN    =         0.0000
                                                    Density    =         1.0106
 ------------------------------------------------------------------------------


 NSTEP =   400000   TIME(PS) =     900.000  TEMP(K) =   309.43  PRESS =     0.0
 Etot   =   -212949.2374  EKtot   =     85035.9297  EPtot      =   -297985.1671
 BOND   =      6584.0488  ANGLE   =     25529.1363  DIHED      =     18487.5226
 1-4 NB =      6340.1569  1-4 EEL =      3495.6961  VDWAALS    =     16488.3507
 EELEC  =   -374910.0785  EHBOND  =         0.0000  RESTRAINT  =         0.0000
 EKCMT  =         0.0000  VIRIAL  =         0.0000  VOLUME     =   1256473.8915
                                                    SURFTEN    =         0.0000
                                                    Density    =         1.0102
 ------------------------------------------------------------------------------


 NSTEP =   401000   TIME(PS) =     901.000  TEMP(K) =   309.42  PRESS =     0.0
 Etot   =   -212917.4841  EKtot   =     85033.5234  EPtot      =   -297951.0075
 BOND   =      6578.4095  ANGLE   =     25675.4512  DIHED      =     18419.5367
 1-4 NB =      6248.1154  1-4 EEL =      3537.1363  VDWAALS    =     16491.1509
 EELEC  =   -374900.8075  EHBOND  =         0.0000  RESTRAINT  =         0.0000
 EKCMT  =         0.0000  VIRIAL  =         0.0000  VOLUME     =   1255350.4777
                                                    SURFTEN    =         0.0000
                                                    Density    =         1.0111
 ------------------------------------------------------------------------------


 NSTEP =   402000   TIME(PS) =     902.000  TEMP(K) =   311.49  PRESS =     0.0
 Etot   =   -213660.7574  EKtot   =     85604.1875  EPtot      =   -299264.9449
 BOND   =      6435.1201  ANGLE   =     25211.3924  DIHED      =     18343.7195
 1-4 NB =      6349.7822  1-4 EEL =      3527.9331  VDWAALS    =     16571.3846
 EELEC  =   -375704.2768  EHBOND  =         0.0000  RESTRAINT  =         0.0000
 EKCMT  =         0.0000  VIRIAL  =         0.0000  VOLUME     =   1256035.9530
                                                    SURFTEN    =         0.0000
                                                    Density    =         1.0106
 ------------------------------------------------------------------------------


 NSTEP =   403000   TIME(PS) =     903.000  TEMP(K) =   310.12  PRESS =     0.0
 Etot   =   -213178.4992  EKtot   =     85225.1797  EPtot      =   -298403.6789
 BOND   =      6524.4872  ANGLE   =     25558.9989  DIHED      =     18450.5144
 1-4 NB =      6322.3173  1-4 EEL =      3472.6732  VDWAALS    =     16386.0846
 EELEC  =   -375118.7545  EHBOND  =         0.0000  RESTRAINT  =         0.0000
 EKCMT  =         0.0000  VIRIAL  =         0.0000  VOLUME     =   1256400.8920
                                                    SURFTEN    =         0.0000
                                                    Density    =         1.0103
 ------------------------------------------------------------------------------


 NSTEP =   404000   TIME(PS) =     904.000  TEMP(K) =   309.68  PRESS =     0.0
 Etot   =   -213682.8822  EKtot   =     85104.6094  EPtot      =   -298787.4916
 BOND   =      6523.6650  ANGLE   =     25305.2226  DIHED      =     18417.7301
 1-4 NB =      6324.5542  1-4 EEL =      3458.7349  VDWAALS    =     16566.6181
 EELEC  =   -375384.0166  EHBOND  =         0.0000  RESTRAINT  =         0.0000
 EKCMT  =         0.0000  VIRIAL  =         0.0000  VOLUME     =   1257436.0528
                                                    SURFTEN    =         0.0000
                                                    Density    =         1.0094
 ------------------------------------------------------------------------------


 NSTEP =   405000   TIME(PS) =     905.000  TEMP(K) =   309.54  PRESS =     0.0
 Etot   =   -213685.4562  EKtot   =     85066.2188  EPtot      =   -298751.6750
 BOND   =      6434.0329  ANGLE   =     25439.7810  DIHED      =     18489.6901
 1-4 NB =      6304.1857  1-4 EEL =      3552.5070  VDWAALS    =     16987.7719
 EELEC  =   -375959.6435  EHBOND  =         0.0000  RESTRAINT  =         0.0000
 EKCMT  =         0.0000  VIRIAL  =         0.0000  VOLUME     =   1255882.7481
                                                    SURFTEN    =         0.0000
                                                    Density    =         1.0107
 ------------------------------------------------------------------------------


 NSTEP =   406000   TIME(PS) =     906.000  TEMP(K) =   309.18  PRESS =     0.0
 Etot   =   -213643.4279  EKtot   =     84967.1406  EPtot      =   -298610.5685
 BOND   =      6551.8483  ANGLE   =     25515.3182  DIHED      =     18453.2550
 1-4 NB =      6259.7238  1-4 EEL =      3492.2167  VDWAALS    =     16924.2932
 EELEC  =   -375807.2235  EHBOND  =         0.0000  RESTRAINT  =         0.0000
 EKCMT  =         0.0000  VIRIAL  =         0.0000  VOLUME     =   1255882.7481
                                                    SURFTEN    =         0.0000
                                                    Density    =         1.0107
 ------------------------------------------------------------------------------


 NSTEP =   407000   TIME(PS) =     907.000  TEMP(K) =   308.83  PRESS =     0.0
 Etot   =   -213626.8836  EKtot   =     84871.7109  EPtot      =   -298498.5946
 BOND   =      6541.1043  ANGLE   =     25306.8870  DIHED      =     18437.8705
 1-4 NB =      6279.7133  1-4 EEL =      3459.2304  VDWAALS    =     16288.8676
 EELEC  =   -374812.2677  EHBOND  =         0.0000  RESTRAINT  =         0.0000
 EKCMT  =         0.0000  VIRIAL  =         0.0000  VOLUME     =   1256894.0924
                                                    SURFTEN    =         0.0000
                                                    Density    =         1.0099
 ------------------------------------------------------------------------------


 NSTEP =   408000   TIME(PS) =     908.000  TEMP(K) =   310.63  PRESS =     0.0
 Etot   =   -212662.8591  EKtot   =     85367.6094  EPtot      =   -298030.4685
 BOND   =      6543.3444  ANGLE   =     25741.4017  DIHED      =     18399.1127
 1-4 NB =      6320.3953  1-4 EEL =      3425.4475  VDWAALS    =     16323.6038
 EELEC  =   -374783.7739  EHBOND  =         0.0000  RESTRAINT  =         0.0000
 EKCMT  =         0.0000  VIRIAL  =         0.0000  VOLUME     =   1257384.7473
                                                    SURFTEN    =         0.0000
                                                    Density    =         1.0095
 ------------------------------------------------------------------------------


 NSTEP =   409000   TIME(PS) =     909.000  TEMP(K) =   310.41  PRESS =     0.0
 Etot   =   -212930.8302  EKtot   =     85306.5781  EPtot      =   -298237.4083
 BOND   =      6526.9105  ANGLE   =     25424.8766  DIHED      =     18397.8414
 1-4 NB =      6347.1233  1-4 EEL =      3433.8810  VDWAALS    =     16839.2445
 EELEC  =   -375207.2857  EHBOND  =         0.0000  RESTRAINT  =         0.0000
 EKCMT  =         0.0000  VIRIAL  =         0.0000  VOLUME     =   1256659.1846
                                                    SURFTEN    =         0.0000
                                                    Density    =         1.0101
 ------------------------------------------------------------------------------


 NSTEP =   410000   TIME(PS) =     910.000  TEMP(K) =   311.99  PRESS =     0.0
 Etot   =   -212727.8005  EKtot   =     85740.4844  EPtot      =   -298468.2849
 BOND   =      6427.1396  ANGLE   =     25510.9739  DIHED      =     18455.5242
 1-4 NB =      6331.1621  1-4 EEL =      3557.5712  VDWAALS    =     16748.0258
 EELEC  =   -375498.6818  EHBOND  =         0.0000  RESTRAINT  =         0.0000
 EKCMT  =         0.0000  VIRIAL  =         0.0000  VOLUME     =   1256493.0689
                                                    SURFTEN    =         0.0000
                                                    Density    =         1.0102
 ------------------------------------------------------------------------------


 NSTEP =   411000   TIME(PS) =     911.000  TEMP(K) =   309.84  PRESS =     0.0
 Etot   =   -213249.6696  EKtot   =     85150.7656  EPtot      =   -298400.4353
 BOND   =      6524.5774  ANGLE   =     25611.1915  DIHED      =     18472.2453
 1-4 NB =      6286.2393  1-4 EEL =      3503.2328  VDWAALS    =     15992.0274
 EELEC  =   -374789.9489  EHBOND  =         0.0000  RESTRAINT  =         0.0000
 EKCMT  =         0.0000  VIRIAL  =         0.0000  VOLUME     =   1257641.8784
                                                    SURFTEN    =         0.0000
                                                    Density    =         1.0093
 ------------------------------------------------------------------------------


 NSTEP =   412000   TIME(PS) =     912.000  TEMP(K) =   310.78  PRESS =     0.0
 Etot   =   -212460.9472  EKtot   =     85406.9219  EPtot      =   -297867.8691
 BOND   =      6454.6226  ANGLE   =     25410.5535  DIHED      =     18508.6742
 1-4 NB =      6318.6581  1-4 EEL =      3516.9632  VDWAALS    =     16466.7528
 EELEC  =   -374544.0934  EHBOND  =         0.0000  RESTRAINT  =         0.0000
 EKCMT  =         0.0000  VIRIAL  =         0.0000  VOLUME     =   1257868.5362
                                                    SURFTEN    =         0.0000
                                                    Density    =         1.0091
 ------------------------------------------------------------------------------


 NSTEP =   413000   TIME(PS) =     913.000  TEMP(K) =   310.63  PRESS =     0.0
 Etot   =   -212215.5547  EKtot   =     85366.7344  EPtot      =   -297582.2891
 BOND   =      6401.3282  ANGLE   =     25592.3423  DIHED      =     18412.4048
 1-4 NB =      6333.9955  1-4 EEL =      3483.0112  VDWAALS    =     16324.8106
 EELEC  =   -374130.1817  EHBOND  =         0.0000  RESTRAINT  =         0.0000
 EKCMT  =         0.0000  VIRIAL  =         0.0000  VOLUME     =   1257282.1645
                                                    SURFTEN    =         0.0000
                                                    Density    =         1.0096
 ------------------------------------------------------------------------------


 NSTEP =   414000   TIME(PS) =     914.000  TEMP(K) =   312.33  PRESS =     0.0
 Etot   =   -212115.8192  EKtot   =     85833.4922  EPtot      =   -297949.3114
 BOND   =      6545.4579  ANGLE   =     25534.0513  DIHED      =     18496.0991
 1-4 NB =      6312.7899  1-4 EEL =      3542.6499  VDWAALS    =     16304.1295
 EELEC  =   -374684.4890  EHBOND  =         0.0000  RESTRAINT  =         0.0000
 EKCMT  =         0.0000  VIRIAL  =         0.0000  VOLUME     =   1254575.2309
                                                    SURFTEN    =         0.0000
                                                    Density    =         1.0117
 ------------------------------------------------------------------------------


 NSTEP =   415000   TIME(PS) =     915.000  TEMP(K) =   312.73  PRESS =     0.0
 Etot   =   -211711.6761  EKtot   =     85943.5312  EPtot      =   -297655.2074
 BOND   =      6591.5630  ANGLE   =     25574.0418  DIHED      =     18512.6327
 1-4 NB =      6318.8247  1-4 EEL =      3441.3854  VDWAALS    =     15731.7068
 EELEC  =   -373825.3617  EHBOND  =         0.0000  RESTRAINT  =         0.0000
 EKCMT  =         0.0000  VIRIAL  =         0.0000  VOLUME     =   1256845.8400
                                                    SURFTEN    =         0.0000
                                                    Density    =         1.0099
 ------------------------------------------------------------------------------


 NSTEP =   416000   TIME(PS) =     916.000  TEMP(K) =   311.78  PRESS =     0.0
 Etot   =   -212085.7929  EKtot   =     85682.3750  EPtot      =   -297768.1679
 BOND   =      6639.1947  ANGLE   =     25462.4240  DIHED      =     18560.9372
 1-4 NB =      6262.5320  1-4 EEL =      3478.5140  VDWAALS    =     16595.0377
 EELEC  =   -374766.8074  EHBOND  =         0.0000  RESTRAINT  =         0.0000
 EKCMT  =         0.0000  VIRIAL  =         0.0000  VOLUME     =   1257408.9687
                                                    SURFTEN    =         0.0000
                                                    Density    =         1.0095
 ------------------------------------------------------------------------------


 NSTEP =   417000   TIME(PS) =     917.000  TEMP(K) =   309.75  PRESS =     0.0
 Etot   =   -212545.1739  EKtot   =     85125.2422  EPtot      =   -297670.4160
 BOND   =      6568.1993  ANGLE   =     25673.5205  DIHED      =     18485.5753
 1-4 NB =      6308.4370  1-4 EEL =      3535.1394  VDWAALS    =     16318.4429
 EELEC  =   -374559.7303  EHBOND  =         0.0000  RESTRAINT  =         0.0000
 EKCMT  =         0.0000  VIRIAL  =         0.0000  VOLUME     =   1256618.0540
                                                    SURFTEN    =         0.0000
                                                    Density    =         1.0101
 ------------------------------------------------------------------------------


 NSTEP =   418000   TIME(PS) =     918.000  TEMP(K) =   311.08  PRESS =     0.0
 Etot   =   -212242.9973  EKtot   =     85491.4453  EPtot      =   -297734.4426
 BOND   =      6453.7883  ANGLE   =     25852.4247  DIHED      =     18473.7328
 1-4 NB =      6356.0585  1-4 EEL =      3546.7035  VDWAALS    =     16479.1415
 EELEC  =   -374896.2920  EHBOND  =         0.0000  RESTRAINT  =         0.0000
 EKCMT  =         0.0000  VIRIAL  =         0.0000  VOLUME     =   1257945.4601
                                                    SURFTEN    =         0.0000
                                                    Density    =         1.0090
 ------------------------------------------------------------------------------


 NSTEP =   419000   TIME(PS) =     919.000  TEMP(K) =   310.02  PRESS =     0.0
 Etot   =   -212954.1328  EKtot   =     85199.4922  EPtot      =   -298153.6250
 BOND   =      6585.2399  ANGLE   =     25460.6017  DIHED      =     18418.2018
 1-4 NB =      6372.0928  1-4 EEL =      3558.4842  VDWAALS    =     16916.7222
 EELEC  =   -375464.9676  EHBOND  =         0.0000  RESTRAINT  =         0.0000
 EKCMT  =         0.0000  VIRIAL  =         0.0000  VOLUME     =   1258458.9865
                                                    SURFTEN    =         0.0000
                                                    Density    =         1.0086
 ------------------------------------------------------------------------------


 NSTEP =   420000   TIME(PS) =     920.000  TEMP(K) =   310.47  PRESS =     0.0
 Etot   =   -212636.4468  EKtot   =     85323.1328  EPtot      =   -297959.5796
 BOND   =      6602.5719  ANGLE   =     25589.3821  DIHED      =     18362.7307
 1-4 NB =      6304.2392  1-4 EEL =      3526.9035  VDWAALS    =     16667.6090
 EELEC  =   -375013.0160  EHBOND  =         0.0000  RESTRAINT  =         0.0000
 EKCMT  =         0.0000  VIRIAL  =         0.0000  VOLUME     =   1258957.6638
                                                    SURFTEN    =         0.0000
                                                    Density    =         1.0082
 ------------------------------------------------------------------------------


 NSTEP =   421000   TIME(PS) =     921.000  TEMP(K) =   309.85  PRESS =     0.0
 Etot   =   -212489.9091  EKtot   =     85152.4609  EPtot      =   -297642.3701
 BOND   =      6615.6092  ANGLE   =     25440.4684  DIHED      =     18408.4131
 1-4 NB =      6318.1518  1-4 EEL =      3484.8872  VDWAALS    =     15593.3200
 EELEC  =   -373503.2197  EHBOND  =         0.0000  RESTRAINT  =         0.0000
 EKCMT  =         0.0000  VIRIAL  =         0.0000  VOLUME     =   1259993.3778
                                                    SURFTEN    =         0.0000
                                                    Density    =         1.0074
 ------------------------------------------------------------------------------


 NSTEP =   422000   TIME(PS) =     922.000  TEMP(K) =   310.10  PRESS =     0.0
 Etot   =   -212821.9009  EKtot   =     85219.7188  EPtot      =   -298041.6196
 BOND   =      6480.7565  ANGLE   =     25403.3717  DIHED      =     18457.6572
 1-4 NB =      6253.6677  1-4 EEL =      3472.2389  VDWAALS    =     16952.3963
 EELEC  =   -375061.7078  EHBOND  =         0.0000  RESTRAINT  =         0.0000
 EKCMT  =         0.0000  VIRIAL  =         0.0000  VOLUME     =   1259608.5875
                                                    SURFTEN    =         0.0000
                                                    Density    =         1.0077
 ------------------------------------------------------------------------------


 NSTEP =   423000   TIME(PS) =     923.000  TEMP(K) =   309.62  PRESS =     0.0
 Etot   =   -213205.3606  EKtot   =     85088.4375  EPtot      =   -298293.7981
 BOND   =      6532.1869  ANGLE   =     25563.9177  DIHED      =     18375.5613
 1-4 NB =      6286.0527  1-4 EEL =      3547.8562  VDWAALS    =     16429.9249
 EELEC  =   -375029.2980  EHBOND  =         0.0000  RESTRAINT  =         0.0000
 EKCMT  =         0.0000  VIRIAL  =         0.0000  VOLUME     =   1257064.7231
                                                    SURFTEN    =         0.0000
                                                    Density    =         1.0097
 ------------------------------------------------------------------------------


 NSTEP =   424000   TIME(PS) =     924.000  TEMP(K) =   310.32  PRESS =     0.0
 Etot   =   -213180.9986  EKtot   =     85281.3672  EPtot      =   -298462.3658
 BOND   =      6456.7918  ANGLE   =     25316.5262  DIHED      =     18423.7567
 1-4 NB =      6350.9619  1-4 EEL =      3526.9330  VDWAALS    =     16561.0812
 EELEC  =   -375098.4167  EHBOND  =         0.0000  RESTRAINT  =         0.0000
 EKCMT  =         0.0000  VIRIAL  =         0.0000  VOLUME     =   1257382.5525
                                                    SURFTEN    =         0.0000
                                                    Density    =         1.0095
 ------------------------------------------------------------------------------


 NSTEP =   425000   TIME(PS) =     925.000  TEMP(K) =   309.91  PRESS =     0.0
 Etot   =   -212627.4057  EKtot   =     85168.2656  EPtot      =   -297795.6714
 BOND   =      6595.8042  ANGLE   =     25399.4122  DIHED      =     18466.8171
 1-4 NB =      6278.6663  1-4 EEL =      3489.1811  VDWAALS    =     16956.0438
 EELEC  =   -374981.5960  EHBOND  =         0.0000  RESTRAINT  =         0.0000
 EKCMT  =         0.0000  VIRIAL  =         0.0000  VOLUME     =   1259119.9694
                                                    SURFTEN    =         0.0000
                                                    Density    =         1.0081
 ------------------------------------------------------------------------------


 NSTEP =   426000   TIME(PS) =     926.000  TEMP(K) =   310.54  PRESS =     0.0
 Etot   =   -212407.5213  EKtot   =     85342.9375  EPtot      =   -297750.4588
 BOND   =      6545.2863  ANGLE   =     25615.1495  DIHED      =     18422.9533
 1-4 NB =      6282.5106  1-4 EEL =      3481.7294  VDWAALS    =     15978.7927
 EELEC  =   -374076.8808  EHBOND  =         0.0000  RESTRAINT  =         0.0000
 EKCMT  =         0.0000  VIRIAL  =         0.0000  VOLUME     =   1261342.5860
                                                    SURFTEN    =         0.0000
                                                    Density    =         1.0063
 ------------------------------------------------------------------------------


 NSTEP =   427000   TIME(PS) =     927.000  TEMP(K) =   310.67  PRESS =     0.0
 Etot   =   -212128.6104  EKtot   =     85377.3281  EPtot      =   -297505.9385
 BOND   =      6520.2159  ANGLE   =     25687.2861  DIHED      =     18502.2189
 1-4 NB =      6374.6003  1-4 EEL =      3545.9363  VDWAALS    =     16410.1515
 EELEC  =   -374546.3474  EHBOND  =         0.0000  RESTRAINT  =         0.0000
 EKCMT  =         0.0000  VIRIAL  =         0.0000  VOLUME     =   1260135.4321
                                                    SURFTEN    =         0.0000
                                                    Density    =         1.0073
 ------------------------------------------------------------------------------


 NSTEP =   428000   TIME(PS) =     928.000  TEMP(K) =   310.23  PRESS =     0.0
 Etot   =   -212630.5434  EKtot   =     85258.0312  EPtot      =   -297888.5746
 BOND   =      6493.3639  ANGLE   =     25450.7557  DIHED      =     18439.8173
 1-4 NB =      6295.8963  1-4 EEL =      3508.6604  VDWAALS    =     16329.9714
 EELEC  =   -374407.0398  EHBOND  =         0.0000  RESTRAINT  =         0.0000
 EKCMT  =         0.0000  VIRIAL  =         0.0000  VOLUME     =   1257670.2962
                                                    SURFTEN    =         0.0000
                                                    Density    =         1.0093
 ------------------------------------------------------------------------------


 NSTEP =   429000   TIME(PS) =     929.000  TEMP(K) =   309.61  PRESS =     0.0
 Etot   =   -213044.4778  EKtot   =     85087.1250  EPtot      =   -298131.6028
 BOND   =      6594.2537  ANGLE   =     25667.4692  DIHED      =     18432.5692
 1-4 NB =      6272.6730  1-4 EEL =      3472.9604  VDWAALS    =     16550.6895
 EELEC  =   -375122.2178  EHBOND  =         0.0000  RESTRAINT  =         0.0000
 EKCMT  =         0.0000  VIRIAL  =         0.0000  VOLUME     =   1256371.6161
                                                    SURFTEN    =         0.0000
                                                    Density    =         1.0103
 ------------------------------------------------------------------------------


 NSTEP =   430000   TIME(PS) =     930.000  TEMP(K) =   310.97  PRESS =     0.0
 Etot   =   -213000.6904  EKtot   =     85459.5547  EPtot      =   -298460.2451
 BOND   =      6501.6772  ANGLE   =     25543.3662  DIHED      =     18385.3261
 1-4 NB =      6295.1294  1-4 EEL =      3461.8486  VDWAALS    =     16722.6480
 EELEC  =   -375370.2407  EHBOND  =         0.0000  RESTRAINT  =         0.0000
 EKCMT  =         0.0000  VIRIAL  =         0.0000  VOLUME     =   1255936.4232
                                                    SURFTEN    =         0.0000
                                                    Density    =         1.0106
 ------------------------------------------------------------------------------


 NSTEP =   431000   TIME(PS) =     931.000  TEMP(K) =   309.33  PRESS =     0.0
 Etot   =   -212985.6655  EKtot   =     85009.5703  EPtot      =   -297995.2358
 BOND   =      6535.1771  ANGLE   =     25387.3841  DIHED      =     18536.5723
 1-4 NB =      6304.7155  1-4 EEL =      3516.2328  VDWAALS    =     16657.9577
 EELEC  =   -374933.2753  EHBOND  =         0.0000  RESTRAINT  =         0.0000
 EKCMT  =         0.0000  VIRIAL  =         0.0000  VOLUME     =   1255867.0358
                                                    SURFTEN    =         0.0000
                                                    Density    =         1.0107
 ------------------------------------------------------------------------------


 NSTEP =   432000   TIME(PS) =     932.000  TEMP(K) =   311.10  PRESS =     0.0
 Etot   =   -212718.5664  EKtot   =     85496.2109  EPtot      =   -298214.7773
 BOND   =      6575.1569  ANGLE   =     25504.7708  DIHED      =     18437.1368
 1-4 NB =      6276.5555  1-4 EEL =      3511.5449  VDWAALS    =     16688.1328
 EELEC  =   -375208.0751  EHBOND  =         0.0000  RESTRAINT  =         0.0000
 EKCMT  =         0.0000  VIRIAL  =         0.0000  VOLUME     =   1255388.9105
                                                    SURFTEN    =         0.0000
                                                    Density    =         1.0111
 ------------------------------------------------------------------------------


 NSTEP =   433000   TIME(PS) =     933.000  TEMP(K) =   309.33  PRESS =     0.0
 Etot   =   -213603.4734  EKtot   =     85008.0391  EPtot      =   -298611.5124
 BOND   =      6454.7161  ANGLE   =     25499.1293  DIHED      =     18476.6032
 1-4 NB =      6308.2832  1-4 EEL =      3515.8070  VDWAALS    =     16544.5566
 EELEC  =   -375410.6078  EHBOND  =         0.0000  RESTRAINT  =         0.0000
 EKCMT  =         0.0000  VIRIAL  =         0.0000  VOLUME     =   1255056.4065
                                                    SURFTEN    =         0.0000
                                                    Density    =         1.0114
 ------------------------------------------------------------------------------


 NSTEP =   434000   TIME(PS) =     934.000  TEMP(K) =   310.78  PRESS =     0.0
 Etot   =   -212789.9695  EKtot   =     85407.2109  EPtot      =   -298197.1805
 BOND   =      6495.4746  ANGLE   =     25556.2893  DIHED      =     18527.0668
 1-4 NB =      6282.7540  1-4 EEL =      3484.8247  VDWAALS    =     15974.8247
 EELEC  =   -374518.4145  EHBOND  =         0.0000  RESTRAINT  =         0.0000
 EKCMT  =         0.0000  VIRIAL  =         0.0000  VOLUME     =   1255962.3092
                                                    SURFTEN    =         0.0000
                                                    Density    =         1.0106
 ------------------------------------------------------------------------------


 NSTEP =   435000   TIME(PS) =     935.000  TEMP(K) =   310.04  PRESS =     0.0
 Etot   =   -212858.6087  EKtot   =     85205.2500  EPtot      =   -298063.8587
 BOND   =      6481.2585  ANGLE   =     25626.5098  DIHED      =     18348.4031
 1-4 NB =      6322.0109  1-4 EEL =      3428.1299  VDWAALS    =     15969.5693
 EELEC  =   -374239.7402  EHBOND  =         0.0000  RESTRAINT  =         0.0000
 EKCMT  =         0.0000  VIRIAL  =         0.0000  VOLUME     =   1255962.3092
                                                    SURFTEN    =         0.0000
                                                    Density    =         1.0106
 ------------------------------------------------------------------------------


 NSTEP =   436000   TIME(PS) =     936.000  TEMP(K) =   310.44  PRESS =     0.0
 Etot   =   -212597.6361  EKtot   =     85314.3594  EPtot      =   -297911.9955
 BOND   =      6621.6416  ANGLE   =     25580.4455  DIHED      =     18448.8023
 1-4 NB =      6325.5531  1-4 EEL =      3448.8015  VDWAALS    =     16475.3357
 EELEC  =   -374812.5752  EHBOND  =         0.0000  RESTRAINT  =         0.0000
 EKCMT  =         0.0000  VIRIAL  =         0.0000  VOLUME     =   1255075.4919
                                                    SURFTEN    =         0.0000
                                                    Density    =         1.0113
 ------------------------------------------------------------------------------


 NSTEP =   437000   TIME(PS) =     937.000  TEMP(K) =   310.08  PRESS =     0.0
 Etot   =   -212845.3132  EKtot   =     85214.7734  EPtot      =   -298060.0867
 BOND   =      6514.7881  ANGLE   =     25679.1975  DIHED      =     18399.8448
 1-4 NB =      6317.3638  1-4 EEL =      3437.8851  VDWAALS    =     16688.1620
 EELEC  =   -375097.3279  EHBOND  =         0.0000  RESTRAINT  =         0.0000
 EKCMT  =         0.0000  VIRIAL  =         0.0000  VOLUME     =   1255462.1144
                                                    SURFTEN    =         0.0000
                                                    Density    =         1.0110
 ------------------------------------------------------------------------------


 NSTEP =   438000   TIME(PS) =     938.000  TEMP(K) =   309.91  PRESS =     0.0
 Etot   =   -213564.1341  EKtot   =     85168.6875  EPtot      =   -298732.8216
 BOND   =      6535.8111  ANGLE   =     25528.1346  DIHED      =     18406.5782
 1-4 NB =      6314.8493  1-4 EEL =      3475.6332  VDWAALS    =     16232.6080
 EELEC  =   -375226.4359  EHBOND  =         0.0000  RESTRAINT  =         0.0000
 EKCMT  =         0.0000  VIRIAL  =         0.0000  VOLUME     =   1253121.0763
                                                    SURFTEN    =         0.0000
                                                    Density    =         1.0129
 ------------------------------------------------------------------------------


 NSTEP =   439000   TIME(PS) =     939.000  TEMP(K) =   308.46  PRESS =     0.0
 Etot   =   -213522.5645  EKtot   =     84770.3984  EPtot      =   -298292.9629
 BOND   =      6543.4641  ANGLE   =     25724.6278  DIHED      =     18374.1698
 1-4 NB =      6284.8813  1-4 EEL =      3466.7648  VDWAALS    =     15978.6295
 EELEC  =   -374665.5002  EHBOND  =         0.0000  RESTRAINT  =         0.0000
 EKCMT  =         0.0000  VIRIAL  =         0.0000  VOLUME     =   1253534.0878
                                                    SURFTEN    =         0.0000
                                                    Density    =         1.0126
 ------------------------------------------------------------------------------


 NSTEP =   440000   TIME(PS) =     940.000  TEMP(K) =   310.05  PRESS =     0.0
 Etot   =   -213493.1805  EKtot   =     85206.9531  EPtot      =   -298700.1336
 BOND   =      6507.7336  ANGLE   =     25506.6683  DIHED      =     18351.3550
 1-4 NB =      6277.3344  1-4 EEL =      3540.9153  VDWAALS    =     15975.4769
 EELEC  =   -374859.6171  EHBOND  =         0.0000  RESTRAINT  =         0.0000
 EKCMT  =         0.0000  VIRIAL  =         0.0000  VOLUME     =   1251943.7736
                                                    SURFTEN    =         0.0000
                                                    Density    =         1.0139
 ------------------------------------------------------------------------------


 NSTEP =   441000   TIME(PS) =     941.000  TEMP(K) =   310.00  PRESS =     0.0
 Etot   =   -213086.9476  EKtot   =     85193.2500  EPtot      =   -298280.1976
 BOND   =      6449.1425  ANGLE   =     25464.8400  DIHED      =     18564.7845
 1-4 NB =      6351.2852  1-4 EEL =      3595.4088  VDWAALS    =     16000.7308
 EELEC  =   -374706.3894  EHBOND  =         0.0000  RESTRAINT  =         0.0000
 EKCMT  =         0.0000  VIRIAL  =         0.0000  VOLUME     =   1251731.3288
                                                    SURFTEN    =         0.0000
                                                    Density    =         1.0140
 ------------------------------------------------------------------------------


 NSTEP =   442000   TIME(PS) =     942.000  TEMP(K) =   310.39  PRESS =     0.0
 Etot   =   -213641.3183  EKtot   =     85301.4062  EPtot      =   -298942.7246
 BOND   =      6516.6483  ANGLE   =     25369.1447  DIHED      =     18405.2352
 1-4 NB =      6287.9449  1-4 EEL =      3453.7856  VDWAALS    =     16397.8549
 EELEC  =   -375373.3381  EHBOND  =         0.0000  RESTRAINT  =         0.0000
 EKCMT  =         0.0000  VIRIAL  =         0.0000  VOLUME     =   1252929.7987
                                                    SURFTEN    =         0.0000
                                                    Density    =         1.0131
 ------------------------------------------------------------------------------


 NSTEP =   443000   TIME(PS) =     943.000  TEMP(K) =   308.90  PRESS =     0.0
 Etot   =   -213635.1660  EKtot   =     84891.2812  EPtot      =   -298526.4473
 BOND   =      6587.5971  ANGLE   =     25562.9180  DIHED      =     18437.5703
 1-4 NB =      6332.0292  1-4 EEL =      3506.9171  VDWAALS    =     16420.7813
 EELEC  =   -375374.2602  EHBOND  =         0.0000  RESTRAINT  =         0.0000
 EKCMT  =         0.0000  VIRIAL  =         0.0000  VOLUME     =   1254017.1097
                                                    SURFTEN    =         0.0000
                                                    Density    =         1.0122
 ------------------------------------------------------------------------------


 NSTEP =   444000   TIME(PS) =     944.000  TEMP(K) =   308.77  PRESS =     0.0
 Etot   =   -213449.8717  EKtot   =     84855.6641  EPtot      =   -298305.5357
 BOND   =      6497.0023  ANGLE   =     25651.2259  DIHED      =     18310.7866
 1-4 NB =      6347.6685  1-4 EEL =      3635.3750  VDWAALS    =     16284.6014
 EELEC  =   -375032.1954  EHBOND  =         0.0000  RESTRAINT  =         0.0000
 EKCMT  =         0.0000  VIRIAL  =         0.0000  VOLUME     =   1256046.4176
                                                    SURFTEN    =         0.0000
                                                    Density    =         1.0106
 ------------------------------------------------------------------------------


 NSTEP =   445000   TIME(PS) =     945.000  TEMP(K) =   311.05  PRESS =     0.0
 Etot   =   -213204.6855  EKtot   =     85481.2812  EPtot      =   -298685.9667
 BOND   =      6637.9890  ANGLE   =     25459.5184  DIHED      =     18530.5895
 1-4 NB =      6318.5733  1-4 EEL =      3610.8522  VDWAALS    =     16858.9121
 EELEC  =   -376102.4013  EHBOND  =         0.0000  RESTRAINT  =         0.0000
 EKCMT  =         0.0000  VIRIAL  =         0.0000  VOLUME     =   1255639.3187
                                                    SURFTEN    =         0.0000
                                                    Density    =         1.0109
 ------------------------------------------------------------------------------


 NSTEP =   446000   TIME(PS) =     946.000  TEMP(K) =   310.08  PRESS =     0.0
 Etot   =   -213399.4640  EKtot   =     85215.4297  EPtot      =   -298614.8937
 BOND   =      6589.7094  ANGLE   =     25408.8168  DIHED      =     18397.9856
 1-4 NB =      6262.9689  1-4 EEL =      3483.0383  VDWAALS    =     15753.5430
 EELEC  =   -374510.9557  EHBOND  =         0.0000  RESTRAINT  =         0.0000
 EKCMT  =         0.0000  VIRIAL  =         0.0000  VOLUME     =   1255044.2200
                                                    SURFTEN    =         0.0000
                                                    Density    =         1.0114
 ------------------------------------------------------------------------------


 NSTEP =   447000   TIME(PS) =     947.000  TEMP(K) =   310.10  PRESS =     0.0
 Etot   =   -213393.5136  EKtot   =     85220.8516  EPtot      =   -298614.3652
 BOND   =      6616.6497  ANGLE   =     25508.3818  DIHED      =     18277.4518
 1-4 NB =      6265.6315  1-4 EEL =      3493.6411  VDWAALS    =     16193.0203
 EELEC  =   -374969.1413  EHBOND  =         0.0000  RESTRAINT  =         0.0000
 EKCMT  =         0.0000  VIRIAL  =         0.0000  VOLUME     =   1256295.2351
                                                    SURFTEN    =         0.0000
                                                    Density    =         1.0104
 ------------------------------------------------------------------------------


 NSTEP =   448000   TIME(PS) =     948.000  TEMP(K) =   309.05  PRESS =     0.0
 Etot   =   -213756.0223  EKtot   =     84933.3828  EPtot      =   -298689.4052
 BOND   =      6380.0563  ANGLE   =     25540.7787  DIHED      =     18353.9178
 1-4 NB =      6387.1350  1-4 EEL =      3541.4943  VDWAALS    =     16457.0876
 EELEC  =   -375349.8747  EHBOND  =         0.0000  RESTRAINT  =         0.0000
 EKCMT  =         0.0000  VIRIAL  =         0.0000  VOLUME     =   1256713.9947
                                                    SURFTEN    =         0.0000
                                                    Density    =         1.0100
 ------------------------------------------------------------------------------


 NSTEP =   449000   TIME(PS) =     949.000  TEMP(K) =   309.44  PRESS =     0.0
 Etot   =   -213302.0787  EKtot   =     85040.8750  EPtot      =   -298342.9537
 BOND   =      6533.3789  ANGLE   =     25495.2994  DIHED      =     18513.6843
 1-4 NB =      6349.8082  1-4 EEL =      3483.1545  VDWAALS    =     16035.5314
 EELEC  =   -374753.8104  EHBOND  =         0.0000  RESTRAINT  =         0.0000
 EKCMT  =         0.0000  VIRIAL  =         0.0000  VOLUME     =   1256819.6486
                                                    SURFTEN    =         0.0000
                                                    Density    =         1.0099
 ------------------------------------------------------------------------------


 NSTEP =   450000   TIME(PS) =     950.000  TEMP(K) =   309.27  PRESS =     0.0
 Etot   =   -213619.0535  EKtot   =     84991.8984  EPtot      =   -298610.9519
 BOND   =      6487.7863  ANGLE   =     25474.2052  DIHED      =     18325.6121
 1-4 NB =      6358.1256  1-4 EEL =      3464.6191  VDWAALS    =     16210.0807
 EELEC  =   -374931.3808  EHBOND  =         0.0000  RESTRAINT  =         0.0000
 EKCMT  =         0.0000  VIRIAL  =         0.0000  VOLUME     =   1256445.9112
                                                    SURFTEN    =         0.0000
                                                    Density    =         1.0102
 ------------------------------------------------------------------------------


 NSTEP =   451000   TIME(PS) =     951.000  TEMP(K) =   308.55  PRESS =     0.0
 Etot   =   -213817.4987  EKtot   =     84793.8281  EPtot      =   -298611.3268
 BOND   =      6556.4536  ANGLE   =     25572.4528  DIHED      =     18408.0434
 1-4 NB =      6289.7205  1-4 EEL =      3467.9949  VDWAALS    =     16510.8236
 EELEC  =   -375416.8155  EHBOND  =         0.0000  RESTRAINT  =         0.0000
 EKCMT  =         0.0000  VIRIAL  =         0.0000  VOLUME     =   1257326.8501
                                                    SURFTEN    =         0.0000
                                                    Density    =         1.0095
 ------------------------------------------------------------------------------


 NSTEP =   452000   TIME(PS) =     952.000  TEMP(K) =   309.42  PRESS =     0.0
 Etot   =   -213663.3273  EKtot   =     85035.0625  EPtot      =   -298698.3898
 BOND   =      6521.5859  ANGLE   =     25396.0716  DIHED      =     18410.1708
 1-4 NB =      6260.7093  1-4 EEL =      3521.0815  VDWAALS    =     16718.4122
 EELEC  =   -375526.4212  EHBOND  =         0.0000  RESTRAINT  =         0.0000
 EKCMT  =         0.0000  VIRIAL  =         0.0000  VOLUME     =   1257420.8514
                                                    SURFTEN    =         0.0000
                                                    Density    =         1.0095
 ------------------------------------------------------------------------------


 NSTEP =   453000   TIME(PS) =     953.000  TEMP(K) =   310.25  PRESS =     0.0
 Etot   =   -213794.3483  EKtot   =     85263.2031  EPtot      =   -299057.5515
 BOND   =      6574.7982  ANGLE   =     25650.0044  DIHED      =     18331.7477
 1-4 NB =      6206.6484  1-4 EEL =      3513.3317  VDWAALS    =     16385.7953
 EELEC  =   -375719.8770  EHBOND  =         0.0000  RESTRAINT  =         0.0000
 EKCMT  =         0.0000  VIRIAL  =         0.0000  VOLUME     =   1256650.6311
                                                    SURFTEN    =         0.0000
                                                    Density    =         1.0101
 ------------------------------------------------------------------------------


 NSTEP =   454000   TIME(PS) =     954.000  TEMP(K) =   309.64  PRESS =     0.0
 Etot   =   -213788.9294  EKtot   =     85093.6641  EPtot      =   -298882.5935
 BOND   =      6561.1918  ANGLE   =     25497.9572  DIHED      =     18419.1177
 1-4 NB =      6362.7273  1-4 EEL =      3454.5711  VDWAALS    =     16307.1677
 EELEC  =   -375485.3263  EHBOND  =         0.0000  RESTRAINT  =         0.0000
 EKCMT  =         0.0000  VIRIAL  =         0.0000  VOLUME     =   1256430.9523
                                                    SURFTEN    =         0.0000
                                                    Density    =         1.0102
 ------------------------------------------------------------------------------


 NSTEP =   455000   TIME(PS) =     955.000  TEMP(K) =   308.35  PRESS =     0.0
 Etot   =   -214093.4698  EKtot   =     84740.6953  EPtot      =   -298834.1651
 BOND   =      6585.8069  ANGLE   =     25482.5252  DIHED      =     18416.7316
 1-4 NB =      6261.8414  1-4 EEL =      3486.3709  VDWAALS    =     16618.0546
 EELEC  =   -375685.4956  EHBOND  =         0.0000  RESTRAINT  =         0.0000
 EKCMT  =         0.0000  VIRIAL  =         0.0000  VOLUME     =   1256397.2450
                                                    SURFTEN    =         0.0000
                                                    Density    =         1.0103
 ------------------------------------------------------------------------------


 NSTEP =   456000   TIME(PS) =     956.000  TEMP(K) =   309.41  PRESS =     0.0
 Etot   =   -213412.9226  EKtot   =     85031.8281  EPtot      =   -298444.7507
 BOND   =      6371.4867  ANGLE   =     25391.6325  DIHED      =     18461.2239
 1-4 NB =      6327.9469  1-4 EEL =      3496.3572  VDWAALS    =     16319.5084
 EELEC  =   -374812.9063  EHBOND  =         0.0000  RESTRAINT  =         0.0000
 EKCMT  =         0.0000  VIRIAL  =         0.0000  VOLUME     =   1255898.6246
                                                    SURFTEN    =         0.0000
                                                    Density    =         1.0107
 ------------------------------------------------------------------------------


 NSTEP =   457000   TIME(PS) =     957.000  TEMP(K) =   310.08  PRESS =     0.0
 Etot   =   -213218.9167  EKtot   =     85215.4062  EPtot      =   -298434.3229
 BOND   =      6535.5410  ANGLE   =     25477.0202  DIHED      =     18377.9204
 1-4 NB =      6285.2166  1-4 EEL =      3608.2094  VDWAALS    =     16049.6658
 EELEC  =   -374767.8963  EHBOND  =         0.0000  RESTRAINT  =         0.0000
 EKCMT  =         0.0000  VIRIAL  =         0.0000  VOLUME     =   1256566.8591
                                                    SURFTEN    =         0.0000
                                                    Density    =         1.0101
 ------------------------------------------------------------------------------


 NSTEP =   458000   TIME(PS) =     958.000  TEMP(K) =   311.51  PRESS =     0.0
 Etot   =   -212974.1940  EKtot   =     85608.3281  EPtot      =   -298582.5221
 BOND   =      6491.8444  ANGLE   =     25229.9382  DIHED      =     18397.0547
 1-4 NB =      6268.3277  1-4 EEL =      3466.5352  VDWAALS    =     15816.4541
 EELEC  =   -374252.6763  EHBOND  =         0.0000  RESTRAINT  =         0.0000
 EKCMT  =         0.0000  VIRIAL  =         0.0000  VOLUME     =   1258114.6693
                                                    SURFTEN    =         0.0000
                                                    Density    =         1.0089
 ------------------------------------------------------------------------------


 NSTEP =   459000   TIME(PS) =     959.000  TEMP(K) =   309.20  PRESS =     0.0
 Etot   =   -212929.8442  EKtot   =     84974.2266  EPtot      =   -297904.0708
 BOND   =      6477.8723  ANGLE   =     25560.0534  DIHED      =     18404.1097
 1-4 NB =      6373.5943  1-4 EEL =      3594.3880  VDWAALS    =     16139.4308
 EELEC  =   -374453.5194  EHBOND  =         0.0000  RESTRAINT  =         0.0000
 EKCMT  =         0.0000  VIRIAL  =         0.0000  VOLUME     =   1257794.2890
                                                    SURFTEN    =         0.0000
                                                    Density    =         1.0092
 ------------------------------------------------------------------------------


 NSTEP =   460000   TIME(PS) =     960.000  TEMP(K) =   310.12  PRESS =     0.0
 Etot   =   -213361.0617  EKtot   =     85227.4609  EPtot      =   -298588.5227
 BOND   =      6456.7326  ANGLE   =     25551.2603  DIHED      =     18336.1995
 1-4 NB =      6292.9714  1-4 EEL =      3505.2417  VDWAALS    =     16217.3522
 EELEC  =   -374948.2804  EHBOND  =         0.0000  RESTRAINT  =         0.0000
 EKCMT  =         0.0000  VIRIAL  =         0.0000  VOLUME     =   1258045.8724
                                                    SURFTEN    =         0.0000
                                                    Density    =         1.0090
 ------------------------------------------------------------------------------


 NSTEP =   461000   TIME(PS) =     961.000  TEMP(K) =   309.45  PRESS =     0.0
 Etot   =   -213000.4241  EKtot   =     85042.8828  EPtot      =   -298043.3069
 BOND   =      6601.3303  ANGLE   =     25408.1208  DIHED      =     18546.1295
 1-4 NB =      6335.8574  1-4 EEL =      3517.8646  VDWAALS    =     16536.5190
 EELEC  =   -374989.1286  EHBOND  =         0.0000  RESTRAINT  =         0.0000
 EKCMT  =         0.0000  VIRIAL  =         0.0000  VOLUME     =   1258376.7180
                                                    SURFTEN    =         0.0000
                                                    Density    =         1.0087
 ------------------------------------------------------------------------------


 NSTEP =   462000   TIME(PS) =     962.000  TEMP(K) =   310.18  PRESS =     0.0
 Etot   =   -213262.7643  EKtot   =     85242.0938  EPtot      =   -298504.8581
 BOND   =      6548.8427  ANGLE   =     25430.8090  DIHED      =     18459.9208
 1-4 NB =      6289.3719  1-4 EEL =      3417.9214  VDWAALS    =     16396.1987
 EELEC  =   -375047.9227  EHBOND  =         0.0000  RESTRAINT  =         0.0000
 EKCMT  =         0.0000  VIRIAL  =         0.0000  VOLUME     =   1258201.0095
                                                    SURFTEN    =         0.0000
                                                    Density    =         1.0088
 ------------------------------------------------------------------------------


 NSTEP =   463000   TIME(PS) =     963.000  TEMP(K) =   309.62  PRESS =     0.0
 Etot   =   -213628.2906  EKtot   =     85087.7344  EPtot      =   -298716.0249
 BOND   =      6578.4783  ANGLE   =     25440.6012  DIHED      =     18524.8508
 1-4 NB =      6315.1249  1-4 EEL =      3530.7866  VDWAALS    =     16235.3749
 EELEC  =   -375341.2417  EHBOND  =         0.0000  RESTRAINT  =         0.0000
 EKCMT  =         0.0000  VIRIAL  =         0.0000  VOLUME     =   1258397.8822
                                                    SURFTEN    =         0.0000
                                                    Density    =         1.0087
 ------------------------------------------------------------------------------


 NSTEP =   464000   TIME(PS) =     964.000  TEMP(K) =   308.85  PRESS =     0.0
 Etot   =   -213715.8265  EKtot   =     84878.6016  EPtot      =   -298594.4281
 BOND   =      6435.6741  ANGLE   =     25452.6173  DIHED      =     18497.2507
 1-4 NB =      6302.8174  1-4 EEL =      3565.9067  VDWAALS    =     16342.6534
 EELEC  =   -375191.3477  EHBOND  =         0.0000  RESTRAINT  =         0.0000
 EKCMT  =         0.0000  VIRIAL  =         0.0000  VOLUME     =   1258397.8822
                                                    SURFTEN    =         0.0000
                                                    Density    =         1.0087
 ------------------------------------------------------------------------------


 NSTEP =   465000   TIME(PS) =     965.000  TEMP(K) =   308.87  PRESS =     0.0
 Etot   =   -213591.1098  EKtot   =     84882.4609  EPtot      =   -298473.5708
 BOND   =      6435.8303  ANGLE   =     25410.3642  DIHED      =     18467.9270
 1-4 NB =      6330.3213  1-4 EEL =      3552.4335  VDWAALS    =     16092.7810
 EELEC  =   -374763.2281  EHBOND  =         0.0000  RESTRAINT  =         0.0000
 EKCMT  =         0.0000  VIRIAL  =         0.0000  VOLUME     =   1257111.2199
                                                    SURFTEN    =         0.0000
                                                    Density    =         1.0097
 ------------------------------------------------------------------------------


 NSTEP =   466000   TIME(PS) =     966.000  TEMP(K) =   309.07  PRESS =     0.0
 Etot   =   -213584.3666  EKtot   =     84938.5469  EPtot      =   -298522.9135
 BOND   =      6515.8716  ANGLE   =     25377.2210  DIHED      =     18531.4073
 1-4 NB =      6336.3847  1-4 EEL =      3534.1742  VDWAALS    =     16484.9946
 EELEC  =   -375302.9669  EHBOND  =         0.0000  RESTRAINT  =         0.0000
 EKCMT  =         0.0000  VIRIAL  =         0.0000  VOLUME     =   1258031.4491
                                                    SURFTEN    =         0.0000
                                                    Density    =         1.0090
 ------------------------------------------------------------------------------


 NSTEP =   467000   TIME(PS) =     967.000  TEMP(K) =   309.47  PRESS =     0.0
 Etot   =   -212997.9686  EKtot   =     85047.7031  EPtot      =   -298045.6717
 BOND   =      6544.8570  ANGLE   =     25427.5774  DIHED      =     18464.3969
 1-4 NB =      6332.8294  1-4 EEL =      3484.9205  VDWAALS    =     16331.2515
 EELEC  =   -374631.5045  EHBOND  =         0.0000  RESTRAINT  =         0.0000
 EKCMT  =         0.0000  VIRIAL  =         0.0000  VOLUME     =   1257713.2029
                                                    SURFTEN    =         0.0000
                                                    Density    =         1.0092
 ------------------------------------------------------------------------------


 NSTEP =   468000   TIME(PS) =     968.000  TEMP(K) =   311.74  PRESS =     0.0
 Etot   =   -212771.5651  EKtot   =     85672.2422  EPtot      =   -298443.8072
 BOND   =      6522.0920  ANGLE   =     25334.1135  DIHED      =     18412.9105
 1-4 NB =      6263.6373  1-4 EEL =      3489.0595  VDWAALS    =     16159.7612
 EELEC  =   -374625.3813  EHBOND  =         0.0000  RESTRAINT  =         0.0000
 EKCMT  =         0.0000  VIRIAL  =         0.0000  VOLUME     =   1256483.8206
                                                    SURFTEN    =         0.0000
                                                    Density    =         1.0102
 ------------------------------------------------------------------------------


 NSTEP =   469000   TIME(PS) =     969.000  TEMP(K) =   310.03  PRESS =     0.0
 Etot   =   -213131.4332  EKtot   =     85201.8125  EPtot      =   -298333.2457
 BOND   =      6394.5696  ANGLE   =     25708.3358  DIHED      =     18428.0554
 1-4 NB =      6329.2779  1-4 EEL =      3548.8267  VDWAALS    =     16197.5415
 EELEC  =   -374939.8526  EHBOND  =         0.0000  RESTRAINT  =         0.0000
 EKCMT  =         0.0000  VIRIAL  =         0.0000  VOLUME     =   1256483.8206
                                                    SURFTEN    =         0.0000
                                                    Density    =         1.0102
 ------------------------------------------------------------------------------


 NSTEP =   470000   TIME(PS) =     970.000  TEMP(K) =   310.12  PRESS =     0.0
 Etot   =   -213078.2485  EKtot   =     85227.6094  EPtot      =   -298305.8579
 BOND   =      6528.2824  ANGLE   =     25459.8225  DIHED      =     18554.8546
 1-4 NB =      6336.3000  1-4 EEL =      3539.8557  VDWAALS    =     16508.1267
 EELEC  =   -375233.0999  EHBOND  =         0.0000  RESTRAINT  =         0.0000
 EKCMT  =         0.0000  VIRIAL  =         0.0000  VOLUME     =   1256483.8206
                                                    SURFTEN    =         0.0000
                                                    Density    =         1.0102
 ------------------------------------------------------------------------------


 NSTEP =   471000   TIME(PS) =     971.000  TEMP(K) =   309.44  PRESS =     0.0
 Etot   =   -213354.9243  EKtot   =     85039.8750  EPtot      =   -298394.7993
 BOND   =      6441.8276  ANGLE   =     25504.7148  DIHED      =     18379.7681
 1-4 NB =      6318.8466  1-4 EEL =      3524.5949  VDWAALS    =     16289.2605
 EELEC  =   -374853.8117  EHBOND  =         0.0000  RESTRAINT  =         0.0000
 EKCMT  =         0.0000  VIRIAL  =         0.0000  VOLUME     =   1257262.3969
                                                    SURFTEN    =         0.0000
                                                    Density    =         1.0096
 ------------------------------------------------------------------------------


 NSTEP =   472000   TIME(PS) =     972.000  TEMP(K) =   310.22  PRESS =     0.0
 Etot   =   -213187.6057  EKtot   =     85254.2500  EPtot      =   -298441.8557
 BOND   =      6571.9487  ANGLE   =     25604.0449  DIHED      =     18471.0384
 1-4 NB =      6288.3141  1-4 EEL =      3506.6149  VDWAALS    =     16518.3674
 EELEC  =   -375402.1841  EHBOND  =         0.0000  RESTRAINT  =         0.0000
 EKCMT  =         0.0000  VIRIAL  =         0.0000  VOLUME     =   1258101.1341
                                                    SURFTEN    =         0.0000
                                                    Density    =         1.0089
 ------------------------------------------------------------------------------


 NSTEP =   473000   TIME(PS) =     973.000  TEMP(K) =   310.04  PRESS =     0.0
 Etot   =   -212791.8661  EKtot   =     85204.6094  EPtot      =   -297996.4755
 BOND   =      6498.0189  ANGLE   =     25824.2600  DIHED      =     18404.6036
 1-4 NB =      6349.2545  1-4 EEL =      3505.7299  VDWAALS    =     16486.1068
 EELEC  =   -375064.4491  EHBOND  =         0.0000  RESTRAINT  =         0.0000
 EKCMT  =         0.0000  VIRIAL  =         0.0000  VOLUME     =   1258852.4216
                                                    SURFTEN    =         0.0000
                                                    Density    =         1.0083
 ------------------------------------------------------------------------------


 NSTEP =   474000   TIME(PS) =     974.000  TEMP(K) =   311.19  PRESS =     0.0
 Etot   =   -212586.7062  EKtot   =     85521.7109  EPtot      =   -298108.4171
 BOND   =      6610.4925  ANGLE   =     25379.4353  DIHED      =     18485.2697
 1-4 NB =      6317.6187  1-4 EEL =      3516.2686  VDWAALS    =     16244.6188
 EELEC  =   -374662.1206  EHBOND  =         0.0000  RESTRAINT  =         0.0000
 EKCMT  =         0.0000  VIRIAL  =         0.0000  VOLUME     =   1257594.2003
                                                    SURFTEN    =         0.0000
                                                    Density    =         1.0093
 ------------------------------------------------------------------------------


 NSTEP =   475000   TIME(PS) =     975.000  TEMP(K) =   311.85  PRESS =     0.0
 Etot   =   -212462.1296  EKtot   =     85702.4531  EPtot      =   -298164.5827
 BOND   =      6480.1026  ANGLE   =     25570.0757  DIHED      =     18394.2262
 1-4 NB =      6309.7880  1-4 EEL =      3450.2762  VDWAALS    =     16375.8590
 EELEC  =   -374744.9104  EHBOND  =         0.0000  RESTRAINT  =         0.0000
 EKCMT  =         0.0000  VIRIAL  =         0.0000  VOLUME     =   1258432.6688
                                                    SURFTEN    =         0.0000
                                                    Density    =         1.0086
 ------------------------------------------------------------------------------


 NSTEP =   476000   TIME(PS) =     976.000  TEMP(K) =   310.09  PRESS =     0.0
 Etot   =   -212734.3374  EKtot   =     85218.6641  EPtot      =   -297953.0015
 BOND   =      6576.3038  ANGLE   =     25681.2123  DIHED      =     18407.8791
 1-4 NB =      6332.8929  1-4 EEL =      3584.7891  VDWAALS    =     15961.2227
 EELEC  =   -374497.3014  EHBOND  =         0.0000  RESTRAINT  =         0.0000
 EKCMT  =         0.0000  VIRIAL  =         0.0000  VOLUME     =   1258464.6574
                                                    SURFTEN    =         0.0000
                                                    Density    =         1.0086
 ------------------------------------------------------------------------------


 NSTEP =   477000   TIME(PS) =     977.000  TEMP(K) =   310.07  PRESS =     0.0
 Etot   =   -212992.2189  EKtot   =     85211.5156  EPtot      =   -298203.7345
 BOND   =      6515.2091  ANGLE   =     25689.6561  DIHED      =     18440.5996
 1-4 NB =      6307.7065  1-4 EEL =      3455.7801  VDWAALS    =     15977.8652
 EELEC  =   -374590.5513  EHBOND  =         0.0000  RESTRAINT  =         0.0000
 EKCMT  =         0.0000  VIRIAL  =         0.0000  VOLUME     =   1256882.6905
                                                    SURFTEN    =         0.0000
                                                    Density    =         1.0099
 ------------------------------------------------------------------------------


 NSTEP =   478000   TIME(PS) =     978.000  TEMP(K) =   309.57  PRESS =     0.0
 Etot   =   -212835.5964  EKtot   =     85076.1719  EPtot      =   -297911.7683
 BOND   =      6658.5460  ANGLE   =     25591.8648  DIHED      =     18501.1430
 1-4 NB =      6339.9199  1-4 EEL =      3491.3374  VDWAALS    =     16724.6725
 EELEC  =   -375219.2519  EHBOND  =         0.0000  RESTRAINT  =         0.0000
 EKCMT  =         0.0000  VIRIAL  =         0.0000  VOLUME     =   1255271.9307
                                                    SURFTEN    =         0.0000
                                                    Density    =         1.0112
 ------------------------------------------------------------------------------


 NSTEP =   479000   TIME(PS) =     979.000  TEMP(K) =   309.99  PRESS =     0.0
 Etot   =   -213129.9478  EKtot   =     85191.5234  EPtot      =   -298321.4712
 BOND   =      6468.5076  ANGLE   =     25412.3801  DIHED      =     18411.6258
 1-4 NB =      6323.7500  1-4 EEL =      3503.2202  VDWAALS    =     16656.3026
 EELEC  =   -375097.2576  EHBOND  =         0.0000  RESTRAINT  =         0.0000
 EKCMT  =         0.0000  VIRIAL  =         0.0000  VOLUME     =   1255350.1760
                                                    SURFTEN    =         0.0000
                                                    Density    =         1.0111
 ------------------------------------------------------------------------------


 NSTEP =   480000   TIME(PS) =     980.000  TEMP(K) =   309.69  PRESS =     0.0
 Etot   =   -213303.2747  EKtot   =     85107.0312  EPtot      =   -298410.3059
 BOND   =      6592.9268  ANGLE   =     25463.8563  DIHED      =     18457.3233
 1-4 NB =      6372.8838  1-4 EEL =      3494.5575  VDWAALS    =     16236.0811
 EELEC  =   -375027.9345  EHBOND  =         0.0000  RESTRAINT  =         0.0000
 EKCMT  =         0.0000  VIRIAL  =         0.0000  VOLUME     =   1255070.9319
                                                    SURFTEN    =         0.0000
                                                    Density    =         1.0113
 ------------------------------------------------------------------------------


 NSTEP =   481000   TIME(PS) =     981.000  TEMP(K) =   311.02  PRESS =     0.0
 Etot   =   -213214.5674  EKtot   =     85475.0312  EPtot      =   -298689.5987
 BOND   =      6612.6820  ANGLE   =     25426.2265  DIHED      =     18503.1279
 1-4 NB =      6314.6060  1-4 EEL =      3509.5026  VDWAALS    =     16312.6993
 EELEC  =   -375368.4430  EHBOND  =         0.0000  RESTRAINT  =         0.0000
 EKCMT  =         0.0000  VIRIAL  =         0.0000  VOLUME     =   1255210.9967
                                                    SURFTEN    =         0.0000
                                                    Density    =         1.0112
 ------------------------------------------------------------------------------


 NSTEP =   482000   TIME(PS) =     982.000  TEMP(K) =   309.97  PRESS =     0.0
 Etot   =   -213398.8997  EKtot   =     85184.9062  EPtot      =   -298583.8059
 BOND   =      6607.9528  ANGLE   =     25410.5421  DIHED      =     18376.7018
 1-4 NB =      6309.8228  1-4 EEL =      3503.8224  VDWAALS    =     16411.8725
 EELEC  =   -375204.5204  EHBOND  =         0.0000  RESTRAINT  =         0.0000
 EKCMT  =         0.0000  VIRIAL  =         0.0000  VOLUME     =   1255936.7134
                                                    SURFTEN    =         0.0000
                                                    Density    =         1.0106
 ------------------------------------------------------------------------------


 NSTEP =   483000   TIME(PS) =     983.000  TEMP(K) =   310.99  PRESS =     0.0
 Etot   =   -212958.6131  EKtot   =     85464.5625  EPtot      =   -298423.1756
 BOND   =      6494.1362  ANGLE   =     25436.6825  DIHED      =     18481.6662
 1-4 NB =      6330.4629  1-4 EEL =      3474.3412  VDWAALS    =     15897.4256
 EELEC  =   -374537.8902  EHBOND  =         0.0000  RESTRAINT  =         0.0000
 EKCMT  =         0.0000  VIRIAL  =         0.0000  VOLUME     =   1255780.0364
                                                    SURFTEN    =         0.0000
                                                    Density    =         1.0108
 ------------------------------------------------------------------------------


 NSTEP =   484000   TIME(PS) =     984.000  TEMP(K) =   310.09  PRESS =     0.0
 Etot   =   -212714.2719  EKtot   =     85218.2734  EPtot      =   -297932.5453
 BOND   =      6677.1036  ANGLE   =     25550.2782  DIHED      =     18435.2586
 1-4 NB =      6344.6104  1-4 EEL =      3554.4699  VDWAALS    =     16463.5303
 EELEC  =   -374957.7963  EHBOND  =         0.0000  RESTRAINT  =         0.0000
 EKCMT  =         0.0000  VIRIAL  =         0.0000  VOLUME     =   1255983.6777
                                                    SURFTEN    =         0.0000
                                                    Density    =         1.0106
 ------------------------------------------------------------------------------


 NSTEP =   485000   TIME(PS) =     985.000  TEMP(K) =   310.41  PRESS =     0.0
 Etot   =   -212644.3036  EKtot   =     85305.6250  EPtot      =   -297949.9286
 BOND   =      6681.0326  ANGLE   =     25521.4638  DIHED      =     18448.5513
 1-4 NB =      6308.1751  1-4 EEL =      3442.0123  VDWAALS    =     16418.8964
 EELEC  =   -374770.0602  EHBOND  =         0.0000  RESTRAINT  =         0.0000
 EKCMT  =         0.0000  VIRIAL  =         0.0000  VOLUME     =   1257760.1251
                                                    SURFTEN    =         0.0000
                                                    Density    =         1.0092
 ------------------------------------------------------------------------------


 NSTEP =   486000   TIME(PS) =     986.000  TEMP(K) =   310.01  PRESS =     0.0
 Etot   =   -213256.0721  EKtot   =     85197.3906  EPtot      =   -298453.4627
 BOND   =      6438.5918  ANGLE   =     25496.4784  DIHED      =     18483.2789
 1-4 NB =      6305.9413  1-4 EEL =      3466.7041  VDWAALS    =     16307.7833
 EELEC  =   -374952.2405  EHBOND  =         0.0000  RESTRAINT  =         0.0000
 EKCMT  =         0.0000  VIRIAL  =         0.0000  VOLUME     =   1256545.3269
                                                    SURFTEN    =         0.0000
                                                    Density    =         1.0102
 ------------------------------------------------------------------------------


 NSTEP =   487000   TIME(PS) =     987.000  TEMP(K) =   310.56  PRESS =     0.0
 Etot   =   -212774.5107  EKtot   =     85346.7734  EPtot      =   -298121.2842
 BOND   =      6617.1666  ANGLE   =     25659.2362  DIHED      =     18485.6951
 1-4 NB =      6303.2907  1-4 EEL =      3545.1816  VDWAALS    =     16527.6061
 EELEC  =   -375259.4606  EHBOND  =         0.0000  RESTRAINT  =         0.0000
 EKCMT  =         0.0000  VIRIAL  =         0.0000  VOLUME     =   1255629.3899
                                                    SURFTEN    =         0.0000
                                                    Density    =         1.0109
 ------------------------------------------------------------------------------


 NSTEP =   488000   TIME(PS) =     988.000  TEMP(K) =   310.71  PRESS =     0.0
 Etot   =   -213161.0861  EKtot   =     85388.3438  EPtot      =   -298549.4298
 BOND   =      6702.0825  ANGLE   =     25357.7548  DIHED      =     18479.9260
 1-4 NB =      6302.0052  1-4 EEL =      3596.1456  VDWAALS    =     16022.9445
 EELEC  =   -375010.2886  EHBOND  =         0.0000  RESTRAINT  =         0.0000
 EKCMT  =         0.0000  VIRIAL  =         0.0000  VOLUME     =   1255528.2986
                                                    SURFTEN    =         0.0000
                                                    Density    =         1.0110
 ------------------------------------------------------------------------------


 NSTEP =   489000   TIME(PS) =     989.000  TEMP(K) =   309.28  PRESS =     0.0
 Etot   =   -213425.3522  EKtot   =     84994.7344  EPtot      =   -298420.0866
 BOND   =      6628.9681  ANGLE   =     25599.7539  DIHED      =     18360.4782
 1-4 NB =      6274.9874  1-4 EEL =      3547.7037  VDWAALS    =     15967.4090
 EELEC  =   -374799.3870  EHBOND  =         0.0000  RESTRAINT  =         0.0000
 EKCMT  =         0.0000  VIRIAL  =         0.0000  VOLUME     =   1254946.2127
                                                    SURFTEN    =         0.0000
                                                    Density    =         1.0114
 ------------------------------------------------------------------------------


 NSTEP =   490000   TIME(PS) =     990.000  TEMP(K) =   309.80  PRESS =     0.0
 Etot   =   -213348.8626  EKtot   =     85138.7969  EPtot      =   -298487.6595
 BOND   =      6591.5609  ANGLE   =     25548.5953  DIHED      =     18394.1266
 1-4 NB =      6267.6122  1-4 EEL =      3544.7132  VDWAALS    =     16148.5160
 EELEC  =   -374982.7838  EHBOND  =         0.0000  RESTRAINT  =         0.0000
 EKCMT  =         0.0000  VIRIAL  =         0.0000  VOLUME     =   1254765.7106
                                                    SURFTEN    =         0.0000
                                                    Density    =         1.0116
 ------------------------------------------------------------------------------


 NSTEP =   491000   TIME(PS) =     991.000  TEMP(K) =   310.20  PRESS =     0.0
 Etot   =   -213361.5334  EKtot   =     85247.6719  EPtot      =   -298609.2052
 BOND   =      6539.3296  ANGLE   =     25432.3681  DIHED      =     18444.4571
 1-4 NB =      6234.3724  1-4 EEL =      3572.8543  VDWAALS    =     16454.8702
 EELEC  =   -375287.4570  EHBOND  =         0.0000  RESTRAINT  =         0.0000
 EKCMT  =         0.0000  VIRIAL  =         0.0000  VOLUME     =   1254446.1431
                                                    SURFTEN    =         0.0000
                                                    Density    =         1.0118
 ------------------------------------------------------------------------------


 NSTEP =   492000   TIME(PS) =     992.000  TEMP(K) =   310.27  PRESS =     0.0
 Etot   =   -212847.0710  EKtot   =     85268.5391  EPtot      =   -298115.6100
 BOND   =      6539.9206  ANGLE   =     25633.1624  DIHED      =     18496.9614
 1-4 NB =      6394.9135  1-4 EEL =      3610.0345  VDWAALS    =     16091.2835
 EELEC  =   -374881.8858  EHBOND  =         0.0000  RESTRAINT  =         0.0000
 EKCMT  =         0.0000  VIRIAL  =         0.0000  VOLUME     =   1253971.1404
                                                    SURFTEN    =         0.0000
                                                    Density    =         1.0122
 ------------------------------------------------------------------------------


 NSTEP =   493000   TIME(PS) =     993.000  TEMP(K) =   309.43  PRESS =     0.0
 Etot   =   -213511.7522  EKtot   =     85037.2031  EPtot      =   -298548.9554
 BOND   =      6504.6943  ANGLE   =     25531.4207  DIHED      =     18450.9519
 1-4 NB =      6296.6333  1-4 EEL =      3633.8014  VDWAALS    =     16344.0478
 EELEC  =   -375310.5048  EHBOND  =         0.0000  RESTRAINT  =         0.0000
 EKCMT  =         0.0000  VIRIAL  =         0.0000  VOLUME     =   1254252.4063
                                                    SURFTEN    =         0.0000
                                                    Density    =         1.0120
 ------------------------------------------------------------------------------


 NSTEP =   494000   TIME(PS) =     994.000  TEMP(K) =   309.03  PRESS =     0.0
 Etot   =   -213277.3259  EKtot   =     84927.0703  EPtot      =   -298204.3962
 BOND   =      6404.8103  ANGLE   =     25534.7609  DIHED      =     18448.9625
 1-4 NB =      6359.0580  1-4 EEL =      3500.1061  VDWAALS    =     16335.3961
 EELEC  =   -374787.4900  EHBOND  =         0.0000  RESTRAINT  =         0.0000
 EKCMT  =         0.0000  VIRIAL  =         0.0000  VOLUME     =   1253778.5502
                                                    SURFTEN    =         0.0000
                                                    Density    =         1.0124
 ------------------------------------------------------------------------------


 NSTEP =   495000   TIME(PS) =     995.000  TEMP(K) =   310.42  PRESS =     0.0
 Etot   =   -213236.7897  EKtot   =     85308.5469  EPtot      =   -298545.3366
 BOND   =      6501.8092  ANGLE   =     25593.3648  DIHED      =     18526.3970
 1-4 NB =      6364.4430  1-4 EEL =      3501.5534  VDWAALS    =     16566.3726
 EELEC  =   -375599.2766  EHBOND  =         0.0000  RESTRAINT  =         0.0000
 EKCMT  =         0.0000  VIRIAL  =         0.0000  VOLUME     =   1255025.1259
                                                    SURFTEN    =         0.0000
                                                    Density    =         1.0114
 ------------------------------------------------------------------------------


 NSTEP =   496000   TIME(PS) =     996.000  TEMP(K) =   308.68  PRESS =     0.0
 Etot   =   -213217.1456  EKtot   =     84831.9062  EPtot      =   -298049.0519
 BOND   =      6556.8446  ANGLE   =     25468.0726  DIHED      =     18455.9861
 1-4 NB =      6311.5195  1-4 EEL =      3503.9722  VDWAALS    =     16187.8182
 EELEC  =   -374533.2649  EHBOND  =         0.0000  RESTRAINT  =         0.0000
 EKCMT  =         0.0000  VIRIAL  =         0.0000  VOLUME     =   1255058.0555
                                                    SURFTEN    =         0.0000
                                                    Density    =         1.0114
 ------------------------------------------------------------------------------


 NSTEP =   497000   TIME(PS) =     997.000  TEMP(K) =   310.75  PRESS =     0.0
 Etot   =   -212791.3526  EKtot   =     85399.4844  EPtot      =   -298190.8370
 BOND   =      6628.8898  ANGLE   =     25575.7576  DIHED      =     18469.6626
 1-4 NB =      6286.5475  1-4 EEL =      3528.8594  VDWAALS    =     15822.7531
 EELEC  =   -374503.3070  EHBOND  =         0.0000  RESTRAINT  =         0.0000
 EKCMT  =         0.0000  VIRIAL  =         0.0000  VOLUME     =   1255308.7471
                                                    SURFTEN    =         0.0000
                                                    Density    =         1.0112
 ------------------------------------------------------------------------------


 NSTEP =   498000   TIME(PS) =     998.000  TEMP(K) =   310.18  PRESS =     0.0
 Etot   =   -213049.9678  EKtot   =     85243.3281  EPtot      =   -298293.2960
 BOND   =      6557.5119  ANGLE   =     25601.7878  DIHED      =     18504.1692
 1-4 NB =      6359.8557  1-4 EEL =      3517.5079  VDWAALS    =     16840.4279
 EELEC  =   -375674.5563  EHBOND  =         0.0000  RESTRAINT  =         0.0000
 EKCMT  =         0.0000  VIRIAL  =         0.0000  VOLUME     =   1256754.5485
                                                    SURFTEN    =         0.0000
                                                    Density    =         1.0100
 ------------------------------------------------------------------------------


 NSTEP =   499000   TIME(PS) =     999.000  TEMP(K) =   310.05  PRESS =     0.0
 Etot   =   -213034.1980  EKtot   =     85206.6172  EPtot      =   -298240.8152
 BOND   =      6575.0431  ANGLE   =     25514.5630  DIHED      =     18426.0282
 1-4 NB =      6287.9669  1-4 EEL =      3519.3411  VDWAALS    =     16049.1950
 EELEC  =   -374612.9526  EHBOND  =         0.0000  RESTRAINT  =         0.0000
 EKCMT  =         0.0000  VIRIAL  =         0.0000  VOLUME     =   1255931.8908
                                                    SURFTEN    =         0.0000
                                                    Density    =         1.0106
 ------------------------------------------------------------------------------


 NSTEP =   500000   TIME(PS) =    1000.000  TEMP(K) =   308.18  PRESS =     0.0
 Etot   =   -214107.0021  EKtot   =     84692.6328  EPtot      =   -298799.6349
 BOND   =      6584.9131  ANGLE   =     25301.2087  DIHED      =     18435.6055
 1-4 NB =      6310.9096  1-4 EEL =      3557.6171  VDWAALS    =     16387.6491
 EELEC  =   -375377.5380  EHBOND  =         0.0000  RESTRAINT  =         0.0000
 EKCMT  =         0.0000  VIRIAL  =         0.0000  VOLUME     =   1254507.6593
                                                    SURFTEN    =         0.0000
                                                    Density    =         1.0118
 ------------------------------------------------------------------------------


      A V E R A G E S   O V E R     500 S T E P S


 NSTEP =   500000   TIME(PS) =    1000.000  TEMP(K) =   309.99  PRESS =     0.0
 Etot   =   -212936.8597  EKtot   =     85190.3808  EPtot      =   -298127.2405
 BOND   =      6520.3705  ANGLE   =     25522.8422  DIHED      =     18481.0147
 1-4 NB =      6312.3333  1-4 EEL =      3505.7469  VDWAALS    =     16366.7954
 EELEC  =   -374836.3434  EHBOND  =         0.0000  RESTRAINT  =         0.0000
 EKCMT  =         0.0000  VIRIAL  =         0.0000  VOLUME     =   1256861.8313
                                                    SURFTEN    =         0.0000
                                                    Density    =         1.0099
 ------------------------------------------------------------------------------


      R M S  F L U C T U A T I O N S


 NSTEP =   500000   TIME(PS) =    1000.000  TEMP(K) =     0.82  PRESS =     0.0
 Etot   =       410.7793  EKtot   =       226.5338  EPtot      =       343.5463
 BOND   =        67.8104  ANGLE   =       124.6881  DIHED      =        67.1682
 1-4 NB =        34.0281  1-4 EEL =        52.0007  VDWAALS    =       286.2792
 EELEC  =       437.3435  EHBOND  =         0.0000  RESTRAINT  =         0.0000
 EKCMT  =         0.0000  VIRIAL  =         0.0000  VOLUME     =      1540.2991
                                                    SURFTEN    =         0.0000
                                                    Density    =         0.0012
 ------------------------------------------------------------------------------

| MC Barostat:       5000 volume changes attempted.
| MC Barostat:       1423 changes successful ( 28.46%)
 ------------------------------------------------------------------------------

--------------------------------------------------------------------------------
   5.  TIMINGS
--------------------------------------------------------------------------------

|  NonSetup CPU Time in Major Routines:
|
|     Routine           Sec        %
|     ------------------------------
|     Nonbond          86.13    4.71
|     Bond              0.00    0.00
|     Angle             0.00    0.00
|     Dihedral          0.00    0.00
|     Shake             2.54    0.14
|     RunMD          1719.85   94.12
|     Other            18.77    1.03
|     ------------------------------
|     Total          1827.30

|  PME Nonbond Pairlist CPU Time:
|
|     Routine              Sec        %
|     ---------------------------------
|     Set Up Cit           0.00    0.00
|     Build List           0.00    0.00
|     ---------------------------------
|     Total                0.00    0.00

|  PME Direct Force CPU Time:
|
|     Routine              Sec        %
|     ---------------------------------
|     NonBonded Calc       0.00    0.00
|     Exclude Masked       0.00    0.00
|     Other                0.71    0.04
|     ---------------------------------
|     Total                0.71    0.04

|  PME Reciprocal Force CPU Time:
|
|     Routine              Sec        %
|     ---------------------------------
|     1D bspline           0.00    0.00
|     Grid Charges         0.00    0.00
|     Scalar Sum           0.00    0.00
|     Gradient Sum         0.00    0.00
|     FFT                  0.00    0.00
|     ---------------------------------
|     Total                0.00    0.00

|  Final Performance Info:
|     -----------------------------------------------------
|     Average timings for last    7000 steps:
|     Elapsed(s) =      25.29 Per Step(ms) =       3.61
|         ns/day =      23.91   seconds/ns =    3612.94
|
|     Average timings for all steps:
|     Elapsed(s) =    1828.26 Per Step(ms) =       3.66
|         ns/day =      23.63   seconds/ns =    3656.51
|     -----------------------------------------------------

|  Setup CPU time:            1.34 seconds
|  NonSetup CPU time:      1827.30 seconds
|  Total CPU time:         1828.64 seconds     0.51 hours

|  Setup wall time:           2    seconds
|  NonSetup wall time:     1828    seconds
|  Total wall time:        1830    seconds     0.51 hours
