# Supplementary material for: Intermolecular Interactions in G Protein-Coupled Receptor Allosteric Sites at the Membrane Interface from Molecular Dynamics Simulations and Quantum Chemical Calculations
Source: J Chem Inf Model. 2022 Sep 30;62(19):4736–47. doi: 10.1021/acs.jcim.2c00788 (PMC9554917; doi:10.1021/acs.jcim.2c00788)
Supplement: Supplementary file 2 — ci2c00788_si_002.zip [file ci2c00788_si_002.zip › MD_simulations_inputs/C5aR1_MD_simulations_inputs/5o9h_popc_chol/heat.out]

          -------------------------------------------------------
          Amber 16 PMEMD                              2016
          -------------------------------------------------------

| PMEMD implementation of SANDER, Release 16

| Run on 01/29/2019 at 09:47:51

|   Executable path: /usr/local/amber16/bin/pmemd.cuda
| Working directory: /data/almudena/C5aR1-9P2-cholpopc
|          Hostname: c104343

  [-O]verwriting output

File Assignments:
|   MDIN: heat.in                                                               
|  MDOUT: heat.out                                                              
| INPCRD: c5ar1-9p2-cholpopc.min.rst                                            
|   PARM: c5ar1-9p2-cholpopc.top                                                
| RESTRT: c5ar1-9p2-cholpopc.heat.rst                                           
|   REFC: c5ar1-9p2-cholpopc.min.rst                                            
|  MDVEL: mdvel                                                                 
|   MDEN: mden                                                                  
|  MDCRD: heat.nc                                                               
| MDINFO: mdinfo                                                                
|  MDFRC: mdfrc                                                                 


 Here is the input file:

&cntrl                                                                         
  imin=0,              ! Molecular dynamics                                    
  irest=0,             ! This is NOT a restart from an old simulation          
  ntx=1,               ! So our crd has no velocities                          
                                                                               
! SHAKE                                                                        
  ntc=2,               ! Constraint bonds containing hydrogen                  
  ntf=2,               ! Do not calculate forces of bonds containing hydrogen  
                                                                               
! MD settings                                                                  
  nstlim=25000,        ! 25000 steps, 25 ps total                              
  dt=0.001,                                                                    
                                                                               
! Temperature control                                                          
  ntt=3,               ! Langevin dynamics                                     
  gamma_ln=1.0,        ! Friction coefficient (ps^-1)                          
  ig=-1,               ! Random seed for langevin thermostat                   
                                                                               
! Restraints options                                                           
  ntr=1,               ! Positional restraints                                 
  nmropt=1,            ! Dihedral restraints for sugars and lipids             
                                                                               
! Control parameters                                                           
  ntpr=1000,           ! Print energy                                          
  ntwr=10000,          ! Print restart file                                    
  ntwx=100,            ! Print coordinates                                     
  ntb=1,                                                                       
  ntp=0,                                                                       
  cut=10.0,                                                                    
  ntxo=2,              ! Write NetCDF binary file                              
  watnam='WAT',                                                                
  owtnm='O',                                                                   
 /                                                                             
 &wt                                                                           
  type='TEMP0',                                                                
  istep1=0,                                                                    
  istep2=25000,                                                                
  value1=0.0,                                                                  
  value2=310.0                                                                 
 /                                                                             
 &wt type='END'                                                                
 /                                                                             
Hold protein fixed                                                             
5.0                                                                            
RES 1 299                                                                      
END                                                                            
Hold lipids fixed                                                              
1.0                                                                            
FIND                                                                           
P * * PC                                                                       
SEARCH                                                                         
ATOM 4957 48717                                                                
END                                                                            
Hold ligand fixed                                                              
5.0                                                                            
RES 300                                                                        
END                                                                            
Hold ions fixed                                                                
1.0                                                                            
RES 1261 1416                                                                  
END                                                                            
Hold waters fixed                                                              
1.0                                                                            
FIND                                                                           
* * * WAT                                                                      
SEARCH                                                                         
RES 1417 26552                                                                 
END                                                                            
END                                                                            
                                                                               


Note: ig = -1. Setting random seed to   202837 based on wallclock time in 
      microseconds.
 
|--------------------- INFORMATION ----------------------
| GPU (CUDA) Version of PMEMD in use: NVIDIA GPU IN USE.
|                    Version 16.0.0
| 
|                      02/25/2016
| 
| Implementation by:
|                    Ross C. Walker     (SDSC)
|                    Scott Le Grand     (nVIDIA)
| 
| Precision model in use:
|      [SPFP] - Single Precision Forces, 64-bit Fixed Point
|               Accumulation. (Default)
| 
|--------------------------------------------------------
 
|----------------- CITATION INFORMATION -----------------
|
|    When publishing work that utilized the CUDA version
|    of AMBER, please cite the following in addition to
|    the regular AMBER citations:
|
|  - Romelia Salomon-Ferrer; Andreas W. Goetz; Duncan
|    Poole; Scott Le Grand; Ross C. Walker "Routine
|    microsecond molecular dynamics simulations with
|    AMBER - Part II: Particle Mesh Ewald", J. Chem.
|    Theory Comput., 2013, 9 (9), pp3878-3888,
|    DOI: 10.1021/ct400314y.
|
|  - Andreas W. Goetz; Mark J. Williamson; Dong Xu;
|    Duncan Poole; Scott Le Grand; Ross C. Walker
|    "Routine microsecond molecular dynamics simulations
|    with AMBER - Part I: Generalized Born", J. Chem.
|    Theory Comput., 2012, 8 (5), pp1542-1555.
|
|  - Scott Le Grand; Andreas W. Goetz; Ross C. Walker
|    "SPFP: Speed without compromise - a mixed precision
|    model for GPU accelerated molecular dynamics
|    simulations.", Comp. Phys. Comm., 2013, 184
|    pp374-380, DOI: 10.1016/j.cpc.2012.09.022
|
|--------------------------------------------------------
 
|------------------- GPU DEVICE INFO --------------------
|
|            CUDA_VISIBLE_DEVICES: 2
|   CUDA Capable Devices Detected:      1
|           CUDA Device ID in use:      0
|                CUDA Device Name: GeForce GTX 1080 Ti
|     CUDA Device Global Mem Size:  11178 MB
| CUDA Device Num Multiprocessors:     28
|           CUDA Device Core Freq:   1.58 GHz
|
|--------------------------------------------------------
 
 
| Conditional Compilation Defines Used:
| PUBFFT
| BINTRAJ
| CUDA
| EMIL

| Largest sphere to fit in unit cell has radius =    55.995

| New format PARM file being parsed.
| Version =    1.000 Date = 01/28/19 Time = 11:45:39

| Note: 1-4 EEL scale factors are being read from the topology file.

| Note: 1-4 VDW scale factors are being read from the topology file.
| Duplicated    0 dihedrals

| Duplicated    0 dihedrals

--------------------------------------------------------------------------------
   1.  RESOURCE   USE: 
--------------------------------------------------------------------------------

 getting box info from netcdf restart file
 NATOM  =  128528 NTYPES =      26 NBONH =  108995 MBONA  =   19228
 NTHETH =   70062 MTHETA =   23132 NPHIH =  115674 MPHIA  =   74316
 NHPARM =       0 NPARM  =       0 NNB   =  380258 NRES   =   27968
 NBONA  =   19228 NTHETA =   23132 NPHIA =   74316 NUMBND =     111
 NUMANG =     242 NPTRA  =     279 NATYP =      67 NPHB   =       1
 IFBOX  =       1 NMXRS  =      78 IFCAP =       0 NEXTRA =       0
 NCOPY  =       0

| Coordinate Index Table dimensions:    20   20   20
| Direct force subcell size =     5.5995    5.6039    5.6866

     BOX TYPE: RECTILINEAR

--------------------------------------------------------------------------------
   2.  CONTROL  DATA  FOR  THE  RUN
--------------------------------------------------------------------------------

default_name                                                                    

General flags:
     imin    =       0, nmropt  =       1

Nature and format of input:
     ntx     =       1, irest   =       0, ntrx    =       1

Nature and format of output:
     ntxo    =       2, ntpr    =    1000, ntrx    =       1, ntwr    =   10000
     iwrap   =       0, ntwx    =     100, ntwv    =       0, ntwe    =       0
     ioutfm  =       1, ntwprt  =       0, idecomp =       0, rbornstat=      0

Potential function:
     ntf     =       2, ntb     =       1, igb     =       0, nsnb    =      25
     ipol    =       0, gbsa    =       0, iesp    =       0
     dielc   =   1.00000, cut     =  10.00000, intdiel =   1.00000

Frozen or restrained atoms:
     ibelly  =       0, ntr     =       1
     restraint_wt =   0.00000

Molecular dynamics:
     nstlim  =     25000, nscm    =         0, nrespa  =         1
     t       =   0.00000, dt      =   0.00100, vlimit  =  -1.00000

Langevin dynamics temperature regulation:
     ig      =  202837
     temp0   = 300.00000, tempi   =   0.00000, gamma_ln=   1.00000

SHAKE:
     ntc     =       2, jfastw  =       0
     tol     =   0.00001

NMR refinement options:
     iscale  =       0, noeskp  =       1, ipnlty  =       1, mxsub   =       1
     scalm   = 100.00000, pencut  =   0.10000, tausw   =   0.10000

| Intermolecular bonds treatment:
|     no_intermolecular_bonds =       1

| Energy averages sample interval:
|     ene_avg_sampling =    1000

Ewald parameters:
     verbose =       0, ew_type =       0, nbflag  =       1, use_pme =       1
     vdwmeth =       1, eedmeth =       1, netfrc  =       1
     Box X =  111.989   Box Y =  112.078   Box Z =  113.732
     Alpha =   90.000   Beta  =   90.000   Gamma =   90.000
     NFFT1 =  112       NFFT2 =  120       NFFT3 =  120
     Cutoff=   10.000   Tol   =0.100E-04
     Ewald Coefficient =  0.27511
     Interpolation order =    4

    LOADING THE CONSTRAINED ATOMS AS GROUPS


   5.  REFERENCE ATOM COORDINATES

  default_name                                                                    
    ----- READING GROUP     1; TITLE:
 Hold protein fixed                                                          

     GROUP    1 HAS HARMONIC CONSTRAINTS     5.00000
 GRP    1 RES    1 TO   299
      Number of atoms in this group  =  4878
    ----- READING GROUP     2; TITLE:
 Hold lipids fixed                                                           

     GROUP    2 HAS HARMONIC CONSTRAINTS     1.00000
      ALL ATOMS THAT MEET 1 OF THE FOLLOWING SPECIFICATIONS WILL BE INCLUDED IN GROUP BELOW

      GRAPH NAME  = P     SYMBOL  = *     TREE SYMBOL  = *     RESIDUE TYPE  = PC  

      GROUP    2   CONSISTS OF ATOMS -

                                    4957  TO48717
      Number of atoms in this group  =     0
    ----- READING GROUP     3; TITLE:
 Hold ligand fixed                                                           

     GROUP    3 HAS HARMONIC CONSTRAINTS     5.00000
 GRP    3 RES  300 TO   300
      Number of atoms in this group  =    78
    ----- READING GROUP     4; TITLE:
 Hold ions fixed                                                             

     GROUP    4 HAS HARMONIC CONSTRAINTS     1.00000
 GRP    4 RES 1261 TO  1416
      Number of atoms in this group  =   156
    ----- READING GROUP     5; TITLE:
 Hold waters fixed                                                           

     GROUP    5 HAS HARMONIC CONSTRAINTS     1.00000
      ALL ATOMS THAT MEET 1 OF THE FOLLOWING SPECIFICATIONS WILL BE INCLUDED IN GROUP BELOW

      GRAPH NAME  = *     SYMBOL  = *     TREE SYMBOL  = *     RESIDUE TYPE  = WAT 

 GRP    5 RES 1417 TO 26552
      Number of atoms in this group  = 75408
    ----- END OF GROUP READ -----

--------------------------------------------------------------------------------
   3.  ATOMIC COORDINATES AND VELOCITIES
--------------------------------------------------------------------------------

default_name                                                                    
 begin time read from input coords =     0.000 ps


           Begin reading energy term weight changes/NMR restraints
 WEIGHT CHANGES:
 TEMP0         0  25000    0.000000  310.000000      0      0

 RESTRAINTS:
  No valid redirection requests found
                          ** No restraint defined **

                  Done reading weight changes/NMR restraints


 
 Number of triangulated 3-point waters found:    26552

     Sum of charges from parm topology file =  -0.00179428
     Forcing neutrality...

| Dynamic Memory, Types Used:
| Reals             3904258
| Integers          7357936

| Nonbonded Pairs Initial Allocation:    38876506

| GPU memory information (estimate):
| KB of GPU memory in use:    727255
| KB of CPU memory in use:    173623

--------------------------------------------------------------------------------
   4.  RESULTS
--------------------------------------------------------------------------------

 ---------------------------------------------------
 APPROXIMATING switch and d/dx switch using CUBIC SPLINE INTERPOLATION
 using   5000.0 points per unit in tabled values
 TESTING RELATIVE ERROR over r ranging from 0.0 to cutoff
| CHECK switch(x): max rel err =   0.2738E-14   at   2.422500
| CHECK d/dx switch(x): max rel err =   0.8314E-11   at   2.736960
 ---------------------------------------------------
|---------------------------------------------------
| APPROXIMATING direct energy using CUBIC SPLINE INTERPOLATION
|  with   50.0 points per unit in tabled values
| Relative Error Limit not exceeded for r .gt.   2.33
| APPROXIMATING direct force using CUBIC SPLINE INTERPOLATION
|  with   50.0 points per unit in tabled values
| Relative Error Limit not exceeded for r .gt.   2.80
|---------------------------------------------------

 NSTEP =        0   TIME(PS) =       0.000  TEMP(K) =     0.00  PRESS =     0.0
 Etot   =   -435312.9644  EKtot   =         0.0000  EPtot      =   -435312.9644
 BOND   =       650.6761  ANGLE   =      4329.3204  DIHED      =     15359.1163
 1-4 NB =      5148.7875  1-4 EEL =      3904.7324  VDWAALS    =     53559.3203
 EELEC  =   -518264.9174  EHBOND  =         0.0000  RESTRAINT  =         0.0000
 ------------------------------------------------------------------------------

 NMR restraints: Bond =    0.000   Angle =     0.000   Torsion =     0.000
===============================================================================

 NSTEP =     1000   TIME(PS) =       1.000  TEMP(K) =     6.77  PRESS =     0.0
 Etot   =   -378703.7980  EKtot   =      1860.7819  EPtot      =   -380564.5798
 BOND   =       716.2382  ANGLE   =      4549.5518  DIHED      =     15267.5391
 1-4 NB =      5186.3815  1-4 EEL =      3873.5869  VDWAALS    =     46252.3207
 EELEC  =   -456990.4920  EHBOND  =         0.0000  RESTRAINT  =       580.2939
 EAMBER (non-restraint)  =   -381144.8737
 ------------------------------------------------------------------------------

 NMR restraints: Bond =    0.000   Angle =     0.000   Torsion =     0.000
===============================================================================

 NSTEP =     2000   TIME(PS) =       2.000  TEMP(K) =    15.38  PRESS =     0.0
 Etot   =   -374478.0528  EKtot   =      4226.3813  EPtot      =   -378704.4342
 BOND   =       896.6881  ANGLE   =      5183.0413  DIHED      =     15310.8731
 1-4 NB =      5220.8547  1-4 EEL =      3839.4706  VDWAALS    =     46100.8260
 EELEC  =   -456122.0541  EHBOND  =         0.0000  RESTRAINT  =       865.8660
 EAMBER (non-restraint)  =   -379570.3001
 ------------------------------------------------------------------------------

 NMR restraints: Bond =    0.000   Angle =     0.000   Torsion =     0.000
===============================================================================

 NSTEP =     3000   TIME(PS) =       3.000  TEMP(K) =    26.14  PRESS =     0.0
 Etot   =   -368835.5897  EKtot   =      7184.1611  EPtot      =   -376019.7508
 BOND   =      1108.9097  ANGLE   =      5950.1550  DIHED      =     15387.1016
 1-4 NB =      5261.9161  1-4 EEL =      3823.3781  VDWAALS    =     46109.6019
 EELEC  =   -454845.5048  EHBOND  =         0.0000  RESTRAINT  =      1184.6916
 EAMBER (non-restraint)  =   -377204.4424
 ------------------------------------------------------------------------------

 NMR restraints: Bond =    0.000   Angle =     0.000   Torsion =     0.000
===============================================================================

 NSTEP =     4000   TIME(PS) =       4.000  TEMP(K) =    37.96  PRESS =     0.0
 Etot   =   -362598.5355  EKtot   =     10431.9912  EPtot      =   -373030.5267
 BOND   =      1336.6298  ANGLE   =      6766.2647  DIHED      =     15500.2998
 1-4 NB =      5289.4577  1-4 EEL =      3813.2600  VDWAALS    =     45868.3766
 EELEC  =   -453172.0451  EHBOND  =         0.0000  RESTRAINT  =      1567.2297
 EAMBER (non-restraint)  =   -374597.7564
 ------------------------------------------------------------------------------

 NMR restraints: Bond =    0.000   Angle =     0.000   Torsion =     0.000
===============================================================================

 NSTEP =     5000   TIME(PS) =       5.000  TEMP(K) =    50.14  PRESS =     0.0
 Etot   =   -356120.9285  EKtot   =     13780.5801  EPtot      =   -369901.5086
 BOND   =      1580.8417  ANGLE   =      7595.2050  DIHED      =     15616.2802
 1-4 NB =      5328.8223  1-4 EEL =      3841.6592  VDWAALS    =     45953.6287
 EELEC  =   -451782.0338  EHBOND  =         0.0000  RESTRAINT  =      1964.0881
 EAMBER (non-restraint)  =   -371865.5968
 ------------------------------------------------------------------------------

 NMR restraints: Bond =    0.000   Angle =     0.000   Torsion =     0.000
===============================================================================

 NSTEP =     6000   TIME(PS) =       6.000  TEMP(K) =    62.37  PRESS =     0.0
 Etot   =   -349494.2716  EKtot   =     17140.9570  EPtot      =   -366635.2286
 BOND   =      1777.4771  ANGLE   =      8458.0157  DIHED      =     15794.9772
 1-4 NB =      5396.2224  1-4 EEL =      3783.4342  VDWAALS    =     45802.7687
 EELEC  =   -450013.6689  EHBOND  =         0.0000  RESTRAINT  =      2365.5451
 EAMBER (non-restraint)  =   -369000.7737
 ------------------------------------------------------------------------------

 NMR restraints: Bond =    0.000   Angle =     0.000   Torsion =     0.000
===============================================================================

 NSTEP =     7000   TIME(PS) =       7.000  TEMP(K) =    74.66  PRESS =     0.0
 Etot   =   -342646.1908  EKtot   =     20516.6973  EPtot      =   -363162.8881
 BOND   =      2035.2923  ANGLE   =      9378.0709  DIHED      =     15883.8459
 1-4 NB =      5426.7577  1-4 EEL =      3755.6598  VDWAALS    =     45707.4734
 EELEC  =   -448124.8619  EHBOND  =         0.0000  RESTRAINT  =      2774.8739
 EAMBER (non-restraint)  =   -365937.7619
 ------------------------------------------------------------------------------

 NMR restraints: Bond =    0.000   Angle =     0.000   Torsion =     0.000
===============================================================================

 NSTEP =     8000   TIME(PS) =       8.000  TEMP(K) =    86.90  PRESS =     0.0
 Etot   =   -336035.5618  EKtot   =     23881.9023  EPtot      =   -359917.4642
 BOND   =      2256.2267  ANGLE   =     10195.4778  DIHED      =     16043.8349
 1-4 NB =      5470.7785  1-4 EEL =      3786.2473  VDWAALS    =     45946.6623
 EELEC  =   -446823.5304  EHBOND  =         0.0000  RESTRAINT  =      3206.8387
 EAMBER (non-restraint)  =   -363124.3029
 ------------------------------------------------------------------------------

 NMR restraints: Bond =    0.000   Angle =     0.000   Torsion =     0.000
===============================================================================

 NSTEP =     9000   TIME(PS) =       9.000  TEMP(K) =    99.46  PRESS =     0.0
 Etot   =   -329205.5708  EKtot   =     27334.0645  EPtot      =   -356539.6353
 BOND   =      2506.3716  ANGLE   =     11030.1112  DIHED      =     16177.2753
 1-4 NB =      5511.9086  1-4 EEL =      3813.9975  VDWAALS    =     45977.9151
 EELEC  =   -445172.2659  EHBOND  =         0.0000  RESTRAINT  =      3615.0514
 EAMBER (non-restraint)  =   -360154.6866
 ------------------------------------------------------------------------------

 NMR restraints: Bond =    0.000   Angle =     0.000   Torsion =     0.000
===============================================================================

 NSTEP =    10000   TIME(PS) =      10.000  TEMP(K) =   111.95  PRESS =     0.0
 Etot   =   -322215.1841  EKtot   =     30766.5605  EPtot      =   -352981.7446
 BOND   =      2735.7100  ANGLE   =     11929.9726  DIHED      =     16295.5133
 1-4 NB =      5555.2312  1-4 EEL =      3761.0487  VDWAALS    =     45820.8165
 EELEC  =   -443113.6923  EHBOND  =         0.0000  RESTRAINT  =      4033.6553
 EAMBER (non-restraint)  =   -357015.3999
 ------------------------------------------------------------------------------

 NMR restraints: Bond =    0.000   Angle =     0.000   Torsion =     0.000
===============================================================================

 NSTEP =    11000   TIME(PS) =      11.000  TEMP(K) =   124.03  PRESS =     0.0
 Etot   =   -315373.3730  EKtot   =     34084.7656  EPtot      =   -349458.1387
 BOND   =      2992.9112  ANGLE   =     12776.7383  DIHED      =     16421.4245
 1-4 NB =      5582.2710  1-4 EEL =      3796.6186  VDWAALS    =     45740.6971
 EELEC  =   -441272.8327  EHBOND  =         0.0000  RESTRAINT  =      4504.0333
 EAMBER (non-restraint)  =   -353962.1720
 ------------------------------------------------------------------------------

 NMR restraints: Bond =    0.000   Angle =     0.000   Torsion =     0.000
===============================================================================

 NSTEP =    12000   TIME(PS) =      12.000  TEMP(K) =   136.56  PRESS =     0.0
 Etot   =   -308481.4339  EKtot   =     37528.7305  EPtot      =   -346010.1643
 BOND   =      3209.7942  ANGLE   =     13737.8312  DIHED      =     16550.4872
 1-4 NB =      5624.6905  1-4 EEL =      3773.2028  VDWAALS    =     45873.3077
 EELEC  =   -439742.6389  EHBOND  =         0.0000  RESTRAINT  =      4963.1610
 EAMBER (non-restraint)  =   -350973.3254
 ------------------------------------------------------------------------------

 NMR restraints: Bond =    0.000   Angle =     0.000   Torsion =     0.000
===============================================================================

 NSTEP =    13000   TIME(PS) =      13.000  TEMP(K) =   148.27  PRESS =     0.0
 Etot   =   -301593.8212  EKtot   =     40746.9609  EPtot      =   -342340.7821
 BOND   =      3479.4799  ANGLE   =     14509.6049  DIHED      =     16720.2528
 1-4 NB =      5659.7963  1-4 EEL =      3814.4286  VDWAALS    =     45835.8256
 EELEC  =   -437824.1084  EHBOND  =         0.0000  RESTRAINT  =      5463.9383
 EAMBER (non-restraint)  =   -347804.7204
 ------------------------------------------------------------------------------

 NMR restraints: Bond =    0.000   Angle =     0.000   Torsion =     0.000
===============================================================================

 NSTEP =    14000   TIME(PS) =      14.000  TEMP(K) =   160.33  PRESS =     0.0
 Etot   =   -294811.6544  EKtot   =     44060.4492  EPtot      =   -338872.1036
 BOND   =      3708.1015  ANGLE   =     15312.0648  DIHED      =     16872.0724
 1-4 NB =      5737.9784  1-4 EEL =      3762.3851  VDWAALS    =     46133.5551
 EELEC  =   -436279.8640  EHBOND  =         0.0000  RESTRAINT  =      5881.6031
 EAMBER (non-restraint)  =   -344753.7067
 ------------------------------------------------------------------------------

 NMR restraints: Bond =    0.000   Angle =     0.000   Torsion =     0.000
===============================================================================

 NSTEP =    15000   TIME(PS) =      15.000  TEMP(K) =   173.33  PRESS =     0.0
 Etot   =   -287800.1962  EKtot   =     47633.7969  EPtot      =   -335433.9931
 BOND   =      3965.5755  ANGLE   =     16376.0529  DIHED      =     17072.6287
 1-4 NB =      5721.0683  1-4 EEL =      3729.9175  VDWAALS    =     45541.2745
 EELEC  =   -434164.3125  EHBOND  =         0.0000  RESTRAINT  =      6323.8021
 EAMBER (non-restraint)  =   -341757.7951
 ------------------------------------------------------------------------------

 NMR restraints: Bond =    0.000   Angle =     0.000   Torsion =     0.000
===============================================================================

 NSTEP =    16000   TIME(PS) =      16.000  TEMP(K) =   185.96  PRESS =     0.0
 Etot   =   -280536.8837  EKtot   =     51104.7812  EPtot      =   -331641.6650
 BOND   =      4162.7629  ANGLE   =     17093.2981  DIHED      =     17239.6894
 1-4 NB =      5772.8872  1-4 EEL =      3709.8920  VDWAALS    =     45491.5768
 EELEC  =   -431949.6845  EHBOND  =         0.0000  RESTRAINT  =      6837.9131
 EAMBER (non-restraint)  =   -338479.5780
 ------------------------------------------------------------------------------

 NMR restraints: Bond =    0.000   Angle =     0.000   Torsion =     0.000
===============================================================================

 NSTEP =    17000   TIME(PS) =      17.000  TEMP(K) =   197.42  PRESS =     0.0
 Etot   =   -274051.5226  EKtot   =     54254.2422  EPtot      =   -328305.7648
 BOND   =      4253.7352  ANGLE   =     17921.0441  DIHED      =     17301.9220
 1-4 NB =      5827.4115  1-4 EEL =      3741.8055  VDWAALS    =     45490.2327
 EELEC  =   -430199.3721  EHBOND  =         0.0000  RESTRAINT  =      7357.4560
 EAMBER (non-restraint)  =   -335663.2209
 ------------------------------------------------------------------------------

 NMR restraints: Bond =    0.000   Angle =     0.000   Torsion =     0.000
===============================================================================

 NSTEP =    18000   TIME(PS) =      18.000  TEMP(K) =   210.72  PRESS =     0.0
 Etot   =   -266562.7948  EKtot   =     57908.5234  EPtot      =   -324471.3182
 BOND   =      4658.3810  ANGLE   =     18907.8903  DIHED      =     17436.1616
 1-4 NB =      5909.6432  1-4 EEL =      3736.4807  VDWAALS    =     45364.8693
 EELEC  =   -428359.1257  EHBOND  =         0.0000  RESTRAINT  =      7874.3813
 EAMBER (non-restraint)  =   -332345.6995
 ------------------------------------------------------------------------------

 NMR restraints: Bond =    0.000   Angle =     0.000   Torsion =     0.000
===============================================================================

 NSTEP =    19000   TIME(PS) =      19.000  TEMP(K) =   222.52  PRESS =     0.0
 Etot   =   -259645.2479  EKtot   =     61151.4258  EPtot      =   -320796.6737
 BOND   =      4995.8708  ANGLE   =     19706.9966  DIHED      =     17526.1416
 1-4 NB =      5956.7236  1-4 EEL =      3712.0103  VDWAALS    =     45454.2483
 EELEC  =   -426471.8254  EHBOND  =         0.0000  RESTRAINT  =      8323.1605
 EAMBER (non-restraint)  =   -329119.8342
 ------------------------------------------------------------------------------

 NMR restraints: Bond =    0.000   Angle =     0.000   Torsion =     0.000
===============================================================================

 NSTEP =    20000   TIME(PS) =      20.000  TEMP(K) =   235.53  PRESS =     0.0
 Etot   =   -251890.7150  EKtot   =     64728.8711  EPtot      =   -316619.5861
 BOND   =      5185.6925  ANGLE   =     20716.9728  DIHED      =     17787.6166
 1-4 NB =      5995.4572  1-4 EEL =      3654.7025  VDWAALS    =     45145.7888
 EELEC  =   -424116.0276  EHBOND  =         0.0000  RESTRAINT  =      9010.2113
 EAMBER (non-restraint)  =   -325629.7973
 ------------------------------------------------------------------------------

 NMR restraints: Bond =    0.000   Angle =     0.000   Torsion =     0.000
===============================================================================

 NSTEP =    21000   TIME(PS) =      21.000  TEMP(K) =   247.53  PRESS =     0.0
 Etot   =   -245315.4379  EKtot   =     68026.5938  EPtot      =   -313342.0317
 BOND   =      5389.2780  ANGLE   =     21353.8572  DIHED      =     18002.1301
 1-4 NB =      6065.7528  1-4 EEL =      3690.0814  VDWAALS    =     45255.8130
 EELEC  =   -422529.9575  EHBOND  =         0.0000  RESTRAINT  =      9431.0133
 EAMBER (non-restraint)  =   -322773.0450
 ------------------------------------------------------------------------------

 NMR restraints: Bond =    0.000   Angle =     0.000   Torsion =     0.000
===============================================================================

 NSTEP =    22000   TIME(PS) =      22.000  TEMP(K) =   259.99  PRESS =     0.0
 Etot   =   -238370.6710  EKtot   =     71449.5391  EPtot      =   -309820.2100
 BOND   =      5580.2608  ANGLE   =     22002.5501  DIHED      =     18049.7601
 1-4 NB =      6095.2594  1-4 EEL =      3698.0215  VDWAALS    =     44979.8124
 EELEC  =   -420300.9577  EHBOND  =         0.0000  RESTRAINT  =     10075.0833
 EAMBER (non-restraint)  =   -319895.2933
 ------------------------------------------------------------------------------

 NMR restraints: Bond =    0.000   Angle =     0.000   Torsion =     0.000
===============================================================================

 NSTEP =    23000   TIME(PS) =      23.000  TEMP(K) =   272.11  PRESS =     0.0
 Etot   =   -230696.2547  EKtot   =     74780.9453  EPtot      =   -305477.2000
 BOND   =      5826.1403  ANGLE   =     23140.3735  DIHED      =     18327.3314
 1-4 NB =      6179.7048  1-4 EEL =      3712.5744  VDWAALS    =     44848.0219
 EELEC  =   -418218.6361  EHBOND  =         0.0000  RESTRAINT  =     10707.2898
 EAMBER (non-restraint)  =   -316184.4898
 ------------------------------------------------------------------------------

 NMR restraints: Bond =    0.000   Angle =     0.000   Torsion =     0.000
===============================================================================

 NSTEP =    24000   TIME(PS) =      24.000  TEMP(K) =   285.00  PRESS =     0.0
 Etot   =   -223461.5585  EKtot   =     78321.9375  EPtot      =   -301783.4960
 BOND   =      6197.6510  ANGLE   =     23939.7869  DIHED      =     18351.3786
 1-4 NB =      6192.0120  1-4 EEL =      3594.7839  VDWAALS    =     44802.4387
 EELEC  =   -416012.5106  EHBOND  =         0.0000  RESTRAINT  =     11150.9634
 EAMBER (non-restraint)  =   -312934.4594
 ------------------------------------------------------------------------------

 NMR restraints: Bond =    0.000   Angle =     0.000   Torsion =     0.000
===============================================================================

 NSTEP =    25000   TIME(PS) =      25.000  TEMP(K) =   296.66  PRESS =     0.0
 Etot   =   -216431.1001  EKtot   =     81528.4062  EPtot      =   -297959.5064
 BOND   =      6291.4281  ANGLE   =     24804.1160  DIHED      =     18604.7370
 1-4 NB =      6221.8274  1-4 EEL =      3687.7959  VDWAALS    =     44673.9647
 EELEC  =   -414023.4681  EHBOND  =         0.0000  RESTRAINT  =     11780.0926
 EAMBER (non-restraint)  =   -309739.5990
 ------------------------------------------------------------------------------

 NMR restraints: Bond =    0.000   Angle =     0.000   Torsion =     0.000
===============================================================================

      A V E R A G E S   O V E R      25 S T E P S


 NSTEP =    25000   TIME(PS) =      25.000  TEMP(K) =   149.11  PRESS =     0.0
 Etot   =   -300614.2539  EKtot   =     40977.3618  EPtot      =   -341591.6158
 BOND   =      3473.8979  ANGLE   =     14533.4017  DIHED      =     16781.6510
 1-4 NB =      5687.6326  1-4 EEL =      3756.2577  VDWAALS    =     45606.8727
 EELEC  =   -437105.0188  EHBOND  =         0.0000  RESTRAINT  =      5673.6894
 EAMBER (non-restraint)  =   -347265.3052
 ------------------------------------------------------------------------------

 NMR restraints: Bond =    0.000   Angle =     0.000   Torsion =     0.000
===============================================================================

      R M S  F L U C T U A T I O N S


 NSTEP =    25000   TIME(PS) =      25.000  TEMP(K) =    88.41  PRESS =     0.0
 Etot   =     49592.3268  EKtot   =     24295.4107  EPtot      =     25302.1839
 BOND   =      1711.4728  ANGLE   =      6167.1558  DIHED      =      1026.7500
 1-4 NB =       318.7382  1-4 EEL =        63.9455  VDWAALS    =       438.3357
 EELEC  =     13152.8512  EHBOND  =         0.0000  RESTRAINT  =      3393.3883
 EAMBER (non-restraint)  =     21908.7956
 ------------------------------------------------------------------------------


 NMR restraints on final step:

--------------------------------------------------------------------------------
   5.  TIMINGS
--------------------------------------------------------------------------------

|  NonSetup CPU Time in Major Routines:
|
|     Routine           Sec        %
|     ------------------------------
|     Nonbond           5.88    6.58
|     Bond              0.00    0.00
|     Angle             0.00    0.00
|     Dihedral          0.00    0.00
|     Shake             0.14    0.16
|     RunMD            83.37   93.17
|     Other             0.09    0.10
|     ------------------------------
|     Total            89.48

|  PME Nonbond Pairlist CPU Time:
|
|     Routine              Sec        %
|     ---------------------------------
|     Set Up Cit           0.00    0.00
|     Build List           0.00    0.00
|     ---------------------------------
|     Total                0.00    0.00

|  PME Direct Force CPU Time:
|
|     Routine              Sec        %
|     ---------------------------------
|     NonBonded Calc       0.00    0.00
|     Exclude Masked       0.00    0.00
|     Other                0.05    0.05
|     ---------------------------------
|     Total                0.05    0.05

|  PME Reciprocal Force CPU Time:
|
|     Routine              Sec        %
|     ---------------------------------
|     1D bspline           0.00    0.00
|     Grid Charges         0.00    0.00
|     Scalar Sum           0.00    0.00
|     Gradient Sum         0.00    0.00
|     FFT                  0.00    0.00
|     ---------------------------------
|     Total                0.00    0.00

|  Final Performance Info:
|     -----------------------------------------------------
|     Average timings for last    8000 steps:
|     Elapsed(s) =      30.59 Per Step(ms) =       3.82
|         ns/day =      22.60   seconds/ns =    3823.51
|
|     Average timings for all steps:
|     Elapsed(s) =      89.81 Per Step(ms) =       3.59
|         ns/day =      24.05   seconds/ns =    3592.57
|     -----------------------------------------------------

|  Setup CPU time:            1.41 seconds
|  NonSetup CPU time:        89.48 seconds
|  Total CPU time:           90.89 seconds     0.03 hours

|  Setup wall time:           2    seconds
|  NonSetup wall time:       90    seconds
|  Total wall time:          92    seconds     0.03 hours
