# Supplementary material for: Intermolecular Interactions in G Protein-Coupled Receptor Allosteric Sites at the Membrane Interface from Molecular Dynamics Simulations and Quantum Chemical Calculations
Source: J Chem Inf Model. 2022 Sep 30;62(19):4736–47. doi: 10.1021/acs.jcim.2c00788 (PMC9554917; doi:10.1021/acs.jcim.2c00788)
Supplement: Supplementary file 2 — ci2c00788_si_002.zip [file ci2c00788_si_002.zip › MD_simulations_inputs/C5aR1_MD_simulations_inputs/5o9h_popc_chol/min.out]

          -------------------------------------------------------
          Amber 16 PMEMD                              2016
          -------------------------------------------------------

| PMEMD implementation of SANDER, Release 16

| Run on 01/29/2019 at 09:45:37

|   Executable path: /usr/local/amber16/bin/pmemd.cuda
| Working directory: /data/almudena/C5aR1-9P2-cholpopc
|          Hostname: c104343

  [-O]verwriting output

File Assignments:
|   MDIN: min.in                                                                
|  MDOUT: min.out                                                               
| INPCRD: c5ar1-9p2-cholpopc.crd                                                
|   PARM: c5ar1-9p2-cholpopc.top                                                
| RESTRT: c5ar1-9p2-cholpopc.min.rst                                            
|   REFC: c5ar1-9p2-cholpopc.crd                                                
|  MDVEL: mdvel                                                                 
|   MDEN: mden                                                                  
|  MDCRD: mdcrd                                                                 
| MDINFO: mdinfo                                                                
|  MDFRC: mdfrc                                                                 


 Here is the input file:

 &cntrl                                                                        
  imin=1,         ! EM                                                         
  maxcyc=10000,   ! Maximum number of EM cycles                                
  ncyc=5000,      ! Switch from SD to CG after ncyc cycles                     
                                                                               
  ntb=1,          ! Constant volume. Delfault when ntp = 0                     
  ntp=0,          ! 0, default; 1, isotropic; 2, anisotropic; 3, semiisotropic 
  ntf=1,          ! Complete force evaluation                                  
  ntc=1,          ! No SHAKE                                                   
  ntpr=50,                                                                     
  ntwr=2000,                                                                   
  cut=10.0,                                                                    
 /                                                                             
&wt                                                                            
    type='END'                                                                 
   /                                                                           
Hold protein fixed                                                             
5.0                                                                            
RES 1 299                                                                      
END                                                                            
Hold lipids fixed                                                              
1.0                                                                            
FIND                                                                           
P * * PC                                                                       
SEARCH                                                                         
ATOM 4957 48717                                                                
END                                                                            
Hold ligand fixed                                                              
5.0                                                                            
RES 300                                                                        
END                                                                            
Hold ions fixed                                                                
1.0                                                                            
RES 1261 1416                                                                  
END                                                                            
Hold waters fixed                                                              
1.0                                                                            
FIND                                                                           
* * * WAT                                                                      
SEARCH                                                                         
RES 1417 26552                                                                 
END                                                                            
END                                                                            
                                                                               


Note: ig = -1. Setting random seed to   624261 based on wallclock time in 
      microseconds.
 
|--------------------- INFORMATION ----------------------
| GPU (CUDA) Version of PMEMD in use: NVIDIA GPU IN USE.
|                    Version 16.0.0
| 
|                      02/25/2016
| 
| Implementation by:
|                    Ross C. Walker     (SDSC)
|                    Scott Le Grand     (nVIDIA)
| 
| Precision model in use:
|      [SPFP] - Single Precision Forces, 64-bit Fixed Point
|               Accumulation. (Default)
| 
|--------------------------------------------------------
 
|----------------- CITATION INFORMATION -----------------
|
|    When publishing work that utilized the CUDA version
|    of AMBER, please cite the following in addition to
|    the regular AMBER citations:
|
|  - Romelia Salomon-Ferrer; Andreas W. Goetz; Duncan
|    Poole; Scott Le Grand; Ross C. Walker "Routine
|    microsecond molecular dynamics simulations with
|    AMBER - Part II: Particle Mesh Ewald", J. Chem.
|    Theory Comput., 2013, 9 (9), pp3878-3888,
|    DOI: 10.1021/ct400314y.
|
|  - Andreas W. Goetz; Mark J. Williamson; Dong Xu;
|    Duncan Poole; Scott Le Grand; Ross C. Walker
|    "Routine microsecond molecular dynamics simulations
|    with AMBER - Part I: Generalized Born", J. Chem.
|    Theory Comput., 2012, 8 (5), pp1542-1555.
|
|  - Scott Le Grand; Andreas W. Goetz; Ross C. Walker
|    "SPFP: Speed without compromise - a mixed precision
|    model for GPU accelerated molecular dynamics
|    simulations.", Comp. Phys. Comm., 2013, 184
|    pp374-380, DOI: 10.1016/j.cpc.2012.09.022
|
|--------------------------------------------------------
 
|------------------- GPU DEVICE INFO --------------------
|
|            CUDA_VISIBLE_DEVICES: 2
|   CUDA Capable Devices Detected:      1
|           CUDA Device ID in use:      0
|                CUDA Device Name: GeForce GTX 1080 Ti
|     CUDA Device Global Mem Size:  11178 MB
| CUDA Device Num Multiprocessors:     28
|           CUDA Device Core Freq:   1.58 GHz
|
|--------------------------------------------------------
 
 
| Conditional Compilation Defines Used:
| PUBFFT
| BINTRAJ
| CUDA
| EMIL

| Largest sphere to fit in unit cell has radius =    55.995

| New format PARM file being parsed.
| Version =    1.000 Date = 01/28/19 Time = 11:45:39

| Note: 1-4 EEL scale factors are being read from the topology file.

| Note: 1-4 VDW scale factors are being read from the topology file.
| Duplicated    0 dihedrals

| Duplicated    0 dihedrals

--------------------------------------------------------------------------------
   1.  RESOURCE   USE: 
--------------------------------------------------------------------------------

 getting new box info from bottom of inpcrd
 NATOM  =  128528 NTYPES =      26 NBONH =  108995 MBONA  =   19228
 NTHETH =   70062 MTHETA =   23132 NPHIH =  115674 MPHIA  =   74316
 NHPARM =       0 NPARM  =       0 NNB   =  380258 NRES   =   27968
 NBONA  =   19228 NTHETA =   23132 NPHIA =   74316 NUMBND =     111
 NUMANG =     242 NPTRA  =     279 NATYP =      67 NPHB   =       1
 IFBOX  =       1 NMXRS  =      78 IFCAP =       0 NEXTRA =       0
 NCOPY  =       0

| Coordinate Index Table dimensions:    20   20   20
| Direct force subcell size =     5.5995    5.6039    5.6866

     BOX TYPE: RECTILINEAR

--------------------------------------------------------------------------------
   2.  CONTROL  DATA  FOR  THE  RUN
--------------------------------------------------------------------------------

default_name                                                                    

General flags:
     imin    =       1, nmropt  =       0

Nature and format of input:
     ntx     =       1, irest   =       0, ntrx    =       1

Nature and format of output:
     ntxo    =       2, ntpr    =      50, ntrx    =       1, ntwr    =    2000
     iwrap   =       0, ntwx    =       0, ntwv    =       0, ntwe    =       0
     ioutfm  =       1, ntwprt  =       0, idecomp =       0, rbornstat=      0

Potential function:
     ntf     =       1, ntb     =       1, igb     =       0, nsnb    =      25
     ipol    =       0, gbsa    =       0, iesp    =       0
     dielc   =   1.00000, cut     =  10.00000, intdiel =   1.00000

Frozen or restrained atoms:
     ibelly  =       0, ntr     =       0

Energy minimization:
     maxcyc  =   10000, ncyc    =    5000, ntmin   =       1
     dx0     =   0.01000, drms    =   0.00010

| Intermolecular bonds treatment:
|     no_intermolecular_bonds =       1

| Energy averages sample interval:
|     ene_avg_sampling =       1

Ewald parameters:
     verbose =       0, ew_type =       0, nbflag  =       1, use_pme =       1
     vdwmeth =       1, eedmeth =       1, netfrc  =       0
     Box X =  111.989   Box Y =  112.078   Box Z =  113.732
     Alpha =   90.000   Beta  =   90.000   Gamma =   90.000
     NFFT1 =  112       NFFT2 =  120       NFFT3 =  120
     Cutoff=   10.000   Tol   =0.100E-04
     Ewald Coefficient =  0.27511
     Interpolation order =    4

--------------------------------------------------------------------------------
   3.  ATOMIC COORDINATES AND VELOCITIES
--------------------------------------------------------------------------------

default_name                                                                    
 begin time read from input coords =     0.000 ps

 
 Number of triangulated 3-point waters found:    26552

     Sum of charges from parm topology file =  -0.00179428
     Forcing neutrality...

| Dynamic Memory, Types Used:
| Reals             2975201
| Integers          7170701

| Nonbonded Pairs Initial Allocation:    38876506

| GPU memory information (estimate):
| KB of GPU memory in use:    341191
| KB of CPU memory in use:    173191

--------------------------------------------------------------------------------
   4.  RESULTS
--------------------------------------------------------------------------------

 ---------------------------------------------------
 APPROXIMATING switch and d/dx switch using CUBIC SPLINE INTERPOLATION
 using   5000.0 points per unit in tabled values
 TESTING RELATIVE ERROR over r ranging from 0.0 to cutoff
| CHECK switch(x): max rel err =   0.2738E-14   at   2.422500
| CHECK d/dx switch(x): max rel err =   0.8314E-11   at   2.736960
 ---------------------------------------------------
|---------------------------------------------------
| APPROXIMATING direct energy using CUBIC SPLINE INTERPOLATION
|  with   50.0 points per unit in tabled values
| Relative Error Limit not exceeded for r .gt.   2.33
| APPROXIMATING direct force using CUBIC SPLINE INTERPOLATION
|  with   50.0 points per unit in tabled values
| Relative Error Limit not exceeded for r .gt.   2.80
|---------------------------------------------------


   NSTEP       ENERGY          RMS            GMAX         NAME    NUMBER
      1       6.8980E+09     2.0022E+03     4.7473E+04     C117    11688

 BOND    =     9745.3315  ANGLE   =    30138.8198  DIHED      =    19100.0676
 VDWAALS = *************  EEL     =  -313849.7565  HBOND      =        0.0000
 1-4 VDW =     6619.2059  1-4 EEL =     6199.7208  RESTRAINT  =        0.0000


   NSTEP       ENERGY          RMS            GMAX         NAME    NUMBER
     50       6.2779E+09     1.9389E+03     4.9834E+04     C117    11688

 BOND    =    10374.5835  ANGLE   =    30314.1725  DIHED      =    19102.1963
 VDWAALS = *************  EEL     =  -314111.3029  HBOND      =        0.0000
 1-4 VDW =     6650.5290  1-4 EEL =     6199.0651  RESTRAINT  =        0.0000


   NSTEP       ENERGY          RMS            GMAX         NAME    NUMBER
    100      -2.6698E+09     1.8337E+03     4.7733E+04     C117    11688

 BOND    =    13680.2062  ANGLE   =    31132.1796  DIHED      =    19128.0285
 VDWAALS = *************  EEL     =  -314414.9690  HBOND      =        0.0000
 1-4 VDW =     6708.9247  1-4 EEL =     6198.1264  RESTRAINT  =        0.0000


   NSTEP       ENERGY          RMS            GMAX         NAME    NUMBER
    150      -6.3529E+09     1.7196E+03     4.1613E+04     C117    11688

 BOND    =    19752.1536  ANGLE   =    32596.5086  DIHED      =    19181.6767
 VDWAALS = *************  EEL     =  -314692.9915  HBOND      =        0.0000
 1-4 VDW =     6785.8672  1-4 EEL =     6197.0154  RESTRAINT  =        0.0000


   NSTEP       ENERGY          RMS            GMAX         NAME    NUMBER
    200       1.9335E+09     1.5938E+03     3.5116E+04     C117    11688

 BOND    =    29132.7516  ANGLE   =    34815.9415  DIHED      =    19271.2412
 VDWAALS = *************  EEL     =  -314976.9622  HBOND      =        0.0000
 1-4 VDW =     6888.5678  1-4 EEL =     6195.2753  RESTRAINT  =        0.0000


   NSTEP       ENERGY          RMS            GMAX         NAME    NUMBER
    250      -6.4906E+09     1.4569E+03     3.3899E+04     C13     41568

 BOND    =    41842.3373  ANGLE   =    37783.1119  DIHED      =    19400.6370
 VDWAALS = *************  EEL     =  -315263.7519  HBOND      =        0.0000
 1-4 VDW =     7018.6421  1-4 EEL =     6192.9038  RESTRAINT  =        0.0000


   NSTEP       ENERGY          RMS            GMAX         NAME    NUMBER
    300      -7.7004E+09     1.2986E+03     3.3213E+04     C111    21493

 BOND    =    57878.9815  ANGLE   =    41471.0640  DIHED      =    19571.3949
 VDWAALS = *************  EEL     =  -315564.2534  HBOND      =        0.0000
 1-4 VDW =     7179.3433  1-4 EEL =     6190.1771  RESTRAINT  =        0.0000


   NSTEP       ENERGY          RMS            GMAX         NAME    NUMBER
    350      -5.5101E+09     1.0778E+03     2.4737E+04     C17     33004

 BOND    =    87944.6103  ANGLE   =    48237.3881  DIHED      =    19889.4250
 VDWAALS = *************  EEL     =  -316034.8266  HBOND      =        0.0000
 1-4 VDW =     7487.6191  1-4 EEL =     6185.4365  RESTRAINT  =        0.0000


   NSTEP       ENERGY          RMS            GMAX         NAME    NUMBER
    400      -7.8329E+09     8.1364E+02     2.3053E+04     C113    14356

 BOND    =   134042.1513  ANGLE   =    58219.7174  DIHED      =    20354.3865
 VDWAALS = *************  EEL     =  -316629.2746  HBOND      =        0.0000
 1-4 VDW =     8020.1551  1-4 EEL =     6178.4929  RESTRAINT  =        0.0000


   NSTEP       ENERGY          RMS            GMAX         NAME    NUMBER
    450      -3.6567E+09     4.8673E+02     1.8697E+04     C114    39321

 BOND    =   206167.4331  ANGLE   =    73013.9371  DIHED      =    20992.4371
 VDWAALS = *************  EEL     =  -317516.9471  HBOND      =        0.0000
 1-4 VDW =     9155.3858  1-4 EEL =     6169.3384  RESTRAINT  =        0.0000


   NSTEP       ENERGY          RMS            GMAX         NAME    NUMBER
    500      -2.7173E+04     1.0835E+01     6.3096E+02     H13R    29403

 BOND    =    80978.8194  ANGLE   =    87188.1769  DIHED      =    21477.5865
 VDWAALS =   116713.7779  EEL     =  -355176.3969  HBOND      =        0.0000
 1-4 VDW =    15722.5299  1-4 EEL =     5922.5643  RESTRAINT  =        0.0000


   NSTEP       ENERGY          RMS            GMAX         NAME    NUMBER
    550      -2.0664E+05     2.1066E+01     5.7380E+03     C111    14886

 BOND    =    32157.2634  ANGLE   =    47374.9711  DIHED      =    20417.6798
 VDWAALS =    56700.5864  EEL     =  -380148.0984  HBOND      =        0.0000
 1-4 VDW =    11459.5575  1-4 EEL =     5396.9986  RESTRAINT  =        0.0000


   NSTEP       ENERGY          RMS            GMAX         NAME    NUMBER
    600      -2.7794E+05     3.8265E+00     1.0552E+03     C19     14882

 BOND    =    24295.9547  ANGLE   =    24301.0767  DIHED      =    19895.1361
 VDWAALS =    38244.5225  EEL     =  -398691.1688  HBOND      =        0.0000
 1-4 VDW =     9045.6682  1-4 EEL =     4973.6563  RESTRAINT  =        0.0000


   NSTEP       ENERGY          RMS            GMAX         NAME    NUMBER
    650      -3.0818E+05     1.6524E+00     4.5814E+02     C19     14882

 BOND    =    21943.4576  ANGLE   =    16059.9784  DIHED      =    19653.6705
 VDWAALS =    33220.7649  EEL     =  -411772.5090  HBOND      =        0.0000
 1-4 VDW =     7993.8288  1-4 EEL =     4717.1225  RESTRAINT  =        0.0000


   NSTEP       ENERGY          RMS            GMAX         NAME    NUMBER
    700      -3.2203E+05     3.9505E+00     1.5201E+03     CG        815

 BOND    =    22325.4424  ANGLE   =    12927.4954  DIHED      =    19464.5075
 VDWAALS =    32046.3259  EEL     =  -420814.7383  HBOND      =        0.0000
 1-4 VDW =     7445.7120  1-4 EEL =     4579.6432  RESTRAINT  =        0.0000


   NSTEP       ENERGY          RMS            GMAX         NAME    NUMBER
    750      -3.3122E+05     2.4256E+00     9.2386E+02     CG        815

 BOND    =    21934.1624  ANGLE   =    11041.8814  DIHED      =    19319.4094
 VDWAALS =    32065.0458  EEL     =  -427204.8041  HBOND      =        0.0000
 1-4 VDW =     7125.6614  1-4 EEL =     4502.3307  RESTRAINT  =        0.0000


   NSTEP       ENERGY          RMS            GMAX         NAME    NUMBER
    800      -3.3769E+05     8.9375E-01     2.8041E+02     CG        815

 BOND    =    21844.0616  ANGLE   =     9898.4961  DIHED      =    19194.9791
 VDWAALS =    32423.8026  EEL     =  -432396.3061  HBOND      =        0.0000
 1-4 VDW =     6898.6735  1-4 EEL =     4450.7607  RESTRAINT  =        0.0000


   NSTEP       ENERGY          RMS            GMAX         NAME    NUMBER
    850      -3.4229E+05     2.1322E+00     8.9015E+02     CG        815

 BOND    =    22206.4102  ANGLE   =     9165.7173  DIHED      =    19060.0519
 VDWAALS =    32938.4081  EEL     =  -436804.5704  HBOND      =        0.0000
 1-4 VDW =     6726.4791  1-4 EEL =     4413.2070  RESTRAINT  =        0.0000


   NSTEP       ENERGY          RMS            GMAX         NAME    NUMBER
    900      -3.4644E+05     7.9230E-01     2.1304E+02     CG        815

 BOND    =    22212.6961  ANGLE   =     8584.4870  DIHED      =    18939.7552
 VDWAALS =    33502.9956  EEL     =  -440652.8721  HBOND      =        0.0000
 1-4 VDW =     6591.2128  1-4 EEL =     4384.0625  RESTRAINT  =        0.0000


   NSTEP       ENERGY          RMS            GMAX         NAME    NUMBER
    950      -3.4957E+05     1.8315E+00     7.5183E+02     CG        815

 BOND    =    22531.1754  ANGLE   =     8165.1682  DIHED      =    18840.6274
 VDWAALS =    34072.1069  EEL     =  -444021.5176  HBOND      =        0.0000
 1-4 VDW =     6482.7783  1-4 EEL =     4361.0005  RESTRAINT  =        0.0000


   NSTEP       ENERGY          RMS            GMAX         NAME    NUMBER
   1000      -3.5259E+05     6.9827E-01     2.4584E+02     CG        815

 BOND    =    22571.0612  ANGLE   =     7765.8068  DIHED      =    18748.5837
 VDWAALS =    34638.9150  EEL     =  -447046.1634  HBOND      =        0.0000
 1-4 VDW =     6391.7844  1-4 EEL =     4341.8774  RESTRAINT  =        0.0000


   NSTEP       ENERGY          RMS            GMAX         NAME    NUMBER
   1050      -3.5493E+05     1.5780E+00     6.6884E+02     CG        815

 BOND    =    22835.6377  ANGLE   =     7504.0014  DIHED      =    18662.8440
 VDWAALS =    35181.4930  EEL     =  -449753.7350  HBOND      =        0.0000
 1-4 VDW =     6317.0360  1-4 EEL =     4326.7945  RESTRAINT  =        0.0000


   NSTEP       ENERGY          RMS            GMAX         NAME    NUMBER
   1100      -3.5722E+05     5.5660E-01     1.5341E+02     CG        815

 BOND    =    22895.6867  ANGLE   =     7262.7677  DIHED      =    18580.7168
 VDWAALS =    35710.1538  EEL     =  -452241.2649  HBOND      =        0.0000
 1-4 VDW =     6253.0023  1-4 EEL =     4314.4312  RESTRAINT  =        0.0000


   NSTEP       ENERGY          RMS            GMAX         NAME    NUMBER
   1150      -3.5918E+05     4.0361E-01     6.3106E+01     CG        815

 BOND    =    23039.9267  ANGLE   =     7067.8229  DIHED      =    18501.8297
 VDWAALS =    36219.1579  EEL     =  -454513.4023  HBOND      =        0.0000
 1-4 VDW =     6196.7264  1-4 EEL =     4304.2412  RESTRAINT  =        0.0000


   NSTEP       ENERGY          RMS            GMAX         NAME    NUMBER
   1200      -3.6096E+05     4.8326E-01     1.2896E+02     CG        815

 BOND    =    23186.2795  ANGLE   =     6895.8358  DIHED      =    18425.5298
 VDWAALS =    36706.6062  EEL     =  -456612.7150  HBOND      =        0.0000
 1-4 VDW =     6146.8161  1-4 EEL =     4295.5835  RESTRAINT  =        0.0000


   NSTEP       ENERGY          RMS            GMAX         NAME    NUMBER
   1250      -3.6259E+05     1.0229E+00     3.0299E+02     C         806

 BOND    =    23358.3200  ANGLE   =     6745.8619  DIHED      =    18349.6526
 VDWAALS =    37186.9792  EEL     =  -458619.8246  HBOND      =        0.0000
 1-4 VDW =     6101.0443  1-4 EEL =     4286.6938  RESTRAINT  =        0.0000


   NSTEP       ENERGY          RMS            GMAX         NAME    NUMBER
   1300      -3.6412E+05     1.5011E+00     5.1472E+02     C         806

 BOND    =    23551.3694  ANGLE   =     6613.0441  DIHED      =    18274.9447
 VDWAALS =    37660.4695  EEL     =  -460555.3934  HBOND      =        0.0000
 1-4 VDW =     6058.4086  1-4 EEL =     4278.4991  RESTRAINT  =        0.0000


   NSTEP       ENERGY          RMS            GMAX         NAME    NUMBER
   1350      -3.6568E+05     8.6878E-01     2.7235E+02     C         806

 BOND    =    23624.2729  ANGLE   =     6469.7774  DIHED      =    18204.2634
 VDWAALS =    38110.8243  EEL     =  -462381.4652  HBOND      =        0.0000
 1-4 VDW =     6019.2411  1-4 EEL =     4275.7111  RESTRAINT  =        0.0000


   NSTEP       ENERGY          RMS            GMAX         NAME    NUMBER
   1400      -3.6708E+05     3.6186E-01     8.0587E+01     C         806

 BOND    =    23707.8356  ANGLE   =     6351.7344  DIHED      =    18137.3421
 VDWAALS =    38543.4404  EEL     =  -464076.8110  HBOND      =        0.0000
 1-4 VDW =     5984.1246  1-4 EEL =     4267.5961  RESTRAINT  =        0.0000


   NSTEP       ENERGY          RMS            GMAX         NAME    NUMBER
   1450      -3.6832E+05     7.5208E-01     2.2377E+02     C         806

 BOND    =    23841.9150  ANGLE   =     6255.1438  DIHED      =    18074.5368
 VDWAALS =    38953.9428  EEL     =  -465656.4671  HBOND      =        0.0000
 1-4 VDW =     5952.3661  1-4 EEL =     4260.4989  RESTRAINT  =        0.0000


   NSTEP       ENERGY          RMS            GMAX         NAME    NUMBER
   1500      -3.6945E+05     1.0936E+00     3.0171E+02     CG       4315

 BOND    =    23981.3707  ANGLE   =     6168.3569  DIHED      =    18015.4072
 VDWAALS =    39347.5133  EEL     =  -467137.6062  HBOND      =        0.0000
 1-4 VDW =     5923.1521  1-4 EEL =     4253.8634  RESTRAINT  =        0.0000


   NSTEP       ENERGY          RMS            GMAX         NAME    NUMBER
   1550      -3.7060E+05     4.1351E-01     1.1804E+02     CG       4315

 BOND    =    24043.7440  ANGLE   =     6071.0834  DIHED      =    17959.3064
 VDWAALS =    39724.7469  EEL     =  -468543.4567  HBOND      =        0.0000
 1-4 VDW =     5895.4608  1-4 EEL =     4252.3169  RESTRAINT  =        0.0000


   NSTEP       ENERGY          RMS            GMAX         NAME    NUMBER
   1600      -3.7161E+05     2.7745E-01     4.0596E+01     CG       4315

 BOND    =    24135.5839  ANGLE   =     5990.4598  DIHED      =    17906.5237
 VDWAALS =    40083.6236  EEL     =  -469848.2131  HBOND      =        0.0000
 1-4 VDW =     5870.5430  1-4 EEL =     4246.4809  RESTRAINT  =        0.0000


   NSTEP       ENERGY          RMS            GMAX         NAME    NUMBER
   1650      -3.7257E+05     3.2350E-01     6.0113E+01     CG       4315

 BOND    =    24231.8144  ANGLE   =     5915.7105  DIHED      =    17855.8252
 VDWAALS =    40425.9058  EEL     =  -471089.2022  HBOND      =        0.0000
 1-4 VDW =     5847.2470  1-4 EEL =     4241.3597  RESTRAINT  =        0.0000


   NSTEP       ENERGY          RMS            GMAX         NAME    NUMBER
   1700      -3.7345E+05     7.9191E-01     1.8897E+02     CG        815

 BOND    =    24351.3634  ANGLE   =     5848.6257  DIHED      =    17806.7644
 VDWAALS =    40751.6424  EEL     =  -472273.7707  HBOND      =        0.0000
 1-4 VDW =     5825.3030  1-4 EEL =     4236.3320  RESTRAINT  =        0.0000


   NSTEP       ENERGY          RMS            GMAX         NAME    NUMBER
   1750      -3.7431E+05     2.4783E-01     1.8337E+01     CE2      4389

 BOND    =    24403.9066  ANGLE   =     5783.7737  DIHED      =    17761.7272
 VDWAALS =    41045.1504  EEL     =  -473345.8514  HBOND      =        0.0000
 1-4 VDW =     5805.9130  1-4 EEL =     4231.0696  RESTRAINT  =        0.0000


   NSTEP       ENERGY          RMS            GMAX         NAME    NUMBER
   1800      -3.7510E+05     7.1538E-01     1.3964E+02     CE2      4389

 BOND    =    24511.0976  ANGLE   =     5728.2417  DIHED      =    17716.4562
 VDWAALS =    41332.6154  EEL     =  -474404.3742  HBOND      =        0.0000
 1-4 VDW =     5787.0784  1-4 EEL =     4225.5889  RESTRAINT  =        0.0000


   NSTEP       ENERGY          RMS            GMAX         NAME    NUMBER
   1850      -3.7589E+05     2.8862E-01     4.3576E+01     CE2      4389

 BOND    =    24563.0954  ANGLE   =     5674.7945  DIHED      =    17673.7027
 VDWAALS =    41595.8813  EEL     =  -475385.1842  HBOND      =        0.0000
 1-4 VDW =     5769.5829  1-4 EEL =     4220.4124  RESTRAINT  =        0.0000


   NSTEP       ENERGY          RMS            GMAX         NAME    NUMBER
   1900      -3.7661E+05     5.9110E-01     1.2152E+02     CG        815

 BOND    =    24651.9649  ANGLE   =     5628.0113  DIHED      =    17631.3692
 VDWAALS =    41850.8011  EEL     =  -476340.1228  HBOND      =        0.0000
 1-4 VDW =     5752.6823  1-4 EEL =     4214.9676  RESTRAINT  =        0.0000


   NSTEP       ENERGY          RMS            GMAX         NAME    NUMBER
   1950      -3.7728E+05     8.0715E-01     1.7474E+02     CE2      4389

 BOND    =    24739.5955  ANGLE   =     5585.5116  DIHED      =    17591.3601
 VDWAALS =    42084.4254  EEL     =  -477222.6929  HBOND      =        0.0000
 1-4 VDW =     5736.8530  1-4 EEL =     4209.6820  RESTRAINT  =        0.0000


   NSTEP       ENERGY          RMS            GMAX         NAME    NUMBER
   2000      -3.7796E+05     3.4313E-01     6.0379E+01     CE2      4389

 BOND    =    24774.4607  ANGLE   =     5540.3214  DIHED      =    17552.5366
 VDWAALS =    42307.2641  EEL     =  -478065.0211  HBOND      =        0.0000
 1-4 VDW =     5721.9057  1-4 EEL =     4204.3647  RESTRAINT  =        0.0000


   NSTEP       ENERGY          RMS            GMAX         NAME    NUMBER
   2050      -3.7858E+05     6.5718E-01     1.4096E+02     CD1      4382

 BOND    =    24856.9588  ANGLE   =     5500.3516  DIHED      =    17515.0427
 VDWAALS =    42523.0111  EEL     =  -478882.7827  HBOND      =        0.0000
 1-4 VDW =     5707.5036  1-4 EEL =     4199.0323  RESTRAINT  =        0.0000


   NSTEP       ENERGY          RMS            GMAX         NAME    NUMBER
   2100      -3.7922E+05     3.6495E-01     6.8011E+01     CE2      4389

 BOND    =    24901.9302  ANGLE   =     5461.2784  DIHED      =    17478.8376
 VDWAALS =    42733.6062  EEL     =  -479684.1387  HBOND      =        0.0000
 1-4 VDW =     5693.5837  1-4 EEL =     4193.6999  RESTRAINT  =        0.0000


   NSTEP       ENERGY          RMS            GMAX         NAME    NUMBER
   2150      -3.7979E+05     6.4704E-01     1.2691E+02     CD1      4382

 BOND    =    24978.4314  ANGLE   =     5428.6258  DIHED      =    17444.4239
 VDWAALS =    42931.2653  EEL     =  -480445.8706  HBOND      =        0.0000
 1-4 VDW =     5680.6799  1-4 EEL =     4188.5761  RESTRAINT  =        0.0000


   NSTEP       ENERGY          RMS            GMAX         NAME    NUMBER
   2200      -3.8037E+05     2.0746E-01     1.9811E+01     CE2      4389

 BOND    =    25013.9709  ANGLE   =     5395.6272  DIHED      =    17412.0993
 VDWAALS =    43116.6055  EEL     =  -481163.2733  HBOND      =        0.0000
 1-4 VDW =     5669.0961  1-4 EEL =     4183.5281  RESTRAINT  =        0.0000


   NSTEP       ENERGY          RMS            GMAX         NAME    NUMBER
   2250      -3.8091E+05     5.5593E-01     1.2273E+02     CG        815

 BOND    =    25085.5338  ANGLE   =     5365.5370  DIHED      =    17380.0707
 VDWAALS =    43301.8515  EEL     =  -481876.3635  HBOND      =        0.0000
 1-4 VDW =     5657.9920  1-4 EEL =     4178.1993  RESTRAINT  =        0.0000


   NSTEP       ENERGY          RMS            GMAX         NAME    NUMBER
   2300      -3.8141E+05     7.2778E-01     1.6546E+02     CE2      4389

 BOND    =    25153.5093  ANGLE   =     5333.5801  DIHED      =    17350.0313
 VDWAALS =    43477.2291  EEL     =  -482541.4491  HBOND      =        0.0000
 1-4 VDW =     5648.2334  1-4 EEL =     4173.0330  RESTRAINT  =        0.0000


   NSTEP       ENERGY          RMS            GMAX         NAME    NUMBER
   2350      -3.8196E+05     3.1359E-01     5.7670E+01     CE2      4389

 BOND    =    25182.6324  ANGLE   =     5276.0504  DIHED      =    17319.7047
 VDWAALS =    43658.8004  EEL     =  -483203.3287  HBOND      =        0.0000
 1-4 VDW =     5638.8102  1-4 EEL =     4168.7045  RESTRAINT  =        0.0000


   NSTEP       ENERGY          RMS            GMAX         NAME    NUMBER
   2400      -3.8242E+05     6.3820E-01     1.3188E+02     CE2      4389

 BOND    =    25250.8831  ANGLE   =     5235.7575  DIHED      =    17291.0309
 VDWAALS =    43826.4898  EEL     =  -483815.1165  HBOND      =        0.0000
 1-4 VDW =     5628.2177  1-4 EEL =     4165.9012  RESTRAINT  =        0.0000


   NSTEP       ENERGY          RMS            GMAX         NAME    NUMBER
   2450      -3.8290E+05     1.8224E-01     1.4369E+01     CE2      4389

 BOND    =    25278.1726  ANGLE   =     5205.0820  DIHED      =    17262.6170
 VDWAALS =    43988.5271  EEL     =  -484413.7554  HBOND      =        0.0000
 1-4 VDW =     5618.3485  1-4 EEL =     4162.5208  RESTRAINT  =        0.0000


   NSTEP       ENERGY          RMS            GMAX         NAME    NUMBER
   2500      -3.8333E+05     5.1259E-01     1.1067E+02     CE2      4389

 BOND    =    25339.5358  ANGLE   =     5179.6059  DIHED      =    17234.4147
 VDWAALS =    44146.2718  EEL     =  -484997.4406  HBOND      =        0.0000
 1-4 VDW =     5608.8774  1-4 EEL =     4159.1145  RESTRAINT  =        0.0000


   NSTEP       ENERGY          RMS            GMAX         NAME    NUMBER
   2550      -3.8376E+05     1.8571E-01     1.9505E+01     CE2      4389

 BOND    =    25370.5083  ANGLE   =     5154.1820  DIHED      =    17207.4268
 VDWAALS =    44295.0520  EEL     =  -485546.8139  HBOND      =        0.0000
 1-4 VDW =     5599.7116  1-4 EEL =     4155.8388  RESTRAINT  =        0.0000


   NSTEP       ENERGY          RMS            GMAX         NAME    NUMBER
   2600      -3.8415E+05     4.4894E-01     9.5112E+01     CE2      4389

 BOND    =    25422.1669  ANGLE   =     5132.4553  DIHED      =    17181.5262
 VDWAALS =    44436.0294  EEL     =  -486068.1850  HBOND      =        0.0000
 1-4 VDW =     5591.0391  1-4 EEL =     4152.6426  RESTRAINT  =        0.0000


   NSTEP       ENERGY          RMS            GMAX         NAME    NUMBER
   2650      -3.8452E+05     6.5921E-01     1.4199E+02     CE2      4389

 BOND    =    25475.7486  ANGLE   =     5112.5028  DIHED      =    17156.4012
 VDWAALS =    44572.0789  EEL     =  -486570.6734  HBOND      =        0.0000
 1-4 VDW =     5582.6777  1-4 EEL =     4149.4604  RESTRAINT  =        0.0000


   NSTEP       ENERGY          RMS            GMAX         NAME    NUMBER
   2700      -3.8493E+05     2.7184E-01     4.5097E+01     CE2      4389

 BOND    =    25495.5317  ANGLE   =     5090.0892  DIHED      =    17130.8151
 VDWAALS =    44708.6583  EEL     =  -487074.8971  HBOND      =        0.0000
 1-4 VDW =     5574.3968  1-4 EEL =     4146.1914  RESTRAINT  =        0.0000


   NSTEP       ENERGY          RMS            GMAX         NAME    NUMBER
   2750      -3.8527E+05     6.2985E-01     1.7681E+02     CG        815

 BOND    =    25550.9934  ANGLE   =     5072.6034  DIHED      =    17106.1987
 VDWAALS =    44838.2546  EEL     =  -487552.0686  HBOND      =        0.0000
 1-4 VDW =     5566.4038  1-4 EEL =     4143.0821  RESTRAINT  =        0.0000


   NSTEP       ENERGY          RMS            GMAX         NAME    NUMBER
   2800      -3.8566E+05     1.5877E-01     1.1646E+01     CE2      4389

 BOND    =    25569.2509  ANGLE   =     5052.5751  DIHED      =    17081.5399
 VDWAALS =    44968.4222  EEL     =  -488026.1119  HBOND      =        0.0000
 1-4 VDW =     5558.6728  1-4 EEL =     4139.6997  RESTRAINT  =        0.0000


   NSTEP       ENERGY          RMS            GMAX         NAME    NUMBER
   2850      -3.8600E+05     5.0824E-01     1.0489E+02     CG        815

 BOND    =    25620.3551  ANGLE   =     5035.5189  DIHED      =    17056.5735
 VDWAALS =    45099.0819  EEL     =  -488500.4016  HBOND      =        0.0000
 1-4 VDW =     5550.8701  1-4 EEL =     4136.4544  RESTRAINT  =        0.0000


   NSTEP       ENERGY          RMS            GMAX         NAME    NUMBER
   2900      -3.8634E+05     2.5403E-01     4.9372E+01     CE2      4389

 BOND    =    25644.9042  ANGLE   =     5018.2947  DIHED      =    17033.6404
 VDWAALS =    45219.1051  EEL     =  -488933.6573  HBOND      =        0.0000
 1-4 VDW =     5544.0147  1-4 EEL =     4133.2636  RESTRAINT  =        0.0000


   NSTEP       ENERGY          RMS            GMAX         NAME    NUMBER
   2950      -3.8665E+05     4.0703E-01     8.9433E+01     CE2      4389

 BOND    =    25684.7157  ANGLE   =     5003.4149  DIHED      =    17011.3784
 VDWAALS =    45335.4036  EEL     =  -489352.8331  HBOND      =        0.0000
 1-4 VDW =     5537.3064  1-4 EEL =     4130.0385  RESTRAINT  =        0.0000


   NSTEP       ENERGY          RMS            GMAX         NAME    NUMBER
   3000      -3.8698E+05     1.8368E-01     2.8260E+01     CE2      4389

 BOND    =    25710.8028  ANGLE   =     4987.9204  DIHED      =    16988.9809
 VDWAALS =    45453.0059  EEL     =  -489775.8361  HBOND      =        0.0000
 1-4 VDW =     5530.4717  1-4 EEL =     4126.5791  RESTRAINT  =        0.0000


   NSTEP       ENERGY          RMS            GMAX         NAME    NUMBER
   3050      -3.8729E+05     2.4559E-01     4.2499E+01     CE2      4389

 BOND    =    25746.1933  ANGLE   =     4973.9726  DIHED      =    16966.7845
 VDWAALS =    45570.0269  EEL     =  -490196.5648  HBOND      =        0.0000
 1-4 VDW =     5523.8720  1-4 EEL =     4122.9163  RESTRAINT  =        0.0000


   NSTEP       ENERGY          RMS            GMAX         NAME    NUMBER
   3100      -3.8759E+05     1.6131E-01     2.0091E+01     CE2      4389

 BOND    =    25776.3788  ANGLE   =     4961.2697  DIHED      =    16946.0743
 VDWAALS =    45680.0483  EEL     =  -490590.6681  HBOND      =        0.0000
 1-4 VDW =     5517.7860  1-4 EEL =     4119.4092  RESTRAINT  =        0.0000


   NSTEP       ENERGY          RMS            GMAX         NAME    NUMBER
   3150      -3.8788E+05     3.0529E-01     6.3426E+01     CE2      4389

 BOND    =    25812.2766  ANGLE   =     4949.2337  DIHED      =    16925.5141
 VDWAALS =    45790.3512  EEL     =  -490981.4077  HBOND      =        0.0000
 1-4 VDW =     5511.8309  1-4 EEL =     4115.9354  RESTRAINT  =        0.0000


   NSTEP       ENERGY          RMS            GMAX         NAME    NUMBER
   3200      -3.8815E+05     4.3060E-01     9.2670E+01     CE2      4389

 BOND    =    25848.0684  ANGLE   =     4937.5953  DIHED      =    16905.6841
 VDWAALS =    45895.9583  EEL     =  -491352.4328  HBOND      =        0.0000
 1-4 VDW =     5506.1961  1-4 EEL =     4112.6299  RESTRAINT  =        0.0000


   NSTEP       ENERGY          RMS            GMAX         NAME    NUMBER
   3250      -3.8842E+05     1.4051E-01     1.1826E+01     CE2      4389

 BOND    =    25867.1324  ANGLE   =     4925.2885  DIHED      =    16886.5584
 VDWAALS =    45996.1569  EEL     =  -491705.5144  HBOND      =        0.0000
 1-4 VDW =     5500.6722  1-4 EEL =     4109.4711  RESTRAINT  =        0.0000


   NSTEP       ENERGY          RMS            GMAX         NAME    NUMBER
   3300      -3.8867E+05     3.7051E-01     8.0824E+01     CE2      4389

 BOND    =    25902.5760  ANGLE   =     4914.4346  DIHED      =    16867.5206
 VDWAALS =    46094.8468  EEL     =  -492055.4722  HBOND      =        0.0000
 1-4 VDW =     5495.3811  1-4 EEL =     4106.3179  RESTRAINT  =        0.0000


   NSTEP       ENERGY          RMS            GMAX         NAME    NUMBER
   3350      -3.8892E+05     5.4516E-01     1.1636E+02     CE2      4389

 BOND    =    25939.2482  ANGLE   =     4904.3806  DIHED      =    16849.1862
 VDWAALS =    46189.5786  EEL     =  -492392.8400  HBOND      =        0.0000
 1-4 VDW =     5490.4191  1-4 EEL =     4103.3082  RESTRAINT  =        0.0000


   NSTEP       ENERGY          RMS            GMAX         NAME    NUMBER
   3400      -3.8918E+05     3.1966E-01     6.8241E+01     CE2      4389

 BOND    =    25955.2232  ANGLE   =     4892.9837  DIHED      =    16831.1163
 VDWAALS =    46281.5456  EEL     =  -492723.8939  HBOND      =        0.0000
 1-4 VDW =     5485.7800  1-4 EEL =     4100.4569  RESTRAINT  =        0.0000


   NSTEP       ENERGY          RMS            GMAX         NAME    NUMBER
   3450      -3.8940E+05     4.8964E-01     1.1429E+02     CD       4806

 BOND    =    25988.1449  ANGLE   =     4883.8954  DIHED      =    16814.0314
 VDWAALS =    46369.3658  EEL     =  -493039.1985  HBOND      =        0.0000
 1-4 VDW =     5481.2704  1-4 EEL =     4097.7808  RESTRAINT  =        0.0000


   NSTEP       ENERGY          RMS            GMAX         NAME    NUMBER
   3500      -3.8965E+05     1.7880E-01     2.8112E+01     CE2      4389

 BOND    =    26001.0640  ANGLE   =     4873.6562  DIHED      =    16797.3933
 VDWAALS =    46454.7177  EEL     =  -493346.9097  HBOND      =        0.0000
 1-4 VDW =     5476.7481  1-4 EEL =     4095.2051  RESTRAINT  =        0.0000


   NSTEP       ENERGY          RMS            GMAX         NAME    NUMBER
   3550      -3.8986E+05     4.1028E-01     8.2287E+01     CE2      4389

 BOND    =    26032.8146  ANGLE   =     4865.5206  DIHED      =    16781.2702
 VDWAALS =    46538.1895  EEL     =  -493647.4930  HBOND      =        0.0000
 1-4 VDW =     5472.3115  1-4 EEL =     4092.7097  RESTRAINT  =        0.0000


   NSTEP       ENERGY          RMS            GMAX         NAME    NUMBER
   3600      -3.9009E+05     1.3034E-01     1.1982E+01     CE2      4389

 BOND    =    26047.7037  ANGLE   =     4856.2856  DIHED      =    16765.5194
 VDWAALS =    46619.4315  EEL     =  -493941.7488  HBOND      =        0.0000
 1-4 VDW =     5468.0965  1-4 EEL =     4090.2558  RESTRAINT  =        0.0000


   NSTEP       ENERGY          RMS            GMAX         NAME    NUMBER
   3650      -3.9031E+05     3.7844E-01     7.8178E+01     CE2      4389

 BOND    =    26078.9164  ANGLE   =     4848.2498  DIHED      =    16749.6627
 VDWAALS =    46702.4419  EEL     =  -494240.4055  HBOND      =        0.0000
 1-4 VDW =     5463.7993  1-4 EEL =     4087.7930  RESTRAINT  =        0.0000


   NSTEP       ENERGY          RMS            GMAX         NAME    NUMBER
   3700      -3.9053E+05     1.5531E-01     2.4298E+01     CE2      4389

 BOND    =    26094.7552  ANGLE   =     4839.2854  DIHED      =    16734.4790
 VDWAALS =    46781.8696  EEL     =  -494524.7304  HBOND      =        0.0000
 1-4 VDW =     5459.6611  1-4 EEL =     4085.5130  RESTRAINT  =        0.0000


   NSTEP       ENERGY          RMS            GMAX         NAME    NUMBER
   3750      -3.9073E+05     2.9241E-01     6.3509E+01     CE2      4389

 BOND    =    26120.7387  ANGLE   =     4831.4519  DIHED      =    16719.6677
 VDWAALS =    46859.0614  EEL     =  -494800.0816  HBOND      =        0.0000
 1-4 VDW =     5455.6773  1-4 EEL =     4083.3952  RESTRAINT  =        0.0000


   NSTEP       ENERGY          RMS            GMAX         NAME    NUMBER
   3800      -3.9093E+05     4.3306E-01     9.0447E+01     CE2      4389

 BOND    =    26148.5461  ANGLE   =     4823.8160  DIHED      =    16704.8632
 VDWAALS =    46935.1308  EEL     =  -495071.3580  HBOND      =        0.0000
 1-4 VDW =     5451.7868  1-4 EEL =     4081.3490  RESTRAINT  =        0.0000


   NSTEP       ENERGY          RMS            GMAX         NAME    NUMBER
   3850      -3.9113E+05     1.8515E-01     3.4485E+01     CE2      4389

 BOND    =    26162.1038  ANGLE   =     4814.9799  DIHED      =    16690.1793
 VDWAALS =    47010.1913  EEL     =  -495338.3237  HBOND      =        0.0000
 1-4 VDW =     5448.0254  1-4 EEL =     4079.4542  RESTRAINT  =        0.0000


   NSTEP       ENERGY          RMS            GMAX         NAME    NUMBER
   3900      -3.9132E+05     3.7475E-01     1.0215E+02     CD       4806

 BOND    =    26189.1697  ANGLE   =     4807.4776  DIHED      =    16675.9752
 VDWAALS =    47082.8099  EEL     =  -495595.5331  HBOND      =        0.0000
 1-4 VDW =     5444.3690  1-4 EEL =     4077.6427  RESTRAINT  =        0.0000


   NSTEP       ENERGY          RMS            GMAX         NAME    NUMBER
   3950      -3.9151E+05     1.1858E-01     9.6291E+00     CE2      4389

 BOND    =    26202.7436  ANGLE   =     4799.0545  DIHED      =    16662.2269
 VDWAALS =    47152.3413  EEL     =  -495843.3888  HBOND      =        0.0000
 1-4 VDW =     5440.8407  1-4 EEL =     4075.8398  RESTRAINT  =        0.0000


   NSTEP       ENERGY          RMS            GMAX         NAME    NUMBER
   4000      -3.9169E+05     3.0532E-01     6.6295E+01     CE2      4389

 BOND    =    26228.2174  ANGLE   =     4791.5214  DIHED      =    16648.2471
 VDWAALS =    47222.9997  EEL     =  -496095.6287  HBOND      =        0.0000
 1-4 VDW =     5437.2689  1-4 EEL =     4073.9612  RESTRAINT  =        0.0000


   NSTEP       ENERGY          RMS            GMAX         NAME    NUMBER
   4050      -3.9188E+05     1.3525E-01     1.9089E+01     CE2      4389

 BOND    =    26244.0310  ANGLE   =     4783.6674  DIHED      =    16634.7036
 VDWAALS =    47290.5512  EEL     =  -496338.3133  HBOND      =        0.0000
 1-4 VDW =     5433.9409  1-4 EEL =     4072.0769  RESTRAINT  =        0.0000


   NSTEP       ENERGY          RMS            GMAX         NAME    NUMBER
   4100      -3.9205E+05     2.6624E-01     5.6173E+01     CE2      4389

 BOND    =    26266.9373  ANGLE   =     4776.7400  DIHED      =    16621.3251
 VDWAALS =    47356.4503  EEL     =  -496576.9748  HBOND      =        0.0000
 1-4 VDW =     5430.6302  1-4 EEL =     4070.1185  RESTRAINT  =        0.0000


   NSTEP       ENERGY          RMS            GMAX         NAME    NUMBER
   4150      -3.9223E+05     1.2074E-01     1.3339E+01     CE2      4389

 BOND    =    26282.5146  ANGLE   =     4769.8530  DIHED      =    16608.3476
 VDWAALS =    47419.7073  EEL     =  -496806.8154  HBOND      =        0.0000
 1-4 VDW =     5427.3460  1-4 EEL =     4068.1212  RESTRAINT  =        0.0000


   NSTEP       ENERGY          RMS            GMAX         NAME    NUMBER
   4200      -3.9240E+05     2.2397E-01     4.5019E+01     CE2      4389

 BOND    =    26303.1096  ANGLE   =     4763.7008  DIHED      =    16595.5514
 VDWAALS =    47481.5568  EEL     =  -497030.7865  HBOND      =        0.0000
 1-4 VDW =     5424.1663  1-4 EEL =     4066.1738  RESTRAINT  =        0.0000


   NSTEP       ENERGY          RMS            GMAX         NAME    NUMBER
   4250      -3.9256E+05     3.6256E-01     7.7062E+01     CE2      4389

 BOND    =    26326.1796  ANGLE   =     4757.8295  DIHED      =    16582.6863
 VDWAALS =    47542.8610  EEL     =  -497251.8011  HBOND      =        0.0000
 1-4 VDW =     5420.9781  1-4 EEL =     4064.3272  RESTRAINT  =        0.0000


   NSTEP       ENERGY          RMS            GMAX         NAME    NUMBER
   4300      -3.9272E+05     1.1189E-01     1.0438E+01     CE2      4389

 BOND    =    26336.9991  ANGLE   =     4751.2814  DIHED      =    16570.0713
 VDWAALS =    47601.6206  EEL     =  -497463.6759  HBOND      =        0.0000
 1-4 VDW =     5417.9951  1-4 EEL =     4062.6570  RESTRAINT  =        0.0000


   NSTEP       ENERGY          RMS            GMAX         NAME    NUMBER
   4350      -3.9288E+05     3.1113E-01     6.1015E+01     CE2      4389

 BOND    =    26359.6616  ANGLE   =     4745.7243  DIHED      =    16557.3240
 VDWAALS =    47661.0234  EEL     =  -497675.2780  HBOND      =        0.0000
 1-4 VDW =     5414.9164  1-4 EEL =     4061.0475  RESTRAINT  =        0.0000


   NSTEP       ENERGY          RMS            GMAX         NAME    NUMBER
   4400      -3.9303E+05     1.2641E-01     1.8227E+01     CE2      4389

 BOND    =    26371.7804  ANGLE   =     4739.6550  DIHED      =    16545.0819
 VDWAALS =    47717.5517  EEL     =  -497875.6539  HBOND      =        0.0000
 1-4 VDW =     5411.9049  1-4 EEL =     4059.4850  RESTRAINT  =        0.0000


   NSTEP       ENERGY          RMS            GMAX         NAME    NUMBER
   4450      -3.9318E+05     2.4419E-01     5.1778E+01     CE2      4389

 BOND    =    26391.2492  ANGLE   =     4734.0903  DIHED      =    16532.5932
 VDWAALS =    47774.7689  EEL     =  -498077.5606  HBOND      =        0.0000
 1-4 VDW =     5408.8692  1-4 EEL =     4057.8698  RESTRAINT  =        0.0000


   NSTEP       ENERGY          RMS            GMAX         NAME    NUMBER
   4500      -3.9332E+05     3.5055E-01     7.6156E+01     CE2      4389

 BOND    =    26411.7763  ANGLE   =     4728.7186  DIHED      =    16520.0933
 VDWAALS =    47831.2867  EEL     =  -498277.7592  HBOND      =        0.0000
 1-4 VDW =     5405.8052  1-4 EEL =     4056.1879  RESTRAINT  =        0.0000


   NSTEP       ENERGY          RMS            GMAX         NAME    NUMBER
   4550      -3.9347E+05     1.0131E-01     7.2891E+00     CE2      4389

 BOND    =    26421.2535  ANGLE   =     4722.6476  DIHED      =    16507.9957
 VDWAALS =    47884.2854  EEL     =  -498468.5338  HBOND      =        0.0000
 1-4 VDW =     5402.9619  1-4 EEL =     4054.4932  RESTRAINT  =        0.0000


   NSTEP       ENERGY          RMS            GMAX         NAME    NUMBER
   4600      -3.9361E+05     3.5070E-01     8.1408E+01     CD       4806

 BOND    =    26443.6458  ANGLE   =     4717.6922  DIHED      =    16495.8512
 VDWAALS =    47936.8177  EEL     =  -498659.8085  HBOND      =        0.0000
 1-4 VDW =     5400.0612  1-4 EEL =     4052.7319  RESTRAINT  =        0.0000


   NSTEP       ENERGY          RMS            GMAX         NAME    NUMBER
   4650      -3.9376E+05     1.0375E-01     9.8430E+00     CE2      4389

 BOND    =    26452.2043  ANGLE   =     4711.9798  DIHED      =    16484.4559
 VDWAALS =    47984.7621  EEL     =  -498837.2298  HBOND      =        0.0000
 1-4 VDW =     5397.3219  1-4 EEL =     4050.9718  RESTRAINT  =        0.0000


   NSTEP       ENERGY          RMS            GMAX         NAME    NUMBER
   4700      -3.9389E+05     2.7114E-01     5.7191E+01     CE2      4389

 BOND    =    26470.8106  ANGLE   =     4707.1255  DIHED      =    16472.9558
 VDWAALS =    48032.9816  EEL     =  -499016.0799  HBOND      =        0.0000
 1-4 VDW =     5394.5682  1-4 EEL =     4049.1422  RESTRAINT  =        0.0000


   NSTEP       ENERGY          RMS            GMAX         NAME    NUMBER
   4750      -3.9401E+05     4.2647E-01     1.4494E+02     CD       4806

 BOND    =    26490.3889  ANGLE   =     4702.8321  DIHED      =    16461.9582
 VDWAALS =    48079.4715  EEL     =  -499188.1126  HBOND      =        0.0000
 1-4 VDW =     5391.9285  1-4 EEL =     4047.3709  RESTRAINT  =        0.0000


   NSTEP       ENERGY          RMS            GMAX         NAME    NUMBER
   4800      -3.9415E+05     1.6298E-01     3.0170E+01     CE2      4389

 BOND    =    26496.4789  ANGLE   =     4697.4540  DIHED      =    16451.2257
 VDWAALS =    48123.4125  EEL     =  -499353.5238  HBOND      =        0.0000
 1-4 VDW =     5389.5075  1-4 EEL =     4045.5270  RESTRAINT  =        0.0000


   NSTEP       ENERGY          RMS            GMAX         NAME    NUMBER
   4850      -3.9428E+05     9.9704E-02     9.5164E+00     CE2      4389

 BOND    =    26509.0883  ANGLE   =     4692.9906  DIHED      =    16440.7983
 VDWAALS =    48166.8689  EEL     =  -499516.1554  HBOND      =        0.0000
 1-4 VDW =     5387.0184  1-4 EEL =     4043.6635  RESTRAINT  =        0.0000


   NSTEP       ENERGY          RMS            GMAX         NAME    NUMBER
   4900      -3.9440E+05     9.8846E-02     8.8238E+00     CE2      4389

 BOND    =    26522.4973  ANGLE   =     4688.7445  DIHED      =    16430.5536
 VDWAALS =    48209.8591  EEL     =  -499676.2667  HBOND      =        0.0000
 1-4 VDW =     5384.6053  1-4 EEL =     4041.7907  RESTRAINT  =        0.0000


   NSTEP       ENERGY          RMS            GMAX         NAME    NUMBER
   4950      -3.9452E+05     3.1512E-01     7.2096E+01     CD       4806

 BOND    =    26540.8590  ANGLE   =     4685.0210  DIHED      =    16420.3540
 VDWAALS =    48253.6161  EEL     =  -499837.1105  HBOND      =        0.0000
 1-4 VDW =     5382.1420  1-4 EEL =     4039.8803  RESTRAINT  =        0.0000


   NSTEP       ENERGY          RMS            GMAX         NAME    NUMBER
   5000      -3.9464E+05     9.6869E-02     9.5986E+00     CE2      4389

 BOND    =    26548.7478  ANGLE   =     4680.6248  DIHED      =    16410.5182
 VDWAALS =    48295.6078  EEL     =  -499991.4740  HBOND      =        0.0000
 1-4 VDW =     5379.9007  1-4 EEL =     4037.9969  RESTRAINT  =        0.0000


   NSTEP       ENERGY          RMS            GMAX         NAME    NUMBER
   5050      -3.9592E+05     3.9611E-01     4.6490E+01     CD       4806

 BOND    =    26746.4751  ANGLE   =     4657.8326  DIHED      =    16298.0543
 VDWAALS =    48904.0027  EEL     =  -501894.0829  HBOND      =        0.0000
 1-4 VDW =     5356.0644  1-4 EEL =     4016.0938  RESTRAINT  =        0.0000


   NSTEP       ENERGY          RMS            GMAX         NAME    NUMBER
   5100      -3.9626E+05     3.1225E-01     5.1860E+01     CD       4806

 BOND    =    26749.2630  ANGLE   =     4641.2135  DIHED      =    16272.7871
 VDWAALS =    48980.7117  EEL     =  -502266.1525  HBOND      =        0.0000
 1-4 VDW =     5347.7273  1-4 EEL =     4010.2939  RESTRAINT  =        0.0000


   NSTEP       ENERGY          RMS            GMAX         NAME    NUMBER
   5150      -3.9656E+05     2.7963E-01     3.1682E+01     CD       4806

 BOND    =    26774.3744  ANGLE   =     4629.8223  DIHED      =    16248.6896
 VDWAALS =    49090.8075  EEL     =  -502648.8166  HBOND      =        0.0000
 1-4 VDW =     5339.4284  1-4 EEL =     4006.3298  RESTRAINT  =        0.0000


   NSTEP       ENERGY          RMS            GMAX         NAME    NUMBER
   5200      -3.9689E+05     2.4910E-01     3.8112E+01     CD       4806

 BOND    =    26822.8326  ANGLE   =     4620.8416  DIHED      =    16224.4511
 VDWAALS =    49188.9373  EEL     =  -503081.2904  HBOND      =        0.0000
 1-4 VDW =     5334.0069  1-4 EEL =     4000.1886  RESTRAINT  =        0.0000


   NSTEP       ENERGY          RMS            GMAX         NAME    NUMBER
   5250      -3.9726E+05     2.4989E-01     3.2304E+01     CD       4806

 BOND    =    26864.5190  ANGLE   =     4610.8875  DIHED      =    16194.0975
 VDWAALS =    49328.8733  EEL     =  -503583.1096  HBOND      =        0.0000
 1-4 VDW =     5326.1443  1-4 EEL =     3994.9439  RESTRAINT  =        0.0000


   NSTEP       ENERGY          RMS            GMAX         NAME    NUMBER
   5300      -3.9758E+05     2.1232E-01     2.6591E+01     CD       3894

 BOND    =    26901.3883  ANGLE   =     4600.7008  DIHED      =    16169.7247
 VDWAALS =    49450.8641  EEL     =  -504009.3936  HBOND      =        0.0000
 1-4 VDW =     5320.5461  1-4 EEL =     3990.6157  RESTRAINT  =        0.0000


   NSTEP       ENERGY          RMS            GMAX         NAME    NUMBER
   5350      -3.9785E+05     2.0188E-01     2.6277E+01     C        4876

 BOND    =    26936.3864  ANGLE   =     4592.2462  DIHED      =    16148.3247
 VDWAALS =    49564.1509  EEL     =  -504390.2514  HBOND      =        0.0000
 1-4 VDW =     5315.0597  1-4 EEL =     3987.1889  RESTRAINT  =        0.0000


   NSTEP       ENERGY          RMS            GMAX         NAME    NUMBER
   5400      -3.9814E+05     1.8868E-01     2.0015E+01     CD       2699

 BOND    =    26970.5446  ANGLE   =     4583.6327  DIHED      =    16125.0287
 VDWAALS =    49694.4419  EEL     =  -504809.0222  HBOND      =        0.0000
 1-4 VDW =     5309.9818  1-4 EEL =     3983.7507  RESTRAINT  =        0.0000


   NSTEP       ENERGY          RMS            GMAX         NAME    NUMBER
   5450      -3.9837E+05     1.8841E-01     2.1364E+01     CD       2699

 BOND    =    26998.0091  ANGLE   =     4575.5239  DIHED      =    16107.0370
 VDWAALS =    49790.6361  EEL     =  -505131.0609  HBOND      =        0.0000
 1-4 VDW =     5305.8381  1-4 EEL =     3981.7186  RESTRAINT  =        0.0000


   NSTEP       ENERGY          RMS            GMAX         NAME    NUMBER
   5500      -3.9865E+05     1.7086E-01     1.8296E+01     CD       2699

 BOND    =    27028.8860  ANGLE   =     4566.4969  DIHED      =    16085.8131
 VDWAALS =    49903.7089  EEL     =  -505510.8207  HBOND      =        0.0000
 1-4 VDW =     5301.2254  1-4 EEL =     3979.5522  RESTRAINT  =        0.0000


   NSTEP       ENERGY          RMS            GMAX         NAME    NUMBER
   5550      -3.9892E+05     1.6743E-01     1.7339E+01     C        4876

 BOND    =    27062.4928  ANGLE   =     4555.7961  DIHED      =    16063.6937
 VDWAALS =    50018.5644  EEL     =  -505894.2829  HBOND      =        0.0000
 1-4 VDW =     5295.6804  1-4 EEL =     3977.6621  RESTRAINT  =        0.0000


   NSTEP       ENERGY          RMS            GMAX         NAME    NUMBER
   5600      -3.9922E+05     1.6372E-01     1.1749E+01     C        4876

 BOND    =    27096.5248  ANGLE   =     4545.8888  DIHED      =    16038.8764
 VDWAALS =    50138.5246  EEL     =  -506306.3884  HBOND      =        0.0000
 1-4 VDW =     5289.7426  1-4 EEL =     3974.6657  RESTRAINT  =        0.0000


   NSTEP       ENERGY          RMS            GMAX         NAME    NUMBER
   5650      -3.9948E+05     1.9514E-01     1.8908E+01     C        4876

 BOND    =    27121.8675  ANGLE   =     4538.0542  DIHED      =    16016.7022
 VDWAALS =    50244.1843  EEL     =  -506657.5132  HBOND      =        0.0000
 1-4 VDW =     5284.8333  1-4 EEL =     3972.7809  RESTRAINT  =        0.0000


   NSTEP       ENERGY          RMS            GMAX         NAME    NUMBER
   5700      -3.9967E+05     1.6657E-01     1.8291E+01     C        4876

 BOND    =    27141.9971  ANGLE   =     4532.3437  DIHED      =    16001.1194
 VDWAALS =    50311.6628  EEL     =  -506904.9567  HBOND      =        0.0000
 1-4 VDW =     5281.4402  1-4 EEL =     3971.1475  RESTRAINT  =        0.0000


   NSTEP       ENERGY          RMS            GMAX         NAME    NUMBER
   5750      -3.9988E+05     1.5762E-01     1.4432E+01     C        4876

 BOND    =    27166.5920  ANGLE   =     4524.7896  DIHED      =    15983.0758
 VDWAALS =    50398.2422  EEL     =  -507197.7250  HBOND      =        0.0000
 1-4 VDW =     5277.8703  1-4 EEL =     3969.2449  RESTRAINT  =        0.0000


   NSTEP       ENERGY          RMS            GMAX         NAME    NUMBER
   5800      -4.0009E+05     1.5915E-01     1.7492E+01     CD       2699

 BOND    =    27191.3167  ANGLE   =     4517.6042  DIHED      =    15964.6065
 VDWAALS =    50483.7485  EEL     =  -507488.3499  HBOND      =        0.0000
 1-4 VDW =     5274.3771  1-4 EEL =     3966.9336  RESTRAINT  =        0.0000


   NSTEP       ENERGY          RMS            GMAX         NAME    NUMBER
   5850      -4.0029E+05     2.3317E-01     3.5264E+01     CD       2699

 BOND    =    27222.3271  ANGLE   =     4513.1160  DIHED      =    15944.9955
 VDWAALS =    50574.8079  EEL     =  -507784.2344  HBOND      =        0.0000
 1-4 VDW =     5270.7913  1-4 EEL =     3964.0132  RESTRAINT  =        0.0000


   NSTEP       ENERGY          RMS            GMAX         NAME    NUMBER
   5900      -4.0046E+05     2.3810E-01     2.4865E+01     P31     10949

 BOND    =    27247.4146  ANGLE   =     4508.3299  DIHED      =    15932.0018
 VDWAALS =    50613.8632  EEL     =  -507996.1039  HBOND      =        0.0000
 1-4 VDW =     5267.7536  1-4 EEL =     3961.8261  RESTRAINT  =        0.0000


   NSTEP       ENERGY          RMS            GMAX         NAME    NUMBER
   5950      -4.0063E+05     2.1033E-01     1.9915E+01     O      127488

 BOND    =    27265.9052  ANGLE   =     4504.3298  DIHED      =    15917.8047
 VDWAALS =    50667.7336  EEL     =  -508212.0162  HBOND      =        0.0000
 1-4 VDW =     5264.7789  1-4 EEL =     3959.5202  RESTRAINT  =        0.0000


   NSTEP       ENERGY          RMS            GMAX         NAME    NUMBER
   6000      -4.0080E+05     2.3262E-01     1.5236E+01     O      127488

 BOND    =    27286.2077  ANGLE   =     4501.7451  DIHED      =    15902.6069
 VDWAALS =    50731.8593  EEL     =  -508445.7968  HBOND      =        0.0000
 1-4 VDW =     5261.7974  1-4 EEL =     3956.9770  RESTRAINT  =        0.0000


   NSTEP       ENERGY          RMS            GMAX         NAME    NUMBER
   6050      -4.0097E+05     2.1973E-01     1.5241E+01     O      127554

 BOND    =    27298.2232  ANGLE   =     4496.2262  DIHED      =    15888.2703
 VDWAALS =    50797.5309  EEL     =  -508664.9464  HBOND      =        0.0000
 1-4 VDW =     5258.9174  1-4 EEL =     3953.9422  RESTRAINT  =        0.0000


   NSTEP       ENERGY          RMS            GMAX         NAME    NUMBER
   6100      -4.0113E+05     2.0629E-01     1.6071E+01     O      127554

 BOND    =    27320.5563  ANGLE   =     4490.3208  DIHED      =    15875.0082
 VDWAALS =    50859.8486  EEL     =  -508888.2242  HBOND      =        0.0000
 1-4 VDW =     5256.1751  1-4 EEL =     3952.0767  RESTRAINT  =        0.0000


   NSTEP       ENERGY          RMS            GMAX         NAME    NUMBER
   6150      -4.0132E+05     2.8782E-01     4.2613E+01     O31     18050

 BOND    =    27327.0205  ANGLE   =     4489.6016  DIHED      =    15859.9594
 VDWAALS =    50941.7460  EEL     =  -509143.9796  HBOND      =        0.0000
 1-4 VDW =     5252.9381  1-4 EEL =     3951.4086  RESTRAINT  =        0.0000


   NSTEP       ENERGY          RMS            GMAX         NAME    NUMBER
   6200      -4.0147E+05     2.2243E-01     1.9273E+01     O      127554

 BOND    =    27355.4883  ANGLE   =     4479.6717  DIHED      =    15849.5427
 VDWAALS =    50993.6092  EEL     =  -509346.7564  HBOND      =        0.0000
 1-4 VDW =     5250.3964  1-4 EEL =     3950.2569  RESTRAINT  =        0.0000


   NSTEP       ENERGY          RMS            GMAX         NAME    NUMBER
   6250      -4.0160E+05     1.8822E-01     1.5783E+01     O      127488

 BOND    =    27375.9305  ANGLE   =     4475.8767  DIHED      =    15838.7336
 VDWAALS =    51054.7661  EEL     =  -509541.0614  HBOND      =        0.0000
 1-4 VDW =     5248.1511  1-4 EEL =     3949.7058  RESTRAINT  =        0.0000


   NSTEP       ENERGY          RMS            GMAX         NAME    NUMBER
   6300      -4.0173E+05     2.0358E-01     1.5481E+01     ND1      2598

 BOND    =    27389.2464  ANGLE   =     4473.1389  DIHED      =    15826.8101
 VDWAALS =    51120.6421  EEL     =  -509738.3101  HBOND      =        0.0000
 1-4 VDW =     5245.8700  1-4 EEL =     3949.8623  RESTRAINT  =        0.0000


   NSTEP       ENERGY          RMS            GMAX         NAME    NUMBER
   6350      -4.0186E+05     1.9533E-01     1.9542E+01     ND1      2598

 BOND    =    27404.6585  ANGLE   =     4468.1019  DIHED      =    15817.2811
 VDWAALS =    51171.8906  EEL     =  -509911.3978  HBOND      =        0.0000
 1-4 VDW =     5243.8031  1-4 EEL =     3950.4349  RESTRAINT  =        0.0000


   NSTEP       ENERGY          RMS            GMAX         NAME    NUMBER
   6400      -4.0198E+05     1.9151E-01     1.8733E+01     ND1      2598

 BOND    =    27419.9407  ANGLE   =     4464.0319  DIHED      =    15807.7842
 VDWAALS =    51225.0526  EEL     =  -510087.7042  HBOND      =        0.0000
 1-4 VDW =     5241.7071  1-4 EEL =     3950.4648  RESTRAINT  =        0.0000


   NSTEP       ENERGY          RMS            GMAX         NAME    NUMBER
   6450      -4.0212E+05     1.7807E-01     2.2045E+01     O      127554

 BOND    =    27437.2676  ANGLE   =     4458.6479  DIHED      =    15796.5589
 VDWAALS =    51285.4613  EEL     =  -510290.5156  HBOND      =        0.0000
 1-4 VDW =     5239.3799  1-4 EEL =     3950.2952  RESTRAINT  =        0.0000


   NSTEP       ENERGY          RMS            GMAX         NAME    NUMBER
   6500      -4.0231E+05     1.6956E-01     1.7513E+01     CD       2699

 BOND    =    27464.0160  ANGLE   =     4453.3783  DIHED      =    15781.2714
 VDWAALS =    51374.7056  EEL     =  -510573.7920  HBOND      =        0.0000
 1-4 VDW =     5235.6601  1-4 EEL =     3949.8961  RESTRAINT  =        0.0000


   NSTEP       ENERGY          RMS            GMAX         NAME    NUMBER
   6550      -4.0255E+05     1.4175E-01     1.4233E+01     CD       2699

 BOND    =    27488.9210  ANGLE   =     4445.4805  DIHED      =    15763.8862
 VDWAALS =    51463.9483  EEL     =  -510889.9202  HBOND      =        0.0000
 1-4 VDW =     5231.5628  1-4 EEL =     3949.9358  RESTRAINT  =        0.0000


   NSTEP       ENERGY          RMS            GMAX         NAME    NUMBER
   6600      -4.0281E+05     2.0509E-01     3.0394E+01     CD       2699

 BOND    =    27521.7404  ANGLE   =     4440.3274  DIHED      =    15745.2633
 VDWAALS =    51570.3251  EEL     =  -511261.2718  HBOND      =        0.0000
 1-4 VDW =     5227.7128  1-4 EEL =     3948.6333  RESTRAINT  =        0.0000


   NSTEP       ENERGY          RMS            GMAX         NAME    NUMBER
   6650      -4.0298E+05     1.5083E-01     2.2191E+01     C        4876

 BOND    =    27531.4785  ANGLE   =     4433.1623  DIHED      =    15734.1583
 VDWAALS =    51635.1767  EEL     =  -511485.7876  HBOND      =        0.0000
 1-4 VDW =     5224.2444  1-4 EEL =     3947.1478  RESTRAINT  =        0.0000


   NSTEP       ENERGY          RMS            GMAX         NAME    NUMBER
   6700      -4.0313E+05     1.3704E-01     1.4620E+01     C        4876

 BOND    =    27543.6424  ANGLE   =     4436.1179  DIHED      =    15723.9078
 VDWAALS =    51690.9286  EEL     =  -511696.9001  HBOND      =        0.0000
 1-4 VDW =     5222.6588  1-4 EEL =     3945.6094  RESTRAINT  =        0.0000


   NSTEP       ENERGY          RMS            GMAX         NAME    NUMBER
   6750      -4.0325E+05     1.5030E-01     1.8181E+01     H1     127489

 BOND    =    27562.5993  ANGLE   =     4427.7457  DIHED      =    15715.8708
 VDWAALS =    51734.0013  EEL     =  -511853.8732  HBOND      =        0.0000
 1-4 VDW =     5219.2072  1-4 EEL =     3946.0070  RESTRAINT  =        0.0000


   NSTEP       ENERGY          RMS            GMAX         NAME    NUMBER
   6800      -4.0337E+05     1.2241E-01     1.4369E+01     C        4876

 BOND    =    27578.8953  ANGLE   =     4424.8990  DIHED      =    15707.2400
 VDWAALS =    51768.8791  EEL     =  -512012.2227  HBOND      =        0.0000
 1-4 VDW =     5217.1397  1-4 EEL =     3945.1422  RESTRAINT  =        0.0000


   NSTEP       ENERGY          RMS            GMAX         NAME    NUMBER
   6850      -4.0348E+05     1.2570E-01     1.1053E+01     O      127488

 BOND    =    27589.5564  ANGLE   =     4422.5186  DIHED      =    15699.0379
 VDWAALS =    51807.3688  EEL     =  -512159.3032  HBOND      =        0.0000
 1-4 VDW =     5215.1367  1-4 EEL =     3944.2107  RESTRAINT  =        0.0000


   NSTEP       ENERGY          RMS            GMAX         NAME    NUMBER
   6900      -4.0358E+05     1.2066E-01     1.2044E+01     O      127488

 BOND    =    27602.8610  ANGLE   =     4420.0129  DIHED      =    15691.8393
 VDWAALS =    51840.1834  EEL     =  -512295.2054  HBOND      =        0.0000
 1-4 VDW =     5212.9562  1-4 EEL =     3943.8958  RESTRAINT  =        0.0000


   NSTEP       ENERGY          RMS            GMAX         NAME    NUMBER
   6950      -4.0371E+05     1.1810E-01     1.3464E+01     O      127488

 BOND    =    27619.3558  ANGLE   =     4417.1029  DIHED      =    15682.7217
 VDWAALS =    51887.4467  EEL     =  -512470.1316  HBOND      =        0.0000
 1-4 VDW =     5210.2780  1-4 EEL =     3943.5169  RESTRAINT  =        0.0000


   NSTEP       ENERGY          RMS            GMAX         NAME    NUMBER
   7000      -4.0396E+05     1.1856E-01     1.3772E+01     CD       2699

 BOND    =    27648.9043  ANGLE   =     4410.0887  DIHED      =    15661.1752
 VDWAALS =    52001.6595  EEL     =  -512829.4136  HBOND      =        0.0000
 1-4 VDW =     5205.5612  1-4 EEL =     3940.0164  RESTRAINT  =        0.0000


   NSTEP       ENERGY          RMS            GMAX         NAME    NUMBER
   7050      -4.0406E+05     1.3185E-01     1.8159E+01     O      127488

 BOND    =    27661.9966  ANGLE   =     4407.7785  DIHED      =    15653.0055
 VDWAALS =    52024.1350  EEL     =  -512946.9723  HBOND      =        0.0000
 1-4 VDW =     5203.8720  1-4 EEL =     3940.4950  RESTRAINT  =        0.0000


   NSTEP       ENERGY          RMS            GMAX         NAME    NUMBER
   7100      -4.0418E+05     9.7363E-02     1.0997E+01     P31     35643

 BOND    =    27668.3406  ANGLE   =     4405.2620  DIHED      =    15642.8893
 VDWAALS =    52053.3345  EEL     =  -513094.4180  HBOND      =        0.0000
 1-4 VDW =     5201.3467  1-4 EEL =     3940.1751  RESTRAINT  =        0.0000


   NSTEP       ENERGY          RMS            GMAX         NAME    NUMBER
   7150      -4.0441E+05     1.6485E-01     3.2856E+01     O      128277

 BOND    =    27698.1692  ANGLE   =     4401.9397  DIHED      =    15625.4422
 VDWAALS =    52129.9365  EEL     =  -513394.8858  HBOND      =        0.0000
 1-4 VDW =     5196.6889  1-4 EEL =     3937.4418  RESTRAINT  =        0.0000


   NSTEP       ENERGY          RMS            GMAX         NAME    NUMBER
   7200      -4.0451E+05     1.4338E-01     1.3180E+01     CD1      4221

 BOND    =    27706.6291  ANGLE   =     4400.8374  DIHED      =    15618.8389
 VDWAALS =    52152.5802  EEL     =  -513516.5562  HBOND      =        0.0000
 1-4 VDW =     5195.5671  1-4 EEL =     3936.3883  RESTRAINT  =        0.0000


   NSTEP       ENERGY          RMS            GMAX         NAME    NUMBER
   7250      -4.0458E+05     1.4824E-01     1.2516E+01     H2     128279

 BOND    =    27718.0155  ANGLE   =     4397.8340  DIHED      =    15613.5995
 VDWAALS =    52174.2693  EEL     =  -513614.5742  HBOND      =        0.0000
 1-4 VDW =     5193.9884  1-4 EEL =     3936.1664  RESTRAINT  =        0.0000


   NSTEP       ENERGY          RMS            GMAX         NAME    NUMBER
   7300      -4.0466E+05     1.2870E-01     9.1663E+00     O31     35642

 BOND    =    27725.7251  ANGLE   =     4397.5657  DIHED      =    15607.8668
 VDWAALS =    52194.9704  EEL     =  -513715.3003  HBOND      =        0.0000
 1-4 VDW =     5193.0478  1-4 EEL =     3935.3591  RESTRAINT  =        0.0000


   NSTEP       ENERGY          RMS            GMAX         NAME    NUMBER
   7350      -4.0475E+05     1.6892E-01     1.5118E+01     CD       2699

 BOND    =    27741.2892  ANGLE   =     4395.6930  DIHED      =    15600.7446
 VDWAALS =    52222.6860  EEL     =  -513831.0259  HBOND      =        0.0000
 1-4 VDW =     5191.4657  1-4 EEL =     3933.6805  RESTRAINT  =        0.0000


   NSTEP       ENERGY          RMS            GMAX         NAME    NUMBER
   7400      -4.0482E+05     1.6839E-01     1.3284E+01     O      128277

 BOND    =    27748.8616  ANGLE   =     4394.1119  DIHED      =    15595.5672
 VDWAALS =    52238.4873  EEL     =  -513921.3049  HBOND      =        0.0000
 1-4 VDW =     5190.5181  1-4 EEL =     3933.1497  RESTRAINT  =        0.0000


   NSTEP       ENERGY          RMS            GMAX         NAME    NUMBER
   7450      -4.0490E+05     1.0951E-01     8.1320E+00     O31     35642

 BOND    =    27753.9605  ANGLE   =     4392.5354  DIHED      =    15590.3287
 VDWAALS =    52257.0210  EEL     =  -514011.0667  HBOND      =        0.0000
 1-4 VDW =     5189.3401  1-4 EEL =     3932.5569  RESTRAINT  =        0.0000


   NSTEP       ENERGY          RMS            GMAX         NAME    NUMBER
   7500      -4.0502E+05     1.1838E-01     1.1926E+01     CD       2699

 BOND    =    27768.4431  ANGLE   =     4390.5795  DIHED      =    15580.7041
 VDWAALS =    52299.3301  EEL     =  -514176.1838  HBOND      =        0.0000
 1-4 VDW =     5187.3425  1-4 EEL =     3931.2653  RESTRAINT  =        0.0000


   NSTEP       ENERGY          RMS            GMAX         NAME    NUMBER
   7550      -4.0509E+05     1.0094E-01     9.1998E+00     C31     41139

 BOND    =    27777.5317  ANGLE   =     4389.9116  DIHED      =    15575.3449
 VDWAALS =    52326.4926  EEL     =  -514275.2078  HBOND      =        0.0000
 1-4 VDW =     5186.0504  1-4 EEL =     3930.8563  RESTRAINT  =        0.0000


   NSTEP       ENERGY          RMS            GMAX         NAME    NUMBER
   7600      -4.0516E+05     1.0364E-01     1.7738E+01     C        4876

 BOND    =    27786.4348  ANGLE   =     4387.9687  DIHED      =    15569.5873
 VDWAALS =    52354.7441  EEL     =  -514378.2690  HBOND      =        0.0000
 1-4 VDW =     5184.6315  1-4 EEL =     3930.1102  RESTRAINT  =        0.0000


   NSTEP       ENERGY          RMS            GMAX         NAME    NUMBER
   7650      -4.0526E+05     1.4107E-01     2.1367E+01     C        4876

 BOND    =    27806.0297  ANGLE   =     4385.1805  DIHED      =    15561.8381
 VDWAALS =    52389.2048  EEL     =  -514513.5422  HBOND      =        0.0000
 1-4 VDW =     5183.3380  1-4 EEL =     3929.0456  RESTRAINT  =        0.0000


   NSTEP       ENERGY          RMS            GMAX         NAME    NUMBER
   7700      -4.0535E+05     1.4193E-01     1.7419E+01     C        4876

 BOND    =    27812.2858  ANGLE   =     4382.8035  DIHED      =    15555.6309
 VDWAALS =    52418.5551  EEL     =  -514625.8681  HBOND      =        0.0000
 1-4 VDW =     5182.2336  1-4 EEL =     3928.4283  RESTRAINT  =        0.0000


   NSTEP       ENERGY          RMS            GMAX         NAME    NUMBER
   7750      -4.0544E+05     9.0684E-02     6.0202E+00     C18     37429

 BOND    =    27809.8458  ANGLE   =     4383.3676  DIHED      =    15549.1148
 VDWAALS =    52448.5086  EEL     =  -514741.3985  HBOND      =        0.0000
 1-4 VDW =     5181.6560  1-4 EEL =     3927.1651  RESTRAINT  =        0.0000


   NSTEP       ENERGY          RMS            GMAX         NAME    NUMBER
   7800      -4.0557E+05     9.5219E-02     9.5970E+00     CD       2699

 BOND    =    27828.0147  ANGLE   =     4377.1787  DIHED      =    15540.8247
 VDWAALS =    52495.7775  EEL     =  -514917.1490  HBOND      =        0.0000
 1-4 VDW =     5179.6763  1-4 EEL =     3927.3962  RESTRAINT  =        0.0000


   NSTEP       ENERGY          RMS            GMAX         NAME    NUMBER
   7850      -4.0566E+05     1.6823E-01     1.7141E+01     CD       2699

 BOND    =    27841.6862  ANGLE   =     4374.7788  DIHED      =    15534.1706
 VDWAALS =    52530.7172  EEL     =  -515050.3543  HBOND      =        0.0000
 1-4 VDW =     5178.6642  1-4 EEL =     3925.9362  RESTRAINT  =        0.0000


   NSTEP       ENERGY          RMS            GMAX         NAME    NUMBER
   7900      -4.0575E+05     1.7974E-01     1.2245E+01     CD2      1963

 BOND    =    27857.2243  ANGLE   =     4371.9592  DIHED      =    15528.0747
 VDWAALS =    52557.3797  EEL     =  -515167.5599  HBOND      =        0.0000
 1-4 VDW =     5178.2607  1-4 EEL =     3925.8560  RESTRAINT  =        0.0000


   NSTEP       ENERGY          RMS            GMAX         NAME    NUMBER
   7950      -4.0584E+05     9.9248E-02     9.9028E+00     H2      50063

 BOND    =    27859.2271  ANGLE   =     4368.0221  DIHED      =    15521.6016
 VDWAALS =    52593.2280  EEL     =  -515283.2805  HBOND      =        0.0000
 1-4 VDW =     5177.1688  1-4 EEL =     3925.2790  RESTRAINT  =        0.0000


   NSTEP       ENERGY          RMS            GMAX         NAME    NUMBER
   8000      -4.0592E+05     1.0096E-01     7.3593E+00     O      128277

 BOND    =    27873.2289  ANGLE   =     4365.3682  DIHED      =    15515.1772
 VDWAALS =    52622.8226  EEL     =  -515393.8574  HBOND      =        0.0000
 1-4 VDW =     5176.1070  1-4 EEL =     3924.7918  RESTRAINT  =        0.0000


   NSTEP       ENERGY          RMS            GMAX         NAME    NUMBER
   8050      -4.0604E+05     1.1536E-01     9.5014E+00     C18     37429

 BOND    =    27886.5973  ANGLE   =     4363.8557  DIHED      =    15504.2232
 VDWAALS =    52671.7311  EEL     =  -515565.5932  HBOND      =        0.0000
 1-4 VDW =     5174.4656  1-4 EEL =     3923.0337  RESTRAINT  =        0.0000


   NSTEP       ENERGY          RMS            GMAX         NAME    NUMBER
   8100      -4.0609E+05     8.8562E-02     5.1510E+00     O      128277

 BOND    =    27892.8278  ANGLE   =     4360.8703  DIHED      =    15500.2117
 VDWAALS =    52693.4796  EEL     =  -515637.9858  HBOND      =        0.0000
 1-4 VDW =     5173.6462  1-4 EEL =     3923.1463  RESTRAINT  =        0.0000


   NSTEP       ENERGY          RMS            GMAX         NAME    NUMBER
   8150      -4.0620E+05     6.3641E-02     4.3546E+00     O      128277

 BOND    =    27903.1694  ANGLE   =     4358.1163  DIHED      =    15491.7344
 VDWAALS =    52739.6110  EEL     =  -515786.8222  HBOND      =        0.0000
 1-4 VDW =     5172.0095  1-4 EEL =     3922.5319  RESTRAINT  =        0.0000


   NSTEP       ENERGY          RMS            GMAX         NAME    NUMBER
   8200      -4.0637E+05     1.0851E-01     9.9069E+00     H1      76027

 BOND    =    27926.7820  ANGLE   =     4353.6037  DIHED      =    15476.9364
 VDWAALS =    52846.1540  EEL     =  -516060.7164  HBOND      =        0.0000
 1-4 VDW =     5169.8219  1-4 EEL =     3919.3169  RESTRAINT  =        0.0000


   NSTEP       ENERGY          RMS            GMAX         NAME    NUMBER
   8250      -4.0642E+05     1.0325E-01     6.9677E+00     O31     35642

 BOND    =    27933.8414  ANGLE   =     4352.8633  DIHED      =    15472.9216
 VDWAALS =    52868.0497  EEL     =  -516131.3065  HBOND      =        0.0000
 1-4 VDW =     5169.5658  1-4 EEL =     3918.1310  RESTRAINT  =        0.0000


   NSTEP       ENERGY          RMS            GMAX         NAME    NUMBER
   8300      -4.0646E+05     1.1119E-01     8.2222E+00     CD       2699

 BOND    =    27939.9907  ANGLE   =     4352.1977  DIHED      =    15469.5833
 VDWAALS =    52890.8572  EEL     =  -516198.4495  HBOND      =        0.0000
 1-4 VDW =     5169.2780  1-4 EEL =     3917.2193  RESTRAINT  =        0.0000


   NSTEP       ENERGY          RMS            GMAX         NAME    NUMBER
   8350      -4.0650E+05     1.0333E-01     7.1766E+00     C18     37429

 BOND    =    27944.2654  ANGLE   =     4350.4111  DIHED      =    15466.4410
 VDWAALS =    52916.5915  EEL     =  -516264.6957  HBOND      =        0.0000
 1-4 VDW =     5168.5346  1-4 EEL =     3916.9718  RESTRAINT  =        0.0000


   NSTEP       ENERGY          RMS            GMAX         NAME    NUMBER
   8400      -4.0655E+05     1.2286E-01     8.0886E+00     O       76026

 BOND    =    27952.2341  ANGLE   =     4348.7614  DIHED      =    15463.1343
 VDWAALS =    52942.4995  EEL     =  -516337.1318  HBOND      =        0.0000
 1-4 VDW =     5167.8031  1-4 EEL =     3916.6634  RESTRAINT  =        0.0000


   NSTEP       ENERGY          RMS            GMAX         NAME    NUMBER
   8450      -4.0659E+05     8.1485E-02     6.5543E+00     C18     37429

 BOND    =    27957.6172  ANGLE   =     4347.0691  DIHED      =    15459.3150
 VDWAALS =    52971.2531  EEL     =  -516412.3079  HBOND      =        0.0000
 1-4 VDW =     5167.2012  1-4 EEL =     3916.2593  RESTRAINT  =        0.0000


   NSTEP       ENERGY          RMS            GMAX         NAME    NUMBER
   8500      -4.0664E+05     1.0796E-01     6.7001E+00     C18     37429

 BOND    =    27962.9720  ANGLE   =     4345.8512  DIHED      =    15455.1310
 VDWAALS =    53000.7445  EEL     =  -516486.5189  HBOND      =        0.0000
 1-4 VDW =     5166.6715  1-4 EEL =     3915.9063  RESTRAINT  =        0.0000


   NSTEP       ENERGY          RMS            GMAX         NAME    NUMBER
   8550      -4.0668E+05     1.5197E-01     1.5282E+01     CD       2699

 BOND    =    27970.7540  ANGLE   =     4345.7187  DIHED      =    15451.6500
 VDWAALS =    53026.8947  EEL     =  -516558.6498  HBOND      =        0.0000
 1-4 VDW =     5166.1233  1-4 EEL =     3915.5186  RESTRAINT  =        0.0000


   NSTEP       ENERGY          RMS            GMAX         NAME    NUMBER
   8600      -4.0673E+05     2.4557E-01     2.5843E+01     CD       2699

 BOND    =    27983.9754  ANGLE   =     4345.7861  DIHED      =    15448.2565
 VDWAALS =    53054.9841  EEL     =  -516638.5407  HBOND      =        0.0000
 1-4 VDW =     5165.2667  1-4 EEL =     3915.1874  RESTRAINT  =        0.0000


   NSTEP       ENERGY          RMS            GMAX         NAME    NUMBER
   8650      -4.0677E+05     9.8424E-02     8.1752E+00     O      128277

 BOND    =    27978.7960  ANGLE   =     4342.6894  DIHED      =    15445.1239
 VDWAALS =    53076.9865  EEL     =  -516692.0843  HBOND      =        0.0000
 1-4 VDW =     5164.5747  1-4 EEL =     3915.2918  RESTRAINT  =        0.0000


   NSTEP       ENERGY          RMS            GMAX         NAME    NUMBER
   8700      -4.0681E+05     1.2577E-01     1.0081E+01     O      128442

 BOND    =    27989.1933  ANGLE   =     4341.9849  DIHED      =    15441.8815
 VDWAALS =    53100.5775  EEL     =  -516763.7535  HBOND      =        0.0000
 1-4 VDW =     5163.8009  1-4 EEL =     3914.8076  RESTRAINT  =        0.0000


   NSTEP       ENERGY          RMS            GMAX         NAME    NUMBER
   8750      -4.0685E+05     9.1943E-02     7.8189E+00     O      128442

 BOND    =    27990.0175  ANGLE   =     4340.8426  DIHED      =    15439.3633
 VDWAALS =    53119.6809  EEL     =  -516815.8423  HBOND      =        0.0000
 1-4 VDW =     5163.3488  1-4 EEL =     3914.4848  RESTRAINT  =        0.0000


   NSTEP       ENERGY          RMS            GMAX         NAME    NUMBER
   8800      -4.0688E+05     9.5172E-02     8.8056E+00     CD        539

 BOND    =    27993.9346  ANGLE   =     4340.6964  DIHED      =    15436.8965
 VDWAALS =    53139.6726  EEL     =  -516869.6833  HBOND      =        0.0000
 1-4 VDW =     5162.8190  1-4 EEL =     3913.9748  RESTRAINT  =        0.0000


   NSTEP       ENERGY          RMS            GMAX         NAME    NUMBER
   8850      -4.0692E+05     8.2282E-02     6.0050E+00     CD       2699

 BOND    =    27999.3424  ANGLE   =     4339.9986  DIHED      =    15434.2812
 VDWAALS =    53163.1891  EEL     =  -516928.0703  HBOND      =        0.0000
 1-4 VDW =     5162.4031  1-4 EEL =     3913.6874  RESTRAINT  =        0.0000


   NSTEP       ENERGY          RMS            GMAX         NAME    NUMBER
   8900      -4.0695E+05     9.4489E-02     8.5795E+00     C        4876

 BOND    =    28004.3190  ANGLE   =     4339.4359  DIHED      =    15431.6389
 VDWAALS =    53184.4924  EEL     =  -516982.2360  HBOND      =        0.0000
 1-4 VDW =     5161.9716  1-4 EEL =     3913.3767  RESTRAINT  =        0.0000


   NSTEP       ENERGY          RMS            GMAX         NAME    NUMBER
   8950      -4.0698E+05     9.5372E-02     1.0561E+01     C        4876

 BOND    =    28008.9009  ANGLE   =     4338.8297  DIHED      =    15428.9374
 VDWAALS =    53203.3307  EEL     =  -517033.7836  HBOND      =        0.0000
 1-4 VDW =     5161.5311  1-4 EEL =     3913.1097  RESTRAINT  =        0.0000


   NSTEP       ENERGY          RMS            GMAX         NAME    NUMBER
   9000      -4.0701E+05     1.1235E-01     1.7414E+01     C        4876

 BOND    =    28013.6052  ANGLE   =     4338.6602  DIHED      =    15426.1714
 VDWAALS =    53219.7023  EEL     =  -517084.8590  HBOND      =        0.0000
 1-4 VDW =     5160.9737  1-4 EEL =     3912.6771  RESTRAINT  =        0.0000


   NSTEP       ENERGY          RMS            GMAX         NAME    NUMBER
   9050      -4.0705E+05     8.5635E-02     7.5194E+00     CG       2597

 BOND    =    28017.9142  ANGLE   =     4338.4825  DIHED      =    15423.5603
 VDWAALS =    53233.5271  EEL     =  -517135.4213  HBOND      =        0.0000
 1-4 VDW =     5160.4529  1-4 EEL =     3912.3989  RESTRAINT  =        0.0000


   NSTEP       ENERGY          RMS            GMAX         NAME    NUMBER
   9100      -4.0709E+05     8.5996E-02     5.6795E+00     HA      41134

 BOND    =    28022.6077  ANGLE   =     4338.7455  DIHED      =    15420.9633
 VDWAALS =    53246.9981  EEL     =  -517189.0220  HBOND      =        0.0000
 1-4 VDW =     5159.7701  1-4 EEL =     3911.9713  RESTRAINT  =        0.0000


   NSTEP       ENERGY          RMS            GMAX         NAME    NUMBER
   9150      -4.0713E+05     1.0749E-01     1.1631E+01     C        4876

 BOND    =    28027.0494  ANGLE   =     4339.5982  DIHED      =    15418.6235
 VDWAALS =    53260.6668  EEL     =  -517243.6517  HBOND      =        0.0000
 1-4 VDW =     5159.0337  1-4 EEL =     3911.4018  RESTRAINT  =        0.0000


   NSTEP       ENERGY          RMS            GMAX         NAME    NUMBER
   9200      -4.0717E+05     1.3425E-01     1.7367E+01     C        4876

 BOND    =    28034.2341  ANGLE   =     4339.9027  DIHED      =    15415.7097
 VDWAALS =    53282.4306  EEL     =  -517312.0505  HBOND      =        0.0000
 1-4 VDW =     5158.3502  1-4 EEL =     3910.7959  RESTRAINT  =        0.0000


   NSTEP       ENERGY          RMS            GMAX         NAME    NUMBER
   9250      -4.0721E+05     1.1630E-01     1.7559E+01     C        4876

 BOND    =    28040.5349  ANGLE   =     4339.4686  DIHED      =    15412.4525
 VDWAALS =    53301.6573  EEL     =  -517370.4091  HBOND      =        0.0000
 1-4 VDW =     5157.4681  1-4 EEL =     3910.0598  RESTRAINT  =        0.0000


   NSTEP       ENERGY          RMS            GMAX         NAME    NUMBER
   9300      -4.0725E+05     1.0976E-01     1.0868E+01     O      124659

 BOND    =    28041.1617  ANGLE   =     4337.9772  DIHED      =    15409.5772
 VDWAALS =    53320.1069  EEL     =  -517420.3727  HBOND      =        0.0000
 1-4 VDW =     5156.8124  1-4 EEL =     3909.5325  RESTRAINT  =        0.0000


   NSTEP       ENERGY          RMS            GMAX         NAME    NUMBER
   9350      -4.0728E+05     1.0930E-01     9.8451E+00     O       77832

 BOND    =    28043.0941  ANGLE   =     4337.5218  DIHED      =    15406.3636
 VDWAALS =    53341.5235  EEL     =  -517475.5724  HBOND      =        0.0000
 1-4 VDW =     5156.1159  1-4 EEL =     3909.1950  RESTRAINT  =        0.0000


   NSTEP       ENERGY          RMS            GMAX         NAME    NUMBER
   9400      -4.0733E+05     1.2496E-01     1.2424E+01     O32     35644

 BOND    =    28045.6019  ANGLE   =     4337.7306  DIHED      =    15402.2484
 VDWAALS =    53369.3306  EEL     =  -517545.8192  HBOND      =        0.0000
 1-4 VDW =     5155.1939  1-4 EEL =     3908.7736  RESTRAINT  =        0.0000


   NSTEP       ENERGY          RMS            GMAX         NAME    NUMBER
   9450      -4.0742E+05     1.9362E-01     1.7695E+01     O32     35644

 BOND    =    28078.6412  ANGLE   =     4337.7331  DIHED      =    15393.2236
 VDWAALS =    53431.5189  EEL     =  -517719.9465  HBOND      =        0.0000
 1-4 VDW =     5153.3152  1-4 EEL =     3908.2347  RESTRAINT  =        0.0000


   NSTEP       ENERGY          RMS            GMAX         NAME    NUMBER
   9500      -4.0747E+05     2.1887E-01     3.2377E+01     C        4876

 BOND    =    28082.9290  ANGLE   =     4335.5718  DIHED      =    15387.9743
 VDWAALS =    53447.4031  EEL     =  -517789.8226  HBOND      =        0.0000
 1-4 VDW =     5153.1365  1-4 EEL =     3907.8124  RESTRAINT  =        0.0000


   NSTEP       ENERGY          RMS            GMAX         NAME    NUMBER
   9550      -4.0752E+05     1.1924E-01     1.1008E+01     O1       5621

 BOND    =    28081.2363  ANGLE   =     4333.9903  DIHED      =    15384.5535
 VDWAALS =    53458.0586  EEL     =  -517834.5265  HBOND      =        0.0000
 1-4 VDW =     5152.6317  1-4 EEL =     3907.0325  RESTRAINT  =        0.0000


   NSTEP       ENERGY          RMS            GMAX         NAME    NUMBER
   9600      -4.0755E+05     1.3583E-01     1.2688E+01     CD       2699

 BOND    =    28085.2922  ANGLE   =     4333.2976  DIHED      =    15380.8184
 VDWAALS =    53478.1282  EEL     =  -517887.7047  HBOND      =        0.0000
 1-4 VDW =     5152.2354  1-4 EEL =     3906.9350  RESTRAINT  =        0.0000


   NSTEP       ENERGY          RMS            GMAX         NAME    NUMBER
   9650      -4.0759E+05     1.1254E-01     1.8909E+01     CD       2699

 BOND    =    28088.0124  ANGLE   =     4332.1119  DIHED      =    15377.4362
 VDWAALS =    53494.0834  EEL     =  -517937.8598  HBOND      =        0.0000
 1-4 VDW =     5151.8441  1-4 EEL =     3906.6530  RESTRAINT  =        0.0000


   NSTEP       ENERGY          RMS            GMAX         NAME    NUMBER
   9700      -4.0762E+05     5.9230E-02     3.0088E+00     CG       2597

 BOND    =    28093.2418  ANGLE   =     4331.9997  DIHED      =    15374.6032
 VDWAALS =    53505.4149  EEL     =  -517987.4036  HBOND      =        0.0000
 1-4 VDW =     5151.3138  1-4 EEL =     3906.4439  RESTRAINT  =        0.0000


   NSTEP       ENERGY          RMS            GMAX         NAME    NUMBER
   9750      -4.0766E+05     8.4824E-02     7.0313E+00     CD1      4221

 BOND    =    28098.2865  ANGLE   =     4331.9262  DIHED      =    15371.9416
 VDWAALS =    53517.8812  EEL     =  -518033.5726  HBOND      =        0.0000
 1-4 VDW =     5150.8594  1-4 EEL =     3906.1721  RESTRAINT  =        0.0000


   NSTEP       ENERGY          RMS            GMAX         NAME    NUMBER
   9800      -4.0769E+05     7.0490E-02     4.8141E+00     O31     41136

 BOND    =    28102.9492  ANGLE   =     4331.9837  DIHED      =    15369.2572
 VDWAALS =    53531.1175  EEL     =  -518079.7769  HBOND      =        0.0000
 1-4 VDW =     5150.3317  1-4 EEL =     3905.9484  RESTRAINT  =        0.0000


   NSTEP       ENERGY          RMS            GMAX         NAME    NUMBER
   9850      -4.0772E+05     5.5920E-02     4.9244E+00     O31     41136

 BOND    =    28107.2539  ANGLE   =     4331.7497  DIHED      =    15366.8124
 VDWAALS =    53543.5853  EEL     =  -518124.5987  HBOND      =        0.0000
 1-4 VDW =     5149.8800  1-4 EEL =     3905.5835  RESTRAINT  =        0.0000


   NSTEP       ENERGY          RMS            GMAX         NAME    NUMBER
   9900      -4.0775E+05     5.1699E-02     4.9305E+00     C        4876

 BOND    =    28113.3298  ANGLE   =     4330.8394  DIHED      =    15364.1101
 VDWAALS =    53556.4529  EEL     =  -518174.0430  HBOND      =        0.0000
 1-4 VDW =     5149.4613  1-4 EEL =     3905.1417  RESTRAINT  =        0.0000


   NSTEP       ENERGY          RMS            GMAX         NAME    NUMBER
   9950      -4.0779E+05     7.0101E-02     1.1171E+01     C        4876

 BOND    =    28114.6544  ANGLE   =     4330.0158  DIHED      =    15361.3451
 VDWAALS =    53570.5240  EEL     =  -518220.2172  HBOND      =        0.0000
 1-4 VDW =     5149.1124  1-4 EEL =     3904.9521  RESTRAINT  =        0.0000


   NSTEP       ENERGY          RMS            GMAX         NAME    NUMBER
  10000      -4.0782E+05     5.7041E-02     4.7750E+00     CD1      4221

 BOND    =    28121.3019  ANGLE   =     4329.3204  DIHED      =    15359.1163
 VDWAALS =    53583.3237  EEL     =  -518264.9813  HBOND      =        0.0000
 1-4 VDW =     5148.7875  1-4 EEL =     3904.7324  RESTRAINT  =        0.0000


  Maximum number of minimization cycles reached.


                    FINAL RESULTS


   NSTEP       ENERGY          RMS            GMAX         NAME    NUMBER
  10000      -4.0782E+05     5.7041E-02     4.7750E+00     CD1      4221

 BOND    =    28121.3019  ANGLE   =     4329.3204  DIHED      =    15359.1163
 VDWAALS =    53583.3237  EEL     =  -518264.9813  HBOND      =        0.0000
 1-4 VDW =     5148.7875  1-4 EEL =     3904.7324  RESTRAINT  =        0.0000
--------------------------------------------------------------------------------
   5.  TIMINGS
--------------------------------------------------------------------------------

|  NonSetup CPU Time in Major Routines:
|
|     Routine           Sec        %
|     ------------------------------
|     Nonbond          30.37   33.88
|     Bond              0.00    0.00
|     Angle             0.00    0.00
|     Dihedral          0.00    0.00
|     Shake             0.00    0.00
|     Other            59.27   66.12
|     ------------------------------
|     Total            89.64

|  PME Nonbond Pairlist CPU Time:
|
|     Routine              Sec        %
|     ---------------------------------
|     Set Up Cit           0.00    0.00
|     Build List           0.00    0.00
|     ---------------------------------
|     Total                0.00    0.00

|  PME Direct Force CPU Time:
|
|     Routine              Sec        %
|     ---------------------------------
|     NonBonded Calc       0.00    0.00
|     Exclude Masked       0.00    0.00
|     Other                0.04    0.04
|     ---------------------------------
|     Total                0.04    0.04

|  PME Reciprocal Force CPU Time:
|
|     Routine              Sec        %
|     ---------------------------------
|     1D bspline           0.00    0.00
|     Grid Charges         0.00    0.00
|     Scalar Sum           0.00    0.00
|     Gradient Sum         0.00    0.00
|     FFT                  0.00    0.00
|     ---------------------------------
|     Total                0.00    0.00

|  Setup CPU time:            1.18 seconds
|  NonSetup CPU time:        89.64 seconds
|  Total CPU time:           90.83 seconds     0.03 hours

|  Setup wall time:           1    seconds
|  NonSetup wall time:       90    seconds
|  Total wall time:          91    seconds     0.03 hours
