# Supplementary material for: Intermolecular Interactions in G Protein-Coupled Receptor Allosteric Sites at the Membrane Interface from Molecular Dynamics Simulations and Quantum Chemical Calculations
Source: J Chem Inf Model. 2022 Sep 30;62(19):4736–47. doi: 10.1021/acs.jcim.2c00788 (PMC9554917; doi:10.1021/acs.jcim.2c00788)
Supplement: Supplementary file 2 — ci2c00788_si_002.zip [file ci2c00788_si_002.zip › MD_simulations_inputs/C5aR1_MD_simulations_inputs/5o9h_popc_chol/prod-eq.out]

          -------------------------------------------------------
          Amber 16 PMEMD                              2016
          -------------------------------------------------------

| PMEMD implementation of SANDER, Release 16

| Run on 01/29/2019 at 12:09:28

|   Executable path: /usr/local/amber16/bin/pmemd.cuda
| Working directory: /data/almudena/C5aR1-9P2-cholpopc
|          Hostname: c104343

  [-O]verwriting output

File Assignments:
|   MDIN: prod-eq.in                                                            
|  MDOUT: prod-eq.out                                                           
| INPCRD: c5ar1-9p2-cholpopc.eq05.rst                                           
|   PARM: c5ar1-9p2-cholpopc.top                                                
| RESTRT: c5ar1-9p2-cholpopc.prodeq.rst                                         
|   REFC: c5ar1-9p2-cholpopc.eq05.rst                                           
|  MDVEL: mdvel                                                                 
|   MDEN: mden                                                                  
|  MDCRD: prod-eq.nc                                                            
| MDINFO: mdinfo                                                                
|  MDFRC: mdfrc                                                                 


 Here is the input file:

&cntrl                                                                         
    imin=0,        ! No minimization                                           
    irest=1,       ! This IS a restart of an old MD simulation                 
    ntx=5,         ! So our inpcrd file has velocities                         
                                                                               
! Temperature control                                                          
    ntt=3,         ! Langevin dynamics                                         
    gamma_ln=1.0,  ! Friction coefficient (ps^-1)                              
    temp0=310,   ! Target temperature                                          
                                                                               
! Potential energy control                                                     
    cut=10.0,      ! Nonbonded cutoff, in Angstroms                            
                                                                               
! MD settings                                                                  
    nstlim=25000000,  ! 50 ns total                                            
    dt=0.002,         ! time step (ps)                                         
                                                                               
! SHAKE                                                                        
    ntc=2,         ! Constrain bonds containing hydrogen                       
    ntf=2,         ! Do not calculate forces of bonds containing hydrogen      
                                                                               
! Control how often information is printed                                     
    ntpr=5000,     ! Print energies every 1000 steps                           
    ntwx=5000,     ! Print coordinates every 1000 steps to the trajectory      
    ntwr=10000,    ! Print a restart file every 10K steps (can be less frequent
!   ntwv=-1,       ! Uncomment to also print velocities to trajectory          
!   ntwf=-1,       ! Uncomment to also print forces to trajectory              
    ntxo=2,        ! Write NetCDF format                                       
                                                                               
! Wrap coordinates when printing them to the same unit cell                    
    iwrap=1,                                                                   
                                                                               
! Constant pressure control.                                                   
    barostat=2,    ! MC barostat                                               
    ntp=3,         ! 1=isotropic, 2=anisotropic, 3=semi-isotropic w/ surften   
    pres0=1.0,     ! Target external pressure, in bar                          
                                                                               
! Constant surface tension (needed for semi-isotropic scaling). Uncomment      
    ! for this feature. csurften must be nonzero if ntp=3 above                
    csurften=3,    ! Interfaces in 1=yz plane, 2=xz plane, 3=xy plane          
    gamma_ten=0.0, ! Surface tension (dyne/cm). 0 gives pure semi-iso scaling  
    ninterface=2,  ! Number of interfaces (2 for bilayer)                      
/                                                                              


Note: ig = -1. Setting random seed to   223584 based on wallclock time in 
      microseconds.
 
|--------------------- INFORMATION ----------------------
| GPU (CUDA) Version of PMEMD in use: NVIDIA GPU IN USE.
|                    Version 16.0.0
| 
|                      02/25/2016
| 
| Implementation by:
|                    Ross C. Walker     (SDSC)
|                    Scott Le Grand     (nVIDIA)
| 
| Precision model in use:
|      [SPFP] - Single Precision Forces, 64-bit Fixed Point
|               Accumulation. (Default)
| 
|--------------------------------------------------------
 
|----------------- CITATION INFORMATION -----------------
|
|    When publishing work that utilized the CUDA version
|    of AMBER, please cite the following in addition to
|    the regular AMBER citations:
|
|  - Romelia Salomon-Ferrer; Andreas W. Goetz; Duncan
|    Poole; Scott Le Grand; Ross C. Walker "Routine
|    microsecond molecular dynamics simulations with
|    AMBER - Part II: Particle Mesh Ewald", J. Chem.
|    Theory Comput., 2013, 9 (9), pp3878-3888,
|    DOI: 10.1021/ct400314y.
|
|  - Andreas W. Goetz; Mark J. Williamson; Dong Xu;
|    Duncan Poole; Scott Le Grand; Ross C. Walker
|    "Routine microsecond molecular dynamics simulations
|    with AMBER - Part I: Generalized Born", J. Chem.
|    Theory Comput., 2012, 8 (5), pp1542-1555.
|
|  - Scott Le Grand; Andreas W. Goetz; Ross C. Walker
|    "SPFP: Speed without compromise - a mixed precision
|    model for GPU accelerated molecular dynamics
|    simulations.", Comp. Phys. Comm., 2013, 184
|    pp374-380, DOI: 10.1016/j.cpc.2012.09.022
|
|--------------------------------------------------------
 
|------------------- GPU DEVICE INFO --------------------
|
|            CUDA_VISIBLE_DEVICES: 2
|   CUDA Capable Devices Detected:      1
|           CUDA Device ID in use:      0
|                CUDA Device Name: GeForce GTX 1080 Ti
|     CUDA Device Global Mem Size:  11178 MB
| CUDA Device Num Multiprocessors:     28
|           CUDA Device Core Freq:   1.58 GHz
|
|--------------------------------------------------------
 
 
| Conditional Compilation Defines Used:
| PUBFFT
| BINTRAJ
| CUDA
| EMIL

| Largest sphere to fit in unit cell has radius =    53.159

| New format PARM file being parsed.
| Version =    1.000 Date = 01/28/19 Time = 11:45:39

| Note: 1-4 EEL scale factors are being read from the topology file.

| Note: 1-4 VDW scale factors are being read from the topology file.
| Duplicated    0 dihedrals

| Duplicated    0 dihedrals

--------------------------------------------------------------------------------
   1.  RESOURCE   USE: 
--------------------------------------------------------------------------------

 getting box info from netcdf restart file
 NATOM  =  128528 NTYPES =      26 NBONH =  108995 MBONA  =   19228
 NTHETH =   70062 MTHETA =   23132 NPHIH =  115674 MPHIA  =   74316
 NHPARM =       0 NPARM  =       0 NNB   =  380258 NRES   =   27968
 NBONA  =   19228 NTHETA =   23132 NPHIA =   74316 NUMBND =     111
 NUMANG =     242 NPTRA  =     279 NATYP =      67 NPHB   =       1
 IFBOX  =       1 NMXRS  =      78 IFCAP =       0 NEXTRA =       0
 NCOPY  =       0

| Coordinate Index Table dimensions:    19   19   20
| Direct force subcell size =     5.5957    5.6001    5.5448

     BOX TYPE: RECTILINEAR

--------------------------------------------------------------------------------
   2.  CONTROL  DATA  FOR  THE  RUN
--------------------------------------------------------------------------------

default_name                                                                    

General flags:
     imin    =       0, nmropt  =       0

Nature and format of input:
     ntx     =       5, irest   =       1, ntrx    =       1

Nature and format of output:
     ntxo    =       2, ntpr    =    5000, ntrx    =       1, ntwr    =   10000
     iwrap   =       1, ntwx    =    5000, ntwv    =       0, ntwe    =       0
     ioutfm  =       1, ntwprt  =       0, idecomp =       0, rbornstat=      0

Potential function:
     ntf     =       2, ntb     =       2, igb     =       0, nsnb    =      25
     ipol    =       0, gbsa    =       0, iesp    =       0
     dielc   =   1.00000, cut     =  10.00000, intdiel =   1.00000

Frozen or restrained atoms:
     ibelly  =       0, ntr     =       0

Molecular dynamics:
     nstlim  =  25000000, nscm    =      1000, nrespa  =         1
     t       =   0.00000, dt      =   0.00200, vlimit  =  -1.00000

Langevin dynamics temperature regulation:
     ig      =  223584
     temp0   = 310.00000, tempi   =   0.00000, gamma_ln=   1.00000

Pressure regulation:
     ntp     =       3
     pres0   =   1.00000, comp    =  44.60000, taup    =   1.00000
     Monte-Carlo Barostat:
     mcbarint  =     100

Constant surface tension:
     csurften  =       3
     gamma_ten =   0.00000 ninterface =       2

SHAKE:
     ntc     =       2, jfastw  =       0
     tol     =   0.00001

| Intermolecular bonds treatment:
|     no_intermolecular_bonds =       1

| Energy averages sample interval:
|     ene_avg_sampling =    5000

Ewald parameters:
     verbose =       0, ew_type =       0, nbflag  =       1, use_pme =       1
     vdwmeth =       1, eedmeth =       1, netfrc  =       1
     Box X =  106.317   Box Y =  106.402   Box Z =  110.897
     Alpha =   90.000   Beta  =   90.000   Gamma =   90.000
     NFFT1 =  108       NFFT2 =  108       NFFT3 =  112
     Cutoff=   10.000   Tol   =0.100E-04
     Ewald Coefficient =  0.27511
     Interpolation order =    4
| MONTE CARLO BAROSTAT IMPORTANT NOTE:
|   The Monte-Carlo barostat does not require the virial to adjust the system volume.
|   Since it is an expensive calculation, it is skipped for efficiency. A side-effect
|   is that the reported pressure is always 0 because it is not calculated.

--------------------------------------------------------------------------------
   3.  ATOMIC COORDINATES AND VELOCITIES
--------------------------------------------------------------------------------

default_name                                                                    
 begin time read from input coords =  1000.000 ps

 
 Number of triangulated 3-point waters found:    26552

     Sum of charges from parm topology file =  -0.00179428
     Forcing neutrality...

| Dynamic Memory, Types Used:
| Reals             4952598
| Integers          7493157

| Nonbonded Pairs Initial Allocation:    38876506

| GPU memory information (estimate):
| KB of GPU memory in use:    763495
| KB of CPU memory in use:    165238

--------------------------------------------------------------------------------
   4.  RESULTS
--------------------------------------------------------------------------------

 ---------------------------------------------------
 APPROXIMATING switch and d/dx switch using CUBIC SPLINE INTERPOLATION
 using   5000.0 points per unit in tabled values
 TESTING RELATIVE ERROR over r ranging from 0.0 to cutoff
| CHECK switch(x): max rel err =   0.2738E-14   at   2.422500
| CHECK d/dx switch(x): max rel err =   0.8314E-11   at   2.736960
 ---------------------------------------------------
|---------------------------------------------------
| APPROXIMATING direct energy using CUBIC SPLINE INTERPOLATION
|  with   50.0 points per unit in tabled values
| Relative Error Limit not exceeded for r .gt.   2.33
| APPROXIMATING direct force using CUBIC SPLINE INTERPOLATION
|  with   50.0 points per unit in tabled values
| Relative Error Limit not exceeded for r .gt.   2.80
|---------------------------------------------------
| MC Barostat: Decreasing size of volume moves
| MC Barostat: Decreasing size of volume moves
| MC Barostat: Decreasing size of volume moves
| MC Barostat: Decreasing size of volume moves
| MC Barostat: Decreasing size of volume moves

 NSTEP =     5000   TIME(PS) =    1010.000  TEMP(K) =   309.09  PRESS =     0.0
 Etot   =   -211184.5333  EKtot   =     84943.0625  EPtot      =   -296127.5958
 BOND   =      6803.7114  ANGLE   =     26457.5289  DIHED      =     18546.8293
 1-4 NB =      6341.5113  1-4 EEL =      3600.2379  VDWAALS    =     16034.5636
 EELEC  =   -373911.9782  EHBOND  =         0.0000  RESTRAINT  =         0.0000
 EKCMT  =         0.0000  VIRIAL  =         0.0000  VOLUME     =   1254180.1032
                                                    SURFTEN    =         0.0000
                                                    Density    =         1.0121
 ------------------------------------------------------------------------------

| MC Barostat: Decreasing size of volume moves
| MC Barostat: Decreasing size of volume moves
| MC Barostat: Decreasing size of volume moves

 NSTEP =    10000   TIME(PS) =    1020.000  TEMP(K) =   309.87  PRESS =     0.0
 Etot   =   -211762.6069  EKtot   =     85157.2344  EPtot      =   -296919.8413
 BOND   =      6637.4880  ANGLE   =     26252.4775  DIHED      =     18558.1618
 1-4 NB =      6368.9662  1-4 EEL =      3553.5613  VDWAALS    =     16453.6445
 EELEC  =   -374744.1404  EHBOND  =         0.0000  RESTRAINT  =         0.0000
 EKCMT  =         0.0000  VIRIAL  =         0.0000  VOLUME     =   1253839.8809
                                                    SURFTEN    =         0.0000
                                                    Density    =         1.0123
 ------------------------------------------------------------------------------

| MC Barostat: Decreasing size of volume moves

 NSTEP =    15000   TIME(PS) =    1030.000  TEMP(K) =   310.30  PRESS =     0.0
 Etot   =   -211482.1164  EKtot   =     85276.8984  EPtot      =   -296759.0148
 BOND   =      6732.7384  ANGLE   =     26345.9307  DIHED      =     18447.2408
 1-4 NB =      6325.9014  1-4 EEL =      3521.4725  VDWAALS    =     16043.3824
 EELEC  =   -374175.6812  EHBOND  =         0.0000  RESTRAINT  =         0.0000
 EKCMT  =         0.0000  VIRIAL  =         0.0000  VOLUME     =   1257592.0242
                                                    SURFTEN    =         0.0000
                                                    Density    =         1.0093
 ------------------------------------------------------------------------------


 NSTEP =    20000   TIME(PS) =    1040.000  TEMP(K) =   310.35  PRESS =     0.0
 Etot   =   -211102.3391  EKtot   =     85288.9375  EPtot      =   -296391.2766
 BOND   =      6715.1798  ANGLE   =     26375.3486  DIHED      =     18473.3282
 1-4 NB =      6338.3876  1-4 EEL =      3542.1046  VDWAALS    =     16222.4061
 EELEC  =   -374058.0315  EHBOND  =         0.0000  RESTRAINT  =         0.0000
 EKCMT  =         0.0000  VIRIAL  =         0.0000  VOLUME     =   1257917.6230
                                                    SURFTEN    =         0.0000
                                                    Density    =         1.0091
 ------------------------------------------------------------------------------


 NSTEP =    25000   TIME(PS) =    1050.000  TEMP(K) =   309.90  PRESS =     0.0
 Etot   =   -211249.6717  EKtot   =     85166.6875  EPtot      =   -296416.3592
 BOND   =      6728.3755  ANGLE   =     26290.7443  DIHED      =     18453.3113
 1-4 NB =      6275.0671  1-4 EEL =      3590.0860  VDWAALS    =     16555.8344
 EELEC  =   -374309.7778  EHBOND  =         0.0000  RESTRAINT  =         0.0000
 EKCMT  =         0.0000  VIRIAL  =         0.0000  VOLUME     =   1256075.8053
                                                    SURFTEN    =         0.0000
                                                    Density    =         1.0105
 ------------------------------------------------------------------------------


 NSTEP =    30000   TIME(PS) =    1060.000  TEMP(K) =   310.64  PRESS =     0.0
 Etot   =   -210989.2061  EKtot   =     85370.0156  EPtot      =   -296359.2217
 BOND   =      6646.9906  ANGLE   =     26370.7193  DIHED      =     18542.9406
 1-4 NB =      6338.4341  1-4 EEL =      3583.3103  VDWAALS    =     16009.8911
 EELEC  =   -373851.5078  EHBOND  =         0.0000  RESTRAINT  =         0.0000
 EKCMT  =         0.0000  VIRIAL  =         0.0000  VOLUME     =   1256427.7824
                                                    SURFTEN    =         0.0000
                                                    Density    =         1.0102
 ------------------------------------------------------------------------------


 NSTEP =    35000   TIME(PS) =    1070.000  TEMP(K) =   310.23  PRESS =     0.0
 Etot   =   -211938.1187  EKtot   =     85256.7891  EPtot      =   -297194.9078
 BOND   =      6725.8761  ANGLE   =     26401.3726  DIHED      =     18531.6003
 1-4 NB =      6343.2124  1-4 EEL =      3488.6960  VDWAALS    =     16346.7747
 EELEC  =   -375032.4400  EHBOND  =         0.0000  RESTRAINT  =         0.0000
 EKCMT  =         0.0000  VIRIAL  =         0.0000  VOLUME     =   1256742.0322
                                                    SURFTEN    =         0.0000
                                                    Density    =         1.0100
 ------------------------------------------------------------------------------


 NSTEP =    40000   TIME(PS) =    1080.000  TEMP(K) =   309.39  PRESS =     0.0
 Etot   =   -212258.5905  EKtot   =     85024.8047  EPtot      =   -297283.3952
 BOND   =      6650.3228  ANGLE   =     26253.8457  DIHED      =     18408.2846
 1-4 NB =      6294.7318  1-4 EEL =      3464.7271  VDWAALS    =     16201.6424
 EELEC  =   -374556.9495  EHBOND  =         0.0000  RESTRAINT  =         0.0000
 EKCMT  =         0.0000  VIRIAL  =         0.0000  VOLUME     =   1257559.9626
                                                    SURFTEN    =         0.0000
                                                    Density    =         1.0093
 ------------------------------------------------------------------------------


 NSTEP =    45000   TIME(PS) =    1090.000  TEMP(K) =   309.29  PRESS =     0.0
 Etot   =   -211964.2546  EKtot   =     84998.2812  EPtot      =   -296962.5359
 BOND   =      6714.8997  ANGLE   =     26485.7500  DIHED      =     18460.2176
 1-4 NB =      6383.0933  1-4 EEL =      3567.4495  VDWAALS    =     16535.5680
 EELEC  =   -375109.5139  EHBOND  =         0.0000  RESTRAINT  =         0.0000
 EKCMT  =         0.0000  VIRIAL  =         0.0000  VOLUME     =   1257031.3142
                                                    SURFTEN    =         0.0000
                                                    Density    =         1.0098
 ------------------------------------------------------------------------------


 NSTEP =    50000   TIME(PS) =    1100.000  TEMP(K) =   308.18  PRESS =     0.0
 Etot   =   -212167.6761  EKtot   =     84694.1875  EPtot      =   -296861.8636
 BOND   =      6801.0418  ANGLE   =     26377.5203  DIHED      =     18491.5458
 1-4 NB =      6330.1839  1-4 EEL =      3448.7725  VDWAALS    =     16265.2716
 EELEC  =   -374576.1995  EHBOND  =         0.0000  RESTRAINT  =         0.0000
 EKCMT  =         0.0000  VIRIAL  =         0.0000  VOLUME     =   1258711.3758
                                                    SURFTEN    =         0.0000
                                                    Density    =         1.0084
 ------------------------------------------------------------------------------


 NSTEP =    55000   TIME(PS) =    1110.000  TEMP(K) =   309.36  PRESS =     0.0
 Etot   =   -211807.8720  EKtot   =     85016.5781  EPtot      =   -296824.4502
 BOND   =      6783.1317  ANGLE   =     26398.3373  DIHED      =     18435.7071
 1-4 NB =      6374.0930  1-4 EEL =      3529.0303  VDWAALS    =     16449.6420
 EELEC  =   -374794.3915  EHBOND  =         0.0000  RESTRAINT  =         0.0000
 EKCMT  =         0.0000  VIRIAL  =         0.0000  VOLUME     =   1258676.9215
                                                    SURFTEN    =         0.0000
                                                    Density    =         1.0084
 ------------------------------------------------------------------------------


 NSTEP =    60000   TIME(PS) =    1120.000  TEMP(K) =   310.18  PRESS =     0.0
 Etot   =   -210874.7565  EKtot   =     85243.9531  EPtot      =   -296118.7096
 BOND   =      6758.0490  ANGLE   =     26390.3903  DIHED      =     18472.6216
 1-4 NB =      6325.8081  1-4 EEL =      3526.7903  VDWAALS    =     15941.5620
 EELEC  =   -373533.9309  EHBOND  =         0.0000  RESTRAINT  =         0.0000
 EKCMT  =         0.0000  VIRIAL  =         0.0000  VOLUME     =   1261260.6221
                                                    SURFTEN    =         0.0000
                                                    Density    =         1.0064
 ------------------------------------------------------------------------------


 NSTEP =    65000   TIME(PS) =    1130.000  TEMP(K) =   309.69  PRESS =     0.0
 Etot   =   -211432.9814  EKtot   =     85108.4062  EPtot      =   -296541.3877
 BOND   =      6750.3448  ANGLE   =     26249.0069  DIHED      =     18518.4979
 1-4 NB =      6339.4676  1-4 EEL =      3566.3855  VDWAALS    =     16647.1474
 EELEC  =   -374612.2379  EHBOND  =         0.0000  RESTRAINT  =         0.0000
 EKCMT  =         0.0000  VIRIAL  =         0.0000  VOLUME     =   1258131.3695
                                                    SURFTEN    =         0.0000
                                                    Density    =         1.0089
 ------------------------------------------------------------------------------


 NSTEP =    70000   TIME(PS) =    1140.000  TEMP(K) =   309.80  PRESS =     0.0
 Etot   =   -211684.6445  EKtot   =     85138.8516  EPtot      =   -296823.4960
 BOND   =      6669.9786  ANGLE   =     26324.6810  DIHED      =     18509.3970
 1-4 NB =      6361.4468  1-4 EEL =      3529.1486  VDWAALS    =     16379.0915
 EELEC  =   -374597.2396  EHBOND  =         0.0000  RESTRAINT  =         0.0000
 EKCMT  =         0.0000  VIRIAL  =         0.0000  VOLUME     =   1257681.6154
                                                    SURFTEN    =         0.0000
                                                    Density    =         1.0092
 ------------------------------------------------------------------------------

| MC Barostat: Decreasing size of volume moves

 NSTEP =    75000   TIME(PS) =    1150.000  TEMP(K) =   309.96  PRESS =     0.0
 Etot   =   -211231.5176  EKtot   =     85183.7344  EPtot      =   -296415.2519
 BOND   =      6785.3913  ANGLE   =     26310.1450  DIHED      =     18543.1452
 1-4 NB =      6337.8628  1-4 EEL =      3538.1142  VDWAALS    =     16112.5387
 EELEC  =   -374042.4490  EHBOND  =         0.0000  RESTRAINT  =         0.0000
 EKCMT  =         0.0000  VIRIAL  =         0.0000  VOLUME     =   1257965.9363
                                                    SURFTEN    =         0.0000
                                                    Density    =         1.0090
 ------------------------------------------------------------------------------

| MC Barostat: Decreasing size of volume moves
| MC Barostat: Decreasing size of volume moves

 NSTEP =    80000   TIME(PS) =    1160.000  TEMP(K) =   310.79  PRESS =     0.0
 Etot   =   -210779.8447  EKtot   =     85409.3125  EPtot      =   -296189.1572
 BOND   =      6644.4073  ANGLE   =     26395.4057  DIHED      =     18532.9878
 1-4 NB =      6325.2566  1-4 EEL =      3597.5430  VDWAALS    =     15839.3211
 EELEC  =   -373524.0788  EHBOND  =         0.0000  RESTRAINT  =         0.0000
 EKCMT  =         0.0000  VIRIAL  =         0.0000  VOLUME     =   1256633.3332
                                                    SURFTEN    =         0.0000
                                                    Density    =         1.0101
 ------------------------------------------------------------------------------

| MC Barostat: Decreasing size of volume moves

 NSTEP =    85000   TIME(PS) =    1170.000  TEMP(K) =   310.84  PRESS =     0.0
 Etot   =   -211333.0408  EKtot   =     85423.6328  EPtot      =   -296756.6736
 BOND   =      6705.3031  ANGLE   =     26305.9661  DIHED      =     18437.9681
 1-4 NB =      6387.6598  1-4 EEL =      3518.3324  VDWAALS    =     16315.2037
 EELEC  =   -374427.1068  EHBOND  =         0.0000  RESTRAINT  =         0.0000
 EKCMT  =         0.0000  VIRIAL  =         0.0000  VOLUME     =   1258175.2291
                                                    SURFTEN    =         0.0000
                                                    Density    =         1.0088
 ------------------------------------------------------------------------------


 NSTEP =    90000   TIME(PS) =    1180.000  TEMP(K) =   309.55  PRESS =     0.0
 Etot   =   -211815.5785  EKtot   =     85070.0234  EPtot      =   -296885.6019
 BOND   =      6675.0346  ANGLE   =     26417.4182  DIHED      =     18474.0253
 1-4 NB =      6308.5642  1-4 EEL =      3486.2651  VDWAALS    =     16253.2523
 EELEC  =   -374500.1616  EHBOND  =         0.0000  RESTRAINT  =         0.0000
 EKCMT  =         0.0000  VIRIAL  =         0.0000  VOLUME     =   1256938.3102
                                                    SURFTEN    =         0.0000
                                                    Density    =         1.0098
 ------------------------------------------------------------------------------


 NSTEP =    95000   TIME(PS) =    1190.000  TEMP(K) =   311.05  PRESS =     0.0
 Etot   =   -211329.2950  EKtot   =     85480.7031  EPtot      =   -296809.9981
 BOND   =      6677.4645  ANGLE   =     26128.9977  DIHED      =     18547.8551
 1-4 NB =      6331.8834  1-4 EEL =      3569.7405  VDWAALS    =     15784.2459
 EELEC  =   -373850.1852  EHBOND  =         0.0000  RESTRAINT  =         0.0000
 EKCMT  =         0.0000  VIRIAL  =         0.0000  VOLUME     =   1260769.0397
                                                    SURFTEN    =         0.0000
                                                    Density    =         1.0068
 ------------------------------------------------------------------------------


 NSTEP =   100000   TIME(PS) =    1200.000  TEMP(K) =   309.81  PRESS =     0.0
 Etot   =   -212000.9377  EKtot   =     85142.3359  EPtot      =   -297143.2737
 BOND   =      6697.0185  ANGLE   =     26200.2758  DIHED      =     18325.0910
 1-4 NB =      6343.9375  1-4 EEL =      3501.0742  VDWAALS    =     15871.0399
 EELEC  =   -374081.7105  EHBOND  =         0.0000  RESTRAINT  =         0.0000
 EKCMT  =         0.0000  VIRIAL  =         0.0000  VOLUME     =   1258908.4015
                                                    SURFTEN    =         0.0000
                                                    Density    =         1.0083
 ------------------------------------------------------------------------------


 NSTEP =   105000   TIME(PS) =    1210.000  TEMP(K) =   310.09  PRESS =     0.0
 Etot   =   -212044.8001  EKtot   =     85217.1875  EPtot      =   -297261.9876
 BOND   =      6748.0738  ANGLE   =     26244.5386  DIHED      =     18393.9337
 1-4 NB =      6330.3228  1-4 EEL =      3436.6975  VDWAALS    =     16382.1120
 EELEC  =   -374797.6660  EHBOND  =         0.0000  RESTRAINT  =         0.0000
 EKCMT  =         0.0000  VIRIAL  =         0.0000  VOLUME     =   1256183.0445
                                                    SURFTEN    =         0.0000
                                                    Density    =         1.0104
 ------------------------------------------------------------------------------


 NSTEP =   110000   TIME(PS) =    1220.000  TEMP(K) =   309.58  PRESS =     0.0
 Etot   =   -211872.3427  EKtot   =     85077.8594  EPtot      =   -296950.2021
 BOND   =      6895.3211  ANGLE   =     26113.7411  DIHED      =     18452.8257
 1-4 NB =      6288.4183  1-4 EEL =      3488.8214  VDWAALS    =     16512.7492
 EELEC  =   -374702.0787  EHBOND  =         0.0000  RESTRAINT  =         0.0000
 EKCMT  =         0.0000  VIRIAL  =         0.0000  VOLUME     =   1259978.1858
                                                    SURFTEN    =         0.0000
                                                    Density    =         1.0074
 ------------------------------------------------------------------------------


 NSTEP =   115000   TIME(PS) =    1230.000  TEMP(K) =   310.51  PRESS =     0.0
 Etot   =   -211988.6726  EKtot   =     85333.1641  EPtot      =   -297321.8366
 BOND   =      6780.0244  ANGLE   =     26201.8788  DIHED      =     18476.3140
 1-4 NB =      6293.5526  1-4 EEL =      3568.8623  VDWAALS    =     16650.2864
 EELEC  =   -375292.7551  EHBOND  =         0.0000  RESTRAINT  =         0.0000
 EKCMT  =         0.0000  VIRIAL  =         0.0000  VOLUME     =   1257108.4387
                                                    SURFTEN    =         0.0000
                                                    Density    =         1.0097
 ------------------------------------------------------------------------------


 NSTEP =   120000   TIME(PS) =    1240.000  TEMP(K) =   311.93  PRESS =     0.0
 Etot   =   -210642.5891  EKtot   =     85723.9453  EPtot      =   -296366.5344
 BOND   =      6870.3763  ANGLE   =     26360.8661  DIHED      =     18431.2054
 1-4 NB =      6303.2671  1-4 EEL =      3588.0038  VDWAALS    =     15711.4099
 EELEC  =   -373631.6631  EHBOND  =         0.0000  RESTRAINT  =         0.0000
 EKCMT  =         0.0000  VIRIAL  =         0.0000  VOLUME     =   1259053.6375
                                                    SURFTEN    =         0.0000
                                                    Density    =         1.0081
 ------------------------------------------------------------------------------


 NSTEP =   125000   TIME(PS) =    1250.000  TEMP(K) =   309.97  PRESS =     0.0
 Etot   =   -212298.1308  EKtot   =     85185.9766  EPtot      =   -297484.1073
 BOND   =      6690.6120  ANGLE   =     26142.5788  DIHED      =     18499.0161
 1-4 NB =      6359.5913  1-4 EEL =      3522.4694  VDWAALS    =     16496.6785
 EELEC  =   -375195.0535  EHBOND  =         0.0000  RESTRAINT  =         0.0000
 EKCMT  =         0.0000  VIRIAL  =         0.0000  VOLUME     =   1254916.4663
                                                    SURFTEN    =         0.0000
                                                    Density    =         1.0115
 ------------------------------------------------------------------------------


 NSTEP =   130000   TIME(PS) =    1260.000  TEMP(K) =   310.29  PRESS =     0.0
 Etot   =   -211954.5307  EKtot   =     85274.2578  EPtot      =   -297228.7885
 BOND   =      6685.2283  ANGLE   =     26322.2910  DIHED      =     18441.0699
 1-4 NB =      6358.2864  1-4 EEL =      3543.3632  VDWAALS    =     16413.9588
 EELEC  =   -374992.9862  EHBOND  =         0.0000  RESTRAINT  =         0.0000
 EKCMT  =         0.0000  VIRIAL  =         0.0000  VOLUME     =   1257393.0604
                                                    SURFTEN    =         0.0000
                                                    Density    =         1.0095
 ------------------------------------------------------------------------------


 NSTEP =   135000   TIME(PS) =    1270.000  TEMP(K) =   310.96  PRESS =     0.0
 Etot   =   -211610.9887  EKtot   =     85458.0078  EPtot      =   -297068.9965
 BOND   =      6738.6274  ANGLE   =     26140.1842  DIHED      =     18388.3688
 1-4 NB =      6361.6712  1-4 EEL =      3604.9998  VDWAALS    =     16344.5154
 EELEC  =   -374647.3634  EHBOND  =         0.0000  RESTRAINT  =         0.0000
 EKCMT  =         0.0000  VIRIAL  =         0.0000  VOLUME     =   1257517.2707
                                                    SURFTEN    =         0.0000
                                                    Density    =         1.0094
 ------------------------------------------------------------------------------


 NSTEP =   140000   TIME(PS) =    1280.000  TEMP(K) =   309.98  PRESS =     0.0
 Etot   =   -211997.3710  EKtot   =     85188.3750  EPtot      =   -297185.7460
 BOND   =      6905.5225  ANGLE   =     26219.2503  DIHED      =     18421.5401
 1-4 NB =      6310.9621  1-4 EEL =      3545.9607  VDWAALS    =     16332.0334
 EELEC  =   -374921.0151  EHBOND  =         0.0000  RESTRAINT  =         0.0000
 EKCMT  =         0.0000  VIRIAL  =         0.0000  VOLUME     =   1258926.9090
                                                    SURFTEN    =         0.0000
                                                    Density    =         1.0082
 ------------------------------------------------------------------------------


 NSTEP =   145000   TIME(PS) =    1290.000  TEMP(K) =   310.19  PRESS =     0.0
 Etot   =   -211310.8303  EKtot   =     85246.0938  EPtot      =   -296556.9241
 BOND   =      6758.8127  ANGLE   =     26338.0545  DIHED      =     18532.5784
 1-4 NB =      6335.2825  1-4 EEL =      3574.1736  VDWAALS    =     16263.2652
 EELEC  =   -374359.0911  EHBOND  =         0.0000  RESTRAINT  =         0.0000
 EKCMT  =         0.0000  VIRIAL  =         0.0000  VOLUME     =   1259820.2851
                                                    SURFTEN    =         0.0000
                                                    Density    =         1.0075
 ------------------------------------------------------------------------------


 NSTEP =   150000   TIME(PS) =    1300.000  TEMP(K) =   309.10  PRESS =     0.0
 Etot   =   -211879.0520  EKtot   =     84944.8906  EPtot      =   -296823.9426
 BOND   =      6750.1493  ANGLE   =     26281.6856  DIHED      =     18531.1130
 1-4 NB =      6318.4040  1-4 EEL =      3572.0584  VDWAALS    =     16106.7479
 EELEC  =   -374384.1008  EHBOND  =         0.0000  RESTRAINT  =         0.0000
 EKCMT  =         0.0000  VIRIAL  =         0.0000  VOLUME     =   1257800.9947
                                                    SURFTEN    =         0.0000
                                                    Density    =         1.0091
 ------------------------------------------------------------------------------


 NSTEP =   155000   TIME(PS) =    1310.000  TEMP(K) =   310.51  PRESS =     0.0
 Etot   =   -211720.3987  EKtot   =     85333.5000  EPtot      =   -297053.8987
 BOND   =      6737.4140  ANGLE   =     26371.8693  DIHED      =     18578.3004
 1-4 NB =      6303.4867  1-4 EEL =      3470.7073  VDWAALS    =     16842.0316
 EELEC  =   -375357.7080  EHBOND  =         0.0000  RESTRAINT  =         0.0000
 EKCMT  =         0.0000  VIRIAL  =         0.0000  VOLUME     =   1257208.3121
                                                    SURFTEN    =         0.0000
                                                    Density    =         1.0096
 ------------------------------------------------------------------------------


 NSTEP =   160000   TIME(PS) =    1320.000  TEMP(K) =   310.85  PRESS =     0.0
 Etot   =   -211369.2867  EKtot   =     85425.7969  EPtot      =   -296795.0836
 BOND   =      6660.8524  ANGLE   =     26476.4836  DIHED      =     18488.2271
 1-4 NB =      6351.8007  1-4 EEL =      3616.2522  VDWAALS    =     16607.5558
 EELEC  =   -374996.2553  EHBOND  =         0.0000  RESTRAINT  =         0.0000
 EKCMT  =         0.0000  VIRIAL  =         0.0000  VOLUME     =   1257531.1205
                                                    SURFTEN    =         0.0000
                                                    Density    =         1.0094
 ------------------------------------------------------------------------------


 NSTEP =   165000   TIME(PS) =    1330.000  TEMP(K) =   310.36  PRESS =     0.0
 Etot   =   -211425.3084  EKtot   =     85291.3125  EPtot      =   -296716.6209
 BOND   =      6762.5948  ANGLE   =     26334.8508  DIHED      =     18590.1849
 1-4 NB =      6334.5839  1-4 EEL =      3556.5220  VDWAALS    =     16071.6842
 EELEC  =   -374367.0415  EHBOND  =         0.0000  RESTRAINT  =         0.0000
 EKCMT  =         0.0000  VIRIAL  =         0.0000  VOLUME     =   1256539.4823
                                                    SURFTEN    =         0.0000
                                                    Density    =         1.0102
 ------------------------------------------------------------------------------


 NSTEP =   170000   TIME(PS) =    1340.000  TEMP(K) =   310.32  PRESS =     0.0
 Etot   =   -211418.1875  EKtot   =     85281.4219  EPtot      =   -296699.6094
 BOND   =      6828.6276  ANGLE   =     26324.8877  DIHED      =     18553.1902
 1-4 NB =      6269.9671  1-4 EEL =      3490.9035  VDWAALS    =     16500.7817
 EELEC  =   -374667.9671  EHBOND  =         0.0000  RESTRAINT  =         0.0000
 EKCMT  =         0.0000  VIRIAL  =         0.0000  VOLUME     =   1257325.4589
                                                    SURFTEN    =         0.0000
                                                    Density    =         1.0095
 ------------------------------------------------------------------------------


 NSTEP =   175000   TIME(PS) =    1350.000  TEMP(K) =   310.40  PRESS =     0.0
 Etot   =   -211564.6957  EKtot   =     85302.1719  EPtot      =   -296866.8676
 BOND   =      6721.7029  ANGLE   =     26316.0351  DIHED      =     18444.9109
 1-4 NB =      6310.2165  1-4 EEL =      3631.5289  VDWAALS    =     16278.8844
 EELEC  =   -374570.1463  EHBOND  =         0.0000  RESTRAINT  =         0.0000
 EKCMT  =         0.0000  VIRIAL  =         0.0000  VOLUME     =   1256934.7130
                                                    SURFTEN    =         0.0000
                                                    Density    =         1.0098
 ------------------------------------------------------------------------------


 NSTEP =   180000   TIME(PS) =    1360.000  TEMP(K) =   309.66  PRESS =     0.0
 Etot   =   -211826.5728  EKtot   =     85099.0938  EPtot      =   -296925.6666
 BOND   =      6682.2434  ANGLE   =     26285.5445  DIHED      =     18443.7743
 1-4 NB =      6388.7821  1-4 EEL =      3507.1720  VDWAALS    =     16123.5004
 EELEC  =   -374356.6834  EHBOND  =         0.0000  RESTRAINT  =         0.0000
 EKCMT  =         0.0000  VIRIAL  =         0.0000  VOLUME     =   1257347.9406
                                                    SURFTEN    =         0.0000
                                                    Density    =         1.0095
 ------------------------------------------------------------------------------


 NSTEP =   185000   TIME(PS) =    1370.000  TEMP(K) =   310.52  PRESS =     0.0
 Etot   =   -211366.7172  EKtot   =     85337.0000  EPtot      =   -296703.7172
 BOND   =      6735.7391  ANGLE   =     26386.4853  DIHED      =     18450.1504
 1-4 NB =      6351.0169  1-4 EEL =      3517.0761  VDWAALS    =     16016.1784
 EELEC  =   -374160.3633  EHBOND  =         0.0000  RESTRAINT  =         0.0000
 EKCMT  =         0.0000  VIRIAL  =         0.0000  VOLUME     =   1259102.9566
                                                    SURFTEN    =         0.0000
                                                    Density    =         1.0081
 ------------------------------------------------------------------------------


 NSTEP =   190000   TIME(PS) =    1380.000  TEMP(K) =   310.28  PRESS =     0.0
 Etot   =   -211728.1149  EKtot   =     85271.2500  EPtot      =   -296999.3649
 BOND   =      6666.4196  ANGLE   =     26265.5482  DIHED      =     18479.0747
 1-4 NB =      6312.7735  1-4 EEL =      3514.8952  VDWAALS    =     15993.1003
 EELEC  =   -374231.1764  EHBOND  =         0.0000  RESTRAINT  =         0.0000
 EKCMT  =         0.0000  VIRIAL  =         0.0000  VOLUME     =   1255439.5256
                                                    SURFTEN    =         0.0000
                                                    Density    =         1.0110
 ------------------------------------------------------------------------------


 NSTEP =   195000   TIME(PS) =    1390.000  TEMP(K) =   309.51  PRESS =     0.0
 Etot   =   -212074.4823  EKtot   =     85060.0625  EPtot      =   -297134.5448
 BOND   =      6855.2771  ANGLE   =     26193.3246  DIHED      =     18426.2818
 1-4 NB =      6304.5212  1-4 EEL =      3530.2317  VDWAALS    =     16110.7147
 EELEC  =   -374554.8958  EHBOND  =         0.0000  RESTRAINT  =         0.0000
 EKCMT  =         0.0000  VIRIAL  =         0.0000  VOLUME     =   1258662.2051
                                                    SURFTEN    =         0.0000
                                                    Density    =         1.0085
 ------------------------------------------------------------------------------


 NSTEP =   200000   TIME(PS) =    1400.000  TEMP(K) =   309.26  PRESS =     0.0
 Etot   =   -212328.9756  EKtot   =     84990.1250  EPtot      =   -297319.1006
 BOND   =      6684.4798  ANGLE   =     26249.0352  DIHED      =     18527.6381
 1-4 NB =      6335.4880  1-4 EEL =      3611.7872  VDWAALS    =     15775.7124
 EELEC  =   -374503.2413  EHBOND  =         0.0000  RESTRAINT  =         0.0000
 EKCMT  =         0.0000  VIRIAL  =         0.0000  VOLUME     =   1255678.8017
                                                    SURFTEN    =         0.0000
                                                    Density    =         1.0109
 ------------------------------------------------------------------------------


 NSTEP =   205000   TIME(PS) =    1410.000  TEMP(K) =   310.89  PRESS =     0.0
 Etot   =   -211779.3174  EKtot   =     85438.6875  EPtot      =   -297218.0049
 BOND   =      6749.4053  ANGLE   =     26378.6026  DIHED      =     18513.9429
 1-4 NB =      6309.5112  1-4 EEL =      3482.0059  VDWAALS    =     15772.8477
 EELEC  =   -374424.3206  EHBOND  =         0.0000  RESTRAINT  =         0.0000
 EKCMT  =         0.0000  VIRIAL  =         0.0000  VOLUME     =   1254689.7409
                                                    SURFTEN    =         0.0000
                                                    Density    =         1.0116
 ------------------------------------------------------------------------------


 NSTEP =   210000   TIME(PS) =    1420.000  TEMP(K) =   309.07  PRESS =     0.0
 Etot   =   -212326.4658  EKtot   =     84937.1094  EPtot      =   -297263.5751
 BOND   =      6709.6536  ANGLE   =     26306.3585  DIHED      =     18393.6571
 1-4 NB =      6336.1778  1-4 EEL =      3685.7280  VDWAALS    =     16341.3525
 EELEC  =   -375036.5027  EHBOND  =         0.0000  RESTRAINT  =         0.0000
 EKCMT  =         0.0000  VIRIAL  =         0.0000  VOLUME     =   1256771.2995
                                                    SURFTEN    =         0.0000
                                                    Density    =         1.0100
 ------------------------------------------------------------------------------


 NSTEP =   215000   TIME(PS) =    1430.000  TEMP(K) =   311.11  PRESS =     0.0
 Etot   =   -211120.9966  EKtot   =     85499.0078  EPtot      =   -296620.0044
 BOND   =      6812.0446  ANGLE   =     26251.8065  DIHED      =     18427.3639
 1-4 NB =      6386.8335  1-4 EEL =      3563.7381  VDWAALS    =     16322.3694
 EELEC  =   -374384.1604  EHBOND  =         0.0000  RESTRAINT  =         0.0000
 EKCMT  =         0.0000  VIRIAL  =         0.0000  VOLUME     =   1256434.1562
                                                    SURFTEN    =         0.0000
                                                    Density    =         1.0102
 ------------------------------------------------------------------------------


 NSTEP =   220000   TIME(PS) =    1440.000  TEMP(K) =   309.82  PRESS =     0.0
 Etot   =   -212514.3715  EKtot   =     85144.5000  EPtot      =   -297658.8715
 BOND   =      6682.9801  ANGLE   =     26192.5742  DIHED      =     18482.8771
 1-4 NB =      6309.6265  1-4 EEL =      3559.3535  VDWAALS    =     16153.6047
 EELEC  =   -375039.8876  EHBOND  =         0.0000  RESTRAINT  =         0.0000
 EKCMT  =         0.0000  VIRIAL  =         0.0000  VOLUME     =   1256948.7165
                                                    SURFTEN    =         0.0000
                                                    Density    =         1.0098
 ------------------------------------------------------------------------------


 NSTEP =   225000   TIME(PS) =    1450.000  TEMP(K) =   310.31  PRESS =     0.0
 Etot   =   -212251.2619  EKtot   =     85279.3359  EPtot      =   -297530.5978
 BOND   =      6849.9305  ANGLE   =     26441.0813  DIHED      =     18457.3101
 1-4 NB =      6326.5090  1-4 EEL =      3476.3705  VDWAALS    =     16015.1731
 EELEC  =   -375096.9723  EHBOND  =         0.0000  RESTRAINT  =         0.0000
 EKCMT  =         0.0000  VIRIAL  =         0.0000  VOLUME     =   1253361.5613
                                                    SURFTEN    =         0.0000
                                                    Density    =         1.0127
 ------------------------------------------------------------------------------


 NSTEP =   230000   TIME(PS) =    1460.000  TEMP(K) =   311.02  PRESS =     0.0
 Etot   =   -211977.6240  EKtot   =     85472.6719  EPtot      =   -297450.2959
 BOND   =      6614.2760  ANGLE   =     26318.8680  DIHED      =     18385.4924
 1-4 NB =      6314.5584  1-4 EEL =      3510.4619  VDWAALS    =     16228.7091
 EELEC  =   -374822.6616  EHBOND  =         0.0000  RESTRAINT  =         0.0000
 EKCMT  =         0.0000  VIRIAL  =         0.0000  VOLUME     =   1257703.0073
                                                    SURFTEN    =         0.0000
                                                    Density    =         1.0092
 ------------------------------------------------------------------------------


 NSTEP =   235000   TIME(PS) =    1470.000  TEMP(K) =   309.94  PRESS =     0.0
 Etot   =   -211714.4829  EKtot   =     85176.1406  EPtot      =   -296890.6236
 BOND   =      6719.5931  ANGLE   =     26305.4058  DIHED      =     18458.9877
 1-4 NB =      6322.1567  1-4 EEL =      3511.4800  VDWAALS    =     15989.8106
 EELEC  =   -374198.0575  EHBOND  =         0.0000  RESTRAINT  =         0.0000
 EKCMT  =         0.0000  VIRIAL  =         0.0000  VOLUME     =   1257807.6245
                                                    SURFTEN    =         0.0000
                                                    Density    =         1.0091
 ------------------------------------------------------------------------------


 NSTEP =   240000   TIME(PS) =    1480.000  TEMP(K) =   309.46  PRESS =     0.0
 Etot   =   -212140.9176  EKtot   =     85045.2188  EPtot      =   -297186.1364
 BOND   =      6756.7045  ANGLE   =     26340.8084  DIHED      =     18469.1684
 1-4 NB =      6290.2375  1-4 EEL =      3544.9272  VDWAALS    =     16569.9557
 EELEC  =   -375157.9379  EHBOND  =         0.0000  RESTRAINT  =         0.0000
 EKCMT  =         0.0000  VIRIAL  =         0.0000  VOLUME     =   1254716.7393
                                                    SURFTEN    =         0.0000
                                                    Density    =         1.0116
 ------------------------------------------------------------------------------


 NSTEP =   245000   TIME(PS) =    1490.000  TEMP(K) =   310.07  PRESS =     0.0
 Etot   =   -212005.9040  EKtot   =     85213.8359  EPtot      =   -297219.7400
 BOND   =      6799.7621  ANGLE   =     26235.3568  DIHED      =     18520.1213
 1-4 NB =      6333.8029  1-4 EEL =      3562.0991  VDWAALS    =     16332.1077
 EELEC  =   -375002.9899  EHBOND  =         0.0000  RESTRAINT  =         0.0000
 EKCMT  =         0.0000  VIRIAL  =         0.0000  VOLUME     =   1254312.1507
                                                    SURFTEN    =         0.0000
                                                    Density    =         1.0120
 ------------------------------------------------------------------------------


 NSTEP =   250000   TIME(PS) =    1500.000  TEMP(K) =   309.88  PRESS =     0.0
 Etot   =   -212530.5418  EKtot   =     85159.3047  EPtot      =   -297689.8465
 BOND   =      6770.2728  ANGLE   =     26245.1027  DIHED      =     18482.6498
 1-4 NB =      6325.0649  1-4 EEL =      3572.3203  VDWAALS    =     16574.0647
 EELEC  =   -375659.3217  EHBOND  =         0.0000  RESTRAINT  =         0.0000
 EKCMT  =         0.0000  VIRIAL  =         0.0000  VOLUME     =   1254681.5573
                                                    SURFTEN    =         0.0000
                                                    Density    =         1.0117
 ------------------------------------------------------------------------------


 NSTEP =   255000   TIME(PS) =    1510.000  TEMP(K) =   309.57  PRESS =     0.0
 Etot   =   -212028.5668  EKtot   =     85074.0234  EPtot      =   -297102.5903
 BOND   =      6810.4931  ANGLE   =     26194.7650  DIHED      =     18336.1099
 1-4 NB =      6341.6508  1-4 EEL =      3622.0589  VDWAALS    =     16418.1844
 EELEC  =   -374825.8524  EHBOND  =         0.0000  RESTRAINT  =         0.0000
 EKCMT  =         0.0000  VIRIAL  =         0.0000  VOLUME     =   1255421.8534
                                                    SURFTEN    =         0.0000
                                                    Density    =         1.0111
 ------------------------------------------------------------------------------


 NSTEP =   260000   TIME(PS) =    1520.000  TEMP(K) =   309.33  PRESS =     0.0
 Etot   =   -210993.0584  EKtot   =     85009.3516  EPtot      =   -296002.4099
 BOND   =      6771.2859  ANGLE   =     26560.4115  DIHED      =     18474.7565
 1-4 NB =      6356.6238  1-4 EEL =      3585.5550  VDWAALS    =     16231.4192
 EELEC  =   -373982.4618  EHBOND  =         0.0000  RESTRAINT  =         0.0000
 EKCMT  =         0.0000  VIRIAL  =         0.0000  VOLUME     =   1256875.0281
                                                    SURFTEN    =         0.0000
                                                    Density    =         1.0099
 ------------------------------------------------------------------------------


 NSTEP =   265000   TIME(PS) =    1530.000  TEMP(K) =   309.21  PRESS =     0.0
 Etot   =   -212238.7464  EKtot   =     84976.2031  EPtot      =   -297214.9495
 BOND   =      6676.0266  ANGLE   =     26407.4189  DIHED      =     18367.0290
 1-4 NB =      6270.4886  1-4 EEL =      3666.6940  VDWAALS    =     16330.9208
 EELEC  =   -374933.5274  EHBOND  =         0.0000  RESTRAINT  =         0.0000
 EKCMT  =         0.0000  VIRIAL  =         0.0000  VOLUME     =   1254330.0320
                                                    SURFTEN    =         0.0000
                                                    Density    =         1.0119
 ------------------------------------------------------------------------------


 NSTEP =   270000   TIME(PS) =    1540.000  TEMP(K) =   310.64  PRESS =     0.0
 Etot   =   -211897.4342  EKtot   =     85369.4922  EPtot      =   -297266.9263
 BOND   =      6688.1062  ANGLE   =     26217.4331  DIHED      =     18478.9192
 1-4 NB =      6332.7345  1-4 EEL =      3666.5917  VDWAALS    =     16459.4185
 EELEC  =   -375110.1295  EHBOND  =         0.0000  RESTRAINT  =         0.0000
 EKCMT  =         0.0000  VIRIAL  =         0.0000  VOLUME     =   1255729.5150
                                                    SURFTEN    =         0.0000
                                                    Density    =         1.0108
 ------------------------------------------------------------------------------


 NSTEP =   275000   TIME(PS) =    1550.000  TEMP(K) =   309.18  PRESS =     0.0
 Etot   =   -212551.4854  EKtot   =     84968.8594  EPtot      =   -297520.3447
 BOND   =      6693.4992  ANGLE   =     26452.9298  DIHED      =     18418.2621
 1-4 NB =      6315.1184  1-4 EEL =      3551.9409  VDWAALS    =     16178.0504
 EELEC  =   -375130.1455  EHBOND  =         0.0000  RESTRAINT  =         0.0000
 EKCMT  =         0.0000  VIRIAL  =         0.0000  VOLUME     =   1252527.4535
                                                    SURFTEN    =         0.0000
                                                    Density    =         1.0134
 ------------------------------------------------------------------------------


 NSTEP =   280000   TIME(PS) =    1560.000  TEMP(K) =   310.20  PRESS =     0.0
 Etot   =   -211642.7611  EKtot   =     85247.2578  EPtot      =   -296890.0189
 BOND   =      6710.1763  ANGLE   =     26401.5251  DIHED      =     18443.7848
 1-4 NB =      6336.5863  1-4 EEL =      3601.7735  VDWAALS    =     15872.7162
 EELEC  =   -374256.5811  EHBOND  =         0.0000  RESTRAINT  =         0.0000
 EKCMT  =         0.0000  VIRIAL  =         0.0000  VOLUME     =   1254943.7983
                                                    SURFTEN    =         0.0000
                                                    Density    =         1.0114
 ------------------------------------------------------------------------------


 NSTEP =   285000   TIME(PS) =    1570.000  TEMP(K) =   311.40  PRESS =     0.0
 Etot   =   -211751.1584  EKtot   =     85577.9609  EPtot      =   -297329.1193
 BOND   =      6714.9657  ANGLE   =     26229.9225  DIHED      =     18546.2435
 1-4 NB =      6241.3585  1-4 EEL =      3541.0706  VDWAALS    =     15819.5626
 EELEC  =   -374422.2427  EHBOND  =         0.0000  RESTRAINT  =         0.0000
 EKCMT  =         0.0000  VIRIAL  =         0.0000  VOLUME     =   1254781.0683
                                                    SURFTEN    =         0.0000
                                                    Density    =         1.0116
 ------------------------------------------------------------------------------


 NSTEP =   290000   TIME(PS) =    1580.000  TEMP(K) =   309.78  PRESS =     0.0
 Etot   =   -211847.1366  EKtot   =     85131.8750  EPtot      =   -296979.0116
 BOND   =      6721.0127  ANGLE   =     26393.8223  DIHED      =     18414.4348
 1-4 NB =      6290.6712  1-4 EEL =      3554.1300  VDWAALS    =     16046.4294
 EELEC  =   -374399.5121  EHBOND  =         0.0000  RESTRAINT  =         0.0000
 EKCMT  =         0.0000  VIRIAL  =         0.0000  VOLUME     =   1255762.0434
                                                    SURFTEN    =         0.0000
                                                    Density    =         1.0108
 ------------------------------------------------------------------------------


 NSTEP =   295000   TIME(PS) =    1590.000  TEMP(K) =   310.97  PRESS =     0.0
 Etot   =   -211908.2312  EKtot   =     85461.1562  EPtot      =   -297369.3874
 BOND   =      6792.8295  ANGLE   =     26305.4202  DIHED      =     18445.7248
 1-4 NB =      6319.2851  1-4 EEL =      3575.4419  VDWAALS    =     16007.8460
 EELEC  =   -374815.9348  EHBOND  =         0.0000  RESTRAINT  =         0.0000
 EKCMT  =         0.0000  VIRIAL  =         0.0000  VOLUME     =   1256995.0790
                                                    SURFTEN    =         0.0000
                                                    Density    =         1.0098
 ------------------------------------------------------------------------------


 NSTEP =   300000   TIME(PS) =    1600.000  TEMP(K) =   310.78  PRESS =     0.0
 Etot   =   -212147.3697  EKtot   =     85408.5391  EPtot      =   -297555.9088
 BOND   =      6687.8073  ANGLE   =     26265.2948  DIHED      =     18444.9924
 1-4 NB =      6318.3678  1-4 EEL =      3509.0676  VDWAALS    =     16275.0831
 EELEC  =   -375056.5217  EHBOND  =         0.0000  RESTRAINT  =         0.0000
 EKCMT  =         0.0000  VIRIAL  =         0.0000  VOLUME     =   1256554.8523
                                                    SURFTEN    =         0.0000
                                                    Density    =         1.0101
 ------------------------------------------------------------------------------


 NSTEP =   305000   TIME(PS) =    1610.000  TEMP(K) =   310.34  PRESS =     0.0
 Etot   =   -211883.1188  EKtot   =     85287.1328  EPtot      =   -297170.2516
 BOND   =      6687.5311  ANGLE   =     26334.2893  DIHED      =     18412.3974
 1-4 NB =      6260.9809  1-4 EEL =      3519.3970  VDWAALS    =     16387.3325
 EELEC  =   -374772.1798  EHBOND  =         0.0000  RESTRAINT  =         0.0000
 EKCMT  =         0.0000  VIRIAL  =         0.0000  VOLUME     =   1257585.4035
                                                    SURFTEN    =         0.0000
                                                    Density    =         1.0093
 ------------------------------------------------------------------------------


 NSTEP =   310000   TIME(PS) =    1620.000  TEMP(K) =   311.13  PRESS =     0.0
 Etot   =   -211864.4566  EKtot   =     85503.7344  EPtot      =   -297368.1910
 BOND   =      6637.3428  ANGLE   =     26262.9210  DIHED      =     18445.4989
 1-4 NB =      6337.5751  1-4 EEL =      3577.5759  VDWAALS    =     16240.2378
 EELEC  =   -374869.3426  EHBOND  =         0.0000  RESTRAINT  =         0.0000
 EKCMT  =         0.0000  VIRIAL  =         0.0000  VOLUME     =   1256774.1289
                                                    SURFTEN    =         0.0000
                                                    Density    =         1.0100
 ------------------------------------------------------------------------------


 NSTEP =   315000   TIME(PS) =    1630.000  TEMP(K) =   310.72  PRESS =     0.0
 Etot   =   -211357.4852  EKtot   =     85391.7891  EPtot      =   -296749.2743
 BOND   =      6747.6584  ANGLE   =     26451.5303  DIHED      =     18494.7226
 1-4 NB =      6330.7193  1-4 EEL =      3512.6486  VDWAALS    =     15714.1183
 EELEC  =   -374000.6718  EHBOND  =         0.0000  RESTRAINT  =         0.0000
 EKCMT  =         0.0000  VIRIAL  =         0.0000  VOLUME     =   1256679.8139
                                                    SURFTEN    =         0.0000
                                                    Density    =         1.0100
 ------------------------------------------------------------------------------


 NSTEP =   320000   TIME(PS) =    1640.000  TEMP(K) =   309.87  PRESS =     0.0
 Etot   =   -211652.2378  EKtot   =     85158.0703  EPtot      =   -296810.3081
 BOND   =      6726.0065  ANGLE   =     26611.2353  DIHED      =     18424.8461
 1-4 NB =      6280.5045  1-4 EEL =      3544.4626  VDWAALS    =     16142.3217
 EELEC  =   -374539.6849  EHBOND  =         0.0000  RESTRAINT  =         0.0000
 EKCMT  =         0.0000  VIRIAL  =         0.0000  VOLUME     =   1256334.6036
                                                    SURFTEN    =         0.0000
                                                    Density    =         1.0103
 ------------------------------------------------------------------------------


 NSTEP =   325000   TIME(PS) =    1650.000  TEMP(K) =   309.80  PRESS =     0.0
 Etot   =   -212039.8183  EKtot   =     85139.0156  EPtot      =   -297178.8340
 BOND   =      6735.7991  ANGLE   =     26272.8525  DIHED      =     18485.4828
 1-4 NB =      6316.9519  1-4 EEL =      3477.2557  VDWAALS    =     15638.3440
 EELEC  =   -374105.5200  EHBOND  =         0.0000  RESTRAINT  =         0.0000
 EKCMT  =         0.0000  VIRIAL  =         0.0000  VOLUME     =   1257162.2284
                                                    SURFTEN    =         0.0000
                                                    Density    =         1.0097
 ------------------------------------------------------------------------------


 NSTEP =   330000   TIME(PS) =    1660.000  TEMP(K) =   309.96  PRESS =     0.0
 Etot   =   -211630.0773  EKtot   =     85182.8906  EPtot      =   -296812.9680
 BOND   =      6761.4970  ANGLE   =     26376.8630  DIHED      =     18504.5792
 1-4 NB =      6284.5966  1-4 EEL =      3479.8079  VDWAALS    =     15927.7110
 EELEC  =   -374148.0226  EHBOND  =         0.0000  RESTRAINT  =         0.0000
 EKCMT  =         0.0000  VIRIAL  =         0.0000  VOLUME     =   1256791.6526
                                                    SURFTEN    =         0.0000
                                                    Density    =         1.0100
 ------------------------------------------------------------------------------


 NSTEP =   335000   TIME(PS) =    1670.000  TEMP(K) =   311.88  PRESS =     0.0
 Etot   =   -211192.0358  EKtot   =     85710.5547  EPtot      =   -296902.5905
 BOND   =      6706.1645  ANGLE   =     26550.4988  DIHED      =     18491.9159
 1-4 NB =      6332.5885  1-4 EEL =      3567.4185  VDWAALS    =     16215.1655
 EELEC  =   -374766.3422  EHBOND  =         0.0000  RESTRAINT  =         0.0000
 EKCMT  =         0.0000  VIRIAL  =         0.0000  VOLUME     =   1256502.4712
                                                    SURFTEN    =         0.0000
                                                    Density    =         1.0102
 ------------------------------------------------------------------------------


 NSTEP =   340000   TIME(PS) =    1680.000  TEMP(K) =   310.78  PRESS =     0.0
 Etot   =   -212133.1019  EKtot   =     85408.7500  EPtot      =   -297541.8519
 BOND   =      6670.3923  ANGLE   =     26344.6006  DIHED      =     18363.8970
 1-4 NB =      6304.2986  1-4 EEL =      3483.9088  VDWAALS    =     15698.8529
 EELEC  =   -374407.8020  EHBOND  =         0.0000  RESTRAINT  =         0.0000
 EKCMT  =         0.0000  VIRIAL  =         0.0000  VOLUME     =   1256888.5379
                                                    SURFTEN    =         0.0000
                                                    Density    =         1.0099
 ------------------------------------------------------------------------------


 NSTEP =   345000   TIME(PS) =    1690.000  TEMP(K) =   309.58  PRESS =     0.0
 Etot   =   -212617.4914  EKtot   =     85078.8750  EPtot      =   -297696.3664
 BOND   =      6673.9457  ANGLE   =     26449.5416  DIHED      =     18315.6951
 1-4 NB =      6322.0309  1-4 EEL =      3602.1659  VDWAALS    =     16564.6181
 EELEC  =   -375624.3638  EHBOND  =         0.0000  RESTRAINT  =         0.0000
 EKCMT  =         0.0000  VIRIAL  =         0.0000  VOLUME     =   1255450.7436
                                                    SURFTEN    =         0.0000
                                                    Density    =         1.0110
 ------------------------------------------------------------------------------


 NSTEP =   350000   TIME(PS) =    1700.000  TEMP(K) =   310.82  PRESS =     0.0
 Etot   =   -211551.8402  EKtot   =     85417.5938  EPtot      =   -296969.4340
 BOND   =      6775.1301  ANGLE   =     26332.9480  DIHED      =     18339.7053
 1-4 NB =      6329.6355  1-4 EEL =      3583.1734  VDWAALS    =     16095.2012
 EELEC  =   -374425.2275  EHBOND  =         0.0000  RESTRAINT  =         0.0000
 EKCMT  =         0.0000  VIRIAL  =         0.0000  VOLUME     =   1255403.0495
                                                    SURFTEN    =         0.0000
                                                    Density    =         1.0111
 ------------------------------------------------------------------------------


 NSTEP =   355000   TIME(PS) =    1710.000  TEMP(K) =   311.45  PRESS =     0.0
 Etot   =   -211758.4061  EKtot   =     85592.1328  EPtot      =   -297350.5389
 BOND   =      6699.9349  ANGLE   =     26445.3169  DIHED      =     18442.7188
 1-4 NB =      6261.6836  1-4 EEL =      3557.1285  VDWAALS    =     16433.8901
 EELEC  =   -375191.2116  EHBOND  =         0.0000  RESTRAINT  =         0.0000
 EKCMT  =         0.0000  VIRIAL  =         0.0000  VOLUME     =   1257102.6235
                                                    SURFTEN    =         0.0000
                                                    Density    =         1.0097
 ------------------------------------------------------------------------------


 NSTEP =   360000   TIME(PS) =    1720.000  TEMP(K) =   309.14  PRESS =     0.0
 Etot   =   -212374.0506  EKtot   =     84958.4844  EPtot      =   -297332.5349
 BOND   =      6695.0654  ANGLE   =     26275.2248  DIHED      =     18425.0369
 1-4 NB =      6335.2573  1-4 EEL =      3551.6287  VDWAALS    =     16580.9982
 EELEC  =   -375195.7461  EHBOND  =         0.0000  RESTRAINT  =         0.0000
 EKCMT  =         0.0000  VIRIAL  =         0.0000  VOLUME     =   1254902.9480
                                                    SURFTEN    =         0.0000
                                                    Density    =         1.0115
 ------------------------------------------------------------------------------


 NSTEP =   365000   TIME(PS) =    1730.000  TEMP(K) =   310.96  PRESS =     0.0
 Etot   =   -212100.1360  EKtot   =     85458.2266  EPtot      =   -297558.3626
 BOND   =      6643.3192  ANGLE   =     26385.1745  DIHED      =     18406.7353
 1-4 NB =      6323.1292  1-4 EEL =      3500.6949  VDWAALS    =     16117.1795
 EELEC  =   -374934.5952  EHBOND  =         0.0000  RESTRAINT  =         0.0000
 EKCMT  =         0.0000  VIRIAL  =         0.0000  VOLUME     =   1253375.5462
                                                    SURFTEN    =         0.0000
                                                    Density    =         1.0127
 ------------------------------------------------------------------------------


 NSTEP =   370000   TIME(PS) =    1740.000  TEMP(K) =   310.41  PRESS =     0.0
 Etot   =   -211822.1204  EKtot   =     85306.5781  EPtot      =   -297128.6985
 BOND   =      6809.5053  ANGLE   =     26150.5796  DIHED      =     18425.0293
 1-4 NB =      6266.7490  1-4 EEL =      3521.8644  VDWAALS    =     15914.0250
 EELEC  =   -374216.4510  EHBOND  =         0.0000  RESTRAINT  =         0.0000
 EKCMT  =         0.0000  VIRIAL  =         0.0000  VOLUME     =   1256298.9163
                                                    SURFTEN    =         0.0000
                                                    Density    =         1.0104
 ------------------------------------------------------------------------------


 NSTEP =   375000   TIME(PS) =    1750.000  TEMP(K) =   310.57  PRESS =     0.0
 Etot   =   -211666.4530  EKtot   =     85350.1406  EPtot      =   -297016.5936
 BOND   =      6759.7792  ANGLE   =     26253.1365  DIHED      =     18499.3062
 1-4 NB =      6276.9401  1-4 EEL =      3505.2131  VDWAALS    =     15814.4681
 EELEC  =   -374125.4367  EHBOND  =         0.0000  RESTRAINT  =         0.0000
 EKCMT  =         0.0000  VIRIAL  =         0.0000  VOLUME     =   1255592.5063
                                                    SURFTEN    =         0.0000
                                                    Density    =         1.0109
 ------------------------------------------------------------------------------


 NSTEP =   380000   TIME(PS) =    1760.000  TEMP(K) =   309.29  PRESS =     0.0
 Etot   =   -212365.2839  EKtot   =     84998.4609  EPtot      =   -297363.7448
 BOND   =      6750.8549  ANGLE   =     26350.7594  DIHED      =     18482.4063
 1-4 NB =      6331.8122  1-4 EEL =      3513.6531  VDWAALS    =     16159.2537
 EELEC  =   -374952.4844  EHBOND  =         0.0000  RESTRAINT  =         0.0000
 EKCMT  =         0.0000  VIRIAL  =         0.0000  VOLUME     =   1255337.6253
                                                    SURFTEN    =         0.0000
                                                    Density    =         1.0111
 ------------------------------------------------------------------------------


 NSTEP =   385000   TIME(PS) =    1770.000  TEMP(K) =   309.81  PRESS =     0.0
 Etot   =   -212440.3248  EKtot   =     85141.6250  EPtot      =   -297581.9498
 BOND   =      6610.6441  ANGLE   =     26402.1922  DIHED      =     18314.9576
 1-4 NB =      6329.7065  1-4 EEL =      3552.2340  VDWAALS    =     16016.5226
 EELEC  =   -374808.2068  EHBOND  =         0.0000  RESTRAINT  =         0.0000
 EKCMT  =         0.0000  VIRIAL  =         0.0000  VOLUME     =   1255676.3431
                                                    SURFTEN    =         0.0000
                                                    Density    =         1.0109
 ------------------------------------------------------------------------------


 NSTEP =   390000   TIME(PS) =    1780.000  TEMP(K) =   308.60  PRESS =     0.0
 Etot   =   -212269.8081  EKtot   =     84808.0156  EPtot      =   -297077.8237
 BOND   =      6606.9315  ANGLE   =     26318.0781  DIHED      =     18330.1448
 1-4 NB =      6318.6039  1-4 EEL =      3563.7749  VDWAALS    =     16238.0415
 EELEC  =   -374453.3985  EHBOND  =         0.0000  RESTRAINT  =         0.0000
 EKCMT  =         0.0000  VIRIAL  =         0.0000  VOLUME     =   1255285.9478
                                                    SURFTEN    =         0.0000
                                                    Density    =         1.0112
 ------------------------------------------------------------------------------


 NSTEP =   395000   TIME(PS) =    1790.000  TEMP(K) =   311.14  PRESS =     0.0
 Etot   =   -211477.4182  EKtot   =     85507.0781  EPtot      =   -296984.4963
 BOND   =      6805.2943  ANGLE   =     26162.6325  DIHED      =     18497.6717
 1-4 NB =      6325.8950  1-4 EEL =      3552.2351  VDWAALS    =     16018.7012
 EELEC  =   -374346.9261  EHBOND  =         0.0000  RESTRAINT  =         0.0000
 EKCMT  =         0.0000  VIRIAL  =         0.0000  VOLUME     =   1253788.8429
                                                    SURFTEN    =         0.0000
                                                    Density    =         1.0124
 ------------------------------------------------------------------------------


 NSTEP =   400000   TIME(PS) =    1800.000  TEMP(K) =   309.39  PRESS =     0.0
 Etot   =   -211771.3985  EKtot   =     85026.1016  EPtot      =   -296797.5000
 BOND   =      6666.7333  ANGLE   =     26409.7489  DIHED      =     18493.6926
 1-4 NB =      6396.3638  1-4 EEL =      3647.2726  VDWAALS    =     16107.8260
 EELEC  =   -374519.1373  EHBOND  =         0.0000  RESTRAINT  =         0.0000
 EKCMT  =         0.0000  VIRIAL  =         0.0000  VOLUME     =   1255788.2974
                                                    SURFTEN    =         0.0000
                                                    Density    =         1.0108
 ------------------------------------------------------------------------------


 NSTEP =   405000   TIME(PS) =    1810.000  TEMP(K) =   308.91  PRESS =     0.0
 Etot   =   -212007.9837  EKtot   =     84894.6641  EPtot      =   -296902.6477
 BOND   =      6585.9875  ANGLE   =     26254.6980  DIHED      =     18534.7922
 1-4 NB =      6313.1335  1-4 EEL =      3560.6076  VDWAALS    =     15834.5268
 EELEC  =   -373986.3934  EHBOND  =         0.0000  RESTRAINT  =         0.0000
 EKCMT  =         0.0000  VIRIAL  =         0.0000  VOLUME     =   1256754.1901
                                                    SURFTEN    =         0.0000
                                                    Density    =         1.0100
 ------------------------------------------------------------------------------


 NSTEP =   410000   TIME(PS) =    1820.000  TEMP(K) =   310.73  PRESS =     0.0
 Etot   =   -211394.6887  EKtot   =     85393.2578  EPtot      =   -296787.9465
 BOND   =      6767.6555  ANGLE   =     26567.3172  DIHED      =     18438.0716
 1-4 NB =      6299.4917  1-4 EEL =      3519.9912  VDWAALS    =     16469.5095
 EELEC  =   -374849.9832  EHBOND  =         0.0000  RESTRAINT  =         0.0000
 EKCMT  =         0.0000  VIRIAL  =         0.0000  VOLUME     =   1258271.0507
                                                    SURFTEN    =         0.0000
                                                    Density    =         1.0088
 ------------------------------------------------------------------------------


 NSTEP =   415000   TIME(PS) =    1830.000  TEMP(K) =   310.72  PRESS =     0.0
 Etot   =   -212174.9033  EKtot   =     85390.1016  EPtot      =   -297565.0049
 BOND   =      6739.2345  ANGLE   =     26328.1836  DIHED      =     18376.2531
 1-4 NB =      6283.5927  1-4 EEL =      3478.3390  VDWAALS    =     16684.8811
 EELEC  =   -375455.4888  EHBOND  =         0.0000  RESTRAINT  =         0.0000
 EKCMT  =         0.0000  VIRIAL  =         0.0000  VOLUME     =   1257640.5370
                                                    SURFTEN    =         0.0000
                                                    Density    =         1.0093
 ------------------------------------------------------------------------------


 NSTEP =   420000   TIME(PS) =    1840.000  TEMP(K) =   311.13  PRESS =     0.0
 Etot   =   -211476.2559  EKtot   =     85502.7031  EPtot      =   -296978.9591
 BOND   =      6703.5170  ANGLE   =     26351.5423  DIHED      =     18377.1688
 1-4 NB =      6290.6701  1-4 EEL =      3541.8407  VDWAALS    =     15920.7829
 EELEC  =   -374164.4810  EHBOND  =         0.0000  RESTRAINT  =         0.0000
 EKCMT  =         0.0000  VIRIAL  =         0.0000  VOLUME     =   1255710.5240
                                                    SURFTEN    =         0.0000
                                                    Density    =         1.0108
 ------------------------------------------------------------------------------


 NSTEP =   425000   TIME(PS) =    1850.000  TEMP(K) =   311.57  PRESS =     0.0
 Etot   =   -211555.5698  EKtot   =     85624.9531  EPtot      =   -297180.5229
 BOND   =      6708.6452  ANGLE   =     26005.8439  DIHED      =     18420.4032
 1-4 NB =      6307.5459  1-4 EEL =      3602.8942  VDWAALS    =     15927.9291
 EELEC  =   -374153.7844  EHBOND  =         0.0000  RESTRAINT  =         0.0000
 EKCMT  =         0.0000  VIRIAL  =         0.0000  VOLUME     =   1258438.1348
                                                    SURFTEN    =         0.0000
                                                    Density    =         1.0086
 ------------------------------------------------------------------------------


 NSTEP =   430000   TIME(PS) =    1860.000  TEMP(K) =   310.59  PRESS =     0.0
 Etot   =   -211669.6040  EKtot   =     85354.6797  EPtot      =   -297024.2837
 BOND   =      6766.4552  ANGLE   =     26455.9485  DIHED      =     18470.5690
 1-4 NB =      6303.4608  1-4 EEL =      3565.4664  VDWAALS    =     16097.1308
 EELEC  =   -374683.3144  EHBOND  =         0.0000  RESTRAINT  =         0.0000
 EKCMT  =         0.0000  VIRIAL  =         0.0000  VOLUME     =   1257302.2892
                                                    SURFTEN    =         0.0000
                                                    Density    =         1.0095
 ------------------------------------------------------------------------------


 NSTEP =   435000   TIME(PS) =    1870.000  TEMP(K) =   309.62  PRESS =     0.0
 Etot   =   -211862.0366  EKtot   =     85089.5703  EPtot      =   -296951.6069
 BOND   =      6725.2120  ANGLE   =     26410.5958  DIHED      =     18489.7056
 1-4 NB =      6316.2473  1-4 EEL =      3578.4284  VDWAALS    =     16034.2858
 EELEC  =   -374506.0818  EHBOND  =         0.0000  RESTRAINT  =         0.0000
 EKCMT  =         0.0000  VIRIAL  =         0.0000  VOLUME     =   1255206.5742
                                                    SURFTEN    =         0.0000
                                                    Density    =         1.0112
 ------------------------------------------------------------------------------


 NSTEP =   440000   TIME(PS) =    1880.000  TEMP(K) =   309.68  PRESS =     0.0
 Etot   =   -211700.5098  EKtot   =     85105.5469  EPtot      =   -296806.0567
 BOND   =      6767.6361  ANGLE   =     26425.3921  DIHED      =     18414.4955
 1-4 NB =      6309.5513  1-4 EEL =      3604.4669  VDWAALS    =     15997.1577
 EELEC  =   -374324.7564  EHBOND  =         0.0000  RESTRAINT  =         0.0000
 EKCMT  =         0.0000  VIRIAL  =         0.0000  VOLUME     =   1253909.6331
                                                    SURFTEN    =         0.0000
                                                    Density    =         1.0123
 ------------------------------------------------------------------------------


 NSTEP =   445000   TIME(PS) =    1890.000  TEMP(K) =   309.47  PRESS =     0.0
 Etot   =   -211865.5072  EKtot   =     85047.0234  EPtot      =   -296912.5306
 BOND   =      6716.8505  ANGLE   =     26384.3871  DIHED      =     18374.5463
 1-4 NB =      6310.5345  1-4 EEL =      3611.1622  VDWAALS    =     16498.2782
 EELEC  =   -374808.2894  EHBOND  =         0.0000  RESTRAINT  =         0.0000
 EKCMT  =         0.0000  VIRIAL  =         0.0000  VOLUME     =   1256088.8420
                                                    SURFTEN    =         0.0000
                                                    Density    =         1.0105
 ------------------------------------------------------------------------------


 NSTEP =   450000   TIME(PS) =    1900.000  TEMP(K) =   310.33  PRESS =     0.0
 Etot   =   -212061.1712  EKtot   =     85284.6719  EPtot      =   -297345.8431
 BOND   =      6732.4092  ANGLE   =     26228.0684  DIHED      =     18432.4615
 1-4 NB =      6272.7230  1-4 EEL =      3532.8866  VDWAALS    =     16304.1239
 EELEC  =   -374848.5157  EHBOND  =         0.0000  RESTRAINT  =         0.0000
 EKCMT  =         0.0000  VIRIAL  =         0.0000  VOLUME     =   1255975.8793
                                                    SURFTEN    =         0.0000
                                                    Density    =         1.0106
 ------------------------------------------------------------------------------


 NSTEP =   455000   TIME(PS) =    1910.000  TEMP(K) =   309.72  PRESS =     0.0
 Etot   =   -212132.8734  EKtot   =     85116.1484  EPtot      =   -297249.0218
 BOND   =      6780.0677  ANGLE   =     26207.3640  DIHED      =     18480.1894
 1-4 NB =      6302.2100  1-4 EEL =      3567.5848  VDWAALS    =     16302.8135
 EELEC  =   -374889.2514  EHBOND  =         0.0000  RESTRAINT  =         0.0000
 EKCMT  =         0.0000  VIRIAL  =         0.0000  VOLUME     =   1254344.2322
                                                    SURFTEN    =         0.0000
                                                    Density    =         1.0119
 ------------------------------------------------------------------------------


 NSTEP =   460000   TIME(PS) =    1920.000  TEMP(K) =   307.87  PRESS =     0.0
 Etot   =   -212891.1940  EKtot   =     84607.4844  EPtot      =   -297498.6784
 BOND   =      6652.7289  ANGLE   =     26212.0898  DIHED      =     18402.7357
 1-4 NB =      6325.4038  1-4 EEL =      3534.0391  VDWAALS    =     16407.0059
 EELEC  =   -375032.6816  EHBOND  =         0.0000  RESTRAINT  =         0.0000
 EKCMT  =         0.0000  VIRIAL  =         0.0000  VOLUME     =   1256319.5529
                                                    SURFTEN    =         0.0000
                                                    Density    =         1.0103
 ------------------------------------------------------------------------------


 NSTEP =   465000   TIME(PS) =    1930.000  TEMP(K) =   310.68  PRESS =     0.0
 Etot   =   -211509.9788  EKtot   =     85381.6328  EPtot      =   -296891.6116
 BOND   =      6643.3901  ANGLE   =     26342.4631  DIHED      =     18523.9289
 1-4 NB =      6323.7444  1-4 EEL =      3526.6007  VDWAALS    =     16079.3655
 EELEC  =   -374331.1044  EHBOND  =         0.0000  RESTRAINT  =         0.0000
 EKCMT  =         0.0000  VIRIAL  =         0.0000  VOLUME     =   1257126.6844
                                                    SURFTEN    =         0.0000
                                                    Density    =         1.0097
 ------------------------------------------------------------------------------


 NSTEP =   470000   TIME(PS) =    1940.000  TEMP(K) =   310.39  PRESS =     0.0
 Etot   =   -211570.0674  EKtot   =     85300.2656  EPtot      =   -296870.3330
 BOND   =      6791.4056  ANGLE   =     26304.9030  DIHED      =     18503.9416
 1-4 NB =      6272.7938  1-4 EEL =      3520.6720  VDWAALS    =     16301.6341
 EELEC  =   -374565.6832  EHBOND  =         0.0000  RESTRAINT  =         0.0000
 EKCMT  =         0.0000  VIRIAL  =         0.0000  VOLUME     =   1257788.9165
                                                    SURFTEN    =         0.0000
                                                    Density    =         1.0092
 ------------------------------------------------------------------------------


 NSTEP =   475000   TIME(PS) =    1950.000  TEMP(K) =   309.10  PRESS =     0.0
 Etot   =   -211869.3568  EKtot   =     84946.5781  EPtot      =   -296815.9350
 BOND   =      6807.8574  ANGLE   =     26349.7340  DIHED      =     18451.1994
 1-4 NB =      6303.0259  1-4 EEL =      3488.8028  VDWAALS    =     15728.9197
 EELEC  =   -373945.4743  EHBOND  =         0.0000  RESTRAINT  =         0.0000
 EKCMT  =         0.0000  VIRIAL  =         0.0000  VOLUME     =   1258130.2872
                                                    SURFTEN    =         0.0000
                                                    Density    =         1.0089
 ------------------------------------------------------------------------------


 NSTEP =   480000   TIME(PS) =    1960.000  TEMP(K) =   310.45  PRESS =     0.0
 Etot   =   -211727.3295  EKtot   =     85317.9766  EPtot      =   -297045.3060
 BOND   =      6758.2892  ANGLE   =     26133.7902  DIHED      =     18489.2435
 1-4 NB =      6277.7888  1-4 EEL =      3515.5593  VDWAALS    =     16259.3756
 EELEC  =   -374479.3527  EHBOND  =         0.0000  RESTRAINT  =         0.0000
 EKCMT  =         0.0000  VIRIAL  =         0.0000  VOLUME     =   1256151.5095
                                                    SURFTEN    =         0.0000
                                                    Density    =         1.0105
 ------------------------------------------------------------------------------


 NSTEP =   485000   TIME(PS) =    1970.000  TEMP(K) =   311.30  PRESS =     0.0
 Etot   =   -210791.0159  EKtot   =     85550.0938  EPtot      =   -296341.1096
 BOND   =      6809.0963  ANGLE   =     26440.3788  DIHED      =     18562.9758
 1-4 NB =      6352.4252  1-4 EEL =      3533.4092  VDWAALS    =     16036.7119
 EELEC  =   -374076.1068  EHBOND  =         0.0000  RESTRAINT  =         0.0000
 EKCMT  =         0.0000  VIRIAL  =         0.0000  VOLUME     =   1256022.9859
                                                    SURFTEN    =         0.0000
                                                    Density    =         1.0106
 ------------------------------------------------------------------------------


 NSTEP =   490000   TIME(PS) =    1980.000  TEMP(K) =   309.88  PRESS =     0.0
 Etot   =   -211641.7968  EKtot   =     85160.2891  EPtot      =   -296802.0859
 BOND   =      6658.6765  ANGLE   =     26488.4615  DIHED      =     18415.1260
 1-4 NB =      6336.0570  1-4 EEL =      3586.0167  VDWAALS    =     16393.2364
 EELEC  =   -374679.6600  EHBOND  =         0.0000  RESTRAINT  =         0.0000
 EKCMT  =         0.0000  VIRIAL  =         0.0000  VOLUME     =   1258914.4316
                                                    SURFTEN    =         0.0000
                                                    Density    =         1.0083
 ------------------------------------------------------------------------------


 NSTEP =   495000   TIME(PS) =    1990.000  TEMP(K) =   311.46  PRESS =     0.0
 Etot   =   -211005.4845  EKtot   =     85593.4766  EPtot      =   -296598.9611
 BOND   =      6784.1593  ANGLE   =     26239.2467  DIHED      =     18477.0065
 1-4 NB =      6335.2846  1-4 EEL =      3523.0776  VDWAALS    =     16124.4061
 EELEC  =   -374082.1418  EHBOND  =         0.0000  RESTRAINT  =         0.0000
 EKCMT  =         0.0000  VIRIAL  =         0.0000  VOLUME     =   1255476.8504
                                                    SURFTEN    =         0.0000
                                                    Density    =         1.0110
 ------------------------------------------------------------------------------


 NSTEP =   500000   TIME(PS) =    2000.000  TEMP(K) =   308.53  PRESS =     0.0
 Etot   =   -211910.2311  EKtot   =     84788.4453  EPtot      =   -296698.6764
 BOND   =      6737.2979  ANGLE   =     26275.9143  DIHED      =     18420.1078
 1-4 NB =      6364.1010  1-4 EEL =      3550.2221  VDWAALS    =     16277.1013
 EELEC  =   -374323.4209  EHBOND  =         0.0000  RESTRAINT  =         0.0000
 EKCMT  =         0.0000  VIRIAL  =         0.0000  VOLUME     =   1257997.2629
                                                    SURFTEN    =         0.0000
                                                    Density    =         1.0090
 ------------------------------------------------------------------------------


 NSTEP =   505000   TIME(PS) =    2010.000  TEMP(K) =   309.39  PRESS =     0.0
 Etot   =   -212381.8506  EKtot   =     85025.2969  EPtot      =   -297407.1475
 BOND   =      6767.7516  ANGLE   =     26248.8088  DIHED      =     18432.4375
 1-4 NB =      6337.6789  1-4 EEL =      3493.0860  VDWAALS    =     16329.3089
 EELEC  =   -375016.2192  EHBOND  =         0.0000  RESTRAINT  =         0.0000
 EKCMT  =         0.0000  VIRIAL  =         0.0000  VOLUME     =   1254661.4305
                                                    SURFTEN    =         0.0000
                                                    Density    =         1.0117
 ------------------------------------------------------------------------------


 NSTEP =   510000   TIME(PS) =    2020.000  TEMP(K) =   309.33  PRESS =     0.0
 Etot   =   -212287.0191  EKtot   =     85008.5312  EPtot      =   -297295.5503
 BOND   =      6792.4749  ANGLE   =     26075.0238  DIHED      =     18361.3001
 1-4 NB =      6295.7838  1-4 EEL =      3510.1421  VDWAALS    =     16037.0231
 EELEC  =   -374367.2981  EHBOND  =         0.0000  RESTRAINT  =         0.0000
 EKCMT  =         0.0000  VIRIAL  =         0.0000  VOLUME     =   1255384.0344
                                                    SURFTEN    =         0.0000
                                                    Density    =         1.0111
 ------------------------------------------------------------------------------


 NSTEP =   515000   TIME(PS) =    2030.000  TEMP(K) =   310.95  PRESS =     0.0
 Etot   =   -211460.0582  EKtot   =     85454.1328  EPtot      =   -296914.1911
 BOND   =      6778.8820  ANGLE   =     26439.3289  DIHED      =     18454.2639
 1-4 NB =      6372.7442  1-4 EEL =      3669.2440  VDWAALS    =     16224.3764
 EELEC  =   -374853.0304  EHBOND  =         0.0000  RESTRAINT  =         0.0000
 EKCMT  =         0.0000  VIRIAL  =         0.0000  VOLUME     =   1254623.7312
                                                    SURFTEN    =         0.0000
                                                    Density    =         1.0117
 ------------------------------------------------------------------------------


 NSTEP =   520000   TIME(PS) =    2040.000  TEMP(K) =   309.85  PRESS =     0.0
 Etot   =   -212051.1385  EKtot   =     85150.9531  EPtot      =   -297202.0916
 BOND   =      6642.4722  ANGLE   =     26387.6327  DIHED      =     18424.6732
 1-4 NB =      6329.3899  1-4 EEL =      3616.2444  VDWAALS    =     16071.2589
 EELEC  =   -374673.7630  EHBOND  =         0.0000  RESTRAINT  =         0.0000
 EKCMT  =         0.0000  VIRIAL  =         0.0000  VOLUME     =   1256322.5394
                                                    SURFTEN    =         0.0000
                                                    Density    =         1.0103
 ------------------------------------------------------------------------------


 NSTEP =   525000   TIME(PS) =    2050.000  TEMP(K) =   311.01  PRESS =     0.0
 Etot   =   -212419.7711  EKtot   =     85470.3906  EPtot      =   -297890.1617
 BOND   =      6526.9305  ANGLE   =     26260.0775  DIHED      =     18381.4746
 1-4 NB =      6337.7873  1-4 EEL =      3536.2517  VDWAALS    =     16285.4310
 EELEC  =   -375218.1143  EHBOND  =         0.0000  RESTRAINT  =         0.0000
 EKCMT  =         0.0000  VIRIAL  =         0.0000  VOLUME     =   1256796.0399
                                                    SURFTEN    =         0.0000
                                                    Density    =         1.0100
 ------------------------------------------------------------------------------


 NSTEP =   530000   TIME(PS) =    2060.000  TEMP(K) =   309.74  PRESS =     0.0
 Etot   =   -211926.2698  EKtot   =     85122.9141  EPtot      =   -297049.1839
 BOND   =      6684.5121  ANGLE   =     26118.3044  DIHED      =     18430.4229
 1-4 NB =      6376.2303  1-4 EEL =      3510.5393  VDWAALS    =     16372.3653
 EELEC  =   -374541.5583  EHBOND  =         0.0000  RESTRAINT  =         0.0000
 EKCMT  =         0.0000  VIRIAL  =         0.0000  VOLUME     =   1259105.2669
                                                    SURFTEN    =         0.0000
                                                    Density    =         1.0081
 ------------------------------------------------------------------------------


 NSTEP =   535000   TIME(PS) =    2070.000  TEMP(K) =   310.21  PRESS =     0.0
 Etot   =   -212090.2928  EKtot   =     85251.3359  EPtot      =   -297341.6288
 BOND   =      6662.6386  ANGLE   =     26222.5139  DIHED      =     18380.8056
 1-4 NB =      6320.2264  1-4 EEL =      3527.0509  VDWAALS    =     16547.1086
 EELEC  =   -375001.9728  EHBOND  =         0.0000  RESTRAINT  =         0.0000
 EKCMT  =         0.0000  VIRIAL  =         0.0000  VOLUME     =   1257250.5363
                                                    SURFTEN    =         0.0000
                                                    Density    =         1.0096
 ------------------------------------------------------------------------------


 NSTEP =   540000   TIME(PS) =    2080.000  TEMP(K) =   309.12  PRESS =     0.0
 Etot   =   -212309.0398  EKtot   =     84951.7656  EPtot      =   -297260.8055
 BOND   =      6805.8347  ANGLE   =     26467.7593  DIHED      =     18455.8152
 1-4 NB =      6301.0231  1-4 EEL =      3530.5604  VDWAALS    =     16465.7355
 EELEC  =   -375287.5336  EHBOND  =         0.0000  RESTRAINT  =         0.0000
 EKCMT  =         0.0000  VIRIAL  =         0.0000  VOLUME     =   1256604.2507
                                                    SURFTEN    =         0.0000
                                                    Density    =         1.0101
 ------------------------------------------------------------------------------


 NSTEP =   545000   TIME(PS) =    2090.000  TEMP(K) =   311.27  PRESS =     0.0
 Etot   =   -212078.3371  EKtot   =     85542.7344  EPtot      =   -297621.0715
 BOND   =      6749.8102  ANGLE   =     26144.7835  DIHED      =     18309.8159
 1-4 NB =      6344.0623  1-4 EEL =      3461.8523  VDWAALS    =     16457.8012
 EELEC  =   -375089.1968  EHBOND  =         0.0000  RESTRAINT  =         0.0000
 EKCMT  =         0.0000  VIRIAL  =         0.0000  VOLUME     =   1255102.4064
                                                    SURFTEN    =         0.0000
                                                    Density    =         1.0113
 ------------------------------------------------------------------------------


 NSTEP =   550000   TIME(PS) =    2100.000  TEMP(K) =   309.38  PRESS =     0.0
 Etot   =   -212552.0292  EKtot   =     85022.3516  EPtot      =   -297574.3807
 BOND   =      6774.5757  ANGLE   =     26396.0945  DIHED      =     18466.6960
 1-4 NB =      6329.3326  1-4 EEL =      3589.5085  VDWAALS    =     16325.3756
 EELEC  =   -375455.9637  EHBOND  =         0.0000  RESTRAINT  =         0.0000
 EKCMT  =         0.0000  VIRIAL  =         0.0000  VOLUME     =   1256258.6739
                                                    SURFTEN    =         0.0000
                                                    Density    =         1.0104
 ------------------------------------------------------------------------------


 NSTEP =   555000   TIME(PS) =    2110.000  TEMP(K) =   311.08  PRESS =     0.0
 Etot   =   -211735.1697  EKtot   =     85491.2734  EPtot      =   -297226.4431
 BOND   =      6829.8868  ANGLE   =     26255.1768  DIHED      =     18321.8596
 1-4 NB =      6281.3910  1-4 EEL =      3538.1504  VDWAALS    =     15831.6460
 EELEC  =   -374284.5537  EHBOND  =         0.0000  RESTRAINT  =         0.0000
 EKCMT  =         0.0000  VIRIAL  =         0.0000  VOLUME     =   1255601.4050
                                                    SURFTEN    =         0.0000
                                                    Density    =         1.0109
 ------------------------------------------------------------------------------


 NSTEP =   560000   TIME(PS) =    2120.000  TEMP(K) =   309.94  PRESS =     0.0
 Etot   =   -212068.1782  EKtot   =     85176.5156  EPtot      =   -297244.6938
 BOND   =      6714.9634  ANGLE   =     26316.1680  DIHED      =     18457.4284
 1-4 NB =      6341.4704  1-4 EEL =      3512.0025  VDWAALS    =     16158.2606
 EELEC  =   -374744.9871  EHBOND  =         0.0000  RESTRAINT  =         0.0000
 EKCMT  =         0.0000  VIRIAL  =         0.0000  VOLUME     =   1257095.0342
                                                    SURFTEN    =         0.0000
                                                    Density    =         1.0097
 ------------------------------------------------------------------------------


 NSTEP =   565000   TIME(PS) =    2130.000  TEMP(K) =   310.20  PRESS =     0.0
 Etot   =   -211443.7293  EKtot   =     85247.5000  EPtot      =   -296691.2293
 BOND   =      6757.4404  ANGLE   =     26424.1514  DIHED      =     18554.7126
 1-4 NB =      6367.2711  1-4 EEL =      3564.0606  VDWAALS    =     16501.7397
 EELEC  =   -374860.6051  EHBOND  =         0.0000  RESTRAINT  =         0.0000
 EKCMT  =         0.0000  VIRIAL  =         0.0000  VOLUME     =   1255553.9386
                                                    SURFTEN    =         0.0000
                                                    Density    =         1.0110
 ------------------------------------------------------------------------------


 NSTEP =   570000   TIME(PS) =    2140.000  TEMP(K) =   310.17  PRESS =     0.0
 Etot   =   -211570.9698  EKtot   =     85240.4531  EPtot      =   -296811.4229
 BOND   =      6696.1004  ANGLE   =     26262.7448  DIHED      =     18503.2738
 1-4 NB =      6384.9013  1-4 EEL =      3628.9687  VDWAALS    =     16164.8045
 EELEC  =   -374452.2164  EHBOND  =         0.0000  RESTRAINT  =         0.0000
 EKCMT  =         0.0000  VIRIAL  =         0.0000  VOLUME     =   1258701.6777
                                                    SURFTEN    =         0.0000
                                                    Density    =         1.0084
 ------------------------------------------------------------------------------


 NSTEP =   575000   TIME(PS) =    2150.000  TEMP(K) =   308.66  PRESS =     0.0
 Etot   =   -213021.7748  EKtot   =     84825.7344  EPtot      =   -297847.5092
 BOND   =      6794.5540  ANGLE   =     26038.2035  DIHED      =     18507.0236
 1-4 NB =      6285.5657  1-4 EEL =      3563.5022  VDWAALS    =     16170.5637
 EELEC  =   -375206.9218  EHBOND  =         0.0000  RESTRAINT  =         0.0000
 EKCMT  =         0.0000  VIRIAL  =         0.0000  VOLUME     =   1258112.2912
                                                    SURFTEN    =         0.0000
                                                    Density    =         1.0089
 ------------------------------------------------------------------------------


 NSTEP =   580000   TIME(PS) =    2160.000  TEMP(K) =   309.04  PRESS =     0.0
 Etot   =   -212277.2668  EKtot   =     84930.4297  EPtot      =   -297207.6965
 BOND   =      6768.7086  ANGLE   =     26348.6757  DIHED      =     18463.5778
 1-4 NB =      6389.7657  1-4 EEL =      3540.6497  VDWAALS    =     16197.1242
 EELEC  =   -374916.1983  EHBOND  =         0.0000  RESTRAINT  =         0.0000
 EKCMT  =         0.0000  VIRIAL  =         0.0000  VOLUME     =   1256133.5276
                                                    SURFTEN    =         0.0000
                                                    Density    =         1.0105
 ------------------------------------------------------------------------------


 NSTEP =   585000   TIME(PS) =    2170.000  TEMP(K) =   311.24  PRESS =     0.0
 Etot   =   -211195.0024  EKtot   =     85534.0469  EPtot      =   -296729.0493
 BOND   =      6840.7987  ANGLE   =     26413.4352  DIHED      =     18480.0564
 1-4 NB =      6338.5188  1-4 EEL =      3570.8685  VDWAALS    =     16352.8347
 EELEC  =   -374725.5615  EHBOND  =         0.0000  RESTRAINT  =         0.0000
 EKCMT  =         0.0000  VIRIAL  =         0.0000  VOLUME     =   1256760.5600
                                                    SURFTEN    =         0.0000
                                                    Density    =         1.0100
 ------------------------------------------------------------------------------


 NSTEP =   590000   TIME(PS) =    2180.000  TEMP(K) =   309.22  PRESS =     0.0
 Etot   =   -212153.4344  EKtot   =     84979.7344  EPtot      =   -297133.1688
 BOND   =      6805.1267  ANGLE   =     26456.0429  DIHED      =     18395.0318
 1-4 NB =      6329.0492  1-4 EEL =      3567.9515  VDWAALS    =     16546.6291
 EELEC  =   -375233.0000  EHBOND  =         0.0000  RESTRAINT  =         0.0000
 EKCMT  =         0.0000  VIRIAL  =         0.0000  VOLUME     =   1255368.8632
                                                    SURFTEN    =         0.0000
                                                    Density    =         1.0111
 ------------------------------------------------------------------------------


 NSTEP =   595000   TIME(PS) =    2190.000  TEMP(K) =   310.58  PRESS =     0.0
 Etot   =   -212045.4974  EKtot   =     85352.1562  EPtot      =   -297397.6537
 BOND   =      6730.0208  ANGLE   =     26484.5678  DIHED      =     18388.2771
 1-4 NB =      6300.8785  1-4 EEL =      3517.9901  VDWAALS    =     15903.0404
 EELEC  =   -374722.4283  EHBOND  =         0.0000  RESTRAINT  =         0.0000
 EKCMT  =         0.0000  VIRIAL  =         0.0000  VOLUME     =   1254259.5461
                                                    SURFTEN    =         0.0000
                                                    Density    =         1.0120
 ------------------------------------------------------------------------------


 NSTEP =   600000   TIME(PS) =    2200.000  TEMP(K) =   309.75  PRESS =     0.0
 Etot   =   -212235.6498  EKtot   =     85124.9766  EPtot      =   -297360.6263
 BOND   =      6614.9222  ANGLE   =     26267.5074  DIHED      =     18374.0022
 1-4 NB =      6358.6054  1-4 EEL =      3626.5194  VDWAALS    =     16178.7886
 EELEC  =   -374780.9714  EHBOND  =         0.0000  RESTRAINT  =         0.0000
 EKCMT  =         0.0000  VIRIAL  =         0.0000  VOLUME     =   1256413.9423
                                                    SURFTEN    =         0.0000
                                                    Density    =         1.0103
 ------------------------------------------------------------------------------


 NSTEP =   605000   TIME(PS) =    2210.000  TEMP(K) =   311.87  PRESS =     0.0
 Etot   =   -211734.6542  EKtot   =     85708.0938  EPtot      =   -297442.7480
 BOND   =      6680.5316  ANGLE   =     26156.7038  DIHED      =     18462.6730
 1-4 NB =      6304.5494  1-4 EEL =      3577.1438  VDWAALS    =     15993.3403
 EELEC  =   -374617.6900  EHBOND  =         0.0000  RESTRAINT  =         0.0000
 EKCMT  =         0.0000  VIRIAL  =         0.0000  VOLUME     =   1254736.3504
                                                    SURFTEN    =         0.0000
                                                    Density    =         1.0116
 ------------------------------------------------------------------------------


 NSTEP =   610000   TIME(PS) =    2220.000  TEMP(K) =   309.92  PRESS =     0.0
 Etot   =   -211624.0415  EKtot   =     85171.4297  EPtot      =   -296795.4712
 BOND   =      6786.2902  ANGLE   =     26336.9497  DIHED      =     18356.8213
 1-4 NB =      6294.1512  1-4 EEL =      3553.5363  VDWAALS    =     16180.6749
 EELEC  =   -374303.8946  EHBOND  =         0.0000  RESTRAINT  =         0.0000
 EKCMT  =         0.0000  VIRIAL  =         0.0000  VOLUME     =   1258269.8653
                                                    SURFTEN    =         0.0000
                                                    Density    =         1.0088
 ------------------------------------------------------------------------------


 NSTEP =   615000   TIME(PS) =    2230.000  TEMP(K) =   310.21  PRESS =     0.0
 Etot   =   -211989.2093  EKtot   =     85250.8906  EPtot      =   -297240.1000
 BOND   =      6695.0269  ANGLE   =     26249.9170  DIHED      =     18390.6666
 1-4 NB =      6346.6998  1-4 EEL =      3523.3723  VDWAALS    =     16241.5990
 EELEC  =   -374687.3815  EHBOND  =         0.0000  RESTRAINT  =         0.0000
 EKCMT  =         0.0000  VIRIAL  =         0.0000  VOLUME     =   1255745.2928
                                                    SURFTEN    =         0.0000
                                                    Density    =         1.0108
 ------------------------------------------------------------------------------


 NSTEP =   620000   TIME(PS) =    2240.000  TEMP(K) =   311.03  PRESS =     0.0
 Etot   =   -211535.4007  EKtot   =     85475.7109  EPtot      =   -297011.1116
 BOND   =      6647.2357  ANGLE   =     26459.6938  DIHED      =     18422.1044
 1-4 NB =      6319.2544  1-4 EEL =      3522.8427  VDWAALS    =     16025.7844
 EELEC  =   -374408.0269  EHBOND  =         0.0000  RESTRAINT  =         0.0000
 EKCMT  =         0.0000  VIRIAL  =         0.0000  VOLUME     =   1255708.5893
                                                    SURFTEN    =         0.0000
                                                    Density    =         1.0108
 ------------------------------------------------------------------------------


 NSTEP =   625000   TIME(PS) =    2250.000  TEMP(K) =   309.57  PRESS =     0.0
 Etot   =   -211566.8050  EKtot   =     85074.3750  EPtot      =   -296641.1800
 BOND   =      6789.4076  ANGLE   =     26329.1081  DIHED      =     18388.8554
 1-4 NB =      6315.1266  1-4 EEL =      3520.4934  VDWAALS    =     16402.1337
 EELEC  =   -374386.3048  EHBOND  =         0.0000  RESTRAINT  =         0.0000
 EKCMT  =         0.0000  VIRIAL  =         0.0000  VOLUME     =   1256940.0580
                                                    SURFTEN    =         0.0000
                                                    Density    =         1.0098
 ------------------------------------------------------------------------------


 NSTEP =   630000   TIME(PS) =    2260.000  TEMP(K) =   309.23  PRESS =     0.0
 Etot   =   -211456.8282  EKtot   =     84982.1719  EPtot      =   -296439.0001
 BOND   =      6639.5802  ANGLE   =     26397.3528  DIHED      =     18540.1592
 1-4 NB =      6323.3384  1-4 EEL =      3560.0795  VDWAALS    =     16535.6858
 EELEC  =   -374435.1961  EHBOND  =         0.0000  RESTRAINT  =         0.0000
 EKCMT  =         0.0000  VIRIAL  =         0.0000  VOLUME     =   1256407.6285
                                                    SURFTEN    =         0.0000
                                                    Density    =         1.0103
 ------------------------------------------------------------------------------


 NSTEP =   635000   TIME(PS) =    2270.000  TEMP(K) =   309.42  PRESS =     0.0
 Etot   =   -211958.6146  EKtot   =     85032.8750  EPtot      =   -296991.4896
 BOND   =      6808.9631  ANGLE   =     26459.0654  DIHED      =     18437.6973
 1-4 NB =      6320.7133  1-4 EEL =      3487.3567  VDWAALS    =     16395.7953
 EELEC  =   -374901.0808  EHBOND  =         0.0000  RESTRAINT  =         0.0000
 EKCMT  =         0.0000  VIRIAL  =         0.0000  VOLUME     =   1256121.1460
                                                    SURFTEN    =         0.0000
                                                    Density    =         1.0105
 ------------------------------------------------------------------------------


 NSTEP =   640000   TIME(PS) =    2280.000  TEMP(K) =   311.10  PRESS =     0.0
 Etot   =   -211484.7581  EKtot   =     85495.0938  EPtot      =   -296979.8519
 BOND   =      6808.1611  ANGLE   =     26173.5410  DIHED      =     18457.1225
 1-4 NB =      6328.2853  1-4 EEL =      3527.4881  VDWAALS    =     15984.0198
 EELEC  =   -374258.4696  EHBOND  =         0.0000  RESTRAINT  =         0.0000
 EKCMT  =         0.0000  VIRIAL  =         0.0000  VOLUME     =   1255042.2711
                                                    SURFTEN    =         0.0000
                                                    Density    =         1.0114
 ------------------------------------------------------------------------------


 NSTEP =   645000   TIME(PS) =    2290.000  TEMP(K) =   309.90  PRESS =     0.0
 Etot   =   -211786.9862  EKtot   =     85165.8203  EPtot      =   -296952.8065
 BOND   =      6687.5763  ANGLE   =     26087.4558  DIHED      =     18416.7292
 1-4 NB =      6360.3628  1-4 EEL =      3574.2512  VDWAALS    =     16631.9051
 EELEC  =   -374711.0869  EHBOND  =         0.0000  RESTRAINT  =         0.0000
 EKCMT  =         0.0000  VIRIAL  =         0.0000  VOLUME     =   1257144.4575
                                                    SURFTEN    =         0.0000
                                                    Density    =         1.0097
 ------------------------------------------------------------------------------


 NSTEP =   650000   TIME(PS) =    2300.000  TEMP(K) =   309.22  PRESS =     0.0
 Etot   =   -212355.7753  EKtot   =     84980.3438  EPtot      =   -297336.1190
 BOND   =      6688.6790  ANGLE   =     26357.2935  DIHED      =     18383.3576
 1-4 NB =      6280.8091  1-4 EEL =      3588.9146  VDWAALS    =     16574.2418
 EELEC  =   -375209.4147  EHBOND  =         0.0000  RESTRAINT  =         0.0000
 EKCMT  =         0.0000  VIRIAL  =         0.0000  VOLUME     =   1257062.5463
                                                    SURFTEN    =         0.0000
                                                    Density    =         1.0097
 ------------------------------------------------------------------------------


 NSTEP =   655000   TIME(PS) =    2310.000  TEMP(K) =   310.48  PRESS =     0.0
 Etot   =   -212055.6715  EKtot   =     85325.7109  EPtot      =   -297381.3825
 BOND   =      6751.3623  ANGLE   =     26121.2382  DIHED      =     18404.5687
 1-4 NB =      6299.1304  1-4 EEL =      3490.0471  VDWAALS    =     16323.3073
 EELEC  =   -374771.0365  EHBOND  =         0.0000  RESTRAINT  =         0.0000
 EKCMT  =         0.0000  VIRIAL  =         0.0000  VOLUME     =   1260577.1509
                                                    SURFTEN    =         0.0000
                                                    Density    =         1.0069
 ------------------------------------------------------------------------------


 NSTEP =   660000   TIME(PS) =    2320.000  TEMP(K) =   310.50  PRESS =     0.0
 Etot   =   -211501.7309  EKtot   =     85329.9297  EPtot      =   -296831.6606
 BOND   =      6753.9423  ANGLE   =     26306.1286  DIHED      =     18453.8036
 1-4 NB =      6277.2297  1-4 EEL =      3545.3037  VDWAALS    =     16355.9978
 EELEC  =   -374524.0663  EHBOND  =         0.0000  RESTRAINT  =         0.0000
 EKCMT  =         0.0000  VIRIAL  =         0.0000  VOLUME     =   1257706.5088
                                                    SURFTEN    =         0.0000
                                                    Density    =         1.0092
 ------------------------------------------------------------------------------


 NSTEP =   665000   TIME(PS) =    2330.000  TEMP(K) =   311.31  PRESS =     0.0
 Etot   =   -211108.3038  EKtot   =     85552.8203  EPtot      =   -296661.1241
 BOND   =      6782.8499  ANGLE   =     26451.7128  DIHED      =     18460.7657
 1-4 NB =      6321.0089  1-4 EEL =      3447.9306  VDWAALS    =     15864.2540
 EELEC  =   -373989.6459  EHBOND  =         0.0000  RESTRAINT  =         0.0000
 EKCMT  =         0.0000  VIRIAL  =         0.0000  VOLUME     =   1257632.7546
                                                    SURFTEN    =         0.0000
                                                    Density    =         1.0093
 ------------------------------------------------------------------------------


 NSTEP =   670000   TIME(PS) =    2340.000  TEMP(K) =   309.50  PRESS =     0.0
 Etot   =   -212265.0322  EKtot   =     85056.5156  EPtot      =   -297321.5478
 BOND   =      6734.2690  ANGLE   =     26350.0838  DIHED      =     18453.6931
 1-4 NB =      6355.0624  1-4 EEL =      3509.5189  VDWAALS    =     16734.9898
 EELEC  =   -375459.1648  EHBOND  =         0.0000  RESTRAINT  =         0.0000
 EKCMT  =         0.0000  VIRIAL  =         0.0000  VOLUME     =   1256197.8781
                                                    SURFTEN    =         0.0000
                                                    Density    =         1.0104
 ------------------------------------------------------------------------------


 NSTEP =   675000   TIME(PS) =    2350.000  TEMP(K) =   310.94  PRESS =     0.0
 Etot   =   -212419.1445  EKtot   =     85452.2656  EPtot      =   -297871.4102
 BOND   =      6631.3641  ANGLE   =     26137.1530  DIHED      =     18382.4975
 1-4 NB =      6347.0635  1-4 EEL =      3494.0425  VDWAALS    =     16811.0036
 EELEC  =   -375674.5344  EHBOND  =         0.0000  RESTRAINT  =         0.0000
 EKCMT  =         0.0000  VIRIAL  =         0.0000  VOLUME     =   1254909.9420
                                                    SURFTEN    =         0.0000
                                                    Density    =         1.0115
 ------------------------------------------------------------------------------


 NSTEP =   680000   TIME(PS) =    2360.000  TEMP(K) =   311.49  PRESS =     0.0
 Etot   =   -211812.4113  EKtot   =     85602.3828  EPtot      =   -297414.7941
 BOND   =      6717.1155  ANGLE   =     26318.6839  DIHED      =     18466.9097
 1-4 NB =      6287.5379  1-4 EEL =      3590.8383  VDWAALS    =     16154.0301
 EELEC  =   -374949.9096  EHBOND  =         0.0000  RESTRAINT  =         0.0000
 EKCMT  =         0.0000  VIRIAL  =         0.0000  VOLUME     =   1253813.4891
                                                    SURFTEN    =         0.0000
                                                    Density    =         1.0124
 ------------------------------------------------------------------------------


 NSTEP =   685000   TIME(PS) =    2370.000  TEMP(K) =   309.66  PRESS =     0.0
 Etot   =   -211866.6532  EKtot   =     85098.6797  EPtot      =   -296965.3329
 BOND   =      6791.2633  ANGLE   =     26341.4615  DIHED      =     18506.5738
 1-4 NB =      6286.8404  1-4 EEL =      3507.3563  VDWAALS    =     16216.3786
 EELEC  =   -374615.2067  EHBOND  =         0.0000  RESTRAINT  =         0.0000
 EKCMT  =         0.0000  VIRIAL  =         0.0000  VOLUME     =   1256267.7724
                                                    SURFTEN    =         0.0000
                                                    Density    =         1.0104
 ------------------------------------------------------------------------------


 NSTEP =   690000   TIME(PS) =    2380.000  TEMP(K) =   310.36  PRESS =     0.0
 Etot   =   -211886.1289  EKtot   =     85291.3203  EPtot      =   -297177.4492
 BOND   =      6653.5898  ANGLE   =     26312.8609  DIHED      =     18493.6384
 1-4 NB =      6324.3794  1-4 EEL =      3505.8051  VDWAALS    =     16206.5118
 EELEC  =   -374674.2346  EHBOND  =         0.0000  RESTRAINT  =         0.0000
 EKCMT  =         0.0000  VIRIAL  =         0.0000  VOLUME     =   1253000.5683
                                                    SURFTEN    =         0.0000
                                                    Density    =         1.0130
 ------------------------------------------------------------------------------


 NSTEP =   695000   TIME(PS) =    2390.000  TEMP(K) =   309.99  PRESS =     0.0
 Etot   =   -211242.8604  EKtot   =     85190.3438  EPtot      =   -296433.2042
 BOND   =      6749.7795  ANGLE   =     26432.7057  DIHED      =     18560.9434
 1-4 NB =      6326.9725  1-4 EEL =      3532.8891  VDWAALS    =     15738.8543
 EELEC  =   -373775.3487  EHBOND  =         0.0000  RESTRAINT  =         0.0000
 EKCMT  =         0.0000  VIRIAL  =         0.0000  VOLUME     =   1258979.0098
                                                    SURFTEN    =         0.0000
                                                    Density    =         1.0082
 ------------------------------------------------------------------------------


 NSTEP =   700000   TIME(PS) =    2400.000  TEMP(K) =   309.97  PRESS =     0.0
 Etot   =   -211793.6631  EKtot   =     85186.4219  EPtot      =   -296980.0850
 BOND   =      6750.6965  ANGLE   =     26524.5543  DIHED      =     18547.2132
 1-4 NB =      6305.7584  1-4 EEL =      3500.8284  VDWAALS    =     16598.1663
 EELEC  =   -375207.3020  EHBOND  =         0.0000  RESTRAINT  =         0.0000
 EKCMT  =         0.0000  VIRIAL  =         0.0000  VOLUME     =   1258275.8229
                                                    SURFTEN    =         0.0000
                                                    Density    =         1.0088
 ------------------------------------------------------------------------------


 NSTEP =   705000   TIME(PS) =    2410.000  TEMP(K) =   310.03  PRESS =     0.0
 Etot   =   -211824.7239  EKtot   =     85201.9922  EPtot      =   -297026.7160
 BOND   =      6657.3229  ANGLE   =     26328.2514  DIHED      =     18393.1816
 1-4 NB =      6329.2519  1-4 EEL =      3508.1213  VDWAALS    =     16297.2718
 EELEC  =   -374540.1168  EHBOND  =         0.0000  RESTRAINT  =         0.0000
 EKCMT  =         0.0000  VIRIAL  =         0.0000  VOLUME     =   1256725.8769
                                                    SURFTEN    =         0.0000
                                                    Density    =         1.0100
 ------------------------------------------------------------------------------


 NSTEP =   710000   TIME(PS) =    2420.000  TEMP(K) =   309.63  PRESS =     0.0
 Etot   =   -211512.4421  EKtot   =     85092.9766  EPtot      =   -296605.4187
 BOND   =      6753.6119  ANGLE   =     26415.3306  DIHED      =     18592.5161
 1-4 NB =      6291.3026  1-4 EEL =      3560.0974  VDWAALS    =     16375.3038
 EELEC  =   -374593.5812  EHBOND  =         0.0000  RESTRAINT  =         0.0000
 EKCMT  =         0.0000  VIRIAL  =         0.0000  VOLUME     =   1257983.3124
                                                    SURFTEN    =         0.0000
                                                    Density    =         1.0090
 ------------------------------------------------------------------------------


 NSTEP =   715000   TIME(PS) =    2430.000  TEMP(K) =   309.81  PRESS =     0.0
 Etot   =   -212464.9183  EKtot   =     85142.0391  EPtot      =   -297606.9574
 BOND   =      6733.9892  ANGLE   =     26042.8035  DIHED      =     18500.9550
 1-4 NB =      6336.9823  1-4 EEL =      3588.7423  VDWAALS    =     16077.7209
 EELEC  =   -374888.1506  EHBOND  =         0.0000  RESTRAINT  =         0.0000
 EKCMT  =         0.0000  VIRIAL  =         0.0000  VOLUME     =   1257359.7457
                                                    SURFTEN    =         0.0000
                                                    Density    =         1.0095
 ------------------------------------------------------------------------------


 NSTEP =   720000   TIME(PS) =    2440.000  TEMP(K) =   309.86  PRESS =     0.0
 Etot   =   -211362.8527  EKtot   =     85156.0938  EPtot      =   -296518.9465
 BOND   =      6814.4698  ANGLE   =     26347.0830  DIHED      =     18546.1528
 1-4 NB =      6344.9921  1-4 EEL =      3591.8662  VDWAALS    =     16086.0721
 EELEC  =   -374249.5824  EHBOND  =         0.0000  RESTRAINT  =         0.0000
 EKCMT  =         0.0000  VIRIAL  =         0.0000  VOLUME     =   1258382.6279
                                                    SURFTEN    =         0.0000
                                                    Density    =         1.0087
 ------------------------------------------------------------------------------


 NSTEP =   725000   TIME(PS) =    2450.000  TEMP(K) =   309.63  PRESS =     0.0
 Etot   =   -211833.1520  EKtot   =     85092.3438  EPtot      =   -296925.4958
 BOND   =      6718.6138  ANGLE   =     26400.2243  DIHED      =     18427.6692
 1-4 NB =      6363.2177  1-4 EEL =      3686.5198  VDWAALS    =     16430.2594
 EELEC  =   -374952.0000  EHBOND  =         0.0000  RESTRAINT  =         0.0000
 EKCMT  =         0.0000  VIRIAL  =         0.0000  VOLUME     =   1257328.2057
                                                    SURFTEN    =         0.0000
                                                    Density    =         1.0095
 ------------------------------------------------------------------------------


 NSTEP =   730000   TIME(PS) =    2460.000  TEMP(K) =   309.97  PRESS =     0.0
 Etot   =   -211853.2394  EKtot   =     85185.5312  EPtot      =   -297038.7706
 BOND   =      6733.7357  ANGLE   =     26104.6496  DIHED      =     18431.6210
 1-4 NB =      6277.0925  1-4 EEL =      3480.5498  VDWAALS    =     15901.4054
 EELEC  =   -373967.8247  EHBOND  =         0.0000  RESTRAINT  =         0.0000
 EKCMT  =         0.0000  VIRIAL  =         0.0000  VOLUME     =   1259198.1410
                                                    SURFTEN    =         0.0000
                                                    Density    =         1.0080
 ------------------------------------------------------------------------------


 NSTEP =   735000   TIME(PS) =    2470.000  TEMP(K) =   309.39  PRESS =     0.0
 Etot   =   -211718.5000  EKtot   =     85024.9609  EPtot      =   -296743.4609
 BOND   =      6807.5776  ANGLE   =     26246.7274  DIHED      =     18520.1193
 1-4 NB =      6315.4093  1-4 EEL =      3482.5476  VDWAALS    =     16445.7380
 EELEC  =   -374561.5801  EHBOND  =         0.0000  RESTRAINT  =         0.0000
 EKCMT  =         0.0000  VIRIAL  =         0.0000  VOLUME     =   1258194.7337
                                                    SURFTEN    =         0.0000
                                                    Density    =         1.0088
 ------------------------------------------------------------------------------


 NSTEP =   740000   TIME(PS) =    2480.000  TEMP(K) =   310.19  PRESS =     0.0
 Etot   =   -211653.1531  EKtot   =     85244.4922  EPtot      =   -296897.6453
 BOND   =      6732.6815  ANGLE   =     26456.8965  DIHED      =     18462.7087
 1-4 NB =      6330.0645  1-4 EEL =      3420.4434  VDWAALS    =     16356.8162
 EELEC  =   -374657.2561  EHBOND  =         0.0000  RESTRAINT  =         0.0000
 EKCMT  =         0.0000  VIRIAL  =         0.0000  VOLUME     =   1256037.9299
                                                    SURFTEN    =         0.0000
                                                    Density    =         1.0106
 ------------------------------------------------------------------------------


 NSTEP =   745000   TIME(PS) =    2490.000  TEMP(K) =   310.33  PRESS =     0.0
 Etot   =   -211910.2482  EKtot   =     85283.3672  EPtot      =   -297193.6154
 BOND   =      6752.1736  ANGLE   =     26309.2871  DIHED      =     18417.5416
 1-4 NB =      6323.3330  1-4 EEL =      3510.8668  VDWAALS    =     15772.5743
 EELEC  =   -374279.3918  EHBOND  =         0.0000  RESTRAINT  =         0.0000
 EKCMT  =         0.0000  VIRIAL  =         0.0000  VOLUME     =   1256348.8199
                                                    SURFTEN    =         0.0000
                                                    Density    =         1.0103
 ------------------------------------------------------------------------------


 NSTEP =   750000   TIME(PS) =    2500.000  TEMP(K) =   311.53  PRESS =     0.0
 Etot   =   -211593.3475  EKtot   =     85614.0078  EPtot      =   -297207.3553
 BOND   =      6742.5617  ANGLE   =     26504.9689  DIHED      =     18576.2484
 1-4 NB =      6323.0783  1-4 EEL =      3559.9379  VDWAALS    =     16086.1103
 EELEC  =   -375000.2609  EHBOND  =         0.0000  RESTRAINT  =         0.0000
 EKCMT  =         0.0000  VIRIAL  =         0.0000  VOLUME     =   1255463.7541
                                                    SURFTEN    =         0.0000
                                                    Density    =         1.0110
 ------------------------------------------------------------------------------


 NSTEP =   755000   TIME(PS) =    2510.000  TEMP(K) =   309.84  PRESS =     0.0
 Etot   =   -212079.4834  EKtot   =     85149.6875  EPtot      =   -297229.1709
 BOND   =      6640.6587  ANGLE   =     26225.3780  DIHED      =     18420.8640
 1-4 NB =      6313.7561  1-4 EEL =      3506.8971  VDWAALS    =     16655.2844
 EELEC  =   -374992.0092  EHBOND  =         0.0000  RESTRAINT  =         0.0000
 EKCMT  =         0.0000  VIRIAL  =         0.0000  VOLUME     =   1255396.7782
                                                    SURFTEN    =         0.0000
                                                    Density    =         1.0111
 ------------------------------------------------------------------------------


 NSTEP =   760000   TIME(PS) =    2520.000  TEMP(K) =   310.53  PRESS =     0.0
 Etot   =   -211733.9698  EKtot   =     85338.6172  EPtot      =   -297072.5870
 BOND   =      6689.3402  ANGLE   =     26267.0758  DIHED      =     18473.1304
 1-4 NB =      6320.2779  1-4 EEL =      3508.7229  VDWAALS    =     16131.8782
 EELEC  =   -374463.0123  EHBOND  =         0.0000  RESTRAINT  =         0.0000
 EKCMT  =         0.0000  VIRIAL  =         0.0000  VOLUME     =   1257265.1824
                                                    SURFTEN    =         0.0000
                                                    Density    =         1.0096
 ------------------------------------------------------------------------------


 NSTEP =   765000   TIME(PS) =    2530.000  TEMP(K) =   309.11  PRESS =     0.0
 Etot   =   -212373.3270  EKtot   =     84948.6797  EPtot      =   -297322.0066
 BOND   =      6635.4463  ANGLE   =     26075.9905  DIHED      =     18430.3891
 1-4 NB =      6317.4152  1-4 EEL =      3464.8395  VDWAALS    =     16568.7569
 EELEC  =   -374814.8441  EHBOND  =         0.0000  RESTRAINT  =         0.0000
 EKCMT  =         0.0000  VIRIAL  =         0.0000  VOLUME     =   1259460.7743
                                                    SURFTEN    =         0.0000
                                                    Density    =         1.0078
 ------------------------------------------------------------------------------


 NSTEP =   770000   TIME(PS) =    2540.000  TEMP(K) =   311.53  PRESS =     0.0
 Etot   =   -211508.8460  EKtot   =     85614.5938  EPtot      =   -297123.4398
 BOND   =      6623.4888  ANGLE   =     26147.9473  DIHED      =     18476.2511
 1-4 NB =      6338.4170  1-4 EEL =      3534.3634  VDWAALS    =     16231.7857
 EELEC  =   -374475.6931  EHBOND  =         0.0000  RESTRAINT  =         0.0000
 EKCMT  =         0.0000  VIRIAL  =         0.0000  VOLUME     =   1260457.6430
                                                    SURFTEN    =         0.0000
                                                    Density    =         1.0070
 ------------------------------------------------------------------------------


 NSTEP =   775000   TIME(PS) =    2550.000  TEMP(K) =   308.88  PRESS =     0.0
 Etot   =   -211467.1580  EKtot   =     84885.9531  EPtot      =   -296353.1111
 BOND   =      6878.2143  ANGLE   =     26368.5834  DIHED      =     18486.1432
 1-4 NB =      6332.1577  1-4 EEL =      3448.0680  VDWAALS    =     15946.0902
 EELEC  =   -373812.3678  EHBOND  =         0.0000  RESTRAINT  =         0.0000
 EKCMT  =         0.0000  VIRIAL  =         0.0000  VOLUME     =   1262320.7328
                                                    SURFTEN    =         0.0000
                                                    Density    =         1.0055
 ------------------------------------------------------------------------------


 NSTEP =   780000   TIME(PS) =    2560.000  TEMP(K) =   310.92  PRESS =     0.0
 Etot   =   -211025.7919  EKtot   =     85447.1875  EPtot      =   -296472.9794
 BOND   =      6814.0206  ANGLE   =     26459.9570  DIHED      =     18471.0216
 1-4 NB =      6351.5012  1-4 EEL =      3502.4545  VDWAALS    =     16341.9550
 EELEC  =   -374413.8892  EHBOND  =         0.0000  RESTRAINT  =         0.0000
 EKCMT  =         0.0000  VIRIAL  =         0.0000  VOLUME     =   1259832.0054
                                                    SURFTEN    =         0.0000
                                                    Density    =         1.0075
 ------------------------------------------------------------------------------


 NSTEP =   785000   TIME(PS) =    2570.000  TEMP(K) =   310.46  PRESS =     0.0
 Etot   =   -211401.3977  EKtot   =     85319.2031  EPtot      =   -296720.6008
 BOND   =      6794.9376  ANGLE   =     26290.6087  DIHED      =     18426.3377
 1-4 NB =      6303.2159  1-4 EEL =      3568.9519  VDWAALS    =     16234.5670
 EELEC  =   -374339.2195  EHBOND  =         0.0000  RESTRAINT  =         0.0000
 EKCMT  =         0.0000  VIRIAL  =         0.0000  VOLUME     =   1256570.1721
                                                    SURFTEN    =         0.0000
                                                    Density    =         1.0101
 ------------------------------------------------------------------------------


 NSTEP =   790000   TIME(PS) =    2580.000  TEMP(K) =   309.41  PRESS =     0.0
 Etot   =   -212442.6293  EKtot   =     85031.1094  EPtot      =   -297473.7387
 BOND   =      6760.1946  ANGLE   =     26317.8642  DIHED      =     18552.3473
 1-4 NB =      6318.1761  1-4 EEL =      3609.1994  VDWAALS    =     16618.5160
 EELEC  =   -375650.0362  EHBOND  =         0.0000  RESTRAINT  =         0.0000
 EKCMT  =         0.0000  VIRIAL  =         0.0000  VOLUME     =   1257631.4363
                                                    SURFTEN    =         0.0000
                                                    Density    =         1.0093
 ------------------------------------------------------------------------------


 NSTEP =   795000   TIME(PS) =    2590.000  TEMP(K) =   311.08  PRESS =     0.0
 Etot   =   -211988.6474  EKtot   =     85491.2344  EPtot      =   -297479.8818
 BOND   =      6673.6879  ANGLE   =     26135.3924  DIHED      =     18424.8872
 1-4 NB =      6299.9150  1-4 EEL =      3535.3521  VDWAALS    =     16534.1416
 EELEC  =   -375083.2582  EHBOND  =         0.0000  RESTRAINT  =         0.0000
 EKCMT  =         0.0000  VIRIAL  =         0.0000  VOLUME     =   1255961.6979
                                                    SURFTEN    =         0.0000
                                                    Density    =         1.0106
 ------------------------------------------------------------------------------


 NSTEP =   800000   TIME(PS) =    2600.000  TEMP(K) =   310.40  PRESS =     0.0
 Etot   =   -211467.2217  EKtot   =     85304.0859  EPtot      =   -296771.3076
 BOND   =      6832.4168  ANGLE   =     26465.3368  DIHED      =     18452.6718
 1-4 NB =      6324.7806  1-4 EEL =      3525.3062  VDWAALS    =     16147.4132
 EELEC  =   -374519.2330  EHBOND  =         0.0000  RESTRAINT  =         0.0000
 EKCMT  =         0.0000  VIRIAL  =         0.0000  VOLUME     =   1257627.9843
                                                    SURFTEN    =         0.0000
                                                    Density    =         1.0093
 ------------------------------------------------------------------------------


 NSTEP =   805000   TIME(PS) =    2610.000  TEMP(K) =   310.83  PRESS =     0.0
 Etot   =   -211569.5115  EKtot   =     85420.8750  EPtot      =   -296990.3865
 BOND   =      6671.9625  ANGLE   =     26186.9668  DIHED      =     18325.8019
 1-4 NB =      6341.4681  1-4 EEL =      3507.8013  VDWAALS    =     16085.9666
 EELEC  =   -374110.3537  EHBOND  =         0.0000  RESTRAINT  =         0.0000
 EKCMT  =         0.0000  VIRIAL  =         0.0000  VOLUME     =   1258812.3698
                                                    SURFTEN    =         0.0000
                                                    Density    =         1.0083
 ------------------------------------------------------------------------------


 NSTEP =   810000   TIME(PS) =    2620.000  TEMP(K) =   309.75  PRESS =     0.0
 Etot   =   -212004.7326  EKtot   =     85123.9688  EPtot      =   -297128.7013
 BOND   =      6784.1426  ANGLE   =     26323.0237  DIHED      =     18445.1688
 1-4 NB =      6343.4147  1-4 EEL =      3521.8003  VDWAALS    =     16260.4788
 EELEC  =   -374806.7303  EHBOND  =         0.0000  RESTRAINT  =         0.0000
 EKCMT  =         0.0000  VIRIAL  =         0.0000  VOLUME     =   1259269.6208
                                                    SURFTEN    =         0.0000
                                                    Density    =         1.0080
 ------------------------------------------------------------------------------


 NSTEP =   815000   TIME(PS) =    2630.000  TEMP(K) =   310.42  PRESS =     0.0
 Etot   =   -211168.7539  EKtot   =     85309.3359  EPtot      =   -296478.0898
 BOND   =      6735.7360  ANGLE   =     26328.7738  DIHED      =     18442.1950
 1-4 NB =      6239.8032  1-4 EEL =      3513.7957  VDWAALS    =     15874.2504
 EELEC  =   -373612.6440  EHBOND  =         0.0000  RESTRAINT  =         0.0000
 EKCMT  =         0.0000  VIRIAL  =         0.0000  VOLUME     =   1261288.5310
                                                    SURFTEN    =         0.0000
                                                    Density    =         1.0064
 ------------------------------------------------------------------------------


 NSTEP =   820000   TIME(PS) =    2640.000  TEMP(K) =   309.24  PRESS =     0.0
 Etot   =   -212700.9080  EKtot   =     84985.1719  EPtot      =   -297686.0799
 BOND   =      6771.4361  ANGLE   =     26219.1125  DIHED      =     18382.3571
 1-4 NB =      6314.4593  1-4 EEL =      3548.5516  VDWAALS    =     15869.3801
 EELEC  =   -374791.3765  EHBOND  =         0.0000  RESTRAINT  =         0.0000
 EKCMT  =         0.0000  VIRIAL  =         0.0000  VOLUME     =   1258376.6869
                                                    SURFTEN    =         0.0000
                                                    Density    =         1.0087
 ------------------------------------------------------------------------------


 NSTEP =   825000   TIME(PS) =    2650.000  TEMP(K) =   310.63  PRESS =     0.0
 Etot   =   -211706.1122  EKtot   =     85367.6953  EPtot      =   -297073.8075
 BOND   =      6759.4829  ANGLE   =     26240.6230  DIHED      =     18419.6461
 1-4 NB =      6278.5022  1-4 EEL =      3656.7429  VDWAALS    =     16316.0118
 EELEC  =   -374744.8163  EHBOND  =         0.0000  RESTRAINT  =         0.0000
 EKCMT  =         0.0000  VIRIAL  =         0.0000  VOLUME     =   1256901.4111
                                                    SURFTEN    =         0.0000
                                                    Density    =         1.0099
 ------------------------------------------------------------------------------


 NSTEP =   830000   TIME(PS) =    2660.000  TEMP(K) =   310.23  PRESS =     0.0
 Etot   =   -211646.3334  EKtot   =     85255.9688  EPtot      =   -296902.3022
 BOND   =      6689.9370  ANGLE   =     26291.4565  DIHED      =     18484.0689
 1-4 NB =      6346.3997  1-4 EEL =      3518.7880  VDWAALS    =     15893.3013
 EELEC  =   -374126.2535  EHBOND  =         0.0000  RESTRAINT  =         0.0000
 EKCMT  =         0.0000  VIRIAL  =         0.0000  VOLUME     =   1255920.2557
                                                    SURFTEN    =         0.0000
                                                    Density    =         1.0107
 ------------------------------------------------------------------------------


 NSTEP =   835000   TIME(PS) =    2670.000  TEMP(K) =   307.87  PRESS =     0.0
 Etot   =   -212925.8689  EKtot   =     84607.0391  EPtot      =   -297532.9079
 BOND   =      6776.8784  ANGLE   =     26180.8473  DIHED      =     18342.6755
 1-4 NB =      6374.5645  1-4 EEL =      3526.2893  VDWAALS    =     16527.1291
 EELEC  =   -375261.2919  EHBOND  =         0.0000  RESTRAINT  =         0.0000
 EKCMT  =         0.0000  VIRIAL  =         0.0000  VOLUME     =   1255396.1877
                                                    SURFTEN    =         0.0000
                                                    Density    =         1.0111
 ------------------------------------------------------------------------------


 NSTEP =   840000   TIME(PS) =    2680.000  TEMP(K) =   310.44  PRESS =     0.0
 Etot   =   -212499.0690  EKtot   =     85315.2188  EPtot      =   -297814.2878
 BOND   =      6659.6786  ANGLE   =     26158.2159  DIHED      =     18378.3695
 1-4 NB =      6338.1543  1-4 EEL =      3557.8885  VDWAALS    =     16017.3422
 EELEC  =   -374923.9368  EHBOND  =         0.0000  RESTRAINT  =         0.0000
 EKCMT  =         0.0000  VIRIAL  =         0.0000  VOLUME     =   1254163.7278
                                                    SURFTEN    =         0.0000
                                                    Density    =         1.0121
 ------------------------------------------------------------------------------


 NSTEP =   845000   TIME(PS) =    2690.000  TEMP(K) =   310.19  PRESS =     0.0
 Etot   =   -211619.2294  EKtot   =     85246.4844  EPtot      =   -296865.7138
 BOND   =      6798.1383  ANGLE   =     26370.2436  DIHED      =     18567.9023
 1-4 NB =      6301.7625  1-4 EEL =      3498.4496  VDWAALS    =     15734.7171
 EELEC  =   -374136.9271  EHBOND  =         0.0000  RESTRAINT  =         0.0000
 EKCMT  =         0.0000  VIRIAL  =         0.0000  VOLUME     =   1257625.9289
                                                    SURFTEN    =         0.0000
                                                    Density    =         1.0093
 ------------------------------------------------------------------------------


 NSTEP =   850000   TIME(PS) =    2700.000  TEMP(K) =   309.45  PRESS =     0.0
 Etot   =   -212256.5225  EKtot   =     85041.3984  EPtot      =   -297297.9209
 BOND   =      6581.4824  ANGLE   =     26336.9301  DIHED      =     18557.7381
 1-4 NB =      6320.7486  1-4 EEL =      3539.1880  VDWAALS    =     15990.5650
 EELEC  =   -374624.5730  EHBOND  =         0.0000  RESTRAINT  =         0.0000
 EKCMT  =         0.0000  VIRIAL  =         0.0000  VOLUME     =   1256226.1991
                                                    SURFTEN    =         0.0000
                                                    Density    =         1.0104
 ------------------------------------------------------------------------------


 NSTEP =   855000   TIME(PS) =    2710.000  TEMP(K) =   311.01  PRESS =     0.0
 Etot   =   -211847.6728  EKtot   =     85469.7656  EPtot      =   -297317.4384
 BOND   =      6703.9349  ANGLE   =     26412.1327  DIHED      =     18480.8390
 1-4 NB =      6319.0748  1-4 EEL =      3564.3443  VDWAALS    =     16232.8017
 EELEC  =   -375030.5658  EHBOND  =         0.0000  RESTRAINT  =         0.0000
 EKCMT  =         0.0000  VIRIAL  =         0.0000  VOLUME     =   1256688.6826
                                                    SURFTEN    =         0.0000
                                                    Density    =         1.0100
 ------------------------------------------------------------------------------


 NSTEP =   860000   TIME(PS) =    2720.000  TEMP(K) =   311.34  PRESS =     0.0
 Etot   =   -211660.6666  EKtot   =     85563.0312  EPtot      =   -297223.6978
 BOND   =      6725.9417  ANGLE   =     26532.9139  DIHED      =     18388.5582
 1-4 NB =      6306.6468  1-4 EEL =      3492.3428  VDWAALS    =     16439.9822
 EELEC  =   -375110.0835  EHBOND  =         0.0000  RESTRAINT  =         0.0000
 EKCMT  =         0.0000  VIRIAL  =         0.0000  VOLUME     =   1255567.5609
                                                    SURFTEN    =         0.0000
                                                    Density    =         1.0109
 ------------------------------------------------------------------------------


 NSTEP =   865000   TIME(PS) =    2730.000  TEMP(K) =   310.83  PRESS =     0.0
 Etot   =   -211351.0156  EKtot   =     85422.7734  EPtot      =   -296773.7891
 BOND   =      6746.4445  ANGLE   =     26356.6061  DIHED      =     18509.3187
 1-4 NB =      6324.8669  1-4 EEL =      3623.3646  VDWAALS    =     16578.0078
 EELEC  =   -374912.3977  EHBOND  =         0.0000  RESTRAINT  =         0.0000
 EKCMT  =         0.0000  VIRIAL  =         0.0000  VOLUME     =   1256797.5305
                                                    SURFTEN    =         0.0000
                                                    Density    =         1.0100
 ------------------------------------------------------------------------------


 NSTEP =   870000   TIME(PS) =    2740.000  TEMP(K) =   310.53  PRESS =     0.0
 Etot   =   -211917.1669  EKtot   =     85337.8438  EPtot      =   -297255.0107
 BOND   =      6767.1794  ANGLE   =     26419.5808  DIHED      =     18388.7710
 1-4 NB =      6295.2567  1-4 EEL =      3506.8339  VDWAALS    =     15994.4641
 EELEC  =   -374627.0965  EHBOND  =         0.0000  RESTRAINT  =         0.0000
 EKCMT  =         0.0000  VIRIAL  =         0.0000  VOLUME     =   1254560.2721
                                                    SURFTEN    =         0.0000
                                                    Density    =         1.0118
 ------------------------------------------------------------------------------


 NSTEP =   875000   TIME(PS) =    2750.000  TEMP(K) =   310.19  PRESS =     0.0
 Etot   =   -211744.7365  EKtot   =     85244.5547  EPtot      =   -296989.2912
 BOND   =      6766.1440  ANGLE   =     26329.8336  DIHED      =     18500.1328
 1-4 NB =      6331.7099  1-4 EEL =      3495.0301  VDWAALS    =     16121.5122
 EELEC  =   -374533.6537  EHBOND  =         0.0000  RESTRAINT  =         0.0000
 EKCMT  =         0.0000  VIRIAL  =         0.0000  VOLUME     =   1256472.9846
                                                    SURFTEN    =         0.0000
                                                    Density    =         1.0102
 ------------------------------------------------------------------------------


 NSTEP =   880000   TIME(PS) =    2760.000  TEMP(K) =   308.95  PRESS =     0.0
 Etot   =   -212071.2864  EKtot   =     84906.1250  EPtot      =   -296977.4114
 BOND   =      6676.7499  ANGLE   =     26182.8418  DIHED      =     18509.2079
 1-4 NB =      6304.1342  1-4 EEL =      3479.2737  VDWAALS    =     16670.1452
 EELEC  =   -374799.7641  EHBOND  =         0.0000  RESTRAINT  =         0.0000
 EKCMT  =         0.0000  VIRIAL  =         0.0000  VOLUME     =   1256468.4861
                                                    SURFTEN    =         0.0000
                                                    Density    =         1.0102
 ------------------------------------------------------------------------------


 NSTEP =   885000   TIME(PS) =    2770.000  TEMP(K) =   309.58  PRESS =     0.0
 Etot   =   -212054.1336  EKtot   =     85077.9688  EPtot      =   -297132.1023
 BOND   =      6769.3375  ANGLE   =     25984.5069  DIHED      =     18462.7244
 1-4 NB =      6293.6015  1-4 EEL =      3561.4866  VDWAALS    =     16534.9129
 EELEC  =   -374738.6721  EHBOND  =         0.0000  RESTRAINT  =         0.0000
 EKCMT  =         0.0000  VIRIAL  =         0.0000  VOLUME     =   1260236.1569
                                                    SURFTEN    =         0.0000
                                                    Density    =         1.0072
 ------------------------------------------------------------------------------


 NSTEP =   890000   TIME(PS) =    2780.000  TEMP(K) =   309.96  PRESS =     0.0
 Etot   =   -211951.7556  EKtot   =     85183.0703  EPtot      =   -297134.8259
 BOND   =      6686.2805  ANGLE   =     26169.5888  DIHED      =     18555.6730
 1-4 NB =      6297.3105  1-4 EEL =      3510.9478  VDWAALS    =     15976.9364
 EELEC  =   -374331.5629  EHBOND  =         0.0000  RESTRAINT  =         0.0000
 EKCMT  =         0.0000  VIRIAL  =         0.0000  VOLUME     =   1256162.9475
                                                    SURFTEN    =         0.0000
                                                    Density    =         1.0105
 ------------------------------------------------------------------------------


 NSTEP =   895000   TIME(PS) =    2790.000  TEMP(K) =   309.60  PRESS =     0.0
 Etot   =   -212115.4157  EKtot   =     85084.5000  EPtot      =   -297199.9157
 BOND   =      6660.4188  ANGLE   =     26230.5579  DIHED      =     18553.0374
 1-4 NB =      6333.9585  1-4 EEL =      3590.4798  VDWAALS    =     16050.3107
 EELEC  =   -374618.6788  EHBOND  =         0.0000  RESTRAINT  =         0.0000
 EKCMT  =         0.0000  VIRIAL  =         0.0000  VOLUME     =   1256604.8142
                                                    SURFTEN    =         0.0000
                                                    Density    =         1.0101
 ------------------------------------------------------------------------------


 NSTEP =   900000   TIME(PS) =    2800.000  TEMP(K) =   311.10  PRESS =     0.0
 Etot   =   -211915.4214  EKtot   =     85494.7812  EPtot      =   -297410.2027
 BOND   =      6727.9990  ANGLE   =     26147.7876  DIHED      =     18433.2991
 1-4 NB =      6289.3362  1-4 EEL =      3509.5632  VDWAALS    =     15853.9973
 EELEC  =   -374372.1851  EHBOND  =         0.0000  RESTRAINT  =         0.0000
 EKCMT  =         0.0000  VIRIAL  =         0.0000  VOLUME     =   1254141.1870
                                                    SURFTEN    =         0.0000
                                                    Density    =         1.0121
 ------------------------------------------------------------------------------


 NSTEP =   905000   TIME(PS) =    2810.000  TEMP(K) =   309.64  PRESS =     0.0
 Etot   =   -211753.0972  EKtot   =     85095.4297  EPtot      =   -296848.5269
 BOND   =      6712.9696  ANGLE   =     26175.4787  DIHED      =     18584.7196
 1-4 NB =      6317.7370  1-4 EEL =      3561.9191  VDWAALS    =     16257.6209
 EELEC  =   -374458.9718  EHBOND  =         0.0000  RESTRAINT  =         0.0000
 EKCMT  =         0.0000  VIRIAL  =         0.0000  VOLUME     =   1258017.5283
                                                    SURFTEN    =         0.0000
                                                    Density    =         1.0090
 ------------------------------------------------------------------------------


 NSTEP =   910000   TIME(PS) =    2820.000  TEMP(K) =   310.29  PRESS =     0.0
 Etot   =   -212072.2357  EKtot   =     85273.4219  EPtot      =   -297345.6575
 BOND   =      6712.3670  ANGLE   =     26334.8443  DIHED      =     18517.5711
 1-4 NB =      6349.1650  1-4 EEL =      3581.1131  VDWAALS    =     16250.4841
 EELEC  =   -375091.2022  EHBOND  =         0.0000  RESTRAINT  =         0.0000
 EKCMT  =         0.0000  VIRIAL  =         0.0000  VOLUME     =   1257550.1607
                                                    SURFTEN    =         0.0000
                                                    Density    =         1.0093
 ------------------------------------------------------------------------------


 NSTEP =   915000   TIME(PS) =    2830.000  TEMP(K) =   308.51  PRESS =     0.0
 Etot   =   -212850.1220  EKtot   =     84784.1797  EPtot      =   -297634.3017
 BOND   =      6683.8304  ANGLE   =     26287.6642  DIHED      =     18419.0492
 1-4 NB =      6307.5520  1-4 EEL =      3540.9728  VDWAALS    =     16309.8607
 EELEC  =   -375183.2311  EHBOND  =         0.0000  RESTRAINT  =         0.0000
 EKCMT  =         0.0000  VIRIAL  =         0.0000  VOLUME     =   1257537.8785
                                                    SURFTEN    =         0.0000
                                                    Density    =         1.0094
 ------------------------------------------------------------------------------


 NSTEP =   920000   TIME(PS) =    2840.000  TEMP(K) =   307.87  PRESS =     0.0
 Etot   =   -212455.2419  EKtot   =     84607.4688  EPtot      =   -297062.7106
 BOND   =      6637.5254  ANGLE   =     26265.5296  DIHED      =     18444.2594
 1-4 NB =      6330.2763  1-4 EEL =      3586.3893  VDWAALS    =     15951.6227
 EELEC  =   -374278.3133  EHBOND  =         0.0000  RESTRAINT  =         0.0000
 EKCMT  =         0.0000  VIRIAL  =         0.0000  VOLUME     =   1257628.8191
                                                    SURFTEN    =         0.0000
                                                    Density    =         1.0093
 ------------------------------------------------------------------------------


 NSTEP =   925000   TIME(PS) =    2850.000  TEMP(K) =   309.27  PRESS =     0.0
 Etot   =   -212108.7203  EKtot   =     84993.8750  EPtot      =   -297102.5953
 BOND   =      6638.0659  ANGLE   =     26352.2577  DIHED      =     18419.4688
 1-4 NB =      6319.9419  1-4 EEL =      3535.7615  VDWAALS    =     16061.5954
 EELEC  =   -374429.6866  EHBOND  =         0.0000  RESTRAINT  =         0.0000
 EKCMT  =         0.0000  VIRIAL  =         0.0000  VOLUME     =   1257826.9760
                                                    SURFTEN    =         0.0000
                                                    Density    =         1.0091
 ------------------------------------------------------------------------------


 NSTEP =   930000   TIME(PS) =    2860.000  TEMP(K) =   309.50  PRESS =     0.0
 Etot   =   -211863.1781  EKtot   =     85055.5547  EPtot      =   -296918.7328
 BOND   =      6710.6429  ANGLE   =     26193.2046  DIHED      =     18398.5679
 1-4 NB =      6377.5694  1-4 EEL =      3659.7882  VDWAALS    =     15935.0704
 EELEC  =   -374193.5761  EHBOND  =         0.0000  RESTRAINT  =         0.0000
 EKCMT  =         0.0000  VIRIAL  =         0.0000  VOLUME     =   1259615.0918
                                                    SURFTEN    =         0.0000
                                                    Density    =         1.0077
 ------------------------------------------------------------------------------


 NSTEP =   935000   TIME(PS) =    2870.000  TEMP(K) =   309.50  PRESS =     0.0
 Etot   =   -211763.1585  EKtot   =     85056.9922  EPtot      =   -296820.1507
 BOND   =      6712.9039  ANGLE   =     26266.3401  DIHED      =     18381.2932
 1-4 NB =      6346.2936  1-4 EEL =      3635.2088  VDWAALS    =     16654.4554
 EELEC  =   -374816.6457  EHBOND  =         0.0000  RESTRAINT  =         0.0000
 EKCMT  =         0.0000  VIRIAL  =         0.0000  VOLUME     =   1256794.4158
                                                    SURFTEN    =         0.0000
                                                    Density    =         1.0100
 ------------------------------------------------------------------------------


 NSTEP =   940000   TIME(PS) =    2880.000  TEMP(K) =   311.50  PRESS =     0.0
 Etot   =   -211425.8974  EKtot   =     85604.8281  EPtot      =   -297030.7255
 BOND   =      6775.7973  ANGLE   =     26411.7923  DIHED      =     18541.8915
 1-4 NB =      6355.4697  1-4 EEL =      3584.8840  VDWAALS    =     16094.8172
 EELEC  =   -374795.3776  EHBOND  =         0.0000  RESTRAINT  =         0.0000
 EKCMT  =         0.0000  VIRIAL  =         0.0000  VOLUME     =   1258588.3767
                                                    SURFTEN    =         0.0000
                                                    Density    =         1.0085
 ------------------------------------------------------------------------------


 NSTEP =   945000   TIME(PS) =    2890.000  TEMP(K) =   309.85  PRESS =     0.0
 Etot   =   -212131.8334  EKtot   =     85151.5391  EPtot      =   -297283.3725
 BOND   =      6522.9355  ANGLE   =     26259.0151  DIHED      =     18353.3790
 1-4 NB =      6323.0584  1-4 EEL =      3556.2768  VDWAALS    =     15951.0920
 EELEC  =   -374249.1292  EHBOND  =         0.0000  RESTRAINT  =         0.0000
 EKCMT  =         0.0000  VIRIAL  =         0.0000  VOLUME     =   1256768.0638
                                                    SURFTEN    =         0.0000
                                                    Density    =         1.0100
 ------------------------------------------------------------------------------


 NSTEP =   950000   TIME(PS) =    2900.000  TEMP(K) =   309.05  PRESS =     0.0
 Etot   =   -212232.9491  EKtot   =     84931.6484  EPtot      =   -297164.5975
 BOND   =      6782.8765  ANGLE   =     26333.6761  DIHED      =     18515.0633
 1-4 NB =      6383.1020  1-4 EEL =      3483.0282  VDWAALS    =     16318.7571
 EELEC  =   -374981.1006  EHBOND  =         0.0000  RESTRAINT  =         0.0000
 EKCMT  =         0.0000  VIRIAL  =         0.0000  VOLUME     =   1253405.8085
                                                    SURFTEN    =         0.0000
                                                    Density    =         1.0127
 ------------------------------------------------------------------------------


 NSTEP =   955000   TIME(PS) =    2910.000  TEMP(K) =   309.94  PRESS =     0.0
 Etot   =   -212194.1869  EKtot   =     85175.7812  EPtot      =   -297369.9682
 BOND   =      6699.0477  ANGLE   =     26422.6952  DIHED      =     18440.6255
 1-4 NB =      6316.9297  1-4 EEL =      3463.9590  VDWAALS    =     16604.7559
 EELEC  =   -375317.9810  EHBOND  =         0.0000  RESTRAINT  =         0.0000
 EKCMT  =         0.0000  VIRIAL  =         0.0000  VOLUME     =   1254224.2916
                                                    SURFTEN    =         0.0000
                                                    Density    =         1.0120
 ------------------------------------------------------------------------------


 NSTEP =   960000   TIME(PS) =    2920.000  TEMP(K) =   310.54  PRESS =     0.0
 Etot   =   -211855.6632  EKtot   =     85342.1875  EPtot      =   -297197.8507
 BOND   =      6578.2347  ANGLE   =     26216.2370  DIHED      =     18439.0207
 1-4 NB =      6343.8820  1-4 EEL =      3572.8267  VDWAALS    =     15796.2517
 EELEC  =   -374144.3035  EHBOND  =         0.0000  RESTRAINT  =         0.0000
 EKCMT  =         0.0000  VIRIAL  =         0.0000  VOLUME     =   1256140.1290
                                                    SURFTEN    =         0.0000
                                                    Density    =         1.0105
 ------------------------------------------------------------------------------


 NSTEP =   965000   TIME(PS) =    2930.000  TEMP(K) =   309.38  PRESS =     0.0
 Etot   =   -211639.1473  EKtot   =     85023.7734  EPtot      =   -296662.9208
 BOND   =      6703.1205  ANGLE   =     26185.1243  DIHED      =     18502.8829
 1-4 NB =      6347.9419  1-4 EEL =      3426.1990  VDWAALS    =     16604.5230
 EELEC  =   -374432.7124  EHBOND  =         0.0000  RESTRAINT  =         0.0000
 EKCMT  =         0.0000  VIRIAL  =         0.0000  VOLUME     =   1256373.8990
                                                    SURFTEN    =         0.0000
                                                    Density    =         1.0103
 ------------------------------------------------------------------------------


 NSTEP =   970000   TIME(PS) =    2940.000  TEMP(K) =   311.10  PRESS =     0.0
 Etot   =   -211693.9204  EKtot   =     85495.9062  EPtot      =   -297189.8266
 BOND   =      6720.8736  ANGLE   =     26306.0083  DIHED      =     18432.5998
 1-4 NB =      6298.4612  1-4 EEL =      3450.9967  VDWAALS    =     16372.0600
 EELEC  =   -374770.8264  EHBOND  =         0.0000  RESTRAINT  =         0.0000
 EKCMT  =         0.0000  VIRIAL  =         0.0000  VOLUME     =   1255403.8658
                                                    SURFTEN    =         0.0000
                                                    Density    =         1.0111
 ------------------------------------------------------------------------------


 NSTEP =   975000   TIME(PS) =    2950.000  TEMP(K) =   309.51  PRESS =     0.0
 Etot   =   -212170.7023  EKtot   =     85057.6719  EPtot      =   -297228.3742
 BOND   =      6756.9195  ANGLE   =     26324.0136  DIHED      =     18479.8382
 1-4 NB =      6264.7305  1-4 EEL =      3542.7940  VDWAALS    =     16584.2709
 EELEC  =   -375180.9409  EHBOND  =         0.0000  RESTRAINT  =         0.0000
 EKCMT  =         0.0000  VIRIAL  =         0.0000  VOLUME     =   1258488.2396
                                                    SURFTEN    =         0.0000
                                                    Density    =         1.0086
 ------------------------------------------------------------------------------


 NSTEP =   980000   TIME(PS) =    2960.000  TEMP(K) =   310.13  PRESS =     0.0
 Etot   =   -211961.2462  EKtot   =     85228.6484  EPtot      =   -297189.8947
 BOND   =      6695.1619  ANGLE   =     26246.5559  DIHED      =     18408.3975
 1-4 NB =      6308.6262  1-4 EEL =      3488.0425  VDWAALS    =     16260.7205
 EELEC  =   -374597.3991  EHBOND  =         0.0000  RESTRAINT  =         0.0000
 EKCMT  =         0.0000  VIRIAL  =         0.0000  VOLUME     =   1257333.4157
                                                    SURFTEN    =         0.0000
                                                    Density    =         1.0095
 ------------------------------------------------------------------------------


 NSTEP =   985000   TIME(PS) =    2970.000  TEMP(K) =   308.59  PRESS =     0.0
 Etot   =   -211943.0053  EKtot   =     84806.1406  EPtot      =   -296749.1459
 BOND   =      6746.8744  ANGLE   =     26239.1039  DIHED      =     18473.9682
 1-4 NB =      6261.8455  1-4 EEL =      3429.9730  VDWAALS    =     16171.3451
 EELEC  =   -374072.2559  EHBOND  =         0.0000  RESTRAINT  =         0.0000
 EKCMT  =         0.0000  VIRIAL  =         0.0000  VOLUME     =   1258413.5565
                                                    SURFTEN    =         0.0000
                                                    Density    =         1.0087
 ------------------------------------------------------------------------------


 NSTEP =   990000   TIME(PS) =    2980.000  TEMP(K) =   311.19  PRESS =     0.0
 Etot   =   -211448.7836  EKtot   =     85519.7344  EPtot      =   -296968.5180
 BOND   =      6712.0527  ANGLE   =     26115.8519  DIHED      =     18394.2447
 1-4 NB =      6336.1899  1-4 EEL =      3589.8917  VDWAALS    =     15735.7079
 EELEC  =   -373852.4569  EHBOND  =         0.0000  RESTRAINT  =         0.0000
 EKCMT  =         0.0000  VIRIAL  =         0.0000  VOLUME     =   1258058.1481
                                                    SURFTEN    =         0.0000
                                                    Density    =         1.0089
 ------------------------------------------------------------------------------


 NSTEP =   995000   TIME(PS) =    2990.000  TEMP(K) =   310.63  PRESS =     0.0
 Etot   =   -211359.9909  EKtot   =     85366.1016  EPtot      =   -296726.0925
 BOND   =      6753.2091  ANGLE   =     26301.7085  DIHED      =     18557.7354
 1-4 NB =      6381.5249  1-4 EEL =      3562.9161  VDWAALS    =     16381.1374
 EELEC  =   -374664.3238  EHBOND  =         0.0000  RESTRAINT  =         0.0000
 EKCMT  =         0.0000  VIRIAL  =         0.0000  VOLUME     =   1255901.8478
                                                    SURFTEN    =         0.0000
                                                    Density    =         1.0107
 ------------------------------------------------------------------------------


 NSTEP =  1000000   TIME(PS) =    3000.000  TEMP(K) =   310.03  PRESS =     0.0
 Etot   =   -211373.3456  EKtot   =     85202.9922  EPtot      =   -296576.3378
 BOND   =      6601.5643  ANGLE   =     26409.9183  DIHED      =     18485.4159
 1-4 NB =      6289.4942  1-4 EEL =      3539.3757  VDWAALS    =     16313.7081
 EELEC  =   -374215.8142  EHBOND  =         0.0000  RESTRAINT  =         0.0000
 EKCMT  =         0.0000  VIRIAL  =         0.0000  VOLUME     =   1258143.5087
                                                    SURFTEN    =         0.0000
                                                    Density    =         1.0089
 ------------------------------------------------------------------------------


 NSTEP =  1005000   TIME(PS) =    3010.000  TEMP(K) =   310.32  PRESS =     0.0
 Etot   =   -212125.3446  EKtot   =     85282.7031  EPtot      =   -297408.0477
 BOND   =      6610.7650  ANGLE   =     26379.3564  DIHED      =     18469.4458
 1-4 NB =      6335.2097  1-4 EEL =      3521.8607  VDWAALS    =     16007.5782
 EELEC  =   -374732.2633  EHBOND  =         0.0000  RESTRAINT  =         0.0000
 EKCMT  =         0.0000  VIRIAL  =         0.0000  VOLUME     =   1255887.4862
                                                    SURFTEN    =         0.0000
                                                    Density    =         1.0107
 ------------------------------------------------------------------------------


 NSTEP =  1010000   TIME(PS) =    3020.000  TEMP(K) =   308.70  PRESS =     0.0
 Etot   =   -212588.4912  EKtot   =     84835.3906  EPtot      =   -297423.8818
 BOND   =      6687.1985  ANGLE   =     26181.4845  DIHED      =     18621.4721
 1-4 NB =      6292.8390  1-4 EEL =      3588.0920  VDWAALS    =     15959.6493
 EELEC  =   -374754.6172  EHBOND  =         0.0000  RESTRAINT  =         0.0000
 EKCMT  =         0.0000  VIRIAL  =         0.0000  VOLUME     =   1255102.4971
                                                    SURFTEN    =         0.0000
                                                    Density    =         1.0113
 ------------------------------------------------------------------------------


 NSTEP =  1015000   TIME(PS) =    3030.000  TEMP(K) =   308.75  PRESS =     0.0
 Etot   =   -212166.0524  EKtot   =     84849.0078  EPtot      =   -297015.0603
 BOND   =      6706.8241  ANGLE   =     26266.0463  DIHED      =     18453.5048
 1-4 NB =      6306.3970  1-4 EEL =      3488.3334  VDWAALS    =     16194.2817
 EELEC  =   -374430.4476  EHBOND  =         0.0000  RESTRAINT  =         0.0000
 EKCMT  =         0.0000  VIRIAL  =         0.0000  VOLUME     =   1259116.4186
                                                    SURFTEN    =         0.0000
                                                    Density    =         1.0081
 ------------------------------------------------------------------------------


 NSTEP =  1020000   TIME(PS) =    3040.000  TEMP(K) =   311.12  PRESS =     0.0
 Etot   =   -211957.0471  EKtot   =     85500.5078  EPtot      =   -297457.5550
 BOND   =      6676.4254  ANGLE   =     26144.6342  DIHED      =     18420.6092
 1-4 NB =      6348.6040  1-4 EEL =      3466.2173  VDWAALS    =     16235.3917
 EELEC  =   -374749.4368  EHBOND  =         0.0000  RESTRAINT  =         0.0000
 EKCMT  =         0.0000  VIRIAL  =         0.0000  VOLUME     =   1255969.5315
                                                    SURFTEN    =         0.0000
                                                    Density    =         1.0106
 ------------------------------------------------------------------------------


 NSTEP =  1025000   TIME(PS) =    3050.000  TEMP(K) =   310.14  PRESS =     0.0
 Etot   =   -211901.9990  EKtot   =     85232.5547  EPtot      =   -297134.5536
 BOND   =      6697.2668  ANGLE   =     26377.4036  DIHED      =     18479.2490
 1-4 NB =      6273.1714  1-4 EEL =      3552.1625  VDWAALS    =     16271.6457
 EELEC  =   -374785.4525  EHBOND  =         0.0000  RESTRAINT  =         0.0000
 EKCMT  =         0.0000  VIRIAL  =         0.0000  VOLUME     =   1256549.1685
                                                    SURFTEN    =         0.0000
                                                    Density    =         1.0102
 ------------------------------------------------------------------------------


 NSTEP =  1030000   TIME(PS) =    3060.000  TEMP(K) =   309.26  PRESS =     0.0
 Etot   =   -211608.3736  EKtot   =     84989.0547  EPtot      =   -296597.4282
 BOND   =      6813.2617  ANGLE   =     26432.4261  DIHED      =     18433.6976
 1-4 NB =      6339.4078  1-4 EEL =      3464.9931  VDWAALS    =     16453.5874
 EELEC  =   -374534.8019  EHBOND  =         0.0000  RESTRAINT  =         0.0000
 EKCMT  =         0.0000  VIRIAL  =         0.0000  VOLUME     =   1256663.0514
                                                    SURFTEN    =         0.0000
                                                    Density    =         1.0101
 ------------------------------------------------------------------------------


 NSTEP =  1035000   TIME(PS) =    3070.000  TEMP(K) =   310.76  PRESS =     0.0
 Etot   =   -212060.9084  EKtot   =     85402.9531  EPtot      =   -297463.8615
 BOND   =      6770.1173  ANGLE   =     26349.6679  DIHED      =     18447.5913
 1-4 NB =      6298.8606  1-4 EEL =      3462.4061  VDWAALS    =     16537.2745
 EELEC  =   -375329.7793  EHBOND  =         0.0000  RESTRAINT  =         0.0000
 EKCMT  =         0.0000  VIRIAL  =         0.0000  VOLUME     =   1255499.4063
                                                    SURFTEN    =         0.0000
                                                    Density    =         1.0110
 ------------------------------------------------------------------------------


 NSTEP =  1040000   TIME(PS) =    3080.000  TEMP(K) =   309.38  PRESS =     0.0
 Etot   =   -212398.6558  EKtot   =     85022.0625  EPtot      =   -297420.7183
 BOND   =      6651.1384  ANGLE   =     26072.0666  DIHED      =     18470.1858
 1-4 NB =      6368.0623  1-4 EEL =      3402.8863  VDWAALS    =     16178.3049
 EELEC  =   -374563.3627  EHBOND  =         0.0000  RESTRAINT  =         0.0000
 EKCMT  =         0.0000  VIRIAL  =         0.0000  VOLUME     =   1256925.8958
                                                    SURFTEN    =         0.0000
                                                    Density    =         1.0098
 ------------------------------------------------------------------------------


 NSTEP =  1045000   TIME(PS) =    3090.000  TEMP(K) =   308.25  PRESS =     0.0
 Etot   =   -211782.5930  EKtot   =     84712.0469  EPtot      =   -296494.6399
 BOND   =      6772.4780  ANGLE   =     26419.6283  DIHED      =     18436.1498
 1-4 NB =      6359.2120  1-4 EEL =      3455.4469  VDWAALS    =     16244.3847
 EELEC  =   -374181.9396  EHBOND  =         0.0000  RESTRAINT  =         0.0000
 EKCMT  =         0.0000  VIRIAL  =         0.0000  VOLUME     =   1260196.0230
                                                    SURFTEN    =         0.0000
                                                    Density    =         1.0072
 ------------------------------------------------------------------------------


 NSTEP =  1050000   TIME(PS) =    3100.000  TEMP(K) =   309.99  PRESS =     0.0
 Etot   =   -211406.5993  EKtot   =     85190.4766  EPtot      =   -296597.0759
 BOND   =      6752.2732  ANGLE   =     26213.4953  DIHED      =     18463.2691
 1-4 NB =      6294.6265  1-4 EEL =      3460.8966  VDWAALS    =     16201.2526
 EELEC  =   -373982.8893  EHBOND  =         0.0000  RESTRAINT  =         0.0000
 EKCMT  =         0.0000  VIRIAL  =         0.0000  VOLUME     =   1260962.0478
                                                    SURFTEN    =         0.0000
                                                    Density    =         1.0066
 ------------------------------------------------------------------------------


 NSTEP =  1055000   TIME(PS) =    3110.000  TEMP(K) =   309.94  PRESS =     0.0
 Etot   =   -211308.4402  EKtot   =     85176.9141  EPtot      =   -296485.3542
 BOND   =      6628.7987  ANGLE   =     26418.9174  DIHED      =     18440.7142
 1-4 NB =      6319.3397  1-4 EEL =      3403.9348  VDWAALS    =     16124.4705
 EELEC  =   -373821.5296  EHBOND  =         0.0000  RESTRAINT  =         0.0000
 EKCMT  =         0.0000  VIRIAL  =         0.0000  VOLUME     =   1260882.1738
                                                    SURFTEN    =         0.0000
                                                    Density    =         1.0067
 ------------------------------------------------------------------------------


 NSTEP =  1060000   TIME(PS) =    3120.000  TEMP(K) =   311.42  PRESS =     0.0
 Etot   =   -211417.0150  EKtot   =     85583.4844  EPtot      =   -297000.4994
 BOND   =      6723.6437  ANGLE   =     26356.0458  DIHED      =     18522.1657
 1-4 NB =      6362.7261  1-4 EEL =      3492.8618  VDWAALS    =     16307.7813
 EELEC  =   -374765.7237  EHBOND  =         0.0000  RESTRAINT  =         0.0000
 EKCMT  =         0.0000  VIRIAL  =         0.0000  VOLUME     =   1259045.9533
                                                    SURFTEN    =         0.0000
                                                    Density    =         1.0081
 ------------------------------------------------------------------------------


 NSTEP =  1065000   TIME(PS) =    3130.000  TEMP(K) =   311.44  PRESS =     0.0
 Etot   =   -211351.5998  EKtot   =     85589.5391  EPtot      =   -296941.1389
 BOND   =      6693.6079  ANGLE   =     26303.3553  DIHED      =     18415.3949
 1-4 NB =      6332.3716  1-4 EEL =      3414.6885  VDWAALS    =     16045.4754
 EELEC  =   -374146.0324  EHBOND  =         0.0000  RESTRAINT  =         0.0000
 EKCMT  =         0.0000  VIRIAL  =         0.0000  VOLUME     =   1258051.9749
                                                    SURFTEN    =         0.0000
                                                    Density    =         1.0089
 ------------------------------------------------------------------------------


 NSTEP =  1070000   TIME(PS) =    3140.000  TEMP(K) =   308.89  PRESS =     0.0
 Etot   =   -212331.6294  EKtot   =     84888.4375  EPtot      =   -297220.0669
 BOND   =      6762.6600  ANGLE   =     26047.9269  DIHED      =     18505.2712
 1-4 NB =      6306.4028  1-4 EEL =      3420.0143  VDWAALS    =     16152.7620
 EELEC  =   -374415.1041  EHBOND  =         0.0000  RESTRAINT  =         0.0000
 EKCMT  =         0.0000  VIRIAL  =         0.0000  VOLUME     =   1257359.0084
                                                    SURFTEN    =         0.0000
                                                    Density    =         1.0095
 ------------------------------------------------------------------------------


 NSTEP =  1075000   TIME(PS) =    3150.000  TEMP(K) =   309.24  PRESS =     0.0
 Etot   =   -211813.9594  EKtot   =     84983.4609  EPtot      =   -296797.4204
 BOND   =      6901.5770  ANGLE   =     26316.3386  DIHED      =     18473.9884
 1-4 NB =      6329.1948  1-4 EEL =      3494.4101  VDWAALS    =     16182.9138
 EELEC  =   -374495.8430  EHBOND  =         0.0000  RESTRAINT  =         0.0000
 EKCMT  =         0.0000  VIRIAL  =         0.0000  VOLUME     =   1258689.7801
                                                    SURFTEN    =         0.0000
                                                    Density    =         1.0084
 ------------------------------------------------------------------------------


 NSTEP =  1080000   TIME(PS) =    3160.000  TEMP(K) =   309.89  PRESS =     0.0
 Etot   =   -211633.9377  EKtot   =     85163.7891  EPtot      =   -296797.7268
 BOND   =      6764.6267  ANGLE   =     26374.6667  DIHED      =     18409.3215
 1-4 NB =      6369.3668  1-4 EEL =      3525.7400  VDWAALS    =     16087.6858
 EELEC  =   -374329.1344  EHBOND  =         0.0000  RESTRAINT  =         0.0000
 EKCMT  =         0.0000  VIRIAL  =         0.0000  VOLUME     =   1257153.7612
                                                    SURFTEN    =         0.0000
                                                    Density    =         1.0097
 ------------------------------------------------------------------------------


 NSTEP =  1085000   TIME(PS) =    3170.000  TEMP(K) =   309.65  PRESS =     0.0
 Etot   =   -212338.0004  EKtot   =     85096.5078  EPtot      =   -297434.5083
 BOND   =      6737.5380  ANGLE   =     25916.7331  DIHED      =     18460.6210
 1-4 NB =      6367.7218  1-4 EEL =      3485.0873  VDWAALS    =     16069.2584
 EELEC  =   -374471.4677  EHBOND  =         0.0000  RESTRAINT  =         0.0000
 EKCMT  =         0.0000  VIRIAL  =         0.0000  VOLUME     =   1255561.9933
                                                    SURFTEN    =         0.0000
                                                    Density    =         1.0109
 ------------------------------------------------------------------------------


 NSTEP =  1090000   TIME(PS) =    3180.000  TEMP(K) =   308.86  PRESS =     0.0
 Etot   =   -212372.5498  EKtot   =     84879.2891  EPtot      =   -297251.8388
 BOND   =      6805.4784  ANGLE   =     26252.8629  DIHED      =     18356.8815
 1-4 NB =      6339.2613  1-4 EEL =      3504.8096  VDWAALS    =     16129.5538
 EELEC  =   -374640.6863  EHBOND  =         0.0000  RESTRAINT  =         0.0000
 EKCMT  =         0.0000  VIRIAL  =         0.0000  VOLUME     =   1256496.3249
                                                    SURFTEN    =         0.0000
                                                    Density    =         1.0102
 ------------------------------------------------------------------------------


 NSTEP =  1095000   TIME(PS) =    3190.000  TEMP(K) =   308.29  PRESS =     0.0
 Etot   =   -212578.6666  EKtot   =     84724.3438  EPtot      =   -297303.0104
 BOND   =      6735.8900  ANGLE   =     26287.6262  DIHED      =     18492.8280
 1-4 NB =      6321.1497  1-4 EEL =      3472.3625  VDWAALS    =     16765.0611
 EELEC  =   -375377.9279  EHBOND  =         0.0000  RESTRAINT  =         0.0000
 EKCMT  =         0.0000  VIRIAL  =         0.0000  VOLUME     =   1257290.6652
                                                    SURFTEN    =         0.0000
                                                    Density    =         1.0096
 ------------------------------------------------------------------------------


 NSTEP =  1100000   TIME(PS) =    3200.000  TEMP(K) =   310.33  PRESS =     0.0
 Etot   =   -212029.2539  EKtot   =     85284.8438  EPtot      =   -297314.0976
 BOND   =      6844.2379  ANGLE   =     26180.3596  DIHED      =     18426.7782
 1-4 NB =      6311.6887  1-4 EEL =      3487.6486  VDWAALS    =     16424.2028
 EELEC  =   -374989.0134  EHBOND  =         0.0000  RESTRAINT  =         0.0000
 EKCMT  =         0.0000  VIRIAL  =         0.0000  VOLUME     =   1254665.1100
                                                    SURFTEN    =         0.0000
                                                    Density    =         1.0117
 ------------------------------------------------------------------------------


 NSTEP =  1105000   TIME(PS) =    3210.000  TEMP(K) =   309.71  PRESS =     0.0
 Etot   =   -212204.2851  EKtot   =     85113.8516  EPtot      =   -297318.1367
 BOND   =      6669.1041  ANGLE   =     26440.4303  DIHED      =     18380.9911
 1-4 NB =      6361.1036  1-4 EEL =      3513.1783  VDWAALS    =     15664.0446
 EELEC  =   -374346.9887  EHBOND  =         0.0000  RESTRAINT  =         0.0000
 EKCMT  =         0.0000  VIRIAL  =         0.0000  VOLUME     =   1254485.2105
                                                    SURFTEN    =         0.0000
                                                    Density    =         1.0118
 ------------------------------------------------------------------------------


 NSTEP =  1110000   TIME(PS) =    3220.000  TEMP(K) =   309.71  PRESS =     0.0
 Etot   =   -212376.3137  EKtot   =     85114.0156  EPtot      =   -297490.3294
 BOND   =      6724.9591  ANGLE   =     26073.7669  DIHED      =     18393.5975
 1-4 NB =      6318.6915  1-4 EEL =      3433.5991  VDWAALS    =     16081.8049
 EELEC  =   -374516.7484  EHBOND  =         0.0000  RESTRAINT  =         0.0000
 EKCMT  =         0.0000  VIRIAL  =         0.0000  VOLUME     =   1255375.1705
                                                    SURFTEN    =         0.0000
                                                    Density    =         1.0111
 ------------------------------------------------------------------------------


 NSTEP =  1115000   TIME(PS) =    3230.000  TEMP(K) =   309.47  PRESS =     0.0
 Etot   =   -212487.6542  EKtot   =     85048.5391  EPtot      =   -297536.1932
 BOND   =      6626.3829  ANGLE   =     26191.8873  DIHED      =     18494.4475
 1-4 NB =      6303.9734  1-4 EEL =      3532.9219  VDWAALS    =     16161.5720
 EELEC  =   -374847.3783  EHBOND  =         0.0000  RESTRAINT  =         0.0000
 EKCMT  =         0.0000  VIRIAL  =         0.0000  VOLUME     =   1255517.0658
                                                    SURFTEN    =         0.0000
                                                    Density    =         1.0110
 ------------------------------------------------------------------------------


 NSTEP =  1120000   TIME(PS) =    3240.000  TEMP(K) =   309.99  PRESS =     0.0
 Etot   =   -211826.2432  EKtot   =     85190.1250  EPtot      =   -297016.3682
 BOND   =      6773.8288  ANGLE   =     26623.6321  DIHED      =     18447.4456
 1-4 NB =      6312.2484  1-4 EEL =      3569.3098  VDWAALS    =     16168.9099
 EELEC  =   -374911.7429  EHBOND  =         0.0000  RESTRAINT  =         0.0000
 EKCMT  =         0.0000  VIRIAL  =         0.0000  VOLUME     =   1255142.8080
                                                    SURFTEN    =         0.0000
                                                    Density    =         1.0113
 ------------------------------------------------------------------------------


 NSTEP =  1125000   TIME(PS) =    3250.000  TEMP(K) =   309.27  PRESS =     0.0
 Etot   =   -212109.4088  EKtot   =     84992.9766  EPtot      =   -297102.3854
 BOND   =      6809.4841  ANGLE   =     26272.8287  DIHED      =     18446.3829
 1-4 NB =      6360.7303  1-4 EEL =      3556.3928  VDWAALS    =     16441.1847
 EELEC  =   -374989.3890  EHBOND  =         0.0000  RESTRAINT  =         0.0000
 EKCMT  =         0.0000  VIRIAL  =         0.0000  VOLUME     =   1254330.7512
                                                    SURFTEN    =         0.0000
                                                    Density    =         1.0119
 ------------------------------------------------------------------------------


 NSTEP =  1130000   TIME(PS) =    3260.000  TEMP(K) =   309.65  PRESS =     0.0
 Etot   =   -211968.4133  EKtot   =     85097.4141  EPtot      =   -297065.8274
 BOND   =      6683.5952  ANGLE   =     26324.7782  DIHED      =     18455.9414
 1-4 NB =      6295.3242  1-4 EEL =      3530.9045  VDWAALS    =     15805.3514
 EELEC  =   -374161.7222  EHBOND  =         0.0000  RESTRAINT  =         0.0000
 EKCMT  =         0.0000  VIRIAL  =         0.0000  VOLUME     =   1255817.1919
                                                    SURFTEN    =         0.0000
                                                    Density    =         1.0107
 ------------------------------------------------------------------------------


 NSTEP =  1135000   TIME(PS) =    3270.000  TEMP(K) =   311.03  PRESS =     0.0
 Etot   =   -211969.9389  EKtot   =     85477.3984  EPtot      =   -297447.3374
 BOND   =      6728.6683  ANGLE   =     26155.4043  DIHED      =     18475.5975
 1-4 NB =      6334.1499  1-4 EEL =      3544.7837  VDWAALS    =     16332.3877
 EELEC  =   -375018.3286  EHBOND  =         0.0000  RESTRAINT  =         0.0000
 EKCMT  =         0.0000  VIRIAL  =         0.0000  VOLUME     =   1256377.0219
                                                    SURFTEN    =         0.0000
                                                    Density    =         1.0103
 ------------------------------------------------------------------------------


 NSTEP =  1140000   TIME(PS) =    3280.000  TEMP(K) =   310.02  PRESS =     0.0
 Etot   =   -211793.7401  EKtot   =     85198.3828  EPtot      =   -296992.1229
 BOND   =      6701.0099  ANGLE   =     26411.1699  DIHED      =     18388.2021
 1-4 NB =      6301.9537  1-4 EEL =      3501.4968  VDWAALS    =     15686.3094
 EELEC  =   -373982.2649  EHBOND  =         0.0000  RESTRAINT  =         0.0000
 EKCMT  =         0.0000  VIRIAL  =         0.0000  VOLUME     =   1255669.1231
                                                    SURFTEN    =         0.0000
                                                    Density    =         1.0109
 ------------------------------------------------------------------------------


 NSTEP =  1145000   TIME(PS) =    3290.000  TEMP(K) =   308.12  PRESS =     0.0
 Etot   =   -211914.9550  EKtot   =     84677.5625  EPtot      =   -296592.5175
 BOND   =      6801.8631  ANGLE   =     26461.3319  DIHED      =     18424.6701
 1-4 NB =      6360.5364  1-4 EEL =      3473.5724  VDWAALS    =     16112.7464
 EELEC  =   -374227.2378  EHBOND  =         0.0000  RESTRAINT  =         0.0000
 EKCMT  =         0.0000  VIRIAL  =         0.0000  VOLUME     =   1256838.7523
                                                    SURFTEN    =         0.0000
                                                    Density    =         1.0099
 ------------------------------------------------------------------------------


 NSTEP =  1150000   TIME(PS) =    3300.000  TEMP(K) =   309.44  PRESS =     0.0
 Etot   =   -211976.3300  EKtot   =     85039.6094  EPtot      =   -297015.9394
 BOND   =      6786.0928  ANGLE   =     26486.3324  DIHED      =     18421.6811
 1-4 NB =      6290.0887  1-4 EEL =      3522.2306  VDWAALS    =     16270.4236
 EELEC  =   -374792.7886  EHBOND  =         0.0000  RESTRAINT  =         0.0000
 EKCMT  =         0.0000  VIRIAL  =         0.0000  VOLUME     =   1256070.9259
                                                    SURFTEN    =         0.0000
                                                    Density    =         1.0105
 ------------------------------------------------------------------------------


 NSTEP =  1155000   TIME(PS) =    3310.000  TEMP(K) =   310.31  PRESS =     0.0
 Etot   =   -211560.9265  EKtot   =     85278.1562  EPtot      =   -296839.0827
 BOND   =      6690.2745  ANGLE   =     26391.7781  DIHED      =     18441.0667
 1-4 NB =      6292.6587  1-4 EEL =      3494.8705  VDWAALS    =     15764.7641
 EELEC  =   -373914.4954  EHBOND  =         0.0000  RESTRAINT  =         0.0000
 EKCMT  =         0.0000  VIRIAL  =         0.0000  VOLUME     =   1259285.8368
                                                    SURFTEN    =         0.0000
                                                    Density    =         1.0080
 ------------------------------------------------------------------------------


 NSTEP =  1160000   TIME(PS) =    3320.000  TEMP(K) =   311.24  PRESS =     0.0
 Etot   =   -211840.9733  EKtot   =     85534.2266  EPtot      =   -297375.1999
 BOND   =      6703.5064  ANGLE   =     26102.5246  DIHED      =     18337.8445
 1-4 NB =      6315.2625  1-4 EEL =      3419.6284  VDWAALS    =     15771.5475
 EELEC  =   -374025.5137  EHBOND  =         0.0000  RESTRAINT  =         0.0000
 EKCMT  =         0.0000  VIRIAL  =         0.0000  VOLUME     =   1259542.4217
                                                    SURFTEN    =         0.0000
                                                    Density    =         1.0078
 ------------------------------------------------------------------------------


 NSTEP =  1165000   TIME(PS) =    3330.000  TEMP(K) =   308.93  PRESS =     0.0
 Etot   =   -212428.2084  EKtot   =     84900.3359  EPtot      =   -297328.5444
 BOND   =      6644.3058  ANGLE   =     26359.2851  DIHED      =     18257.0683
 1-4 NB =      6347.4352  1-4 EEL =      3511.2443  VDWAALS    =     16028.4005
 EELEC  =   -374476.2835  EHBOND  =         0.0000  RESTRAINT  =         0.0000
 EKCMT  =         0.0000  VIRIAL  =         0.0000  VOLUME     =   1258605.3931
                                                    SURFTEN    =         0.0000
                                                    Density    =         1.0085
 ------------------------------------------------------------------------------


 NSTEP =  1170000   TIME(PS) =    3340.000  TEMP(K) =   309.54  PRESS =     0.0
 Etot   =   -212174.4211  EKtot   =     85067.5391  EPtot      =   -297241.9602
 BOND   =      6566.8834  ANGLE   =     26343.0637  DIHED      =     18416.3428
 1-4 NB =      6329.1039  1-4 EEL =      3476.9011  VDWAALS    =     16434.1719
 EELEC  =   -374808.4270  EHBOND  =         0.0000  RESTRAINT  =         0.0000
 EKCMT  =         0.0000  VIRIAL  =         0.0000  VOLUME     =   1258201.1093
                                                    SURFTEN    =         0.0000
                                                    Density    =         1.0088
 ------------------------------------------------------------------------------


 NSTEP =  1175000   TIME(PS) =    3350.000  TEMP(K) =   307.83  PRESS =     0.0
 Etot   =   -212272.3038  EKtot   =     84596.0938  EPtot      =   -296868.3975
 BOND   =      6768.1121  ANGLE   =     26336.3856  DIHED      =     18403.9674
 1-4 NB =      6289.2654  1-4 EEL =      3593.9379  VDWAALS    =     16125.6277
 EELEC  =   -374385.6936  EHBOND  =         0.0000  RESTRAINT  =         0.0000
 EKCMT  =         0.0000  VIRIAL  =         0.0000  VOLUME     =   1258729.6178
                                                    SURFTEN    =         0.0000
                                                    Density    =         1.0084
 ------------------------------------------------------------------------------


 NSTEP =  1180000   TIME(PS) =    3360.000  TEMP(K) =   309.53  PRESS =     0.0
 Etot   =   -212138.1015  EKtot   =     85063.7109  EPtot      =   -297201.8124
 BOND   =      6608.5937  ANGLE   =     26256.1005  DIHED      =     18381.6927
 1-4 NB =      6356.3799  1-4 EEL =      3556.5746  VDWAALS    =     16564.8457
 EELEC  =   -374925.9996  EHBOND  =         0.0000  RESTRAINT  =         0.0000
 EKCMT  =         0.0000  VIRIAL  =         0.0000  VOLUME     =   1256279.4473
                                                    SURFTEN    =         0.0000
                                                    Density    =         1.0104
 ------------------------------------------------------------------------------


 NSTEP =  1185000   TIME(PS) =    3370.000  TEMP(K) =   309.21  PRESS =     0.0
 Etot   =   -212511.5611  EKtot   =     84975.0078  EPtot      =   -297486.5689
 BOND   =      6760.3285  ANGLE   =     26104.1088  DIHED      =     18376.2378
 1-4 NB =      6257.5550  1-4 EEL =      3562.6101  VDWAALS    =     15975.0081
 EELEC  =   -374522.4173  EHBOND  =         0.0000  RESTRAINT  =         0.0000
 EKCMT  =         0.0000  VIRIAL  =         0.0000  VOLUME     =   1255270.1720
                                                    SURFTEN    =         0.0000
                                                    Density    =         1.0112
 ------------------------------------------------------------------------------


 NSTEP =  1190000   TIME(PS) =    3380.000  TEMP(K) =   309.99  PRESS =     0.0
 Etot   =   -212379.6570  EKtot   =     85190.2656  EPtot      =   -297569.9226
 BOND   =      6723.8362  ANGLE   =     26251.9243  DIHED      =     18393.3600
 1-4 NB =      6358.8149  1-4 EEL =      3472.7209  VDWAALS    =     16336.9812
 EELEC  =   -375107.5602  EHBOND  =         0.0000  RESTRAINT  =         0.0000
 EKCMT  =         0.0000  VIRIAL  =         0.0000  VOLUME     =   1258639.4360
                                                    SURFTEN    =         0.0000
                                                    Density    =         1.0085
 ------------------------------------------------------------------------------


 NSTEP =  1195000   TIME(PS) =    3390.000  TEMP(K) =   309.24  PRESS =     0.0
 Etot   =   -212487.8265  EKtot   =     84984.0547  EPtot      =   -297471.8811
 BOND   =      6602.7005  ANGLE   =     26189.1378  DIHED      =     18422.9556
 1-4 NB =      6312.8491  1-4 EEL =      3485.5890  VDWAALS    =     16478.3744
 EELEC  =   -374963.4875  EHBOND  =         0.0000  RESTRAINT  =         0.0000
 EKCMT  =         0.0000  VIRIAL  =         0.0000  VOLUME     =   1258102.1640
                                                    SURFTEN    =         0.0000
                                                    Density    =         1.0089
 ------------------------------------------------------------------------------


 NSTEP =  1200000   TIME(PS) =    3400.000  TEMP(K) =   309.89  PRESS =     0.0
 Etot   =   -211876.8930  EKtot   =     85163.6406  EPtot      =   -297040.5337
 BOND   =      6698.0070  ANGLE   =     26390.2522  DIHED      =     18378.7944
 1-4 NB =      6293.2445  1-4 EEL =      3503.4138  VDWAALS    =     16503.8003
 EELEC  =   -374808.0458  EHBOND  =         0.0000  RESTRAINT  =         0.0000
 EKCMT  =         0.0000  VIRIAL  =         0.0000  VOLUME     =   1260150.3244
                                                    SURFTEN    =         0.0000
                                                    Density    =         1.0073
 ------------------------------------------------------------------------------


 NSTEP =  1205000   TIME(PS) =    3410.000  TEMP(K) =   308.52  PRESS =     0.0
 Etot   =   -212159.6803  EKtot   =     84785.5703  EPtot      =   -296945.2506
 BOND   =      6697.6216  ANGLE   =     26257.4316  DIHED      =     18323.7530
 1-4 NB =      6366.9003  1-4 EEL =      3495.7731  VDWAALS    =     15827.6682
 EELEC  =   -373914.3984  EHBOND  =         0.0000  RESTRAINT  =         0.0000
 EKCMT  =         0.0000  VIRIAL  =         0.0000  VOLUME     =   1257568.8477
                                                    SURFTEN    =         0.0000
                                                    Density    =         1.0093
 ------------------------------------------------------------------------------


 NSTEP =  1210000   TIME(PS) =    3420.000  TEMP(K) =   310.31  PRESS =     0.0
 Etot   =   -212174.3520  EKtot   =     85278.0938  EPtot      =   -297452.4457
 BOND   =      6635.4760  ANGLE   =     26284.7263  DIHED      =     18465.8489
 1-4 NB =      6338.3964  1-4 EEL =      3504.8091  VDWAALS    =     16311.4272
 EELEC  =   -374993.1296  EHBOND  =         0.0000  RESTRAINT  =         0.0000
 EKCMT  =         0.0000  VIRIAL  =         0.0000  VOLUME     =   1256399.9618
                                                    SURFTEN    =         0.0000
                                                    Density    =         1.0103
 ------------------------------------------------------------------------------


 NSTEP =  1215000   TIME(PS) =    3430.000  TEMP(K) =   309.76  PRESS =     0.0
 Etot   =   -212109.9667  EKtot   =     85127.4766  EPtot      =   -297237.4432
 BOND   =      6755.9880  ANGLE   =     26356.4863  DIHED      =     18408.9158
 1-4 NB =      6303.6012  1-4 EEL =      3496.1068  VDWAALS    =     16295.7577
 EELEC  =   -374854.2990  EHBOND  =         0.0000  RESTRAINT  =         0.0000
 EKCMT  =         0.0000  VIRIAL  =         0.0000  VOLUME     =   1257713.3187
                                                    SURFTEN    =         0.0000
                                                    Density    =         1.0092
 ------------------------------------------------------------------------------


 NSTEP =  1220000   TIME(PS) =    3440.000  TEMP(K) =   310.33  PRESS =     0.0
 Etot   =   -211699.9518  EKtot   =     85284.7734  EPtot      =   -296984.7252
 BOND   =      6807.1206  ANGLE   =     26412.8717  DIHED      =     18517.8753
 1-4 NB =      6330.1902  1-4 EEL =      3436.8906  VDWAALS    =     16703.7681
 EELEC  =   -375193.4417  EHBOND  =         0.0000  RESTRAINT  =         0.0000
 EKCMT  =         0.0000  VIRIAL  =         0.0000  VOLUME     =   1257068.1507
                                                    SURFTEN    =         0.0000
                                                    Density    =         1.0097
 ------------------------------------------------------------------------------


 NSTEP =  1225000   TIME(PS) =    3450.000  TEMP(K) =   311.38  PRESS =     0.0
 Etot   =   -211174.7920  EKtot   =     85572.6016  EPtot      =   -296747.3935
 BOND   =      6795.9186  ANGLE   =     26266.0448  DIHED      =     18550.9653
 1-4 NB =      6361.6407  1-4 EEL =      3494.4083  VDWAALS    =     15799.2583
 EELEC  =   -374015.6296  EHBOND  =         0.0000  RESTRAINT  =         0.0000
 EKCMT  =         0.0000  VIRIAL  =         0.0000  VOLUME     =   1258090.6433
                                                    SURFTEN    =         0.0000
                                                    Density    =         1.0089
 ------------------------------------------------------------------------------


 NSTEP =  1230000   TIME(PS) =    3460.000  TEMP(K) =   309.98  PRESS =     0.0
 Etot   =   -211730.3559  EKtot   =     85188.0078  EPtot      =   -296918.3637
 BOND   =      6782.9881  ANGLE   =     26341.9488  DIHED      =     18547.6268
 1-4 NB =      6355.1659  1-4 EEL =      3461.3724  VDWAALS    =     16020.4961
 EELEC  =   -374427.9617  EHBOND  =         0.0000  RESTRAINT  =         0.0000
 EKCMT  =         0.0000  VIRIAL  =         0.0000  VOLUME     =   1261760.5686
                                                    SURFTEN    =         0.0000
                                                    Density    =         1.0060
 ------------------------------------------------------------------------------


 NSTEP =  1235000   TIME(PS) =    3470.000  TEMP(K) =   309.82  PRESS =     0.0
 Etot   =   -211834.5633  EKtot   =     85144.8672  EPtot      =   -296979.4305
 BOND   =      6668.4756  ANGLE   =     26279.5825  DIHED      =     18452.8799
 1-4 NB =      6312.7040  1-4 EEL =      3570.2253  VDWAALS    =     16015.4416
 EELEC  =   -374278.7395  EHBOND  =         0.0000  RESTRAINT  =         0.0000
 EKCMT  =         0.0000  VIRIAL  =         0.0000  VOLUME     =   1257896.0767
                                                    SURFTEN    =         0.0000
                                                    Density    =         1.0091
 ------------------------------------------------------------------------------


 NSTEP =  1240000   TIME(PS) =    3480.000  TEMP(K) =   310.74  PRESS =     0.0
 Etot   =   -211240.3052  EKtot   =     85396.8594  EPtot      =   -296637.1646
 BOND   =      6754.5971  ANGLE   =     26347.2810  DIHED      =     18508.4398
 1-4 NB =      6358.1378  1-4 EEL =      3536.7292  VDWAALS    =     15959.9807
 EELEC  =   -374102.3302  EHBOND  =         0.0000  RESTRAINT  =         0.0000
 EKCMT  =         0.0000  VIRIAL  =         0.0000  VOLUME     =   1256434.3035
                                                    SURFTEN    =         0.0000
                                                    Density    =         1.0102
 ------------------------------------------------------------------------------


 NSTEP =  1245000   TIME(PS) =    3490.000  TEMP(K) =   310.30  PRESS =     0.0
 Etot   =   -211258.0470  EKtot   =     85275.4141  EPtot      =   -296533.4611
 BOND   =      6864.9500  ANGLE   =     26144.7105  DIHED      =     18498.9033
 1-4 NB =      6332.2183  1-4 EEL =      3563.2866  VDWAALS    =     16161.9509
 EELEC  =   -374099.4807  EHBOND  =         0.0000  RESTRAINT  =         0.0000
 EKCMT  =         0.0000  VIRIAL  =         0.0000  VOLUME     =   1256746.9782
                                                    SURFTEN    =         0.0000
                                                    Density    =         1.0100
 ------------------------------------------------------------------------------


 NSTEP =  1250000   TIME(PS) =    3500.000  TEMP(K) =   311.30  PRESS =     0.0
 Etot   =   -211615.1051  EKtot   =     85549.8984  EPtot      =   -297165.0036
 BOND   =      6690.0280  ANGLE   =     26255.4983  DIHED      =     18376.9262
 1-4 NB =      6358.3895  1-4 EEL =      3569.6573  VDWAALS    =     16105.7540
 EELEC  =   -374521.2569  EHBOND  =         0.0000  RESTRAINT  =         0.0000
 EKCMT  =         0.0000  VIRIAL  =         0.0000  VOLUME     =   1256178.9864
                                                    SURFTEN    =         0.0000
                                                    Density    =         1.0104
 ------------------------------------------------------------------------------


 NSTEP =  1255000   TIME(PS) =    3510.000  TEMP(K) =   311.05  PRESS =     0.0
 Etot   =   -210917.6727  EKtot   =     85481.9609  EPtot      =   -296399.6336
 BOND   =      6834.7956  ANGLE   =     26440.1969  DIHED      =     18431.1747
 1-4 NB =      6314.0298  1-4 EEL =      3532.6005  VDWAALS    =     16482.9716
 EELEC  =   -374435.4026  EHBOND  =         0.0000  RESTRAINT  =         0.0000
 EKCMT  =         0.0000  VIRIAL  =         0.0000  VOLUME     =   1257769.9390
                                                    SURFTEN    =         0.0000
                                                    Density    =         1.0092
 ------------------------------------------------------------------------------


 NSTEP =  1260000   TIME(PS) =    3520.000  TEMP(K) =   309.40  PRESS =     0.0
 Etot   =   -212286.7251  EKtot   =     85028.8438  EPtot      =   -297315.5688
 BOND   =      6742.6677  ANGLE   =     26272.7740  DIHED      =     18422.0528
 1-4 NB =      6313.3096  1-4 EEL =      3558.5075  VDWAALS    =     16218.3942
 EELEC  =   -374843.2747  EHBOND  =         0.0000  RESTRAINT  =         0.0000
 EKCMT  =         0.0000  VIRIAL  =         0.0000  VOLUME     =   1259461.8648
                                                    SURFTEN    =         0.0000
                                                    Density    =         1.0078
 ------------------------------------------------------------------------------


 NSTEP =  1265000   TIME(PS) =    3530.000  TEMP(K) =   310.90  PRESS =     0.0
 Etot   =   -211603.7539  EKtot   =     85439.8828  EPtot      =   -297043.6367
 BOND   =      6815.5069  ANGLE   =     26284.8177  DIHED      =     18406.4165
 1-4 NB =      6345.2368  1-4 EEL =      3471.2830  VDWAALS    =     15947.4866
 EELEC  =   -374314.3841  EHBOND  =         0.0000  RESTRAINT  =         0.0000
 EKCMT  =         0.0000  VIRIAL  =         0.0000  VOLUME     =   1258644.6468
                                                    SURFTEN    =         0.0000
                                                    Density    =         1.0085
 ------------------------------------------------------------------------------


 NSTEP =  1270000   TIME(PS) =    3540.000  TEMP(K) =   309.48  PRESS =     0.0
 Etot   =   -211968.8450  EKtot   =     85051.2500  EPtot      =   -297020.0950
 BOND   =      6804.9516  ANGLE   =     26200.4864  DIHED      =     18484.1186
 1-4 NB =      6331.4918  1-4 EEL =      3457.7279  VDWAALS    =     16562.0283
 EELEC  =   -374860.8997  EHBOND  =         0.0000  RESTRAINT  =         0.0000
 EKCMT  =         0.0000  VIRIAL  =         0.0000  VOLUME     =   1257749.6150
                                                    SURFTEN    =         0.0000
                                                    Density    =         1.0092
 ------------------------------------------------------------------------------


 NSTEP =  1275000   TIME(PS) =    3550.000  TEMP(K) =   309.99  PRESS =     0.0
 Etot   =   -212159.0634  EKtot   =     85190.8281  EPtot      =   -297349.8915
 BOND   =      6675.3308  ANGLE   =     26449.9550  DIHED      =     18368.6807
 1-4 NB =      6254.5902  1-4 EEL =      3509.3148  VDWAALS    =     16559.6202
 EELEC  =   -375167.3833  EHBOND  =         0.0000  RESTRAINT  =         0.0000
 EKCMT  =         0.0000  VIRIAL  =         0.0000  VOLUME     =   1258265.8935
                                                    SURFTEN    =         0.0000
                                                    Density    =         1.0088
 ------------------------------------------------------------------------------


 NSTEP =  1280000   TIME(PS) =    3560.000  TEMP(K) =   310.74  PRESS =     0.0
 Etot   =   -212015.0435  EKtot   =     85397.3984  EPtot      =   -297412.4419
 BOND   =      6763.9206  ANGLE   =     26251.7116  DIHED      =     18459.4727
 1-4 NB =      6334.9136  1-4 EEL =      3517.6586  VDWAALS    =     16386.5359
 EELEC  =   -375126.6548  EHBOND  =         0.0000  RESTRAINT  =         0.0000
 EKCMT  =         0.0000  VIRIAL  =         0.0000  VOLUME     =   1256131.2934
                                                    SURFTEN    =         0.0000
                                                    Density    =         1.0105
 ------------------------------------------------------------------------------


 NSTEP =  1285000   TIME(PS) =    3570.000  TEMP(K) =   308.92  PRESS =     0.0
 Etot   =   -212054.2251  EKtot   =     84895.8516  EPtot      =   -296950.0766
 BOND   =      6779.1819  ANGLE   =     26351.1252  DIHED      =     18417.5215
 1-4 NB =      6339.0508  1-4 EEL =      3503.5752  VDWAALS    =     16710.7781
 EELEC  =   -375051.3092  EHBOND  =         0.0000  RESTRAINT  =         0.0000
 EKCMT  =         0.0000  VIRIAL  =         0.0000  VOLUME     =   1259587.9946
                                                    SURFTEN    =         0.0000
                                                    Density    =         1.0077
 ------------------------------------------------------------------------------


 NSTEP =  1290000   TIME(PS) =    3580.000  TEMP(K) =   309.66  PRESS =     0.0
 Etot   =   -211683.3321  EKtot   =     85099.1562  EPtot      =   -296782.4883
 BOND   =      6690.6647  ANGLE   =     26286.6250  DIHED      =     18476.6654
 1-4 NB =      6335.7749  1-4 EEL =      3489.2993  VDWAALS    =     16054.4112
 EELEC  =   -374115.9289  EHBOND  =         0.0000  RESTRAINT  =         0.0000
 EKCMT  =         0.0000  VIRIAL  =         0.0000  VOLUME     =   1259263.2008
                                                    SURFTEN    =         0.0000
                                                    Density    =         1.0080
 ------------------------------------------------------------------------------


 NSTEP =  1295000   TIME(PS) =    3590.000  TEMP(K) =   309.57  PRESS =     0.0
 Etot   =   -211818.0716  EKtot   =     85074.3750  EPtot      =   -296892.4466
 BOND   =      6776.5912  ANGLE   =     26135.2031  DIHED      =     18455.4792
 1-4 NB =      6316.4446  1-4 EEL =      3569.0306  VDWAALS    =     16148.3756
 EELEC  =   -374293.5709  EHBOND  =         0.0000  RESTRAINT  =         0.0000
 EKCMT  =         0.0000  VIRIAL  =         0.0000  VOLUME     =   1260052.3765
                                                    SURFTEN    =         0.0000
                                                    Density    =         1.0073
 ------------------------------------------------------------------------------


 NSTEP =  1300000   TIME(PS) =    3600.000  TEMP(K) =   310.26  PRESS =     0.0
 Etot   =   -211914.7042  EKtot   =     85263.9297  EPtot      =   -297178.6339
 BOND   =      6646.6325  ANGLE   =     26417.8271  DIHED      =     18424.3428
 1-4 NB =      6277.0327  1-4 EEL =      3520.8723  VDWAALS    =     16303.6244
 EELEC  =   -374768.9658  EHBOND  =         0.0000  RESTRAINT  =         0.0000
 EKCMT  =         0.0000  VIRIAL  =         0.0000  VOLUME     =   1256372.1984
                                                    SURFTEN    =         0.0000
                                                    Density    =         1.0103
 ------------------------------------------------------------------------------


 NSTEP =  1305000   TIME(PS) =    3610.000  TEMP(K) =   309.45  PRESS =     0.0
 Etot   =   -212286.4335  EKtot   =     85043.2344  EPtot      =   -297329.6679
 BOND   =      6776.1296  ANGLE   =     26415.5190  DIHED      =     18516.1648
 1-4 NB =      6304.4358  1-4 EEL =      3542.5721  VDWAALS    =     16348.2494
 EELEC  =   -375232.7386  EHBOND  =         0.0000  RESTRAINT  =         0.0000
 EKCMT  =         0.0000  VIRIAL  =         0.0000  VOLUME     =   1253733.9590
                                                    SURFTEN    =         0.0000
                                                    Density    =         1.0124
 ------------------------------------------------------------------------------


 NSTEP =  1310000   TIME(PS) =    3620.000  TEMP(K) =   309.87  PRESS =     0.0
 Etot   =   -212324.5688  EKtot   =     85157.4531  EPtot      =   -297482.0219
 BOND   =      6781.0480  ANGLE   =     26336.8863  DIHED      =     18377.6560
 1-4 NB =      6298.6362  1-4 EEL =      3541.5011  VDWAALS    =     16467.4355
 EELEC  =   -375285.1850  EHBOND  =         0.0000  RESTRAINT  =         0.0000
 EKCMT  =         0.0000  VIRIAL  =         0.0000  VOLUME     =   1253011.0361
                                                    SURFTEN    =         0.0000
                                                    Density    =         1.0130
 ------------------------------------------------------------------------------


 NSTEP =  1315000   TIME(PS) =    3630.000  TEMP(K) =   310.03  PRESS =     0.0
 Etot   =   -212176.4420  EKtot   =     85201.1016  EPtot      =   -297377.5436
 BOND   =      6729.9018  ANGLE   =     26360.9906  DIHED      =     18312.6419
 1-4 NB =      6267.2451  1-4 EEL =      3561.7562  VDWAALS    =     15687.8221
 EELEC  =   -374297.9012  EHBOND  =         0.0000  RESTRAINT  =         0.0000
 EKCMT  =         0.0000  VIRIAL  =         0.0000  VOLUME     =   1257566.2453
                                                    SURFTEN    =         0.0000
                                                    Density    =         1.0093
 ------------------------------------------------------------------------------


 NSTEP =  1320000   TIME(PS) =    3640.000  TEMP(K) =   310.44  PRESS =     0.0
 Etot   =   -212176.6167  EKtot   =     85314.2500  EPtot      =   -297490.8667
 BOND   =      6744.4147  ANGLE   =     26149.8877  DIHED      =     18379.3807
 1-4 NB =      6340.2544  1-4 EEL =      3466.2736  VDWAALS    =     16590.7312
 EELEC  =   -375161.8089  EHBOND  =         0.0000  RESTRAINT  =         0.0000
 EKCMT  =         0.0000  VIRIAL  =         0.0000  VOLUME     =   1258125.5329
                                                    SURFTEN    =         0.0000
                                                    Density    =         1.0089
 ------------------------------------------------------------------------------


 NSTEP =  1325000   TIME(PS) =    3650.000  TEMP(K) =   311.05  PRESS =     0.0
 Etot   =   -211797.1408  EKtot   =     85481.2109  EPtot      =   -297278.3517
 BOND   =      6765.6151  ANGLE   =     26381.1208  DIHED      =     18418.1436
 1-4 NB =      6343.4803  1-4 EEL =      3465.0133  VDWAALS    =     16520.8387
 EELEC  =   -375172.5634  EHBOND  =         0.0000  RESTRAINT  =         0.0000
 EKCMT  =         0.0000  VIRIAL  =         0.0000  VOLUME     =   1255411.0464
                                                    SURFTEN    =         0.0000
                                                    Density    =         1.0111
 ------------------------------------------------------------------------------


 NSTEP =  1330000   TIME(PS) =    3660.000  TEMP(K) =   307.97  PRESS =     0.0
 Etot   =   -213155.0455  EKtot   =     84636.2578  EPtot      =   -297791.3033
 BOND   =      6657.8514  ANGLE   =     26179.5742  DIHED      =     18339.3204
 1-4 NB =      6326.7286  1-4 EEL =      3501.9097  VDWAALS    =     16023.0389
 EELEC  =   -374819.7264  EHBOND  =         0.0000  RESTRAINT  =         0.0000
 EKCMT  =         0.0000  VIRIAL  =         0.0000  VOLUME     =   1257762.2633
                                                    SURFTEN    =         0.0000
                                                    Density    =         1.0092
 ------------------------------------------------------------------------------


 NSTEP =  1335000   TIME(PS) =    3670.000  TEMP(K) =   309.56  PRESS =     0.0
 Etot   =   -212403.0292  EKtot   =     85072.2734  EPtot      =   -297475.3026
 BOND   =      6715.9188  ANGLE   =     26314.7413  DIHED      =     18335.6014
 1-4 NB =      6339.8378  1-4 EEL =      3529.0297  VDWAALS    =     16930.2365
 EELEC  =   -375640.6681  EHBOND  =         0.0000  RESTRAINT  =         0.0000
 EKCMT  =         0.0000  VIRIAL  =         0.0000  VOLUME     =   1256831.4168
                                                    SURFTEN    =         0.0000
                                                    Density    =         1.0099
 ------------------------------------------------------------------------------


 NSTEP =  1340000   TIME(PS) =    3680.000  TEMP(K) =   310.01  PRESS =     0.0
 Etot   =   -211603.4045  EKtot   =     85195.4609  EPtot      =   -296798.8655
 BOND   =      6679.0903  ANGLE   =     26393.0191  DIHED      =     18374.9372
 1-4 NB =      6307.0252  1-4 EEL =      3556.9455  VDWAALS    =     15942.7754
 EELEC  =   -374052.6582  EHBOND  =         0.0000  RESTRAINT  =         0.0000
 EKCMT  =         0.0000  VIRIAL  =         0.0000  VOLUME     =   1257929.9386
                                                    SURFTEN    =         0.0000
                                                    Density    =         1.0090
 ------------------------------------------------------------------------------


 NSTEP =  1345000   TIME(PS) =    3690.000  TEMP(K) =   310.20  PRESS =     0.0
 Etot   =   -212130.3868  EKtot   =     85247.1719  EPtot      =   -297377.5587
 BOND   =      6768.4272  ANGLE   =     26037.8279  DIHED      =     18411.7014
 1-4 NB =      6305.2141  1-4 EEL =      3492.8111  VDWAALS    =     15959.0217
 EELEC  =   -374352.5620  EHBOND  =         0.0000  RESTRAINT  =         0.0000
 EKCMT  =         0.0000  VIRIAL  =         0.0000  VOLUME     =   1257123.0543
                                                    SURFTEN    =         0.0000
                                                    Density    =         1.0097
 ------------------------------------------------------------------------------


 NSTEP =  1350000   TIME(PS) =    3700.000  TEMP(K) =   310.94  PRESS =     0.0
 Etot   =   -211631.1908  EKtot   =     85450.5312  EPtot      =   -297081.7221
 BOND   =      6774.7377  ANGLE   =     26160.3075  DIHED      =     18501.8500
 1-4 NB =      6359.3412  1-4 EEL =      3536.0588  VDWAALS    =     15837.3061
 EELEC  =   -374251.3234  EHBOND  =         0.0000  RESTRAINT  =         0.0000
 EKCMT  =         0.0000  VIRIAL  =         0.0000  VOLUME     =   1255764.3249
                                                    SURFTEN    =         0.0000
                                                    Density    =         1.0108
 ------------------------------------------------------------------------------


 NSTEP =  1355000   TIME(PS) =    3710.000  TEMP(K) =   310.46  PRESS =     0.0
 Etot   =   -211209.1102  EKtot   =     85320.9609  EPtot      =   -296530.0711
 BOND   =      6708.7764  ANGLE   =     26620.4599  DIHED      =     18361.5783
 1-4 NB =      6325.1038  1-4 EEL =      3604.3587  VDWAALS    =     16387.0108
 EELEC  =   -374537.3590  EHBOND  =         0.0000  RESTRAINT  =         0.0000
 EKCMT  =         0.0000  VIRIAL  =         0.0000  VOLUME     =   1256359.0368
                                                    SURFTEN    =         0.0000
                                                    Density    =         1.0103
 ------------------------------------------------------------------------------


 NSTEP =  1360000   TIME(PS) =    3720.000  TEMP(K) =   310.39  PRESS =     0.0
 Etot   =   -212339.0403  EKtot   =     85301.3750  EPtot      =   -297640.4153
 BOND   =      6666.4773  ANGLE   =     26341.7606  DIHED      =     18393.6814
 1-4 NB =      6331.8475  1-4 EEL =      3601.4876  VDWAALS    =     16208.1198
 EELEC  =   -375183.7896  EHBOND  =         0.0000  RESTRAINT  =         0.0000
 EKCMT  =         0.0000  VIRIAL  =         0.0000  VOLUME     =   1257104.5655
                                                    SURFTEN    =         0.0000
                                                    Density    =         1.0097
 ------------------------------------------------------------------------------


 NSTEP =  1365000   TIME(PS) =    3730.000  TEMP(K) =   309.72  PRESS =     0.0
 Etot   =   -212049.9665  EKtot   =     85117.1797  EPtot      =   -297167.1461
 BOND   =      6636.1782  ANGLE   =     26411.6507  DIHED      =     18336.2337
 1-4 NB =      6303.8465  1-4 EEL =      3487.9809  VDWAALS    =     16142.7713
 EELEC  =   -374485.8073  EHBOND  =         0.0000  RESTRAINT  =         0.0000
 EKCMT  =         0.0000  VIRIAL  =         0.0000  VOLUME     =   1256392.1108
                                                    SURFTEN    =         0.0000
                                                    Density    =         1.0103
 ------------------------------------------------------------------------------


 NSTEP =  1370000   TIME(PS) =    3740.000  TEMP(K) =   309.89  PRESS =     0.0
 Etot   =   -211454.8875  EKtot   =     85163.7109  EPtot      =   -296618.5984
 BOND   =      6783.0038  ANGLE   =     26280.7694  DIHED      =     18356.8866
 1-4 NB =      6347.4880  1-4 EEL =      3470.3766  VDWAALS    =     16146.4087
 EELEC  =   -374003.5314  EHBOND  =         0.0000  RESTRAINT  =         0.0000
 EKCMT  =         0.0000  VIRIAL  =         0.0000  VOLUME     =   1256524.9580
                                                    SURFTEN    =         0.0000
                                                    Density    =         1.0102
 ------------------------------------------------------------------------------


 NSTEP =  1375000   TIME(PS) =    3750.000  TEMP(K) =   310.18  PRESS =     0.0
 Etot   =   -211673.9953  EKtot   =     85243.5625  EPtot      =   -296917.5578
 BOND   =      6840.9504  ANGLE   =     26130.6170  DIHED      =     18311.7780
 1-4 NB =      6278.3015  1-4 EEL =      3494.5687  VDWAALS    =     16183.3691
 EELEC  =   -374157.1425  EHBOND  =         0.0000  RESTRAINT  =         0.0000
 EKCMT  =         0.0000  VIRIAL  =         0.0000  VOLUME     =   1257161.1052
                                                    SURFTEN    =         0.0000
                                                    Density    =         1.0097
 ------------------------------------------------------------------------------


 NSTEP =  1380000   TIME(PS) =    3760.000  TEMP(K) =   309.89  PRESS =     0.0
 Etot   =   -211945.3784  EKtot   =     85161.9531  EPtot      =   -297107.3316
 BOND   =      6769.0332  ANGLE   =     26237.9986  DIHED      =     18507.0696
 1-4 NB =      6346.3013  1-4 EEL =      3534.0939  VDWAALS    =     16057.6587
 EELEC  =   -374559.4868  EHBOND  =         0.0000  RESTRAINT  =         0.0000
 EKCMT  =         0.0000  VIRIAL  =         0.0000  VOLUME     =   1259672.3700
                                                    SURFTEN    =         0.0000
                                                    Density    =         1.0076
 ------------------------------------------------------------------------------


 NSTEP =  1385000   TIME(PS) =    3770.000  TEMP(K) =   309.97  PRESS =     0.0
 Etot   =   -211739.8554  EKtot   =     85184.5703  EPtot      =   -296924.4257
 BOND   =      6800.3316  ANGLE   =     26054.8775  DIHED      =     18316.9846
 1-4 NB =      6322.0322  1-4 EEL =      3489.3815  VDWAALS    =     16529.0955
 EELEC  =   -374437.1287  EHBOND  =         0.0000  RESTRAINT  =         0.0000
 EKCMT  =         0.0000  VIRIAL  =         0.0000  VOLUME     =   1257618.0278
                                                    SURFTEN    =         0.0000
                                                    Density    =         1.0093
 ------------------------------------------------------------------------------


 NSTEP =  1390000   TIME(PS) =    3780.000  TEMP(K) =   309.35  PRESS =     0.0
 Etot   =   -212677.3826  EKtot   =     85014.7031  EPtot      =   -297692.0857
 BOND   =      6780.8638  ANGLE   =     26191.9067  DIHED      =     18295.7405
 1-4 NB =      6288.7788  1-4 EEL =      3402.6723  VDWAALS    =     16431.1800
 EELEC  =   -375083.2279  EHBOND  =         0.0000  RESTRAINT  =         0.0000
 EKCMT  =         0.0000  VIRIAL  =         0.0000  VOLUME     =   1252939.2359
                                                    SURFTEN    =         0.0000
                                                    Density    =         1.0131
 ------------------------------------------------------------------------------


 NSTEP =  1395000   TIME(PS) =    3790.000  TEMP(K) =   311.44  PRESS =     0.0
 Etot   =   -211378.2594  EKtot   =     85588.8047  EPtot      =   -296967.0641
 BOND   =      6697.5304  ANGLE   =     26242.0427  DIHED      =     18343.0917
 1-4 NB =      6345.0515  1-4 EEL =      3491.1334  VDWAALS    =     16316.8456
 EELEC  =   -374402.7594  EHBOND  =         0.0000  RESTRAINT  =         0.0000
 EKCMT  =         0.0000  VIRIAL  =         0.0000  VOLUME     =   1257402.1297
                                                    SURFTEN    =         0.0000
                                                    Density    =         1.0095
 ------------------------------------------------------------------------------


 NSTEP =  1400000   TIME(PS) =    3800.000  TEMP(K) =   309.07  PRESS =     0.0
 Etot   =   -211658.2232  EKtot   =     84937.3125  EPtot      =   -296595.5357
 BOND   =      6724.5079  ANGLE   =     26339.1135  DIHED      =     18383.5834
 1-4 NB =      6303.5903  1-4 EEL =      3593.4555  VDWAALS    =     16012.2738
 EELEC  =   -373952.0602  EHBOND  =         0.0000  RESTRAINT  =         0.0000
 EKCMT  =         0.0000  VIRIAL  =         0.0000  VOLUME     =   1256384.7300
                                                    SURFTEN    =         0.0000
                                                    Density    =         1.0103
 ------------------------------------------------------------------------------


 NSTEP =  1405000   TIME(PS) =    3810.000  TEMP(K) =   309.37  PRESS =     0.0
 Etot   =   -212240.6215  EKtot   =     85020.5234  EPtot      =   -297261.1450
 BOND   =      6726.3290  ANGLE   =     26320.1813  DIHED      =     18391.8287
 1-4 NB =      6286.9550  1-4 EEL =      3557.4006  VDWAALS    =     16268.1852
 EELEC  =   -374812.0248  EHBOND  =         0.0000  RESTRAINT  =         0.0000
 EKCMT  =         0.0000  VIRIAL  =         0.0000  VOLUME     =   1256960.9630
                                                    SURFTEN    =         0.0000
                                                    Density    =         1.0098
 ------------------------------------------------------------------------------


 NSTEP =  1410000   TIME(PS) =    3820.000  TEMP(K) =   311.21  PRESS =     0.0
 Etot   =   -211544.2316  EKtot   =     85527.1172  EPtot      =   -297071.3488
 BOND   =      6717.4357  ANGLE   =     26338.0646  DIHED      =     18371.2291
 1-4 NB =      6313.4755  1-4 EEL =      3594.3086  VDWAALS    =     16094.4219
 EELEC  =   -374500.2842  EHBOND  =         0.0000  RESTRAINT  =         0.0000
 EKCMT  =         0.0000  VIRIAL  =         0.0000  VOLUME     =   1256074.6629
                                                    SURFTEN    =         0.0000
                                                    Density    =         1.0105
 ------------------------------------------------------------------------------


 NSTEP =  1415000   TIME(PS) =    3830.000  TEMP(K) =   310.19  PRESS =     0.0
 Etot   =   -212580.5587  EKtot   =     85245.2656  EPtot      =   -297825.8243
 BOND   =      6726.6210  ANGLE   =     26324.4510  DIHED      =     18291.0581
 1-4 NB =      6390.8255  1-4 EEL =      3566.7194  VDWAALS    =     16229.8075
 EELEC  =   -375355.3068  EHBOND  =         0.0000  RESTRAINT  =         0.0000
 EKCMT  =         0.0000  VIRIAL  =         0.0000  VOLUME     =   1251900.0742
                                                    SURFTEN    =         0.0000
                                                    Density    =         1.0139
 ------------------------------------------------------------------------------


 NSTEP =  1420000   TIME(PS) =    3840.000  TEMP(K) =   308.72  PRESS =     0.0
 Etot   =   -212484.9005  EKtot   =     84841.4688  EPtot      =   -297326.3693
 BOND   =      6731.9045  ANGLE   =     26325.3206  DIHED      =     18255.5075
 1-4 NB =      6325.4292  1-4 EEL =      3501.7544  VDWAALS    =     16312.7877
 EELEC  =   -374779.0733  EHBOND  =         0.0000  RESTRAINT  =         0.0000
 EKCMT  =         0.0000  VIRIAL  =         0.0000  VOLUME     =   1253420.8897
                                                    SURFTEN    =         0.0000
                                                    Density    =         1.0127
 ------------------------------------------------------------------------------


 NSTEP =  1425000   TIME(PS) =    3850.000  TEMP(K) =   310.70  PRESS =     0.0
 Etot   =   -211909.3375  EKtot   =     85385.2344  EPtot      =   -297294.5719
 BOND   =      6759.0396  ANGLE   =     26076.2913  DIHED      =     18429.3288
 1-4 NB =      6279.6395  1-4 EEL =      3483.1552  VDWAALS    =     15813.3741
 EELEC  =   -374135.4005  EHBOND  =         0.0000  RESTRAINT  =         0.0000
 EKCMT  =         0.0000  VIRIAL  =         0.0000  VOLUME     =   1256839.3720
                                                    SURFTEN    =         0.0000
                                                    Density    =         1.0099
 ------------------------------------------------------------------------------


 NSTEP =  1430000   TIME(PS) =    3860.000  TEMP(K) =   310.52  PRESS =     0.0
 Etot   =   -211902.9658  EKtot   =     85337.5234  EPtot      =   -297240.4893
 BOND   =      6737.6307  ANGLE   =     26130.2382  DIHED      =     18386.5121
 1-4 NB =      6287.8530  1-4 EEL =      3573.1000  VDWAALS    =     16145.5886
 EELEC  =   -374501.4118  EHBOND  =         0.0000  RESTRAINT  =         0.0000
 EKCMT  =         0.0000  VIRIAL  =         0.0000  VOLUME     =   1257537.6150
                                                    SURFTEN    =         0.0000
                                                    Density    =         1.0094
 ------------------------------------------------------------------------------


 NSTEP =  1435000   TIME(PS) =    3870.000  TEMP(K) =   310.49  PRESS =     0.0
 Etot   =   -211784.9307  EKtot   =     85327.9609  EPtot      =   -297112.8917
 BOND   =      6761.7934  ANGLE   =     26157.6502  DIHED      =     18417.2032
 1-4 NB =      6307.8991  1-4 EEL =      3444.9455  VDWAALS    =     16132.0457
 EELEC  =   -374334.4287  EHBOND  =         0.0000  RESTRAINT  =         0.0000
 EKCMT  =         0.0000  VIRIAL  =         0.0000  VOLUME     =   1256494.1181
                                                    SURFTEN    =         0.0000
                                                    Density    =         1.0102
 ------------------------------------------------------------------------------


 NSTEP =  1440000   TIME(PS) =    3880.000  TEMP(K) =   311.76  PRESS =     0.0
 Etot   =   -211434.3205  EKtot   =     85676.8438  EPtot      =   -297111.1642
 BOND   =      6726.1253  ANGLE   =     26534.1461  DIHED      =     18410.0675
 1-4 NB =      6346.8610  1-4 EEL =      3512.9998  VDWAALS    =     16442.3640
 EELEC  =   -375083.7280  EHBOND  =         0.0000  RESTRAINT  =         0.0000
 EKCMT  =         0.0000  VIRIAL  =         0.0000  VOLUME     =   1253263.8649
                                                    SURFTEN    =         0.0000
                                                    Density    =         1.0128
 ------------------------------------------------------------------------------


 NSTEP =  1445000   TIME(PS) =    3890.000  TEMP(K) =   310.98  PRESS =     0.0
 Etot   =   -211964.2944  EKtot   =     85462.1172  EPtot      =   -297426.4116
 BOND   =      6641.5028  ANGLE   =     26430.1365  DIHED      =     18386.9516
 1-4 NB =      6332.9241  1-4 EEL =      3585.8384  VDWAALS    =     16279.5261
 EELEC  =   -375083.2909  EHBOND  =         0.0000  RESTRAINT  =         0.0000
 EKCMT  =         0.0000  VIRIAL  =         0.0000  VOLUME     =   1253559.2369
                                                    SURFTEN    =         0.0000
                                                    Density    =         1.0126
 ------------------------------------------------------------------------------


 NSTEP =  1450000   TIME(PS) =    3900.000  TEMP(K) =   310.23  PRESS =     0.0
 Etot   =   -211845.1929  EKtot   =     85256.5703  EPtot      =   -297101.7632
 BOND   =      6694.0957  ANGLE   =     26219.7746  DIHED      =     18352.3002
 1-4 NB =      6353.8245  1-4 EEL =      3555.1999  VDWAALS    =     16095.7051
 EELEC  =   -374372.6632  EHBOND  =         0.0000  RESTRAINT  =         0.0000
 EKCMT  =         0.0000  VIRIAL  =         0.0000  VOLUME     =   1256192.2833
                                                    SURFTEN    =         0.0000
                                                    Density    =         1.0104
 ------------------------------------------------------------------------------


 NSTEP =  1455000   TIME(PS) =    3910.000  TEMP(K) =   310.21  PRESS =     0.0
 Etot   =   -211948.3425  EKtot   =     85251.3438  EPtot      =   -297199.6862
 BOND   =      6702.1518  ANGLE   =     26215.8913  DIHED      =     18412.4654
 1-4 NB =      6351.9086  1-4 EEL =      3480.0389  VDWAALS    =     16044.4121
 EELEC  =   -374406.5544  EHBOND  =         0.0000  RESTRAINT  =         0.0000
 EKCMT  =         0.0000  VIRIAL  =         0.0000  VOLUME     =   1257466.4610
                                                    SURFTEN    =         0.0000
                                                    Density    =         1.0094
 ------------------------------------------------------------------------------


 NSTEP =  1460000   TIME(PS) =    3920.000  TEMP(K) =   309.95  PRESS =     0.0
 Etot   =   -211829.3108  EKtot   =     85179.7188  EPtot      =   -297009.0295
 BOND   =      6757.8260  ANGLE   =     26186.4589  DIHED      =     18351.7658
 1-4 NB =      6320.2994  1-4 EEL =      3460.1580  VDWAALS    =     16208.0714
 EELEC  =   -374293.6089  EHBOND  =         0.0000  RESTRAINT  =         0.0000
 EKCMT  =         0.0000  VIRIAL  =         0.0000  VOLUME     =   1255698.2148
                                                    SURFTEN    =         0.0000
                                                    Density    =         1.0108
 ------------------------------------------------------------------------------


 NSTEP =  1465000   TIME(PS) =    3930.000  TEMP(K) =   309.01  PRESS =     0.0
 Etot   =   -212284.2909  EKtot   =     84920.1953  EPtot      =   -297204.4862
 BOND   =      6849.6442  ANGLE   =     26313.0933  DIHED      =     18389.6016
 1-4 NB =      6331.4189  1-4 EEL =      3470.5358  VDWAALS    =     16287.8921
 EELEC  =   -374846.6720  EHBOND  =         0.0000  RESTRAINT  =         0.0000
 EKCMT  =         0.0000  VIRIAL  =         0.0000  VOLUME     =   1255541.4970
                                                    SURFTEN    =         0.0000
                                                    Density    =         1.0110
 ------------------------------------------------------------------------------


 NSTEP =  1470000   TIME(PS) =    3940.000  TEMP(K) =   310.12  PRESS =     0.0
 Etot   =   -212001.4784  EKtot   =     85227.7188  EPtot      =   -297229.1972
 BOND   =      6732.8478  ANGLE   =     26359.6788  DIHED      =     18401.5370
 1-4 NB =      6341.4908  1-4 EEL =      3494.3112  VDWAALS    =     16031.6138
 EELEC  =   -374590.6765  EHBOND  =         0.0000  RESTRAINT  =         0.0000
 EKCMT  =         0.0000  VIRIAL  =         0.0000  VOLUME     =   1256326.4098
                                                    SURFTEN    =         0.0000
                                                    Density    =         1.0103
 ------------------------------------------------------------------------------


 NSTEP =  1475000   TIME(PS) =    3950.000  TEMP(K) =   310.04  PRESS =     0.0
 Etot   =   -211751.7083  EKtot   =     85205.1562  EPtot      =   -296956.8646
 BOND   =      6735.3710  ANGLE   =     26415.3502  DIHED      =     18342.3474
 1-4 NB =      6273.8043  1-4 EEL =      3576.1544  VDWAALS    =     16186.4446
 EELEC  =   -374486.3366  EHBOND  =         0.0000  RESTRAINT  =         0.0000
 EKCMT  =         0.0000  VIRIAL  =         0.0000  VOLUME     =   1257755.4030
                                                    SURFTEN    =         0.0000
                                                    Density    =         1.0092
 ------------------------------------------------------------------------------


 NSTEP =  1480000   TIME(PS) =    3960.000  TEMP(K) =   310.65  PRESS =     0.0
 Etot   =   -211673.8694  EKtot   =     85370.8672  EPtot      =   -297044.7366
 BOND   =      6871.4612  ANGLE   =     26292.1378  DIHED      =     18359.6296
 1-4 NB =      6279.1830  1-4 EEL =      3531.6828  VDWAALS    =     16623.8226
 EELEC  =   -375002.6536  EHBOND  =         0.0000  RESTRAINT  =         0.0000
 EKCMT  =         0.0000  VIRIAL  =         0.0000  VOLUME     =   1256036.4326
                                                    SURFTEN    =         0.0000
                                                    Density    =         1.0106
 ------------------------------------------------------------------------------


 NSTEP =  1485000   TIME(PS) =    3970.000  TEMP(K) =   309.74  PRESS =     0.0
 Etot   =   -211840.2868  EKtot   =     85121.0391  EPtot      =   -296961.3259
 BOND   =      6646.8086  ANGLE   =     26460.8503  DIHED      =     18292.5731
 1-4 NB =      6371.9517  1-4 EEL =      3521.2393  VDWAALS    =     16327.1742
 EELEC  =   -374581.9232  EHBOND  =         0.0000  RESTRAINT  =         0.0000
 EKCMT  =         0.0000  VIRIAL  =         0.0000  VOLUME     =   1253679.4691
                                                    SURFTEN    =         0.0000
                                                    Density    =         1.0125
 ------------------------------------------------------------------------------


 NSTEP =  1490000   TIME(PS) =    3980.000  TEMP(K) =   308.76  PRESS =     0.0
 Etot   =   -212010.1216  EKtot   =     84852.5859  EPtot      =   -296862.7075
 BOND   =      6735.6739  ANGLE   =     26294.5692  DIHED      =     18367.1783
 1-4 NB =      6309.9955  1-4 EEL =      3405.0038  VDWAALS    =     16019.0809
 EELEC  =   -373994.2092  EHBOND  =         0.0000  RESTRAINT  =         0.0000
 EKCMT  =         0.0000  VIRIAL  =         0.0000  VOLUME     =   1255436.1717
                                                    SURFTEN    =         0.0000
                                                    Density    =         1.0110
 ------------------------------------------------------------------------------


 NSTEP =  1495000   TIME(PS) =    3990.000  TEMP(K) =   310.07  PRESS =     0.0
 Etot   =   -211775.1656  EKtot   =     85211.6562  EPtot      =   -296986.8218
 BOND   =      6885.1310  ANGLE   =     26419.2314  DIHED      =     18330.1659
 1-4 NB =      6274.8142  1-4 EEL =      3519.6187  VDWAALS    =     15872.9946
 EELEC  =   -374288.7777  EHBOND  =         0.0000  RESTRAINT  =         0.0000
 EKCMT  =         0.0000  VIRIAL  =         0.0000  VOLUME     =   1255933.1496
                                                    SURFTEN    =         0.0000
                                                    Density    =         1.0106
 ------------------------------------------------------------------------------


 NSTEP =  1500000   TIME(PS) =    4000.000  TEMP(K) =   309.09  PRESS =     0.0
 Etot   =   -212087.2400  EKtot   =     84942.6562  EPtot      =   -297029.8963
 BOND   =      6712.9061  ANGLE   =     26210.3459  DIHED      =     18447.9629
 1-4 NB =      6336.9842  1-4 EEL =      3547.0104  VDWAALS    =     16348.4398
 EELEC  =   -374633.5455  EHBOND  =         0.0000  RESTRAINT  =         0.0000
 EKCMT  =         0.0000  VIRIAL  =         0.0000  VOLUME     =   1258527.7163
                                                    SURFTEN    =         0.0000
                                                    Density    =         1.0086
 ------------------------------------------------------------------------------


 NSTEP =  1505000   TIME(PS) =    4010.000  TEMP(K) =   308.54  PRESS =     0.0
 Etot   =   -212335.1644  EKtot   =     84792.2422  EPtot      =   -297127.4066
 BOND   =      6765.2353  ANGLE   =     26222.3691  DIHED      =     18295.6738
 1-4 NB =      6328.7114  1-4 EEL =      3538.2842  VDWAALS    =     16134.8439
 EELEC  =   -374412.5244  EHBOND  =         0.0000  RESTRAINT  =         0.0000
 EKCMT  =         0.0000  VIRIAL  =         0.0000  VOLUME     =   1258223.6487
                                                    SURFTEN    =         0.0000
                                                    Density    =         1.0088
 ------------------------------------------------------------------------------


 NSTEP =  1510000   TIME(PS) =    4020.000  TEMP(K) =   308.72  PRESS =     0.0
 Etot   =   -212517.6151  EKtot   =     84840.3516  EPtot      =   -297357.9667
 BOND   =      6785.8324  ANGLE   =     26384.5147  DIHED      =     18412.2059
 1-4 NB =      6282.0117  1-4 EEL =      3537.2795  VDWAALS    =     15485.6641
 EELEC  =   -374245.4750  EHBOND  =         0.0000  RESTRAINT  =         0.0000
 EKCMT  =         0.0000  VIRIAL  =         0.0000  VOLUME     =   1256141.2418
                                                    SURFTEN    =         0.0000
                                                    Density    =         1.0105
 ------------------------------------------------------------------------------


 NSTEP =  1515000   TIME(PS) =    4030.000  TEMP(K) =   310.40  PRESS =     0.0
 Etot   =   -212249.2031  EKtot   =     85303.7344  EPtot      =   -297552.9375
 BOND   =      6611.1003  ANGLE   =     26426.6955  DIHED      =     18293.4988
 1-4 NB =      6312.8672  1-4 EEL =      3474.4948  VDWAALS    =     16081.3307
 EELEC  =   -374752.9249  EHBOND  =         0.0000  RESTRAINT  =         0.0000
 EKCMT  =         0.0000  VIRIAL  =         0.0000  VOLUME     =   1255729.5331
                                                    SURFTEN    =         0.0000
                                                    Density    =         1.0108
 ------------------------------------------------------------------------------


 NSTEP =  1520000   TIME(PS) =    4040.000  TEMP(K) =   310.34  PRESS =     0.0
 Etot   =   -212213.4374  EKtot   =     85286.8828  EPtot      =   -297500.3202
 BOND   =      6655.9938  ANGLE   =     26288.4434  DIHED      =     18430.7543
 1-4 NB =      6356.4030  1-4 EEL =      3507.8173  VDWAALS    =     16382.7685
 EELEC  =   -375122.5005  EHBOND  =         0.0000  RESTRAINT  =         0.0000
 EKCMT  =         0.0000  VIRIAL  =         0.0000  VOLUME     =   1253362.8126
                                                    SURFTEN    =         0.0000
                                                    Density    =         1.0127
 ------------------------------------------------------------------------------


 NSTEP =  1525000   TIME(PS) =    4050.000  TEMP(K) =   310.57  PRESS =     0.0
 Etot   =   -212208.5017  EKtot   =     85350.4141  EPtot      =   -297558.9157
 BOND   =      6711.4929  ANGLE   =     26147.9590  DIHED      =     18343.6528
 1-4 NB =      6366.3551  1-4 EEL =      3512.9330  VDWAALS    =     16319.1556
 EELEC  =   -374960.4641  EHBOND  =         0.0000  RESTRAINT  =         0.0000
 EKCMT  =         0.0000  VIRIAL  =         0.0000  VOLUME     =   1253159.2672
                                                    SURFTEN    =         0.0000
                                                    Density    =         1.0129
 ------------------------------------------------------------------------------


 NSTEP =  1530000   TIME(PS) =    4060.000  TEMP(K) =   310.22  PRESS =     0.0
 Etot   =   -211930.0693  EKtot   =     85254.5625  EPtot      =   -297184.6318
 BOND   =      6707.8296  ANGLE   =     26387.8173  DIHED      =     18439.6737
 1-4 NB =      6325.5613  1-4 EEL =      3552.0135  VDWAALS    =     16281.1183
 EELEC  =   -374878.6455  EHBOND  =         0.0000  RESTRAINT  =         0.0000
 EKCMT  =         0.0000  VIRIAL  =         0.0000  VOLUME     =   1257225.3177
                                                    SURFTEN    =         0.0000
                                                    Density    =         1.0096
 ------------------------------------------------------------------------------


 NSTEP =  1535000   TIME(PS) =    4070.000  TEMP(K) =   311.74  PRESS =     0.0
 Etot   =   -211060.1442  EKtot   =     85672.2344  EPtot      =   -296732.3786
 BOND   =      6833.5278  ANGLE   =     26109.7747  DIHED      =     18355.6702
 1-4 NB =      6332.7414  1-4 EEL =      3542.9289  VDWAALS    =     15954.1987
 EELEC  =   -373861.2204  EHBOND  =         0.0000  RESTRAINT  =         0.0000
 EKCMT  =         0.0000  VIRIAL  =         0.0000  VOLUME     =   1258780.5447
                                                    SURFTEN    =         0.0000
                                                    Density    =         1.0084
 ------------------------------------------------------------------------------


 NSTEP =  1540000   TIME(PS) =    4080.000  TEMP(K) =   309.93  PRESS =     0.0
 Etot   =   -210759.2341  EKtot   =     85173.5703  EPtot      =   -295932.8044
 BOND   =      6819.6506  ANGLE   =     26433.8172  DIHED      =     18379.3625
 1-4 NB =      6350.3449  1-4 EEL =      3511.0584  VDWAALS    =     16330.6072
 EELEC  =   -373757.6453  EHBOND  =         0.0000  RESTRAINT  =         0.0000
 EKCMT  =         0.0000  VIRIAL  =         0.0000  VOLUME     =   1259666.9166
                                                    SURFTEN    =         0.0000
                                                    Density    =         1.0077
 ------------------------------------------------------------------------------


 NSTEP =  1545000   TIME(PS) =    4090.000  TEMP(K) =   308.97  PRESS =     0.0
 Etot   =   -211779.0120  EKtot   =     84909.2500  EPtot      =   -296688.2620
 BOND   =      6674.9995  ANGLE   =     26416.2749  DIHED      =     18481.6662
 1-4 NB =      6366.1128  1-4 EEL =      3523.9135  VDWAALS    =     15760.4006
 EELEC  =   -373911.6295  EHBOND  =         0.0000  RESTRAINT  =         0.0000
 EKCMT  =         0.0000  VIRIAL  =         0.0000  VOLUME     =   1256194.2123
                                                    SURFTEN    =         0.0000
                                                    Density    =         1.0104
 ------------------------------------------------------------------------------


 NSTEP =  1550000   TIME(PS) =    4100.000  TEMP(K) =   310.30  PRESS =     0.0
 Etot   =   -212433.2358  EKtot   =     85275.2188  EPtot      =   -297708.4545
 BOND   =      6709.1835  ANGLE   =     26154.5951  DIHED      =     18449.2732
 1-4 NB =      6336.9949  1-4 EEL =      3447.9383  VDWAALS    =     16332.2806
 EELEC  =   -375138.7202  EHBOND  =         0.0000  RESTRAINT  =         0.0000
 EKCMT  =         0.0000  VIRIAL  =         0.0000  VOLUME     =   1255087.9193
                                                    SURFTEN    =         0.0000
                                                    Density    =         1.0113
 ------------------------------------------------------------------------------


 NSTEP =  1555000   TIME(PS) =    4110.000  TEMP(K) =   309.95  PRESS =     0.0
 Etot   =   -211973.3961  EKtot   =     85178.7188  EPtot      =   -297152.1149
 BOND   =      6730.0510  ANGLE   =     26189.8949  DIHED      =     18390.2834
 1-4 NB =      6358.2335  1-4 EEL =      3533.4716  VDWAALS    =     16150.6607
 EELEC  =   -374504.7100  EHBOND  =         0.0000  RESTRAINT  =         0.0000
 EKCMT  =         0.0000  VIRIAL  =         0.0000  VOLUME     =   1254865.6205
                                                    SURFTEN    =         0.0000
                                                    Density    =         1.0115
 ------------------------------------------------------------------------------


 NSTEP =  1560000   TIME(PS) =    4120.000  TEMP(K) =   308.98  PRESS =     0.0
 Etot   =   -211654.9818  EKtot   =     84912.6094  EPtot      =   -296567.5912
 BOND   =      6879.9763  ANGLE   =     26307.4679  DIHED      =     18399.3908
 1-4 NB =      6299.9643  1-4 EEL =      3492.5664  VDWAALS    =     16041.3271
 EELEC  =   -373988.2840  EHBOND  =         0.0000  RESTRAINT  =         0.0000
 EKCMT  =         0.0000  VIRIAL  =         0.0000  VOLUME     =   1255407.4218
                                                    SURFTEN    =         0.0000
                                                    Density    =         1.0111
 ------------------------------------------------------------------------------


 NSTEP =  1565000   TIME(PS) =    4130.000  TEMP(K) =   310.53  PRESS =     0.0
 Etot   =   -211782.7748  EKtot   =     85338.4844  EPtot      =   -297121.2592
 BOND   =      6676.2429  ANGLE   =     26431.1813  DIHED      =     18442.7606
 1-4 NB =      6339.0455  1-4 EEL =      3557.1371  VDWAALS    =     16034.9143
 EELEC  =   -374602.5407  EHBOND  =         0.0000  RESTRAINT  =         0.0000
 EKCMT  =         0.0000  VIRIAL  =         0.0000  VOLUME     =   1256985.8550
                                                    SURFTEN    =         0.0000
                                                    Density    =         1.0098
 ------------------------------------------------------------------------------


 NSTEP =  1570000   TIME(PS) =    4140.000  TEMP(K) =   310.44  PRESS =     0.0
 Etot   =   -211701.4007  EKtot   =     85313.7188  EPtot      =   -297015.1194
 BOND   =      6674.3384  ANGLE   =     26321.0736  DIHED      =     18463.2923
 1-4 NB =      6341.2336  1-4 EEL =      3497.6233  VDWAALS    =     16041.8762
 EELEC  =   -374354.5568  EHBOND  =         0.0000  RESTRAINT  =         0.0000
 EKCMT  =         0.0000  VIRIAL  =         0.0000  VOLUME     =   1257564.3962
                                                    SURFTEN    =         0.0000
                                                    Density    =         1.0093
 ------------------------------------------------------------------------------


 NSTEP =  1575000   TIME(PS) =    4150.000  TEMP(K) =   308.71  PRESS =     0.0
 Etot   =   -212600.4244  EKtot   =     84838.5938  EPtot      =   -297439.0181
 BOND   =      6768.4691  ANGLE   =     26125.3933  DIHED      =     18348.8711
 1-4 NB =      6311.9290  1-4 EEL =      3518.9567  VDWAALS    =     16083.3582
 EELEC  =   -374595.9955  EHBOND  =         0.0000  RESTRAINT  =         0.0000
 EKCMT  =         0.0000  VIRIAL  =         0.0000  VOLUME     =   1254821.1060
                                                    SURFTEN    =         0.0000
                                                    Density    =         1.0115
 ------------------------------------------------------------------------------


 NSTEP =  1580000   TIME(PS) =    4160.000  TEMP(K) =   310.02  PRESS =     0.0
 Etot   =   -211934.8502  EKtot   =     85197.7656  EPtot      =   -297132.6159
 BOND   =      6694.0490  ANGLE   =     26308.8142  DIHED      =     18311.9569
 1-4 NB =      6366.3656  1-4 EEL =      3595.1035  VDWAALS    =     16262.1180
 EELEC  =   -374671.0231  EHBOND  =         0.0000  RESTRAINT  =         0.0000
 EKCMT  =         0.0000  VIRIAL  =         0.0000  VOLUME     =   1255226.1474
                                                    SURFTEN    =         0.0000
                                                    Density    =         1.0112
 ------------------------------------------------------------------------------


 NSTEP =  1585000   TIME(PS) =    4170.000  TEMP(K) =   309.42  PRESS =     0.0
 Etot   =   -212280.5657  EKtot   =     85033.9297  EPtot      =   -297314.4954
 BOND   =      6689.2777  ANGLE   =     26323.4230  DIHED      =     18414.4092
 1-4 NB =      6274.8111  1-4 EEL =      3517.5946  VDWAALS    =     15951.6099
 EELEC  =   -374485.6209  EHBOND  =         0.0000  RESTRAINT  =         0.0000
 EKCMT  =         0.0000  VIRIAL  =         0.0000  VOLUME     =   1260011.5897
                                                    SURFTEN    =         0.0000
                                                    Density    =         1.0074
 ------------------------------------------------------------------------------


 NSTEP =  1590000   TIME(PS) =    4180.000  TEMP(K) =   309.25  PRESS =     0.0
 Etot   =   -211705.0458  EKtot   =     84987.3516  EPtot      =   -296692.3973
 BOND   =      6739.9716  ANGLE   =     26487.2599  DIHED      =     18423.7760
 1-4 NB =      6346.9944  1-4 EEL =      3524.6135  VDWAALS    =     16414.0599
 EELEC  =   -374629.0727  EHBOND  =         0.0000  RESTRAINT  =         0.0000
 EKCMT  =         0.0000  VIRIAL  =         0.0000  VOLUME     =   1262134.5388
                                                    SURFTEN    =         0.0000
                                                    Density    =         1.0057
 ------------------------------------------------------------------------------


 NSTEP =  1595000   TIME(PS) =    4190.000  TEMP(K) =   310.74  PRESS =     0.0
 Etot   =   -211188.7009  EKtot   =     85397.0547  EPtot      =   -296585.7556
 BOND   =      6731.3521  ANGLE   =     26541.3209  DIHED      =     18404.8909
 1-4 NB =      6345.3070  1-4 EEL =      3483.8874  VDWAALS    =     16488.6001
 EELEC  =   -374581.1140  EHBOND  =         0.0000  RESTRAINT  =         0.0000
 EKCMT  =         0.0000  VIRIAL  =         0.0000  VOLUME     =   1258489.7115
                                                    SURFTEN    =         0.0000
                                                    Density    =         1.0086
 ------------------------------------------------------------------------------


 NSTEP =  1600000   TIME(PS) =    4200.000  TEMP(K) =   310.32  PRESS =     0.0
 Etot   =   -211620.5897  EKtot   =     85280.4062  EPtot      =   -296900.9960
 BOND   =      6742.9175  ANGLE   =     26508.5974  DIHED      =     18347.3531
 1-4 NB =      6233.5832  1-4 EEL =      3486.7285  VDWAALS    =     16383.2433
 EELEC  =   -374603.4190  EHBOND  =         0.0000  RESTRAINT  =         0.0000
 EKCMT  =         0.0000  VIRIAL  =         0.0000  VOLUME     =   1257790.7892
                                                    SURFTEN    =         0.0000
                                                    Density    =         1.0092
 ------------------------------------------------------------------------------


 NSTEP =  1605000   TIME(PS) =    4210.000  TEMP(K) =   310.53  PRESS =     0.0
 Etot   =   -211804.2762  EKtot   =     85340.4141  EPtot      =   -297144.6903
 BOND   =      6767.7810  ANGLE   =     26484.3296  DIHED      =     18465.0488
 1-4 NB =      6337.6992  1-4 EEL =      3403.6686  VDWAALS    =     16199.6413
 EELEC  =   -374802.8588  EHBOND  =         0.0000  RESTRAINT  =         0.0000
 EKCMT  =         0.0000  VIRIAL  =         0.0000  VOLUME     =   1255260.2649
                                                    SURFTEN    =         0.0000
                                                    Density    =         1.0112
 ------------------------------------------------------------------------------


 NSTEP =  1610000   TIME(PS) =    4220.000  TEMP(K) =   310.16  PRESS =     0.0
 Etot   =   -212354.2613  EKtot   =     85238.5312  EPtot      =   -297592.7926
 BOND   =      6613.8777  ANGLE   =     26436.0288  DIHED      =     18441.5732
 1-4 NB =      6334.2113  1-4 EEL =      3428.0657  VDWAALS    =     16535.3796
 EELEC  =   -375381.9289  EHBOND  =         0.0000  RESTRAINT  =         0.0000
 EKCMT  =         0.0000  VIRIAL  =         0.0000  VOLUME     =   1254362.0619
                                                    SURFTEN    =         0.0000
                                                    Density    =         1.0119
 ------------------------------------------------------------------------------


 NSTEP =  1615000   TIME(PS) =    4230.000  TEMP(K) =   310.51  PRESS =     0.0
 Etot   =   -212155.0143  EKtot   =     85333.3672  EPtot      =   -297488.3815
 BOND   =      6716.4239  ANGLE   =     26328.3342  DIHED      =     18358.3342
 1-4 NB =      6293.9518  1-4 EEL =      3663.3321  VDWAALS    =     16206.8235
 EELEC  =   -375055.5811  EHBOND  =         0.0000  RESTRAINT  =         0.0000
 EKCMT  =         0.0000  VIRIAL  =         0.0000  VOLUME     =   1254898.9339
                                                    SURFTEN    =         0.0000
                                                    Density    =         1.0115
 ------------------------------------------------------------------------------


 NSTEP =  1620000   TIME(PS) =    4240.000  TEMP(K) =   310.72  PRESS =     0.0
 Etot   =   -211812.9124  EKtot   =     85390.2891  EPtot      =   -297203.2014
 BOND   =      6724.9877  ANGLE   =     26487.7311  DIHED      =     18290.8749
 1-4 NB =      6277.8610  1-4 EEL =      3540.0619  VDWAALS    =     16496.1435
 EELEC  =   -375020.8616  EHBOND  =         0.0000  RESTRAINT  =         0.0000
 EKCMT  =         0.0000  VIRIAL  =         0.0000  VOLUME     =   1254623.2863
                                                    SURFTEN    =         0.0000
                                                    Density    =         1.0117
 ------------------------------------------------------------------------------


 NSTEP =  1625000   TIME(PS) =    4250.000  TEMP(K) =   309.43  PRESS =     0.0
 Etot   =   -211836.8743  EKtot   =     85035.5938  EPtot      =   -296872.4680
 BOND   =      6788.5450  ANGLE   =     26331.3946  DIHED      =     18376.9637
 1-4 NB =      6276.0139  1-4 EEL =      3457.7259  VDWAALS    =     16366.7694
 EELEC  =   -374469.8805  EHBOND  =         0.0000  RESTRAINT  =         0.0000
 EKCMT  =         0.0000  VIRIAL  =         0.0000  VOLUME     =   1257123.2636
                                                    SURFTEN    =         0.0000
                                                    Density    =         1.0097
 ------------------------------------------------------------------------------


 NSTEP =  1630000   TIME(PS) =    4260.000  TEMP(K) =   310.09  PRESS =     0.0
 Etot   =   -212106.3057  EKtot   =     85217.3281  EPtot      =   -297323.6338
 BOND   =      6749.8237  ANGLE   =     26144.8819  DIHED      =     18362.5410
 1-4 NB =      6291.6130  1-4 EEL =      3531.2013  VDWAALS    =     16241.1660
 EELEC  =   -374644.8606  EHBOND  =         0.0000  RESTRAINT  =         0.0000
 EKCMT  =         0.0000  VIRIAL  =         0.0000  VOLUME     =   1257841.7248
                                                    SURFTEN    =         0.0000
                                                    Density    =         1.0091
 ------------------------------------------------------------------------------


 NSTEP =  1635000   TIME(PS) =    4270.000  TEMP(K) =   310.04  PRESS =     0.0
 Etot   =   -212083.8608  EKtot   =     85204.6406  EPtot      =   -297288.5014
 BOND   =      6623.0260  ANGLE   =     26435.0048  DIHED      =     18315.8564
 1-4 NB =      6293.5884  1-4 EEL =      3448.9350  VDWAALS    =     15754.5364
 EELEC  =   -374159.4485  EHBOND  =         0.0000  RESTRAINT  =         0.0000
 EKCMT  =         0.0000  VIRIAL  =         0.0000  VOLUME     =   1258534.2138
                                                    SURFTEN    =         0.0000
                                                    Density    =         1.0086
 ------------------------------------------------------------------------------


 NSTEP =  1640000   TIME(PS) =    4280.000  TEMP(K) =   310.31  PRESS =     0.0
 Etot   =   -212067.3576  EKtot   =     85278.7812  EPtot      =   -297346.1389
 BOND   =      6710.0313  ANGLE   =     26175.6436  DIHED      =     18335.1495
 1-4 NB =      6279.7886  1-4 EEL =      3485.6302  VDWAALS    =     16328.3557
 EELEC  =   -374660.7376  EHBOND  =         0.0000  RESTRAINT  =         0.0000
 EKCMT  =         0.0000  VIRIAL  =         0.0000  VOLUME     =   1256902.3923
                                                    SURFTEN    =         0.0000
                                                    Density    =         1.0099
 ------------------------------------------------------------------------------


 NSTEP =  1645000   TIME(PS) =    4290.000  TEMP(K) =   310.41  PRESS =     0.0
 Etot   =   -211323.7095  EKtot   =     85306.7031  EPtot      =   -296630.4126
 BOND   =      6685.3671  ANGLE   =     26531.2415  DIHED      =     18356.1570
 1-4 NB =      6375.1757  1-4 EEL =      3556.5607  VDWAALS    =     16244.4271
 EELEC  =   -374379.3416  EHBOND  =         0.0000  RESTRAINT  =         0.0000
 EKCMT  =         0.0000  VIRIAL  =         0.0000  VOLUME     =   1259008.8947
                                                    SURFTEN    =         0.0000
                                                    Density    =         1.0082
 ------------------------------------------------------------------------------


 NSTEP =  1650000   TIME(PS) =    4300.000  TEMP(K) =   310.09  PRESS =     0.0
 Etot   =   -212329.1033  EKtot   =     85219.0391  EPtot      =   -297548.1424
 BOND   =      6683.5755  ANGLE   =     26189.3606  DIHED      =     18442.7792
 1-4 NB =      6302.9538  1-4 EEL =      3429.4207  VDWAALS    =     16101.4472
 EELEC  =   -374697.6795  EHBOND  =         0.0000  RESTRAINT  =         0.0000
 EKCMT  =         0.0000  VIRIAL  =         0.0000  VOLUME     =   1256402.3833
                                                    SURFTEN    =         0.0000
                                                    Density    =         1.0103
 ------------------------------------------------------------------------------


 NSTEP =  1655000   TIME(PS) =    4310.000  TEMP(K) =   309.80  PRESS =     0.0
 Etot   =   -211758.0492  EKtot   =     85138.1641  EPtot      =   -296896.2133
 BOND   =      6651.8755  ANGLE   =     26254.2747  DIHED      =     18356.7636
 1-4 NB =      6399.5108  1-4 EEL =      3523.9880  VDWAALS    =     16451.2617
 EELEC  =   -374533.8876  EHBOND  =         0.0000  RESTRAINT  =         0.0000
 EKCMT  =         0.0000  VIRIAL  =         0.0000  VOLUME     =   1255090.2016
                                                    SURFTEN    =         0.0000
                                                    Density    =         1.0113
 ------------------------------------------------------------------------------


 NSTEP =  1660000   TIME(PS) =    4320.000  TEMP(K) =   309.06  PRESS =     0.0
 Etot   =   -211831.7186  EKtot   =     84935.9609  EPtot      =   -296767.6796
 BOND   =      6805.0808  ANGLE   =     26358.1062  DIHED      =     18405.4581
 1-4 NB =      6304.2845  1-4 EEL =      3566.6788  VDWAALS    =     16237.0459
 EELEC  =   -374444.3339  EHBOND  =         0.0000  RESTRAINT  =         0.0000
 EKCMT  =         0.0000  VIRIAL  =         0.0000  VOLUME     =   1255471.8365
                                                    SURFTEN    =         0.0000
                                                    Density    =         1.0110
 ------------------------------------------------------------------------------


 NSTEP =  1665000   TIME(PS) =    4330.000  TEMP(K) =   308.89  PRESS =     0.0
 Etot   =   -211911.6532  EKtot   =     84889.1016  EPtot      =   -296800.7547
 BOND   =      6635.1563  ANGLE   =     26438.0209  DIHED      =     18440.4937
 1-4 NB =      6379.4993  1-4 EEL =      3496.3764  VDWAALS    =     16275.7387
 EELEC  =   -374466.0400  EHBOND  =         0.0000  RESTRAINT  =         0.0000
 EKCMT  =         0.0000  VIRIAL  =         0.0000  VOLUME     =   1256512.8790
                                                    SURFTEN    =         0.0000
                                                    Density    =         1.0102
 ------------------------------------------------------------------------------


 NSTEP =  1670000   TIME(PS) =    4340.000  TEMP(K) =   309.87  PRESS =     0.0
 Etot   =   -212291.7515  EKtot   =     85156.7578  EPtot      =   -297448.5093
 BOND   =      6677.8494  ANGLE   =     26341.9837  DIHED      =     18395.7614
 1-4 NB =      6313.0480  1-4 EEL =      3482.6879  VDWAALS    =     16292.9304
 EELEC  =   -374952.7702  EHBOND  =         0.0000  RESTRAINT  =         0.0000
 EKCMT  =         0.0000  VIRIAL  =         0.0000  VOLUME     =   1258249.3271
                                                    SURFTEN    =         0.0000
                                                    Density    =         1.0088
 ------------------------------------------------------------------------------


 NSTEP =  1675000   TIME(PS) =    4350.000  TEMP(K) =   311.19  PRESS =     0.0
 Etot   =   -211804.3879  EKtot   =     85519.8281  EPtot      =   -297324.2160
 BOND   =      6741.4940  ANGLE   =     26311.7934  DIHED      =     18393.9336
 1-4 NB =      6345.0997  1-4 EEL =      3443.4788  VDWAALS    =     16510.5104
 EELEC  =   -375070.5259  EHBOND  =         0.0000  RESTRAINT  =         0.0000
 EKCMT  =         0.0000  VIRIAL  =         0.0000  VOLUME     =   1257755.4175
                                                    SURFTEN    =         0.0000
                                                    Density    =         1.0092
 ------------------------------------------------------------------------------


 NSTEP =  1680000   TIME(PS) =    4360.000  TEMP(K) =   309.20  PRESS =     0.0
 Etot   =   -211883.9806  EKtot   =     84974.4297  EPtot      =   -296858.4103
 BOND   =      6808.4606  ANGLE   =     26270.5544  DIHED      =     18298.6052
 1-4 NB =      6335.2208  1-4 EEL =      3492.9396  VDWAALS    =     16160.6814
 EELEC  =   -374224.8724  EHBOND  =         0.0000  RESTRAINT  =         0.0000
 EKCMT  =         0.0000  VIRIAL  =         0.0000  VOLUME     =   1257837.5753
                                                    SURFTEN    =         0.0000
                                                    Density    =         1.0091
 ------------------------------------------------------------------------------


 NSTEP =  1685000   TIME(PS) =    4370.000  TEMP(K) =   309.87  PRESS =     0.0
 Etot   =   -212256.6954  EKtot   =     85157.0078  EPtot      =   -297413.7032
 BOND   =      6762.1248  ANGLE   =     26313.6957  DIHED      =     18412.2963
 1-4 NB =      6334.4810  1-4 EEL =      3439.7879  VDWAALS    =     16346.5849
 EELEC  =   -375022.6737  EHBOND  =         0.0000  RESTRAINT  =         0.0000
 EKCMT  =         0.0000  VIRIAL  =         0.0000  VOLUME     =   1253981.8616
                                                    SURFTEN    =         0.0000
                                                    Density    =         1.0122
 ------------------------------------------------------------------------------


 NSTEP =  1690000   TIME(PS) =    4380.000  TEMP(K) =   309.68  PRESS =     0.0
 Etot   =   -212164.7704  EKtot   =     85106.8750  EPtot      =   -297271.6454
 BOND   =      6784.8885  ANGLE   =     26204.1491  DIHED      =     18410.6135
 1-4 NB =      6277.9340  1-4 EEL =      3477.9300  VDWAALS    =     15844.4800
 EELEC  =   -374271.6404  EHBOND  =         0.0000  RESTRAINT  =         0.0000
 EKCMT  =         0.0000  VIRIAL  =         0.0000  VOLUME     =   1255062.4649
                                                    SURFTEN    =         0.0000
                                                    Density    =         1.0113
 ------------------------------------------------------------------------------


 NSTEP =  1695000   TIME(PS) =    4390.000  TEMP(K) =   311.05  PRESS =     0.0
 Etot   =   -211767.1679  EKtot   =     85482.8672  EPtot      =   -297250.0351
 BOND   =      6836.0890  ANGLE   =     26196.5156  DIHED      =     18372.8157
 1-4 NB =      6345.5126  1-4 EEL =      3479.7396  VDWAALS    =     15943.6230
 EELEC  =   -374424.3306  EHBOND  =         0.0000  RESTRAINT  =         0.0000
 EKCMT  =         0.0000  VIRIAL  =         0.0000  VOLUME     =   1257715.1352
                                                    SURFTEN    =         0.0000
                                                    Density    =         1.0092
 ------------------------------------------------------------------------------


 NSTEP =  1700000   TIME(PS) =    4400.000  TEMP(K) =   309.71  PRESS =     0.0
 Etot   =   -212038.0017  EKtot   =     85115.0000  EPtot      =   -297153.0017
 BOND   =      6709.6306  ANGLE   =     26413.0876  DIHED      =     18468.1942
 1-4 NB =      6287.1431  1-4 EEL =      3470.8914  VDWAALS    =     16357.0714
 EELEC  =   -374859.0200  EHBOND  =         0.0000  RESTRAINT  =         0.0000
 EKCMT  =         0.0000  VIRIAL  =         0.0000  VOLUME     =   1257908.6962
                                                    SURFTEN    =         0.0000
                                                    Density    =         1.0091
 ------------------------------------------------------------------------------


 NSTEP =  1705000   TIME(PS) =    4410.000  TEMP(K) =   310.04  PRESS =     0.0
 Etot   =   -212295.3608  EKtot   =     85204.8203  EPtot      =   -297500.1811
 BOND   =      6722.1660  ANGLE   =     26097.7706  DIHED      =     18379.9769
 1-4 NB =      6367.8541  1-4 EEL =      3584.3136  VDWAALS    =     16217.6549
 EELEC  =   -374869.9172  EHBOND  =         0.0000  RESTRAINT  =         0.0000
 EKCMT  =         0.0000  VIRIAL  =         0.0000  VOLUME     =   1252447.8266
                                                    SURFTEN    =         0.0000
                                                    Density    =         1.0135
 ------------------------------------------------------------------------------


 NSTEP =  1710000   TIME(PS) =    4420.000  TEMP(K) =   310.09  PRESS =     0.0
 Etot   =   -212402.0167  EKtot   =     85218.3203  EPtot      =   -297620.3370
 BOND   =      6652.7004  ANGLE   =     26490.7670  DIHED      =     18382.5000
 1-4 NB =      6293.3796  1-4 EEL =      3453.5090  VDWAALS    =     16087.4372
 EELEC  =   -374980.6302  EHBOND  =         0.0000  RESTRAINT  =         0.0000
 EKCMT  =         0.0000  VIRIAL  =         0.0000  VOLUME     =   1252172.4621
                                                    SURFTEN    =         0.0000
                                                    Density    =         1.0137
 ------------------------------------------------------------------------------


 NSTEP =  1715000   TIME(PS) =    4430.000  TEMP(K) =   310.75  PRESS =     0.0
 Etot   =   -211991.4566  EKtot   =     85400.7734  EPtot      =   -297392.2300
 BOND   =      6747.9411  ANGLE   =     26183.2747  DIHED      =     18543.9033
 1-4 NB =      6297.9802  1-4 EEL =      3517.1819  VDWAALS    =     16443.2589
 EELEC  =   -375125.7701  EHBOND  =         0.0000  RESTRAINT  =         0.0000
 EKCMT  =         0.0000  VIRIAL  =         0.0000  VOLUME     =   1254561.1447
                                                    SURFTEN    =         0.0000
                                                    Density    =         1.0118
 ------------------------------------------------------------------------------


 NSTEP =  1720000   TIME(PS) =    4440.000  TEMP(K) =   308.25  PRESS =     0.0
 Etot   =   -212500.8769  EKtot   =     84711.2500  EPtot      =   -297212.1269
 BOND   =      6694.1833  ANGLE   =     26052.1384  DIHED      =     18479.5779
 1-4 NB =      6379.4755  1-4 EEL =      3503.8058  VDWAALS    =     16228.5988
 EELEC  =   -374549.9067  EHBOND  =         0.0000  RESTRAINT  =         0.0000
 EKCMT  =         0.0000  VIRIAL  =         0.0000  VOLUME     =   1258062.3189
                                                    SURFTEN    =         0.0000
                                                    Density    =         1.0089
 ------------------------------------------------------------------------------


 NSTEP =  1725000   TIME(PS) =    4450.000  TEMP(K) =   309.14  PRESS =     0.0
 Etot   =   -211919.4860  EKtot   =     84955.8594  EPtot      =   -296875.3454
 BOND   =      6715.9484  ANGLE   =     26400.5107  DIHED      =     18401.7850
 1-4 NB =      6300.4755  1-4 EEL =      3538.0269  VDWAALS    =     15950.8632
 EELEC  =   -374182.9550  EHBOND  =         0.0000  RESTRAINT  =         0.0000
 EKCMT  =         0.0000  VIRIAL  =         0.0000  VOLUME     =   1258949.2962
                                                    SURFTEN    =         0.0000
                                                    Density    =         1.0082
 ------------------------------------------------------------------------------


 NSTEP =  1730000   TIME(PS) =    4460.000  TEMP(K) =   310.51  PRESS =     0.0
 Etot   =   -212134.3815  EKtot   =     85332.7578  EPtot      =   -297467.1393
 BOND   =      6762.6258  ANGLE   =     26306.2006  DIHED      =     18393.8717
 1-4 NB =      6330.7426  1-4 EEL =      3484.9902  VDWAALS    =     16525.5558
 EELEC  =   -375271.1259  EHBOND  =         0.0000  RESTRAINT  =         0.0000
 EKCMT  =         0.0000  VIRIAL  =         0.0000  VOLUME     =   1256357.6636
                                                    SURFTEN    =         0.0000
                                                    Density    =         1.0103
 ------------------------------------------------------------------------------


 NSTEP =  1735000   TIME(PS) =    4470.000  TEMP(K) =   310.33  PRESS =     0.0
 Etot   =   -211621.3421  EKtot   =     85284.1719  EPtot      =   -296905.5139
 BOND   =      6796.0095  ANGLE   =     26341.8823  DIHED      =     18372.6868
 1-4 NB =      6392.5559  1-4 EEL =      3544.1752  VDWAALS    =     15918.6803
 EELEC  =   -374271.5039  EHBOND  =         0.0000  RESTRAINT  =         0.0000
 EKCMT  =         0.0000  VIRIAL  =         0.0000  VOLUME     =   1256223.8329
                                                    SURFTEN    =         0.0000
                                                    Density    =         1.0104
 ------------------------------------------------------------------------------


 NSTEP =  1740000   TIME(PS) =    4480.000  TEMP(K) =   310.66  PRESS =     0.0
 Etot   =   -211698.4829  EKtot   =     85376.0078  EPtot      =   -297074.4907
 BOND   =      6771.8081  ANGLE   =     26453.2324  DIHED      =     18487.3680
 1-4 NB =      6357.1088  1-4 EEL =      3486.5414  VDWAALS    =     16131.5204
 EELEC  =   -374762.0697  EHBOND  =         0.0000  RESTRAINT  =         0.0000
 EKCMT  =         0.0000  VIRIAL  =         0.0000  VOLUME     =   1257017.4035
                                                    SURFTEN    =         0.0000
                                                    Density    =         1.0098
 ------------------------------------------------------------------------------


 NSTEP =  1745000   TIME(PS) =    4490.000  TEMP(K) =   310.59  PRESS =     0.0
 Etot   =   -211654.2629  EKtot   =     85356.0703  EPtot      =   -297010.3332
 BOND   =      6815.7776  ANGLE   =     26302.2822  DIHED      =     18434.0980
 1-4 NB =      6315.9272  1-4 EEL =      3528.7854  VDWAALS    =     16345.1228
 EELEC  =   -374752.3263  EHBOND  =         0.0000  RESTRAINT  =         0.0000
 EKCMT  =         0.0000  VIRIAL  =         0.0000  VOLUME     =   1257737.5988
                                                    SURFTEN    =         0.0000
                                                    Density    =         1.0092
 ------------------------------------------------------------------------------


 NSTEP =  1750000   TIME(PS) =    4500.000  TEMP(K) =   310.22  PRESS =     0.0
 Etot   =   -211813.9762  EKtot   =     85253.0781  EPtot      =   -297067.0543
 BOND   =      6736.5982  ANGLE   =     26241.2852  DIHED      =     18464.0004
 1-4 NB =      6357.7828  1-4 EEL =      3482.6506  VDWAALS    =     15813.6389
 EELEC  =   -374163.0104  EHBOND  =         0.0000  RESTRAINT  =         0.0000
 EKCMT  =         0.0000  VIRIAL  =         0.0000  VOLUME     =   1259567.2023
                                                    SURFTEN    =         0.0000
                                                    Density    =         1.0077
 ------------------------------------------------------------------------------


 NSTEP =  1755000   TIME(PS) =    4510.000  TEMP(K) =   310.79  PRESS =     0.0
 Etot   =   -212210.2375  EKtot   =     85409.2266  EPtot      =   -297619.4640
 BOND   =      6729.1744  ANGLE   =     26061.7538  DIHED      =     18432.1137
 1-4 NB =      6301.5591  1-4 EEL =      3475.7098  VDWAALS    =     16238.7626
 EELEC  =   -374858.5374  EHBOND  =         0.0000  RESTRAINT  =         0.0000
 EKCMT  =         0.0000  VIRIAL  =         0.0000  VOLUME     =   1256263.2944
                                                    SURFTEN    =         0.0000
                                                    Density    =         1.0104
 ------------------------------------------------------------------------------


 NSTEP =  1760000   TIME(PS) =    4520.000  TEMP(K) =   310.25  PRESS =     0.0
 Etot   =   -212199.0633  EKtot   =     85261.0547  EPtot      =   -297460.1180
 BOND   =      6556.8649  ANGLE   =     26541.5725  DIHED      =     18390.8272
 1-4 NB =      6392.3143  1-4 EEL =      3484.1500  VDWAALS    =     16324.9502
 EELEC  =   -375150.7971  EHBOND  =         0.0000  RESTRAINT  =         0.0000
 EKCMT  =         0.0000  VIRIAL  =         0.0000  VOLUME     =   1256575.3882
                                                    SURFTEN    =         0.0000
                                                    Density    =         1.0101
 ------------------------------------------------------------------------------


 NSTEP =  1765000   TIME(PS) =    4530.000  TEMP(K) =   311.68  PRESS =     0.0
 Etot   =   -211330.4348  EKtot   =     85655.6953  EPtot      =   -296986.1301
 BOND   =      6650.5895  ANGLE   =     26241.0540  DIHED      =     18422.3805
 1-4 NB =      6338.4514  1-4 EEL =      3531.4830  VDWAALS    =     16483.2153
 EELEC  =   -374653.3038  EHBOND  =         0.0000  RESTRAINT  =         0.0000
 EKCMT  =         0.0000  VIRIAL  =         0.0000  VOLUME     =   1257276.4622
                                                    SURFTEN    =         0.0000
                                                    Density    =         1.0096
 ------------------------------------------------------------------------------


 NSTEP =  1770000   TIME(PS) =    4540.000  TEMP(K) =   309.00  PRESS =     0.0
 Etot   =   -212042.0698  EKtot   =     84920.0000  EPtot      =   -296962.0698
 BOND   =      6712.7632  ANGLE   =     26448.9145  DIHED      =     18418.4151
 1-4 NB =      6332.4601  1-4 EEL =      3480.9439  VDWAALS    =     16088.7675
 EELEC  =   -374444.3341  EHBOND  =         0.0000  RESTRAINT  =         0.0000
 EKCMT  =         0.0000  VIRIAL  =         0.0000  VOLUME     =   1258224.6049
                                                    SURFTEN    =         0.0000
                                                    Density    =         1.0088
 ------------------------------------------------------------------------------


 NSTEP =  1775000   TIME(PS) =    4550.000  TEMP(K) =   310.42  PRESS =     0.0
 Etot   =   -211346.9967  EKtot   =     85308.4531  EPtot      =   -296655.4498
 BOND   =      6732.7073  ANGLE   =     26359.1545  DIHED      =     18514.7381
 1-4 NB =      6321.1442  1-4 EEL =      3551.2121  VDWAALS    =     16214.8586
 EELEC  =   -374349.2647  EHBOND  =         0.0000  RESTRAINT  =         0.0000
 EKCMT  =         0.0000  VIRIAL  =         0.0000  VOLUME     =   1256374.0173
                                                    SURFTEN    =         0.0000
                                                    Density    =         1.0103
 ------------------------------------------------------------------------------


 NSTEP =  1780000   TIME(PS) =    4560.000  TEMP(K) =   310.92  PRESS =     0.0
 Etot   =   -211431.4586  EKtot   =     85446.0938  EPtot      =   -296877.5524
 BOND   =      6852.0855  ANGLE   =     26315.1813  DIHED      =     18352.0135
 1-4 NB =      6315.3240  1-4 EEL =      3501.3722  VDWAALS    =     16446.2762
 EELEC  =   -374659.8052  EHBOND  =         0.0000  RESTRAINT  =         0.0000
 EKCMT  =         0.0000  VIRIAL  =         0.0000  VOLUME     =   1257234.7125
                                                    SURFTEN    =         0.0000
                                                    Density    =         1.0096
 ------------------------------------------------------------------------------


 NSTEP =  1785000   TIME(PS) =    4570.000  TEMP(K) =   310.14  PRESS =     0.0
 Etot   =   -211708.5947  EKtot   =     85231.8203  EPtot      =   -296940.4150
 BOND   =      6775.2414  ANGLE   =     26144.3995  DIHED      =     18425.8244
 1-4 NB =      6406.0993  1-4 EEL =      3547.9087  VDWAALS    =     16456.3087
 EELEC  =   -374696.1970  EHBOND  =         0.0000  RESTRAINT  =         0.0000
 EKCMT  =         0.0000  VIRIAL  =         0.0000  VOLUME     =   1255391.1570
                                                    SURFTEN    =         0.0000
                                                    Density    =         1.0111
 ------------------------------------------------------------------------------


 NSTEP =  1790000   TIME(PS) =    4580.000  TEMP(K) =   308.14  PRESS =     0.0
 Etot   =   -212669.7382  EKtot   =     84683.2891  EPtot      =   -297353.0272
 BOND   =      6630.0377  ANGLE   =     26308.1047  DIHED      =     18351.1316
 1-4 NB =      6261.8075  1-4 EEL =      3530.8721  VDWAALS    =     16008.7141
 EELEC  =   -374443.6950  EHBOND  =         0.0000  RESTRAINT  =         0.0000
 EKCMT  =         0.0000  VIRIAL  =         0.0000  VOLUME     =   1257144.1979
                                                    SURFTEN    =         0.0000
                                                    Density    =         1.0097
 ------------------------------------------------------------------------------


 NSTEP =  1795000   TIME(PS) =    4590.000  TEMP(K) =   311.56  PRESS =     0.0
 Etot   =   -211189.5518  EKtot   =     85621.2031  EPtot      =   -296810.7549
 BOND   =      6556.5550  ANGLE   =     26224.5518  DIHED      =     18391.5506
 1-4 NB =      6348.5182  1-4 EEL =      3654.4610  VDWAALS    =     16498.5153
 EELEC  =   -374484.9069  EHBOND  =         0.0000  RESTRAINT  =         0.0000
 EKCMT  =         0.0000  VIRIAL  =         0.0000  VOLUME     =   1259118.2237
                                                    SURFTEN    =         0.0000
                                                    Density    =         1.0081
 ------------------------------------------------------------------------------


 NSTEP =  1800000   TIME(PS) =    4600.000  TEMP(K) =   310.55  PRESS =     0.0
 Etot   =   -211345.2623  EKtot   =     85345.0625  EPtot      =   -296690.3248
 BOND   =      6707.5204  ANGLE   =     26196.8290  DIHED      =     18399.4442
 1-4 NB =      6269.1322  1-4 EEL =      3493.0063  VDWAALS    =     15802.7040
 EELEC  =   -373558.9609  EHBOND  =         0.0000  RESTRAINT  =         0.0000
 EKCMT  =         0.0000  VIRIAL  =         0.0000  VOLUME     =   1258757.9099
                                                    SURFTEN    =         0.0000
                                                    Density    =         1.0084
 ------------------------------------------------------------------------------


 NSTEP =  1805000   TIME(PS) =    4610.000  TEMP(K) =   311.39  PRESS =     0.0
 Etot   =   -211668.2524  EKtot   =     85574.5234  EPtot      =   -297242.7758
 BOND   =      6773.3817  ANGLE   =     26017.9522  DIHED      =     18399.8436
 1-4 NB =      6305.6346  1-4 EEL =      3546.1268  VDWAALS    =     16325.1262
 EELEC  =   -374610.8410  EHBOND  =         0.0000  RESTRAINT  =         0.0000
 EKCMT  =         0.0000  VIRIAL  =         0.0000  VOLUME     =   1259062.3767
                                                    SURFTEN    =         0.0000
                                                    Density    =         1.0081
 ------------------------------------------------------------------------------


 NSTEP =  1810000   TIME(PS) =    4620.000  TEMP(K) =   312.20  PRESS =     0.0
 Etot   =   -211474.9860  EKtot   =     85798.2578  EPtot      =   -297273.2438
 BOND   =      6670.2848  ANGLE   =     26284.8730  DIHED      =     18381.2434
 1-4 NB =      6371.4032  1-4 EEL =      3462.5177  VDWAALS    =     15955.5382
 EELEC  =   -374399.1043  EHBOND  =         0.0000  RESTRAINT  =         0.0000
 EKCMT  =         0.0000  VIRIAL  =         0.0000  VOLUME     =   1255225.9357
                                                    SURFTEN    =         0.0000
                                                    Density    =         1.0112
 ------------------------------------------------------------------------------


 NSTEP =  1815000   TIME(PS) =    4630.000  TEMP(K) =   311.45  PRESS =     0.0
 Etot   =   -211565.9015  EKtot   =     85590.8594  EPtot      =   -297156.7608
 BOND   =      6734.4292  ANGLE   =     26144.7987  DIHED      =     18439.0931
 1-4 NB =      6346.0508  1-4 EEL =      3569.2347  VDWAALS    =     16272.1904
 EELEC  =   -374662.5577  EHBOND  =         0.0000  RESTRAINT  =         0.0000
 EKCMT  =         0.0000  VIRIAL  =         0.0000  VOLUME     =   1256917.4388
                                                    SURFTEN    =         0.0000
                                                    Density    =         1.0099
 ------------------------------------------------------------------------------


 NSTEP =  1820000   TIME(PS) =    4640.000  TEMP(K) =   311.22  PRESS =     0.0
 Etot   =   -211550.4815  EKtot   =     85530.0938  EPtot      =   -297080.5752
 BOND   =      6756.1002  ANGLE   =     26118.3764  DIHED      =     18381.1403
 1-4 NB =      6334.7905  1-4 EEL =      3560.0220  VDWAALS    =     15832.9067
 EELEC  =   -374063.9113  EHBOND  =         0.0000  RESTRAINT  =         0.0000
 EKCMT  =         0.0000  VIRIAL  =         0.0000  VOLUME     =   1257063.5877
                                                    SURFTEN    =         0.0000
                                                    Density    =         1.0097
 ------------------------------------------------------------------------------


 NSTEP =  1825000   TIME(PS) =    4650.000  TEMP(K) =   310.40  PRESS =     0.0
 Etot   =   -211518.0617  EKtot   =     85303.5000  EPtot      =   -296821.5617
 BOND   =      6778.2023  ANGLE   =     26329.6854  DIHED      =     18419.0092
 1-4 NB =      6339.1008  1-4 EEL =      3396.4703  VDWAALS    =     16002.7935
 EELEC  =   -374086.8231  EHBOND  =         0.0000  RESTRAINT  =         0.0000
 EKCMT  =         0.0000  VIRIAL  =         0.0000  VOLUME     =   1255485.2114
                                                    SURFTEN    =         0.0000
                                                    Density    =         1.0110
 ------------------------------------------------------------------------------


 NSTEP =  1830000   TIME(PS) =    4660.000  TEMP(K) =   310.00  PRESS =     0.0
 Etot   =   -212078.4461  EKtot   =     85192.3359  EPtot      =   -297270.7820
 BOND   =      6742.5558  ANGLE   =     26096.8174  DIHED      =     18401.3676
 1-4 NB =      6298.0086  1-4 EEL =      3507.2622  VDWAALS    =     16088.5707
 EELEC  =   -374405.3643  EHBOND  =         0.0000  RESTRAINT  =         0.0000
 EKCMT  =         0.0000  VIRIAL  =         0.0000  VOLUME     =   1255919.8860
                                                    SURFTEN    =         0.0000
                                                    Density    =         1.0107
 ------------------------------------------------------------------------------


 NSTEP =  1835000   TIME(PS) =    4670.000  TEMP(K) =   310.05  PRESS =     0.0
 Etot   =   -212147.4206  EKtot   =     85205.9375  EPtot      =   -297353.3581
 BOND   =      6751.1872  ANGLE   =     26309.6175  DIHED      =     18475.4610
 1-4 NB =      6357.2975  1-4 EEL =      3488.5505  VDWAALS    =     16115.7361
 EELEC  =   -374851.2079  EHBOND  =         0.0000  RESTRAINT  =         0.0000
 EKCMT  =         0.0000  VIRIAL  =         0.0000  VOLUME     =   1254422.6350
                                                    SURFTEN    =         0.0000
                                                    Density    =         1.0119
 ------------------------------------------------------------------------------


 NSTEP =  1840000   TIME(PS) =    4680.000  TEMP(K) =   308.83  PRESS =     0.0
 Etot   =   -212141.4638  EKtot   =     84871.3516  EPtot      =   -297012.8153
 BOND   =      6711.2647  ANGLE   =     26272.2267  DIHED      =     18480.4114
 1-4 NB =      6269.0717  1-4 EEL =      3486.7616  VDWAALS    =     15798.2712
 EELEC  =   -374030.8227  EHBOND  =         0.0000  RESTRAINT  =         0.0000
 EKCMT  =         0.0000  VIRIAL  =         0.0000  VOLUME     =   1257082.7181
                                                    SURFTEN    =         0.0000
                                                    Density    =         1.0097
 ------------------------------------------------------------------------------


 NSTEP =  1845000   TIME(PS) =    4690.000  TEMP(K) =   309.42  PRESS =     0.0
 Etot   =   -212511.7459  EKtot   =     85033.5078  EPtot      =   -297545.2537
 BOND   =      6728.1890  ANGLE   =     26250.4521  DIHED      =     18360.6595
 1-4 NB =      6266.9780  1-4 EEL =      3504.0551  VDWAALS    =     15986.9733
 EELEC  =   -374642.5608  EHBOND  =         0.0000  RESTRAINT  =         0.0000
 EKCMT  =         0.0000  VIRIAL  =         0.0000  VOLUME     =   1253925.2310
                                                    SURFTEN    =         0.0000
                                                    Density    =         1.0123
 ------------------------------------------------------------------------------


 NSTEP =  1850000   TIME(PS) =    4700.000  TEMP(K) =   310.45  PRESS =     0.0
 Etot   =   -212234.8496  EKtot   =     85317.2188  EPtot      =   -297552.0684
 BOND   =      6597.3591  ANGLE   =     26228.7079  DIHED      =     18454.0621
 1-4 NB =      6278.8132  1-4 EEL =      3554.8649  VDWAALS    =     16082.3478
 EELEC  =   -374748.2233  EHBOND  =         0.0000  RESTRAINT  =         0.0000
 EKCMT  =         0.0000  VIRIAL  =         0.0000  VOLUME     =   1255441.4222
                                                    SURFTEN    =         0.0000
                                                    Density    =         1.0110
 ------------------------------------------------------------------------------


 NSTEP =  1855000   TIME(PS) =    4710.000  TEMP(K) =   309.29  PRESS =     0.0
 Etot   =   -212372.1926  EKtot   =     84997.0469  EPtot      =   -297369.2395
 BOND   =      6818.7855  ANGLE   =     26155.3266  DIHED      =     18542.9854
 1-4 NB =      6318.8580  1-4 EEL =      3515.0469  VDWAALS    =     15569.4416
 EELEC  =   -374289.6834  EHBOND  =         0.0000  RESTRAINT  =         0.0000
 EKCMT  =         0.0000  VIRIAL  =         0.0000  VOLUME     =   1253163.9531
                                                    SURFTEN    =         0.0000
                                                    Density    =         1.0129
 ------------------------------------------------------------------------------


 NSTEP =  1860000   TIME(PS) =    4720.000  TEMP(K) =   309.36  PRESS =     0.0
 Etot   =   -212110.5752  EKtot   =     85016.4844  EPtot      =   -297127.0596
 BOND   =      6722.2857  ANGLE   =     26295.3801  DIHED      =     18420.6996
 1-4 NB =      6320.6187  1-4 EEL =      3502.4422  VDWAALS    =     16133.1278
 EELEC  =   -374521.6138  EHBOND  =         0.0000  RESTRAINT  =         0.0000
 EKCMT  =         0.0000  VIRIAL  =         0.0000  VOLUME     =   1256659.0639
                                                    SURFTEN    =         0.0000
                                                    Density    =         1.0101
 ------------------------------------------------------------------------------


 NSTEP =  1865000   TIME(PS) =    4730.000  TEMP(K) =   311.04  PRESS =     0.0
 Etot   =   -211644.5651  EKtot   =     85479.9922  EPtot      =   -297124.5573
 BOND   =      6641.9864  ANGLE   =     26378.4686  DIHED      =     18424.1360
 1-4 NB =      6368.6948  1-4 EEL =      3479.8390  VDWAALS    =     16149.1216
 EELEC  =   -374566.8037  EHBOND  =         0.0000  RESTRAINT  =         0.0000
 EKCMT  =         0.0000  VIRIAL  =         0.0000  VOLUME     =   1254927.5395
                                                    SURFTEN    =         0.0000
                                                    Density    =         1.0115
 ------------------------------------------------------------------------------


 NSTEP =  1870000   TIME(PS) =    4740.000  TEMP(K) =   310.04  PRESS =     0.0
 Etot   =   -212011.1932  EKtot   =     85203.5547  EPtot      =   -297214.7479
 BOND   =      6800.3657  ANGLE   =     26424.9232  DIHED      =     18327.4124
 1-4 NB =      6375.7928  1-4 EEL =      3477.1281  VDWAALS    =     16205.2221
 EELEC  =   -374825.5923  EHBOND  =         0.0000  RESTRAINT  =         0.0000
 EKCMT  =         0.0000  VIRIAL  =         0.0000  VOLUME     =   1251995.0088
                                                    SURFTEN    =         0.0000
                                                    Density    =         1.0138
 ------------------------------------------------------------------------------


 NSTEP =  1875000   TIME(PS) =    4750.000  TEMP(K) =   309.45  PRESS =     0.0
 Etot   =   -212512.4867  EKtot   =     85043.3203  EPtot      =   -297555.8070
 BOND   =      6636.0339  ANGLE   =     26438.8800  DIHED      =     18441.0446
 1-4 NB =      6314.9447  1-4 EEL =      3405.6990  VDWAALS    =     16083.0763
 EELEC  =   -374875.4855  EHBOND  =         0.0000  RESTRAINT  =         0.0000
 EKCMT  =         0.0000  VIRIAL  =         0.0000  VOLUME     =   1252763.9495
                                                    SURFTEN    =         0.0000
                                                    Density    =         1.0132
 ------------------------------------------------------------------------------


 NSTEP =  1880000   TIME(PS) =    4760.000  TEMP(K) =   309.13  PRESS =     0.0
 Etot   =   -212536.3504  EKtot   =     84954.1953  EPtot      =   -297490.5457
 BOND   =      6646.1621  ANGLE   =     26246.7008  DIHED      =     18389.6442
 1-4 NB =      6303.1862  1-4 EEL =      3466.0436  VDWAALS    =     16368.5243
 EELEC  =   -374910.8069  EHBOND  =         0.0000  RESTRAINT  =         0.0000
 EKCMT  =         0.0000  VIRIAL  =         0.0000  VOLUME     =   1252482.7796
                                                    SURFTEN    =         0.0000
                                                    Density    =         1.0134
 ------------------------------------------------------------------------------


 NSTEP =  1885000   TIME(PS) =    4770.000  TEMP(K) =   308.52  PRESS =     0.0
 Etot   =   -212762.4559  EKtot   =     84786.2891  EPtot      =   -297548.7449
 BOND   =      6682.1210  ANGLE   =     26191.8586  DIHED      =     18413.6776
 1-4 NB =      6340.6619  1-4 EEL =      3464.3936  VDWAALS    =     15763.6037
 EELEC  =   -374405.0613  EHBOND  =         0.0000  RESTRAINT  =         0.0000
 EKCMT  =         0.0000  VIRIAL  =         0.0000  VOLUME     =   1252266.5541
                                                    SURFTEN    =         0.0000
                                                    Density    =         1.0136
 ------------------------------------------------------------------------------


 NSTEP =  1890000   TIME(PS) =    4780.000  TEMP(K) =   310.09  PRESS =     0.0
 Etot   =   -212444.5244  EKtot   =     85217.8047  EPtot      =   -297662.3291
 BOND   =      6611.0095  ANGLE   =     26459.6254  DIHED      =     18271.0883
 1-4 NB =      6331.4884  1-4 EEL =      3383.6933  VDWAALS    =     16168.6746
 EELEC  =   -374887.9087  EHBOND  =         0.0000  RESTRAINT  =         0.0000
 EKCMT  =         0.0000  VIRIAL  =         0.0000  VOLUME     =   1250107.5276
                                                    SURFTEN    =         0.0000
                                                    Density    =         1.0154
 ------------------------------------------------------------------------------


 NSTEP =  1895000   TIME(PS) =    4790.000  TEMP(K) =   310.44  PRESS =     0.0
 Etot   =   -211726.2497  EKtot   =     85314.2422  EPtot      =   -297040.4919
 BOND   =      6660.0132  ANGLE   =     26520.4687  DIHED      =     18449.6678
 1-4 NB =      6331.4696  1-4 EEL =      3500.8255  VDWAALS    =     16259.5036
 EELEC  =   -374762.4403  EHBOND  =         0.0000  RESTRAINT  =         0.0000
 EKCMT  =         0.0000  VIRIAL  =         0.0000  VOLUME     =   1253917.0589
                                                    SURFTEN    =         0.0000
                                                    Density    =         1.0123
 ------------------------------------------------------------------------------


 NSTEP =  1900000   TIME(PS) =    4800.000  TEMP(K) =   310.37  PRESS =     0.0
 Etot   =   -211654.7482  EKtot   =     85294.8750  EPtot      =   -296949.6232
 BOND   =      6741.6218  ANGLE   =     26448.7818  DIHED      =     18336.2506
 1-4 NB =      6345.7401  1-4 EEL =      3391.2715  VDWAALS    =     15886.9295
 EELEC  =   -374100.2184  EHBOND  =         0.0000  RESTRAINT  =         0.0000
 EKCMT  =         0.0000  VIRIAL  =         0.0000  VOLUME     =   1255905.6278
                                                    SURFTEN    =         0.0000
                                                    Density    =         1.0107
 ------------------------------------------------------------------------------


 NSTEP =  1905000   TIME(PS) =    4810.000  TEMP(K) =   310.49  PRESS =     0.0
 Etot   =   -211296.7636  EKtot   =     85328.2734  EPtot      =   -296625.0371
 BOND   =      6758.1838  ANGLE   =     26443.1784  DIHED      =     18251.2603
 1-4 NB =      6306.8255  1-4 EEL =      3506.6064  VDWAALS    =     15834.1687
 EELEC  =   -373725.2601  EHBOND  =         0.0000  RESTRAINT  =         0.0000
 EKCMT  =         0.0000  VIRIAL  =         0.0000  VOLUME     =   1259749.3403
                                                    SURFTEN    =         0.0000
                                                    Density    =         1.0076
 ------------------------------------------------------------------------------


 NSTEP =  1910000   TIME(PS) =    4820.000  TEMP(K) =   310.62  PRESS =     0.0
 Etot   =   -211197.1015  EKtot   =     85363.8047  EPtot      =   -296560.9062
 BOND   =      6714.6405  ANGLE   =     26475.4344  DIHED      =     18411.9830
 1-4 NB =      6368.5071  1-4 EEL =      3498.0466  VDWAALS    =     15711.8492
 EELEC  =   -373741.3670  EHBOND  =         0.0000  RESTRAINT  =         0.0000
 EKCMT  =         0.0000  VIRIAL  =         0.0000  VOLUME     =   1257857.8389
                                                    SURFTEN    =         0.0000
                                                    Density    =         1.0091
 ------------------------------------------------------------------------------


 NSTEP =  1915000   TIME(PS) =    4830.000  TEMP(K) =   310.25  PRESS =     0.0
 Etot   =   -212208.1144  EKtot   =     85262.6328  EPtot      =   -297470.7472
 BOND   =      6703.1530  ANGLE   =     26377.0455  DIHED      =     18399.8733
 1-4 NB =      6288.6809  1-4 EEL =      3450.1624  VDWAALS    =     16572.4529
 EELEC  =   -375262.1153  EHBOND  =         0.0000  RESTRAINT  =         0.0000
 EKCMT  =         0.0000  VIRIAL  =         0.0000  VOLUME     =   1256121.5301
                                                    SURFTEN    =         0.0000
                                                    Density    =         1.0105
 ------------------------------------------------------------------------------


 NSTEP =  1920000   TIME(PS) =    4840.000  TEMP(K) =   310.15  PRESS =     0.0
 Etot   =   -212302.0462  EKtot   =     85235.7812  EPtot      =   -297537.8275
 BOND   =      6793.7832  ANGLE   =     26269.3321  DIHED      =     18456.4698
 1-4 NB =      6330.4141  1-4 EEL =      3513.4798  VDWAALS    =     16610.3135
 EELEC  =   -375511.6199  EHBOND  =         0.0000  RESTRAINT  =         0.0000
 EKCMT  =         0.0000  VIRIAL  =         0.0000  VOLUME     =   1255347.4259
                                                    SURFTEN    =         0.0000
                                                    Density    =         1.0111
 ------------------------------------------------------------------------------


 NSTEP =  1925000   TIME(PS) =    4850.000  TEMP(K) =   309.33  PRESS =     0.0
 Etot   =   -212122.8349  EKtot   =     85009.1094  EPtot      =   -297131.9443
 BOND   =      6705.3159  ANGLE   =     26192.7601  DIHED      =     18231.4089
 1-4 NB =      6346.1004  1-4 EEL =      3464.9055  VDWAALS    =     15998.5217
 EELEC  =   -374070.9568  EHBOND  =         0.0000  RESTRAINT  =         0.0000
 EKCMT  =         0.0000  VIRIAL  =         0.0000  VOLUME     =   1257635.7669
                                                    SURFTEN    =         0.0000
                                                    Density    =         1.0093
 ------------------------------------------------------------------------------


 NSTEP =  1930000   TIME(PS) =    4860.000  TEMP(K) =   309.96  PRESS =     0.0
 Etot   =   -212483.5712  EKtot   =     85183.5078  EPtot      =   -297667.0791
 BOND   =      6848.4846  ANGLE   =     26138.0806  DIHED      =     18304.7718
 1-4 NB =      6305.8917  1-4 EEL =      3377.4464  VDWAALS    =     15997.8992
 EELEC  =   -374639.6534  EHBOND  =         0.0000  RESTRAINT  =         0.0000
 EKCMT  =         0.0000  VIRIAL  =         0.0000  VOLUME     =   1256128.2616
                                                    SURFTEN    =         0.0000
                                                    Density    =         1.0105
 ------------------------------------------------------------------------------


 NSTEP =  1935000   TIME(PS) =    4870.000  TEMP(K) =   309.06  PRESS =     0.0
 Etot   =   -212046.8252  EKtot   =     84934.8906  EPtot      =   -296981.7158
 BOND   =      6776.6049  ANGLE   =     26383.5988  DIHED      =     18360.9478
 1-4 NB =      6354.4090  1-4 EEL =      3512.9064  VDWAALS    =     15909.6324
 EELEC  =   -374279.8152  EHBOND  =         0.0000  RESTRAINT  =         0.0000
 EKCMT  =         0.0000  VIRIAL  =         0.0000  VOLUME     =   1254217.3077
                                                    SURFTEN    =         0.0000
                                                    Density    =         1.0120
 ------------------------------------------------------------------------------


 NSTEP =  1940000   TIME(PS) =    4880.000  TEMP(K) =   308.20  PRESS =     0.0
 Etot   =   -212602.5344  EKtot   =     84698.0938  EPtot      =   -297300.6282
 BOND   =      6842.0972  ANGLE   =     26117.8053  DIHED      =     18387.6213
 1-4 NB =      6352.9451  1-4 EEL =      3550.1310  VDWAALS    =     16279.7733
 EELEC  =   -374831.0014  EHBOND  =         0.0000  RESTRAINT  =         0.0000
 EKCMT  =         0.0000  VIRIAL  =         0.0000  VOLUME     =   1256330.5790
                                                    SURFTEN    =         0.0000
                                                    Density    =         1.0103
 ------------------------------------------------------------------------------


 NSTEP =  1945000   TIME(PS) =    4890.000  TEMP(K) =   310.80  PRESS =     0.0
 Etot   =   -211838.8972  EKtot   =     85414.2500  EPtot      =   -297253.1472
 BOND   =      6650.2828  ANGLE   =     26488.4406  DIHED      =     18430.4008
 1-4 NB =      6314.8940  1-4 EEL =      3429.6665  VDWAALS    =     16529.3355
 EELEC  =   -375096.1674  EHBOND  =         0.0000  RESTRAINT  =         0.0000
 EKCMT  =         0.0000  VIRIAL  =         0.0000  VOLUME     =   1254895.8893
                                                    SURFTEN    =         0.0000
                                                    Density    =         1.0115
 ------------------------------------------------------------------------------


 NSTEP =  1950000   TIME(PS) =    4900.000  TEMP(K) =   310.31  PRESS =     0.0
 Etot   =   -212643.6774  EKtot   =     85277.5703  EPtot      =   -297921.2477
 BOND   =      6730.8481  ANGLE   =     25960.8778  DIHED      =     18403.8269
 1-4 NB =      6327.6274  1-4 EEL =      3542.3008  VDWAALS    =     16264.5827
 EELEC  =   -375151.3112  EHBOND  =         0.0000  RESTRAINT  =         0.0000
 EKCMT  =         0.0000  VIRIAL  =         0.0000  VOLUME     =   1254727.3479
                                                    SURFTEN    =         0.0000
                                                    Density    =         1.0116
 ------------------------------------------------------------------------------


 NSTEP =  1955000   TIME(PS) =    4910.000  TEMP(K) =   309.97  PRESS =     0.0
 Etot   =   -212435.4281  EKtot   =     85185.3594  EPtot      =   -297620.7875
 BOND   =      6696.5553  ANGLE   =     26098.2300  DIHED      =     18358.4762
 1-4 NB =      6342.9973  1-4 EEL =      3451.4347  VDWAALS    =     15753.7987
 EELEC  =   -374322.2796  EHBOND  =         0.0000  RESTRAINT  =         0.0000
 EKCMT  =         0.0000  VIRIAL  =         0.0000  VOLUME     =   1254170.8801
                                                    SURFTEN    =         0.0000
                                                    Density    =         1.0121
 ------------------------------------------------------------------------------


 NSTEP =  1960000   TIME(PS) =    4920.000  TEMP(K) =   309.11  PRESS =     0.0
 Etot   =   -211689.2006  EKtot   =     84949.7891  EPtot      =   -296638.9897
 BOND   =      6616.5048  ANGLE   =     26301.5912  DIHED      =     18390.5311
 1-4 NB =      6362.0128  1-4 EEL =      3509.7094  VDWAALS    =     15450.4731
 EELEC  =   -373269.8120  EHBOND  =         0.0000  RESTRAINT  =         0.0000
 EKCMT  =         0.0000  VIRIAL  =         0.0000  VOLUME     =   1259315.0146
                                                    SURFTEN    =         0.0000
                                                    Density    =         1.0079
 ------------------------------------------------------------------------------


 NSTEP =  1965000   TIME(PS) =    4930.000  TEMP(K) =   310.32  PRESS =     0.0
 Etot   =   -212166.7154  EKtot   =     85281.7266  EPtot      =   -297448.4420
 BOND   =      6970.9345  ANGLE   =     26223.8377  DIHED      =     18269.2346
 1-4 NB =      6287.7701  1-4 EEL =      3471.6627  VDWAALS    =     16153.6917
 EELEC  =   -374825.5733  EHBOND  =         0.0000  RESTRAINT  =         0.0000
 EKCMT  =         0.0000  VIRIAL  =         0.0000  VOLUME     =   1257029.9813
                                                    SURFTEN    =         0.0000
                                                    Density    =         1.0098
 ------------------------------------------------------------------------------


 NSTEP =  1970000   TIME(PS) =    4940.000  TEMP(K) =   310.66  PRESS =     0.0
 Etot   =   -211789.0591  EKtot   =     85374.8750  EPtot      =   -297163.9341
 BOND   =      6554.8328  ANGLE   =     26372.1281  DIHED      =     18486.3747
 1-4 NB =      6357.1633  1-4 EEL =      3435.0976  VDWAALS    =     16416.5189
 EELEC  =   -374786.0497  EHBOND  =         0.0000  RESTRAINT  =         0.0000
 EKCMT  =         0.0000  VIRIAL  =         0.0000  VOLUME     =   1257862.1184
                                                    SURFTEN    =         0.0000
                                                    Density    =         1.0091
 ------------------------------------------------------------------------------


 NSTEP =  1975000   TIME(PS) =    4950.000  TEMP(K) =   309.36  PRESS =     0.0
 Etot   =   -212408.2613  EKtot   =     85017.2109  EPtot      =   -297425.4723
 BOND   =      6786.8043  ANGLE   =     26264.0027  DIHED      =     18394.0681
 1-4 NB =      6350.4039  1-4 EEL =      3487.2498  VDWAALS    =     16497.5643
 EELEC  =   -375205.5655  EHBOND  =         0.0000  RESTRAINT  =         0.0000
 EKCMT  =         0.0000  VIRIAL  =         0.0000  VOLUME     =   1253775.3750
                                                    SURFTEN    =         0.0000
                                                    Density    =         1.0124
 ------------------------------------------------------------------------------


 NSTEP =  1980000   TIME(PS) =    4960.000  TEMP(K) =   308.46  PRESS =     0.0
 Etot   =   -212319.4769  EKtot   =     84770.4609  EPtot      =   -297089.9378
 BOND   =      6684.7625  ANGLE   =     26398.2494  DIHED      =     18308.3699
 1-4 NB =      6331.6396  1-4 EEL =      3435.5814  VDWAALS    =     16518.9091
 EELEC  =   -374767.4497  EHBOND  =         0.0000  RESTRAINT  =         0.0000
 EKCMT  =         0.0000  VIRIAL  =         0.0000  VOLUME     =   1258897.8081
                                                    SURFTEN    =         0.0000
                                                    Density    =         1.0083
 ------------------------------------------------------------------------------


 NSTEP =  1985000   TIME(PS) =    4970.000  TEMP(K) =   311.44  PRESS =     0.0
 Etot   =   -211803.3882  EKtot   =     85588.2891  EPtot      =   -297391.6772
 BOND   =      6639.2382  ANGLE   =     26456.4673  DIHED      =     18348.6843
 1-4 NB =      6243.9089  1-4 EEL =      3445.3398  VDWAALS    =     16244.4995
 EELEC  =   -374769.8152  EHBOND  =         0.0000  RESTRAINT  =         0.0000
 EKCMT  =         0.0000  VIRIAL  =         0.0000  VOLUME     =   1258034.1167
                                                    SURFTEN    =         0.0000
                                                    Density    =         1.0090
 ------------------------------------------------------------------------------


 NSTEP =  1990000   TIME(PS) =    4980.000  TEMP(K) =   310.34  PRESS =     0.0
 Etot   =   -212706.9538  EKtot   =     85287.8125  EPtot      =   -297994.7663
 BOND   =      6719.8621  ANGLE   =     26268.8344  DIHED      =     18313.5008
 1-4 NB =      6310.9524  1-4 EEL =      3440.2711  VDWAALS    =     16503.5186
 EELEC  =   -375551.7057  EHBOND  =         0.0000  RESTRAINT  =         0.0000
 EKCMT  =         0.0000  VIRIAL  =         0.0000  VOLUME     =   1252239.1098
                                                    SURFTEN    =         0.0000
                                                    Density    =         1.0136
 ------------------------------------------------------------------------------


 NSTEP =  1995000   TIME(PS) =    4990.000  TEMP(K) =   310.45  PRESS =     0.0
 Etot   =   -211727.2950  EKtot   =     85316.5781  EPtot      =   -297043.8732
 BOND   =      6572.8601  ANGLE   =     26593.4432  DIHED      =     18426.8384
 1-4 NB =      6344.1876  1-4 EEL =      3482.2198  VDWAALS    =     16320.8983
 EELEC  =   -374784.3206  EHBOND  =         0.0000  RESTRAINT  =         0.0000
 EKCMT  =         0.0000  VIRIAL  =         0.0000  VOLUME     =   1254102.2107
                                                    SURFTEN    =         0.0000
                                                    Density    =         1.0121
 ------------------------------------------------------------------------------


 NSTEP =  2000000   TIME(PS) =    5000.000  TEMP(K) =   309.66  PRESS =     0.0
 Etot   =   -211817.1389  EKtot   =     85099.8359  EPtot      =   -296916.9748
 BOND   =      6674.3306  ANGLE   =     26429.5633  DIHED      =     18398.9042
 1-4 NB =      6291.2669  1-4 EEL =      3401.3247  VDWAALS    =     15853.2165
 EELEC  =   -373965.5810  EHBOND  =         0.0000  RESTRAINT  =         0.0000
 EKCMT  =         0.0000  VIRIAL  =         0.0000  VOLUME     =   1254535.3477
                                                    SURFTEN    =         0.0000
                                                    Density    =         1.0118
 ------------------------------------------------------------------------------


 NSTEP =  2005000   TIME(PS) =    5010.000  TEMP(K) =   308.99  PRESS =     0.0
 Etot   =   -212183.6072  EKtot   =     84916.1719  EPtot      =   -297099.7790
 BOND   =      6771.5977  ANGLE   =     26236.5127  DIHED      =     18451.2771
 1-4 NB =      6302.6497  1-4 EEL =      3414.0692  VDWAALS    =     16463.1079
 EELEC  =   -374738.9933  EHBOND  =         0.0000  RESTRAINT  =         0.0000
 EKCMT  =         0.0000  VIRIAL  =         0.0000  VOLUME     =   1256013.2955
                                                    SURFTEN    =         0.0000
                                                    Density    =         1.0106
 ------------------------------------------------------------------------------


 NSTEP =  2010000   TIME(PS) =    5020.000  TEMP(K) =   311.19  PRESS =     0.0
 Etot   =   -211820.9636  EKtot   =     85519.7422  EPtot      =   -297340.7057
 BOND   =      6802.7269  ANGLE   =     26205.9072  DIHED      =     18496.1827
 1-4 NB =      6282.9174  1-4 EEL =      3383.4687  VDWAALS    =     16214.3278
 EELEC  =   -374726.2364  EHBOND  =         0.0000  RESTRAINT  =         0.0000
 EKCMT  =         0.0000  VIRIAL  =         0.0000  VOLUME     =   1255379.6987
                                                    SURFTEN    =         0.0000
                                                    Density    =         1.0111
 ------------------------------------------------------------------------------


 NSTEP =  2015000   TIME(PS) =    5030.000  TEMP(K) =   310.59  PRESS =     0.0
 Etot   =   -211940.6531  EKtot   =     85356.3516  EPtot      =   -297297.0046
 BOND   =      6704.5613  ANGLE   =     26227.7399  DIHED      =     18424.1369
 1-4 NB =      6333.2111  1-4 EEL =      3507.9220  VDWAALS    =     16041.3807
 EELEC  =   -374535.9566  EHBOND  =         0.0000  RESTRAINT  =         0.0000
 EKCMT  =         0.0000  VIRIAL  =         0.0000  VOLUME     =   1257086.9953
                                                    SURFTEN    =         0.0000
                                                    Density    =         1.0097
 ------------------------------------------------------------------------------


 NSTEP =  2020000   TIME(PS) =    5040.000  TEMP(K) =   309.55  PRESS =     0.0
 Etot   =   -212501.8552  EKtot   =     85070.6172  EPtot      =   -297572.4723
 BOND   =      6674.9818  ANGLE   =     26197.8538  DIHED      =     18426.2055
 1-4 NB =      6302.1174  1-4 EEL =      3419.4141  VDWAALS    =     16480.9973
 EELEC  =   -375074.0422  EHBOND  =         0.0000  RESTRAINT  =         0.0000
 EKCMT  =         0.0000  VIRIAL  =         0.0000  VOLUME     =   1254113.8828
                                                    SURFTEN    =         0.0000
                                                    Density    =         1.0121
 ------------------------------------------------------------------------------


 NSTEP =  2025000   TIME(PS) =    5050.000  TEMP(K) =   309.25  PRESS =     0.0
 Etot   =   -212761.9903  EKtot   =     84987.7969  EPtot      =   -297749.7871
 BOND   =      6646.7767  ANGLE   =     26137.1532  DIHED      =     18452.0049
 1-4 NB =      6290.5116  1-4 EEL =      3460.2553  VDWAALS    =     15988.9019
 EELEC  =   -374725.3908  EHBOND  =         0.0000  RESTRAINT  =         0.0000
 EKCMT  =         0.0000  VIRIAL  =         0.0000  VOLUME     =   1258255.4242
                                                    SURFTEN    =         0.0000
                                                    Density    =         1.0088
 ------------------------------------------------------------------------------


 NSTEP =  2030000   TIME(PS) =    5060.000  TEMP(K) =   307.82  PRESS =     0.0
 Etot   =   -212918.5013  EKtot   =     84594.3281  EPtot      =   -297512.8294
 BOND   =      6707.0825  ANGLE   =     26029.1470  DIHED      =     18456.0390
 1-4 NB =      6241.6929  1-4 EEL =      3541.6332  VDWAALS    =     16934.9161
 EELEC  =   -375423.3401  EHBOND  =         0.0000  RESTRAINT  =         0.0000
 EKCMT  =         0.0000  VIRIAL  =         0.0000  VOLUME     =   1256552.9644
                                                    SURFTEN    =         0.0000
                                                    Density    =         1.0101
 ------------------------------------------------------------------------------


 NSTEP =  2035000   TIME(PS) =    5070.000  TEMP(K) =   310.49  PRESS =     0.0
 Etot   =   -211641.9316  EKtot   =     85328.7656  EPtot      =   -296970.6972
 BOND   =      6718.4963  ANGLE   =     26310.9139  DIHED      =     18394.2548
 1-4 NB =      6325.4954  1-4 EEL =      3474.7152  VDWAALS    =     16070.8225
 EELEC  =   -374265.3953  EHBOND  =         0.0000  RESTRAINT  =         0.0000
 EKCMT  =         0.0000  VIRIAL  =         0.0000  VOLUME     =   1255575.0326
                                                    SURFTEN    =         0.0000
                                                    Density    =         1.0109
 ------------------------------------------------------------------------------


 NSTEP =  2040000   TIME(PS) =    5080.000  TEMP(K) =   310.02  PRESS =     0.0
 Etot   =   -211997.4731  EKtot   =     85200.2344  EPtot      =   -297197.7074
 BOND   =      6723.3264  ANGLE   =     26194.0476  DIHED      =     18386.6246
 1-4 NB =      6257.4550  1-4 EEL =      3418.6708  VDWAALS    =     16021.9870
 EELEC  =   -374199.8187  EHBOND  =         0.0000  RESTRAINT  =         0.0000
 EKCMT  =         0.0000  VIRIAL  =         0.0000  VOLUME     =   1256260.5264
                                                    SURFTEN    =         0.0000
                                                    Density    =         1.0104
 ------------------------------------------------------------------------------


 NSTEP =  2045000   TIME(PS) =    5090.000  TEMP(K) =   309.91  PRESS =     0.0
 Etot   =   -212378.9935  EKtot   =     85167.7891  EPtot      =   -297546.7825
 BOND   =      6634.9695  ANGLE   =     26157.2797  DIHED      =     18330.1570
 1-4 NB =      6308.3378  1-4 EEL =      3538.2159  VDWAALS    =     16370.2730
 EELEC  =   -374886.0155  EHBOND  =         0.0000  RESTRAINT  =         0.0000
 EKCMT  =         0.0000  VIRIAL  =         0.0000  VOLUME     =   1256196.8423
                                                    SURFTEN    =         0.0000
                                                    Density    =         1.0104
 ------------------------------------------------------------------------------


 NSTEP =  2050000   TIME(PS) =    5100.000  TEMP(K) =   310.23  PRESS =     0.0
 Etot   =   -211707.1781  EKtot   =     85256.9688  EPtot      =   -296964.1469
 BOND   =      6768.6190  ANGLE   =     26319.5980  DIHED      =     18449.1908
 1-4 NB =      6333.3417  1-4 EEL =      3568.8614  VDWAALS    =     15828.7445
 EELEC  =   -374232.5023  EHBOND  =         0.0000  RESTRAINT  =         0.0000
 EKCMT  =         0.0000  VIRIAL  =         0.0000  VOLUME     =   1257153.5616
                                                    SURFTEN    =         0.0000
                                                    Density    =         1.0097
 ------------------------------------------------------------------------------


 NSTEP =  2055000   TIME(PS) =    5110.000  TEMP(K) =   311.01  PRESS =     0.0
 Etot   =   -210898.3996  EKtot   =     85470.0625  EPtot      =   -296368.4621
 BOND   =      6690.2878  ANGLE   =     26544.8170  DIHED      =     18413.2107
 1-4 NB =      6283.4786  1-4 EEL =      3502.9819  VDWAALS    =     15685.2652
 EELEC  =   -373488.5032  EHBOND  =         0.0000  RESTRAINT  =         0.0000
 EKCMT  =         0.0000  VIRIAL  =         0.0000  VOLUME     =   1258828.6731
                                                    SURFTEN    =         0.0000
                                                    Density    =         1.0083
 ------------------------------------------------------------------------------


 NSTEP =  2060000   TIME(PS) =    5120.000  TEMP(K) =   309.96  PRESS =     0.0
 Etot   =   -212668.8947  EKtot   =     85181.3125  EPtot      =   -297850.2072
 BOND   =      6687.4243  ANGLE   =     26357.1470  DIHED      =     18309.4027
 1-4 NB =      6292.2579  1-4 EEL =      3529.1267  VDWAALS    =     16290.7099
 EELEC  =   -375316.2757  EHBOND  =         0.0000  RESTRAINT  =         0.0000
 EKCMT  =         0.0000  VIRIAL  =         0.0000  VOLUME     =   1255793.3985
                                                    SURFTEN    =         0.0000
                                                    Density    =         1.0108
 ------------------------------------------------------------------------------


 NSTEP =  2065000   TIME(PS) =    5130.000  TEMP(K) =   309.79  PRESS =     0.0
 Etot   =   -212646.0286  EKtot   =     85136.8125  EPtot      =   -297782.8411
 BOND   =      6552.8616  ANGLE   =     26201.3313  DIHED      =     18408.9631
 1-4 NB =      6340.0470  1-4 EEL =      3479.7086  VDWAALS    =     16301.8290
 EELEC  =   -375067.5817  EHBOND  =         0.0000  RESTRAINT  =         0.0000
 EKCMT  =         0.0000  VIRIAL  =         0.0000  VOLUME     =   1257152.8276
                                                    SURFTEN    =         0.0000
                                                    Density    =         1.0097
 ------------------------------------------------------------------------------


 NSTEP =  2070000   TIME(PS) =    5140.000  TEMP(K) =   310.44  PRESS =     0.0
 Etot   =   -211961.1963  EKtot   =     85314.3203  EPtot      =   -297275.5167
 BOND   =      6685.8287  ANGLE   =     26395.1576  DIHED      =     18254.9001
 1-4 NB =      6335.7570  1-4 EEL =      3504.7930  VDWAALS    =     16292.1944
 EELEC  =   -374744.1474  EHBOND  =         0.0000  RESTRAINT  =         0.0000
 EKCMT  =         0.0000  VIRIAL  =         0.0000  VOLUME     =   1256170.8215
                                                    SURFTEN    =         0.0000
                                                    Density    =         1.0105
 ------------------------------------------------------------------------------


 NSTEP =  2075000   TIME(PS) =    5150.000  TEMP(K) =   309.40  PRESS =     0.0
 Etot   =   -212528.2581  EKtot   =     85028.6406  EPtot      =   -297556.8987
 BOND   =      6670.7407  ANGLE   =     26163.4824  DIHED      =     18259.1975
 1-4 NB =      6265.3998  1-4 EEL =      3486.2618  VDWAALS    =     16314.9374
 EELEC  =   -374716.9183  EHBOND  =         0.0000  RESTRAINT  =         0.0000
 EKCMT  =         0.0000  VIRIAL  =         0.0000  VOLUME     =   1256297.4076
                                                    SURFTEN    =         0.0000
                                                    Density    =         1.0104
 ------------------------------------------------------------------------------


 NSTEP =  2080000   TIME(PS) =    5160.000  TEMP(K) =   309.23  PRESS =     0.0
 Etot   =   -212253.6884  EKtot   =     84981.5859  EPtot      =   -297235.2744
 BOND   =      6689.8633  ANGLE   =     26084.5778  DIHED      =     18340.4908
 1-4 NB =      6335.1508  1-4 EEL =      3526.5050  VDWAALS    =     16018.9173
 EELEC  =   -374230.7794  EHBOND  =         0.0000  RESTRAINT  =         0.0000
 EKCMT  =         0.0000  VIRIAL  =         0.0000  VOLUME     =   1256126.0915
                                                    SURFTEN    =         0.0000
                                                    Density    =         1.0105
 ------------------------------------------------------------------------------


 NSTEP =  2085000   TIME(PS) =    5170.000  TEMP(K) =   309.59  PRESS =     0.0
 Etot   =   -212767.0298  EKtot   =     85080.5312  EPtot      =   -297847.5610
 BOND   =      6737.0892  ANGLE   =     26064.0847  DIHED      =     18302.4221
 1-4 NB =      6285.6899  1-4 EEL =      3496.3855  VDWAALS    =     15993.2435
 EELEC  =   -374726.4758  EHBOND  =         0.0000  RESTRAINT  =         0.0000
 EKCMT  =         0.0000  VIRIAL  =         0.0000  VOLUME     =   1253653.2419
                                                    SURFTEN    =         0.0000
                                                    Density    =         1.0125
 ------------------------------------------------------------------------------


 NSTEP =  2090000   TIME(PS) =    5180.000  TEMP(K) =   308.95  PRESS =     0.0
 Etot   =   -212475.8611  EKtot   =     84904.9609  EPtot      =   -297380.8221
 BOND   =      6743.2392  ANGLE   =     26414.9772  DIHED      =     18417.8169
 1-4 NB =      6294.7981  1-4 EEL =      3434.5578  VDWAALS    =     16074.7783
 EELEC  =   -374760.9895  EHBOND  =         0.0000  RESTRAINT  =         0.0000
 EKCMT  =         0.0000  VIRIAL  =         0.0000  VOLUME     =   1254239.1958
                                                    SURFTEN    =         0.0000
                                                    Density    =         1.0120
 ------------------------------------------------------------------------------


 NSTEP =  2095000   TIME(PS) =    5190.000  TEMP(K) =   308.92  PRESS =     0.0
 Etot   =   -212689.1557  EKtot   =     84895.6250  EPtot      =   -297584.7807
 BOND   =      6676.0703  ANGLE   =     26518.6466  DIHED      =     18431.1116
 1-4 NB =      6289.2170  1-4 EEL =      3435.9814  VDWAALS    =     15984.8386
 EELEC  =   -374920.6462  EHBOND  =         0.0000  RESTRAINT  =         0.0000
 EKCMT  =         0.0000  VIRIAL  =         0.0000  VOLUME     =   1255261.1253
                                                    SURFTEN    =         0.0000
                                                    Density    =         1.0112
 ------------------------------------------------------------------------------


 NSTEP =  2100000   TIME(PS) =    5200.000  TEMP(K) =   310.12  PRESS =     0.0
 Etot   =   -212230.8607  EKtot   =     85227.3359  EPtot      =   -297458.1967
 BOND   =      6707.7564  ANGLE   =     26186.2836  DIHED      =     18438.1385
 1-4 NB =      6363.9790  1-4 EEL =      3407.5335  VDWAALS    =     16306.2851
 EELEC  =   -374868.1726  EHBOND  =         0.0000  RESTRAINT  =         0.0000
 EKCMT  =         0.0000  VIRIAL  =         0.0000  VOLUME     =   1256305.9701
                                                    SURFTEN    =         0.0000
                                                    Density    =         1.0103
 ------------------------------------------------------------------------------


 NSTEP =  2105000   TIME(PS) =    5210.000  TEMP(K) =   309.83  PRESS =     0.0
 Etot   =   -211832.4194  EKtot   =     85147.6094  EPtot      =   -296980.0288
 BOND   =      6690.1440  ANGLE   =     26396.9515  DIHED      =     18515.0163
 1-4 NB =      6320.9427  1-4 EEL =      3488.9175  VDWAALS    =     16528.3126
 EELEC  =   -374920.3133  EHBOND  =         0.0000  RESTRAINT  =         0.0000
 EKCMT  =         0.0000  VIRIAL  =         0.0000  VOLUME     =   1256125.2292
                                                    SURFTEN    =         0.0000
                                                    Density    =         1.0105
 ------------------------------------------------------------------------------


 NSTEP =  2110000   TIME(PS) =    5220.000  TEMP(K) =   310.79  PRESS =     0.0
 Etot   =   -212196.8690  EKtot   =     85411.3047  EPtot      =   -297608.1737
 BOND   =      6702.4531  ANGLE   =     26231.8081  DIHED      =     18438.0937
 1-4 NB =      6333.3001  1-4 EEL =      3526.7740  VDWAALS    =     16200.7545
 EELEC  =   -375041.3571  EHBOND  =         0.0000  RESTRAINT  =         0.0000
 EKCMT  =         0.0000  VIRIAL  =         0.0000  VOLUME     =   1255547.9674
                                                    SURFTEN    =         0.0000
                                                    Density    =         1.0110
 ------------------------------------------------------------------------------


 NSTEP =  2115000   TIME(PS) =    5230.000  TEMP(K) =   310.47  PRESS =     0.0
 Etot   =   -212275.9138  EKtot   =     85322.2734  EPtot      =   -297598.1872
 BOND   =      6804.0610  ANGLE   =     26122.5531  DIHED      =     18403.4745
 1-4 NB =      6293.1766  1-4 EEL =      3405.5535  VDWAALS    =     16220.4051
 EELEC  =   -374847.4111  EHBOND  =         0.0000  RESTRAINT  =         0.0000
 EKCMT  =         0.0000  VIRIAL  =         0.0000  VOLUME     =   1259022.8062
                                                    SURFTEN    =         0.0000
                                                    Density    =         1.0082
 ------------------------------------------------------------------------------


 NSTEP =  2120000   TIME(PS) =    5240.000  TEMP(K) =   308.26  PRESS =     0.0
 Etot   =   -212902.6453  EKtot   =     84714.2578  EPtot      =   -297616.9031
 BOND   =      6639.2646  ANGLE   =     26322.7342  DIHED      =     18407.5205
 1-4 NB =      6382.0529  1-4 EEL =      3414.7583  VDWAALS    =     16295.8151
 EELEC  =   -375079.0488  EHBOND  =         0.0000  RESTRAINT  =         0.0000
 EKCMT  =         0.0000  VIRIAL  =         0.0000  VOLUME     =   1256680.6600
                                                    SURFTEN    =         0.0000
                                                    Density    =         1.0100
 ------------------------------------------------------------------------------


 NSTEP =  2125000   TIME(PS) =    5250.000  TEMP(K) =   308.90  PRESS =     0.0
 Etot   =   -212466.6503  EKtot   =     84892.5547  EPtot      =   -297359.2049
 BOND   =      6694.8118  ANGLE   =     26377.9998  DIHED      =     18384.6152
 1-4 NB =      6278.4679  1-4 EEL =      3538.9868  VDWAALS    =     16579.9908
 EELEC  =   -375214.0772  EHBOND  =         0.0000  RESTRAINT  =         0.0000
 EKCMT  =         0.0000  VIRIAL  =         0.0000  VOLUME     =   1255159.0198
                                                    SURFTEN    =         0.0000
                                                    Density    =         1.0113
 ------------------------------------------------------------------------------


 NSTEP =  2130000   TIME(PS) =    5260.000  TEMP(K) =   310.15  PRESS =     0.0
 Etot   =   -212359.5903  EKtot   =     85234.9062  EPtot      =   -297594.4966
 BOND   =      6752.6718  ANGLE   =     26151.5262  DIHED      =     18391.1252
 1-4 NB =      6295.8400  1-4 EEL =      3536.3245  VDWAALS    =     16107.0616
 EELEC  =   -374829.0459  EHBOND  =         0.0000  RESTRAINT  =         0.0000
 EKCMT  =         0.0000  VIRIAL  =         0.0000  VOLUME     =   1253005.8747
                                                    SURFTEN    =         0.0000
                                                    Density    =         1.0130
 ------------------------------------------------------------------------------


 NSTEP =  2135000   TIME(PS) =    5270.000  TEMP(K) =   311.06  PRESS =     0.0
 Etot   =   -212414.3482  EKtot   =     85483.5859  EPtot      =   -297897.9341
 BOND   =      6803.7379  ANGLE   =     26239.6883  DIHED      =     18382.6144
 1-4 NB =      6312.6950  1-4 EEL =      3476.7636  VDWAALS    =     16276.4288
 EELEC  =   -375389.8621  EHBOND  =         0.0000  RESTRAINT  =         0.0000
 EKCMT  =         0.0000  VIRIAL  =         0.0000  VOLUME     =   1253923.1436
                                                    SURFTEN    =         0.0000
                                                    Density    =         1.0123
 ------------------------------------------------------------------------------


 NSTEP =  2140000   TIME(PS) =    5280.000  TEMP(K) =   310.59  PRESS =     0.0
 Etot   =   -211830.0230  EKtot   =     85354.3750  EPtot      =   -297184.3980
 BOND   =      6729.0473  ANGLE   =     26167.0317  DIHED      =     18374.1567
 1-4 NB =      6278.3615  1-4 EEL =      3407.2653  VDWAALS    =     15640.6488
 EELEC  =   -373780.9093  EHBOND  =         0.0000  RESTRAINT  =         0.0000
 EKCMT  =         0.0000  VIRIAL  =         0.0000  VOLUME     =   1253702.1486
                                                    SURFTEN    =         0.0000
                                                    Density    =         1.0124
 ------------------------------------------------------------------------------


 NSTEP =  2145000   TIME(PS) =    5290.000  TEMP(K) =   311.07  PRESS =     0.0
 Etot   =   -211794.7031  EKtot   =     85487.2656  EPtot      =   -297281.9687
 BOND   =      6675.1350  ANGLE   =     26447.9224  DIHED      =     18373.2497
 1-4 NB =      6308.9623  1-4 EEL =      3516.7080  VDWAALS    =     16316.7911
 EELEC  =   -374920.7373  EHBOND  =         0.0000  RESTRAINT  =         0.0000
 EKCMT  =         0.0000  VIRIAL  =         0.0000  VOLUME     =   1257613.9009
                                                    SURFTEN    =         0.0000
                                                    Density    =         1.0093
 ------------------------------------------------------------------------------


 NSTEP =  2150000   TIME(PS) =    5300.000  TEMP(K) =   310.99  PRESS =     0.0
 Etot   =   -211957.4978  EKtot   =     85464.4375  EPtot      =   -297421.9353
 BOND   =      6765.9323  ANGLE   =     26370.2927  DIHED      =     18455.9191
 1-4 NB =      6250.0907  1-4 EEL =      3424.4219  VDWAALS    =     16076.2367
 EELEC  =   -374764.8288  EHBOND  =         0.0000  RESTRAINT  =         0.0000
 EKCMT  =         0.0000  VIRIAL  =         0.0000  VOLUME     =   1255991.5130
                                                    SURFTEN    =         0.0000
                                                    Density    =         1.0106
 ------------------------------------------------------------------------------


 NSTEP =  2155000   TIME(PS) =    5310.000  TEMP(K) =   309.48  PRESS =     0.0
 Etot   =   -212465.0313  EKtot   =     85050.9844  EPtot      =   -297516.0157
 BOND   =      6640.0125  ANGLE   =     26164.4759  DIHED      =     18459.3534
 1-4 NB =      6305.8735  1-4 EEL =      3481.3887  VDWAALS    =     16159.6458
 EELEC  =   -374726.7657  EHBOND  =         0.0000  RESTRAINT  =         0.0000
 EKCMT  =         0.0000  VIRIAL  =         0.0000  VOLUME     =   1255945.3194
                                                    SURFTEN    =         0.0000
                                                    Density    =         1.0106
 ------------------------------------------------------------------------------


 NSTEP =  2160000   TIME(PS) =    5320.000  TEMP(K) =   312.95  PRESS =     0.0
 Etot   =   -211563.8317  EKtot   =     86003.1641  EPtot      =   -297566.9957
 BOND   =      6716.4262  ANGLE   =     25974.0913  DIHED      =     18498.3149
 1-4 NB =      6303.8038  1-4 EEL =      3462.0256  VDWAALS    =     16552.5930
 EELEC  =   -375074.2505  EHBOND  =         0.0000  RESTRAINT  =         0.0000
 EKCMT  =         0.0000  VIRIAL  =         0.0000  VOLUME     =   1255788.0743
                                                    SURFTEN    =         0.0000
                                                    Density    =         1.0108
 ------------------------------------------------------------------------------


 NSTEP =  2165000   TIME(PS) =    5330.000  TEMP(K) =   308.90  PRESS =     0.0
 Etot   =   -212051.9520  EKtot   =     84890.5312  EPtot      =   -296942.4833
 BOND   =      6756.7959  ANGLE   =     26314.1315  DIHED      =     18413.6590
 1-4 NB =      6346.8114  1-4 EEL =      3496.6389  VDWAALS    =     16305.0435
 EELEC  =   -374575.5635  EHBOND  =         0.0000  RESTRAINT  =         0.0000
 EKCMT  =         0.0000  VIRIAL  =         0.0000  VOLUME     =   1259270.3743
                                                    SURFTEN    =         0.0000
                                                    Density    =         1.0080
 ------------------------------------------------------------------------------


 NSTEP =  2170000   TIME(PS) =    5340.000  TEMP(K) =   310.05  PRESS =     0.0
 Etot   =   -211709.1883  EKtot   =     85208.5312  EPtot      =   -296917.7195
 BOND   =      6772.2307  ANGLE   =     26218.2961  DIHED      =     18442.4789
 1-4 NB =      6387.1917  1-4 EEL =      3472.1169  VDWAALS    =     16904.8861
 EELEC  =   -375114.9200  EHBOND  =         0.0000  RESTRAINT  =         0.0000
 EKCMT  =         0.0000  VIRIAL  =         0.0000  VOLUME     =   1255848.8883
                                                    SURFTEN    =         0.0000
                                                    Density    =         1.0107
 ------------------------------------------------------------------------------


 NSTEP =  2175000   TIME(PS) =    5350.000  TEMP(K) =   310.88  PRESS =     0.0
 Etot   =   -212182.7056  EKtot   =     85436.1562  EPtot      =   -297618.8619
 BOND   =      6726.7397  ANGLE   =     26228.0210  DIHED      =     18397.3935
 1-4 NB =      6338.0273  1-4 EEL =      3496.0369  VDWAALS    =     16405.4503
 EELEC  =   -375210.5307  EHBOND  =         0.0000  RESTRAINT  =         0.0000
 EKCMT  =         0.0000  VIRIAL  =         0.0000  VOLUME     =   1256656.0524
                                                    SURFTEN    =         0.0000
                                                    Density    =         1.0101
 ------------------------------------------------------------------------------


 NSTEP =  2180000   TIME(PS) =    5360.000  TEMP(K) =   308.47  PRESS =     0.0
 Etot   =   -212781.1640  EKtot   =     84773.3203  EPtot      =   -297554.4843
 BOND   =      6689.0437  ANGLE   =     26169.8140  DIHED      =     18385.3715
 1-4 NB =      6314.8642  1-4 EEL =      3385.8490  VDWAALS    =     16181.4680
 EELEC  =   -374680.8948  EHBOND  =         0.0000  RESTRAINT  =         0.0000
 EKCMT  =         0.0000  VIRIAL  =         0.0000  VOLUME     =   1256801.3317
                                                    SURFTEN    =         0.0000
                                                    Density    =         1.0099
 ------------------------------------------------------------------------------


 NSTEP =  2185000   TIME(PS) =    5370.000  TEMP(K) =   309.32  PRESS =     0.0
 Etot   =   -212991.7677  EKtot   =     85006.3594  EPtot      =   -297998.1271
 BOND   =      6621.7305  ANGLE   =     26376.1377  DIHED      =     18439.5120
 1-4 NB =      6298.6324  1-4 EEL =      3475.3818  VDWAALS    =     16200.7448
 EELEC  =   -375410.2662  EHBOND  =         0.0000  RESTRAINT  =         0.0000
 EKCMT  =         0.0000  VIRIAL  =         0.0000  VOLUME     =   1256197.3705
                                                    SURFTEN    =         0.0000
                                                    Density    =         1.0104
 ------------------------------------------------------------------------------


 NSTEP =  2190000   TIME(PS) =    5380.000  TEMP(K) =   309.97  PRESS =     0.0
 Etot   =   -212102.0901  EKtot   =     85185.2891  EPtot      =   -297287.3792
 BOND   =      6588.4221  ANGLE   =     26266.4500  DIHED      =     18428.3182
 1-4 NB =      6308.3767  1-4 EEL =      3467.2953  VDWAALS    =     16173.0219
 EELEC  =   -374519.2635  EHBOND  =         0.0000  RESTRAINT  =         0.0000
 EKCMT  =         0.0000  VIRIAL  =         0.0000  VOLUME     =   1253409.6489
                                                    SURFTEN    =         0.0000
                                                    Density    =         1.0127
 ------------------------------------------------------------------------------


 NSTEP =  2195000   TIME(PS) =    5390.000  TEMP(K) =   310.61  PRESS =     0.0
 Etot   =   -212242.3270  EKtot   =     85360.6641  EPtot      =   -297602.9910
 BOND   =      6674.0977  ANGLE   =     26445.0343  DIHED      =     18337.5289
 1-4 NB =      6299.3122  1-4 EEL =      3488.5901  VDWAALS    =     16625.5810
 EELEC  =   -375473.1353  EHBOND  =         0.0000  RESTRAINT  =         0.0000
 EKCMT  =         0.0000  VIRIAL  =         0.0000  VOLUME     =   1254894.2134
                                                    SURFTEN    =         0.0000
                                                    Density    =         1.0115
 ------------------------------------------------------------------------------


 NSTEP =  2200000   TIME(PS) =    5400.000  TEMP(K) =   310.19  PRESS =     0.0
 Etot   =   -212638.5049  EKtot   =     85246.5078  EPtot      =   -297885.0127
 BOND   =      6717.0177  ANGLE   =     26525.7078  DIHED      =     18393.4445
 1-4 NB =      6286.5121  1-4 EEL =      3346.5151  VDWAALS    =     16811.7479
 EELEC  =   -375965.9579  EHBOND  =         0.0000  RESTRAINT  =         0.0000
 EKCMT  =         0.0000  VIRIAL  =         0.0000  VOLUME     =   1255421.4289
                                                    SURFTEN    =         0.0000
                                                    Density    =         1.0111
 ------------------------------------------------------------------------------


 NSTEP =  2205000   TIME(PS) =    5410.000  TEMP(K) =   309.43  PRESS =     0.0
 Etot   =   -212002.2976  EKtot   =     85037.8906  EPtot      =   -297040.1883
 BOND   =      6726.3090  ANGLE   =     26442.8104  DIHED      =     18406.0557
 1-4 NB =      6338.9081  1-4 EEL =      3459.6592  VDWAALS    =     15965.1329
 EELEC  =   -374379.0636  EHBOND  =         0.0000  RESTRAINT  =         0.0000
 EKCMT  =         0.0000  VIRIAL  =         0.0000  VOLUME     =   1255016.4267
                                                    SURFTEN    =         0.0000
                                                    Density    =         1.0114
 ------------------------------------------------------------------------------


 NSTEP =  2210000   TIME(PS) =    5420.000  TEMP(K) =   310.75  PRESS =     0.0
 Etot   =   -212223.3055  EKtot   =     85400.3047  EPtot      =   -297623.6102
 BOND   =      6747.1489  ANGLE   =     26130.7257  DIHED      =     18419.9814
 1-4 NB =      6291.1104  1-4 EEL =      3362.4313  VDWAALS    =     16214.9414
 EELEC  =   -374789.9493  EHBOND  =         0.0000  RESTRAINT  =         0.0000
 EKCMT  =         0.0000  VIRIAL  =         0.0000  VOLUME     =   1255877.5223
                                                    SURFTEN    =         0.0000
                                                    Density    =         1.0107
 ------------------------------------------------------------------------------


 NSTEP =  2215000   TIME(PS) =    5430.000  TEMP(K) =   309.55  PRESS =     0.0
 Etot   =   -211912.5531  EKtot   =     85069.7031  EPtot      =   -296982.2563
 BOND   =      6710.9021  ANGLE   =     26238.8407  DIHED      =     18446.1935
 1-4 NB =      6312.5754  1-4 EEL =      3359.6987  VDWAALS    =     16308.2095
 EELEC  =   -374358.6761  EHBOND  =         0.0000  RESTRAINT  =         0.0000
 EKCMT  =         0.0000  VIRIAL  =         0.0000  VOLUME     =   1254123.6091
                                                    SURFTEN    =         0.0000
                                                    Density    =         1.0121
 ------------------------------------------------------------------------------


 NSTEP =  2220000   TIME(PS) =    5440.000  TEMP(K) =   310.75  PRESS =     0.0
 Etot   =   -211938.9742  EKtot   =     85400.8359  EPtot      =   -297339.8101
 BOND   =      6616.5970  ANGLE   =     26376.7871  DIHED      =     18487.8725
 1-4 NB =      6329.4453  1-4 EEL =      3425.4792  VDWAALS    =     16575.1826
 EELEC  =   -375151.1739  EHBOND  =         0.0000  RESTRAINT  =         0.0000
 EKCMT  =         0.0000  VIRIAL  =         0.0000  VOLUME     =   1254504.0813
                                                    SURFTEN    =         0.0000
                                                    Density    =         1.0118
 ------------------------------------------------------------------------------


 NSTEP =  2225000   TIME(PS) =    5450.000  TEMP(K) =   308.86  PRESS =     0.0
 Etot   =   -211983.5943  EKtot   =     84880.4297  EPtot      =   -296864.0240
 BOND   =      6809.1283  ANGLE   =     26270.7560  DIHED      =     18512.8061
 1-4 NB =      6292.4781  1-4 EEL =      3485.0142  VDWAALS    =     16851.9011
 EELEC  =   -375086.1078  EHBOND  =         0.0000  RESTRAINT  =         0.0000
 EKCMT  =         0.0000  VIRIAL  =         0.0000  VOLUME     =   1259144.0196
                                                    SURFTEN    =         0.0000
                                                    Density    =         1.0081
 ------------------------------------------------------------------------------


 NSTEP =  2230000   TIME(PS) =    5460.000  TEMP(K) =   309.68  PRESS =     0.0
 Etot   =   -211395.1048  EKtot   =     85104.5703  EPtot      =   -296499.6751
 BOND   =      6666.3775  ANGLE   =     26233.9552  DIHED      =     18458.0775
 1-4 NB =      6329.0326  1-4 EEL =      3423.5402  VDWAALS    =     15976.6853
 EELEC  =   -373587.3435  EHBOND  =         0.0000  RESTRAINT  =         0.0000
 EKCMT  =         0.0000  VIRIAL  =         0.0000  VOLUME     =   1257987.7176
                                                    SURFTEN    =         0.0000
                                                    Density    =         1.0090
 ------------------------------------------------------------------------------


 NSTEP =  2235000   TIME(PS) =    5470.000  TEMP(K) =   310.25  PRESS =     0.0
 Etot   =   -211524.5248  EKtot   =     85262.5703  EPtot      =   -296787.0952
 BOND   =      6676.8937  ANGLE   =     26426.7487  DIHED      =     18392.0197
 1-4 NB =      6351.0596  1-4 EEL =      3479.5217  VDWAALS    =     16387.4340
 EELEC  =   -374500.7725  EHBOND  =         0.0000  RESTRAINT  =         0.0000
 EKCMT  =         0.0000  VIRIAL  =         0.0000  VOLUME     =   1257762.7296
                                                    SURFTEN    =         0.0000
                                                    Density    =         1.0092
 ------------------------------------------------------------------------------


 NSTEP =  2240000   TIME(PS) =    5480.000  TEMP(K) =   309.28  PRESS =     0.0
 Etot   =   -212086.9528  EKtot   =     84994.7266  EPtot      =   -297081.6794
 BOND   =      6755.9377  ANGLE   =     26169.2735  DIHED      =     18472.1188
 1-4 NB =      6349.5657  1-4 EEL =      3434.1771  VDWAALS    =     16526.2793
 EELEC  =   -374789.0313  EHBOND  =         0.0000  RESTRAINT  =         0.0000
 EKCMT  =         0.0000  VIRIAL  =         0.0000  VOLUME     =   1257449.9383
                                                    SURFTEN    =         0.0000
                                                    Density    =         1.0094
 ------------------------------------------------------------------------------


 NSTEP =  2245000   TIME(PS) =    5490.000  TEMP(K) =   309.16  PRESS =     0.0
 Etot   =   -211939.9792  EKtot   =     84961.7344  EPtot      =   -296901.7135
 BOND   =      6807.0277  ANGLE   =     26386.2682  DIHED      =     18502.4663
 1-4 NB =      6252.6824  1-4 EEL =      3491.9520  VDWAALS    =     16528.5740
 EELEC  =   -374870.6841  EHBOND  =         0.0000  RESTRAINT  =         0.0000
 EKCMT  =         0.0000  VIRIAL  =         0.0000  VOLUME     =   1256252.4770
                                                    SURFTEN    =         0.0000
                                                    Density    =         1.0104
 ------------------------------------------------------------------------------


 NSTEP =  2250000   TIME(PS) =    5500.000  TEMP(K) =   309.77  PRESS =     0.0
 Etot   =   -211798.0103  EKtot   =     85131.4531  EPtot      =   -296929.4634
 BOND   =      6738.3644  ANGLE   =     26369.1362  DIHED      =     18467.9398
 1-4 NB =      6346.7211  1-4 EEL =      3469.6621  VDWAALS    =     16516.6463
 EELEC  =   -374837.9334  EHBOND  =         0.0000  RESTRAINT  =         0.0000
 EKCMT  =         0.0000  VIRIAL  =         0.0000  VOLUME     =   1255741.4964
                                                    SURFTEN    =         0.0000
                                                    Density    =         1.0108
 ------------------------------------------------------------------------------


 NSTEP =  2255000   TIME(PS) =    5510.000  TEMP(K) =   311.26  PRESS =     0.0
 Etot   =   -211798.9557  EKtot   =     85539.6406  EPtot      =   -297338.5964
 BOND   =      6823.4755  ANGLE   =     26271.7072  DIHED      =     18359.2945
 1-4 NB =      6311.4175  1-4 EEL =      3411.9334  VDWAALS    =     16349.2981
 EELEC  =   -374865.7225  EHBOND  =         0.0000  RESTRAINT  =         0.0000
 EKCMT  =         0.0000  VIRIAL  =         0.0000  VOLUME     =   1255510.9771
                                                    SURFTEN    =         0.0000
                                                    Density    =         1.0110
 ------------------------------------------------------------------------------


 NSTEP =  2260000   TIME(PS) =    5520.000  TEMP(K) =   308.90  PRESS =     0.0
 Etot   =   -212414.2627  EKtot   =     84890.7344  EPtot      =   -297304.9970
 BOND   =      6650.3534  ANGLE   =     26323.2590  DIHED      =     18401.6644
 1-4 NB =      6297.6036  1-4 EEL =      3412.1871  VDWAALS    =     15863.2496
 EELEC  =   -374253.3142  EHBOND  =         0.0000  RESTRAINT  =         0.0000
 EKCMT  =         0.0000  VIRIAL  =         0.0000  VOLUME     =   1256035.2785
                                                    SURFTEN    =         0.0000
                                                    Density    =         1.0106
 ------------------------------------------------------------------------------


 NSTEP =  2265000   TIME(PS) =    5530.000  TEMP(K) =   310.29  PRESS =     0.0
 Etot   =   -211591.7301  EKtot   =     85274.0781  EPtot      =   -296865.8082
 BOND   =      6644.7999  ANGLE   =     26459.5390  DIHED      =     18426.4071
 1-4 NB =      6330.8080  1-4 EEL =      3495.1338  VDWAALS    =     15951.3011
 EELEC  =   -374173.7971  EHBOND  =         0.0000  RESTRAINT  =         0.0000
 EKCMT  =         0.0000  VIRIAL  =         0.0000  VOLUME     =   1256421.2223
                                                    SURFTEN    =         0.0000
                                                    Density    =         1.0103
 ------------------------------------------------------------------------------


 NSTEP =  2270000   TIME(PS) =    5540.000  TEMP(K) =   309.57  PRESS =     0.0
 Etot   =   -212512.6187  EKtot   =     85075.6250  EPtot      =   -297588.2437
 BOND   =      6744.8691  ANGLE   =     26331.6309  DIHED      =     18489.6945
 1-4 NB =      6311.2010  1-4 EEL =      3390.5206  VDWAALS    =     16676.6020
 EELEC  =   -375532.7618  EHBOND  =         0.0000  RESTRAINT  =         0.0000
 EKCMT  =         0.0000  VIRIAL  =         0.0000  VOLUME     =   1254403.6213
                                                    SURFTEN    =         0.0000
                                                    Density    =         1.0119
 ------------------------------------------------------------------------------


 NSTEP =  2275000   TIME(PS) =    5550.000  TEMP(K) =   308.07  PRESS =     0.0
 Etot   =   -212671.3415  EKtot   =     84661.7422  EPtot      =   -297333.0837
 BOND   =      6807.6092  ANGLE   =     26330.8124  DIHED      =     18432.6145
 1-4 NB =      6319.7179  1-4 EEL =      3384.7771  VDWAALS    =     16204.4395
 EELEC  =   -374813.0542  EHBOND  =         0.0000  RESTRAINT  =         0.0000
 EKCMT  =         0.0000  VIRIAL  =         0.0000  VOLUME     =   1252948.4220
                                                    SURFTEN    =         0.0000
                                                    Density    =         1.0131
 ------------------------------------------------------------------------------


 NSTEP =  2280000   TIME(PS) =    5560.000  TEMP(K) =   309.28  PRESS =     0.0
 Etot   =   -212457.4708  EKtot   =     84994.8125  EPtot      =   -297452.2833
 BOND   =      6783.8395  ANGLE   =     26487.2737  DIHED      =     18381.7042
 1-4 NB =      6330.0802  1-4 EEL =      3401.2039  VDWAALS    =     16184.6044
 EELEC  =   -375020.9892  EHBOND  =         0.0000  RESTRAINT  =         0.0000
 EKCMT  =         0.0000  VIRIAL  =         0.0000  VOLUME     =   1257509.2562
                                                    SURFTEN    =         0.0000
                                                    Density    =         1.0094
 ------------------------------------------------------------------------------


 NSTEP =  2285000   TIME(PS) =    5570.000  TEMP(K) =   311.65  PRESS =     0.0
 Etot   =   -212043.4692  EKtot   =     85648.1719  EPtot      =   -297691.6411
 BOND   =      6689.8602  ANGLE   =     26395.5481  DIHED      =     18384.0077
 1-4 NB =      6302.0151  1-4 EEL =      3374.8834  VDWAALS    =     15985.8214
 EELEC  =   -374823.7770  EHBOND  =         0.0000  RESTRAINT  =         0.0000
 EKCMT  =         0.0000  VIRIAL  =         0.0000  VOLUME     =   1253415.8483
                                                    SURFTEN    =         0.0000
                                                    Density    =         1.0127
 ------------------------------------------------------------------------------


 NSTEP =  2290000   TIME(PS) =    5580.000  TEMP(K) =   310.76  PRESS =     0.0
 Etot   =   -211985.0759  EKtot   =     85402.5078  EPtot      =   -297387.5837
 BOND   =      6595.4785  ANGLE   =     26254.9525  DIHED      =     18467.7855
 1-4 NB =      6396.9667  1-4 EEL =      3349.3601  VDWAALS    =     16217.2905
 EELEC  =   -374669.4174  EHBOND  =         0.0000  RESTRAINT  =         0.0000
 EKCMT  =         0.0000  VIRIAL  =         0.0000  VOLUME     =   1252423.7676
                                                    SURFTEN    =         0.0000
                                                    Density    =         1.0135
 ------------------------------------------------------------------------------


 NSTEP =  2295000   TIME(PS) =    5590.000  TEMP(K) =   308.38  PRESS =     0.0
 Etot   =   -212706.4855  EKtot   =     84747.7969  EPtot      =   -297454.2824
 BOND   =      6802.3029  ANGLE   =     26139.5837  DIHED      =     18309.7074
 1-4 NB =      6293.3777  1-4 EEL =      3437.1628  VDWAALS    =     15889.3652
 EELEC  =   -374325.7820  EHBOND  =         0.0000  RESTRAINT  =         0.0000
 EKCMT  =         0.0000  VIRIAL  =         0.0000  VOLUME     =   1257461.8843
                                                    SURFTEN    =         0.0000
                                                    Density    =         1.0094
 ------------------------------------------------------------------------------


 NSTEP =  2300000   TIME(PS) =    5600.000  TEMP(K) =   309.98  PRESS =     0.0
 Etot   =   -212231.0059  EKtot   =     85187.1641  EPtot      =   -297418.1700
 BOND   =      6866.0297  ANGLE   =     26314.0516  DIHED      =     18218.2239
 1-4 NB =      6358.5406  1-4 EEL =      3497.9305  VDWAALS    =     16482.8335
 EELEC  =   -375155.7798  EHBOND  =         0.0000  RESTRAINT  =         0.0000
 EKCMT  =         0.0000  VIRIAL  =         0.0000  VOLUME     =   1258506.6925
                                                    SURFTEN    =         0.0000
                                                    Density    =         1.0086
 ------------------------------------------------------------------------------


 NSTEP =  2305000   TIME(PS) =    5610.000  TEMP(K) =   310.75  PRESS =     0.0
 Etot   =   -212146.7407  EKtot   =     85399.7344  EPtot      =   -297546.4751
 BOND   =      6797.7643  ANGLE   =     26081.9339  DIHED      =     18383.5150
 1-4 NB =      6292.4494  1-4 EEL =      3351.4959  VDWAALS    =     16458.5409
 EELEC  =   -374912.1746  EHBOND  =         0.0000  RESTRAINT  =         0.0000
 EKCMT  =         0.0000  VIRIAL  =         0.0000  VOLUME     =   1256623.5341
                                                    SURFTEN    =         0.0000
                                                    Density    =         1.0101
 ------------------------------------------------------------------------------


 NSTEP =  2310000   TIME(PS) =    5620.000  TEMP(K) =   308.86  PRESS =     0.0
 Etot   =   -212876.1399  EKtot   =     84879.9531  EPtot      =   -297756.0931
 BOND   =      6714.7340  ANGLE   =     26204.0383  DIHED      =     18376.6375
 1-4 NB =      6332.2731  1-4 EEL =      3434.5747  VDWAALS    =     16623.3438
 EELEC  =   -375441.6944  EHBOND  =         0.0000  RESTRAINT  =         0.0000
 EKCMT  =         0.0000  VIRIAL  =         0.0000  VOLUME     =   1256683.3140
                                                    SURFTEN    =         0.0000
                                                    Density    =         1.0100
 ------------------------------------------------------------------------------


 NSTEP =  2315000   TIME(PS) =    5630.000  TEMP(K) =   310.52  PRESS =     0.0
 Etot   =   -211868.6592  EKtot   =     85337.3750  EPtot      =   -297206.0342
 BOND   =      6794.7196  ANGLE   =     26289.7047  DIHED      =     18313.3135
 1-4 NB =      6290.3659  1-4 EEL =      3435.9127  VDWAALS    =     16540.8472
 EELEC  =   -374870.8977  EHBOND  =         0.0000  RESTRAINT  =         0.0000
 EKCMT  =         0.0000  VIRIAL  =         0.0000  VOLUME     =   1255398.9673
                                                    SURFTEN    =         0.0000
                                                    Density    =         1.0111
 ------------------------------------------------------------------------------


 NSTEP =  2320000   TIME(PS) =    5640.000  TEMP(K) =   309.14  PRESS =     0.0
 Etot   =   -212302.4451  EKtot   =     84957.3359  EPtot      =   -297259.7810
 BOND   =      6798.6310  ANGLE   =     26294.2861  DIHED      =     18461.2343
 1-4 NB =      6394.8097  1-4 EEL =      3450.4620  VDWAALS    =     16008.8806
 EELEC  =   -374668.0847  EHBOND  =         0.0000  RESTRAINT  =         0.0000
 EKCMT  =         0.0000  VIRIAL  =         0.0000  VOLUME     =   1254531.2839
                                                    SURFTEN    =         0.0000
                                                    Density    =         1.0118
 ------------------------------------------------------------------------------


 NSTEP =  2325000   TIME(PS) =    5650.000  TEMP(K) =   311.95  PRESS =     0.0
 Etot   =   -210859.8433  EKtot   =     85730.2734  EPtot      =   -296590.1167
 BOND   =      6688.1249  ANGLE   =     26460.3583  DIHED      =     18509.5706
 1-4 NB =      6354.9140  1-4 EEL =      3494.6923  VDWAALS    =     16437.2635
 EELEC  =   -374535.0404  EHBOND  =         0.0000  RESTRAINT  =         0.0000
 EKCMT  =         0.0000  VIRIAL  =         0.0000  VOLUME     =   1255953.4220
                                                    SURFTEN    =         0.0000
                                                    Density    =         1.0106
 ------------------------------------------------------------------------------


 NSTEP =  2330000   TIME(PS) =    5660.000  TEMP(K) =   309.99  PRESS =     0.0
 Etot   =   -211234.2100  EKtot   =     85189.9766  EPtot      =   -296424.1865
 BOND   =      6636.1713  ANGLE   =     26374.2850  DIHED      =     18410.6683
 1-4 NB =      6344.6376  1-4 EEL =      3378.5415  VDWAALS    =     16461.3881
 EELEC  =   -374029.8783  EHBOND  =         0.0000  RESTRAINT  =         0.0000
 EKCMT  =         0.0000  VIRIAL  =         0.0000  VOLUME     =   1257217.9982
                                                    SURFTEN    =         0.0000
                                                    Density    =         1.0096
 ------------------------------------------------------------------------------


 NSTEP =  2335000   TIME(PS) =    5670.000  TEMP(K) =   309.86  PRESS =     0.0
 Etot   =   -212343.7100  EKtot   =     85156.1406  EPtot      =   -297499.8507
 BOND   =      6653.4694  ANGLE   =     26393.4165  DIHED      =     18325.2260
 1-4 NB =      6328.2743  1-4 EEL =      3426.0164  VDWAALS    =     16129.0779
 EELEC  =   -374755.3313  EHBOND  =         0.0000  RESTRAINT  =         0.0000
 EKCMT  =         0.0000  VIRIAL  =         0.0000  VOLUME     =   1258336.6079
                                                    SURFTEN    =         0.0000
                                                    Density    =         1.0087
 ------------------------------------------------------------------------------


 NSTEP =  2340000   TIME(PS) =    5680.000  TEMP(K) =   310.67  PRESS =     0.0
 Etot   =   -211618.5613  EKtot   =     85378.1094  EPtot      =   -296996.6706
 BOND   =      6705.5588  ANGLE   =     26259.6730  DIHED      =     18445.1500
 1-4 NB =      6323.3620  1-4 EEL =      3406.2345  VDWAALS    =     16272.6964
 EELEC  =   -374409.3453  EHBOND  =         0.0000  RESTRAINT  =         0.0000
 EKCMT  =         0.0000  VIRIAL  =         0.0000  VOLUME     =   1259789.4733
                                                    SURFTEN    =         0.0000
                                                    Density    =         1.0076
 ------------------------------------------------------------------------------


 NSTEP =  2345000   TIME(PS) =    5690.000  TEMP(K) =   309.64  PRESS =     0.0
 Etot   =   -211873.6459  EKtot   =     85095.7891  EPtot      =   -296969.4350
 BOND   =      6786.5395  ANGLE   =     26166.9273  DIHED      =     18441.8322
 1-4 NB =      6287.3101  1-4 EEL =      3495.8666  VDWAALS    =     16604.6914
 EELEC  =   -374752.6021  EHBOND  =         0.0000  RESTRAINT  =         0.0000
 EKCMT  =         0.0000  VIRIAL  =         0.0000  VOLUME     =   1261008.2519
                                                    SURFTEN    =         0.0000
                                                    Density    =         1.0066
 ------------------------------------------------------------------------------


 NSTEP =  2350000   TIME(PS) =    5700.000  TEMP(K) =   308.93  PRESS =     0.0
 Etot   =   -212546.7473  EKtot   =     84898.7969  EPtot      =   -297445.5442
 BOND   =      6837.1093  ANGLE   =     26206.0409  DIHED      =     18396.3328
 1-4 NB =      6288.1322  1-4 EEL =      3483.4595  VDWAALS    =     16764.6258
 EELEC  =   -375421.2448  EHBOND  =         0.0000  RESTRAINT  =         0.0000
 EKCMT  =         0.0000  VIRIAL  =         0.0000  VOLUME     =   1260087.1943
                                                    SURFTEN    =         0.0000
                                                    Density    =         1.0073
 ------------------------------------------------------------------------------


 NSTEP =  2355000   TIME(PS) =    5710.000  TEMP(K) =   308.81  PRESS =     0.0
 Etot   =   -212686.1897  EKtot   =     84865.4141  EPtot      =   -297551.6038
 BOND   =      6731.1084  ANGLE   =     26103.6593  DIHED      =     18303.6675
 1-4 NB =      6277.0011  1-4 EEL =      3414.0511  VDWAALS    =     16137.0341
 EELEC  =   -374518.1253  EHBOND  =         0.0000  RESTRAINT  =         0.0000
 EKCMT  =         0.0000  VIRIAL  =         0.0000  VOLUME     =   1259112.2842
                                                    SURFTEN    =         0.0000
                                                    Density    =         1.0081
 ------------------------------------------------------------------------------


 NSTEP =  2360000   TIME(PS) =    5720.000  TEMP(K) =   310.60  PRESS =     0.0
 Etot   =   -212122.2299  EKtot   =     85358.9297  EPtot      =   -297481.1595
 BOND   =      6782.0011  ANGLE   =     26171.7907  DIHED      =     18400.4813
 1-4 NB =      6322.4257  1-4 EEL =      3435.1705  VDWAALS    =     16547.2267
 EELEC  =   -375140.2556  EHBOND  =         0.0000  RESTRAINT  =         0.0000
 EKCMT  =         0.0000  VIRIAL  =         0.0000  VOLUME     =   1256541.8185
                                                    SURFTEN    =         0.0000
                                                    Density    =         1.0102
 ------------------------------------------------------------------------------


 NSTEP =  2365000   TIME(PS) =    5730.000  TEMP(K) =   309.46  PRESS =     0.0
 Etot   =   -212482.0285  EKtot   =     85046.2266  EPtot      =   -297528.2551
 BOND   =      6689.1451  ANGLE   =     26181.3004  DIHED      =     18376.1560
 1-4 NB =      6308.7973  1-4 EEL =      3521.1308  VDWAALS    =     16300.1268
 EELEC  =   -374904.9115  EHBOND  =         0.0000  RESTRAINT  =         0.0000
 EKCMT  =         0.0000  VIRIAL  =         0.0000  VOLUME     =   1256377.1693
                                                    SURFTEN    =         0.0000
                                                    Density    =         1.0103
 ------------------------------------------------------------------------------


 NSTEP =  2370000   TIME(PS) =    5740.000  TEMP(K) =   309.72  PRESS =     0.0
 Etot   =   -212046.6603  EKtot   =     85117.4141  EPtot      =   -297164.0743
 BOND   =      6618.2268  ANGLE   =     26233.8630  DIHED      =     18350.1970
 1-4 NB =      6340.4588  1-4 EEL =      3403.9243  VDWAALS    =     16682.4074
 EELEC  =   -374793.1516  EHBOND  =         0.0000  RESTRAINT  =         0.0000
 EKCMT  =         0.0000  VIRIAL  =         0.0000  VOLUME     =   1256624.2860
                                                    SURFTEN    =         0.0000
                                                    Density    =         1.0101
 ------------------------------------------------------------------------------


 NSTEP =  2375000   TIME(PS) =    5750.000  TEMP(K) =   309.15  PRESS =     0.0
 Etot   =   -211776.5450  EKtot   =     84960.6484  EPtot      =   -296737.1935
 BOND   =      6736.2409  ANGLE   =     26387.6337  DIHED      =     18374.1137
 1-4 NB =      6328.3871  1-4 EEL =      3431.3411  VDWAALS    =     16575.0464
 EELEC  =   -374569.9564  EHBOND  =         0.0000  RESTRAINT  =         0.0000
 EKCMT  =         0.0000  VIRIAL  =         0.0000  VOLUME     =   1255439.7777
                                                    SURFTEN    =         0.0000
                                                    Density    =         1.0110
 ------------------------------------------------------------------------------


 NSTEP =  2380000   TIME(PS) =    5760.000  TEMP(K) =   310.33  PRESS =     0.0
 Etot   =   -211611.3599  EKtot   =     85283.4609  EPtot      =   -296894.8209
 BOND   =      6721.1944  ANGLE   =     26348.3863  DIHED      =     18381.8003
 1-4 NB =      6378.7264  1-4 EEL =      3443.2265  VDWAALS    =     16275.2920
 EELEC  =   -374443.4469  EHBOND  =         0.0000  RESTRAINT  =         0.0000
 EKCMT  =         0.0000  VIRIAL  =         0.0000  VOLUME     =   1259154.3966
                                                    SURFTEN    =         0.0000
                                                    Density    =         1.0081
 ------------------------------------------------------------------------------


 NSTEP =  2385000   TIME(PS) =    5770.000  TEMP(K) =   309.38  PRESS =     0.0
 Etot   =   -211782.3335  EKtot   =     85023.9922  EPtot      =   -296806.3257
 BOND   =      6665.2826  ANGLE   =     26487.5296  DIHED      =     18343.7284
 1-4 NB =      6347.3339  1-4 EEL =      3473.8359  VDWAALS    =     16108.1357
 EELEC  =   -374232.1718  EHBOND  =         0.0000  RESTRAINT  =         0.0000
 EKCMT  =         0.0000  VIRIAL  =         0.0000  VOLUME     =   1256041.0103
                                                    SURFTEN    =         0.0000
                                                    Density    =         1.0106
 ------------------------------------------------------------------------------


 NSTEP =  2390000   TIME(PS) =    5780.000  TEMP(K) =   309.91  PRESS =     0.0
 Etot   =   -212223.4267  EKtot   =     85168.0859  EPtot      =   -297391.5126
 BOND   =      6697.4054  ANGLE   =     26240.6069  DIHED      =     18356.6206
 1-4 NB =      6297.5628  1-4 EEL =      3355.6707  VDWAALS    =     15934.9265
 EELEC  =   -374274.3054  EHBOND  =         0.0000  RESTRAINT  =         0.0000
 EKCMT  =         0.0000  VIRIAL  =         0.0000  VOLUME     =   1255902.4061
                                                    SURFTEN    =         0.0000
                                                    Density    =         1.0107
 ------------------------------------------------------------------------------


 NSTEP =  2395000   TIME(PS) =    5790.000  TEMP(K) =   310.16  PRESS =     0.0
 Etot   =   -212010.8056  EKtot   =     85238.4062  EPtot      =   -297249.2119
 BOND   =      6886.6870  ANGLE   =     26089.1650  DIHED      =     18432.3603
 1-4 NB =      6266.8127  1-4 EEL =      3432.7873  VDWAALS    =     16632.0805
 EELEC  =   -374989.1048  EHBOND  =         0.0000  RESTRAINT  =         0.0000
 EKCMT  =         0.0000  VIRIAL  =         0.0000  VOLUME     =   1257892.2398
                                                    SURFTEN    =         0.0000
                                                    Density    =         1.0091
 ------------------------------------------------------------------------------


 NSTEP =  2400000   TIME(PS) =    5800.000  TEMP(K) =   309.71  PRESS =     0.0
 Etot   =   -212261.6995  EKtot   =     85114.8516  EPtot      =   -297376.5510
 BOND   =      6699.7691  ANGLE   =     26180.2816  DIHED      =     18365.7242
 1-4 NB =      6355.4933  1-4 EEL =      3412.1027  VDWAALS    =     15852.2649
 EELEC  =   -374242.1868  EHBOND  =         0.0000  RESTRAINT  =         0.0000
 EKCMT  =         0.0000  VIRIAL  =         0.0000  VOLUME     =   1255363.8593
                                                    SURFTEN    =         0.0000
                                                    Density    =         1.0111
 ------------------------------------------------------------------------------


 NSTEP =  2405000   TIME(PS) =    5810.000  TEMP(K) =   310.10  PRESS =     0.0
 Etot   =   -211716.7848  EKtot   =     85221.3281  EPtot      =   -296938.1129
 BOND   =      6754.4302  ANGLE   =     26174.2275  DIHED      =     18465.3266
 1-4 NB =      6271.3315  1-4 EEL =      3523.0027  VDWAALS    =     16490.5487
 EELEC  =   -374616.9802  EHBOND  =         0.0000  RESTRAINT  =         0.0000
 EKCMT  =         0.0000  VIRIAL  =         0.0000  VOLUME     =   1256497.2187
                                                    SURFTEN    =         0.0000
                                                    Density    =         1.0102
 ------------------------------------------------------------------------------


 NSTEP =  2410000   TIME(PS) =    5820.000  TEMP(K) =   309.55  PRESS =     0.0
 Etot   =   -211860.7381  EKtot   =     85069.4609  EPtot      =   -296930.1990
 BOND   =      6690.1345  ANGLE   =     26275.9671  DIHED      =     18520.1116
 1-4 NB =      6311.5395  1-4 EEL =      3422.8631  VDWAALS    =     16508.3793
 EELEC  =   -374659.1940  EHBOND  =         0.0000  RESTRAINT  =         0.0000
 EKCMT  =         0.0000  VIRIAL  =         0.0000  VOLUME     =   1257357.8031
                                                    SURFTEN    =         0.0000
                                                    Density    =         1.0095
 ------------------------------------------------------------------------------


 NSTEP =  2415000   TIME(PS) =    5830.000  TEMP(K) =   311.33  PRESS =     0.0
 Etot   =   -212055.7063  EKtot   =     85557.9062  EPtot      =   -297613.6125
 BOND   =      6798.4013  ANGLE   =     26194.2546  DIHED      =     18393.6652
 1-4 NB =      6339.9404  1-4 EEL =      3495.4573  VDWAALS    =     16180.7412
 EELEC  =   -375016.0726  EHBOND  =         0.0000  RESTRAINT  =         0.0000
 EKCMT  =         0.0000  VIRIAL  =         0.0000  VOLUME     =   1254781.1921
                                                    SURFTEN    =         0.0000
                                                    Density    =         1.0116
 ------------------------------------------------------------------------------


 NSTEP =  2420000   TIME(PS) =    5840.000  TEMP(K) =   310.53  PRESS =     0.0
 Etot   =   -211822.4439  EKtot   =     85338.3828  EPtot      =   -297160.8267
 BOND   =      6584.6516  ANGLE   =     26331.0030  DIHED      =     18278.1584
 1-4 NB =      6366.6959  1-4 EEL =      3535.5933  VDWAALS    =     16375.8960
 EELEC  =   -374632.8249  EHBOND  =         0.0000  RESTRAINT  =         0.0000
 EKCMT  =         0.0000  VIRIAL  =         0.0000  VOLUME     =   1254645.2456
                                                    SURFTEN    =         0.0000
                                                    Density    =         1.0117
 ------------------------------------------------------------------------------


 NSTEP =  2425000   TIME(PS) =    5850.000  TEMP(K) =   309.63  PRESS =     0.0
 Etot   =   -212410.4805  EKtot   =     85090.6172  EPtot      =   -297501.0977
 BOND   =      6702.2183  ANGLE   =     26300.8199  DIHED      =     18374.8057
 1-4 NB =      6321.5722  1-4 EEL =      3491.1527  VDWAALS    =     16172.6244
 EELEC  =   -374864.2908  EHBOND  =         0.0000  RESTRAINT  =         0.0000
 EKCMT  =         0.0000  VIRIAL  =         0.0000  VOLUME     =   1254298.8111
                                                    SURFTEN    =         0.0000
                                                    Density    =         1.0120
 ------------------------------------------------------------------------------


 NSTEP =  2430000   TIME(PS) =    5860.000  TEMP(K) =   310.04  PRESS =     0.0
 Etot   =   -212184.2461  EKtot   =     85205.6797  EPtot      =   -297389.9258
 BOND   =      6691.8458  ANGLE   =     26371.8851  DIHED      =     18366.4453
 1-4 NB =      6300.1568  1-4 EEL =      3420.5752  VDWAALS    =     15966.1450
 EELEC  =   -374506.9791  EHBOND  =         0.0000  RESTRAINT  =         0.0000
 EKCMT  =         0.0000  VIRIAL  =         0.0000  VOLUME     =   1254884.4332
                                                    SURFTEN    =         0.0000
                                                    Density    =         1.0115
 ------------------------------------------------------------------------------


 NSTEP =  2435000   TIME(PS) =    5870.000  TEMP(K) =   311.78  PRESS =     0.0
 Etot   =   -211882.5712  EKtot   =     85682.1094  EPtot      =   -297564.6806
 BOND   =      6849.3550  ANGLE   =     26149.8629  DIHED      =     18386.6614
 1-4 NB =      6263.4395  1-4 EEL =      3467.7652  VDWAALS    =     16386.5499
 EELEC  =   -375068.3147  EHBOND  =         0.0000  RESTRAINT  =         0.0000
 EKCMT  =         0.0000  VIRIAL  =         0.0000  VOLUME     =   1252010.2242
                                                    SURFTEN    =         0.0000
                                                    Density    =         1.0138
 ------------------------------------------------------------------------------


 NSTEP =  2440000   TIME(PS) =    5880.000  TEMP(K) =   309.58  PRESS =     0.0
 Etot   =   -212250.3161  EKtot   =     85077.4688  EPtot      =   -297327.7849
 BOND   =      6874.9417  ANGLE   =     26367.4750  DIHED      =     18318.2972
 1-4 NB =      6339.7621  1-4 EEL =      3474.6092  VDWAALS    =     16659.0634
 EELEC  =   -375361.9335  EHBOND  =         0.0000  RESTRAINT  =         0.0000
 EKCMT  =         0.0000  VIRIAL  =         0.0000  VOLUME     =   1251688.6615
                                                    SURFTEN    =         0.0000
                                                    Density    =         1.0141
 ------------------------------------------------------------------------------


 NSTEP =  2445000   TIME(PS) =    5890.000  TEMP(K) =   308.46  PRESS =     0.0
 Etot   =   -211884.9014  EKtot   =     84769.8828  EPtot      =   -296654.7842
 BOND   =      6742.1412  ANGLE   =     26193.3886  DIHED      =     18347.2802
 1-4 NB =      6355.1332  1-4 EEL =      3520.7925  VDWAALS    =     16302.1950
 EELEC  =   -374115.7150  EHBOND  =         0.0000  RESTRAINT  =         0.0000
 EKCMT  =         0.0000  VIRIAL  =         0.0000  VOLUME     =   1257159.7958
                                                    SURFTEN    =         0.0000
                                                    Density    =         1.0097
 ------------------------------------------------------------------------------


 NSTEP =  2450000   TIME(PS) =    5900.000  TEMP(K) =   311.37  PRESS =     0.0
 Etot   =   -211731.9838  EKtot   =     85568.6953  EPtot      =   -297300.6791
 BOND   =      6753.0677  ANGLE   =     26187.3347  DIHED      =     18359.8276
 1-4 NB =      6265.9349  1-4 EEL =      3420.5278  VDWAALS    =     16034.4530
 EELEC  =   -374321.8249  EHBOND  =         0.0000  RESTRAINT  =         0.0000
 EKCMT  =         0.0000  VIRIAL  =         0.0000  VOLUME     =   1256476.2923
                                                    SURFTEN    =         0.0000
                                                    Density    =         1.0102
 ------------------------------------------------------------------------------


 NSTEP =  2455000   TIME(PS) =    5910.000  TEMP(K) =   309.37  PRESS =     0.0
 Etot   =   -212170.8482  EKtot   =     85021.2734  EPtot      =   -297192.1216
 BOND   =      6606.9209  ANGLE   =     26133.5502  DIHED      =     18483.0552
 1-4 NB =      6383.5181  1-4 EEL =      3474.0685  VDWAALS    =     16831.3479
 EELEC  =   -375104.5825  EHBOND  =         0.0000  RESTRAINT  =         0.0000
 EKCMT  =         0.0000  VIRIAL  =         0.0000  VOLUME     =   1258206.3614
                                                    SURFTEN    =         0.0000
                                                    Density    =         1.0088
 ------------------------------------------------------------------------------


 NSTEP =  2460000   TIME(PS) =    5920.000  TEMP(K) =   309.59  PRESS =     0.0
 Etot   =   -212449.6020  EKtot   =     85081.6094  EPtot      =   -297531.2114
 BOND   =      6656.2200  ANGLE   =     26330.2358  DIHED      =     18412.9832
 1-4 NB =      6319.3347  1-4 EEL =      3533.1533  VDWAALS    =     16435.7559
 EELEC  =   -375218.8943  EHBOND  =         0.0000  RESTRAINT  =         0.0000
 EKCMT  =         0.0000  VIRIAL  =         0.0000  VOLUME     =   1256288.3310
                                                    SURFTEN    =         0.0000
                                                    Density    =         1.0104
 ------------------------------------------------------------------------------


 NSTEP =  2465000   TIME(PS) =    5930.000  TEMP(K) =   310.70  PRESS =     0.0
 Etot   =   -212003.2845  EKtot   =     85385.3516  EPtot      =   -297388.6361
 BOND   =      6732.5101  ANGLE   =     26195.5436  DIHED      =     18387.5794
 1-4 NB =      6284.6447  1-4 EEL =      3533.9501  VDWAALS    =     15999.3674
 EELEC  =   -374522.2313  EHBOND  =         0.0000  RESTRAINT  =         0.0000
 EKCMT  =         0.0000  VIRIAL  =         0.0000  VOLUME     =   1256868.4503
                                                    SURFTEN    =         0.0000
                                                    Density    =         1.0099
 ------------------------------------------------------------------------------


 NSTEP =  2470000   TIME(PS) =    5940.000  TEMP(K) =   309.56  PRESS =     0.0
 Etot   =   -212382.9611  EKtot   =     85073.0000  EPtot      =   -297455.9611
 BOND   =      6716.1960  ANGLE   =     26392.5819  DIHED      =     18350.7077
 1-4 NB =      6348.7325  1-4 EEL =      3586.0179  VDWAALS    =     16316.9951
 EELEC  =   -375167.1921  EHBOND  =         0.0000  RESTRAINT  =         0.0000
 EKCMT  =         0.0000  VIRIAL  =         0.0000  VOLUME     =   1254880.3287
                                                    SURFTEN    =         0.0000
                                                    Density    =         1.0115
 ------------------------------------------------------------------------------


 NSTEP =  2475000   TIME(PS) =    5950.000  TEMP(K) =   311.53  PRESS =     0.0
 Etot   =   -211802.8348  EKtot   =     85613.0000  EPtot      =   -297415.8348
 BOND   =      6699.9976  ANGLE   =     26140.0734  DIHED      =     18375.2065
 1-4 NB =      6353.8132  1-4 EEL =      3550.4213  VDWAALS    =     16178.6205
 EELEC  =   -374713.9674  EHBOND  =         0.0000  RESTRAINT  =         0.0000
 EKCMT  =         0.0000  VIRIAL  =         0.0000  VOLUME     =   1254969.9137
                                                    SURFTEN    =         0.0000
                                                    Density    =         1.0114
 ------------------------------------------------------------------------------


 NSTEP =  2480000   TIME(PS) =    5960.000  TEMP(K) =   309.11  PRESS =     0.0
 Etot   =   -211909.5177  EKtot   =     84948.5469  EPtot      =   -296858.0646
 BOND   =      6708.3090  ANGLE   =     26441.8968  DIHED      =     18448.5230
 1-4 NB =      6354.4491  1-4 EEL =      3477.3228  VDWAALS    =     16137.4096
 EELEC  =   -374425.9749  EHBOND  =         0.0000  RESTRAINT  =         0.0000
 EKCMT  =         0.0000  VIRIAL  =         0.0000  VOLUME     =   1255429.8995
                                                    SURFTEN    =         0.0000
                                                    Density    =         1.0111
 ------------------------------------------------------------------------------


 NSTEP =  2485000   TIME(PS) =    5970.000  TEMP(K) =   310.17  PRESS =     0.0
 Etot   =   -212082.1207  EKtot   =     85241.0547  EPtot      =   -297323.1754
 BOND   =      6770.7500  ANGLE   =     26150.1785  DIHED      =     18391.1574
 1-4 NB =      6297.4506  1-4 EEL =      3540.6977  VDWAALS    =     16324.3413
 EELEC  =   -374797.7508  EHBOND  =         0.0000  RESTRAINT  =         0.0000
 EKCMT  =         0.0000  VIRIAL  =         0.0000  VOLUME     =   1256034.2431
                                                    SURFTEN    =         0.0000
                                                    Density    =         1.0106
 ------------------------------------------------------------------------------


 NSTEP =  2490000   TIME(PS) =    5980.000  TEMP(K) =   309.34  PRESS =     0.0
 Etot   =   -212061.2364  EKtot   =     85012.2266  EPtot      =   -297073.4629
 BOND   =      6771.8351  ANGLE   =     26493.0858  DIHED      =     18414.3311
 1-4 NB =      6372.0783  1-4 EEL =      3538.6438  VDWAALS    =     16024.3699
 EELEC  =   -374687.8069  EHBOND  =         0.0000  RESTRAINT  =         0.0000
 EKCMT  =         0.0000  VIRIAL  =         0.0000  VOLUME     =   1253290.9999
                                                    SURFTEN    =         0.0000
                                                    Density    =         1.0128
 ------------------------------------------------------------------------------


 NSTEP =  2495000   TIME(PS) =    5990.000  TEMP(K) =   309.47  PRESS =     0.0
 Etot   =   -212113.5361  EKtot   =     85047.8672  EPtot      =   -297161.4032
 BOND   =      6681.0422  ANGLE   =     26343.1008  DIHED      =     18377.9803
 1-4 NB =      6350.4937  1-4 EEL =      3531.5722  VDWAALS    =     16075.4741
 EELEC  =   -374521.0667  EHBOND  =         0.0000  RESTRAINT  =         0.0000
 EKCMT  =         0.0000  VIRIAL  =         0.0000  VOLUME     =   1255139.5226
                                                    SURFTEN    =         0.0000
                                                    Density    =         1.0113
 ------------------------------------------------------------------------------


 NSTEP =  2500000   TIME(PS) =    6000.000  TEMP(K) =   310.47  PRESS =     0.0
 Etot   =   -212534.9579  EKtot   =     85323.9531  EPtot      =   -297858.9110
 BOND   =      6675.9269  ANGLE   =     26213.7944  DIHED      =     18334.6282
 1-4 NB =      6351.3257  1-4 EEL =      3497.8291  VDWAALS    =     16034.2677
 EELEC  =   -374966.6831  EHBOND  =         0.0000  RESTRAINT  =         0.0000
 EKCMT  =         0.0000  VIRIAL  =         0.0000  VOLUME     =   1253831.8920
                                                    SURFTEN    =         0.0000
                                                    Density    =         1.0123
 ------------------------------------------------------------------------------


 NSTEP =  2505000   TIME(PS) =    6010.000  TEMP(K) =   307.83  PRESS =     0.0
 Etot   =   -212694.1808  EKtot   =     84597.1172  EPtot      =   -297291.2980
 BOND   =      6656.3976  ANGLE   =     26414.2856  DIHED      =     18367.2165
 1-4 NB =      6373.3409  1-4 EEL =      3538.6450  VDWAALS    =     16325.3190
 EELEC  =   -374966.5026  EHBOND  =         0.0000  RESTRAINT  =         0.0000
 EKCMT  =         0.0000  VIRIAL  =         0.0000  VOLUME     =   1256782.6995
                                                    SURFTEN    =         0.0000
                                                    Density    =         1.0100
 ------------------------------------------------------------------------------


 NSTEP =  2510000   TIME(PS) =    6020.000  TEMP(K) =   310.06  PRESS =     0.0
 Etot   =   -212271.0764  EKtot   =     85210.2969  EPtot      =   -297481.3733
 BOND   =      6675.0214  ANGLE   =     26473.6112  DIHED      =     18421.9119
 1-4 NB =      6361.0600  1-4 EEL =      3486.8013  VDWAALS    =     16139.5363
 EELEC  =   -375039.3154  EHBOND  =         0.0000  RESTRAINT  =         0.0000
 EKCMT  =         0.0000  VIRIAL  =         0.0000  VOLUME     =   1253663.7589
                                                    SURFTEN    =         0.0000
                                                    Density    =         1.0125
 ------------------------------------------------------------------------------


 NSTEP =  2515000   TIME(PS) =    6030.000  TEMP(K) =   311.08  PRESS =     0.0
 Etot   =   -211308.4808  EKtot   =     85489.8984  EPtot      =   -296798.3792
 BOND   =      6634.0807  ANGLE   =     26447.8296  DIHED      =     18474.1649
 1-4 NB =      6355.3721  1-4 EEL =      3544.7391  VDWAALS    =     16581.0979
 EELEC  =   -374835.6634  EHBOND  =         0.0000  RESTRAINT  =         0.0000
 EKCMT  =         0.0000  VIRIAL  =         0.0000  VOLUME     =   1256376.3148
                                                    SURFTEN    =         0.0000
                                                    Density    =         1.0103
 ------------------------------------------------------------------------------


 NSTEP =  2520000   TIME(PS) =    6040.000  TEMP(K) =   309.07  PRESS =     0.0
 Etot   =   -211988.6827  EKtot   =     84936.7188  EPtot      =   -296925.4014
 BOND   =      6620.5496  ANGLE   =     26266.9383  DIHED      =     18402.8244
 1-4 NB =      6338.1478  1-4 EEL =      3438.6109  VDWAALS    =     16456.0281
 EELEC  =   -374448.5004  EHBOND  =         0.0000  RESTRAINT  =         0.0000
 EKCMT  =         0.0000  VIRIAL  =         0.0000  VOLUME     =   1255893.0789
                                                    SURFTEN    =         0.0000
                                                    Density    =         1.0107
 ------------------------------------------------------------------------------


 NSTEP =  2525000   TIME(PS) =    6050.000  TEMP(K) =   309.53  PRESS =     0.0
 Etot   =   -212090.0962  EKtot   =     85063.0547  EPtot      =   -297153.1509
 BOND   =      6641.8631  ANGLE   =     26407.1661  DIHED      =     18439.1379
 1-4 NB =      6254.6232  1-4 EEL =      3495.5061  VDWAALS    =     16064.6489
 EELEC  =   -374456.0962  EHBOND  =         0.0000  RESTRAINT  =         0.0000
 EKCMT  =         0.0000  VIRIAL  =         0.0000  VOLUME     =   1257147.0429
                                                    SURFTEN    =         0.0000
                                                    Density    =         1.0097
 ------------------------------------------------------------------------------


 NSTEP =  2530000   TIME(PS) =    6060.000  TEMP(K) =   310.81  PRESS =     0.0
 Etot   =   -212113.9925  EKtot   =     85415.3906  EPtot      =   -297529.3831
 BOND   =      6762.7377  ANGLE   =     26113.5494  DIHED      =     18364.9507
 1-4 NB =      6310.2739  1-4 EEL =      3535.8304  VDWAALS    =     16278.0596
 EELEC  =   -374894.7848  EHBOND  =         0.0000  RESTRAINT  =         0.0000
 EKCMT  =         0.0000  VIRIAL  =         0.0000  VOLUME     =   1257769.3059
                                                    SURFTEN    =         0.0000
                                                    Density    =         1.0092
 ------------------------------------------------------------------------------


 NSTEP =  2535000   TIME(PS) =    6070.000  TEMP(K) =   309.32  PRESS =     0.0
 Etot   =   -212334.1045  EKtot   =     85006.6406  EPtot      =   -297340.7451
 BOND   =      6793.2233  ANGLE   =     26239.7374  DIHED      =     18363.3328
 1-4 NB =      6311.1064  1-4 EEL =      3479.2113  VDWAALS    =     16546.5965
 EELEC  =   -375073.9529  EHBOND  =         0.0000  RESTRAINT  =         0.0000
 EKCMT  =         0.0000  VIRIAL  =         0.0000  VOLUME     =   1257861.3472
                                                    SURFTEN    =         0.0000
                                                    Density    =         1.0091
 ------------------------------------------------------------------------------


 NSTEP =  2540000   TIME(PS) =    6080.000  TEMP(K) =   308.85  PRESS =     0.0
 Etot   =   -212510.1258  EKtot   =     84876.1172  EPtot      =   -297386.2430
 BOND   =      6750.5275  ANGLE   =     26291.8408  DIHED      =     18331.3890
 1-4 NB =      6309.5923  1-4 EEL =      3474.8076  VDWAALS    =     16117.8591
 EELEC  =   -374662.2592  EHBOND  =         0.0000  RESTRAINT  =         0.0000
 EKCMT  =         0.0000  VIRIAL  =         0.0000  VOLUME     =   1257330.0186
                                                    SURFTEN    =         0.0000
                                                    Density    =         1.0095
 ------------------------------------------------------------------------------


 NSTEP =  2545000   TIME(PS) =    6090.000  TEMP(K) =   311.17  PRESS =     0.0
 Etot   =   -211619.6234  EKtot   =     85515.0000  EPtot      =   -297134.6234
 BOND   =      6775.2265  ANGLE   =     26417.8671  DIHED      =     18381.2836
 1-4 NB =      6348.4020  1-4 EEL =      3399.4672  VDWAALS    =     16239.3444
 EELEC  =   -374696.2143  EHBOND  =         0.0000  RESTRAINT  =         0.0000
 EKCMT  =         0.0000  VIRIAL  =         0.0000  VOLUME     =   1261301.1295
                                                    SURFTEN    =         0.0000
                                                    Density    =         1.0063
 ------------------------------------------------------------------------------


 NSTEP =  2550000   TIME(PS) =    6100.000  TEMP(K) =   309.62  PRESS =     0.0
 Etot   =   -212505.2882  EKtot   =     85089.8906  EPtot      =   -297595.1789
 BOND   =      6649.9848  ANGLE   =     26398.7993  DIHED      =     18272.1867
 1-4 NB =      6331.4595  1-4 EEL =      3464.3513  VDWAALS    =     16536.0972
 EELEC  =   -375248.0576  EHBOND  =         0.0000  RESTRAINT  =         0.0000
 EKCMT  =         0.0000  VIRIAL  =         0.0000  VOLUME     =   1256795.4462
                                                    SURFTEN    =         0.0000
                                                    Density    =         1.0100
 ------------------------------------------------------------------------------


 NSTEP =  2555000   TIME(PS) =    6110.000  TEMP(K) =   310.17  PRESS =     0.0
 Etot   =   -211835.8518  EKtot   =     85238.8594  EPtot      =   -297074.7111
 BOND   =      6645.4479  ANGLE   =     26397.2091  DIHED      =     18387.6282
 1-4 NB =      6297.9452  1-4 EEL =      3448.8768  VDWAALS    =     15976.3968
 EELEC  =   -374228.2151  EHBOND  =         0.0000  RESTRAINT  =         0.0000
 EKCMT  =         0.0000  VIRIAL  =         0.0000  VOLUME     =   1257735.4501
                                                    SURFTEN    =         0.0000
                                                    Density    =         1.0092
 ------------------------------------------------------------------------------


 NSTEP =  2560000   TIME(PS) =    6120.000  TEMP(K) =   310.53  PRESS =     0.0
 Etot   =   -212257.3441  EKtot   =     85340.1641  EPtot      =   -297597.5081
 BOND   =      6702.5033  ANGLE   =     26230.6641  DIHED      =     18402.0903
 1-4 NB =      6311.4789  1-4 EEL =      3515.8079  VDWAALS    =     16224.5577
 EELEC  =   -374984.6103  EHBOND  =         0.0000  RESTRAINT  =         0.0000
 EKCMT  =         0.0000  VIRIAL  =         0.0000  VOLUME     =   1256202.9015
                                                    SURFTEN    =         0.0000
                                                    Density    =         1.0104
 ------------------------------------------------------------------------------


 NSTEP =  2565000   TIME(PS) =    6130.000  TEMP(K) =   309.33  PRESS =     0.0
 Etot   =   -212375.3160  EKtot   =     85009.6953  EPtot      =   -297385.0113
 BOND   =      6822.2257  ANGLE   =     26221.8125  DIHED      =     18358.9695
 1-4 NB =      6260.2085  1-4 EEL =      3450.7146  VDWAALS    =     16144.4711
 EELEC  =   -374643.4131  EHBOND  =         0.0000  RESTRAINT  =         0.0000
 EKCMT  =         0.0000  VIRIAL  =         0.0000  VOLUME     =   1256064.9603
                                                    SURFTEN    =         0.0000
                                                    Density    =         1.0105
 ------------------------------------------------------------------------------


 NSTEP =  2570000   TIME(PS) =    6140.000  TEMP(K) =   309.70  PRESS =     0.0
 Etot   =   -212771.6195  EKtot   =     85111.7031  EPtot      =   -297883.3227
 BOND   =      6574.7749  ANGLE   =     26129.2214  DIHED      =     18328.0302
 1-4 NB =      6346.8187  1-4 EEL =      3450.0493  VDWAALS    =     16335.4806
 EELEC  =   -375047.6977  EHBOND  =         0.0000  RESTRAINT  =         0.0000
 EKCMT  =         0.0000  VIRIAL  =         0.0000  VOLUME     =   1254807.2270
                                                    SURFTEN    =         0.0000
                                                    Density    =         1.0116
 ------------------------------------------------------------------------------


 NSTEP =  2575000   TIME(PS) =    6150.000  TEMP(K) =   309.54  PRESS =     0.0
 Etot   =   -211934.7363  EKtot   =     85066.8594  EPtot      =   -297001.5956
 BOND   =      6626.5009  ANGLE   =     26356.2105  DIHED      =     18390.1225
 1-4 NB =      6301.7717  1-4 EEL =      3464.5881  VDWAALS    =     15444.7697
 EELEC  =   -373585.5590  EHBOND  =         0.0000  RESTRAINT  =         0.0000
 EKCMT  =         0.0000  VIRIAL  =         0.0000  VOLUME     =   1257829.7249
                                                    SURFTEN    =         0.0000
                                                    Density    =         1.0091
 ------------------------------------------------------------------------------


 NSTEP =  2580000   TIME(PS) =    6160.000  TEMP(K) =   310.04  PRESS =     0.0
 Etot   =   -212142.6798  EKtot   =     85204.1875  EPtot      =   -297346.8673
 BOND   =      6730.4655  ANGLE   =     26528.6091  DIHED      =     18372.6336
 1-4 NB =      6370.0255  1-4 EEL =      3538.0299  VDWAALS    =     15967.0862
 EELEC  =   -374853.7172  EHBOND  =         0.0000  RESTRAINT  =         0.0000
 EKCMT  =         0.0000  VIRIAL  =         0.0000  VOLUME     =   1255285.2100
                                                    SURFTEN    =         0.0000
                                                    Density    =         1.0112
 ------------------------------------------------------------------------------


 NSTEP =  2585000   TIME(PS) =    6170.000  TEMP(K) =   310.78  PRESS =     0.0
 Etot   =   -211798.7788  EKtot   =     85406.4766  EPtot      =   -297205.2553
 BOND   =      6693.1232  ANGLE   =     26384.8158  DIHED      =     18408.9627
 1-4 NB =      6294.8008  1-4 EEL =      3524.9238  VDWAALS    =     16047.9186
 EELEC  =   -374559.8002  EHBOND  =         0.0000  RESTRAINT  =         0.0000
 EKCMT  =         0.0000  VIRIAL  =         0.0000  VOLUME     =   1256136.8275
                                                    SURFTEN    =         0.0000
                                                    Density    =         1.0105
 ------------------------------------------------------------------------------


 NSTEP =  2590000   TIME(PS) =    6180.000  TEMP(K) =   309.51  PRESS =     0.0
 Etot   =   -212540.7400  EKtot   =     85058.2812  EPtot      =   -297599.0212
 BOND   =      6714.2250  ANGLE   =     26181.9753  DIHED      =     18348.8761
 1-4 NB =      6340.8623  1-4 EEL =      3499.0089  VDWAALS    =     16293.4395
 EELEC  =   -374977.4083  EHBOND  =         0.0000  RESTRAINT  =         0.0000
 EKCMT  =         0.0000  VIRIAL  =         0.0000  VOLUME     =   1253258.0384
                                                    SURFTEN    =         0.0000
                                                    Density    =         1.0128
 ------------------------------------------------------------------------------


 NSTEP =  2595000   TIME(PS) =    6190.000  TEMP(K) =   310.71  PRESS =     0.0
 Etot   =   -211909.5438  EKtot   =     85387.8125  EPtot      =   -297297.3563
 BOND   =      6789.7952  ANGLE   =     26170.7255  DIHED      =     18459.3645
 1-4 NB =      6355.1060  1-4 EEL =      3529.1725  VDWAALS    =     16588.9416
 EELEC  =   -375190.4618  EHBOND  =         0.0000  RESTRAINT  =         0.0000
 EKCMT  =         0.0000  VIRIAL  =         0.0000  VOLUME     =   1257085.6475
                                                    SURFTEN    =         0.0000
                                                    Density    =         1.0097
 ------------------------------------------------------------------------------


 NSTEP =  2600000   TIME(PS) =    6200.000  TEMP(K) =   309.30  PRESS =     0.0
 Etot   =   -211964.3863  EKtot   =     85001.4062  EPtot      =   -296965.7926
 BOND   =      6767.7960  ANGLE   =     26313.5803  DIHED      =     18297.4627
 1-4 NB =      6320.9867  1-4 EEL =      3397.1887  VDWAALS    =     15619.4972
 EELEC  =   -373682.3041  EHBOND  =         0.0000  RESTRAINT  =         0.0000
 EKCMT  =         0.0000  VIRIAL  =         0.0000  VOLUME     =   1258269.6897
                                                    SURFTEN    =         0.0000
                                                    Density    =         1.0088
 ------------------------------------------------------------------------------


 NSTEP =  2605000   TIME(PS) =    6210.000  TEMP(K) =   309.10  PRESS =     0.0
 Etot   =   -211578.4046  EKtot   =     84946.8359  EPtot      =   -296525.2406
 BOND   =      6825.3875  ANGLE   =     26499.9633  DIHED      =     18491.3276
 1-4 NB =      6329.6182  1-4 EEL =      3525.9615  VDWAALS    =     16085.9678
 EELEC  =   -374283.4665  EHBOND  =         0.0000  RESTRAINT  =         0.0000
 EKCMT  =         0.0000  VIRIAL  =         0.0000  VOLUME     =   1257313.3197
                                                    SURFTEN    =         0.0000
                                                    Density    =         1.0095
 ------------------------------------------------------------------------------


 NSTEP =  2610000   TIME(PS) =    6220.000  TEMP(K) =   308.82  PRESS =     0.0
 Etot   =   -212667.0060  EKtot   =     84868.5781  EPtot      =   -297535.5841
 BOND   =      6638.2447  ANGLE   =     26392.1530  DIHED      =     18346.3757
 1-4 NB =      6282.4913  1-4 EEL =      3478.7052  VDWAALS    =     16111.1264
 EELEC  =   -374784.6805  EHBOND  =         0.0000  RESTRAINT  =         0.0000
 EKCMT  =         0.0000  VIRIAL  =         0.0000  VOLUME     =   1254635.0576
                                                    SURFTEN    =         0.0000
                                                    Density    =         1.0117
 ------------------------------------------------------------------------------


 NSTEP =  2615000   TIME(PS) =    6230.000  TEMP(K) =   311.36  PRESS =     0.0
 Etot   =   -211619.9921  EKtot   =     85568.5703  EPtot      =   -297188.5624
 BOND   =      6844.0134  ANGLE   =     26302.9512  DIHED      =     18465.6469
 1-4 NB =      6314.2113  1-4 EEL =      3517.5720  VDWAALS    =     16145.4979
 EELEC  =   -374778.4551  EHBOND  =         0.0000  RESTRAINT  =         0.0000
 EKCMT  =         0.0000  VIRIAL  =         0.0000  VOLUME     =   1255881.6262
                                                    SURFTEN    =         0.0000
                                                    Density    =         1.0107
 ------------------------------------------------------------------------------


 NSTEP =  2620000   TIME(PS) =    6240.000  TEMP(K) =   311.58  PRESS =     0.0
 Etot   =   -211130.4111  EKtot   =     85626.8047  EPtot      =   -296757.2158
 BOND   =      6652.0424  ANGLE   =     26500.2397  DIHED      =     18388.6169
 1-4 NB =      6373.4638  1-4 EEL =      3463.1626  VDWAALS    =     16167.2733
 EELEC  =   -374302.0145  EHBOND  =         0.0000  RESTRAINT  =         0.0000
 EKCMT  =         0.0000  VIRIAL  =         0.0000  VOLUME     =   1258053.6795
                                                    SURFTEN    =         0.0000
                                                    Density    =         1.0089
 ------------------------------------------------------------------------------


 NSTEP =  2625000   TIME(PS) =    6250.000  TEMP(K) =   310.12  PRESS =     0.0
 Etot   =   -212132.3996  EKtot   =     85226.7188  EPtot      =   -297359.1183
 BOND   =      6753.2051  ANGLE   =     26122.1494  DIHED      =     18420.7096
 1-4 NB =      6286.8083  1-4 EEL =      3406.2984  VDWAALS    =     15772.8545
 EELEC  =   -374121.1437  EHBOND  =         0.0000  RESTRAINT  =         0.0000
 EKCMT  =         0.0000  VIRIAL  =         0.0000  VOLUME     =   1256116.7090
                                                    SURFTEN    =         0.0000
                                                    Density    =         1.0105
 ------------------------------------------------------------------------------


 NSTEP =  2630000   TIME(PS) =    6260.000  TEMP(K) =   308.76  PRESS =     0.0
 Etot   =   -212233.3744  EKtot   =     84853.0625  EPtot      =   -297086.4369
 BOND   =      6776.1141  ANGLE   =     26358.6931  DIHED      =     18342.9490
 1-4 NB =      6327.8371  1-4 EEL =      3407.3947  VDWAALS    =     15935.2123
 EELEC  =   -374234.6371  EHBOND  =         0.0000  RESTRAINT  =         0.0000
 EKCMT  =         0.0000  VIRIAL  =         0.0000  VOLUME     =   1255792.1102
                                                    SURFTEN    =         0.0000
                                                    Density    =         1.0108
 ------------------------------------------------------------------------------


 NSTEP =  2635000   TIME(PS) =    6270.000  TEMP(K) =   309.43  PRESS =     0.0
 Etot   =   -212407.6055  EKtot   =     85036.0469  EPtot      =   -297443.6524
 BOND   =      6628.6679  ANGLE   =     26219.0843  DIHED      =     18388.7609
 1-4 NB =      6391.5062  1-4 EEL =      3478.7699  VDWAALS    =     16706.9027
 EELEC  =   -375257.3443  EHBOND  =         0.0000  RESTRAINT  =         0.0000
 EKCMT  =         0.0000  VIRIAL  =         0.0000  VOLUME     =   1253493.6096
                                                    SURFTEN    =         0.0000
                                                    Density    =         1.0126
 ------------------------------------------------------------------------------


 NSTEP =  2640000   TIME(PS) =    6280.000  TEMP(K) =   310.96  PRESS =     0.0
 Etot   =   -211360.7434  EKtot   =     85458.1719  EPtot      =   -296818.9152
 BOND   =      6640.8455  ANGLE   =     26523.9981  DIHED      =     18478.8956
 1-4 NB =      6324.1399  1-4 EEL =      3459.0939  VDWAALS    =     16335.5269
 EELEC  =   -374581.4151  EHBOND  =         0.0000  RESTRAINT  =         0.0000
 EKCMT  =         0.0000  VIRIAL  =         0.0000  VOLUME     =   1255701.2768
                                                    SURFTEN    =         0.0000
                                                    Density    =         1.0108
 ------------------------------------------------------------------------------


 NSTEP =  2645000   TIME(PS) =    6290.000  TEMP(K) =   309.12  PRESS =     0.0
 Etot   =   -212496.7029  EKtot   =     84951.1797  EPtot      =   -297447.8826
 BOND   =      6688.6874  ANGLE   =     26235.3589  DIHED      =     18425.6307
 1-4 NB =      6305.9900  1-4 EEL =      3502.2159  VDWAALS    =     16103.9298
 EELEC  =   -374709.6952  EHBOND  =         0.0000  RESTRAINT  =         0.0000
 EKCMT  =         0.0000  VIRIAL  =         0.0000  VOLUME     =   1256465.4060
                                                    SURFTEN    =         0.0000
                                                    Density    =         1.0102
 ------------------------------------------------------------------------------


 NSTEP =  2650000   TIME(PS) =    6300.000  TEMP(K) =   311.13  PRESS =     0.0
 Etot   =   -212236.3734  EKtot   =     85504.0156  EPtot      =   -297740.3890
 BOND   =      6676.9784  ANGLE   =     26115.0679  DIHED      =     18351.6789
 1-4 NB =      6261.1577  1-4 EEL =      3519.4763  VDWAALS    =     16147.7685
 EELEC  =   -374812.5167  EHBOND  =         0.0000  RESTRAINT  =         0.0000
 EKCMT  =         0.0000  VIRIAL  =         0.0000  VOLUME     =   1257125.7442
                                                    SURFTEN    =         0.0000
                                                    Density    =         1.0097
 ------------------------------------------------------------------------------


 NSTEP =  2655000   TIME(PS) =    6310.000  TEMP(K) =   310.53  PRESS =     0.0
 Etot   =   -212014.6715  EKtot   =     85337.9844  EPtot      =   -297352.6559
 BOND   =      6658.3883  ANGLE   =     26168.8575  DIHED      =     18289.9774
 1-4 NB =      6255.1114  1-4 EEL =      3467.4976  VDWAALS    =     16420.3591
 EELEC  =   -374612.8471  EHBOND  =         0.0000  RESTRAINT  =         0.0000
 EKCMT  =         0.0000  VIRIAL  =         0.0000  VOLUME     =   1257951.7527
                                                    SURFTEN    =         0.0000
                                                    Density    =         1.0090
 ------------------------------------------------------------------------------


 NSTEP =  2660000   TIME(PS) =    6320.000  TEMP(K) =   310.73  PRESS =     0.0
 Etot   =   -212011.0290  EKtot   =     85394.9141  EPtot      =   -297405.9431
 BOND   =      6715.5618  ANGLE   =     26346.2664  DIHED      =     18306.2240
 1-4 NB =      6258.2485  1-4 EEL =      3540.9937  VDWAALS    =     16024.5080
 EELEC  =   -374597.7454  EHBOND  =         0.0000  RESTRAINT  =         0.0000
 EKCMT  =         0.0000  VIRIAL  =         0.0000  VOLUME     =   1257094.5589
                                                    SURFTEN    =         0.0000
                                                    Density    =         1.0097
 ------------------------------------------------------------------------------


 NSTEP =  2665000   TIME(PS) =    6330.000  TEMP(K) =   310.07  PRESS =     0.0
 Etot   =   -211731.9121  EKtot   =     85212.3828  EPtot      =   -296944.2949
 BOND   =      6762.4249  ANGLE   =     26319.1643  DIHED      =     18490.9255
 1-4 NB =      6304.2988  1-4 EEL =      3481.8491  VDWAALS    =     16406.0958
 EELEC  =   -374709.0533  EHBOND  =         0.0000  RESTRAINT  =         0.0000
 EKCMT  =         0.0000  VIRIAL  =         0.0000  VOLUME     =   1259425.2043
                                                    SURFTEN    =         0.0000
                                                    Density    =         1.0078
 ------------------------------------------------------------------------------


 NSTEP =  2670000   TIME(PS) =    6340.000  TEMP(K) =   310.32  PRESS =     0.0
 Etot   =   -212277.2115  EKtot   =     85282.0391  EPtot      =   -297559.2506
 BOND   =      6766.5941  ANGLE   =     26157.2960  DIHED      =     18314.5339
 1-4 NB =      6328.2773  1-4 EEL =      3487.6627  VDWAALS    =     16841.2951
 EELEC  =   -375454.9097  EHBOND  =         0.0000  RESTRAINT  =         0.0000
 EKCMT  =         0.0000  VIRIAL  =         0.0000  VOLUME     =   1257379.0580
                                                    SURFTEN    =         0.0000
                                                    Density    =         1.0095
 ------------------------------------------------------------------------------


 NSTEP =  2675000   TIME(PS) =    6350.000  TEMP(K) =   309.27  PRESS =     0.0
 Etot   =   -212138.1402  EKtot   =     84993.5859  EPtot      =   -297131.7261
 BOND   =      6645.1478  ANGLE   =     26295.7493  DIHED      =     18313.8589
 1-4 NB =      6254.3013  1-4 EEL =      3585.5312  VDWAALS    =     16218.4511
 EELEC  =   -374444.7658  EHBOND  =         0.0000  RESTRAINT  =         0.0000
 EKCMT  =         0.0000  VIRIAL  =         0.0000  VOLUME     =   1260762.8160
                                                    SURFTEN    =         0.0000
                                                    Density    =         1.0068
 ------------------------------------------------------------------------------


 NSTEP =  2680000   TIME(PS) =    6360.000  TEMP(K) =   310.17  PRESS =     0.0
 Etot   =   -211797.2752  EKtot   =     85241.1484  EPtot      =   -297038.4236
 BOND   =      6744.0535  ANGLE   =     26432.2309  DIHED      =     18454.8950
 1-4 NB =      6285.8050  1-4 EEL =      3457.8432  VDWAALS    =     16275.2611
 EELEC  =   -374688.5123  EHBOND  =         0.0000  RESTRAINT  =         0.0000
 EKCMT  =         0.0000  VIRIAL  =         0.0000  VOLUME     =   1256035.7182
                                                    SURFTEN    =         0.0000
                                                    Density    =         1.0106
[truncated: 3,227,166 more chars]
