# Supplementary material for: Intermolecular Interactions in G Protein-Coupled Receptor Allosteric Sites at the Membrane Interface from Molecular Dynamics Simulations and Quantum Chemical Calculations
Source: J Chem Inf Model. 2022 Sep 30;62(19):4736–47. doi: 10.1021/acs.jcim.2c00788 (PMC9554917; doi:10.1021/acs.jcim.2c00788)
Supplement: Supplementary file 2 — ci2c00788_si_002.zip [file ci2c00788_si_002.zip › MD_simulations_inputs/C5aR1_MD_simulations_inputs/dmpc_6c1q/cholpopc_fragement.dat]

frame    mol4
    0   0.486
    1   0.402
    2   0.439
    3   0.392
    4   0.405
    5   0.470
    6   0.431
    7   0.410
    8   0.444
    9   0.393
   10   0.416
   11   0.387
   12   0.403
   13   0.407
   14   0.372
   15   0.457
   16   0.451
   17   0.384
   18   0.411
   19   0.462
   20   0.445
   21   0.459
   22   0.433
   23   0.398
   24   0.411
   25   0.448
   26   0.428
   27   0.393
   28   0.475
   29   0.393
   30   0.430
   31   0.443
   32   0.450
   33   0.410
   34   0.461
   35   0.488
   36   0.377
   37   0.453
   38   0.448
   39   0.455
   40   0.414
   41   0.467
   42   0.434
   43   0.440
   44   0.469
   45   0.424
   46   0.437
   47   0.479
   48   0.436
   49   0.449
   50   0.703
   51   0.556
   52   0.612
   53   0.654
   54   0.596
   55   0.620
   56   0.665
   57   0.752
   58   0.678
   59   0.662
   60   0.606
   61   0.722
   62   0.698
   63   0.713
   64   0.636
   65   0.670
   66   0.690
   67   0.638
   68   0.711
   69   0.695
   70   0.694
   71   0.621
   72   0.634
   73   0.632
   74   0.681
   75   0.365
   76   0.482
   77   0.551
   78   0.470
   79   0.401
   80   0.430
   81   0.439
   82   0.421
   83   0.547
   84   0.456
   85   0.543
   86   0.402
   87   0.450
   88   0.417
   89   0.387
   90   0.455
   91   0.546
   92   0.454
   93   0.400
   94   0.496
   95   0.490
   96   0.575
   97   0.438
   98   0.507
   99   0.502
  100   0.450
  101   0.488
  102   0.559
  103   0.438
  104   0.540
  105   0.443
  106   0.470
  107   0.666
  108   0.458
  109   0.533
  110   0.502
  111   0.414
  112   0.521
  113   0.515
  114   0.442
  115   0.487
  116   0.475
  117   0.453
  118   0.478
  119   0.427
  120   0.561
  121   0.552
  122   0.546
  123   0.351
  124   0.487
  125   0.547
  126   0.541
  127   0.515
  128   0.449
  129   0.559
  130   0.360
  131   0.489
  132   0.447
  133   0.410
  134   0.477
  135   0.522
  136   0.319
  137   0.504
  138   0.508
  139   0.559
  140   0.612
  141   0.519
  142   0.487
  143   0.524
  144   0.565
  145   0.695
  146   0.696
  147   0.446
  148   0.480
  149   0.511
  150   0.505
  151   0.571
  152   0.638
  153   0.501
  154   0.570
  155   0.583
  156   0.511
  157   0.518
  158   0.534
  159   0.551
  160   0.481
  161   0.450
  162   0.449
  163   0.460
  164   0.557
  165   0.494
  166   0.604
  167   0.588
  168   0.565
  169   0.550
  170   0.509
  171   0.557
  172   0.566
  173   0.356
  174   0.450
  175   0.472
  176   0.524
  177   0.757
  178   0.418
  179   0.348
  180   0.508
  181   0.571
  182   0.517
  183   0.491
  184   0.507
  185   0.599
  186   0.570
  187   0.430
  188   0.523
  189   0.570
  190   0.598
  191   0.458
  192   0.594
  193   0.432
  194   0.590
  195   0.379
  196   0.468
  197   0.551
  198   0.450
  199   0.495
  200   0.481
  201   0.678
  202   0.325
  203   0.423
  204   0.497
  205   0.622
  206   0.335
  207   0.432
  208   0.488
  209   0.355
  210   0.376
  211   0.397
  212   0.418
  213   0.405
  214   0.444
  215   0.580
  216   0.572
  217   0.453
  218   0.486
  219   0.578
  220   0.666
  221   0.419
  222   0.553
  223   0.568
  224   0.410
  225   0.805
  226   0.475
  227   0.828
  228   0.936
  229   0.561
  230   0.752
  231   0.992
  232   0.652
  233   0.725
  234   0.655
  235   1.288
  236   0.712
  237   1.029
  238   0.887
  239   1.104
  240   0.875
  241   0.732
  242   1.151
  243   1.037
  244   0.983
  245   0.772
  246   0.635
  247   0.902
  248   0.918
  249   1.139
  250   1.010
  251   3.469
  252   3.665
  253   3.990
  254   3.844
  255   3.348
  256   3.877
  257   3.468
  258   3.290
  259   3.433
  260   3.505
  261   4.157
  262   3.582
  263   3.612
  264   3.104
  265   3.807
  266   3.494
  267   3.650
  268   3.162
  269   3.554
  270   3.518
  271   3.441
  272   3.710
  273   3.463
  274   3.351
  275   3.270
  276   3.048
  277   3.149
  278   3.336
  279   3.637
  280   3.486
  281   3.143
  282   3.788
  283   3.779
  284   2.678
  285   3.499
  286   3.462
  287   3.443
  288   3.326
  289   3.392
  290   3.248
  291   3.181
  292   3.145
  293   3.512
  294   3.578
  295   3.287
  296   3.078
  297   3.325
  298   3.133
  299   3.406
  300   3.666
  301   3.592
  302   3.454
  303   3.107
  304   3.302
  305   4.279
  306   3.712
  307   3.452
  308   3.587
  309   3.999
  310   3.746
  311   3.430
  312   3.293
  313   4.397
  314   3.438
  315   4.627
  316   4.083
  317   3.745
  318   3.874
  319   3.359
  320   4.513
  321   0.871
  322   0.766
  323   0.592
  324   0.811
  325   0.762
  326   0.577
  327   1.035
  328   0.549
  329   1.405
  330   0.837
  331   0.549
  332   0.568
  333   0.483
  334   0.964
  335   1.119
  336   1.300
  337   0.877
  338   1.320
  339   1.136
  340   0.639
  341   0.704
  342   0.648
  343   0.542
  344   0.821
  345   0.583
  346   0.891
  347   0.573
  348   0.709
  349   0.605
  350   0.623
  351   0.817
  352   0.596
  353   0.441
  354   0.842
  355   0.409
  356   0.657
  357   0.555
  358   0.636
  359   1.020
  360   0.722
  361   0.592
  362   0.760
  363   0.645
  364   0.531
  365   0.867
  366   0.512
  367   1.070
  368   0.642
  369   0.694
  370   0.812
  371   0.877
  372   0.941
  373   0.763
  374   0.955
  375   1.116
  376   1.075
  377   0.545
  378   1.205
  379   0.581
  380   1.456
  381   0.635
  382   0.679
  383   0.996
  384   0.893
  385   0.656
  386   0.809
  387   1.162
  388   0.720
  389   0.907
  390   0.902
  391   0.526
  392   1.168
  393   0.930
  394   0.834
  395   0.942
  396   0.963
  397   0.602
  398   0.266
  399   0.919
  400   0.817
  401   0.599
  402   0.769
  403   0.851
  404   0.932
  405   0.951
  406   0.979
  407   0.434
  408   0.939
  409   0.562
  410   0.679
  411   0.710
  412   0.620
  413   0.374
  414   1.229
  415   0.997
  416   0.780
  417   0.805
  418   1.206
  419   0.875
  420   1.350
  421   0.658
  422   0.617
  423   0.889
  424   0.870
  425   0.887
  426   0.587
  427   1.155
  428   0.607
  429   1.171
  430   0.417
  431   1.067
  432   1.074
  433   1.097
  434   0.857
  435   0.985
  436   0.730
  437   0.544
  438   1.395
  439   1.522
  440   0.615
  441   0.809
  442   1.251
  443   0.743
  444   0.586
  445   0.828
  446   0.716
  447   1.149
  448   1.093
  449   0.830
  450   0.786
  451   1.220
  452   1.253
  453   0.885
  454   0.772
  455   0.545
  456   0.844
  457   0.925
  458   0.763
  459   1.583
  460   1.085
  461   1.587
  462   0.910
  463   1.292
  464   1.051
  465   1.205
  466   1.584
  467   1.506
  468   1.616
  469   1.314
  470   0.660
  471   1.239
  472   0.646
  473   1.497
  474   1.153
  475   0.739
  476   0.827
  477   0.896
  478   0.425
  479   0.909
  480   1.025
  481   0.831
  482   0.494
  483   0.740
  484   0.659
  485   0.905
  486   0.929
  487   1.098
  488   0.689
  489   1.017
  490   0.839
  491   0.825
  492   1.467
  493   0.923
  494   0.565
  495   0.685
  496   0.845
  497   1.356
  498   1.221
  499   1.201
  500   1.435
  501   1.750
  502   0.999
  503   1.579
  504   0.894
  505   1.191
  506   1.397
  507   1.228
  508   1.285
  509   1.052
  510   0.811
  511   1.464
  512   1.222
  513   0.731
  514   0.851
  515   1.199
  516   1.026
  517   1.057
  518   0.774
  519   0.798
  520   1.505
  521   1.096
  522   0.851
  523   0.659
  524   1.352
  525   1.101
  526   0.615
  527   1.120
  528   0.834
  529   0.849
  530   1.082
  531   0.617
  532   0.792
  533   0.448
  534   0.722
  535   0.924
  536   1.306
  537   0.839
  538   1.145
  539   0.917
  540   0.785
  541   0.787
  542   1.345
  543   1.065
  544   0.970
  545   0.861
  546   1.439
  547   1.096
  548   1.337
  549   0.722
  550   0.713
  551   0.767
  552   1.113
  553   1.134
  554   1.035
  555   1.010
  556   1.433
  557   1.360
  558   0.890
  559   0.866
  560   1.161
  561   1.401
  562   0.900
  563   0.645
  564   1.176
  565   1.027
  566   1.737
  567   0.866
  568   1.000
  569   0.654
  570   1.114
  571   0.750
  572   1.430
  573   0.902
  574   1.008
  575   0.713
  576   0.895
  577   1.362
  578   1.173
  579   1.270
  580   0.817
  581   0.769
  582   0.907
  583   1.320
  584   0.906
  585   0.692
  586   0.851
  587   1.428
  588   0.764
  589   0.576
  590   1.589
  591   0.687
  592   1.188
  593   0.877
  594   0.831
  595   1.218
  596   1.242
  597   0.851
  598   1.056
  599   0.497
  600   0.792
  601   1.129
  602   1.096
  603   1.473
  604   1.212
  605   1.214
  606   1.288
  607   1.034
  608   0.554
  609   0.792
  610   1.035
  611   0.769
  612   1.347
  613   1.142
  614   0.829
  615   1.019
  616   1.004
  617   1.254
  618   1.016
  619   0.601
  620   1.362
  621   0.847
  622   0.334
  623   0.968
  624   1.126
  625   0.611
  626   1.502
  627   0.607
  628   0.923
  629   0.986
  630   0.690
  631   0.814
  632   0.621
  633   1.230
  634   0.374
  635   1.008
  636   0.889
  637   1.296
  638   0.990
  639   0.910
  640   1.451
  641   1.165
  642   0.754
  643   0.861
  644   0.857
  645   2.476
  646   1.698
  647   1.842
  648   0.771
  649   1.317
  650   0.828
  651   0.859
  652   0.678
  653   1.229
  654   0.802
  655   1.202
  656   1.005
  657   1.511
  658   1.155
  659   1.279
  660   1.262
  661   1.295
  662   1.666
  663   0.777
  664   0.973
  665   0.694
  666   1.100
  667   1.159
  668   0.939
  669   0.692
  670   1.423
  671   0.826
  672   0.639
  673   1.138
  674   0.751
  675   0.681
  676   0.418
  677   0.507
  678   0.566
  679   0.271
  680   1.119
  681   1.250
  682   0.419
  683   0.468
  684   0.606
  685   0.871
  686   0.607
  687   0.295
  688   0.735
  689   0.523
  690   0.719
  691   0.949
  692   0.735
  693   0.898
  694   1.141
  695   1.325
  696   0.764
  697   0.632
  698   0.427
  699   0.421
  700   0.576
  701   0.497
  702   0.468
  703   0.941
  704   1.227
  705   1.281
  706   0.530
  707   0.707
  708   0.549
  709   0.487
  710   0.343
  711   0.432
  712   0.687
  713   0.724
  714   0.607
  715   0.354
  716   0.805
  717   0.705
  718   0.737
  719   0.771
  720   0.590
  721   0.794
  722   0.720
  723   0.692
  724   0.886
  725   0.935
  726   0.440
  727   0.761
  728   0.876
  729   0.856
  730   0.982
  731   1.001
  732   0.862
  733   1.037
  734   0.366
  735   0.590
  736   0.615
  737   0.652
  738   1.237
  739   0.520
  740   1.057
  741   1.108
  742   1.055
  743   0.962
  744   1.317
  745   0.764
  746   0.777
  747   0.416
  748   0.456
  749   1.008
  750   0.635
  751   0.993
  752   0.738
  753   0.788
  754   1.050
  755   1.212
  756   0.686
  757   1.332
  758   1.035
  759   0.816
  760   0.574
  761   0.745
  762   0.824
  763   0.631
  764   0.533
  765   1.050
  766   0.511
  767   0.480
  768   0.871
  769   0.770
  770   0.612
  771   0.363
  772   0.666
  773   0.495
  774   0.934
  775   0.584
  776   1.060
  777   0.941
  778   0.595
  779   0.527
  780   1.028
  781   0.802
  782   0.990
  783   0.605
  784   0.396
  785   0.774
  786   1.042
  787   0.906
  788   0.503
  789   0.584
  790   0.739
  791   1.830
  792   0.458
  793   0.458
  794   0.771
  795   0.763
  796   0.817
  797   0.521
  798   0.751
  799   0.387
  800   0.578
  801   0.443
  802   0.463
  803   0.974
  804   0.493
  805   1.232
  806   0.876
  807   0.982
  808   0.473
  809   0.713
  810   0.606
  811   0.642
  812   0.747
  813   1.011
  814   0.570
  815   1.077
  816   0.741
  817   1.002
  818   1.083
  819   0.801
  820   0.626
  821   0.619
  822   1.110
  823   1.077
  824   0.638
  825   1.060
  826   1.168
  827   0.878
  828   0.710
  829   1.029
  830   0.693
  831   0.623
  832   0.859
  833   1.027
  834   0.776
  835   0.683
  836   1.261
  837   0.577
  838   0.521
  839   0.868
  840   0.931
  841   0.641
  842   0.430
  843   1.022
  844   0.895
  845   1.192
  846   0.581
  847   0.791
  848   0.748
  849   0.994
  850   0.819
  851   0.745
  852   0.572
  853   0.545
  854   1.137
  855   1.272
  856   1.350
  857   1.341
  858   0.863
  859   0.874
  860   0.983
  861   0.844
  862   1.329
  863   0.523
  864   0.926
  865   1.481
  866   1.702
  867   1.943
  868   1.025
  869   2.448
  870   0.891
  871   1.410
  872   0.511
  873   0.666
  874   0.575
  875   0.786
  876   0.808
  877   0.477
  878   0.659
  879   0.773
  880   0.669
  881   0.415
  882   0.651
  883   0.600
  884   0.835
  885   0.765
  886   0.358
  887   0.541
  888   0.559
  889   0.847
  890   0.536
  891   0.333
  892   0.581
  893   0.390
  894   1.189
  895   0.355
  896   0.687
  897   0.721
  898   1.402
  899   0.544
  900   0.971
  901   0.618
  902   0.911
  903   0.708
  904   0.917
  905   0.957
  906   0.659
  907   0.325
  908   0.705
  909   1.077
  910   1.438
  911   0.714
  912   0.772
  913   0.652
  914   0.538
  915   0.728
  916   0.855
  917   0.610
  918   0.803
  919   0.616
  920   0.999
  921   0.930
  922   0.860
  923   0.873
  924   1.430
  925   0.859
  926   0.466
  927   1.015
  928   0.590
  929   0.563
  930   0.846
  931   0.637
  932   0.645
  933   0.908
  934   0.444
  935   0.648
  936   0.809
  937   0.519
  938   0.721
  939   1.004
  940   0.636
  941   0.597
  942   0.885
  943   0.798
  944   0.893
  945   0.726
  946   0.564
  947   0.660
  948   0.458
  949   0.440
  950   0.894
  951   0.820
  952   0.638
  953   0.628
  954   0.531
  955   0.820
  956   0.522
  957   0.518
  958   0.487
  959   1.002
  960   0.680
  961   1.084
  962   0.593
  963   0.897
  964   0.877
  965   0.834
  966   0.428
  967   0.846
  968   0.854
  969   0.702
  970   0.775
  971   0.506
  972   0.725
  973   0.358
  974   0.393
  975   0.713
  976   0.425
  977   0.596
  978   0.761
  979   0.560
  980   1.075
  981   0.584
  982   0.942
  983   0.614
  984   0.821
  985   0.662
  986   0.611
  987   0.970
  988   0.444
  989   0.479
  990   0.538
  991   0.735
  992   0.447
  993   1.095
  994   0.594
  995   0.778
  996   0.716
  997   0.454
  998   0.897
  999   1.157
 1000   0.647
 1001   0.991
 1002   1.132
 1003   0.903
 1004   0.492
 1005   0.747
 1006   0.737
 1007   0.735
 1008   0.546
 1009   0.404
 1010   0.843
 1011   0.828
 1012   0.579
 1013   0.791
 1014   0.641
 1015   0.943
 1016   1.090
 1017   0.815
 1018   0.789
 1019   0.773
 1020   3.402
 1021   2.990
 1022   0.572
 1023   0.759
 1024   1.014
 1025   0.741
 1026   0.850
 1027   0.340
 1028   0.685
 1029   1.268
 1030   1.469
 1031   0.835
 1032   1.099
 1033   0.962
 1034   0.800
 1035   0.920
 1036   1.208
 1037   0.695
 1038   1.163
 1039   1.242
 1040   0.800
 1041   1.036
 1042   0.952
 1043   1.155
 1044   0.760
 1045   0.988
 1046   0.907
 1047   1.088
 1048   0.819
 1049   0.467
 1050   0.613
 1051   1.039
 1052   0.950
 1053   0.832
 1054   0.610
 1055   0.825
 1056   0.834
 1057   1.013
 1058   0.750
 1059   0.894
 1060   0.658
 1061   0.819
 1062   0.629
 1063   0.608
 1064   0.684
 1065   0.560
 1066   0.947
 1067   0.457
 1068   1.286
 1069   0.516
 1070   0.699
 1071   0.725
 1072   0.991
 1073   0.897
 1074   0.881
 1075   0.864
 1076   0.960
 1077   1.071
 1078   0.804
 1079   0.635
 1080   1.161
 1081   1.092
 1082   1.351
 1083   1.005
 1084   0.680
 1085   1.265
 1086   0.824
 1087   0.801
 1088   0.474
 1089   1.180
 1090   1.029
 1091   0.825
 1092   1.010
 1093   0.492
 1094   1.025
 1095   1.023
 1096   1.091
 1097   0.735
 1098   1.160
 1099   0.452
 1100   0.704
 1101   1.172
 1102   1.347
 1103   0.885
 1104   0.552
 1105   0.544
 1106   0.742
 1107   0.408
 1108   1.128
 1109   0.907
 1110   1.505
 1111   1.220
 1112   0.828
 1113   1.259
 1114   1.801
 1115   0.762
 1116   0.655
 1117   0.552
 1118   0.677
 1119   0.901
 1120   0.387
 1121   0.566
 1122   0.503
 1123   0.570
 1124   0.573
 1125   0.541
 1126   0.475
 1127   1.124
 1128   0.737
 1129   1.550
 1130   0.422
 1131   0.732
 1132   0.697
 1133   0.729
 1134   0.725
 1135   0.750
 1136   0.786
 1137   0.909
 1138   0.939
 1139   0.909
 1140   0.815
 1141   0.453
 1142   0.702
 1143   0.764
 1144   0.681
 1145   0.608
 1146   0.640
 1147   0.609
 1148   0.579
 1149   0.539
 1150   1.079
 1151   0.964
 1152   0.543
 1153   0.415
 1154   0.922
 1155   0.815
 1156   0.956
 1157   0.936
 1158   0.613
 1159   0.809
 1160   0.517
 1161   0.751
 1162   0.801
 1163   0.757
 1164   0.560
 1165   0.904
 1166   0.780
 1167   0.881
 1168   1.119
 1169   0.837
 1170   0.423
 1171   0.753
 1172   0.870
 1173   0.948
 1174   0.538
 1175   0.638
 1176   1.202
 1177   0.531
 1178   0.689
 1179   0.869
 1180   0.549
 1181   0.832
 1182   0.931
 1183   1.189
 1184   0.994
 1185   0.940
 1186   1.092
 1187   0.677
 1188   1.097
 1189   0.446
 1190   0.887
 1191   0.887
 1192   0.547
 1193   1.049
 1194   0.695
 1195   0.579
 1196   1.131
 1197   1.160
 1198   0.932
 1199   0.738
 1200   0.920
 1201   0.964
 1202   0.544
 1203   0.966
 1204   0.797
 1205   0.468
 1206   0.836
 1207   0.790
 1208   0.719
 1209   0.722
 1210   0.439
 1211   0.793
 1212   0.570
 1213   0.629
 1214   1.152
 1215   0.957
 1216   0.780
 1217   0.606
 1218   0.511
 1219   0.832
 1220   0.943
 1221   0.878
 1222   0.980
 1223   0.750
 1224   0.639
 1225   0.672
 1226   0.528
 1227   0.795
 1228   0.712
 1229   0.953
 1230   0.598
 1231   1.025
 1232   0.444
 1233   1.047
 1234   0.820
 1235   1.223
 1236   1.127
 1237   1.207
 1238   0.784
 1239   0.863
 1240   1.097
 1241   1.451
 1242   0.683
 1243   1.141
 1244   1.347
 1245   0.716
 1246   0.600
 1247   1.053
 1248   1.006
 1249   0.881
 1250   1.047
 1251   0.657
 1252   1.172
 1253   0.932
 1254   1.082
 1255   0.996
 1256   1.339
 1257   1.159
 1258   1.047
 1259   0.908
 1260   1.157
 1261   1.377
 1262   0.957
 1263   0.876
 1264   1.188
 1265   1.422
 1266   1.138
 1267   1.390
 1268   0.658
 1269   0.945
 1270   0.773
 1271   0.749
 1272   0.759
 1273   1.260
 1274   0.624
 1275   0.582
 1276   0.664
 1277   0.696
 1278   0.485
 1279   0.361
 1280   0.504
 1281   1.008
 1282   0.795
 1283   0.786
 1284   0.896
 1285   0.494
 1286   0.480
 1287   0.413
 1288   0.386
 1289   0.939
 1290   0.541
 1291   0.956
 1292   0.654
 1293   0.532
 1294   0.526
 1295   0.663
 1296   0.574
 1297   1.118
 1298   0.716
 1299   1.007
 1300   0.872
 1301   0.544
 1302   0.375
 1303   0.647
 1304   0.776
 1305   0.724
 1306   0.461
 1307   0.678
 1308   0.749
 1309   0.685
 1310   0.599
 1311   0.612
 1312   0.935
 1313   0.811
 1314   0.496
 1315   0.614
 1316   0.754
 1317   0.589
 1318   0.845
 1319   0.704
 1320   0.857
 1321   0.768
 1322   0.429
 1323   0.357
 1324   0.626
 1325   0.825
 1326   0.726
 1327   0.674
 1328   0.812
 1329   0.856
 1330   0.806
 1331   0.622
 1332   1.063
 1333   0.815
 1334   0.571
 1335   0.601
 1336   0.571
 1337   1.027
 1338   0.753
 1339   1.061
 1340   0.686
 1341   0.724
 1342   1.260
 1343   0.949
 1344   0.726
 1345   0.709
 1346   0.872
 1347   0.554
 1348   0.510
 1349   0.527
 1350   0.648
 1351   0.836
 1352   0.608
 1353   0.639
 1354   0.481
 1355   0.475
 1356   0.801
 1357   0.832
 1358   0.587
 1359   0.612
 1360   0.547
 1361   0.358
 1362   0.458
 1363   0.536
 1364   0.680
 1365   1.021
 1366   0.513
 1367   0.525
 1368   0.685
 1369   1.625
 1370   1.583
 1371   0.682
 1372   0.568
 1373   0.793
 1374   0.712
 1375   0.485
 1376   0.406
 1377   0.381
 1378   0.863
 1379   0.685
 1380   0.570
 1381   0.950
 1382   0.768
 1383   0.466
 1384   0.886
 1385   0.763
 1386   0.724
 1387   0.650
 1388   0.606
 1389   0.446
 1390   0.521
 1391   0.600
 1392   0.573
 1393   0.859
 1394   0.792
 1395   0.551
 1396   0.560
 1397   1.554
 1398   0.673
 1399   0.988
 1400   0.638
 1401   0.674
 1402   1.155
 1403   0.453
 1404   0.648
 1405   0.425
 1406   0.456
 1407   0.546
 1408   0.547
 1409   0.413
 1410   1.313
 1411   1.132
 1412   1.261
 1413   0.567
 1414   0.596
 1415   0.542
 1416   0.349
 1417   0.508
 1418   1.213
 1419   0.467
 1420   0.613
 1421   0.701
 1422   0.367
 1423   0.392
 1424   0.731
 1425   0.763
 1426   0.981
 1427   0.775
 1428   0.465
 1429   1.071
 1430   1.011
 1431   0.780
 1432   0.810
 1433   0.635
 1434   0.826
 1435   0.841
 1436   0.918
 1437   1.034
 1438   0.466
 1439   0.511
 1440   0.843
 1441   0.754
 1442   0.616
 1443   0.481
 1444   1.014
 1445   0.706
 1446   0.623
 1447   0.594
 1448   0.633
 1449   0.807
 1450   0.616
 1451   0.866
 1452   0.916
 1453   0.865
 1454   0.373
 1455   0.454
 1456   0.933
 1457   0.593
 1458   0.634
 1459   0.947
 1460   0.588
 1461   0.832
 1462   1.117
 1463   0.835
 1464   0.515
 1465   1.249
 1466   0.893
 1467   1.259
 1468   0.995
 1469   0.981
 1470   1.262
 1471   1.331
 1472   0.689
 1473   1.066
 1474   0.935
 1475   0.373
 1476   0.979
 1477   1.011
 1478   0.390
 1479   0.741
 1480   0.415
 1481   1.144
 1482   0.964
 1483   1.366
 1484   0.686
 1485   0.741
 1486   0.567
 1487   1.317
 1488   1.127
 1489   1.330
 1490   1.066
 1491   0.951
 1492   0.853
 1493   1.049
 1494   0.617
 1495   0.704
 1496   0.882
 1497   0.914
 1498   0.658
 1499   0.888
 1500   0.856
 1501   1.089
 1502   0.627
 1503   0.873
 1504   0.564
 1505   0.843
 1506   0.617
 1507   0.740
 1508   0.459
 1509   0.837
 1510   0.705
 1511   1.107
 1512   0.902
 1513   0.718
 1514   0.886
 1515   0.674
 1516   0.775
 1517   1.007
 1518   0.801
 1519   0.564
 1520   0.701
 1521   0.535
 1522   0.825
 1523   0.472
 1524   1.069
 1525   1.868
 1526   1.077
 1527   0.776
 1528   0.510
 1529   0.800
 1530   0.859
 1531   0.704
 1532   0.460
 1533   1.119
 1534   0.980
 1535   0.846
 1536   0.589
 1537   0.541
 1538   0.705
 1539   0.393
 1540   0.582
 1541   0.499
 1542   0.579
 1543   1.105
 1544   0.540
 1545   0.577
 1546   1.298
 1547   0.530
 1548   0.438
 1549   0.575
 1550   0.707
 1551   0.871
 1552   0.904
 1553   0.690
 1554   0.474
 1555   0.919
 1556   0.756
 1557   0.556
 1558   0.555
 1559   0.878
 1560   1.042
 1561   0.669
 1562   0.429
 1563   0.991
 1564   1.880
 1565   1.365
 1566   0.560
 1567   0.658
 1568   0.982
 1569   0.733
 1570   0.839
 1571   0.735
 1572   0.957
 1573   0.319
 1574   0.824
 1575   0.579
 1576   1.077
 1577   0.388
 1578   0.575
 1579   0.951
 1580   0.891
 1581   0.678
 1582   0.480
 1583   0.706
 1584   0.553
 1585   0.642
 1586   0.929
 1587   0.904
 1588   0.665
 1589   0.572
 1590   0.756
 1591   0.500
 1592   0.893
 1593   0.972
 1594   0.483
 1595   0.752
 1596   0.873
 1597   0.476
 1598   0.630
 1599   0.996
 1600   0.717
 1601   0.825
 1602   0.730
 1603   0.995
 1604   0.549
 1605   0.556
 1606   0.836
 1607   0.613
 1608   0.992
 1609   0.814
 1610   0.712
 1611   0.924
 1612   0.668
 1613   1.246
 1614   0.810
 1615   0.685
 1616   1.025
 1617   0.709
 1618   1.112
 1619   0.951
 1620   0.863
 1621   0.870
 1622   3.132
 1623   3.250
 1624   0.846
 1625   0.531
 1626   0.619
 1627   0.406
 1628   0.570
 1629   0.823
 1630   0.726
 1631   0.886
 1632   0.997
 1633   0.844
 1634   0.782
 1635   0.706
 1636   0.689
 1637   0.639
 1638   0.601
 1639   0.798
 1640   1.081
 1641   0.780
 1642   0.877
 1643   0.378
 1644   0.826
 1645   0.439
 1646   0.756
 1647   0.926
 1648   1.254
 1649   0.448
 1650   0.814
 1651   0.765
 1652   0.795
 1653   0.763
 1654   1.102
 1655   0.700
 1656   1.163
 1657   0.497
 1658   0.476
 1659   0.476
 1660   0.751
 1661   0.642
 1662   0.918
 1663   0.424
 1664   0.342
 1665   0.730
 1666   0.523
 1667   0.501
 1668   0.767
 1669   0.370
 1670   1.086
 1671   0.713
 1672   0.675
 1673   0.293
 1674   0.598
 1675   1.305
 1676   1.617
 1677   1.901
 1678   0.872
 1679   0.731
 1680   0.896
 1681   1.415
 1682   0.932
 1683   0.816
 1684   0.703
 1685   0.668
 1686   0.715
 1687   0.709
 1688   0.382
 1689   0.498
 1690   0.482
 1691   0.753
 1692   0.665
 1693   0.858
 1694   0.698
 1695   1.179
 1696   0.739
 1697   0.705
 1698   1.222
 1699   0.760
 1700   0.730
 1701   0.898
 1702   0.772
 1703   0.735
 1704   0.470
 1705   0.701
 1706   0.715
 1707   0.882
 1708   0.736
 1709   0.758
 1710   0.908
 1711   0.921
 1712   0.773
 1713   1.056
 1714   0.427
 1715   0.747
 1716   0.855
 1717   0.923
 1718   0.824
 1719   0.468
 1720   0.521
 1721   1.217
 1722   1.062
 1723   0.991
 1724   0.869
 1725   1.031
 1726   0.553
 1727   0.777
 1728   0.821
 1729   0.473
 1730   0.658
 1731   0.813
 1732   1.078
 1733   0.850
 1734   0.548
 1735   0.533
 1736   0.917
 1737   0.873
 1738   0.487
 1739   0.923
 1740   0.605
 1741   0.681
 1742   0.846
 1743   0.803
 1744   0.967
 1745   1.085
 1746   0.759
 1747   1.046
 1748   0.691
 1749   0.743
 1750   0.983
 1751   0.600
 1752   0.643
 1753   0.926
 1754   0.460
 1755   0.949
 1756   1.047
 1757   0.439
 1758   0.621
 1759   1.004
 1760   0.912
 1761   0.812
 1762   0.525
 1763   0.677
 1764   0.703
 1765   1.271
 1766   0.971
 1767   0.718
 1768   0.714
 1769   1.425
 1770   1.197
 1771   1.771
 1772   0.650
 1773   1.287
 1774   0.921
 1775   1.193
 1776   1.176
 1777   0.604
 1778   0.525
 1779   0.630
 1780   1.211
 1781   0.673
 1782   0.638
 1783   0.856
 1784   1.500
 1785   1.076
 1786   0.783
 1787   1.090
 1788   0.909
 1789   1.684
 1790   0.527
 1791   0.633
 1792   0.782
 1793   0.584
 1794   0.947
 1795   0.808
 1796   0.581
 1797   1.447
 1798   0.965
 1799   1.166
 1800   0.909
 1801   1.135
 1802   1.220
 1803   0.920
 1804   0.857
 1805   1.535
 1806   0.428
 1807   0.792
 1808   0.681
 1809   1.714
 1810   0.519
 1811   0.344
 1812   0.476
 1813   0.773
 1814   0.677
 1815   1.281
 1816   1.022
 1817   0.703
 1818   0.673
 1819   0.662
 1820   0.942
 1821   0.418
 1822   0.698
 1823   0.884
 1824   0.662
 1825   0.818
 1826   1.077
 1827   0.832
 1828   0.753
 1829   0.917
 1830   0.442
 1831   0.908
 1832   0.607
 1833   0.884
 1834   0.497
 1835   0.626
 1836   0.625
 1837   0.670
 1838   0.497
 1839   0.987
 1840   0.867
 1841   0.790
 1842   0.859
 1843   0.700
 1844   0.717
 1845   0.870
 1846   1.197
 1847   0.980
 1848   0.660
 1849   0.845
 1850   0.811
 1851   0.735
 1852   1.088
 1853   1.215
 1854   0.614
 1855   0.717
 1856   0.665
 1857   0.857
 1858   0.613
 1859   0.543
 1860   0.463
 1861   0.693
 1862   0.983
 1863   1.064
 1864   0.532
 1865   0.524
 1866   0.562
 1867   0.667
 1868   0.912
 1869   0.570
 1870   1.104
 1871   1.206
 1872   0.903
 1873   0.583
 1874   0.575
 1875   0.336
 1876   0.508
 1877   0.938
 1878   0.639
 1879   0.824
 1880   0.801
 1881   0.986
 1882   0.785
 1883   0.801
 1884   0.552
 1885   1.425
 1886   0.425
 1887   0.768
 1888   0.647
 1889   0.339
 1890   1.195
 1891   0.355
 1892   0.368
 1893   1.607
 1894   0.844
 1895   1.010
 1896   1.371
 1897   0.601
 1898   0.635
 1899   0.646
 1900   0.688
 1901   0.851
 1902   0.679
 1903   1.630
 1904   0.572
 1905   0.452
 1906   0.464
 1907   0.625
 1908   0.962
 1909   0.703
 1910   0.650
 1911   0.448
 1912   0.877
 1913   0.861
 1914   1.076
 1915   0.668
 1916   0.866
 1917   0.802
 1918   0.915
 1919   0.691
 1920   1.137
 1921   0.752
 1922   0.742
 1923   0.350
 1924   0.958
 1925   0.524
 1926   0.764
 1927   0.665
 1928   0.614
 1929   0.550
 1930   0.712
 1931   1.179
 1932   0.828
 1933   1.503
 1934   0.421
 1935   1.129
 1936   0.963
 1937   0.673
 1938   1.199
 1939   1.102
 1940   0.743
 1941   0.762
 1942   0.806
 1943   0.635
 1944   0.691
 1945   0.878
 1946   0.952
 1947   1.101
 1948   0.425
 1949   0.873
 1950   1.169
 1951   0.848
 1952   0.471
 1953   0.927
 1954   0.850
 1955   0.521
 1956   0.904
 1957   0.525
 1958   0.892
 1959   0.990
 1960   0.756
 1961   0.555
 1962   0.964
 1963   0.554
 1964   0.708
 1965   0.918
 1966   0.585
 1967   0.715
 1968   0.612
 1969   1.243
 1970   1.181
 1971   0.791
 1972   0.433
 1973   0.580
 1974   0.949
 1975   1.238
 1976   0.747
 1977   0.966
 1978   0.784
 1979   1.099
 1980   0.891
 1981   0.937
 1982   0.727
 1983   0.917
 1984   0.655
 1985   0.933
 1986   0.642
 1987   0.732
 1988   0.623
 1989   1.128
 1990   0.641
 1991   0.794
 1992   0.864
 1993   0.719
 1994   0.686
 1995   0.723
 1996   0.722
 1997   0.683
 1998   0.734
 1999   0.681
 2000   0.387
 2001   0.806
 2002   0.595
 2003   0.541
 2004   0.774
 2005   0.600
 2006   0.469
 2007   0.369
 2008   0.455
 2009   0.362
 2010   0.551
 2011   0.553
 2012   0.833
 2013   0.824
 2014   0.733
 2015   0.596
 2016   0.743
 2017   0.378
 2018   0.543
 2019   0.815
 2020   0.270
 2021   0.812
 2022   0.435
 2023   0.601
 2024   0.658
 2025   0.827
 2026   0.758
 2027   0.571
 2028   0.494
 2029   0.463
 2030   0.701
 2031   0.914
 2032   0.701
 2033   0.784
 2034   0.711
 2035   0.339
 2036   0.588
 2037   0.449
 2038   0.638
 2039   0.517
 2040   0.939
 2041   1.125
 2042   0.904
 2043   1.276
 2044   1.696
 2045   0.613
 2046   0.667
 2047   0.977
 2048   1.116
 2049   0.802
 2050   1.113
 2051   0.610
 2052   0.613
 2053   1.090
 2054   0.631
 2055   0.931
 2056   0.438
 2057   0.884
 2058   0.602
 2059   0.386
 2060   0.599
 2061   1.033
 2062   0.665
 2063   1.114
 2064   1.320
 2065   0.661
 2066   0.651
 2067   0.723
 2068   0.542
 2069   0.623
 2070   0.425
 2071   0.676
 2072   0.596
 2073   0.397
 2074   0.516
 2075   0.250
 2076   0.387
 2077   0.807
 2078   0.812
 2079   0.529
 2080   1.286
 2081   0.818
 2082   0.591
 2083   0.560
 2084   0.950
 2085   0.670
 2086   0.456
 2087   0.922
 2088   0.789
 2089   1.222
 2090   0.748
 2091   1.178
 2092   0.772
 2093   0.508
 2094   0.699
 2095   0.685
 2096   0.595
 2097   0.685
 2098   1.446
 2099   0.890
 2100   0.803
 2101   1.851
 2102   0.659
 2103   0.859
 2104   0.558
 2105   1.441
 2106   3.698
 2107   3.148
 2108   2.611
 2109   2.852
 2110   2.802
 2111   2.456
 2112   3.200
 2113   1.603
 2114   2.997
 2115   2.825
 2116   2.626
 2117   3.500
 2118   2.977
 2119   2.723
 2120   2.530
 2121   3.215
 2122   3.588
 2123   2.863
 2124   2.991
 2125   2.694
 2126   2.736
 2127   2.886
 2128   3.495
 2129   2.877
 2130   3.236
 2131   1.314
 2132   1.071
 2133   1.159
 2134   0.847
 2135   0.913
 2136   0.803
 2137   1.219
 2138   1.773
 2139   0.372
 2140   0.640
 2141   1.014
 2142   1.787
 2143   1.678
 2144   1.719
 2145   1.726
 2146   1.666
 2147   1.656
 2148   1.500
 2149   1.628
 2150   1.622
 2151   1.688
 2152   1.790
 2153   1.539
 2154   1.642
 2155   1.897
 2156   2.021
 2157   0.642
 2158   0.815
 2159   0.991
 2160   1.060
 2161   1.259
 2162   1.026
 2163   0.521
 2164   0.872
 2165   1.762
 2166   0.731
 2167   0.862
 2168   0.733
 2169   0.892
 2170   1.019
 2171   0.597
 2172   0.755
 2173   0.643
 2174   0.749
 2175   0.352
 2176   0.528
 2177   0.469
 2178   0.799
 2179   0.695
 2180   1.161
 2181   0.816
 2182   0.823
 2183   1.125
 2184   0.782
 2185   1.113
 2186   0.814
 2187   1.265
 2188   0.669
 2189   1.269
 2190   3.568
 2191   3.574
 2192   3.843
 2193   4.490
 2194   3.642
 2195   3.315
 2196   3.549
 2197   3.655
 2198   4.259
 2199   3.668
 2200   3.956
 2201   3.615
 2202   3.883
 2203   3.359
 2204   3.882
 2205   3.629
 2206   3.283
 2207   3.903
 2208   3.030
 2209   3.374
 2210   3.486
 2211   3.078
 2212   3.463
 2213   0.904
 2214   0.866
 2215   0.822
 2216   0.465
 2217   0.620
 2218   0.632
 2219   1.008
 2220   0.685
 2221   1.854
 2222   2.066
 2223   1.683
 2224   1.725
 2225   1.816
 2226   1.818
 2227   1.630
 2228   1.785
 2229   1.634
 2230   1.513
 2231   3.006
 2232   1.616
 2233   2.977
 2234   3.341
 2235   3.878
 2236   3.311
 2237   2.947
 2238   2.977
 2239   2.755
 2240   3.304
 2241   3.471
 2242   3.289
 2243   3.321
 2244   3.247
 2245   3.293
 2246   3.525
 2247   3.674
 2248   3.464
 2249   3.002
 2250   2.787
 2251   3.290
 2252   3.274
 2253   3.207
 2254   3.147
 2255   3.387
 2256   2.999
 2257   2.640
 2258   3.063
 2259   2.959
 2260   2.943
 2261   1.795
 2262   1.659
 2263   1.200
 2264   1.796
 2265   0.481
 2266   0.687
 2267   0.899
 2268   0.866
 2269   0.922
 2270   1.039
 2271   0.882
 2272   0.687
 2273   1.222
 2274   0.755
 2275   1.087
 2276   0.918
 2277   1.198
 2278   0.894
 2279   0.682
 2280   1.093
 2281   0.955
 2282   0.541
 2283   1.339
 2284   0.988
 2285   0.968
 2286   0.658
 2287   0.822
 2288   0.816
 2289   1.000
 2290   1.004
 2291   0.844
 2292   0.877
 2293   0.977
 2294   0.645
 2295   0.635
 2296   0.721
 2297   0.892
 2298   0.748
 2299   0.635
 2300   0.794
 2301   0.941
 2302   0.477
 2303   1.228
 2304   0.631
 2305   1.056
 2306   1.028
 2307   0.823
 2308   0.654
 2309   1.019
 2310   0.672
 2311   0.810
 2312   0.729
 2313   0.674
 2314   0.713
 2315   1.221
 2316   0.798
 2317   0.691
 2318   0.800
 2319   0.733
 2320   0.485
 2321   1.092
 2322   0.809
 2323   0.656
 2324   0.635
 2325   0.847
 2326   0.809
 2327   0.512
 2328   0.621
 2329   0.375
 2330   0.997
 2331   1.429
 2332   0.707
 2333   0.658
 2334   0.726
 2335   0.767
 2336   0.872
 2337   0.638
 2338   0.994
 2339   0.591
 2340   0.438
 2341   0.905
 2342   0.636
 2343   0.489
 2344   0.507
 2345   0.746
 2346   1.193
 2347   0.410
 2348   0.791
 2349   0.672
 2350   0.345
 2351   0.740
 2352   0.466
 2353   0.473
 2354   0.762
 2355   0.321
 2356   0.641
 2357   0.710
 2358   0.732
 2359   0.555
 2360   0.431
 2361   0.501
 2362   0.994
 2363   1.038
 2364   0.963
 2365   1.143
 2366   1.016
 2367   0.574
 2368   0.543
 2369   0.477
 2370   0.438
 2371   0.550
 2372   0.598
 2373   0.540
 2374   0.494
 2375   0.647
 2376   0.537
 2377   0.643
 2378   0.474
 2379   0.702
 2380   0.499
 2381   0.888
 2382   0.594
 2383   0.548
 2384   0.730
 2385   0.632
 2386   0.630
 2387   0.543
 2388   0.762
 2389   0.480
 2390   0.512
 2391   0.451
 2392   1.192
 2393   1.054
 2394   0.638
 2395   0.909
 2396   0.779
 2397   0.682
 2398   0.578
 2399   0.639
 2400   0.691
 2401   1.201
 2402   0.825
 2403   0.482
 2404   0.475
 2405   1.118
 2406   0.630
 2407   0.775
 2408   0.907
 2409   0.773
 2410   0.771
 2411   0.932
 2412   0.800
 2413   0.733
 2414   0.607
 2415   0.445
 2416   0.830
 2417   0.389
 2418   0.917
 2419   0.395
 2420   0.610
 2421   0.504
 2422   0.348
 2423   0.573
 2424   0.757
 2425   0.702
 2426   0.736
 2427   1.100
 2428   0.899
 2429   0.980
 2430   0.809
 2431   0.827
 2432   1.056
 2433   1.155
 2434   0.825
 2435   0.660
 2436   0.489
 2437   0.984
 2438   0.783
 2439   0.666
 2440   0.754
 2441   0.902
 2442   0.770
 2443   0.548
 2444   0.744
 2445   1.090
 2446   0.414
 2447   0.503
 2448   0.695
 2449   0.682
 2450   0.609
 2451   0.789
 2452   0.642
 2453   0.482
 2454   0.610
 2455   0.436
 2456   0.629
 2457   0.546
 2458   0.676
 2459   0.577
 2460   1.026
 2461   0.458
 2462   0.926
 2463   0.449
 2464   0.757
 2465   0.889
 2466   0.464
 2467   0.393
 2468   0.510
 2469   0.894
 2470   0.485
 2471   0.383
 2472   0.631
 2473   0.473
 2474   0.580
 2475   0.414
 2476   0.505
 2477   0.589
 2478   0.732
 2479   0.323
 2480   0.884
 2481   0.675
 2482   0.866
 2483   0.479
 2484   1.767
 2485   0.550
 2486   0.707
 2487   0.542
 2488   0.659
 2489   0.378
 2490   0.477
 2491   0.862
 2492   1.194
 2493   0.807
 2494   0.359
 2495   1.456
 2496   0.716
 2497   0.929
 2498   0.899
 2499   0.588
 2500   0.789
 2501   0.549
 2502   0.845
 2503   0.800
 2504   0.582
 2505   1.018
 2506   0.847
 2507   0.712
 2508   1.023
 2509   0.678
 2510   0.492
 2511   0.861
 2512   0.453
 2513   0.600
 2514   0.656
 2515   0.537
 2516   0.589
 2517   0.938
 2518   0.871
 2519   1.122
 2520   0.591
 2521   0.451
 2522   0.321
 2523   0.353
 2524   0.391
 2525   0.493
 2526   0.636
 2527   0.401
 2528   0.602
 2529   0.697
 2530   0.779
 2531   0.507
 2532   0.717
 2533   0.613
 2534   0.827
 2535   0.781
 2536   1.003
 2537   0.700
 2538   0.789
 2539   0.797
 2540   0.629
 2541   0.576
 2542   0.898
 2543   0.707
 2544   0.835
 2545   0.300
 2546   0.555
 2547   0.892
 2548   0.891
 2549   0.772
 2550   0.697
 2551   0.848
 2552   0.860
 2553   0.874
 2554   0.730
 2555   0.690
 2556   0.548
 2557   0.570
 2558   0.886
 2559   0.514
 2560   0.701
 2561   0.790
 2562   0.773
 2563   0.586
 2564   0.664
 2565   0.530
 2566   0.833
 2567   0.477
 2568   0.478
 2569   0.799
 2570   0.401
 2571   0.733
 2572   1.013
 2573   0.574
 2574   0.803
 2575   0.562
 2576   0.749
 2577   0.478
 2578   0.511
 2579   0.476
 2580   0.718
 2581   0.810
 2582   0.445
 2583   0.411
 2584   0.612
 2585   0.892
 2586   0.538
 2587   0.562
 2588   0.540
 2589   0.429
 2590   0.641
 2591   0.586
 2592   1.067
 2593   0.377
 2594   0.507
 2595   0.473
 2596   0.463
 2597   0.604
 2598   0.431
 2599   0.418
 2600   0.559
 2601   0.518
 2602   0.524
 2603   0.714
 2604   0.574
 2605   0.442
 2606   0.389
 2607   0.760
 2608   0.726
 2609   0.651
 2610   0.688
 2611   0.533
 2612   0.384
 2613   0.507
 2614   0.556
 2615   0.405
 2616   0.560
 2617   0.700
 2618   0.555
 2619   0.719
 2620   0.487
 2621   0.452
 2622   0.513
 2623   0.765
 2624   0.717
 2625   0.587
 2626   0.343
 2627   0.513
 2628   0.547
 2629   1.065
 2630   0.341
 2631   0.823
 2632   0.731
 2633   0.697
 2634   1.010
 2635   1.039
 2636   0.938
 2637   0.588
 2638   0.946
 2639   0.513
 2640   0.614
 2641   0.912
 2642   0.455
 2643   0.671
 2644   0.577
 2645   1.441
 2646   0.577
 2647   0.666
 2648   0.612
 2649   0.475
 2650   0.607
 2651   0.556
 2652   0.934
 2653   0.930
 2654   0.405
 2655   0.563
 2656   1.048
 2657   0.623
 2658   0.898
 2659   0.718
 2660   0.435
 2661   0.851
 2662   1.062
 2663   0.726
 2664   0.535
 2665   1.068
 2666   0.805
 2667   0.914
 2668   0.771
 2669   0.900
 2670   0.526
 2671   0.415
 2672   0.459
 2673   0.676
 2674   0.370
 2675   0.655
 2676   0.684
 2677   0.736
 2678   0.748
 2679   0.766
 2680   0.575
 2681   0.910
 2682   3.694
 2683   3.520
 2684   3.610
 2685   3.455
 2686   3.998
 2687   3.337
 2688   3.534
 2689   3.194
 2690   3.320
 2691   3.180
 2692   3.451
 2693   3.472
 2694   3.586
 2695   3.398
 2696   3.896
 2697   3.248
 2698   3.638
 2699   3.663
 2700   3.849
 2701   3.565
 2702   3.795
 2703   3.544
 2704   3.399
 2705   4.019
 2706   4.087
 2707   3.351
 2708   3.666
 2709   3.669
 2710   3.468
 2711   3.181
 2712   3.434
 2713   3.180
 2714   3.160
 2715   3.389
 2716   3.581
 2717   3.592
 2718   3.167
 2719   3.838
 2720   3.580
 2721   3.786
 2722   3.616
 2723   2.903
 2724   3.152
 2725   3.382
 2726   3.425
 2727   4.088
 2728   3.568
 2729   3.236
 2730   1.914
 2731   1.503
 2732   1.997
 2733   2.471
 2734   3.172
 2735   3.540
 2736   2.912
 2737   3.470
 2738   2.711
 2739   3.778
 2740   2.976
 2741   3.275
 2742   2.844
 2743   2.255
 2744   3.108
 2745   3.494
 2746   3.711
 2747   3.164
 2748   3.496
 2749   3.442
 2750   3.380
 2751   3.142
 2752   3.688
 2753   3.519
 2754   3.679
 2755   3.634
 2756   3.397
 2757   3.098
 2758   2.989
 2759   2.768
 2760   3.481
 2761   3.036
 2762   2.941
 2763   3.575
 2764   3.889
 2765   3.312
 2766   3.800
 2767   3.304
 2768   0.859
 2769   0.966
 2770   1.397
 2771   0.688
 2772   1.933
 2773   0.844
 2774   0.711
 2775   1.074
 2776   0.799
 2777   1.680
 2778   0.662
 2779   1.126
 2780   0.700
 2781   0.404
 2782   0.629
 2783   0.957
 2784   0.908
 2785   1.040
 2786   0.728
 2787   1.361
 2788   1.222
 2789   1.102
 2790   0.823
 2791   0.869
 2792   1.060
 2793   0.942
 2794   0.667
 2795   0.727
 2796   0.892
 2797   1.153
 2798   0.903
 2799   1.015
 2800   0.908
 2801   1.304
 2802   1.702
 2803   1.308
 2804   0.892
 2805   1.119
 2806   1.198
 2807   0.920
 2808   0.735
 2809   1.313
 2810   0.698
 2811   0.713
 2812   1.122
 2813   1.194
 2814   0.979
 2815   0.599
 2816   0.922
 2817   1.198
 2818   0.762
 2819   0.886
 2820   1.142
 2821   1.048
 2822   1.052
 2823   0.914
 2824   0.941
 2825   0.929
 2826   0.400
 2827   0.609
 2828   0.406
 2829   0.825
 2830   0.802
 2831   0.533
 2832   1.179
 2833   1.382
 2834   0.851
 2835   1.204
 2836   0.918
 2837   0.886
 2838   0.569
 2839   0.668
 2840   2.921
 2841   1.949
 2842   1.961
 2843   2.096
 2844   2.679
 2845   2.314
 2846   2.072
 2847   2.151
 2848   2.133
 2849   0.543
 2850   1.103
 2851   0.888
 2852   0.820
 2853   1.098
 2854   0.626
 2855   0.554
 2856   1.155
 2857   1.139
 2858   0.714
 2859   0.928
 2860   0.743
 2861   0.698
 2862   1.313
 2863   0.794
 2864   0.615
 2865   0.728
 2866   0.501
 2867   0.639
 2868   0.610
 2869   0.540
 2870   0.881
 2871   0.791
 2872   0.697
 2873   0.599
 2874   0.694
 2875   0.702
 2876   0.710
 2877   0.771
 2878   0.850
 2879   0.600
 2880   0.957
 2881   0.466
 2882   0.832
 2883   0.770
 2884   0.797
 2885   0.640
 2886   0.793
 2887   1.040
 2888   0.939
 2889   1.333
 2890   0.698
 2891   1.018
 2892   1.017
 2893   0.733
 2894   1.285
 2895   0.759
 2896   0.988
 2897   0.633
 2898   0.656
 2899   0.748
 2900   1.000
 2901   0.534
 2902   0.598
 2903   0.612
 2904   0.794
 2905   0.692
 2906   0.753
 2907   0.775
 2908   0.543
 2909   0.807
 2910   1.048
 2911   0.658
 2912   0.723
 2913   0.782
 2914   0.889
 2915   0.927
 2916   0.738
 2917   0.638
 2918   0.799
 2919   1.029
 2920   0.911
 2921   0.944
 2922   1.044
 2923   0.832
 2924   0.998
 2925   0.662
 2926   0.908
 2927   0.702
 2928   1.228
 2929   0.707
 2930   1.049
 2931   0.798
 2932   0.647
 2933   1.070
 2934   0.620
 2935   0.809
 2936   1.014
 2937   0.970
 2938   0.978
 2939   1.020
 2940   0.788
 2941   0.963
 2942   1.329
 2943   0.848
 2944   0.800
 2945   0.983
 2946   0.977
 2947   0.424
 2948   0.695
 2949   0.973
 2950   0.532
 2951   0.794
 2952   1.141
 2953   0.697
 2954   0.641
 2955   0.935
 2956   0.915
 2957   0.787
 2958   0.724
 2959   0.826
 2960   1.326
 2961   1.181
 2962   0.749
 2963   0.646
 2964   1.581
 2965   1.606
 2966   0.346
 2967   0.656
 2968   0.871
 2969   0.916
 2970   1.078
 2971   0.668
 2972   0.761
 2973   0.550
 2974   0.819
 2975   0.736
 2976   0.621
 2977   0.696
 2978   0.534
 2979   0.624
 2980   0.518
 2981   0.561
 2982   0.455
 2983   0.423
 2984   0.411
 2985   0.901
 2986   0.345
 2987   0.619
 2988   0.643
 2989   0.648
 2990   0.980
 2991   0.938
 2992   0.400
 2993   0.685
 2994   0.333
 2995   0.470
 2996   0.728
 2997   0.631
 2998   0.458
 2999   0.778
 3000   0.713
 3001   0.987
 3002   0.335
 3003   0.667
 3004   0.645
 3005   1.105
 3006   0.899
 3007   0.671
 3008   0.371
 3009   0.703
 3010   0.995
 3011   1.019
 3012   0.919
 3013   0.871
 3014   0.691
 3015   0.729
 3016   0.562
 3017   0.800
 3018   0.643
 3019   0.717
 3020   0.820
 3021   0.377
 3022   0.700
 3023   0.542
 3024   0.651
 3025   0.599
 3026   0.736
 3027   1.564
 3028   0.815
 3029   0.598
 3030   1.256
 3031   1.056
 3032   0.721
 3033   0.710
 3034   0.537
 3035   0.346
 3036   0.395
 3037   0.344
 3038   0.608
 3039   0.609
 3040   0.533
 3041   0.574
 3042   1.235
 3043   0.632
 3044   0.804
 3045   0.923
 3046   1.206
 3047   0.791
 3048   0.696
 3049   1.266
 3050   1.015
 3051   0.848
 3052   0.899
 3053   0.929
 3054   0.702
 3055   1.779
 3056   1.292
 3057   0.662
 3058   0.881
 3059   0.654
 3060   1.033
 3061   1.145
 3062   1.044
 3063   1.055
 3064   0.824
 3065   0.829
 3066   1.071
 3067   1.257
 3068   0.885
 3069   0.618
 3070   0.796
 3071   0.637
 3072   1.094
 3073   1.202
 3074   0.635
 3075   1.060
 3076   0.622
 3077   0.910
 3078   0.703
 3079   0.550
 3080   1.467
 3081   1.288
 3082   0.619
 3083   1.315
 3084   1.749
 3085   1.680
 3086   1.373
 3087   1.729
 3088   1.747
 3089   0.682
 3090   1.764
 3091   1.001
 3092   1.554
 3093   1.995
 3094   1.862
 3095   1.323
 3096   1.908
 3097   2.052
 3098   1.250
 3099   1.890
 3100   1.960
 3101   1.297
 3102   1.469
 3103   1.558
 3104   1.524
 3105   0.590
 3106   1.885
 3107   1.244
 3108   1.714
 3109   1.475
 3110   2.018
 3111   2.337
 3112   2.117
 3113   1.346
 3114   1.973
 3115   2.024
 3116   1.902
 3117   2.011
 3118   2.673
 3119   1.721
 3120   2.029
 3121   2.069
 3122   1.605
 3123   0.733
 3124   0.645
 3125   0.803
 3126   0.848
 3127   0.595
 3128   0.672
 3129   0.582
 3130   0.742
 3131   0.680
 3132   0.909
 3133   0.996
 3134   0.545
 3135   0.751
 3136   0.895
 3137   0.605
 3138   0.726
 3139   0.629
 3140   0.509
 3141   0.650
 3142   0.642
 3143   0.696
 3144   1.910
 3145   0.880
 3146   0.651
 3147   0.523
 3148   0.845
 3149   0.949
 3150   0.593
 3151   0.625
 3152   0.417
 3153   1.081
 3154   1.280
 3155   1.640
 3156   2.570
 3157   1.006
 3158   1.227
 3159   0.664
 3160   1.313
 3161   0.878
 3162   1.067
 3163   0.476
 3164   0.886
 3165   0.930
 3166   0.800
 3167   0.861
 3168   0.897
 3169   0.644
 3170   0.597
 3171   0.474
 3172   0.592
 3173   0.775
 3174   0.651
 3175   0.633
 3176   0.902
 3177   0.939
 3178   1.666
 3179   1.248
 3180   1.310
 3181   0.768
 3182   0.937
 3183   0.841
 3184   0.920
 3185   0.598
 3186   0.604
 3187   0.758
 3188   0.419
 3189   0.458
 3190   1.549
 3191   1.708
 3192   1.849
 3193   1.425
 3194   1.386
 3195   0.498
 3196   0.745
 3197   0.824
 3198   0.678
 3199   0.951
 3200   0.803
 3201   0.557
 3202   0.721
 3203   0.782
 3204   1.045
 3205   1.091
 3206   0.905
 3207   0.883
 3208   0.901
 3209   0.556
 3210   1.229
 3211   0.908
 3212   1.167
 3213   0.522
 3214   0.548
 3215   0.829
 3216   0.955
 3217   0.917
 3218   1.091
 3219   1.235
 3220   0.318
 3221   0.819
 3222   1.002
 3223   0.602
 3224   0.604
 3225   0.865
 3226   0.514
 3227   0.920
 3228   0.721
 3229   1.270
 3230   0.556
 3231   0.663
 3232   0.677
 3233   0.910
 3234   0.525
 3235   0.349
 3236   0.648
 3237   0.313
 3238   0.860
 3239   0.962
 3240   0.573
 3241   0.719
 3242   0.956
 3243   0.923
 3244   0.815
 3245   0.546
 3246   1.057
 3247   0.522
 3248   0.574
 3249   0.923
 3250   1.087
 3251   0.931
 3252   1.096
 3253   0.780
 3254   0.372
 3255   1.028
 3256   0.839
 3257   0.625
 3258   0.727
 3259   0.881
 3260   0.434
 3261   0.664
 3262   1.545
 3263   0.555
 3264   0.930
 3265   0.479
 3266   0.697
 3267   0.903
 3268   0.686
 3269   0.417
 3270   0.426
 3271   0.599
 3272   0.410
 3273   0.803
 3274   1.379
 3275   0.746
 3276   0.611
 3277   0.685
 3278   0.866
 3279   0.417
 3280   0.501
 3281   0.625
 3282   0.883
 3283   0.635
 3284   1.137
 3285   1.001
 3286   0.954
 3287   0.800
 3288   0.718
 3289   1.303
 3290   0.798
 3291   0.884
 3292   0.886
 3293   0.811
 3294   1.043
 3295   0.779
 3296   1.004
 3297   0.407
 3298   1.037
 3299   0.947
 3300   0.645
 3301   0.760
 3302   0.860
 3303   1.355
 3304   1.084
 3305   0.872
 3306   1.459
 3307   0.790
 3308   0.712
 3309   1.168
 3310   1.243
 3311   1.343
 3312   1.017
 3313   0.676
 3314   1.250
 3315   1.025
 3316   0.579
 3317   0.644
 3318   0.642
 3319   1.403
 3320   0.980
 3321   0.532
 3322   0.542
 3323   0.723
 3324   0.452
 3325   0.491
 3326   0.843
 3327   0.481
 3328   0.643
 3329   0.730
 3330   0.362
 3331   0.593
 3332   0.832
 3333   0.914
 3334   0.572
 3335   0.706
 3336   0.530
 3337   1.143
 3338   0.693
 3339   0.657
 3340   0.572
 3341   0.679
 3342   0.344
 3343   0.380
 3344   0.416
 3345   0.620
 3346   0.435
 3347   0.386
 3348   0.732
 3349   0.570
 3350   0.708
 3351   0.814
 3352   1.182
 3353   0.409
 3354   0.452
 3355   0.709
 3356   0.774
 3357   0.805
 3358   0.957
 3359   0.660
 3360   0.565
 3361   0.970
 3362   0.631
 3363   0.981
 3364   1.089
 3365   0.509
 3366   0.454
 3367   0.769
 3368   0.556
 3369   0.904
 3370   0.802
 3371   0.876
 3372   0.775
 3373   0.745
 3374   0.800
 3375   0.532
 3376   0.641
 3377   0.920
 3378   0.767
 3379   0.948
 3380   0.930
 3381   0.789
 3382   1.005
 3383   1.078
 3384   0.622
 3385   0.849
 3386   0.626
 3387   0.615
 3388   0.661
 3389   0.871
 3390   0.514
 3391   0.777
 3392   0.520
 3393   0.544
 3394   0.636
 3395   0.704
 3396   0.764
 3397   0.581
 3398   0.585
 3399   0.653
 3400   0.717
 3401   0.668
 3402   0.699
 3403   0.842
 3404   0.642
 3405   0.680
 3406   0.742
 3407   0.800
 3408   0.713
 3409   0.821
 3410   0.649
 3411   0.695
 3412   0.722
 3413   0.755
 3414   0.388
 3415   0.502
 3416   1.012
 3417   0.631
 3418   0.814
 3419   1.150
 3420   0.569
 3421   0.493
 3422   0.488
 3423   0.452
 3424   0.584
 3425   0.804
 3426   0.697
 3427   0.673
 3428   0.854
 3429   0.705
 3430   0.653
 3431   0.893
 3432   0.645
 3433   0.682
 3434   0.697
 3435   0.631
 3436   0.679
 3437   0.938
 3438   0.377
 3439   0.996
 3440   0.676
 3441   0.599
 3442   0.577
 3443   0.779
 3444   0.692
 3445   0.675
 3446   0.565
 3447   0.774
 3448   0.517
 3449   0.732
 3450   0.784
 3451   1.355
 3452   0.947
 3453   1.077
 3454   0.732
 3455   0.937
 3456   0.454
 3457   0.681
 3458   0.765
 3459   0.608
 3460   0.341
 3461   0.779
 3462   0.801
 3463   0.972
 3464   0.760
 3465   0.657
 3466   0.651
 3467   0.854
 3468   0.823
 3469   1.024
 3470   0.403
 3471   0.621
 3472   0.645
 3473   0.531
 3474   0.672
 3475   0.652
 3476   0.656
 3477   0.557
 3478   0.676
 3479   0.823
 3480   0.458
 3481   0.456
 3482   0.488
 3483   0.517
 3484   0.659
 3485   0.841
 3486   0.603
 3487   0.545
 3488   0.673
 3489   0.800
 3490   0.873
 3491   0.560
 3492   0.533
 3493   0.788
 3494   0.921
 3495   0.544
 3496   0.659
 3497   0.441
 3498   0.774
 3499   0.842
 3500   0.761
 3501   0.763
 3502   0.835
 3503   0.514
 3504   0.834
 3505   0.468
 3506   0.956
 3507   0.771
 3508   0.628
 3509   0.779
 3510   0.725
 3511   0.999
 3512   1.086
 3513   0.458
 3514   0.836
 3515   1.376
 3516   0.789
 3517   0.839
 3518   1.030
 3519   0.583
 3520   0.659
 3521   0.698
 3522   0.521
 3523   0.463
 3524   0.984
 3525   1.319
 3526   0.381
 3527   0.706
 3528   0.901
 3529   0.856
 3530   0.570
 3531   0.870
 3532   1.193
 3533   0.705
 3534   0.479
 3535   0.993
 3536   0.985
 3537   0.806
 3538   0.906
 3539   0.934
 3540   0.908
 3541   1.131
 3542   1.262
 3543   0.683
 3544   0.755
 3545   0.812
 3546   0.573
 3547   0.626
 3548   0.824
 3549   0.835
 3550   0.911
 3551   0.745
 3552   0.362
 3553   0.467
 3554   1.294
 3555   1.690
 3556   1.300
 3557   2.853
 3558   2.496
 3559   2.654
 3560   3.056
 3561   2.941
 3562   2.765
 3563   2.230
 3564   2.410
 3565   2.723
 3566   2.519
 3567   2.797
 3568   2.745
 3569   1.923
 3570   2.780
 3571   2.203
 3572   2.231
 3573   2.555
 3574   2.602
 3575   2.140
 3576   2.332
 3577   2.567
 3578   2.453
 3579   2.615
 3580   2.423
 3581   2.341
 3582   2.463
 3583   2.287
 3584   2.138
 3585   2.607
 3586   2.898
 3587   2.439
 3588   2.932
 3589   2.426
 3590   2.569
 3591   2.663
 3592   2.956
 3593   2.765
 3594   2.618
 3595   2.122
 3596   2.608
 3597   2.249
 3598   2.593
 3599   2.797
 3600   2.684
 3601   2.483
 3602   2.429
 3603   2.462
 3604   2.560
 3605   1.052
 3606   3.357
 3607   1.042
 3608   1.007
 3609   0.831
 3610   3.223
 3611   3.348
 3612   2.387
 3613   0.928
 3614   0.821
 3615   0.965
 3616   0.366
 3617   0.842
 3618   0.629
 3619   1.187
 3620   1.230
 3621   0.854
 3622   1.019
 3623   0.922
 3624   1.075
 3625   0.779
 3626   0.790
 3627   0.432
 3628   0.789
 3629   0.592
 3630   0.547
 3631   0.362
 3632   0.775
 3633   0.685
 3634   0.818
 3635   0.814
 3636   0.551
 3637   0.383
 3638   0.574
 3639   0.434
 3640   0.395
 3641   0.687
 3642   0.531
 3643   0.356
 3644   0.549
 3645   0.674
 3646   0.525
 3647   0.600
 3648   0.547
 3649   0.855
 3650   0.499
 3651   0.989
 3652   0.723
 3653   0.884
 3654   0.726
 3655   1.004
 3656   0.555
 3657   0.815
 3658   1.107
 3659   0.783
 3660   1.181
 3661   0.708
 3662   0.637
 3663   0.884
 3664   0.885
 3665   0.491
 3666   0.544
 3667   0.639
 3668   0.464
 3669   0.690
 3670   0.514
 3671   1.128
 3672   0.669
 3673   2.171
 3674   1.668
 3675   1.810
 3676   1.502
 3677   1.794
 3678   2.217
 3679   1.630
 3680   1.509
 3681   1.628
 3682   1.712
 3683   1.690
 3684   1.642
 3685   1.671
 3686   2.230
 3687   1.683
 3688   1.532
 3689   1.592
 3690   1.881
 3691   1.981
 3692   1.854
 3693   2.057
 3694   2.340
 3695   2.424
 3696   1.930
 3697   2.182
 3698   1.888
 3699   2.097
 3700   1.834
 3701   1.720
 3702   1.564
 3703   2.051
 3704   2.126
 3705   1.940
 3706   2.085
 3707   2.068
 3708   1.801
 3709   1.995
 3710   1.981
 3711   1.853
 3712   2.217
 3713   2.479
 3714   2.106
 3715   2.587
 3716   2.221
 3717   1.862
 3718   1.961
 3719   1.868
 3720   2.093
 3721   1.667
 3722   2.215
 3723   2.333
 3724   2.021
 3725   2.039
 3726   2.461
 3727   2.197
 3728   2.061
 3729   1.855
 3730   1.943
 3731   1.837
 3732   2.203
 3733   2.277
 3734   2.343
 3735   1.793
 3736   2.437
 3737   0.674
 3738   0.857
 3739   0.932
 3740   0.861
 3741   0.664
 3742   0.927
 3743   1.275
 3744   0.785
 3745   0.676
 3746   0.872
 3747   1.258
 3748   0.794
 3749   0.734
 3750   0.958
 3751   0.897
 3752   0.905
 3753   0.970
 3754   0.976
 3755   0.837
 3756   0.625
 3757   0.733
 3758   0.579
 3759   0.986
 3760   0.757
 3761   0.548
 3762   0.842
 3763   0.687
 3764   0.888
 3765   0.722
 3766   1.136
 3767   0.664
 3768   0.868
 3769   0.724
 3770   0.672
 3771   0.689
 3772   0.824
 3773   0.560
 3774   0.653
 3775   0.671
 3776   0.636
 3777   0.506
 3778   0.944
 3779   0.824
 3780   0.826
 3781   1.146
 3782   0.551
 3783   0.559
 3784   0.698
 3785   0.708
 3786   0.979
 3787   0.458
 3788   0.839
 3789   0.572
 3790   0.797
 3791   0.769
 3792   0.452
 3793   0.865
 3794   0.577
 3795   0.645
 3796   0.627
 3797   1.247
 3798   0.995
 3799   0.884
 3800   0.622
 3801   0.773
 3802   0.389
 3803   0.602
 3804   0.936
 3805   0.777
 3806   0.587
 3807   0.578
 3808   0.787
 3809   0.713
 3810   0.779
 3811   0.739
 3812   0.492
 3813   1.124
 3814   0.557
 3815   0.665
 3816   0.605
 3817   0.652
 3818   0.450
 3819   0.738
 3820   0.571
 3821   1.121
 3822   0.951
 3823   0.418
 3824   0.405
 3825   1.006
 3826   1.702
 3827   1.056
 3828   0.871
 3829   0.812
 3830   0.918
 3831   0.873
 3832   0.916
 3833   0.730
 3834   0.833
 3835   0.594
 3836   0.619
 3837   0.665
 3838   0.731
 3839   0.771
 3840   0.579
 3841   1.042
 3842   0.446
 3843   0.651
 3844   0.362
 3845   0.914
 3846   0.687
 3847   1.193
 3848   0.751
 3849   0.910
 3850   0.472
 3851   0.874
 3852   0.502
 3853   0.788
 3854   0.690
 3855   0.637
 3856   0.833
 3857   0.842
 3858   0.832
 3859   1.067
 3860   0.717
 3861   0.890
 3862   0.707
 3863   0.455
 3864   0.887
 3865   0.897
 3866   0.559
 3867   1.145
 3868   1.000
 3869   0.787
 3870   0.890
 3871   0.846
 3872   0.930
 3873   1.105
 3874   0.719
 3875   0.863
 3876   0.541
 3877   0.410
 3878   0.758
 3879   0.750
 3880   0.848
 3881   0.712
 3882   0.383
 3883   0.385
 3884   0.599
 3885   0.551
 3886   0.436
 3887   0.835
 3888   0.696
 3889   0.568
 3890   0.622
 3891   0.862
 3892   0.475
 3893   0.837
 3894   0.533
 3895   0.932
 3896   0.417
 3897   0.528
 3898   0.583
 3899   0.493
 3900   0.731
 3901   0.486
 3902   0.481
 3903   0.502
 3904   0.448
 3905   0.446
 3906   0.423
 3907   0.476
 3908   0.705
 3909   0.569
 3910   0.894
 3911   0.546
 3912   1.056
 3913   0.905
 3914   0.582
 3915   0.666
 3916   0.822
 3917   0.623
 3918   0.749
 3919   1.068
 3920   1.064
 3921   0.545
 3922   0.791
 3923   0.695
 3924   0.382
 3925   0.864
 3926   0.789
 3927   0.833
 3928   0.793
 3929   0.925
 3930   0.867
 3931   0.800
 3932   1.239
 3933   0.565
 3934   0.556
 3935   0.550
 3936   0.755
 3937   0.925
 3938   1.320
 3939   0.491
 3940   0.940
 3941   0.654
 3942   1.080
 3943   1.056
 3944   0.327
 3945   0.963
 3946   0.758
 3947   0.695
 3948   0.647
 3949   0.843
 3950   0.836
 3951   0.640
 3952   1.136
 3953   0.948
 3954   0.813
 3955   0.911
 3956   1.233
 3957   0.476
 3958   0.510
 3959   0.589
 3960   0.642
 3961   0.563
 3962   0.761
 3963   0.580
 3964   0.564
 3965   0.512
 3966   0.987
 3967   0.726
 3968   0.821
 3969   1.324
 3970   0.689
 3971   0.666
 3972   1.229
 3973   0.769
 3974   0.593
 3975   0.550
 3976   0.489
 3977   0.609
 3978   0.434
 3979   0.781
 3980   0.981
 3981   0.835
 3982   1.168
 3983   1.019
 3984   1.106
 3985   1.099
 3986   0.623
 3987   0.949
 3988   0.846
 3989   1.189
 3990   0.727
 3991   0.975
 3992   0.915
 3993   0.837
 3994   0.898
 3995   0.977
 3996   1.355
 3997   0.808
 3998   0.662
 3999   0.720
 4000   0.697
 4001   1.150
 4002   0.711
 4003   0.777
 4004   0.953
 4005   0.784
 4006   0.659
 4007   0.953
 4008   0.582
 4009   0.709
 4010   0.604
 4011   0.633
 4012   0.677
 4013   1.227
 4014   0.653
 4015   0.904
 4016   0.679
 4017   0.862
 4018   0.953
 4019   0.775
 4020   0.584
 4021   0.705
 4022   1.001
 4023   0.973
 4024   0.828
 4025   0.978
 4026   0.898
 4027   0.690
 4028   0.576
 4029   0.824
 4030   0.497
 4031   0.848
 4032   0.897
 4033   0.833
 4034   0.644
 4035   0.517
 4036   0.605
 4037   0.738
 4038   0.755
 4039   0.552
 4040   0.903
 4041   0.777
 4042   0.637
 4043   0.943
 4044   1.055
 4045   0.503
 4046   0.691
 4047   0.522
 4048   0.746
 4049   1.244
 4050   0.724
 4051   0.950
 4052   0.570
 4053   0.933
 4054   1.118
 4055   0.556
 4056   0.512
 4057   0.498
 4058   0.741
 4059   0.879
 4060   0.872
 4061   0.607
 4062   0.807
 4063   0.446
 4064   0.804
 4065   0.895
 4066   0.653
 4067   0.683
 4068   0.845
 4069   0.422
 4070   0.466
 4071   0.755
 4072   0.880
 4073   0.309
 4074   0.596
 4075   0.866
 4076   0.610
 4077   0.829
 4078   0.745
 4079   1.207
 4080   0.504
 4081   0.318
 4082   0.800
 4083   0.881
 4084   0.814
 4085   0.471
 4086   0.804
 4087   0.513
 4088   0.653
 4089   0.346
 4090   1.020
 4091   0.496
 4092   0.811
 4093   0.726
 4094   0.399
 4095   0.402
 4096   0.759
 4097   0.912
 4098   0.705
 4099   0.477
 4100   0.724
 4101   0.621
 4102   0.423
 4103   0.515
 4104   0.496
 4105   0.660
 4106   0.446
 4107   0.664
 4108   0.478
 4109   0.831
 4110   0.840
 4111   0.690
 4112   0.744
 4113   0.487
 4114   1.000
 4115   0.762
 4116   1.147
 4117   0.908
 4118   0.564
 4119   0.790
 4120   0.647
 4121   0.426
 4122   0.603
 4123   0.789
 4124   0.820
 4125   0.871
 4126   0.638
 4127   0.738
 4128   1.109
 4129   0.525
 4130   0.724
 4131   0.565
 4132   0.937
 4133   0.859
 4134   0.596
 4135   0.550
 4136   0.711
 4137   0.489
 4138   0.412
 4139   0.523
 4140   0.587
 4141   0.587
 4142   0.477
 4143   0.512
 4144   0.917
 4145   0.914
 4146   0.638
 4147   0.783
 4148   0.523
 4149   0.920
 4150   0.655
 4151   0.903
 4152   0.935
 4153   0.856
 4154   0.411
 4155   1.043
 4156   0.622
 4157   0.559
 4158   0.642
 4159   0.735
 4160   0.715
 4161   0.494
 4162   0.921
 4163   0.632
 4164   1.054
 4165   0.378
 4166  71.413
 4167   0.539
 4168   0.949
 4169   0.504
 4170   0.835
 4171   0.451
 4172   0.919
 4173   0.815
 4174   0.933
 4175   0.558
 4176   0.759
 4177   0.586
 4178   1.015
 4179   0.926
 4180   0.839
 4181   0.979
 4182   0.808
 4183   0.744
 4184   0.855
 4185   0.627
 4186   0.641
 4187   0.963
 4188   0.583
 4189   0.880
 4190   0.642
 4191   0.612
 4192   0.975
 4193   0.904
 4194   0.620
 4195  71.072
 4196  71.949
 4197   0.756
 4198   0.701
 4199   0.493
 4200   0.670
 4201  71.238
 4202  71.927
 4203  72.156
 4204  71.891
 4205  71.932
 4206  71.720
 4207  71.456
 4208  71.635
 4209  71.686
 4210  71.061
 4211  72.158
 4212  71.826
 4213  71.836
 4214   0.981
 4215   0.831
 4216   1.119
 4217   0.605
 4218   1.002
 4219   0.676
 4220   1.185
 4221   1.038
 4222   0.368
 4223   0.459
 4224   0.877
 4225   0.723
 4226   0.996
 4227   0.461
 4228   0.604
 4229   0.614
 4230   0.864
 4231   0.858
 4232   0.679
 4233   0.979
 4234   0.960
 4235   1.212
 4236   1.044
 4237   0.943
 4238   0.895
 4239   0.912
 4240   0.834
 4241   0.740
 4242   0.675
 4243   0.620
 4244   0.544
 4245   0.982
 4246   1.227
 4247   1.118
 4248   1.000
 4249   1.016
 4250   0.607
 4251   0.900
 4252   0.801
 4253   0.851
 4254   0.466
 4255   0.776
 4256   0.645
 4257   1.091
 4258   0.346
 4259   1.160
 4260   0.522
 4261   1.139
 4262   0.766
 4263   0.936
 4264   0.650
 4265   0.349
 4266   1.651
 4267   1.637
 4268   1.636
 4269   1.663
 4270   1.695
 4271   1.781
 4272   1.656
 4273   1.512
 4274   1.778
 4275   1.550
 4276   1.665
 4277   1.712
 4278   1.805
 4279   1.807
 4280   1.580
 4281   2.573
 4282   1.708
 4283   1.762
 4284   1.665
 4285   1.909
 4286   1.432
 4287   3.139
 4288   3.322
 4289   2.026
 4290   3.790
 4291   2.418
 4292   1.537
 4293   1.734
 4294   1.764
 4295   1.512
 4296   1.636
 4297   1.676
 4298   1.632
 4299   1.822
 4300   1.648
 4301   1.512
 4302   1.705
 4303   0.722
 4304   0.682
 4305   0.683
 4306   0.810
 4307   0.973
 4308   1.007
 4309   0.594
 4310   0.424
 4311   0.969
 4312   0.367
 4313   0.533
 4314   0.658
 4315   0.692
 4316   0.462
 4317   0.628
 4318   0.533
 4319   0.435
 4320   0.633
 4321   0.844
 4322   1.084
 4323   0.648
 4324   1.862
 4325   0.756
 4326   1.969
 4327   1.615
 4328   1.837
 4329   1.894
 4330   1.704
 4331   1.525
 4332   2.152
 4333   1.738
 4334   1.624
 4335   1.612
 4336   1.623
 4337   1.958
 4338   0.421
 4339   0.860
 4340   0.879
 4341   0.814
 4342   0.695
 4343   0.547
 4344   0.428
 4345   0.698
 4346   0.975
 4347   0.856
 4348   0.582
 4349   0.391
 4350   0.800
 4351   0.602
 4352   0.487
 4353   0.532
 4354   0.740
 4355   1.053
 4356   0.881
 4357   0.510
 4358   0.514
 4359   0.724
 4360   0.957
 4361   0.660
 4362   0.701
 4363   0.838
 4364   0.666
 4365   0.692
 4366   0.734
 4367   0.785
 4368   0.628
 4369   0.984
 4370   0.619
 4371   0.668
 4372   0.553
 4373   0.909
 4374   0.716
 4375   0.808
 4376   0.445
 4377   0.650
 4378   0.412
 4379   0.681
 4380   0.807
 4381   0.483
 4382   0.421
 4383   0.426
 4384   0.725
 4385   0.651
 4386   0.632
 4387   0.405
 4388   0.754
 4389   0.599
 4390   0.790
 4391   0.950
 4392   0.591
 4393   0.885
 4394   0.901
 4395   0.419
 4396   0.953
 4397   1.268
 4398   0.670
 4399   0.838
 4400   0.616
 4401   0.728
 4402   0.638
 4403   0.334
 4404   1.048
 4405   0.348
 4406   0.523
 4407   1.036
 4408   0.744
 4409   0.698
 4410   0.361
 4411   0.317
 4412   0.590
 4413   0.662
 4414   0.493
 4415   0.603
 4416   0.478
 4417   0.424
 4418   0.583
 4419   0.590
 4420   0.950
 4421   0.712
 4422   0.587
 4423   0.402
 4424   0.464
 4425   0.678
 4426   0.499
 4427   0.748
 4428   0.924
 4429   1.127
 4430   0.494
 4431   0.395
 4432   0.837
 4433   0.995
 4434   0.497
 4435   0.530
 4436   0.470
 4437   0.874
 4438   0.512
 4439   0.473
 4440   0.958
 4441   0.973
 4442   0.580
 4443   0.761
 4444   0.621
 4445   0.694
 4446   0.697
 4447   0.581
 4448   0.601
 4449   0.515
 4450   0.670
 4451   0.986
 4452   0.393
 4453   0.382
 4454   0.449
 4455   0.954
 4456   0.768
 4457   0.623
 4458   0.843
 4459   0.586
 4460   0.554
 4461   0.603
 4462   1.136
 4463   0.756
 4464   0.412
 4465   0.756
 4466   0.839
 4467   0.658
 4468   0.725
 4469   0.340
 4470   0.580
 4471   0.452
 4472   0.860
 4473   0.442
 4474   0.472
 4475   0.724
 4476   0.445
 4477   0.614
 4478   0.412
 4479   0.539
 4480   0.713
 4481   0.770
 4482   0.948
 4483   0.750
 4484   0.892
 4485   0.559
 4486   0.628
 4487   0.824
 4488   0.727
 4489   0.681
 4490   0.579
 4491   0.384
 4492   0.671
 4493   0.713
 4494   0.750
 4495   0.728
 4496   0.850
 4497   0.904
 4498   0.428
 4499   0.778
 4500   0.619
 4501   0.393
 4502   0.540
 4503   0.660
 4504   0.864
 4505   0.797
 4506   0.857
 4507   0.276
 4508   1.069
 4509   1.021
 4510   0.751
 4511   0.485
 4512   0.790
 4513   0.589
 4514   0.706
 4515   1.866
 4516   1.751
 4517   1.868
 4518   1.745
 4519   1.699
 4520   1.795
 4521   1.751
 4522   1.891
 4523   1.694
 4524   1.530
 4525   1.856
 4526   0.466
 4527   0.490
 4528   0.475
 4529   0.582
 4530   0.451
 4531   1.005
 4532   0.648
 4533   0.438
 4534   0.548
 4535   0.387
 4536   0.694
 4537   0.551
 4538   0.880
 4539   0.590
 4540   0.587
 4541   0.851
 4542   0.671
 4543   0.897
 4544   0.594
 4545   0.739
 4546   0.561
 4547   0.620
 4548   0.594
 4549   0.850
 4550   1.042
 4551   0.283
 4552   0.515
 4553   0.763
 4554   0.831
 4555   0.379
 4556   0.500
 4557   0.646
 4558   0.683
 4559   0.697
 4560   1.386
 4561   0.871
 4562   0.708
 4563   0.602
 4564   1.238
 4565   1.148
 4566   0.745
 4567   0.776
 4568   0.939
 4569   0.502
 4570   0.590
 4571   0.447
 4572   0.924
 4573   0.460
 4574   0.618
 4575   0.429
 4576   0.997
 4577   0.708
 4578   0.377
 4579   0.747
 4580   0.500
 4581   0.733
 4582   0.602
 4583   0.821
 4584   0.560
 4585   0.649
 4586   0.793
 4587   0.641
 4588   0.695
 4589   0.898
 4590   0.387
 4591   0.404
 4592   0.468
 4593   0.891
 4594   0.705
 4595   0.757
 4596   0.748
 4597   0.553
 4598   0.513
 4599   0.668
 4600   0.473
 4601   0.466
 4602   0.500
 4603   0.365
 4604   0.651
 4605   0.580
 4606   0.740
 4607   1.053
 4608   0.916
 4609   0.760
 4610   0.506
 4611   0.517
 4612   0.806
 4613   0.770
 4614   0.824
 4615   0.381
 4616   0.865
 4617   0.834
 4618   0.572
 4619   0.812
 4620   0.893
 4621   0.878
 4622   0.645
 4623   1.060
 4624   0.645
 4625   1.069
 4626   0.597
 4627   0.765
 4628   0.730
 4629   0.637
 4630   0.777
 4631   0.521
 4632   0.599
 4633   0.871
 4634   0.688
 4635   0.804
 4636   0.475
 4637   0.902
 4638   0.776
 4639   0.731
 4640   0.975
 4641   1.116
 4642   0.792
 4643   0.486
 4644   0.777
 4645   0.813
 4646   1.064
 4647   0.764
 4648   0.567
 4649   0.492
 4650   0.816
 4651   0.987
 4652   0.806
 4653   1.087
 4654   0.773
 4655   0.591
 4656   0.551
 4657   1.206
 4658   0.993
 4659   1.596
 4660   1.364
 4661   1.238
 4662   0.835
 4663   0.845
 4664   0.719
 4665   1.083
 4666   1.085
 4667   1.179
 4668   1.058
 4669   0.843
 4670   0.733
 4671   1.228
 4672   0.795
 4673   0.485
 4674   0.597
 4675   0.339
 4676   0.840
 4677   0.593
 4678   0.520
 4679   0.984
 4680   0.857
 4681   0.976
 4682   0.600
 4683   1.005
 4684   0.619
 4685   1.142
 4686   0.547
 4687   0.558
 4688   1.036
 4689   0.957
 4690   0.810
 4691   1.033
 4692   0.983
 4693   0.768
 4694   0.518
 4695   0.800
 4696   1.064
 4697   0.502
 4698   0.903
 4699   0.522
 4700   0.774
 4701   0.924
 4702   0.795
 4703   0.508
 4704   0.725
 4705   0.980
 4706   0.818
 4707   0.918
 4708   0.941
 4709   0.810
 4710   1.070
 4711   1.290
 4712   1.265
 4713   0.692
 4714   0.816
 4715   1.207
 4716   0.798
 4717   0.964
 4718   1.050
 4719   0.582
 4720   1.009
 4721   1.026
 4722   1.053
 4723   1.328
 4724   0.785
 4725   1.130
 4726   0.818
 4727   1.131
 4728   1.290
 4729   0.747
 4730   0.798
 4731   1.200
 4732   0.668
 4733   1.161
 4734   1.299
 4735   0.596
 4736   0.721
 4737   1.009
 4738   0.883
 4739   0.690
 4740   0.698
 4741   1.027
 4742   0.835
 4743   1.277
 4744   1.014
 4745   0.766
 4746   0.977
 4747   1.014
 4748   0.817
 4749   0.580
 4750   0.615
 4751   0.618
 4752   0.802
 4753   0.495
 4754   0.396
 4755   0.474
 4756   0.616
 4757   0.323
 4758   2.134
 4759   0.775
 4760   1.311
 4761   0.672
 4762   0.469
 4763   1.073
 4764   0.924
 4765   0.657
 4766   0.575
 4767   1.014
 4768   1.344
 4769   1.014
 4770   1.152
 4771   0.568
 4772   0.472
 4773   0.671
 4774   0.568
 4775   0.776
 4776   1.073
 4777   0.718
 4778   0.546
 4779   0.798
 4780   1.151
 4781   0.490
 4782   0.827
 4783   0.721
 4784   1.195
 4785   0.900
 4786   0.819
 4787   0.856
 4788   0.856
 4789   0.849
 4790   0.880
 4791   0.928
 4792   0.791
 4793   1.036
 4794   1.244
 4795   1.118
 4796   0.779
 4797   0.703
 4798   0.457
 4799   0.819
 4800   0.855
 4801   1.047
 4802   0.944
 4803   0.859
 4804   0.710
 4805   1.045
 4806   1.026
 4807   0.774
 4808   0.581
 4809   0.799
 4810   0.871
 4811   0.310
 4812   0.979
 4813   1.103
 4814   0.977
 4815   0.778
 4816   1.234
 4817   0.706
 4818   0.693
 4819   0.894
 4820   0.654
 4821   0.714
 4822   0.537
 4823   0.813
 4824   0.509
 4825   0.673
 4826   0.777
 4827   0.329
 4828   0.938
 4829   1.180
 4830   0.906
 4831   1.048
 4832   0.988
 4833   1.118
 4834   0.328
 4835   0.874
 4836   1.372
 4837   0.530
 4838   0.550
 4839   0.786
 4840   0.925
 4841   0.776
 4842   0.617
 4843   1.125
 4844   0.513
 4845   1.761
 4846   0.570
 4847   0.758
 4848   0.666
 4849   0.428
 4850   0.636
 4851   1.031
 4852   0.995
 4853   0.813
 4854   1.249
 4855   1.101
 4856   1.123
 4857   1.226
 4858   0.836
 4859   1.007
 4860   0.556
 4861   0.548
 4862   0.787
 4863   0.719
 4864   0.823
 4865   0.991
 4866   0.699
 4867   0.960
 4868   0.792
 4869   1.038
 4870   0.576
 4871   0.928
 4872   0.954
 4873   0.559
 4874   0.912
 4875   0.697
 4876   0.890
 4877   0.529
 4878   0.634
 4879   0.669
 4880   1.107
 4881   0.515
 4882   0.603
 4883   1.125
 4884   1.196
 4885   0.554
 4886   1.076
 4887   1.026
 4888   1.090
 4889   1.148
 4890   1.065
 4891   0.553
 4892   0.526
 4893   0.427
 4894   1.228
 4895   1.459
 4896   0.700
 4897   0.973
 4898   1.554
 4899   0.811
 4900   0.791
 4901   0.967
 4902   1.237
 4903   0.708
 4904   1.157
 4905   0.793
 4906   0.781
 4907   0.462
 4908   0.863
 4909   0.527
 4910   0.608
 4911   0.883
 4912   0.774
 4913   1.001
 4914   0.569
 4915   0.869
 4916   0.493
 4917   0.935
 4918   0.872
 4919   0.706
 4920   0.996
 4921   0.693
 4922   1.283
 4923   0.905
 4924   0.995
 4925   0.835
 4926   0.580
 4927   0.705
 4928   0.907
 4929   0.933
 4930   0.692
 4931   1.839
 4932   1.655
 4933   2.372
 4934   1.580
 4935   2.035
 4936   2.072
 4937   1.601
 4938   1.701
 4939   1.743
 4940   1.632
 4941   1.762
 4942   1.720
 4943   1.945
 4944   1.847
 4945   1.805
 4946   1.881
 4947   1.673
 4948   1.733
 4949   2.296
 4950   2.197
 4951   1.753
 4952   1.973
 4953   2.111
 4954   1.741
 4955   1.921
 4956   2.178
 4957   2.139
 4958   1.773
 4959   2.101
 4960   1.950
 4961   1.909
 4962   2.638
 4963   2.405
 4964   2.761
 4965   2.549
 4966   2.545
 4967   2.410
 4968   2.212
 4969   1.873
 4970   1.861
 4971   2.112
 4972   1.927
 4973   1.628
 4974   1.649
 4975   2.237
 4976   1.864
 4977   1.550
 4978   1.670
 4979   1.795
 4980   1.786
 4981   1.675
 4982   1.830
 4983   1.575
 4984   1.780
 4985   1.761
 4986   1.683
 4987   1.797
 4988   1.950
 4989   1.699
 4990   1.653
 4991   1.816
 4992   1.817
 4993   1.846
 4994   1.638
 4995   1.671
 4996   2.086
 4997   1.834
 4998   2.043
 4999   1.659
 5000   2.151
 5001   2.171
 5002   1.759
 5003   2.207
 5004   2.083
 5005   1.797
 5006   2.148
 5007   1.627
 5008   1.791
 5009   1.649
 5010   1.632
 5011   1.855
 5012   1.512
 5013   1.946
 5014   1.900
 5015   1.676
 5016   1.716
 5017   1.560
 5018   1.667
 5019   1.788
 5020   1.944
 5021   1.692
 5022   1.630
 5023   1.573
 5024   1.587
 5025   1.652
 5026   3.248
 5027   3.639
 5028   3.406
 5029   2.180
 5030   1.338
 5031   1.125
 5032   0.729
 5033   0.535
 5034   0.588
 5035   0.945
 5036   0.830
 5037   0.963
 5038   1.277
 5039   1.144
 5040   1.033
 5041   0.950
 5042   0.762
 5043   0.917
 5044   0.688
 5045   1.030
 5046   0.797
 5047   1.262
 5048   1.004
 5049   1.580
 5050   0.716
 5051   0.979
 5052   0.953
 5053   0.782
 5054   0.838
 5055   0.614
 5056   0.840
 5057   1.118
 5058   0.528
 5059   0.998
 5060   0.689
 5061   1.125
 5062   1.412
 5063   0.483
 5064   1.258
 5065   0.780
 5066   1.218
 5067   0.385
 5068   0.703
 5069   0.726
 5070   0.952
 5071   0.837
 5072   1.266
 5073   1.005
 5074   0.676
 5075   1.082
 5076   0.948
 5077   0.696
 5078   0.857
 5079   1.193
 5080   0.712
 5081   1.432
 5082   1.293
 5083   1.245
 5084   0.430
 5085   0.553
 5086   1.164
 5087   1.342
 5088   0.963
 5089   1.318
 5090   0.678
 5091   0.962
 5092   0.756
 5093   0.569
 5094   1.100
 5095   0.863
 5096   0.639
 5097   0.752
 5098   0.490
 5099   0.709
 5100   0.999
 5101   0.981
 5102   0.634
 5103   1.311
 5104   0.790
 5105   1.141
 5106   1.120
 5107   0.977
 5108   1.141
 5109   1.042
 5110   0.905
 5111   0.684
 5112   0.964
 5113   0.969
 5114   0.872
 5115   0.787
 5116   0.861
 5117   1.055
 5118   1.132
 5119   0.673
 5120   0.534
 5121   0.675
 5122   0.890
 5123   0.658
 5124   0.757
 5125   0.954
 5126   0.688
 5127   0.503
 5128   0.800
 5129   0.993
 5130   1.067
 5131   0.725
 5132   0.654
 5133   0.813
 5134   1.086
 5135   1.262
 5136   0.777
 5137   0.780
 5138   1.015
 5139   1.133
 5140   0.821
 5141   0.817
 5142   0.656
 5143   0.776
 5144   1.105
 5145   0.926
 5146   1.086
 5147   0.778
 5148   0.758
 5149   0.523
 5150   0.427
 5151   0.855
 5152   0.852
 5153   0.573
 5154   0.618
 5155   0.807
 5156   1.021
 5157   1.057
 5158   0.634
 5159   0.796
 5160   0.848
 5161   0.761
 5162   0.457
 5163   0.317
 5164   0.735
 5165   0.456
 5166   0.967
 5167   0.959
 5168   0.842
 5169   1.807
 5170   1.226
 5171   0.654
 5172   0.521
 5173   0.462
 5174   0.668
 5175   0.963
 5176   0.899
 5177   0.879
 5178   0.972
 5179   0.533
 5180   0.594
 5181   0.703
 5182   0.736
 5183   0.557
 5184   0.856
 5185   0.655
 5186   0.741
 5187   0.521
 5188   0.759
 5189   0.418
 5190   0.608
 5191   0.696
 5192   0.961
 5193   1.003
 5194   1.080
 5195   0.775
 5196   0.771
 5197   0.585
 5198   1.093
 5199   0.879
 5200   1.129
 5201   1.057
 5202   0.525
 5203   0.547
 5204   1.154
 5205   0.805
 5206   0.540
 5207   0.805
 5208   0.623
 5209   0.521
 5210   0.719
 5211   0.795
 5212   0.831
 5213   1.043
 5214   0.725
 5215   1.066
 5216   0.628
 5217   0.848
 5218   1.832
 5219   0.629
 5220   0.610
 5221   0.880
 5222   0.863
 5223   0.914
 5224   0.945
