# Supplementary material for: Intermolecular Interactions in G Protein-Coupled Receptor Allosteric Sites at the Membrane Interface from Molecular Dynamics Simulations and Quantum Chemical Calculations
Source: J Chem Inf Model. 2022 Sep 30;62(19):4736–47. doi: 10.1021/acs.jcim.2c00788 (PMC9554917; doi:10.1021/acs.jcim.2c00788)
Supplement: Supplementary file 2 — ci2c00788_si_002.zip [file ci2c00788_si_002.zip › MD_simulations_inputs/C5aR1_MD_simulations_inputs/dmpc_6c1q/eq01.mdinfo]

 NSTEP =   112000   TIME(PS) =     112.000  TEMP(K) =   309.66  PRESS =     0.0
 Etot   =   -228698.9104  EKtot   =     72679.0078  EPtot      =   -301377.9183
 BOND   =      4888.5602  ANGLE   =     19185.1127  DIHED      =     12798.4097
 1-4 NB =      4847.7470  1-4 EEL =    -80293.3660  VDWAALS    =     16325.0718
 EELEC  =   -280827.3644  EHBOND  =         0.0000  RESTRAINT  =      1697.9106
 EAMBER (non-restraint)  =   -303075.8288
 NMR restraints: Bond =    0.000   Angle =     0.000   Torsion =    31.560
===============================================================================
 ------------------------------------------------------------------------------
| Current Timing Info
| -------------------
| Total steps:    125000 | Completed:    112000 ( 89.6%) | Remaining:     13000
|
| Average timings for last   28000 steps:
|     Elapsed(s) =      60.73 Per Step(ms) =       2.17
|         ns/day =      39.84   seconds/ns =    2168.88
|
| Average timings for all steps:
|     Elapsed(s) =     241.24 Per Step(ms) =       2.15
|         ns/day =      40.11   seconds/ns =    2153.90
|
|
| Estimated time remaining:      28.0 seconds.
 ------------------------------------------------------------------------------
