# Supplementary material for: Intermolecular Interactions in G Protein-Coupled Receptor Allosteric Sites at the Membrane Interface from Molecular Dynamics Simulations and Quantum Chemical Calculations
Source: J Chem Inf Model. 2022 Sep 30;62(19):4736–47. doi: 10.1021/acs.jcim.2c00788 (PMC9554917; doi:10.1021/acs.jcim.2c00788)
Supplement: Supplementary file 2 — ci2c00788_si_002.zip [file ci2c00788_si_002.zip › MD_simulations_inputs/C5aR1_MD_simulations_inputs/dmpc_6c1q/eq01.sh]

set init = step5_input
set equi_prefix = step6.%d_equilibration
set cnt = 1
set cntmax = 6
set fc = {'250.0','100.0','50.0','50.0','25.0'}

while ( ${cnt} <= ${cntmax} )
    @ pcnt = ${cnt} - 1
    set istep = `printf ${equi_prefix} ${cnt}`
    set pstep = `printf ${equi_prefix} ${pcnt}`
    if ( ${cnt} == 1 )  set pstep = 'min'

    if (-e dihe.restraint && ${cnt} < ${cntmax}) then
        sed -e "s/FC/${fc[${cnt}]}/g" dihe.restraint > ${istep}.rest
endif

    #pmemd -O -i ${istep}.mdin -p ${init}.parm7 -c min.rst7 -o ${istep}.mdout -r ${istep}.rst7 -inf ${istep}.mdinfo -ref ${init}.rst7 -x ${istep}.nc &

end
