# Supplementary material for: Intermolecular Interactions in G Protein-Coupled Receptor Allosteric Sites at the Membrane Interface from Molecular Dynamics Simulations and Quantum Chemical Calculations
Source: J Chem Inf Model. 2022 Sep 30;62(19):4736–47. doi: 10.1021/acs.jcim.2c00788 (PMC9554917; doi:10.1021/acs.jcim.2c00788)
Supplement: Supplementary file 2 — ci2c00788_si_002.zip [file ci2c00788_si_002.zip › MD_simulations_inputs/C5aR1_MD_simulations_inputs/dmpc_6c1q/min.mdinfo]

   NSTEP       ENERGY          RMS            GMAX         NAME    NUMBER
   5000      -4.0137E+05     1.3968E-01     1.2695E+01     C2      19184

 BOND    =    25152.3627  ANGLE   =     3444.9891  DIHED      =    11179.4432
 VDWAALS =    48736.2642  EEL     =  -415472.1904  HBOND      =        0.0000
 1-4 VDW =     4104.7582  1-4 EEL =   -80121.4773  RESTRAINT  =     1601.2722
 EAMBER  =  -402975.8504
 NMR restraints: Bond =    0.000   Angle =     0.000   Torsion =     1.716
===============================================================================
