# Supplementary material for: Intermolecular Interactions in G Protein-Coupled Receptor Allosteric Sites at the Membrane Interface from Molecular Dynamics Simulations and Quantum Chemical Calculations
Source: J Chem Inf Model. 2022 Sep 30;62(19):4736–47. doi: 10.1021/acs.jcim.2c00788 (PMC9554917; doi:10.1021/acs.jcim.2c00788)
Supplement: Supplementary file 2 — ci2c00788_si_002.zip [file ci2c00788_si_002.zip › MD_simulations_inputs/C5aR1_MD_simulations_inputs/dmpc_6c1q/min.sh]

set amber = pmemd
# set amber = "mpirun -np 4 pmemd.MPI"

set init = step5_input
set mini_prefix = step6.0_minimization

# Minimization
# In the case that there is a problem during minimization using a pmemd.cuda, please try to use pmemd only for
# the minimization step.
#if (-e dihe.restraint) sed -e "s/FC/250.0/g" dihe.restraint > ${mini_prefix}.rest
pmemd -O -i ${mini_prefix}.in -p ${init}.parm7 -c ${init}.rst7 -o ${mini_prefix}.out -r ${mini_prefix}.rst7 -inf ${mini_prefix}.info -ref ${init}.rst7
