# Supplementary material for: Intermolecular Interactions in G Protein-Coupled Receptor Allosteric Sites at the Membrane Interface from Molecular Dynamics Simulations and Quantum Chemical Calculations
Source: J Chem Inf Model. 2022 Sep 30;62(19):4736–47. doi: 10.1021/acs.jcim.2c00788 (PMC9554917; doi:10.1021/acs.jcim.2c00788)
Supplement: Supplementary file 2 — ci2c00788_si_002.zip [file ci2c00788_si_002.zip › MD_simulations_inputs/C5aR1_MD_simulations_inputs/dmpc_6c1q/prod.mdinfo]

 NSTEP =249995000   TIME(PS) =  501864.998  TEMP(K) =   309.24  PRESS =    61.8
 Etot   =   -240146.3243  EKtot   =     72581.6875  EPtot      =   -312728.0118
 BOND   =      5154.2497  ANGLE   =     19561.3298  DIHED      =     12322.3798
 1-4 NB =      4764.7178  1-4 EEL =    -80356.0737  VDWAALS    =     18107.4794
 EELEC  =   -292282.0945  EHBOND  =         0.0000  RESTRAINT  =         0.0000
 EKCMT  =     22921.3497  VIRIAL  =     21479.4002  VOLUME     =   1079895.2608
                                                    SURFTEN    =       146.9316
                                                    Density    =         1.0194
 ------------------------------------------------------------------------------
| Current Timing Info
| -------------------
| Total steps: 250000000 | Completed: 249995000 (100.0%) | Remaining:      5000
|
| Average timings for last   23000 steps:
|     Elapsed(s) =      61.84 Per Step(ms) =       2.69
|         ns/day =      64.27   seconds/ns =    1344.37
|
| Average timings for all steps:
|     Elapsed(s) =  671079.28 Per Step(ms) =       2.68
|         ns/day =      64.37   seconds/ns =    1342.19
|
|
| Estimated time remaining:      13.4 seconds.
 ------------------------------------------------------------------------------
