# Supplementary material for: Intermolecular Interactions in G Protein-Coupled Receptor Allosteric Sites at the Membrane Interface from Molecular Dynamics Simulations and Quantum Chemical Calculations
Source: J Chem Inf Model. 2022 Sep 30;62(19):4736–47. doi: 10.1021/acs.jcim.2c00788 (PMC9554917; doi:10.1021/acs.jcim.2c00788)
Supplement: Supplementary file 2 — ci2c00788_si_002.zip [file ci2c00788_si_002.zip › MD_simulations_inputs/C5aR1_MD_simulations_inputs/dmpc_6c1q/step5_input.pdb]

ATOM      1  N   THR    32      -9.239 -14.815  27.173  1.00  0.00      PROA N
ATOM      2  H1  THR    32      -8.396 -14.259  27.146  1.00  0.00      PROA H
ATOM      3  H2  THR    32      -9.015 -15.760  26.896  1.00  0.00      PROA H
ATOM      4  H3  THR    32      -9.713 -14.644  28.048  1.00  0.00      PROA H
ATOM      5  CA  THR    32     -10.168 -14.302  26.113  1.00  0.00      PROA C
ATOM      6  HA  THR    32     -10.386 -15.099  25.403  1.00  0.00      PROA H
ATOM      7  CB  THR    32     -11.489 -13.815  26.716  1.00  0.00      PROA C
ATOM      8  HB  THR    32     -11.324 -12.876  27.244  1.00  0.00      PROA H
ATOM      9  CG2 THR    32     -12.532 -13.588  25.624  1.00  0.00      PROA C
ATOM     10 HG21 THR    32     -12.712 -14.523  25.093  1.00  0.00      PROA H
ATOM     11 HG22 THR    32     -13.462 -13.243  26.076  1.00  0.00      PROA H
ATOM     12 HG23 THR    32     -12.169 -12.837  24.924  1.00  0.00      PROA H
ATOM     13  OG1 THR    32     -11.989 -14.814  27.580  1.00  0.00      PROA O
ATOM     14  HG1 THR    32     -12.818 -14.520  27.964  1.00  0.00      PROA H
ATOM     15  C   THR    32      -9.541 -13.188  25.334  1.00  0.00      PROA C
ATOM     16  O   THR    32      -8.774 -12.404  25.883  1.00  0.00      PROA O
ATOM     17  N   LEU    33      -9.817 -13.101  24.031  1.00  0.00      PROA N
ATOM     18  H   LEU    33     -10.405 -13.794  23.592  1.00  0.00      PROA H
ATOM     19  CA  LEU    33      -9.307 -12.041  23.195  1.00  0.00      PROA C
ATOM     20  HA  LEU    33      -8.764 -11.322  23.808  1.00  0.00      PROA H
ATOM     21  CB  LEU    33      -8.362 -12.643  22.143  1.00  0.00      PROA C
ATOM     22  HB2 LEU    33      -7.637 -13.293  22.634  1.00  0.00      PROA H
ATOM     23  HB3 LEU    33      -8.940 -13.224  21.424  1.00  0.00      PROA H
ATOM     24  CG  LEU    33      -7.533 -11.654  21.308  1.00  0.00      PROA C
ATOM     25  HG  LEU    33      -8.199 -11.056  20.685  1.00  0.00      PROA H
ATOM     26  CD1 LEU    33      -6.726 -10.710  22.198  1.00  0.00      PROA C
ATOM     27 HD11 LEU    33      -6.046 -11.291  22.821  1.00  0.00      PROA H
ATOM     28 HD12 LEU    33      -6.152 -10.024  21.575  1.00  0.00      PROA H
ATOM     29 HD13 LEU    33      -7.405 -10.141  22.834  1.00  0.00      PROA H
ATOM     30  CD2 LEU    33      -6.598 -12.422  20.367  1.00  0.00      PROA C
ATOM     31 HD21 LEU    33      -7.188 -13.050  19.699  1.00  0.00      PROA H
ATOM     32 HD22 LEU    33      -6.013 -11.716  19.778  1.00  0.00      PROA H
ATOM     33 HD23 LEU    33      -5.926 -13.049  20.954  1.00  0.00      PROA H
ATOM     34  C   LEU    33     -10.452 -11.339  22.511  1.00  0.00      PROA C
ATOM     35  O   LEU    33     -11.508 -11.916  22.269  1.00  0.00      PROA O
ATOM     36  N   ARG    34     -10.287 -10.043  22.205  1.00  0.00      PROA N
ATOM     37  H   ARG    34      -9.420  -9.577  22.430  1.00  0.00      PROA H
ATOM     38  CA  ARG    34     -11.301  -9.262  21.559  1.00  0.00      PROA C
ATOM     39  HA  ARG    34     -12.232  -9.338  22.120  1.00  0.00      PROA H
ATOM     40  CB  ARG    34     -10.881  -7.779  21.487  1.00  0.00      PROA C
ATOM     41  HB2 ARG    34     -10.008  -7.679  20.843  1.00  0.00      PROA H
ATOM     42  HB3 ARG    34     -11.702  -7.188  21.080  1.00  0.00      PROA H
ATOM     43  CG  ARG    34     -10.514  -7.170  22.844  1.00  0.00      PROA C
ATOM     44  HG2 ARG    34      -9.604  -7.638  23.220  1.00  0.00      PROA H
ATOM     45  HG3 ARG    34     -10.350  -6.098  22.730  1.00  0.00      PROA H
ATOM     46  CD  ARG    34     -11.639  -7.394  23.851  1.00  0.00      PROA C
ATOM     47  HD2 ARG    34     -12.526  -6.846  23.533  1.00  0.00      PROA H
ATOM     48  HD3 ARG    34     -11.871  -8.458  23.906  1.00  0.00      PROA H
ATOM     49  NE  ARG    34     -11.209  -6.910  25.187  1.00  0.00      PROA N
ATOM     50  HE  ARG    34     -10.349  -6.385  25.255  1.00  0.00      PROA H
ATOM     51  CZ  ARG    34     -11.897  -7.132  26.305  1.00  0.00      PROA C
ATOM     52  NH1 ARG    34     -13.030  -7.803  26.266  1.00  0.00      PROA N
ATOM     53 HH11 ARG    34     -13.378  -8.150  25.384  1.00  0.00      PROA H
ATOM     54 HH12 ARG    34     -13.546  -7.967  27.119  1.00  0.00      PROA H
ATOM     55  NH2 ARG    34     -11.496  -6.616  27.447  1.00  0.00      PROA N
ATOM     56 HH21 ARG    34     -10.661  -6.048  27.475  1.00  0.00      PROA H
ATOM     57 HH22 ARG    34     -12.024  -6.789  28.290  1.00  0.00      PROA H
ATOM     58  C   ARG    34     -11.647  -9.766  20.198  1.00  0.00      PROA C
ATOM     59  O   ARG    34     -10.806 -10.231  19.440  1.00  0.00      PROA O
ATOM     60  N   VAL    35     -12.917  -9.633  19.820  1.00  0.00      PROA N
ATOM     61  H   VAL    35     -13.611  -9.319  20.484  1.00  0.00      PROA H
ATOM     62  CA  VAL    35     -13.299  -9.931  18.488  1.00  0.00      PROA C
ATOM     63  HA  VAL    35     -13.137 -10.991  18.292  1.00  0.00      PROA H
ATOM     64  CB  VAL    35     -14.746  -9.584  18.376  1.00  0.00      PROA C
ATOM     65  HB  VAL    35     -14.939  -8.651  18.905  1.00  0.00      PROA H
ATOM     66  CG1 VAL    35     -14.823  -9.487  16.877  1.00  0.00      PROA C
ATOM     67 HG11 VAL    35     -14.546 -10.445  16.436  1.00  0.00      PROA H
ATOM     68 HG12 VAL    35     -15.840  -9.232  16.581  1.00  0.00      PROA H
ATOM     69 HG13 VAL    35     -14.138  -8.715  16.527  1.00  0.00      PROA H
ATOM     70  CG2 VAL    35     -15.609 -10.573  19.217  1.00  0.00      PROA C
ATOM     71 HG21 VAL    35     -15.310 -10.515  20.264  1.00  0.00      PROA H
ATOM     72 HG22 VAL    35     -16.661 -10.306  19.125  1.00  0.00      PROA H
ATOM     73 HG23 VAL    35     -15.458 -11.589  18.852  1.00  0.00      PROA H
ATOM     74  C   VAL    35     -12.456  -9.227  17.397  1.00  0.00      PROA C
ATOM     75  O   VAL    35     -12.109  -9.859  16.396  1.00  0.00      PROA O
ATOM     76  N   PRO    36     -12.209  -7.931  17.470  1.00  0.00      PROA N
ATOM     77  CD  PRO    36     -12.698  -7.019  18.502  1.00  0.00      PROA C
ATOM     78  HD2 PRO    36     -12.092  -7.129  19.402  1.00  0.00      PROA H
ATOM     79  HD3 PRO    36     -13.737  -7.254  18.734  1.00  0.00      PROA H
ATOM     80  CG  PRO    36     -12.551  -5.701  17.887  1.00  0.00      PROA C
ATOM     81  HG2 PRO    36     -12.268  -4.974  18.647  1.00  0.00      PROA H
ATOM     82  HG3 PRO    36     -13.498  -5.404  17.435  1.00  0.00      PROA H
ATOM     83  CB  PRO    36     -11.481  -5.798  16.824  1.00  0.00      PROA C
ATOM     84  HB2 PRO    36     -10.514  -5.540  17.256  1.00  0.00      PROA H
ATOM     85  HB3 PRO    36     -11.711  -5.108  16.012  1.00  0.00      PROA H
ATOM     86  CA  PRO    36     -11.537  -7.248  16.377  1.00  0.00      PROA C
ATOM     87  HA  PRO    36     -12.195  -7.214  15.509  1.00  0.00      PROA H
ATOM     88  C   PRO    36     -10.142  -7.759  16.210  1.00  0.00      PROA C
ATOM     89  O   PRO    36      -9.656  -7.777  15.088  1.00  0.00      PROA O
ATOM     90  N   ASP    37      -9.492  -8.182  17.302  1.00  0.00      PROA N
ATOM     91  H   ASP    37      -9.917  -8.084  18.213  1.00  0.00      PROA H
ATOM     92  CA  ASP    37      -8.186  -8.782  17.231  1.00  0.00      PROA C
ATOM     93  HA  ASP    37      -7.520  -8.139  16.656  1.00  0.00      PROA H
ATOM     94  CB  ASP    37      -7.588  -8.977  18.638  1.00  0.00      PROA C
ATOM     95  HB2 ASP    37      -8.353  -9.371  19.307  1.00  0.00      PROA H
ATOM     96  HB3 ASP    37      -6.756  -9.679  18.586  1.00  0.00      PROA H
ATOM     97  CG  ASP    37      -7.071  -7.667  19.223  1.00  0.00      PROA C
ATOM     98  OD1 ASP    37      -6.010  -7.187  18.743  1.00  0.00      PROA O
ATOM     99  OD2 ASP    37      -7.749  -7.134  20.148  1.00  0.00      PROA O
ATOM    100  C   ASP    37      -8.228 -10.109  16.497  1.00  0.00      PROA C
ATOM    101  O   ASP    37      -7.333 -10.445  15.738  1.00  0.00      PROA O
ATOM    102  N   ILE    38      -9.303 -10.897  16.682  1.00  0.00      PROA N
ATOM    103  H   ILE    38     -10.019 -10.628  17.341  1.00  0.00      PROA H
ATOM    104  CA  ILE    38      -9.512 -12.148  15.978  1.00  0.00      PROA C
ATOM    105  HA  ILE    38      -8.621 -12.769  16.066  1.00  0.00      PROA H
ATOM    106  CB  ILE    38     -10.694 -12.916  16.553  1.00  0.00      PROA C
ATOM    107  HB  ILE    38     -11.596 -12.310  16.471  1.00  0.00      PROA H
ATOM    108  CG2 ILE    38     -10.906 -14.234  15.786  1.00  0.00      PROA C
ATOM    109 HG21 ILE    38     -10.011 -14.850  15.867  1.00  0.00      PROA H
ATOM    110 HG22 ILE    38     -11.755 -14.769  16.211  1.00  0.00      PROA H
ATOM    111 HG23 ILE    38     -11.103 -14.016  14.736  1.00  0.00      PROA H
ATOM    112  CG1 ILE    38     -10.486 -13.206  18.049  1.00  0.00      PROA C
ATOM    113 HG12 ILE    38     -10.381 -12.266  18.590  1.00  0.00      PROA H
ATOM    114 HG13 ILE    38     -11.345 -13.753  18.436  1.00  0.00      PROA H
ATOM    115  CD1 ILE    38      -9.246 -14.040  18.342  1.00  0.00      PROA C
ATOM    116 HD11 ILE    38      -8.360 -13.513  17.988  1.00  0.00      PROA H
ATOM    117 HD12 ILE    38      -9.164 -14.205  19.417  1.00  0.00      PROA H
ATOM    118 HD13 ILE    38      -9.324 -15.001  17.833  1.00  0.00      PROA H
ATOM    119  C   ILE    38      -9.718 -11.954  14.498  1.00  0.00      PROA C
ATOM    120  O   ILE    38      -9.096 -12.598  13.656  1.00  0.00      PROA O
ATOM    121  N   LEU    39     -10.557 -10.979  14.122  1.00  0.00      PROA N
ATOM    122  H   LEU    39     -11.099 -10.484  14.815  1.00  0.00      PROA H
ATOM    123  CA  LEU    39     -10.723 -10.598  12.741  1.00  0.00      PROA C
ATOM    124  HA  LEU    39     -11.071 -11.456  12.166  1.00  0.00      PROA H
ATOM    125  CB  LEU    39     -11.736  -9.477  12.602  1.00  0.00      PROA C
ATOM    126  HB2 LEU    39     -11.441  -8.639  13.233  1.00  0.00      PROA H
ATOM    127  HB3 LEU    39     -11.779  -9.152  11.563  1.00  0.00      PROA H
ATOM    128  CG  LEU    39     -13.137  -9.893  13.014  1.00  0.00      PROA C
ATOM    129  HG  LEU    39     -13.150 -10.123  14.079  1.00  0.00      PROA H
ATOM    130  CD1 LEU    39     -13.955  -8.724  12.689  1.00  0.00      PROA C
ATOM    131 HD11 LEU    39     -13.883  -8.515  11.621  1.00  0.00      PROA H
ATOM    132 HD12 LEU    39     -14.994  -8.923  12.950  1.00  0.00      PROA H
ATOM    133 HD13 LEU    39     -13.598  -7.862  13.252  1.00  0.00      PROA H
ATOM    134  CD2 LEU    39     -13.737 -11.037  12.237  1.00  0.00      PROA C
ATOM    135 HD21 LEU    39     -13.112 -11.922  12.351  1.00  0.00      PROA H
ATOM    136 HD22 LEU    39     -14.738 -11.248  12.615  1.00  0.00      PROA H
ATOM    137 HD23 LEU    39     -13.798 -10.768  11.182  1.00  0.00      PROA H
ATOM    138  C   LEU    39      -9.430 -10.135  12.126  1.00  0.00      PROA C
ATOM    139  O   LEU    39      -9.094 -10.482  10.999  1.00  0.00      PROA O
ATOM    140  N   ALA    40      -8.632  -9.390  12.902  1.00  0.00      PROA N
ATOM    141  H   ALA    40      -8.946  -9.099  13.817  1.00  0.00      PROA H
ATOM    142  CA  ALA    40      -7.317  -8.964  12.505  1.00  0.00      PROA C
ATOM    143  HA  ALA    40      -7.379  -8.433  11.555  1.00  0.00      PROA H
ATOM    144  CB  ALA    40      -6.718  -8.030  13.562  1.00  0.00      PROA C
ATOM    145  HB1 ALA    40      -6.648  -8.555  14.515  1.00  0.00      PROA H
ATOM    146  HB2 ALA    40      -5.722  -7.716  13.248  1.00  0.00      PROA H
ATOM    147  HB3 ALA    40      -7.355  -7.153  13.677  1.00  0.00      PROA H
ATOM    148  C   ALA    40      -6.386 -10.128  12.267  1.00  0.00      PROA C
ATOM    149  O   ALA    40      -5.565 -10.108  11.359  1.00  0.00      PROA O
ATOM    150  N   LEU    41      -6.500 -11.191  13.083  1.00  0.00      PROA N
ATOM    151  H   LEU    41      -7.131 -11.158  13.871  1.00  0.00      PROA H
ATOM    152  CA  LEU    41      -5.749 -12.408  12.886  1.00  0.00      PROA C
ATOM    153  HA  LEU    41      -4.687 -12.173  12.821  1.00  0.00      PROA H
ATOM    154  CB  LEU    41      -5.967 -13.391  14.058  1.00  0.00      PROA C
ATOM    155  HB2 LEU    41      -7.035 -13.515  14.235  1.00  0.00      PROA H
ATOM    156  HB3 LEU    41      -5.526 -14.357  13.810  1.00  0.00      PROA H
ATOM    157  CG  LEU    41      -5.356 -12.976  15.405  1.00  0.00      PROA C
ATOM    158  HG  LEU    41      -5.745 -12.001  15.696  1.00  0.00      PROA H
ATOM    159  CD1 LEU    41      -5.716 -14.002  16.484  1.00  0.00      PROA C
ATOM    160 HD11 LEU    41      -5.326 -14.980  16.201  1.00  0.00      PROA H
ATOM    161 HD12 LEU    41      -5.278 -13.698  17.435  1.00  0.00      PROA H
ATOM    162 HD13 LEU    41      -6.799 -14.059  16.586  1.00  0.00      PROA H
ATOM    163  CD2 LEU    41      -3.848 -12.794  15.309  1.00  0.00      PROA C
ATOM    164 HD21 LEU    41      -3.621 -12.018  14.578  1.00  0.00      PROA H
ATOM    165 HD22 LEU    41      -3.455 -12.500  16.283  1.00  0.00      PROA H
ATOM    166 HD23 LEU    41      -3.387 -13.731  14.999  1.00  0.00      PROA H
ATOM    167  C   LEU    41      -6.102 -13.116  11.595  1.00  0.00      PROA C
ATOM    168  O   LEU    41      -5.233 -13.487  10.806  1.00  0.00      PROA O
ATOM    169  N   VAL    42      -7.408 -13.267  11.312  1.00  0.00      PROA N
ATOM    170  H   VAL    42      -8.107 -12.950  11.968  1.00  0.00      PROA H
ATOM    171  CA  VAL    42      -7.882 -13.874  10.087  1.00  0.00      PROA C
ATOM    172  HA  VAL    42      -7.515 -14.899  10.023  1.00  0.00      PROA H
ATOM    173  CB  VAL    42      -9.403 -13.894  10.046  1.00  0.00      PROA C
ATOM    174  HB  VAL    42      -9.786 -12.893  10.245  1.00  0.00      PROA H
ATOM    175  CG1 VAL    42      -9.890 -14.353   8.665  1.00  0.00      PROA C
ATOM    176 HG11 VAL    42      -9.514 -15.356   8.462  1.00  0.00      PROA H
ATOM    177 HG12 VAL    42     -10.980 -14.363   8.648  1.00  0.00      PROA H
ATOM    178 HG13 VAL    42      -9.522 -13.666   7.903  1.00  0.00      PROA H
ATOM    179  CG2 VAL    42      -9.947 -14.793  11.144  1.00  0.00      PROA C
ATOM    180 HG21 VAL    42      -9.621 -14.418  12.115  1.00  0.00      PROA H
ATOM    181 HG22 VAL    42     -11.036 -14.798  11.104  1.00  0.00      PROA H
ATOM    182 HG23 VAL    42      -9.573 -15.807  11.002  1.00  0.00      PROA H
ATOM    183  C   VAL    42      -7.399 -13.132   8.865  1.00  0.00      PROA C
ATOM    184  O   VAL    42      -6.807 -13.720   7.960  1.00  0.00      PROA O
ATOM    185  N   ILE    43      -7.583 -11.796   8.862  1.00  0.00      PROA N
ATOM    186  H   ILE    43      -8.055 -11.350   9.635  1.00  0.00      PROA H
ATOM    187  CA  ILE    43      -7.136 -10.929   7.791  1.00  0.00      PROA C
ATOM    188  HA  ILE    43      -7.583 -11.252   6.851  1.00  0.00      PROA H
ATOM    189  CB  ILE    43      -7.533  -9.479   8.038  1.00  0.00      PROA C
ATOM    190  HB  ILE    43      -7.189  -9.171   9.026  1.00  0.00      PROA H
ATOM    191  CG2 ILE    43      -6.895  -8.562   6.974  1.00  0.00      PROA C
ATOM    192 HG21 ILE    43      -7.238  -8.861   5.984  1.00  0.00      PROA H
ATOM    193 HG22 ILE    43      -7.187  -7.529   7.163  1.00  0.00      PROA H
ATOM    194 HG23 ILE    43      -5.810  -8.647   7.024  1.00  0.00      PROA H
ATOM    195  CG1 ILE    43      -9.066  -9.331   8.019  1.00  0.00      PROA C
ATOM    196 HG12 ILE    43      -9.437  -9.522   7.013  1.00  0.00      PROA H
ATOM    197 HG13 ILE    43      -9.509 -10.047   8.712  1.00  0.00      PROA H
ATOM    198  CD1 ILE    43      -9.541  -7.938   8.430  1.00  0.00      PROA C
ATOM    199 HD11 ILE    43      -9.131  -7.197   7.744  1.00  0.00      PROA H
ATOM    200 HD12 ILE    43     -10.630  -7.901   8.395  1.00  0.00      PROA H
ATOM    201 HD13 ILE    43      -9.203  -7.722   9.443  1.00  0.00      PROA H
ATOM    202  C   ILE    43      -5.644 -11.009   7.595  1.00  0.00      PROA C
ATOM    203  O   ILE    43      -5.157 -11.185   6.482  1.00  0.00      PROA O
ATOM    204  N   PHE    44      -4.870 -10.968   8.689  1.00  0.00      PROA N
ATOM    205  H   PHE    44      -5.288 -10.837   9.599  1.00  0.00      PROA H
ATOM    206  CA  PHE    44      -3.432 -11.106   8.628  1.00  0.00      PROA C
ATOM    207  HA  PHE    44      -3.018 -10.317   8.000  1.00  0.00      PROA H
ATOM    208  CB  PHE    44      -2.802 -10.998  10.039  1.00  0.00      PROA C
ATOM    209  HB2 PHE    44      -3.443 -11.501  10.763  1.00  0.00      PROA H
ATOM    210  HB3 PHE    44      -1.819 -11.470  10.036  1.00  0.00      PROA H
ATOM    211  CG  PHE    44      -2.621  -9.586  10.504  1.00  0.00      PROA C
ATOM    212  CD1 PHE    44      -2.602  -8.500   9.613  1.00  0.00      PROA C
ATOM    213  HD1 PHE    44      -2.744  -8.668   8.546  1.00  0.00      PROA H
ATOM    214  CE1 PHE    44      -2.403  -7.199  10.066  1.00  0.00      PROA C
ATOM    215  HE1 PHE    44      -2.382  -6.372   9.357  1.00  0.00      PROA H
ATOM    216  CZ  PHE    44      -2.232  -6.955  11.424  1.00  0.00      PROA C
ATOM    217  HZ  PHE    44      -2.092  -5.934  11.781  1.00  0.00      PROA H
ATOM    218  CE2 PHE    44      -2.239  -8.022  12.321  1.00  0.00      PROA C
ATOM    219  HE2 PHE    44      -2.094  -7.841  13.386  1.00  0.00      PROA H
ATOM    220  CD2 PHE    44      -2.432  -9.332  11.872  1.00  0.00      PROA C
ATOM    221  HD2 PHE    44      -2.435 -10.157  12.585  1.00  0.00      PROA H
ATOM    222  C   PHE    44      -2.981 -12.386   7.999  1.00  0.00      PROA C
ATOM    223  O   PHE    44      -2.034 -12.427   7.218  1.00  0.00      PROA O
ATOM    224  N   ALA    45      -3.668 -13.476   8.332  1.00  0.00      PROA N
ATOM    225  H   ALA    45      -4.428 -13.412   8.994  1.00  0.00      PROA H
ATOM    226  CA  ALA    45      -3.339 -14.740   7.758  1.00  0.00      PROA C
ATOM    227  HA  ALA    45      -2.273 -14.930   7.883  1.00  0.00      PROA H
ATOM    228  CB  ALA    45      -4.132 -15.768   8.465  1.00  0.00      PROA C
ATOM    229  HB1 ALA    45      -5.195 -15.558   8.339  1.00  0.00      PROA H
ATOM    230  HB2 ALA    45      -3.905 -16.751   8.051  1.00  0.00      PROA H
ATOM    231  HB3 ALA    45      -3.883 -15.755   9.526  1.00  0.00      PROA H
ATOM    232  C   ALA    45      -3.613 -14.870   6.284  1.00  0.00      PROA C
ATOM    233  O   ALA    45      -2.738 -15.241   5.511  1.00  0.00      PROA O
ATOM    234  N   VAL    46      -4.820 -14.509   5.829  1.00  0.00      PROA N
ATOM    235  H   VAL    46      -5.532 -14.200   6.475  1.00  0.00      PROA H
ATOM    236  CA  VAL    46      -5.124 -14.556   4.416  1.00  0.00      PROA C
ATOM    237  HA  VAL    46      -4.898 -15.548   4.028  1.00  0.00      PROA H
ATOM    238  CB  VAL    46      -6.555 -14.269   4.135  1.00  0.00      PROA C
ATOM    239  HB  VAL    46      -6.705 -14.187   3.058  1.00  0.00      PROA H
ATOM    240  CG1 VAL    46      -7.309 -15.430   4.707  1.00  0.00      PROA C
ATOM    241 HG11 VAL    46      -7.117 -15.496   5.778  1.00  0.00      PROA H
ATOM    242 HG12 VAL    46      -8.376 -15.290   4.537  1.00  0.00      PROA H
ATOM    243 HG13 VAL    46      -6.982 -16.350   4.222  1.00  0.00      PROA H
ATOM    244  CG2 VAL    46      -7.090 -12.977   4.773  1.00  0.00      PROA C
ATOM    245 HG21 VAL    46      -6.520 -12.125   4.402  1.00  0.00      PROA H
ATOM    246 HG22 VAL    46      -8.141 -12.851   4.513  1.00  0.00      PROA H
ATOM    247 HG23 VAL    46      -6.989 -13.037   5.856  1.00  0.00      PROA H
ATOM    248  C   VAL    46      -4.297 -13.630   3.579  1.00  0.00      PROA C
ATOM    249  O   VAL    46      -3.829 -13.997   2.504  1.00  0.00      PROA O
ATOM    250  N   VAL    47      -4.065 -12.406   4.083  1.00  0.00      PROA N
ATOM    251  H   VAL    47      -4.499 -12.127   4.951  1.00  0.00      PROA H
ATOM    252  CA  VAL    47      -3.210 -11.426   3.455  1.00  0.00      PROA C
ATOM    253  HA  VAL    47      -3.535 -11.265   2.427  1.00  0.00      PROA H
ATOM    254  CB  VAL    47      -3.242 -10.083   4.174  1.00  0.00      PROA C
ATOM    255  HB  VAL    47      -3.101 -10.239   5.243  1.00  0.00      PROA H
ATOM    256  CG1 VAL    47      -2.130  -9.148   3.667  1.00  0.00      PROA C
ATOM    257 HG11 VAL    47      -2.262  -8.971   2.600  1.00  0.00      PROA H
ATOM    258 HG12 VAL    47      -2.182  -8.199   4.201  1.00  0.00      PROA H
ATOM    259 HG13 VAL    47      -1.159  -9.610   3.842  1.00  0.00      PROA H
ATOM    260  CG2 VAL    47      -4.609  -9.413   3.979  1.00  0.00      PROA C
ATOM    261 HG21 VAL    47      -5.390 -10.055   4.387  1.00  0.00      PROA H
ATOM    262 HG22 VAL    47      -4.621  -8.454   4.497  1.00  0.00      PROA H
ATOM    263 HG23 VAL    47      -4.788  -9.253   2.916  1.00  0.00      PROA H
ATOM    264  C   VAL    47      -1.792 -11.898   3.388  1.00  0.00      PROA C
ATOM    265  O   VAL    47      -1.086 -11.622   2.416  1.00  0.00      PROA O
ATOM    266  N   PHE    48      -1.343 -12.658   4.433  1.00  0.00      PROA N
ATOM    267  H   PHE    48      -1.922 -12.784   5.251  1.00  0.00      PROA H
ATOM    268  CA  PHE    48      -0.058 -13.315   4.452  1.00  0.00      PROA C
ATOM    269  HA  PHE    48       0.721 -12.597   4.198  1.00  0.00      PROA H
ATOM    270  CB  PHE    48       0.293 -13.919   5.833  1.00  0.00      PROA C
ATOM    271  HB2 PHE    48       0.318 -13.126   6.581  1.00  0.00      PROA H
ATOM    272  HB3 PHE    48      -0.460 -14.656   6.110  1.00  0.00      PROA H
ATOM    273  CG  PHE    48       1.547 -14.656   6.156  1.00  0.00      PROA C
ATOM    274  CD1 PHE    48       2.787 -13.994   6.429  1.00  0.00      PROA C
ATOM    275  HD1 PHE    48       2.807 -12.915   6.581  1.00  0.00      PROA H
ATOM    276  CE1 PHE    48       4.012 -14.745   6.502  1.00  0.00      PROA C
ATOM    277  HE1 PHE    48       4.971 -14.230   6.446  1.00  0.00      PROA H
ATOM    278  CZ  PHE    48       3.947 -16.167   6.650  1.00  0.00      PROA C
ATOM    279  HZ  PHE    48       4.857 -16.737   6.838  1.00  0.00      PROA H
ATOM    280  CE2 PHE    48       2.604 -16.775   6.533  1.00  0.00      PROA C
ATOM    281  HE2 PHE    48       2.476 -17.846   6.690  1.00  0.00      PROA H
ATOM    282  CD2 PHE    48       1.461 -16.034   6.224  1.00  0.00      PROA C
ATOM    283  HD2 PHE    48       0.508 -16.530   6.037  1.00  0.00      PROA H
ATOM    284  C   PHE    48      -0.298 -14.280   3.350  1.00  0.00      PROA C
ATOM    285  O   PHE    48      -0.090 -13.877   2.242  1.00  0.00      PROA O
ATOM    286  N   LEU    49      -0.886 -15.433   3.394  1.00  0.00      PROA N
ATOM    287  H   LEU    49      -1.408 -15.702   4.215  1.00  0.00      PROA H
ATOM    288  CA  LEU    49      -0.797 -16.354   2.249  1.00  0.00      PROA C
ATOM    289  HA  LEU    49       0.172 -16.853   2.258  1.00  0.00      PROA H
ATOM    290  CB  LEU    49      -1.927 -17.355   2.421  1.00  0.00      PROA C
ATOM    291  HB2 LEU    49      -2.885 -16.845   2.315  1.00  0.00      PROA H
ATOM    292  HB3 LEU    49      -1.844 -18.132   1.662  1.00  0.00      PROA H
ATOM    293  CG  LEU    49      -1.915 -18.037   3.785  1.00  0.00      PROA C
ATOM    294  HG  LEU    49      -2.101 -17.297   4.563  1.00  0.00      PROA H
ATOM    295  CD1 LEU    49      -2.994 -19.078   3.792  1.00  0.00      PROA C
ATOM    296 HD11 LEU    49      -2.801 -19.807   3.005  1.00  0.00      PROA H
ATOM    297 HD12 LEU    49      -3.007 -19.582   4.758  1.00  0.00      PROA H
ATOM    298 HD13 LEU    49      -3.959 -18.603   3.617  1.00  0.00      PROA H
ATOM    299  CD2 LEU    49      -0.564 -18.673   4.122  1.00  0.00      PROA C
ATOM    300 HD21 LEU    49       0.208 -17.903   4.130  1.00  0.00      PROA H
ATOM    301 HD22 LEU    49      -0.619 -19.142   5.105  1.00  0.00      PROA H
ATOM    302 HD23 LEU    49      -0.319 -19.426   3.373  1.00  0.00      PROA H
ATOM    303  C   LEU    49      -0.884 -15.836   0.795  1.00  0.00      PROA C
ATOM    304  O   LEU    49       0.016 -16.053  -0.022  1.00  0.00      PROA O
ATOM    305  N   VAL    50      -1.932 -15.039   0.502  1.00  0.00      PROA N
ATOM    306  H   VAL    50      -2.630 -14.842   1.205  1.00  0.00      PROA H
ATOM    307  CA  VAL    50      -2.146 -14.419  -0.789  1.00  0.00      PROA C
ATOM    308  HA  VAL    50      -2.134 -15.183  -1.566  1.00  0.00      PROA H
ATOM    309  CB  VAL    50      -3.490 -13.698  -0.836  1.00  0.00      PROA C
ATOM    310  HB  VAL    50      -3.513 -12.922  -0.071  1.00  0.00      PROA H
ATOM    311  CG1 VAL    50      -3.707 -13.047  -2.213  1.00  0.00      PROA C
ATOM    312 HG11 VAL    50      -3.692 -13.816  -2.985  1.00  0.00      PROA H
ATOM    313 HG12 VAL    50      -4.671 -12.538  -2.226  1.00  0.00      PROA H
ATOM    314 HG13 VAL    50      -2.913 -12.326  -2.403  1.00  0.00      PROA H
ATOM    315  CG2 VAL    50      -4.628 -14.690  -0.546  1.00  0.00      PROA C
ATOM    316 HG21 VAL    50      -4.488 -15.125   0.444  1.00  0.00      PROA H
ATOM    317 HG22 VAL    50      -5.584 -14.168  -0.581  1.00  0.00      PROA H
ATOM    318 HG23 VAL    50      -4.619 -15.483  -1.294  1.00  0.00      PROA H
ATOM    319  C   VAL    50      -1.042 -13.460  -1.195  1.00  0.00      PROA C
ATOM    320  O   VAL    50      -0.627 -13.405  -2.352  1.00  0.00      PROA O
ATOM    321  N   GLY    51      -0.521 -12.676  -0.240  1.00  0.00      PROA N
ATOM    322  H   GLY    51      -0.836 -12.765   0.715  1.00  0.00      PROA H
ATOM    323  CA  GLY    51       0.499 -11.679  -0.510  1.00  0.00      PROA C
ATOM    324  HA2 GLY    51       0.170 -11.034  -1.325  1.00  0.00      PROA H
ATOM    325  HA3 GLY    51       0.666 -11.078   0.383  1.00  0.00      PROA H
ATOM    326  C   GLY    51       1.808 -12.273  -0.905  1.00  0.00      PROA C
ATOM    327  O   GLY    51       2.468 -11.935  -1.855  1.00  0.00      PROA O
ATOM    328  N   VAL    52       2.251 -13.261  -0.221  1.00  0.00      PROA N
ATOM    329  H   VAL    52       1.727 -13.601   0.573  1.00  0.00      PROA H
ATOM    330  CA  VAL    52       3.503 -13.984  -0.482  1.00  0.00      PROA C
ATOM    331  HA  VAL    52       4.266 -13.282  -0.820  1.00  0.00      PROA H
ATOM    332  CB  VAL    52       4.235 -14.759   0.543  1.00  0.00      PROA C
ATOM    333  HB  VAL    52       3.618 -14.852   1.437  1.00  0.00      PROA H
ATOM    334  CG1 VAL    52       4.828 -16.104   0.697  1.00  0.00      PROA C
ATOM    335 HG11 VAL    52       5.595 -16.252  -0.062  1.00  0.00      PROA H
ATOM    336 HG12 VAL    52       5.275 -16.193   1.687  1.00  0.00      PROA H
ATOM    337 HG13 VAL    52       4.051 -16.859   0.580  1.00  0.00      PROA H
ATOM    338  CG2 VAL    52       4.927 -13.554   1.262  1.00  0.00      PROA C
ATOM    339 HG21 VAL    52       4.167 -12.878   1.652  1.00  0.00      PROA H
ATOM    340 HG22 VAL    52       5.539 -13.924   2.084  1.00  0.00      PROA H
ATOM    341 HG23 VAL    52       5.558 -13.020   0.551  1.00  0.00      PROA H
ATOM    342  C   VAL    52       3.445 -14.805  -1.611  1.00  0.00      PROA C
ATOM    343  O   VAL    52       4.252 -14.589  -2.495  1.00  0.00      PROA O
ATOM    344  N   LEU    53       2.504 -15.750  -1.663  1.00  0.00      PROA N
ATOM    345  H   LEU    53       1.857 -15.860  -0.895  1.00  0.00      PROA H
ATOM    346  CA  LEU    53       2.462 -16.578  -2.837  1.00  0.00      PROA C
ATOM    347  HA  LEU    53       3.411 -17.102  -2.947  1.00  0.00      PROA H
ATOM    348  CB  LEU    53       1.317 -17.608  -2.698  1.00  0.00      PROA C
ATOM    349  HB2 LEU    53       0.367 -17.084  -2.592  1.00  0.00      PROA H
ATOM    350  HB3 LEU    53       1.286 -18.241  -3.585  1.00  0.00      PROA H
ATOM    351  CG  LEU    53       1.454 -18.509  -1.520  1.00  0.00      PROA C
ATOM    352  HG  LEU    53       1.199 -17.963  -0.612  1.00  0.00      PROA H
ATOM    353  CD1 LEU    53       0.560 -19.754  -1.548  1.00  0.00      PROA C
ATOM    354 HD11 LEU    53       0.796 -20.353  -2.427  1.00  0.00      PROA H
ATOM    355 HD12 LEU    53       0.732 -20.346  -0.649  1.00  0.00      PROA H
ATOM    356 HD13 LEU    53      -0.486 -19.450  -1.587  1.00  0.00      PROA H
ATOM    357  CD2 LEU    53       2.757 -18.900  -1.815  1.00  0.00      PROA C
ATOM    358 HD21 LEU    53       3.405 -18.024  -1.827  1.00  0.00      PROA H
ATOM    359 HD22 LEU    53       3.107 -19.601  -1.058  1.00  0.00      PROA H
ATOM    360 HD23 LEU    53       2.780 -19.381  -2.793  1.00  0.00      PROA H
ATOM    361  C   LEU    53       2.198 -15.804  -4.092  1.00  0.00      PROA C
ATOM    362  O   LEU    53       2.912 -15.923  -5.088  1.00  0.00      PROA O
ATOM    363  N   GLY    54       1.195 -14.915  -4.010  1.00  0.00      PROA N
ATOM    364  H   GLY    54       0.676 -14.819  -3.149  1.00  0.00      PROA H
ATOM    365  CA  GLY    54       0.802 -14.064  -5.108  1.00  0.00      PROA C
ATOM    366  HA2 GLY    54       0.511 -14.680  -5.960  1.00  0.00      PROA H
ATOM    367  HA3 GLY    54      -0.041 -13.444  -4.804  1.00  0.00      PROA H
ATOM    368  C   GLY    54       1.895 -13.145  -5.569  1.00  0.00      PROA C
ATOM    369  O   GLY    54       2.246 -13.124  -6.741  1.00  0.00      PROA O
ATOM    370  N   ASN    55       2.516 -12.382  -4.655  1.00  0.00      PROA N
ATOM    371  H   ASN    55       2.252 -12.445  -3.682  1.00  0.00      PROA H
ATOM    372  CA  ASN    55       3.568 -11.463  -5.041  1.00  0.00      PROA C
ATOM    373  HA  ASN    55       3.269 -10.925  -5.941  1.00  0.00      PROA H
ATOM    374  CB  ASN    55       3.864 -10.429  -3.938  1.00  0.00      PROA C
ATOM    375  HB2 ASN    55       4.009 -10.942  -2.987  1.00  0.00      PROA H
ATOM    376  HB3 ASN    55       4.768  -9.874  -4.192  1.00  0.00      PROA H
ATOM    377  CG  ASN    55       2.712  -9.434  -3.783  1.00  0.00      PROA C
ATOM    378  OD1 ASN    55       2.421  -8.659  -4.693  1.00  0.00      PROA O
ATOM    379  ND2 ASN    55       2.053  -9.444  -2.604  1.00  0.00      PROA N
ATOM    380 HD21 ASN    55       1.284  -8.807  -2.453  1.00  0.00      PROA H
ATOM    381 HD22 ASN    55       2.332 -10.089  -1.879  1.00  0.00      PROA H
ATOM    382  C   ASN    55       4.867 -12.159  -5.388  1.00  0.00      PROA C
ATOM    383  O   ASN    55       5.649 -11.658  -6.190  1.00  0.00      PROA O
ATOM    384  N   ALA    56       5.129 -13.355  -4.836  1.00  0.00      PROA N
ATOM    385  H   ALA    56       4.538 -13.711  -4.098  1.00  0.00      PROA H
ATOM    386  CA  ALA    56       6.253 -14.144  -5.289  1.00  0.00      PROA C
ATOM    387  HA  ALA    56       7.163 -13.547  -5.231  1.00  0.00      PROA H
ATOM    388  CB  ALA    56       6.432 -15.389  -4.430  1.00  0.00      PROA C
ATOM    389  HB1 ALA    56       5.533 -16.002  -4.485  1.00  0.00      PROA H
ATOM    390  HB2 ALA    56       7.285 -15.962  -4.793  1.00  0.00      PROA H
ATOM    391  HB3 ALA    56       6.608 -15.095  -3.395  1.00  0.00      PROA H
ATOM    392  C   ALA    56       6.095 -14.561  -6.735  1.00  0.00      PROA C
ATOM    393  O   ALA    56       7.021 -14.483  -7.543  1.00  0.00      PROA O
ATOM    394  N   LEU    57       4.869 -14.976  -7.094  1.00  0.00      PROA N
ATOM    395  H   LEU    57       4.139 -15.056  -6.400  1.00  0.00      PROA H
ATOM    396  CA  LEU    57       4.536 -15.319  -8.452  1.00  0.00      PROA C
ATOM    397  HA  LEU    57       5.272 -16.022  -8.840  1.00  0.00      PROA H
ATOM    398  CB  LEU    57       3.141 -15.969  -8.504  1.00  0.00      PROA C
ATOM    399  HB2 LEU    57       3.113 -16.826  -7.832  1.00  0.00      PROA H
ATOM    400  HB3 LEU    57       2.390 -15.242  -8.197  1.00  0.00      PROA H
ATOM    401  CG  LEU    57       2.719 -16.480  -9.888  1.00  0.00      PROA C
ATOM    402  HG  LEU    57       2.621 -15.638 -10.573  1.00  0.00      PROA H
ATOM    403  CD1 LEU    57       3.754 -17.451 -10.453  1.00  0.00      PROA C
ATOM    404 HD11 LEU    57       3.856 -18.304  -9.783  1.00  0.00      PROA H
ATOM    405 HD12 LEU    57       3.429 -17.798 -11.435  1.00  0.00      PROA H
ATOM    406 HD13 LEU    57       4.715 -16.945 -10.547  1.00  0.00      PROA H
ATOM    407  CD2 LEU    57       1.351 -17.155  -9.805  1.00  0.00      PROA C
ATOM    408 HD21 LEU    57       0.612 -16.437  -9.449  1.00  0.00      PROA H
ATOM    409 HD22 LEU    57       1.062 -17.514 -10.793  1.00  0.00      PROA H
ATOM    410 HD23 LEU    57       1.401 -17.997  -9.114  1.00  0.00      PROA H
ATOM    411  C   LEU    57       4.589 -14.135  -9.391  1.00  0.00      PROA C
ATOM    412  O   LEU    57       5.092 -14.213 -10.507  1.00  0.00      PROA O
ATOM    413  N   VAL    58       4.081 -12.971  -8.952  1.00  0.00      PROA N
ATOM    414  H   VAL    58       3.647 -12.920  -8.041  1.00  0.00      PROA H
ATOM    415  CA  VAL    58       4.121 -11.749  -9.730  1.00  0.00      PROA C
ATOM    416  HA  VAL    58       3.673 -11.926 -10.708  1.00  0.00      PROA H
ATOM    417  CB  VAL    58       3.356 -10.614  -9.053  1.00  0.00      PROA C
ATOM    418  HB  VAL    58       3.713 -10.493  -8.031  1.00  0.00      PROA H
ATOM    419  CG1 VAL    58       3.567  -9.297  -9.817  1.00  0.00      PROA C
ATOM    420 HG11 VAL    58       3.207  -9.408 -10.840  1.00  0.00      PROA H
ATOM    421 HG12 VAL    58       3.015  -8.497  -9.323  1.00  0.00      PROA H
ATOM    422 HG13 VAL    58       4.629  -9.051  -9.831  1.00  0.00      PROA H
ATOM    423  CG2 VAL    58       1.855 -10.933  -8.997  1.00  0.00      PROA C
ATOM    424 HG21 VAL    58       1.700 -11.851  -8.430  1.00  0.00      PROA H
ATOM    425 HG22 VAL    58       1.327 -10.113  -8.512  1.00  0.00      PROA H
ATOM    426 HG23 VAL    58       1.473 -11.063 -10.010  1.00  0.00      PROA H
ATOM    427  C   VAL    58       5.539 -11.294  -9.987  1.00  0.00      PROA C
ATOM    428  O   VAL    58       5.907 -10.946 -11.111  1.00  0.00      PROA O
ATOM    429  N   VAL    59       6.393 -11.318  -8.945  1.00  0.00      PROA N
ATOM    430  H   VAL    59       6.061 -11.576  -8.027  1.00  0.00      PROA H
ATOM    431  CA  VAL    59       7.800 -10.986  -9.061  1.00  0.00      PROA C
ATOM    432  HA  VAL    59       7.905  -9.978  -9.461  1.00  0.00      PROA H
ATOM    433  CB  VAL    59       8.506 -11.042  -7.708  1.00  0.00      PROA C
ATOM    434  HB  VAL    59       8.191 -11.936  -7.170  1.00  0.00      PROA H
ATOM    435  CG1 VAL    59      10.034 -11.085  -7.888  1.00  0.00      PROA C
ATOM    436 HG11 VAL    59      10.363 -10.191  -8.418  1.00  0.00      PROA H
ATOM    437 HG12 VAL    59      10.515 -11.124  -6.911  1.00  0.00      PROA H
ATOM    438 HG13 VAL    59      10.308 -11.969  -8.463  1.00  0.00      PROA H
ATOM    439  CG2 VAL    59       8.113  -9.823  -6.860  1.00  0.00      PROA C
ATOM    440 HG21 VAL    59       7.035  -9.821  -6.702  1.00  0.00      PROA H
ATOM    441 HG22 VAL    59       8.621  -9.870  -5.897  1.00  0.00      PROA H
ATOM    442 HG23 VAL    59       8.405  -8.910  -7.379  1.00  0.00      PROA H
ATOM    443  C   VAL    59       8.494 -11.916 -10.024  1.00  0.00      PROA C
ATOM    444  O   VAL    59       9.175 -11.487 -10.949  1.00  0.00      PROA O
ATOM    445  N   TRP    60       8.228 -13.230  -9.894  1.00  0.00      PROA N
ATOM    446  H   TRP    60       7.660 -13.556  -9.125  1.00  0.00      PROA H
ATOM    447  CA  TRP    60       8.720 -14.228 -10.816  1.00  0.00      PROA C
ATOM    448  HA  TRP    60       9.807 -14.272 -10.758  1.00  0.00      PROA H
ATOM    449  CB  TRP    60       8.132 -15.622 -10.457  1.00  0.00      PROA C
ATOM    450  HB2 TRP    60       8.400 -15.876  -9.431  1.00  0.00      PROA H
ATOM    451  HB3 TRP    60       7.047 -15.596 -10.553  1.00  0.00      PROA H
ATOM    452  CG  TRP    60       8.601 -16.764 -11.307  1.00  0.00      PROA C
ATOM    453  CD1 TRP    60       9.668 -16.781 -12.160  1.00  0.00      PROA C
ATOM    454  HD1 TRP    60      10.287 -15.891 -12.276  1.00  0.00      PROA H
ATOM    455  NE1 TRP    60       9.774 -18.009 -12.760  1.00  0.00      PROA N
ATOM    456  HE1 TRP    60      10.476 -18.272 -13.437  1.00  0.00      PROA H
ATOM    457  CE2 TRP    60       8.802 -18.817 -12.312  1.00  0.00      PROA C
ATOM    458  CZ2 TRP    60       8.522 -20.140 -12.627  1.00  0.00      PROA C
ATOM    459  HZ2 TRP    60       9.120 -20.660 -13.376  1.00  0.00      PROA H
ATOM    460  CH2 TRP    60       7.475 -20.736 -11.954  1.00  0.00      PROA C
ATOM    461  HH2 TRP    60       7.197 -21.765 -12.181  1.00  0.00      PROA H
ATOM    462  CZ3 TRP    60       6.808 -19.998 -11.005  1.00  0.00      PROA C
ATOM    463  HZ3 TRP    60       6.040 -20.468 -10.390  1.00  0.00      PROA H
ATOM    464  CE3 TRP    60       6.996 -18.669 -10.717  1.00  0.00      PROA C
ATOM    465  HE3 TRP    60       6.340 -18.167 -10.006  1.00  0.00      PROA H
ATOM    466  CD2 TRP    60       8.036 -18.068 -11.375  1.00  0.00      PROA C
ATOM    467  C   TRP    60       8.347 -13.891 -12.250  1.00  0.00      PROA C
ATOM    468  O   TRP    60       9.184 -13.926 -13.145  1.00  0.00      PROA O
ATOM    469  N   VAL    61       7.081 -13.519 -12.491  1.00  0.00      PROA N
ATOM    470  H   VAL    61       6.424 -13.444 -11.728  1.00  0.00      PROA H
ATOM    471  CA  VAL    61       6.589 -13.209 -13.814  1.00  0.00      PROA C
ATOM    472  HA  VAL    61       6.872 -14.006 -14.503  1.00  0.00      PROA H
ATOM    473  CB  VAL    61       5.066 -13.084 -13.787  1.00  0.00      PROA C
ATOM    474  HB  VAL    61       4.763 -12.514 -12.909  1.00  0.00      PROA H
ATOM    475  CG1 VAL    61       4.546 -12.364 -15.042  1.00  0.00      PROA C
ATOM    476 HG11 VAL    61       4.833 -12.927 -15.930  1.00  0.00      PROA H
ATOM    477 HG12 VAL    61       3.460 -12.289 -14.995  1.00  0.00      PROA H
ATOM    478 HG13 VAL    61       4.977 -11.364 -15.091  1.00  0.00      PROA H
ATOM    479  CG2 VAL    61       4.430 -14.476 -13.670  1.00  0.00      PROA C
ATOM    480 HG21 VAL    61       4.767 -14.954 -12.750  1.00  0.00      PROA H
ATOM    481 HG22 VAL    61       3.344 -14.380 -13.651  1.00  0.00      PROA H
ATOM    482 HG23 VAL    61       4.726 -15.085 -14.524  1.00  0.00      PROA H
ATOM    483  C   VAL    61       7.202 -11.969 -14.434  1.00  0.00      PROA C
ATOM    484  O   VAL    61       7.677 -11.976 -15.572  1.00  0.00      PROA O
ATOM    485  N   THR    62       7.232 -10.861 -13.676  1.00  0.00      PROA N
ATOM    486  H   THR    62       6.912 -10.895 -12.719  1.00  0.00      PROA H
ATOM    487  CA  THR    62       7.713  -9.581 -14.173  1.00  0.00      PROA C
ATOM    488  HA  THR    62       7.310  -9.403 -15.170  1.00  0.00      PROA H
ATOM    489  CB  THR    62       7.291  -8.418 -13.279  1.00  0.00      PROA C
ATOM    490  HB  THR    62       7.773  -7.502 -13.622  1.00  0.00      PROA H
ATOM    491  CG2 THR    62       5.766  -8.230 -13.329  1.00  0.00      PROA C
ATOM    492 HG21 THR    62       5.276  -9.140 -12.982  1.00  0.00      PROA H
ATOM    493 HG22 THR    62       5.481  -7.397 -12.686  1.00  0.00      PROA H
ATOM    494 HG23 THR    62       5.459  -8.020 -14.353  1.00  0.00      PROA H
ATOM    495  OG1 THR    62       7.635  -8.653 -11.921  1.00  0.00      PROA O
ATOM    496  HG1 THR    62       7.358  -7.906 -11.386  1.00  0.00      PROA H
ATOM    497  C   THR    62       9.219  -9.551 -14.304  1.00  0.00      PROA C
ATOM    498  O   THR    62       9.768  -8.747 -15.054  1.00  0.00      PROA O
ATOM    499  N   ALA    63       9.926 -10.453 -13.595  1.00  0.00      PROA N
ATOM    500  H   ALA    63       9.446 -11.148 -13.042  1.00  0.00      PROA H
ATOM    501  CA  ALA    63      11.370 -10.491 -13.577  1.00  0.00      PROA C
ATOM    502  HA  ALA    63      11.757  -9.499 -13.345  1.00  0.00      PROA H
ATOM    503  CB  ALA    63      11.877 -11.475 -12.520  1.00  0.00      PROA C
ATOM    504  HB1 ALA    63      11.503 -12.474 -12.744  1.00  0.00      PROA H
ATOM    505  HB2 ALA    63      12.967 -11.485 -12.525  1.00  0.00      PROA H
ATOM    506  HB3 ALA    63      11.522 -11.167 -11.536  1.00  0.00      PROA H
ATOM    507  C   ALA    63      11.969 -10.835 -14.916  1.00  0.00      PROA C
ATOM    508  O   ALA    63      12.964 -10.255 -15.330  1.00  0.00      PROA O
ATOM    509  N   PHE    64      11.304 -11.724 -15.677  1.00  0.00      PROA N
ATOM    510  H   PHE    64      10.471 -12.170 -15.321  1.00  0.00      PROA H
ATOM    511  CA  PHE    64      11.727 -12.084 -17.011  1.00  0.00      PROA C
ATOM    512  HA  PHE    64      12.729 -12.512 -16.971  1.00  0.00      PROA H
ATOM    513  CB  PHE    64      10.775 -13.121 -17.638  1.00  0.00      PROA C
ATOM    514  HB2 PHE    64       9.753 -12.743 -17.605  1.00  0.00      PROA H
ATOM    515  HB3 PHE    64      11.062 -13.299 -18.674  1.00  0.00      PROA H
ATOM    516  CG  PHE    64      10.824 -14.400 -16.913  1.00  0.00      PROA C
ATOM    517  CD1 PHE    64       9.896 -14.723 -15.902  1.00  0.00      PROA C
ATOM    518  HD1 PHE    64       9.137 -13.998 -15.606  1.00  0.00      PROA H
ATOM    519  CE1 PHE    64       9.920 -15.968 -15.255  1.00  0.00      PROA C
ATOM    520  HE1 PHE    64       9.196 -16.190 -14.471  1.00  0.00      PROA H
ATOM    521  CZ  PHE    64      10.850 -16.909 -15.603  1.00  0.00      PROA C
ATOM    522  HZ  PHE    64      10.875 -17.868 -15.085  1.00  0.00      PROA H
ATOM    523  CE2 PHE    64      11.678 -16.522 -16.607  1.00  0.00      PROA C
ATOM    524  HE2 PHE    64      12.446 -17.204 -16.973  1.00  0.00      PROA H
ATOM    525  CD2 PHE    64      11.742 -15.349 -17.307  1.00  0.00      PROA C
ATOM    526  HD2 PHE    64      12.439 -15.131 -18.116  1.00  0.00      PROA H
ATOM    527  C   PHE    64      11.777 -10.899 -17.955  1.00  0.00      PROA C
ATOM    528  O   PHE    64      12.713 -10.720 -18.730  1.00  0.00      PROA O
ATOM    529  N   GLU    65      10.759 -10.014 -17.870  1.00  0.00      PROA N
ATOM    530  H   GLU    65      10.110 -10.064 -17.098  1.00  0.00      PROA H
ATOM    531  CA  GLU    65      10.561  -8.979 -18.863  1.00  0.00      PROA C
ATOM    532  HA  GLU    65      11.217  -9.161 -19.714  1.00  0.00      PROA H
ATOM    533  CB  GLU    65       9.096  -8.972 -19.352  1.00  0.00      PROA C
ATOM    534  HB2 GLU    65       8.442  -8.657 -18.539  1.00  0.00      PROA H
ATOM    535  HB3 GLU    65       8.994  -8.279 -20.188  1.00  0.00      PROA H
ATOM    536  CG  GLU    65       8.614 -10.357 -19.832  1.00  0.00      PROA C
ATOM    537  HG2 GLU    65       8.995 -11.127 -19.161  1.00  0.00      PROA H
ATOM    538  HG3 GLU    65       7.524 -10.383 -19.832  1.00  0.00      PROA H
ATOM    539  CD  GLU    65       9.084 -10.691 -21.235  1.00  0.00      PROA C
ATOM    540  OE1 GLU    65      10.243 -10.378 -21.597  1.00  0.00      PROA O
ATOM    541  OE2 GLU    65       8.283 -11.290 -21.993  1.00  0.00      PROA O
ATOM    542  C   GLU    65      10.883  -7.615 -18.323  1.00  0.00      PROA C
ATOM    543  O   GLU    65      10.548  -6.598 -18.934  1.00  0.00      PROA O
ATOM    544  N   ALA    66      11.563  -7.543 -17.164  1.00  0.00      PROA N
ATOM    545  H   ALA    66      11.997  -8.370 -16.781  1.00  0.00      PROA H
ATOM    546  CA  ALA    66      11.716  -6.315 -16.414  1.00  0.00      PROA C
ATOM    547  HA  ALA    66      10.733  -5.895 -16.200  1.00  0.00      PROA H
ATOM    548  CB  ALA    66      12.443  -6.604 -15.097  1.00  0.00      PROA C
ATOM    549  HB1 ALA    66      13.427  -7.023 -15.309  1.00  0.00      PROA H
ATOM    550  HB2 ALA    66      12.557  -5.678 -14.533  1.00  0.00      PROA H
ATOM    551  HB3 ALA    66      11.864  -7.317 -14.510  1.00  0.00      PROA H
ATOM    552  C   ALA    66      12.441  -5.225 -17.161  1.00  0.00      PROA C
ATOM    553  O   ALA    66      12.096  -4.057 -17.093  1.00  0.00      PROA O
ATOM    554  N   LYS    67      13.489  -5.563 -17.927  1.00  0.00      PROA N
ATOM    555  H   LYS    67      13.763  -6.532 -18.009  1.00  0.00      PROA H
ATOM    556  CA  LYS    67      14.208  -4.508 -18.627  1.00  0.00      PROA C
ATOM    557  HA  LYS    67      13.822  -3.537 -18.317  1.00  0.00      PROA H
ATOM    558  CB  LYS    67      15.699  -4.499 -18.363  1.00  0.00      PROA C
ATOM    559  HB2 LYS    67      16.138  -5.430 -18.724  1.00  0.00      PROA H
ATOM    560  HB3 LYS    67      16.156  -3.658 -18.884  1.00  0.00      PROA H
ATOM    561  CG  LYS    67      16.176  -4.376 -16.945  1.00  0.00      PROA C
ATOM    562  HG2 LYS    67      15.714  -3.505 -16.481  1.00  0.00      PROA H
ATOM    563  HG3 LYS    67      15.899  -5.272 -16.389  1.00  0.00      PROA H
ATOM    564  CD  LYS    67      17.680  -4.213 -16.844  1.00  0.00      PROA C
ATOM    565  HD2 LYS    67      18.148  -5.195 -16.772  1.00  0.00      PROA H
ATOM    566  HD3 LYS    67      18.051  -3.698 -17.730  1.00  0.00      PROA H
ATOM    567  CE  LYS    67      17.825  -3.418 -15.614  1.00  0.00      PROA C
ATOM    568  HE2 LYS    67      17.283  -2.478 -15.723  1.00  0.00      PROA H
ATOM    569  HE3 LYS    67      17.420  -3.975 -14.770  1.00  0.00      PROA H
ATOM    570  NZ  LYS    67      19.167  -3.195 -15.459  1.00  0.00      PROA N
ATOM    571  HZ1 LYS    67      19.520  -2.693 -16.261  1.00  0.00      PROA H
ATOM    572  HZ2 LYS    67      19.323  -2.649 -14.624  1.00  0.00      PROA H
ATOM    573  HZ3 LYS    67      19.648  -4.080 -15.378  1.00  0.00      PROA H
ATOM    574  C   LYS    67      13.907  -4.508 -20.099  1.00  0.00      PROA C
ATOM    575  O   LYS    67      14.609  -3.880 -20.884  1.00  0.00      PROA O
ATOM    576  N   ARG    68      12.827  -5.209 -20.482  1.00  0.00      PROA N
ATOM    577  H   ARG    68      12.342  -5.793 -19.815  1.00  0.00      PROA H
ATOM    578  CA  ARG    68      12.310  -5.171 -21.829  1.00  0.00      PROA C
ATOM    579  HA  ARG    68      13.045  -4.712 -22.489  1.00  0.00      PROA H
ATOM    580  CB  ARG    68      12.021  -6.617 -22.297  1.00  0.00      PROA C
ATOM    581  HB2 ARG    68      12.962  -7.151 -22.432  1.00  0.00      PROA H
ATOM    582  HB3 ARG    68      11.418  -7.129 -21.546  1.00  0.00      PROA H
ATOM    583  CG  ARG    68      11.255  -6.745 -23.627  1.00  0.00      PROA C
ATOM    584  HG2 ARG    68      10.456  -6.004 -23.660  1.00  0.00      PROA H
ATOM    585  HG3 ARG    68      11.940  -6.578 -24.459  1.00  0.00      PROA H
ATOM    586  CD  ARG    68      10.642  -8.139 -23.766  1.00  0.00      PROA C
ATOM    587  HD2 ARG    68      11.429  -8.864 -23.973  1.00  0.00      PROA H
ATOM    588  HD3 ARG    68      10.136  -8.407 -22.838  1.00  0.00      PROA H
ATOM    589  NE  ARG    68       9.655  -8.132 -24.893  1.00  0.00      PROA N
ATOM    590  HE  ARG    68       9.550  -7.287 -25.436  1.00  0.00      PROA H
ATOM    591  CZ  ARG    68       8.926  -9.205 -25.187  1.00  0.00      PROA C
ATOM    592  NH1 ARG    68       9.054 -10.316 -24.509  1.00  0.00      PROA N
ATOM    593 HH11 ARG    68       9.716 -10.366 -23.748  1.00  0.00      PROA H
ATOM    594 HH12 ARG    68       8.490 -11.119 -24.750  1.00  0.00      PROA H
ATOM    595  NH2 ARG    68       8.059  -9.165 -26.181  1.00  0.00      PROA N
ATOM    596 HH21 ARG    68       7.950  -8.316 -26.718  1.00  0.00      PROA H
ATOM    597 HH22 ARG    68       7.508  -9.983 -26.400  1.00  0.00      PROA H
ATOM    598  C   ARG    68      11.050  -4.318 -21.914  1.00  0.00      PROA C
ATOM    599  O   ARG    68      10.775  -3.683 -22.934  1.00  0.00      PROA O
ATOM    600  N   THR    69      10.257  -4.294 -20.828  1.00  0.00      PROA N
ATOM    601  H   THR    69      10.524  -4.802 -19.996  1.00  0.00      PROA H
ATOM    602  CA  THR    69       9.007  -3.551 -20.810  1.00  0.00      PROA C
ATOM    603  HA  THR    69       8.993  -2.842 -21.638  1.00  0.00      PROA H
ATOM    604  CB  THR    69       7.787  -4.451 -20.946  1.00  0.00      PROA C
ATOM    605  HB  THR    69       6.884  -3.871 -20.752  1.00  0.00      PROA H
ATOM    606  CG2 THR    69       7.714  -5.033 -22.367  1.00  0.00      PROA C
ATOM    607 HG21 THR    69       8.613  -5.617 -22.567  1.00  0.00      PROA H
ATOM    608 HG22 THR    69       6.838  -5.675 -22.453  1.00  0.00      PROA H
ATOM    609 HG23 THR    69       7.642  -4.220 -23.090  1.00  0.00      PROA H
ATOM    610  OG1 THR    69       7.845  -5.536 -20.032  1.00  0.00      PROA O
ATOM    611  HG1 THR    69       7.065  -6.086 -20.139  1.00  0.00      PROA H
ATOM    612  C   THR    69       8.845  -2.731 -19.546  1.00  0.00      PROA C
ATOM    613  O   THR    69       9.181  -3.158 -18.450  1.00  0.00      PROA O
ATOM    614  N   ILE    70       8.312  -1.499 -19.673  1.00  0.00      PROA N
ATOM    615  H   ILE    70       7.988  -1.179 -20.574  1.00  0.00      PROA H
ATOM    616  CA  ILE    70       8.158  -0.557 -18.574  1.00  0.00      PROA C
ATOM    617  HA  ILE    70       9.090  -0.500 -18.012  1.00  0.00      PROA H
ATOM    618  CB  ILE    70       7.815   0.826 -19.108  1.00  0.00      PROA C
ATOM    619  HB  ILE    70       6.886   0.776 -19.676  1.00  0.00      PROA H
ATOM    620  CG2 ILE    70       7.636   1.830 -17.968  1.00  0.00      PROA C
ATOM    621 HG21 ILE    70       8.561   1.899 -17.395  1.00  0.00      PROA H
ATOM    622 HG22 ILE    70       7.392   2.809 -18.380  1.00  0.00      PROA H
ATOM    623 HG23 ILE    70       6.829   1.500 -17.315  1.00  0.00      PROA H
ATOM    624  CG1 ILE    70       8.903   1.333 -20.055  1.00  0.00      PROA C
ATOM    625 HG12 ILE    70       8.950   0.690 -20.933  1.00  0.00      PROA H
ATOM    626 HG13 ILE    70       8.671   2.352 -20.363  1.00  0.00      PROA H
ATOM    627  CD1 ILE    70      10.304   1.356 -19.439  1.00  0.00      PROA C
ATOM    628 HD11 ILE    70      10.585   0.348 -19.137  1.00  0.00      PROA H
ATOM    629 HD12 ILE    70      11.018   1.728 -20.174  1.00  0.00      PROA H
ATOM    630 HD13 ILE    70      10.307   2.010 -18.567  1.00  0.00      PROA H
ATOM    631  C   ILE    70       7.110  -0.976 -17.576  1.00  0.00      PROA C
ATOM    632  O   ILE    70       7.268  -0.871 -16.367  1.00  0.00      PROA O
ATOM    633  N   ASN    71       5.981  -1.514 -18.057  1.00  0.00      PROA N
ATOM    634  H   ASN    71       5.844  -1.593 -19.054  1.00  0.00      PROA H
ATOM    635  CA  ASN    71       4.913  -2.006 -17.212  1.00  0.00      PROA C
ATOM    636  HA  ASN    71       4.528  -1.191 -16.599  1.00  0.00      PROA H
ATOM    637  CB  ASN    71       3.764  -2.572 -18.076  1.00  0.00      PROA C
ATOM    638  HB2 ASN    71       4.175  -3.223 -18.847  1.00  0.00      PROA H
ATOM    639  HB3 ASN    71       3.082  -3.143 -17.445  1.00  0.00      PROA H
ATOM    640  CG  ASN    71       2.984  -1.447 -18.748  1.00  0.00      PROA C
ATOM    641  OD1 ASN    71       3.041  -0.264 -18.412  1.00  0.00      PROA O
ATOM    642  ND2 ASN    71       2.224  -1.832 -19.801  1.00  0.00      PROA N
ATOM    643 HD21 ASN    71       1.676  -1.148 -20.302  1.00  0.00      PROA H
ATOM    644 HD22 ASN    71       2.208  -2.803 -20.080  1.00  0.00      PROA H
ATOM    645  C   ASN    71       5.394  -3.089 -16.265  1.00  0.00      PROA C
ATOM    646  O   ASN    71       5.022  -3.145 -15.094  1.00  0.00      PROA O
ATOM    647  N   ALA    72       6.288  -3.963 -16.761  1.00  0.00      PROA N
ATOM    648  H   ALA    72       6.531  -3.934 -17.741  1.00  0.00      PROA H
ATOM    649  CA  ALA    72       6.931  -4.961 -15.946  1.00  0.00      PROA C
ATOM    650  HA  ALA    72       6.174  -5.587 -15.474  1.00  0.00      PROA H
ATOM    651  CB  ALA    72       7.844  -5.845 -16.795  1.00  0.00      PROA C
ATOM    652  HB1 ALA    72       8.609  -5.230 -17.267  1.00  0.00      PROA H
ATOM    653  HB2 ALA    72       8.319  -6.592 -16.160  1.00  0.00      PROA H
ATOM    654  HB3 ALA    72       7.254  -6.345 -17.564  1.00  0.00      PROA H
ATOM    655  C   ALA    72       7.732  -4.359 -14.818  1.00  0.00      PROA C
ATOM    656  O   ALA    72       7.687  -4.859 -13.699  1.00  0.00      PROA O
ATOM    657  N   ILE    73       8.438  -3.239 -15.073  1.00  0.00      PROA N
ATOM    658  H   ILE    73       8.501  -2.886 -16.017  1.00  0.00      PROA H
ATOM    659  CA  ILE    73       9.131  -2.493 -14.036  1.00  0.00      PROA C
ATOM    660  HA  ILE    73       9.851  -3.144 -13.540  1.00  0.00      PROA H
ATOM    661  CB  ILE    73       9.887  -1.288 -14.606  1.00  0.00      PROA C
ATOM    662  HB  ILE    73       9.189  -0.636 -15.131  1.00  0.00      PROA H
ATOM    663  CG2 ILE    73      10.567  -0.483 -13.484  1.00  0.00      PROA C
ATOM    664 HG21 ILE    73      11.275  -1.122 -12.956  1.00  0.00      PROA H
ATOM    665 HG22 ILE    73      11.096   0.366 -13.915  1.00  0.00      PROA H
ATOM    666 HG23 ILE    73       9.811  -0.123 -12.786  1.00  0.00      PROA H
ATOM    667  CG1 ILE    73      10.922  -1.745 -15.642  1.00  0.00      PROA C
ATOM    668 HG12 ILE    73      11.675  -2.365 -15.156  1.00  0.00      PROA H
ATOM    669 HG13 ILE    73      10.425  -2.323 -16.422  1.00  0.00      PROA H
ATOM    670  CD1 ILE    73      11.660  -0.599 -16.333  1.00  0.00      PROA C
ATOM    671 HD11 ILE    73      12.192  -0.007 -15.588  1.00  0.00      PROA H
ATOM    672 HD12 ILE    73      12.373  -1.005 -17.050  1.00  0.00      PROA H
ATOM    673 HD13 ILE    73      10.942   0.035 -16.854  1.00  0.00      PROA H
ATOM    674  C   ILE    73       8.183  -1.997 -12.964  1.00  0.00      PROA C
ATOM    675  O   ILE    73       8.386  -2.220 -11.767  1.00  0.00      PROA O
ATOM    676  N   TRP    74       7.078  -1.347 -13.378  1.00  0.00      PROA N
ATOM    677  H   TRP    74       6.923  -1.193 -14.364  1.00  0.00      PROA H
ATOM    678  CA  TRP    74       6.077  -0.847 -12.463  1.00  0.00      PROA C
ATOM    679  HA  TRP    74       6.525  -0.100 -11.807  1.00  0.00      PROA H
ATOM    680  CB  TRP    74       4.904  -0.192 -13.238  1.00  0.00      PROA C
ATOM    681  HB2 TRP    74       4.425  -0.938 -13.872  1.00  0.00      PROA H
ATOM    682  HB3 TRP    74       4.176   0.204 -12.529  1.00  0.00      PROA H
ATOM    683  CG  TRP    74       5.247   0.954 -14.148  1.00  0.00      PROA C
ATOM    684  CD1 TRP    74       4.609   1.258 -15.330  1.00  0.00      PROA C
ATOM    685  HD1 TRP    74       3.820   0.608 -15.707  1.00  0.00      PROA H
ATOM    686  NE1 TRP    74       5.125   2.419 -15.860  1.00  0.00      PROA N
ATOM    687  HE1 TRP    74       4.820   2.859 -16.717  1.00  0.00      PROA H
ATOM    688  CE2 TRP    74       6.115   2.883 -15.045  1.00  0.00      PROA C
ATOM    689  CZ2 TRP    74       6.941   3.992 -15.165  1.00  0.00      PROA C
ATOM    690  HZ2 TRP    74       6.854   4.644 -16.034  1.00  0.00      PROA H
ATOM    691  CH2 TRP    74       7.869   4.237 -14.154  1.00  0.00      PROA C
ATOM    692  HH2 TRP    74       8.534   5.098 -14.221  1.00  0.00      PROA H
ATOM    693  CZ3 TRP    74       7.963   3.398 -13.053  1.00  0.00      PROA C
ATOM    694  HZ3 TRP    74       8.691   3.607 -12.269  1.00  0.00      PROA H
ATOM    695  CE3 TRP    74       7.137   2.281 -12.928  1.00  0.00      PROA C
ATOM    696  HE3 TRP    74       7.217   1.640 -12.050  1.00  0.00      PROA H
ATOM    697  CD2 TRP    74       6.214   2.001 -13.939  1.00  0.00      PROA C
ATOM    698  C   TRP    74       5.508  -1.911 -11.550  1.00  0.00      PROA C
ATOM    699  O   TRP    74       5.639  -1.852 -10.325  1.00  0.00      PROA O
ATOM    700  N   PHE    75       4.937  -2.963 -12.152  1.00  0.00      PROA N
ATOM    701  H   PHE    75       4.916  -3.018 -13.160  1.00  0.00      PROA H
ATOM    702  CA  PHE    75       4.331  -4.055 -11.433  1.00  0.00      PROA C
ATOM    703  HA  PHE    75       3.582  -3.665 -10.743  1.00  0.00      PROA H
ATOM    704  CB  PHE    75       3.649  -5.036 -12.408  1.00  0.00      PROA C
ATOM    705  HB2 PHE    75       4.361  -5.341 -13.175  1.00  0.00      PROA H
ATOM    706  HB3 PHE    75       3.307  -5.914 -11.860  1.00  0.00      PROA H
ATOM    707  CG  PHE    75       2.464  -4.409 -13.084  1.00  0.00      PROA C
ATOM    708  CD1 PHE    75       1.460  -3.774 -12.339  1.00  0.00      PROA C
ATOM    709  HD1 PHE    75       1.546  -3.708 -11.254  1.00  0.00      PROA H
ATOM    710  CE1 PHE    75       0.342  -3.220 -12.969  1.00  0.00      PROA C
ATOM    711  HE1 PHE    75      -0.428  -2.725 -12.376  1.00  0.00      PROA H
ATOM    712  CZ  PHE    75       0.214  -3.301 -14.359  1.00  0.00      PROA C
ATOM    713  HZ  PHE    75      -0.659  -2.873 -14.852  1.00  0.00      PROA H
ATOM    714  CE2 PHE    75       1.206  -3.934 -15.117  1.00  0.00      PROA C
ATOM    715  HE2 PHE    75       1.107  -3.996 -16.201  1.00  0.00      PROA H
ATOM    716  CD2 PHE    75       2.321  -4.483 -14.478  1.00  0.00      PROA C
ATOM    717  HD2 PHE    75       3.087  -4.973 -15.079  1.00  0.00      PROA H
ATOM    718  C   PHE    75       5.310  -4.802 -10.562  1.00  0.00      PROA C
ATOM    719  O   PHE    75       4.964  -5.253  -9.470  1.00  0.00      PROA O
ATOM    720  N   LEU    76       6.569  -4.929 -11.023  1.00  0.00      PROA N
ATOM    721  H   LEU    76       6.800  -4.618 -11.956  1.00  0.00      PROA H
ATOM    722  CA  LEU    76       7.625  -5.503 -10.222  1.00  0.00      PROA C
ATOM    723  HA  LEU    76       7.353  -6.519  -9.936  1.00  0.00      PROA H
ATOM    724  CB  LEU    76       8.944  -5.540 -11.025  1.00  0.00      PROA C
ATOM    725  HB2 LEU    76       8.837  -6.221 -11.870  1.00  0.00      PROA H
ATOM    726  HB3 LEU    76       9.175  -4.540 -11.391  1.00  0.00      PROA H
ATOM    727  CG  LEU    76      10.196  -6.010 -10.263  1.00  0.00      PROA C
ATOM    728  HG  LEU    76      10.378  -5.346  -9.418  1.00  0.00      PROA H
ATOM    729  CD1 LEU    76      10.013  -7.437  -9.739  1.00  0.00      PROA C
ATOM    730 HD11 LEU    76       9.838  -8.112 -10.577  1.00  0.00      PROA H
ATOM    731 HD12 LEU    76      10.911  -7.746  -9.205  1.00  0.00      PROA H
ATOM    732 HD13 LEU    76       9.159  -7.469  -9.063  1.00  0.00      PROA H
ATOM    733  CD2 LEU    76      11.425  -5.927 -11.173  1.00  0.00      PROA C
ATOM    734 HD21 LEU    76      11.569  -4.896 -11.498  1.00  0.00      PROA H
ATOM    735 HD22 LEU    76      12.307  -6.261 -10.625  1.00  0.00      PROA H
ATOM    736 HD23 LEU    76      11.276  -6.564 -12.044  1.00  0.00      PROA H
ATOM    737  C   LEU    76       7.864  -4.731  -8.947  1.00  0.00      PROA C
ATOM    738  O   LEU    76       7.816  -5.281  -7.855  1.00  0.00      PROA O
ATOM    739  N   ASN    77       8.029  -3.400  -9.046  1.00  0.00      PROA N
ATOM    740  H   ASN    77       8.016  -2.955  -9.952  1.00  0.00      PROA H
ATOM    741  CA  ASN    77       8.228  -2.570  -7.878  1.00  0.00      PROA C
ATOM    742  HA  ASN    77       9.086  -2.936  -7.314  1.00  0.00      PROA H
ATOM    743  CB  ASN    77       8.488  -1.111  -8.298  1.00  0.00      PROA C
ATOM    744  HB2 ASN    77       7.890  -0.874  -9.178  1.00  0.00      PROA H
ATOM    745  HB3 ASN    77       8.213  -0.443  -7.482  1.00  0.00      PROA H
ATOM    746  CG  ASN    77       9.959  -0.907  -8.630  1.00  0.00      PROA C
ATOM    747  OD1 ASN    77      10.724  -0.377  -7.824  1.00  0.00      PROA O
ATOM    748  ND2 ASN    77      10.365  -1.286  -9.861  1.00  0.00      PROA N
ATOM    749 HD21 ASN    77      11.332  -1.171 -10.128  1.00  0.00      PROA H
ATOM    750 HD22 ASN    77       9.700  -1.684 -10.509  1.00  0.00      PROA H
ATOM    751  C   ASN    77       7.068  -2.612  -6.899  1.00  0.00      PROA C
ATOM    752  O   ASN    77       7.267  -2.730  -5.688  1.00  0.00      PROA O
ATOM    753  N   LEU    78       5.821  -2.562  -7.404  1.00  0.00      PROA N
ATOM    754  H   LEU    78       5.683  -2.426  -8.395  1.00  0.00      PROA H
ATOM    755  CA  LEU    78       4.651  -2.699  -6.559  1.00  0.00      PROA C
ATOM    756  HA  LEU    78       4.660  -1.921  -5.796  1.00  0.00      PROA H
ATOM    757  CB  LEU    78       3.360  -2.565  -7.401  1.00  0.00      PROA C
ATOM    758  HB2 LEU    78       3.396  -3.264  -8.237  1.00  0.00      PROA H
ATOM    759  HB3 LEU    78       2.494  -2.788  -6.778  1.00  0.00      PROA H
ATOM    760  CG  LEU    78       3.115  -1.169  -8.008  1.00  0.00      PROA C
ATOM    761  HG  LEU    78       3.946  -0.906  -8.662  1.00  0.00      PROA H
ATOM    762  CD1 LEU    78       1.816  -1.163  -8.824  1.00  0.00      PROA C
ATOM    763 HD11 LEU    78       0.978  -1.420  -8.176  1.00  0.00      PROA H
ATOM    764 HD12 LEU    78       1.656  -0.171  -9.246  1.00  0.00      PROA H
ATOM    765 HD13 LEU    78       1.888  -1.893  -9.630  1.00  0.00      PROA H
ATOM    766  CD2 LEU    78       3.059  -0.098  -6.919  1.00  0.00      PROA C
ATOM    767 HD21 LEU    78       4.005  -0.081  -6.377  1.00  0.00      PROA H
ATOM    768 HD22 LEU    78       2.886   0.876  -7.376  1.00  0.00      PROA H
ATOM    769 HD23 LEU    78       2.248  -0.324  -6.228  1.00  0.00      PROA H
ATOM    770  C   LEU    78       4.606  -4.025  -5.814  1.00  0.00      PROA C
ATOM    771  O   LEU    78       4.425  -4.078  -4.599  1.00  0.00      PROA O
ATOM    772  N   ALA    79       4.873  -5.128  -6.537  1.00  0.00      PROA N
ATOM    773  H   ALA    79       5.066  -5.050  -7.525  1.00  0.00      PROA H
ATOM    774  CA  ALA    79       4.896  -6.451  -5.955  1.00  0.00      PROA C
ATOM    775  HA  ALA    79       3.948  -6.646  -5.455  1.00  0.00      PROA H
ATOM    776  CB  ALA    79       5.114  -7.500  -7.050  1.00  0.00      PROA C
ATOM    777  HB1 ALA    79       6.064  -7.312  -7.551  1.00  0.00      PROA H
ATOM    778  HB2 ALA    79       5.131  -8.494  -6.603  1.00  0.00      PROA H
ATOM    779  HB3 ALA    79       4.303  -7.442  -7.776  1.00  0.00      PROA H
ATOM    780  C   ALA    79       5.951  -6.606  -4.911  1.00  0.00      PROA C
ATOM    781  O   ALA    79       5.792  -7.282  -3.890  1.00  0.00      PROA O
ATOM    782  N   VAL    80       7.098  -5.974  -5.175  1.00  0.00      PROA N
ATOM    783  H   VAL    80       7.217  -5.488  -6.052  1.00  0.00      PROA H
ATOM    784  CA  VAL    80       8.156  -5.960  -4.267  1.00  0.00      PROA C
ATOM    785  HA  VAL    80       8.370  -6.979  -3.944  1.00  0.00      PROA H
ATOM    786  CB  VAL    80       9.311  -5.346  -5.077  1.00  0.00      PROA C
ATOM    787  HB  VAL    80       8.937  -4.511  -5.670  1.00  0.00      PROA H
ATOM    788  CG1 VAL    80      10.443  -4.810  -4.387  1.00  0.00      PROA C
ATOM    789 HG11 VAL    80      10.915  -5.596  -3.798  1.00  0.00      PROA H
ATOM    790 HG12 VAL    80      11.159  -4.419  -5.110  1.00  0.00      PROA H
ATOM    791 HG13 VAL    80      10.119  -4.006  -3.727  1.00  0.00      PROA H
ATOM    792  CG2 VAL    80       9.988  -6.334  -6.102  1.00  0.00      PROA C
ATOM    793 HG21 VAL    80       9.245  -6.678  -6.822  1.00  0.00      PROA H
ATOM    794 HG22 VAL    80      10.791  -5.818  -6.629  1.00  0.00      PROA H
ATOM    795 HG23 VAL    80      10.397  -7.190  -5.566  1.00  0.00      PROA H
ATOM    796  C   VAL    80       7.820  -5.262  -2.952  1.00  0.00      PROA C
ATOM    797  O   VAL    80       7.918  -5.783  -1.835  1.00  0.00      PROA O
ATOM    798  N   ALA    81       7.287  -4.062  -3.058  1.00  0.00      PROA N
ATOM    799  H   ALA    81       7.171  -3.640  -3.968  1.00  0.00      PROA H
ATOM    800  CA  ALA    81       6.871  -3.357  -1.879  1.00  0.00      PROA C
ATOM    801  HA  ALA    81       7.739  -3.155  -1.251  1.00  0.00      PROA H
ATOM    802  CB  ALA    81       6.224  -2.052  -2.330  1.00  0.00      PROA C
ATOM    803  HB1 ALA    81       5.366  -2.272  -2.965  1.00  0.00      PROA H
ATOM    804  HB2 ALA    81       5.895  -1.489  -1.457  1.00  0.00      PROA H
ATOM    805  HB3 ALA    81       6.949  -1.462  -2.891  1.00  0.00      PROA H
ATOM    806  C   ALA    81       5.884  -4.142  -1.043  1.00  0.00      PROA C
ATOM    807  O   ALA    81       6.101  -4.381   0.148  1.00  0.00      PROA O
ATOM    808  N   ASP    82       4.845  -4.673  -1.693  1.00  0.00      PROA N
ATOM    809  H   ASP    82       4.745  -4.530  -2.688  1.00  0.00      PROA H
ATOM    810  CA  ASP    82       3.834  -5.460  -1.027  1.00  0.00      PROA C
ATOM    811  HA  ASP    82       3.411  -4.885  -0.203  1.00  0.00      PROA H
ATOM    812  CB  ASP    82       2.713  -5.829  -2.004  1.00  0.00      PROA C
ATOM    813  HB2 ASP    82       3.146  -6.248  -2.913  1.00  0.00      PROA H
ATOM    814  HB3 ASP    82       2.056  -6.566  -1.542  1.00  0.00      PROA H
ATOM    815  CG  ASP    82       1.880  -4.614  -2.384  1.00  0.00      PROA C
ATOM    816  OD1 ASP    82       1.955  -3.594  -1.642  1.00  0.00      PROA O
ATOM    817  OD2 ASP    82       1.105  -4.760  -3.362  1.00  0.00      PROA O
ATOM    818  C   ASP    82       4.362  -6.706  -0.358  1.00  0.00      PROA C
ATOM    819  O   ASP    82       4.025  -6.998   0.788  1.00  0.00      PROA O
ATOM    820  N   PHE    83       5.238  -7.457  -1.039  1.00  0.00      PROA N
ATOM    821  H   PHE    83       5.521  -7.184  -1.970  1.00  0.00      PROA H
ATOM    822  CA  PHE    83       5.818  -8.666  -0.505  1.00  0.00      PROA C
ATOM    823  HA  PHE    83       5.024  -9.327  -0.155  1.00  0.00      PROA H
ATOM    824  CB  PHE    83       6.627  -9.374  -1.604  1.00  0.00      PROA C
ATOM    825  HB2 PHE    83       5.982  -9.572  -2.460  1.00  0.00      PROA H
ATOM    826  HB3 PHE    83       7.456  -8.737  -1.913  1.00  0.00      PROA H
ATOM    827  CG  PHE    83       7.199 -10.670  -1.164  1.00  0.00      PROA C
ATOM    828  CD1 PHE    83       6.455 -11.831  -1.333  1.00  0.00      PROA C
ATOM    829  HD1 PHE    83       5.467 -11.783  -1.791  1.00  0.00      PROA H
ATOM    830  CE1 PHE    83       6.979 -13.040  -0.917  1.00  0.00      PROA C
ATOM    831  HE1 PHE    83       6.403 -13.957  -1.045  1.00  0.00      PROA H
ATOM    832  CZ  PHE    83       8.253 -13.100  -0.326  1.00  0.00      PROA C
ATOM    833  HZ  PHE    83       8.645 -14.053   0.030  1.00  0.00      PROA H
ATOM    834  CE2 PHE    83       9.016 -11.958  -0.193  1.00  0.00      PROA C
ATOM    835  HE2 PHE    83      10.019 -12.019   0.231  1.00  0.00      PROA H
ATOM    836  CD2 PHE    83       8.487 -10.742  -0.605  1.00  0.00      PROA C
ATOM    837  HD2 PHE    83       9.083  -9.836  -0.490  1.00  0.00      PROA H
ATOM    838  C   PHE    83       6.705  -8.423   0.691  1.00  0.00      PROA C
ATOM    839  O   PHE    83       6.558  -9.054   1.734  1.00  0.00      PROA O
ATOM    840  N   LEU    84       7.613  -7.431   0.582  1.00  0.00      PROA N
ATOM    841  H   LEU    84       7.709  -6.928  -0.288  1.00  0.00      PROA H
ATOM    842  CA  LEU    84       8.474  -7.048   1.677  1.00  0.00      PROA C
ATOM    843  HA  LEU    84       9.101  -7.894   1.961  1.00  0.00      PROA H
ATOM    844  CB  LEU    84       9.381  -5.870   1.267  1.00  0.00      PROA C
ATOM    845  HB2 LEU    84      10.073  -6.196   0.490  1.00  0.00      PROA H
ATOM    846  HB3 LEU    84       8.767  -5.054   0.886  1.00  0.00      PROA H
ATOM    847  CG  LEU    84      10.234  -5.291   2.410  1.00  0.00      PROA C
ATOM    848  HG  LEU    84       9.595  -5.069   3.265  1.00  0.00      PROA H
ATOM    849  CD1 LEU    84      11.309  -6.295   2.844  1.00  0.00      PROA C
ATOM    850 HD11 LEU    84      11.960  -6.520   1.999  1.00  0.00      PROA H
ATOM    851 HD12 LEU    84      11.901  -5.867   3.654  1.00  0.00      PROA H
ATOM    852 HD13 LEU    84      10.833  -7.213   3.190  1.00  0.00      PROA H
ATOM    853  CD2 LEU    84      10.858  -3.954   2.008  1.00  0.00      PROA C
ATOM    854 HD21 LEU    84      10.069  -3.242   1.767  1.00  0.00      PROA H
ATOM    855 HD22 LEU    84      11.456  -3.568   2.834  1.00  0.00      PROA H
ATOM    856 HD23 LEU    84      11.496  -4.097   1.136  1.00  0.00      PROA H
ATOM    857  C   LEU    84       7.667  -6.651   2.889  1.00  0.00      PROA C
ATOM    858  O   LEU    84       7.949  -7.047   4.020  1.00  0.00      PROA O
ATOM    859  N   SER    85       6.571  -5.897   2.661  1.00  0.00      PROA N
ATOM    860  H   SER    85       6.382  -5.551   1.731  1.00  0.00      PROA H
ATOM    861  CA  SER    85       5.657  -5.575   3.738  1.00  0.00      PROA C
ATOM    862  HA  SER    85       6.204  -5.094   4.549  1.00  0.00      PROA H
ATOM    863  CB  SER    85       4.552  -4.623   3.261  1.00  0.00      PROA C
ATOM    864  HB2 SER    85       5.000  -3.780   2.736  1.00  0.00      PROA H
ATOM    865  HB3 SER    85       3.879  -5.155   2.588  1.00  0.00      PROA H
ATOM    866  OG  SER    85       3.795  -4.124   4.355  1.00  0.00      PROA O
ATOM    867  HG  SER    85       3.113  -3.533   4.028  1.00  0.00      PROA H
ATOM    868  C   SER    85       5.003  -6.801   4.333  1.00  0.00      PROA C
ATOM    869  O   SER    85       4.791  -6.905   5.542  1.00  0.00      PROA O
ATOM    870  N   CYS    86       4.698  -7.799   3.485  1.00  0.00      PROA N
ATOM    871  H   CYS    86       4.925  -7.715   2.504  1.00  0.00      PROA H
ATOM    872  CA  CYS    86       4.047  -9.022   3.901  1.00  0.00      PROA C
ATOM    873  HA  CYS    86       3.178  -8.782   4.513  1.00  0.00      PROA H
ATOM    874  CB  CYS    86       3.573  -9.858   2.688  1.00  0.00      PROA C
ATOM    875  HB2 CYS    86       4.349  -9.861   1.923  1.00  0.00      PROA H
ATOM    876  HB3 CYS    86       3.373 -10.881   3.007  1.00  0.00      PROA H
ATOM    877  SG  CYS    86       2.063  -9.234   1.915  1.00  0.00      PROA S
ATOM    878  HG  CYS    86       1.992 -10.169   0.972  1.00  0.00      PROA H
ATOM    879  C   CYS    86       4.918  -9.914   4.752  1.00  0.00      PROA C
ATOM    880  O   CYS    86       4.414 -10.710   5.543  1.00  0.00      PROA O
ATOM    881  N   LEU    87       6.250  -9.789   4.655  1.00  0.00      PROA N
ATOM    882  H   LEU    87       6.649  -9.123   4.008  1.00  0.00      PROA H
ATOM    883  CA  LEU    87       7.157 -10.585   5.457  1.00  0.00      PROA C
ATOM    884  HA  LEU    87       6.940 -11.643   5.309  1.00  0.00      PROA H
ATOM    885  CB  LEU    87       8.619 -10.310   5.048  1.00  0.00      PROA C
ATOM    886  HB2 LEU    87       8.814  -9.238   5.093  1.00  0.00      PROA H
ATOM    887  HB3 LEU    87       9.291 -10.830   5.731  1.00  0.00      PROA H
ATOM    888  CG  LEU    87       9.001 -10.763   3.629  1.00  0.00      PROA C
ATOM    889  HG  LEU    87       8.436 -10.186   2.898  1.00  0.00      PROA H
ATOM    890  CD1 LEU    87      10.500 -10.543   3.397  1.00  0.00      PROA C
ATOM    891 HD11 LEU    87      11.070 -11.121   4.125  1.00  0.00      PROA H
ATOM    892 HD12 LEU    87      10.764 -10.867   2.390  1.00  0.00      PROA H
ATOM    893 HD13 LEU    87      10.734  -9.485   3.511  1.00  0.00      PROA H
ATOM    894  CD2 LEU    87       8.635 -12.231   3.406  1.00  0.00      PROA C
ATOM    895 HD21 LEU    87       7.560 -12.362   3.536  1.00  0.00      PROA H
ATOM    896 HD22 LEU    87       8.916 -12.526   2.395  1.00  0.00      PROA H
ATOM    897 HD23 LEU    87       9.166 -12.853   4.126  1.00  0.00      PROA H
ATOM    898  C   LEU    87       7.030 -10.325   6.948  1.00  0.00      PROA C
ATOM    899  O   LEU    87       7.381 -11.167   7.769  1.00  0.00      PROA O
ATOM    900  N   ALA    88       6.498  -9.144   7.337  1.00  0.00      PROA N
ATOM    901  H   ALA    88       6.151  -8.494   6.646  1.00  0.00      PROA H
ATOM    902  CA  ALA    88       6.408  -8.771   8.728  1.00  0.00      PROA C
ATOM    903  HA  ALA    88       7.290  -9.129   9.259  1.00  0.00      PROA H
ATOM    904  CB  ALA    88       6.328  -7.241   8.828  1.00  0.00      PROA C
ATOM    905  HB1 ALA    88       5.446  -6.887   8.293  1.00  0.00      PROA H
ATOM    906  HB2 ALA    88       6.259  -6.947   9.875  1.00  0.00      PROA H
ATOM    907  HB3 ALA    88       7.221  -6.800   8.386  1.00  0.00      PROA H
ATOM    908  C   ALA    88       5.210  -9.363   9.441  1.00  0.00      PROA C
ATOM    909  O   ALA    88       5.156  -9.448  10.667  1.00  0.00      PROA O
ATOM    910  N   LEU    89       4.211  -9.820   8.666  1.00  0.00      PROA N
ATOM    911  H   LEU    89       4.320  -9.842   7.662  1.00  0.00      PROA H
ATOM    912  CA  LEU    89       2.944 -10.301   9.173  1.00  0.00      PROA C
ATOM    913  HA  LEU    89       2.456  -9.510   9.742  1.00  0.00      PROA H
ATOM    914  CB  LEU    89       2.029 -10.720   8.010  1.00  0.00      PROA C
ATOM    915  HB2 LEU    89       2.590 -11.338   7.310  1.00  0.00      PROA H
ATOM    916  HB3 LEU    89       1.184 -11.288   8.399  1.00  0.00      PROA H
ATOM    917  CG  LEU    89       1.458  -9.540   7.220  1.00  0.00      PROA C
ATOM    918  HG  LEU    89       2.276  -8.921   6.849  1.00  0.00      PROA H
ATOM    919  CD1 LEU    89       0.638 -10.050   6.036  1.00  0.00      PROA C
ATOM    920 HD11 LEU    89      -0.183 -10.667   6.401  1.00  0.00      PROA H
ATOM    921 HD12 LEU    89       0.237  -9.203   5.480  1.00  0.00      PROA H
ATOM    922 HD13 LEU    89       1.276 -10.645   5.381  1.00  0.00      PROA H
ATOM    923  CD2 LEU    89       0.601  -8.663   8.130  1.00  0.00      PROA C
ATOM    924 HD21 LEU    89       1.212  -8.282   8.949  1.00  0.00      PROA H
ATOM    925 HD22 LEU    89       0.201  -7.826   7.557  1.00  0.00      PROA H
ATOM    926 HD23 LEU    89      -0.221  -9.252   8.534  1.00  0.00      PROA H
ATOM    927  C   LEU    89       2.978 -11.434  10.161  1.00  0.00      PROA C
ATOM    928  O   LEU    89       2.250 -11.373  11.157  1.00  0.00      PROA O
ATOM    929  N   PRO    90       3.784 -12.458  10.039  1.00  0.00      PROA N
ATOM    930  CD  PRO    90       4.641 -12.786   8.883  1.00  0.00      PROA C
ATOM    931  HD2 PRO    90       5.573 -12.224   8.950  1.00  0.00      PROA H
ATOM    932  HD3 PRO    90       4.124 -12.524   7.960  1.00  0.00      PROA H
ATOM    933  CG  PRO    90       4.861 -14.259   9.003  1.00  0.00      PROA C
ATOM    934  HG2 PRO    90       5.898 -14.493   8.759  1.00  0.00      PROA H
ATOM    935  HG3 PRO    90       4.200 -14.783   8.313  1.00  0.00      PROA H
ATOM    936  CB  PRO    90       4.545 -14.565  10.377  1.00  0.00      PROA C
ATOM    937  HB2 PRO    90       5.463 -14.594  10.964  1.00  0.00      PROA H
ATOM    938  HB3 PRO    90       4.050 -15.535  10.429  1.00  0.00      PROA H
ATOM    939  CA  PRO    90       3.639 -13.545  10.976  1.00  0.00      PROA C
ATOM    940  HA  PRO    90       2.644 -13.978  10.881  1.00  0.00      PROA H
ATOM    941  C   PRO    90       4.044 -13.117  12.406  1.00  0.00      PROA C
ATOM    942  O   PRO    90       3.524 -13.670  13.374  1.00  0.00      PROA O
ATOM    943  N   ILE    91       5.055 -12.230  12.557  1.00  0.00      PROA N
ATOM    944  H   ILE    91       5.532 -11.866  11.744  1.00  0.00      PROA H
ATOM    945  CA  ILE    91       5.492 -11.771  13.860  1.00  0.00      PROA C
ATOM    946  HA  ILE    91       5.640 -12.628  14.518  1.00  0.00      PROA H
ATOM    947  CB  ILE    91       6.806 -11.001  13.769  1.00  0.00      PROA C
ATOM    948  HB  ILE    91       6.793 -10.362  12.887  1.00  0.00      PROA H
ATOM    949  CG2 ILE    91       7.005 -10.125  15.018  1.00  0.00      PROA C
ATOM    950 HG21 ILE    91       7.026 -10.756  15.907  1.00  0.00      PROA H
ATOM    951 HG22 ILE    91       7.947  -9.583  14.936  1.00  0.00      PROA H
ATOM    952 HG23 ILE    91       6.183  -9.413  15.098  1.00  0.00      PROA H
ATOM    953  CG1 ILE    91       7.982 -11.989  13.592  1.00  0.00      PROA C
ATOM    954 HG12 ILE    91       7.850 -12.836  14.265  1.00  0.00      PROA H
ATOM    955 HG13 ILE    91       8.007 -12.344  12.562  1.00  0.00      PROA H
ATOM    956  CD1 ILE    91       9.352 -11.379  13.895  1.00  0.00      PROA C
ATOM    957 HD11 ILE    91       9.375 -11.031  14.928  1.00  0.00      PROA H
ATOM    958 HD12 ILE    91      10.126 -12.133  13.749  1.00  0.00      PROA H
ATOM    959 HD13 ILE    91       9.533 -10.539  13.225  1.00  0.00      PROA H
ATOM    960  C   ILE    91       4.412 -10.959  14.538  1.00  0.00      PROA C
ATOM    961  O   ILE    91       4.128 -11.118  15.725  1.00  0.00      PROA O
ATOM    962  N   LEU    92       3.749 -10.086  13.759  1.00  0.00      PROA N
ATOM    963  H   LEU    92       4.038  -9.941  12.803  1.00  0.00      PROA H
ATOM    964  CA  LEU    92       2.616  -9.327  14.237  1.00  0.00      PROA C
ATOM    965  HA  LEU    92       2.917  -8.725  15.094  1.00  0.00      PROA H
ATOM    966  CB  LEU    92       2.079  -8.390  13.137  1.00  0.00      PROA C
ATOM    967  HB2 LEU    92       1.772  -8.980  12.274  1.00  0.00      PROA H
ATOM    968  HB3 LEU    92       1.223  -7.834  13.520  1.00  0.00      PROA H
ATOM    969  CG  LEU    92       3.082  -7.345  12.619  1.00  0.00      PROA C
ATOM    970  HG  LEU    92       3.967  -7.852  12.233  1.00  0.00      PROA H
ATOM    971  CD1 LEU    92       2.443  -6.519  11.498  1.00  0.00      PROA C
ATOM    972 HD11 LEU    92       1.560  -6.009  11.880  1.00  0.00      PROA H
ATOM    973 HD12 LEU    92       3.160  -5.782  11.136  1.00  0.00      PROA H
ATOM    974 HD13 LEU    92       2.156  -7.179  10.679  1.00  0.00      PROA H
ATOM    975  CD2 LEU    92       3.561  -6.428  13.745  1.00  0.00      PROA C
ATOM    976 HD21 LEU    92       4.049  -7.023  14.517  1.00  0.00      PROA H
ATOM    977 HD22 LEU    92       4.269  -5.702  13.346  1.00  0.00      PROA H
ATOM    978 HD23 LEU    92       2.708  -5.904  14.175  1.00  0.00      PROA H
ATOM    979  C   LEU    92       1.492 -10.236  14.688  1.00  0.00      PROA C
ATOM    980  O   LEU    92       0.926 -10.075  15.765  1.00  0.00      PROA O
ATOM    981  N   PHE    93       1.211 -11.287  13.893  1.00  0.00      PROA N
ATOM    982  H   PHE    93       1.698 -11.400  13.015  1.00  0.00      PROA H
ATOM    983  CA  PHE    93       0.229 -12.301  14.217  1.00  0.00      PROA C
ATOM    984  HA  PHE    93      -0.755 -11.839  14.303  1.00  0.00      PROA H
ATOM    985  CB  PHE    93       0.212 -13.361  13.089  1.00  0.00      PROA C
ATOM    986  HB2 PHE    93       0.075 -12.867  12.127  1.00  0.00      PROA H
ATOM    987  HB3 PHE    93       1.156 -13.905  13.087  1.00  0.00      PROA H
ATOM    988  CG  PHE    93      -0.893 -14.362  13.251  1.00  0.00      PROA C
ATOM    989  CD1 PHE    93      -2.100 -14.190  12.563  1.00  0.00      PROA C
ATOM    990  HD1 PHE    93      -2.246 -13.316  11.928  1.00  0.00      PROA H
ATOM    991  CE1 PHE    93      -3.124 -15.134  12.686  1.00  0.00      PROA C
ATOM    992  HE1 PHE    93      -4.059 -14.997  12.145  1.00  0.00      PROA H
ATOM    993  CZ  PHE    93      -2.952 -16.255  13.502  1.00  0.00      PROA C
ATOM    994  HZ  PHE    93      -3.759 -16.980  13.611  1.00  0.00      PROA H
ATOM    995  CE2 PHE    93      -1.744 -16.446  14.177  1.00  0.00      PROA C
ATOM    996  HE2 PHE    93      -1.604 -17.324  14.807  1.00  0.00      PROA H
ATOM    997  CD2 PHE    93      -0.716 -15.508  14.044  1.00  0.00      PROA C
ATOM    998  HD2 PHE    93       0.229 -15.671  14.562  1.00  0.00      PROA H
ATOM    999  C   PHE    93       0.550 -12.979  15.531  1.00  0.00      PROA C
ATOM   1000  O   PHE    93      -0.279 -13.038  16.434  1.00  0.00      PROA O
ATOM   1001  N   THR    94       1.815 -13.401  15.704  1.00  0.00      PROA N
ATOM   1002  H   THR    94       2.486 -13.304  14.955  1.00  0.00      PROA H
ATOM   1003  CA  THR    94       2.276 -14.003  16.942  1.00  0.00      PROA C
ATOM   1004  HA  THR    94       1.713 -14.916  17.134  1.00  0.00      PROA H
ATOM   1005  CB  THR    94       3.733 -14.352  16.878  1.00  0.00      PROA C
ATOM   1006  HB  THR    94       4.313 -13.453  16.667  1.00  0.00      PROA H
ATOM   1007  CG2 THR    94       4.278 -14.951  18.174  1.00  0.00      PROA C
ATOM   1008 HG21 THR    94       3.735 -15.867  18.408  1.00  0.00      PROA H
ATOM   1009 HG22 THR    94       5.337 -15.178  18.053  1.00  0.00      PROA H
ATOM   1010 HG23 THR    94       4.150 -14.236  18.987  1.00  0.00      PROA H
ATOM   1011  OG1 THR    94       3.764 -15.387  15.963  1.00  0.00      PROA O
ATOM   1012  HG1 THR    94       4.669 -15.687  15.849  1.00  0.00      PROA H
ATOM   1013  C   THR    94       2.103 -13.117  18.123  1.00  0.00      PROA C
ATOM   1014  O   THR    94       1.614 -13.537  19.163  1.00  0.00      PROA O
ATOM   1015  N   SER    95       2.456 -11.835  17.979  1.00  0.00      PROA N
ATOM   1016  H   SER    95       2.835 -11.511  17.101  1.00  0.00      PROA H
ATOM   1017  CA  SER    95       2.315 -10.874  19.049  1.00  0.00      PROA C
ATOM   1018  HA  SER    95       2.804 -11.254  19.946  1.00  0.00      PROA H
ATOM   1019  CB  SER    95       2.961  -9.532  18.658  1.00  0.00      PROA C
ATOM   1020  HB2 SER    95       4.003  -9.696  18.383  1.00  0.00      PROA H
ATOM   1021  HB3 SER    95       2.425  -9.104  17.811  1.00  0.00      PROA H
ATOM   1022  OG  SER    95       2.914  -8.611  19.742  1.00  0.00      PROA O
ATOM   1023  HG  SER    95       3.321  -7.783  19.477  1.00  0.00      PROA H
ATOM   1024  C   SER    95       0.878 -10.637  19.463  1.00  0.00      PROA C
ATOM   1025  O   SER    95       0.557 -10.554  20.645  1.00  0.00      PROA O
ATOM   1026  N   ILE    96      -0.040 -10.539  18.486  1.00  0.00      PROA N
ATOM   1027  H   ILE    96       0.247 -10.574  17.519  1.00  0.00      PROA H
ATOM   1028  CA  ILE    96      -1.456 -10.383  18.753  1.00  0.00      PROA C
ATOM   1029  HA  ILE    96      -1.605  -9.562  19.454  1.00  0.00      PROA H
ATOM   1030  CB  ILE    96      -2.240 -10.077  17.488  1.00  0.00      PROA C
ATOM   1031  HB  ILE    96      -2.017 -10.829  16.731  1.00  0.00      PROA H
ATOM   1032  CG2 ILE    96      -3.753 -10.090  17.776  1.00  0.00      PROA C
ATOM   1033 HG21 ILE    96      -3.987  -9.337  18.528  1.00  0.00      PROA H
ATOM   1034 HG22 ILE    96      -4.300  -9.869  16.859  1.00  0.00      PROA H
ATOM   1035 HG23 ILE    96      -4.045 -11.074  18.144  1.00  0.00      PROA H
ATOM   1036  CG1 ILE    96      -1.826  -8.704  16.935  1.00  0.00      PROA C
ATOM   1037 HG12 ILE    96      -1.918  -7.953  17.720  1.00  0.00      PROA H
ATOM   1038 HG13 ILE    96      -0.791  -8.746  16.594  1.00  0.00      PROA H
ATOM   1039  CD1 ILE    96      -2.683  -8.253  15.761  1.00  0.00      PROA C
ATOM   1040 HD11 ILE    96      -3.724  -8.183  16.076  1.00  0.00      PROA H
ATOM   1041 HD12 ILE    96      -2.342  -7.278  15.415  1.00  0.00      PROA H
ATOM   1042 HD13 ILE    96      -2.597  -8.976  14.950  1.00  0.00      PROA H
ATOM   1043  C   ILE    96      -2.045 -11.584  19.452  1.00  0.00      PROA C
ATOM   1044  O   ILE    96      -2.793 -11.457  20.423  1.00  0.00      PROA O
ATOM   1045  N   VAL    97      -1.663 -12.799  19.007  1.00  0.00      PROA N
ATOM   1046  H   VAL    97      -1.069 -12.875  18.193  1.00  0.00      PROA H
ATOM   1047  CA  VAL    97      -2.070 -14.038  19.649  1.00  0.00      PROA C
ATOM   1048  HA  VAL    97      -3.157 -14.105  19.654  1.00  0.00      PROA H
ATOM   1049  CB  VAL    97      -1.510 -15.254  18.911  1.00  0.00      PROA C
ATOM   1050  HB  VAL    97      -0.436 -15.134  18.773  1.00  0.00      PROA H
ATOM   1051  CG1 VAL    97      -1.762 -16.543  19.707  1.00  0.00      PROA C
ATOM   1052 HG11 VAL    97      -2.835 -16.680  19.845  1.00  0.00      PROA H
ATOM   1053 HG12 VAL    97      -1.355 -17.393  19.160  1.00  0.00      PROA H
ATOM   1054 HG13 VAL    97      -1.277 -16.470  20.680  1.00  0.00      PROA H
ATOM   1055  CG2 VAL    97      -2.159 -15.374  17.528  1.00  0.00      PROA C
ATOM   1056 HG21 VAL    97      -1.948 -14.476  16.948  1.00  0.00      PROA H
ATOM   1057 HG22 VAL    97      -1.754 -16.244  17.011  1.00  0.00      PROA H
ATOM   1058 HG23 VAL    97      -3.237 -15.489  17.641  1.00  0.00      PROA H
ATOM   1059  C   VAL    97      -1.645 -14.068  21.110  1.00  0.00      PROA C
ATOM   1060  O   VAL    97      -2.363 -14.523  22.001  1.00  0.00      PROA O
ATOM   1061  N   GLN    98      -0.450 -13.523  21.392  1.00  0.00      PROA N
ATOM   1062  H   GLN    98       0.104 -13.113  20.654  1.00  0.00      PROA H
ATOM   1063  CA  GLN    98       0.097 -13.494  22.727  1.00  0.00      PROA C
ATOM   1064  HA  GLN    98      -0.343 -14.297  23.318  1.00  0.00      PROA H
ATOM   1065  CB  GLN    98       1.626 -13.679  22.706  1.00  0.00      PROA C
ATOM   1066  HB2 GLN    98       2.083 -12.865  22.143  1.00  0.00      PROA H
ATOM   1067  HB3 GLN    98       2.007 -13.673  23.727  1.00  0.00      PROA H
ATOM   1068  CG  GLN    98       2.055 -15.005  22.050  1.00  0.00      PROA C
ATOM   1069  HG2 GLN    98       1.538 -15.834  22.534  1.00  0.00      PROA H
ATOM   1070  HG3 GLN    98       1.798 -14.986  20.991  1.00  0.00      PROA H
ATOM   1071  CD  GLN    98       3.560 -15.226  22.182  1.00  0.00      PROA C
ATOM   1072  OE1 GLN    98       4.265 -14.603  22.975  1.00  0.00      PROA O
ATOM   1073  NE2 GLN    98       4.091 -16.174  21.368  1.00  0.00      PROA N
ATOM   1074 HE21 GLN    98       5.082 -16.370  21.405  1.00  0.00      PROA H
ATOM   1075 HE22 GLN    98       3.494 -16.679  20.729  1.00  0.00      PROA H
ATOM   1076  C   GLN    98      -0.234 -12.214  23.462  1.00  0.00      PROA C
ATOM   1077  O   GLN    98       0.521 -11.767  24.336  1.00  0.00      PROA O
ATOM   1078  N   HID    99      -1.393 -11.600  23.156  1.00  0.00      PROA N
ATOM   1079  H   HID    99      -1.970 -11.955  22.406  1.00  0.00      PROA H
ATOM   1080  CA  HID    99      -1.908 -10.426  23.833  1.00  0.00      PROA C
ATOM   1081  HA  HID    99      -2.782 -10.051  23.299  1.00  0.00      PROA H
ATOM   1082  CB  HID    99      -2.319 -10.768  25.282  1.00  0.00      PROA C
ATOM   1083  HB2 HID    99      -1.482 -11.242  25.795  1.00  0.00      PROA H
ATOM   1084  HB3 HID    99      -2.595  -9.854  25.808  1.00  0.00      PROA H
ATOM   1085  CG  HID    99      -3.482 -11.703  25.354  1.00  0.00      PROA C
ATOM   1086  ND1 HID    99      -4.776 -11.262  25.271  1.00  0.00      PROA N
ATOM   1087  HD1 HID    99      -5.069 -10.308  25.116  1.00  0.00      PROA H
ATOM   1088  CE1 HID    99      -5.577 -12.340  25.435  1.00  0.00      PROA C
ATOM   1089  HE1 HID    99      -6.661 -12.226  25.393  1.00  0.00      PROA H
ATOM   1090  NE2 HID    99      -4.887 -13.449  25.635  1.00  0.00      PROA N
ATOM   1091  CD2 HID    99      -3.566 -13.036  25.583  1.00  0.00      PROA C
ATOM   1092  HD2 HID    99      -2.825 -13.822  25.728  1.00  0.00      PROA H
ATOM   1093  C   HID    99      -0.943  -9.262  23.854  1.00  0.00      PROA C
ATOM   1094  O   HID    99      -0.575  -8.772  24.925  1.00  0.00      PROA O
ATOM   1095  N   HID   100      -0.459  -8.871  22.661  1.00  0.00      PROA N
ATOM   1096  H   HID   100      -0.688  -9.393  21.828  1.00  0.00      PROA H
ATOM   1097  CA  HID   100       0.397  -7.721  22.453  1.00  0.00      PROA C
ATOM   1098  HA  HID   100       0.537  -7.561  21.384  1.00  0.00      PROA H
ATOM   1099  CB  HID   100      -0.222  -6.455  23.061  1.00  0.00      PROA C
ATOM   1100  HB2 HID   100      -0.362  -6.597  24.133  1.00  0.00      PROA H
ATOM   1101  HB3 HID   100       0.442  -5.607  22.892  1.00  0.00      PROA H
ATOM   1102  CG  HID   100      -1.554  -6.079  22.499  1.00  0.00      PROA C
ATOM   1103  ND1 HID   100      -2.282  -5.014  22.984  1.00  0.00      PROA N
ATOM   1104  HD1 HID   100      -2.003  -4.395  23.732  1.00  0.00      PROA H
ATOM   1105  CE1 HID   100      -3.424  -4.963  22.274  1.00  0.00      PROA C
ATOM   1106  HE1 HID   100      -4.161  -4.188  22.482  1.00  0.00      PROA H
ATOM   1107  NE2 HID   100      -3.480  -5.917  21.379  1.00  0.00      PROA N
ATOM   1108  CD2 HID   100      -2.302  -6.624  21.504  1.00  0.00      PROA C
ATOM   1109  HD2 HID   100      -2.155  -7.465  20.827  1.00  0.00      PROA H
ATOM   1110  C   HID   100       1.805  -7.869  22.984  1.00  0.00      PROA C
ATOM   1111  O   HID   100       2.619  -6.952  22.897  1.00  0.00      PROA O
ATOM   1112  N   HID   101       2.148  -9.041  23.539  1.00  0.00      PROA N
ATOM   1113  H   HID   101       1.469  -9.785  23.609  1.00  0.00      PROA H
ATOM   1114  CA  HID   101       3.465  -9.315  24.056  1.00  0.00      PROA C
ATOM   1115  HA  HID   101       3.753  -8.528  24.753  1.00  0.00      PROA H
ATOM   1116  CB  HID   101       3.497 -10.665  24.798  1.00  0.00      PROA C
ATOM   1117  HB2 HID   101       2.808 -10.634  25.641  1.00  0.00      PROA H
ATOM   1118  HB3 HID   101       3.199 -11.462  24.116  1.00  0.00      PROA H
ATOM   1119  CG  HID   101       4.834 -11.039  25.343  1.00  0.00      PROA C
ATOM   1120  ND1 HID   101       5.526 -10.221  26.193  1.00  0.00      PROA N
ATOM   1121  HD1 HID   101       5.214  -9.325  26.539  1.00  0.00      PROA H
ATOM   1122  CE1 HID   101       6.696 -10.826  26.484  1.00  0.00      PROA C
ATOM   1123  HE1 HID   101       7.408 -10.342  27.152  1.00  0.00      PROA H
ATOM   1124  NE2 HID   101       6.797 -11.984  25.871  1.00  0.00      PROA N
ATOM   1125  CD2 HID   101       5.617 -12.129  25.157  1.00  0.00      PROA C
ATOM   1126  HD2 HID   101       5.502 -13.048  24.582  1.00  0.00      PROA H
ATOM   1127  C   HID   101       4.524  -9.303  22.974  1.00  0.00      PROA C
ATOM   1128  O   HID   101       4.354  -9.908  21.914  1.00  0.00      PROA O
ATOM   1129  N   TRP   102       5.644  -8.603  23.210  1.00  0.00      PROA N
ATOM   1130  H   TRP   102       5.796  -8.185  24.117  1.00  0.00      PROA H
ATOM   1131  CA  TRP   102       6.660  -8.421  22.205  1.00  0.00      PROA C
ATOM   1132  HA  TRP   102       6.429  -9.040  21.338  1.00  0.00      PROA H
ATOM   1133  CB  TRP   102       6.735  -6.938  21.749  1.00  0.00      PROA C
ATOM   1134  HB2 TRP   102       5.742  -6.597  21.457  1.00  0.00      PROA H
ATOM   1135  HB3 TRP   102       7.103  -6.324  22.570  1.00  0.00      PROA H
ATOM   1136  CG  TRP   102       7.643  -6.711  20.582  1.00  0.00      PROA C
ATOM   1137  CD1 TRP   102       8.974  -6.395  20.638  1.00  0.00      PROA C
ATOM   1138  HD1 TRP   102       9.459  -6.246  21.603  1.00  0.00      PROA H
ATOM   1139  NE1 TRP   102       9.481  -6.321  19.370  1.00  0.00      PROA N
ATOM   1140  HE1 TRP   102      10.445  -6.135  19.134  1.00  0.00      PROA H
ATOM   1141  CE2 TRP   102       8.477  -6.539  18.466  1.00  0.00      PROA C
ATOM   1142  CZ2 TRP   102       8.495  -6.562  17.082  1.00  0.00      PROA C
ATOM   1143  HZ2 TRP   102       9.421  -6.355  16.546  1.00  0.00      PROA H
ATOM   1144  CH2 TRP   102       7.308  -6.855  16.412  1.00  0.00      PROA C
ATOM   1145  HH2 TRP   102       7.285  -6.863  15.323  1.00  0.00      PROA H
ATOM   1146  CZ3 TRP   102       6.144  -7.141  17.118  1.00  0.00      PROA C
ATOM   1147  HZ3 TRP   102       5.226  -7.382  16.581  1.00  0.00      PROA H
ATOM   1148  CE3 TRP   102       6.120  -7.126  18.513  1.00  0.00      PROA C
ATOM   1149  HE3 TRP   102       5.196  -7.354  19.045  1.00  0.00      PROA H
ATOM   1150  CD2 TRP   102       7.298  -6.816  19.194  1.00  0.00      PROA C
ATOM   1151  C   TRP   102       8.018  -8.868  22.718  1.00  0.00      PROA C
ATOM   1152  O   TRP   102       8.754  -8.083  23.320  1.00  0.00      PROA O
ATOM   1153  N   PRO   103       8.440 -10.088  22.404  1.00  0.00      PROA N
ATOM   1154  CD  PRO   103       7.557 -11.151  21.910  1.00  0.00      PROA C
ATOM   1155  HD2 PRO   103       7.347 -10.989  20.853  1.00  0.00      PROA H
ATOM   1156  HD3 PRO   103       6.623 -11.139  22.472  1.00  0.00      PROA H
ATOM   1157  CG  PRO   103       8.324 -12.449  22.135  1.00  0.00      PROA C
ATOM   1158  HG2 PRO   103       8.762 -12.781  21.194  1.00  0.00      PROA H
ATOM   1159  HG3 PRO   103       7.643 -13.214  22.508  1.00  0.00      PROA H
ATOM   1160  CB  PRO   103       9.390 -12.086  23.174  1.00  0.00      PROA C
ATOM   1161  HB2 PRO   103      10.270 -12.712  23.028  1.00  0.00      PROA H
ATOM   1162  HB3 PRO   103       8.992 -12.248  24.176  1.00  0.00      PROA H
ATOM   1163  CA  PRO   103       9.699 -10.616  22.922  1.00  0.00      PROA C
ATOM   1164  HA  PRO   103       9.876 -10.219  23.922  1.00  0.00      PROA H
ATOM   1165  C   PRO   103      10.731 -10.560  21.885  1.00  0.00      PROA C
ATOM   1166  O   PRO   103      11.727 -11.294  21.911  1.00  0.00      PROA O
ATOM   1167  N   PHE   104      10.556  -9.633  20.947  1.00  0.00      PROA N
ATOM   1168  H   PHE   104       9.809  -8.959  21.036  1.00  0.00      PROA H
ATOM   1169  CA  PHE   104      11.399  -9.610  19.868  1.00  0.00      PROA C
ATOM   1170  HA  PHE   104      11.968 -10.538  19.831  1.00  0.00      PROA H
ATOM   1171  CB  PHE   104      10.750  -9.464  18.437  1.00  0.00      PROA C
ATOM   1172  HB2 PHE   104      10.266  -8.490  18.355  1.00  0.00      PROA H
ATOM   1173  HB3 PHE   104      11.526  -9.549  17.676  1.00  0.00      PROA H
ATOM   1174  CG  PHE   104       9.754 -10.536  18.260  1.00  0.00      PROA C
ATOM   1175  CD1 PHE   104      10.123 -11.836  17.878  1.00  0.00      PROA C
ATOM   1176  HD1 PHE   104      11.170 -12.072  17.688  1.00  0.00      PROA H
ATOM   1177  CE1 PHE   104       9.143 -12.826  17.741  1.00  0.00      PROA C
ATOM   1178  HE1 PHE   104       9.427 -13.838  17.452  1.00  0.00      PROA H
ATOM   1179  CZ  PHE   104       7.798 -12.516  17.975  1.00  0.00      PROA C
ATOM   1180  HZ  PHE   104       7.035 -13.287  17.870  1.00  0.00      PROA H
ATOM   1181  CE2 PHE   104       7.434 -11.218  18.343  1.00  0.00      PROA C
ATOM   1182  HE2 PHE   104       6.387 -10.977  18.527  1.00  0.00      PROA H
ATOM   1183  CD2 PHE   104       8.413 -10.234  18.475  1.00  0.00      PROA C
ATOM   1184  HD2 PHE   104       8.119  -9.221  18.748  1.00  0.00      PROA H
ATOM   1185  C   PHE   104      12.200  -8.392  20.071  1.00  0.00      PROA C
ATOM   1186  O   PHE   104      12.517  -7.852  19.110  1.00  0.00      PROA O
ATOM   1187  N   GLY   105      12.502  -7.689  21.118  1.00  0.00      PROA N
ATOM   1188  H   GLY   105      12.064  -7.892  22.006  1.00  0.00      PROA H
ATOM   1189  CA  GLY   105      13.488  -6.581  21.044  1.00  0.00      PROA C
ATOM   1190  HA2 GLY   105      13.856  -6.353  22.044  1.00  0.00      PROA H
ATOM   1191  HA3 GLY   105      14.323  -6.878  20.409  1.00  0.00      PROA H
ATOM   1192  C   GLY   105      13.044  -5.240  20.486  1.00  0.00      PROA C
ATOM   1193  O   GLY   105      12.097  -5.119  19.707  1.00  0.00      PROA O
ATOM   1194  N   GLY   106      13.755  -4.156  20.882  1.00  0.00      PROA N
ATOM   1195  H   GLY   106      14.574  -4.274  21.462  1.00  0.00      PROA H
ATOM   1196  CA  GLY   106      13.387  -2.797  20.503  1.00  0.00      PROA C
ATOM   1197  HA2 GLY   106      12.329  -2.636  20.707  1.00  0.00      PROA H
ATOM   1198  HA3 GLY   106      13.980  -2.086  21.079  1.00  0.00      PROA H
ATOM   1199  C   GLY   106      13.610  -2.486  19.055  1.00  0.00      PROA C
ATOM   1200  O   GLY   106      12.853  -1.769  18.416  1.00  0.00      PROA O
ATOM   1201  N   ALA   107      14.686  -3.027  18.476  1.00  0.00      PROA N
ATOM   1202  H   ALA   107      15.317  -3.599  19.019  1.00  0.00      PROA H
ATOM   1203  CA  ALA   107      14.978  -2.817  17.082  1.00  0.00      PROA C
ATOM   1204  HA  ALA   107      15.031  -1.748  16.879  1.00  0.00      PROA H
ATOM   1205  CB  ALA   107      16.296  -3.466  16.772  1.00  0.00      PROA C
ATOM   1206  HB1 ALA   107      16.235  -4.533  16.984  1.00  0.00      PROA H
ATOM   1207  HB2 ALA   107      16.536  -3.318  15.719  1.00  0.00      PROA H
ATOM   1208  HB3 ALA   107      17.076  -3.018  17.388  1.00  0.00      PROA H
ATOM   1209  C   ALA   107      13.945  -3.380  16.134  1.00  0.00      PROA C
ATOM   1210  O   ALA   107      13.443  -2.688  15.258  1.00  0.00      PROA O
ATOM   1211  N   ALA   108      13.536  -4.642  16.359  1.00  0.00      PROA N
ATOM   1212  H   ALA   108      13.980  -5.197  17.076  1.00  0.00      PROA H
ATOM   1213  CA  ALA   108      12.468  -5.259  15.611  1.00  0.00      PROA C
ATOM   1214  HA  ALA   108      12.695  -5.211  14.546  1.00  0.00      PROA H
ATOM   1215  CB  ALA   108      12.298  -6.723  16.012  1.00  0.00      PROA C
ATOM   1216  HB1 ALA   108      12.063  -6.784  17.074  1.00  0.00      PROA H
ATOM   1217  HB2 ALA   108      11.487  -7.167  15.434  1.00  0.00      PROA H
ATOM   1218  HB3 ALA   108      13.223  -7.264  15.814  1.00  0.00      PROA H
ATOM   1219  C   ALA   108      11.154  -4.530  15.781  1.00  0.00      PROA C
ATOM   1220  O   ALA   108      10.392  -4.348  14.833  1.00  0.00      PROA O
ATOM   1221  N   CYX   109      10.888  -4.069  17.013  1.00  0.00      PROA N
ATOM   1222  H   CYX   109      11.511  -4.284  17.778  1.00  0.00      PROA H
ATOM   1223  CA  CYX   109       9.734  -3.258  17.330  1.00  0.00      PROA C
ATOM   1224  HA  CYX   109       8.826  -3.798  17.062  1.00  0.00      PROA H
ATOM   1225  CB  CYX   109       9.701  -2.937  18.843  1.00  0.00      PROA C
ATOM   1226  HB2 CYX   109       9.513  -3.851  19.406  1.00  0.00      PROA H
ATOM   1227  HB3 CYX   109      10.660  -2.515  19.147  1.00  0.00      PROA H
ATOM   1228  SG  CYX   109       8.427  -1.743  19.357  1.00  0.00      PROA S
ATOM   1229  C   CYX   109       9.719  -1.969  16.550  1.00  0.00      PROA C
ATOM   1230  O   CYX   109       8.668  -1.460  16.165  1.00  0.00      PROA O
ATOM   1231  N   SER   110      10.890  -1.380  16.311  1.00  0.00      PROA N
ATOM   1232  H   SER   110      11.739  -1.770  16.695  1.00  0.00      PROA H
ATOM   1233  CA  SER   110      11.017  -0.190  15.515  1.00  0.00      PROA C
ATOM   1234  HA  SER   110      10.228   0.513  15.783  1.00  0.00      PROA H
ATOM   1235  CB  SER   110      12.380   0.487  15.748  1.00  0.00      PROA C
ATOM   1236  HB2 SER   110      13.178  -0.241  15.602  1.00  0.00      PROA H
ATOM   1237  HB3 SER   110      12.504   1.308  15.042  1.00  0.00      PROA H
ATOM   1238  OG  SER   110      12.459   1.000  17.070  1.00  0.00      PROA O
ATOM   1239  HG  SER   110      13.312   1.419  17.201  1.00  0.00      PROA H
ATOM   1240  C   SER   110      10.811  -0.442  14.042  1.00  0.00      PROA C
ATOM   1241  O   SER   110      10.108   0.301  13.359  1.00  0.00      PROA O
ATOM   1242  N   ILE   111      11.370  -1.541  13.504  1.00  0.00      PROA N
ATOM   1243  H   ILE   111      11.772  -2.248  14.103  1.00  0.00      PROA H
ATOM   1244  CA  ILE   111      11.418  -1.750  12.069  1.00  0.00      PROA C
ATOM   1245  HA  ILE   111      11.392  -0.786  11.560  1.00  0.00      PROA H
ATOM   1246  CB  ILE   111      12.697  -2.486  11.638  1.00  0.00      PROA C
ATOM   1247  HB  ILE   111      13.567  -1.872  11.872  1.00  0.00      PROA H
ATOM   1248  CG2 ILE   111      12.847  -3.835  12.364  1.00  0.00      PROA C
ATOM   1249 HG21 ILE   111      11.992  -4.470  12.133  1.00  0.00      PROA H
ATOM   1250 HG22 ILE   111      13.763  -4.326  12.034  1.00  0.00      PROA H
ATOM   1251 HG23 ILE   111      12.894  -3.666  13.440  1.00  0.00      PROA H
ATOM   1252  CG1 ILE   111      12.724  -2.704  10.114  1.00  0.00      PROA C
ATOM   1253 HG12 ILE   111      11.902  -3.359   9.825  1.00  0.00      PROA H
ATOM   1254 HG13 ILE   111      12.619  -1.745   9.607  1.00  0.00      PROA H
ATOM   1255  CD1 ILE   111      14.021  -3.346   9.622  1.00  0.00      PROA C
ATOM   1256 HD11 ILE   111      14.148  -4.320  10.097  1.00  0.00      PROA H
ATOM   1257 HD12 ILE   111      13.977  -3.473   8.540  1.00  0.00      PROA H
ATOM   1258 HD13 ILE   111      14.864  -2.705   9.878  1.00  0.00      PROA H
ATOM   1259  C   ILE   111      10.196  -2.447  11.503  1.00  0.00      PROA C
ATOM   1260  O   ILE   111       9.587  -1.968  10.546  1.00  0.00      PROA O
ATOM   1261  N   LEU   112       9.806  -3.609  12.050  1.00  0.00      PROA N
ATOM   1262  H   LEU   112      10.234  -3.933  12.905  1.00  0.00      PROA H
ATOM   1263  CA  LEU   112       8.779  -4.445  11.465  1.00  0.00      PROA C
ATOM   1264  HA  LEU   112       8.987  -4.589  10.405  1.00  0.00      PROA H
ATOM   1265  CB  LEU   112       8.734  -5.824  12.150  1.00  0.00      PROA C
ATOM   1266  HB2 LEU   112       8.520  -5.696  13.211  1.00  0.00      PROA H
ATOM   1267  HB3 LEU   112       7.953  -6.432  11.693  1.00  0.00      PROA H
ATOM   1268  CG  LEU   112      10.035  -6.631  12.055  1.00  0.00      PROA C
ATOM   1269  HG  LEU   112      10.845  -6.073  12.526  1.00  0.00      PROA H
ATOM   1270  CD1 LEU   112       9.860  -7.970  12.768  1.00  0.00      PROA C
ATOM   1271 HD11 LEU   112       9.051  -8.530  12.298  1.00  0.00      PROA H
ATOM   1272 HD12 LEU   112      10.785  -8.543  12.700  1.00  0.00      PROA H
ATOM   1273 HD13 LEU   112       9.618  -7.795  13.817  1.00  0.00      PROA H
ATOM   1274  CD2 LEU   112      10.451  -6.847  10.603  1.00  0.00      PROA C
ATOM   1275 HD21 LEU   112      10.607  -5.881  10.122  1.00  0.00      PROA H
ATOM   1276 HD22 LEU   112      11.376  -7.422  10.571  1.00  0.00      PROA H
ATOM   1277 HD23 LEU   112       9.667  -7.392  10.077  1.00  0.00      PROA H
ATOM   1278  C   LEU   112       7.389  -3.845  11.422  1.00  0.00      PROA C
ATOM   1279  O   LEU   112       6.744  -3.936  10.375  1.00  0.00      PROA O
ATOM   1280  N   PRO   113       6.882  -3.176  12.463  1.00  0.00      PROA N
ATOM   1281  CD  PRO   113       7.353  -3.222  13.860  1.00  0.00      PROA C
ATOM   1282  HD2 PRO   113       8.042  -2.397  14.039  1.00  0.00      PROA H
ATOM   1283  HD3 PRO   113       7.864  -4.168  14.041  1.00  0.00      PROA H
ATOM   1284  CG  PRO   113       6.085  -3.097  14.688  1.00  0.00      PROA C
ATOM   1285  HG2 PRO   113       6.324  -2.649  15.653  1.00  0.00      PROA H
ATOM   1286  HG3 PRO   113       5.653  -4.085  14.843  1.00  0.00      PROA H
ATOM   1287  CB  PRO   113       5.207  -2.205  13.816  1.00  0.00      PROA C
ATOM   1288  HB2 PRO   113       5.429  -1.159  14.027  1.00  0.00      PROA H
ATOM   1289  HB3 PRO   113       4.158  -2.404  14.033  1.00  0.00      PROA H
ATOM   1290  CA  PRO   113       5.562  -2.572  12.367  1.00  0.00      PROA C
ATOM   1291  HA  PRO   113       4.828  -3.339  12.120  1.00  0.00      PROA H
ATOM   1292  C   PRO   113       5.557  -1.351  11.476  1.00  0.00      PROA C
ATOM   1293  O   PRO   113       4.492  -0.888  11.089  1.00  0.00      PROA O
ATOM   1294  N   SER   114       6.732  -0.799  11.139  1.00  0.00      PROA N
ATOM   1295  H   SER   114       7.595  -1.207  11.468  1.00  0.00      PROA H
ATOM   1296  CA  SER   114       6.820   0.385  10.305  1.00  0.00      PROA C
ATOM   1297  HA  SER   114       5.967   1.033  10.503  1.00  0.00      PROA H
ATOM   1298  CB  SER   114       8.118   1.162  10.604  1.00  0.00      PROA C
ATOM   1299  HB2 SER   114       8.969   0.481  10.558  1.00  0.00      PROA H
ATOM   1300  HB3 SER   114       8.247   1.953   9.865  1.00  0.00      PROA H
ATOM   1301  OG  SER   114       8.061   1.746  11.905  1.00  0.00      PROA O
ATOM   1302  HG  SER   114       8.874   2.226  12.077  1.00  0.00      PROA H
ATOM   1303  C   SER   114       6.797   0.056   8.832  1.00  0.00      PROA C
ATOM   1304  O   SER   114       6.545   0.904   7.976  1.00  0.00      PROA O
ATOM   1305  N   LEU   115       7.013  -1.221   8.487  1.00  0.00      PROA N
ATOM   1306  H   LEU   115       7.156  -1.921   9.201  1.00  0.00      PROA H
ATOM   1307  CA  LEU   115       7.061  -1.700   7.123  1.00  0.00      PROA C
ATOM   1308  HA  LEU   115       7.813  -1.141   6.567  1.00  0.00      PROA H
ATOM   1309  CB  LEU   115       7.425  -3.198   7.093  1.00  0.00      PROA C
ATOM   1310  HB2 LEU   115       6.765  -3.746   7.766  1.00  0.00      PROA H
ATOM   1311  HB3 LEU   115       7.307  -3.580   6.079  1.00  0.00      PROA H
ATOM   1312  CG  LEU   115       8.862  -3.538   7.521  1.00  0.00      PROA C
ATOM   1313  HG  LEU   115       9.015  -3.234   8.557  1.00  0.00      PROA H
ATOM   1314  CD1 LEU   115       9.085  -5.048   7.393  1.00  0.00      PROA C
ATOM   1315 HD11 LEU   115       8.932  -5.351   6.357  1.00  0.00      PROA H
ATOM   1316 HD12 LEU   115      10.103  -5.293   7.696  1.00  0.00      PROA H
ATOM   1317 HD13 LEU   115       8.379  -5.576   8.034  1.00  0.00      PROA H
ATOM   1318  CD2 LEU   115       9.900  -2.781   6.692  1.00  0.00      PROA C
ATOM   1319 HD21 LEU   115       9.753  -1.708   6.816  1.00  0.00      PROA H
ATOM   1320 HD22 LEU   115      10.902  -3.051   7.027  1.00  0.00      PROA H
ATOM   1321 HD23 LEU   115       9.787  -3.043   5.640  1.00  0.00      PROA H
ATOM   1322  C   LEU   115       5.769  -1.499   6.364  1.00  0.00      PROA C
ATOM   1323  O   LEU   115       5.764  -1.305   5.151  1.00  0.00      PROA O
ATOM   1324  N   ILE   116       4.623  -1.522   7.066  1.00  0.00      PROA N
ATOM   1325  H   ILE   116       4.642  -1.722   8.056  1.00  0.00      PROA H
ATOM   1326  CA  ILE   116       3.343  -1.266   6.438  1.00  0.00      PROA C
ATOM   1327  HA  ILE   116       3.275  -1.830   5.508  1.00  0.00      PROA H
ATOM   1328  CB  ILE   116       2.167  -1.672   7.319  1.00  0.00      PROA C
ATOM   1329  HB  ILE   116       2.230  -2.737   7.542  1.00  0.00      PROA H
ATOM   1330  CG2 ILE   116       2.169  -0.893   8.646  1.00  0.00      PROA C
ATOM   1331 HG21 ILE   116       2.096   0.176   8.441  1.00  0.00      PROA H
ATOM   1332 HG22 ILE   116       1.318  -1.204   9.252  1.00  0.00      PROA H
ATOM   1333 HG23 ILE   116       3.093  -1.096   9.187  1.00  0.00      PROA H
ATOM   1334  CG1 ILE   116       0.821  -1.503   6.592  1.00  0.00      PROA C
ATOM   1335 HG12 ILE   116       0.014  -1.856   7.234  1.00  0.00      PROA H
ATOM   1336 HG13 ILE   116       0.663  -0.450   6.357  1.00  0.00      PROA H
ATOM   1337  CD1 ILE   116       0.757  -2.289   5.285  1.00  0.00      PROA C
ATOM   1338 HD11 ILE   116       0.894  -3.350   5.491  1.00  0.00      PROA H
ATOM   1339 HD12 ILE   116      -0.214  -2.133   4.814  1.00  0.00      PROA H
ATOM   1340 HD13 ILE   116       1.544  -1.944   4.614  1.00  0.00      PROA H
ATOM   1341  C   ILE   116       3.204   0.183   6.015  1.00  0.00      PROA C
ATOM   1342  O   ILE   116       2.635   0.524   4.982  1.00  0.00      PROA O
ATOM   1343  N   LEU   117       3.760   1.110   6.811  1.00  0.00      PROA N
ATOM   1344  H   LEU   117       4.183   0.836   7.687  1.00  0.00      PROA H
ATOM   1345  CA  LEU   117       3.785   2.511   6.473  1.00  0.00      PROA C
ATOM   1346  HA  LEU   117       2.785   2.834   6.184  1.00  0.00      PROA H
ATOM   1347  CB  LEU   117       4.253   3.339   7.681  1.00  0.00      PROA C
ATOM   1348  HB2 LEU   117       3.751   2.984   8.582  1.00  0.00      PROA H
ATOM   1349  HB3 LEU   117       5.331   3.233   7.800  1.00  0.00      PROA H
ATOM   1350  CG  LEU   117       3.954   4.837   7.557  1.00  0.00      PROA C
ATOM   1351  HG  LEU   117       4.411   5.224   6.646  1.00  0.00      PROA H
ATOM   1352  CD1 LEU   117       2.445   5.078   7.498  1.00  0.00      PROA C
ATOM   1353 HD11 LEU   117       1.981   4.699   8.408  1.00  0.00      PROA H
ATOM   1354 HD12 LEU   117       2.251   6.147   7.410  1.00  0.00      PROA H
ATOM   1355 HD13 LEU   117       2.027   4.560   6.635  1.00  0.00      PROA H
ATOM   1356  CD2 LEU   117       4.579   5.615   8.714  1.00  0.00      PROA C
ATOM   1357 HD21 LEU   117       5.659   5.471   8.708  1.00  0.00      PROA H
ATOM   1358 HD22 LEU   117       4.353   6.675   8.603  1.00  0.00      PROA H
ATOM   1359 HD23 LEU   117       4.170   5.254   9.658  1.00  0.00      PROA H
ATOM   1360  C   LEU   117       4.692   2.781   5.299  1.00  0.00      PROA C
ATOM   1361  O   LEU   117       4.365   3.517   4.367  1.00  0.00      PROA O
ATOM   1362  N   LEU   118       5.852   2.095   5.296  1.00  0.00      PROA N
ATOM   1363  H   LEU   118       6.114   1.543   6.100  1.00  0.00      PROA H
ATOM   1364  CA  LEU   118       6.753   2.118   4.169  1.00  0.00      PROA C
ATOM   1365  HA  LEU   118       7.089   3.140   3.992  1.00  0.00      PROA H
ATOM   1366  CB  LEU   118       7.984   1.229   4.433  1.00  0.00      PROA C
ATOM   1367  HB2 LEU   118       8.525   1.606   5.301  1.00  0.00      PROA H
ATOM   1368  HB3 LEU   118       7.659   0.206   4.624  1.00  0.00      PROA H
ATOM   1369  CG  LEU   118       8.987   1.170   3.271  1.00  0.00      PROA C
ATOM   1370  HG  LEU   118       8.486   0.804   2.375  1.00  0.00      PROA H
ATOM   1371  CD1 LEU   118       9.548   2.567   3.001  1.00  0.00      PROA C
ATOM   1372 HD11 LEU   118      10.052   2.936   3.894  1.00  0.00      PROA H
ATOM   1373 HD12 LEU   118      10.259   2.521   2.176  1.00  0.00      PROA H
ATOM   1374 HD13 LEU   118       8.733   3.242   2.740  1.00  0.00      PROA H
ATOM   1375  CD2 LEU   118      10.116   0.180   3.565  1.00  0.00      PROA C
ATOM   1376 HD21 LEU   118       9.698  -0.815   3.714  1.00  0.00      PROA H
ATOM   1377 HD22 LEU   118      10.811   0.160   2.725  1.00  0.00      PROA H
ATOM   1378 HD23 LEU   118      10.646   0.489   4.466  1.00  0.00      PROA H
ATOM   1379  C   LEU   118       6.073   1.645   2.911  1.00  0.00      PROA C
ATOM   1380  O   LEU   118       6.206   2.250   1.848  1.00  0.00      PROA O
ATOM   1381  N   ASN   119       5.271   0.570   3.025  1.00  0.00      PROA N
ATOM   1382  H   ASN   119       5.212   0.076   3.904  1.00  0.00      PROA H
ATOM   1383  CA  ASN   119       4.467   0.059   1.946  1.00  0.00      PROA C
ATOM   1384  HA  ASN   119       5.106  -0.172   1.094  1.00  0.00      PROA H
ATOM   1385  CB  ASN   119       3.739  -1.216   2.393  1.00  0.00      PROA C
ATOM   1386  HB2 ASN   119       4.471  -1.969   2.686  1.00  0.00      PROA H
ATOM   1387  HB3 ASN   119       3.094  -0.988   3.241  1.00  0.00      PROA H
ATOM   1388  CG  ASN   119       2.876  -1.797   1.280  1.00  0.00      PROA C
ATOM   1389  OD1 ASN   119       1.701  -1.451   1.145  1.00  0.00      PROA O
ATOM   1390  ND2 ASN   119       3.479  -2.709   0.508  1.00  0.00      PROA N
ATOM   1391 HD21 ASN   119       2.970  -3.139  -0.251  1.00  0.00      PROA H
ATOM   1392 HD22 ASN   119       4.440  -2.963   0.688  1.00  0.00      PROA H
ATOM   1393  C   ASN   119       3.472   1.070   1.449  1.00  0.00      PROA C
ATOM   1394  O   ASN   119       3.293   1.218   0.247  1.00  0.00      PROA O
ATOM   1395  N   MET   120       2.828   1.812   2.359  1.00  0.00      PROA N
ATOM   1396  H   MET   120       2.973   1.642   3.344  1.00  0.00      PROA H
ATOM   1397  CA  MET   120       1.920   2.864   1.967  1.00  0.00      PROA C
ATOM   1398  HA  MET   120       1.099   2.439   1.390  1.00  0.00      PROA H
ATOM   1399  CB  MET   120       1.356   3.559   3.227  1.00  0.00      PROA C
ATOM   1400  HB2 MET   120       0.986   2.807   3.923  1.00  0.00      PROA H
ATOM   1401  HB3 MET   120       2.144   4.140   3.705  1.00  0.00      PROA H
ATOM   1402  CG  MET   120       0.193   4.519   2.923  1.00  0.00      PROA C
ATOM   1403  HG2 MET   120       0.526   5.283   2.220  1.00  0.00      PROA H
ATOM   1404  HG3 MET   120      -0.635   3.961   2.487  1.00  0.00      PROA H
ATOM   1405  SD  MET   120      -0.483   5.404   4.362  1.00  0.00      PROA S
ATOM   1406  CE  MET   120       0.765   6.712   4.499  1.00  0.00      PROA C
ATOM   1407  HE1 MET   120       0.783   7.296   3.579  1.00  0.00      PROA H
ATOM   1408  HE2 MET   120       0.518   7.364   5.337  1.00  0.00      PROA H
ATOM   1409  HE3 MET   120       1.745   6.265   4.664  1.00  0.00      PROA H
ATOM   1410  C   MET   120       2.582   3.928   1.103  1.00  0.00      PROA C
ATOM   1411  O   MET   120       2.160   4.190  -0.025  1.00  0.00      PROA O
ATOM   1412  N   TYR   121       3.677   4.537   1.600  1.00  0.00      PROA N
ATOM   1413  H   TYR   121       4.045   4.258   2.498  1.00  0.00      PROA H
ATOM   1414  CA  TYR   121       4.359   5.592   0.887  1.00  0.00      PROA C
ATOM   1415  HA  TYR   121       3.639   6.355   0.589  1.00  0.00      PROA H
ATOM   1416  CB  TYR   121       5.432   6.239   1.785  1.00  0.00      PROA C
ATOM   1417  HB2 TYR   121       6.036   5.459   2.249  1.00  0.00      PROA H
ATOM   1418  HB3 TYR   121       6.072   6.882   1.181  1.00  0.00      PROA H
ATOM   1419  CG  TYR   121       4.806   7.070   2.871  1.00  0.00      PROA C
ATOM   1420  CD1 TYR   121       3.964   8.146   2.542  1.00  0.00      PROA C
ATOM   1421  HD1 TYR   121       3.737   8.360   1.497  1.00  0.00      PROA H
ATOM   1422  CE1 TYR   121       3.407   8.952   3.542  1.00  0.00      PROA C
ATOM   1423  HE1 TYR   121       2.762   9.788   3.271  1.00  0.00      PROA H
ATOM   1424  CZ  TYR   121       3.682   8.681   4.885  1.00  0.00      PROA C
ATOM   1425  OH  TYR   121       3.110   9.483   5.888  1.00  0.00      PROA O
ATOM   1426  HH  TYR   121       2.553  10.181   5.537  1.00  0.00      PROA H
ATOM   1427  CE2 TYR   121       4.523   7.624   5.227  1.00  0.00      PROA C
ATOM   1428  HE2 TYR   121       4.742   7.418   6.275  1.00  0.00      PROA H
ATOM   1429  CD2 TYR   121       5.090   6.824   4.226  1.00  0.00      PROA C
ATOM   1430  HD2 TYR   121       5.754   6.005   4.504  1.00  0.00      PROA H
ATOM   1431  C   TYR   121       4.992   5.151  -0.417  1.00  0.00      PROA C
ATOM   1432  O   TYR   121       4.864   5.787  -1.462  1.00  0.00      PROA O
ATOM   1433  N   ALA   122       5.659   3.988  -0.392  1.00  0.00      PROA N
ATOM   1434  H   ALA   122       5.772   3.488   0.478  1.00  0.00      PROA H
ATOM   1435  CA  ALA   122       6.237   3.401  -1.580  1.00  0.00      PROA C
ATOM   1436  HA  ALA   122       6.970   4.087  -2.004  1.00  0.00      PROA H
ATOM   1437  CB  ALA   122       6.926   2.078  -1.212  1.00  0.00      PROA C
ATOM   1438  HB1 ALA   122       6.193   1.392  -0.787  1.00  0.00      PROA H
ATOM   1439  HB2 ALA   122       7.363   1.634  -2.106  1.00  0.00      PROA H
ATOM   1440  HB3 ALA   122       7.712   2.268  -0.480  1.00  0.00      PROA H
ATOM   1441  C   ALA   122       5.199   3.129  -2.641  1.00  0.00      PROA C
ATOM   1442  O   ALA   122       5.351   3.509  -3.802  1.00  0.00      PROA O
ATOM   1443  N   SER   123       4.063   2.534  -2.227  1.00  0.00      PROA N
ATOM   1444  H   SER   123       3.962   2.256  -1.262  1.00  0.00      PROA H
ATOM   1445  CA  SER   123       2.949   2.265  -3.111  1.00  0.00      PROA C
ATOM   1446  HA  SER   123       3.273   1.602  -3.913  1.00  0.00      PROA H
ATOM   1447  CB  SER   123       1.776   1.586  -2.366  1.00  0.00      PROA C
ATOM   1448  HB2 SER   123       1.527   2.164  -1.476  1.00  0.00      PROA H
ATOM   1449  HB3 SER   123       0.906   1.540  -3.023  1.00  0.00      PROA H
ATOM   1450  OG  SER   123       2.124   0.269  -1.975  1.00  0.00      PROA O
ATOM   1451  HG  SER   123       1.384  -0.135  -1.515  1.00  0.00      PROA H
ATOM   1452  C   SER   123       2.398   3.510  -3.745  1.00  0.00      PROA C
ATOM   1453  O   SER   123       2.280   3.600  -4.964  1.00  0.00      PROA O
ATOM   1454  N   ILE   124       2.119   4.546  -2.934  1.00  0.00      PROA N
ATOM   1455  H   ILE   124       2.343   4.492  -1.951  1.00  0.00      PROA H
ATOM   1456  CA  ILE   124       1.497   5.755  -3.436  1.00  0.00      PROA C
ATOM   1457  HA  ILE   124       0.661   5.492  -4.083  1.00  0.00      PROA H
ATOM   1458  CB  ILE   124       0.968   6.633  -2.301  1.00  0.00      PROA C
ATOM   1459  HB  ILE   124       0.478   6.007  -1.555  1.00  0.00      PROA H
ATOM   1460  CG2 ILE   124       2.096   7.415  -1.605  1.00  0.00      PROA C
ATOM   1461 HG21 ILE   124       2.592   8.060  -2.331  1.00  0.00      PROA H
ATOM   1462 HG22 ILE   124       1.676   8.026  -0.806  1.00  0.00      PROA H
ATOM   1463 HG23 ILE   124       2.819   6.716  -1.186  1.00  0.00      PROA H
ATOM   1464  CG1 ILE   124      -0.107   7.604  -2.804  1.00  0.00      PROA C
ATOM   1465 HG12 ILE   124      -0.499   8.179  -1.966  1.00  0.00      PROA H
ATOM   1466 HG13 ILE   124       0.330   8.283  -3.537  1.00  0.00      PROA H
ATOM   1467  CD1 ILE   124      -1.288   6.904  -3.474  1.00  0.00      PROA C
ATOM   1468 HD11 ILE   124      -1.763   6.230  -2.761  1.00  0.00      PROA H
ATOM   1469 HD12 ILE   124      -2.011   7.648  -3.807  1.00  0.00      PROA H
ATOM   1470 HD13 ILE   124      -0.933   6.333  -4.332  1.00  0.00      PROA H
ATOM   1471  C   ILE   124       2.409   6.526  -4.373  1.00  0.00      PROA C
ATOM   1472  O   ILE   124       1.969   7.131  -5.349  1.00  0.00      PROA O
ATOM   1473  N   LEU   125       3.729   6.523  -4.108  1.00  0.00      PROA N
ATOM   1474  H   LEU   125       4.079   6.045  -3.290  1.00  0.00      PROA H
ATOM   1475  CA  LEU   125       4.688   7.186  -4.956  1.00  0.00      PROA C
ATOM   1476  HA  LEU   125       4.326   8.183  -5.205  1.00  0.00      PROA H
ATOM   1477  CB  LEU   125       6.038   7.303  -4.229  1.00  0.00      PROA C
ATOM   1478  HB2 LEU   125       6.289   6.347  -3.771  1.00  0.00      PROA H
ATOM   1479  HB3 LEU   125       6.813   7.579  -4.944  1.00  0.00      PROA H
ATOM   1480  CG  LEU   125       6.043   8.361  -3.115  1.00  0.00      PROA C
ATOM   1481  HG  LEU   125       5.168   8.225  -2.480  1.00  0.00      PROA H
ATOM   1482  CD1 LEU   125       7.304   8.227  -2.262  1.00  0.00      PROA C
ATOM   1483 HD11 LEU   125       8.184   8.367  -2.889  1.00  0.00      PROA H
ATOM   1484 HD12 LEU   125       7.294   8.983  -1.477  1.00  0.00      PROA H
ATOM   1485 HD13 LEU   125       7.334   7.236  -1.811  1.00  0.00      PROA H
ATOM   1486  CD2 LEU   125       5.951   9.760  -3.723  1.00  0.00      PROA C
ATOM   1487 HD21 LEU   125       5.028   9.847  -4.296  1.00  0.00      PROA H
ATOM   1488 HD22 LEU   125       5.955  10.504  -2.926  1.00  0.00      PROA H
ATOM   1489 HD23 LEU   125       6.804   9.927  -4.381  1.00  0.00      PROA H
ATOM   1490  C   LEU   125       4.900   6.488  -6.278  1.00  0.00      PROA C
ATOM   1491  O   LEU   125       4.913   7.105  -7.351  1.00  0.00      PROA O
ATOM   1492  N   LEU   126       5.045   5.153  -6.232  1.00  0.00      PROA N
ATOM   1493  H   LEU   126       5.097   4.681  -5.340  1.00  0.00      PROA H
ATOM   1494  CA  LEU   126       5.135   4.324  -7.412  1.00  0.00      PROA C
ATOM   1495  HA  LEU   126       6.006   4.618  -7.998  1.00  0.00      PROA H
ATOM   1496  CB  LEU   126       5.273   2.842  -6.997  1.00  0.00      PROA C
ATOM   1497  HB2 LEU   126       4.567   2.621  -6.196  1.00  0.00      PROA H
ATOM   1498  HB3 LEU   126       5.060   2.202  -7.854  1.00  0.00      PROA H
ATOM   1499  CG  LEU   126       6.657   2.416  -6.478  1.00  0.00      PROA C
ATOM   1500  HG  LEU   126       6.968   3.088  -5.678  1.00  0.00      PROA H
ATOM   1501  CD1 LEU   126       6.591   0.982  -5.940  1.00  0.00      PROA C
ATOM   1502 HD11 LEU   126       6.283   0.308  -6.739  1.00  0.00      PROA H
ATOM   1503 HD12 LEU   126       7.574   0.685  -5.574  1.00  0.00      PROA H
ATOM   1504 HD13 LEU   126       5.870   0.933  -5.124  1.00  0.00      PROA H
ATOM   1505  CD2 LEU   126       7.709   2.520  -7.584  1.00  0.00      PROA C
ATOM   1506 HD21 LEU   126       7.767   3.551  -7.935  1.00  0.00      PROA H
ATOM   1507 HD22 LEU   126       8.680   2.215  -7.193  1.00  0.00      PROA H
ATOM   1508 HD23 LEU   126       7.431   1.870  -8.413  1.00  0.00      PROA H
ATOM   1509  C   LEU   126       3.915   4.444  -8.307  1.00  0.00      PROA C
ATOM   1510  O   LEU   126       4.017   4.729  -9.500  1.00  0.00      PROA O
ATOM   1511  N   LEU   127       2.717   4.329  -7.705  1.00  0.00      PROA N
ATOM   1512  H   LEU   127       2.665   4.103  -6.722  1.00  0.00      PROA H
ATOM   1513  CA  LEU   127       1.453   4.511  -8.378  1.00  0.00      PROA C
ATOM   1514  HA  LEU   127       1.370   3.795  -9.197  1.00  0.00      PROA H
ATOM   1515  CB  LEU   127       0.278   4.287  -7.400  1.00  0.00      PROA C
ATOM   1516  HB2 LEU   127       0.460   4.843  -6.480  1.00  0.00      PROA H
ATOM   1517  HB3 LEU   127      -0.648   4.636  -7.857  1.00  0.00      PROA H
ATOM   1518  CG  LEU   127       0.013   2.832  -6.968  1.00  0.00      PROA C
ATOM   1519  HG  LEU   127       0.895   2.436  -6.463  1.00  0.00      PROA H
ATOM   1520  CD1 LEU   127      -1.185   2.788  -6.010  1.00  0.00      PROA C
ATOM   1521 HD11 LEU   127      -2.068   3.183  -6.514  1.00  0.00      PROA H
ATOM   1522 HD12 LEU   127      -1.370   1.758  -5.706  1.00  0.00      PROA H
ATOM   1523 HD13 LEU   127      -0.969   3.393  -5.129  1.00  0.00      PROA H
ATOM   1524  CD2 LEU   127      -0.236   1.931  -8.172  1.00  0.00      PROA C
ATOM   1525 HD21 LEU   127       0.638   1.944  -8.823  1.00  0.00      PROA H
ATOM   1526 HD22 LEU   127      -0.419   0.912  -7.831  1.00  0.00      PROA H
ATOM   1527 HD23 LEU   127      -1.105   2.292  -8.722  1.00  0.00      PROA H
ATOM   1528  C   LEU   127       1.319   5.889  -8.994  1.00  0.00      PROA C
ATOM   1529  O   LEU   127       0.802   6.061 -10.098  1.00  0.00      PROA O
ATOM   1530  N   ALA   128       1.805   6.921  -8.286  1.00  0.00      PROA N
ATOM   1531  H   ALA   128       2.183   6.767  -7.362  1.00  0.00      PROA H
ATOM   1532  CA  ALA   128       1.811   8.267  -8.798  1.00  0.00      PROA C
ATOM   1533  HA  ALA   128       0.801   8.548  -9.095  1.00  0.00      PROA H
ATOM   1534  CB  ALA   128       2.306   9.239  -7.723  1.00  0.00      PROA C
ATOM   1535  HB1 ALA   128       3.318   8.966  -7.424  1.00  0.00      PROA H
ATOM   1536  HB2 ALA   128       2.306  10.253  -8.122  1.00  0.00      PROA H
ATOM   1537  HB3 ALA   128       1.646   9.189  -6.857  1.00  0.00      PROA H
ATOM   1538  C   ALA   128       2.654   8.413 -10.049  1.00  0.00      PROA C
ATOM   1539  O   ALA   128       2.221   8.979 -11.052  1.00  0.00      PROA O
ATOM   1540  N   THR   129       3.864   7.821 -10.037  1.00  0.00      PROA N
ATOM   1541  H   THR   129       4.198   7.370  -9.198  1.00  0.00      PROA H
ATOM   1542  CA  THR   129       4.746   7.793 -11.200  1.00  0.00      PROA C
ATOM   1543  HA  THR   129       4.949   8.812 -11.528  1.00  0.00      PROA H
ATOM   1544  CB  THR   129       6.076   7.120 -10.892  1.00  0.00      PROA C
ATOM   1545  HB  THR   129       5.918   6.051 -10.749  1.00  0.00      PROA H
ATOM   1546  CG2 THR   129       7.061   7.330 -12.048  1.00  0.00      PROA C
ATOM   1547 HG21 THR   129       7.228   8.397 -12.194  1.00  0.00      PROA H
ATOM   1548 HG22 THR   129       8.007   6.843 -11.813  1.00  0.00      PROA H
ATOM   1549 HG23 THR   129       6.648   6.899 -12.960  1.00  0.00      PROA H
ATOM   1550  OG1 THR   129       6.655   7.657  -9.708  1.00  0.00      PROA O
ATOM   1551  HG1 THR   129       7.491   7.218  -9.534  1.00  0.00      PROA H
ATOM   1552  C   THR   129       4.125   7.079 -12.377  1.00  0.00      PROA C
ATOM   1553  O   THR   129       4.129   7.572 -13.503  1.00  0.00      PROA O
ATOM   1554  N   ILE   130       3.503   5.917 -12.121  1.00  0.00      PROA N
ATOM   1555  H   ILE   130       3.512   5.535 -11.187  1.00  0.00      PROA H
ATOM   1556  CA  ILE   130       2.791   5.132 -13.107  1.00  0.00      PROA C
ATOM   1557  HA  ILE   130       3.474   4.850 -13.908  1.00  0.00      PROA H
ATOM   1558  CB  ILE   130       2.215   3.862 -12.484  1.00  0.00      PROA C
ATOM   1559  HB  ILE   130       1.622   4.123 -11.608  1.00  0.00      PROA H
ATOM   1560  CG2 ILE   130       1.314   3.117 -13.488  1.00  0.00      PROA C
ATOM   1561 HG21 ILE   130       1.897   2.843 -14.367  1.00  0.00      PROA H
ATOM   1562 HG22 ILE   130       0.916   2.216 -13.021  1.00  0.00      PROA H
ATOM   1563 HG23 ILE   130       0.490   3.765 -13.788  1.00  0.00      PROA H
ATOM   1564  CG1 ILE   130       3.339   2.941 -11.993  1.00  0.00      PROA C
ATOM   1565 HG12 ILE   130       3.799   2.442 -12.846  1.00  0.00      PROA H
ATOM   1566 HG13 ILE   130       4.091   3.531 -11.469  1.00  0.00      PROA H
ATOM   1567  CD1 ILE   130       2.850   1.857 -11.032  1.00  0.00      PROA C
ATOM   1568 HD11 ILE   130       2.108   1.235 -11.532  1.00  0.00      PROA H
ATOM   1569 HD12 ILE   130       3.692   1.239 -10.721  1.00  0.00      PROA H
ATOM   1570 HD13 ILE   130       2.400   2.324 -10.156  1.00  0.00      PROA H
ATOM   1571  C   ILE   130       1.671   5.931 -13.720  1.00  0.00      PROA C
ATOM   1572  O   ILE   130       1.462   5.928 -14.921  1.00  0.00      PROA O
ATOM   1573  N   SER   131       0.929   6.679 -12.898  1.00  0.00      PROA N
ATOM   1574  H   SER   131       1.111   6.672 -11.905  1.00  0.00      PROA H
ATOM   1575  CA  SER   131      -0.160   7.537 -13.320  1.00  0.00      PROA C
ATOM   1576  HA  SER   131      -0.880   6.955 -13.896  1.00  0.00      PROA H
ATOM   1577  CB  SER   131      -0.877   8.149 -12.106  1.00  0.00      PROA C
ATOM   1578  HB2 SER   131      -0.165   8.729 -11.518  1.00  0.00      PROA H
ATOM   1579  HB3 SER   131      -1.681   8.800 -12.448  1.00  0.00      PROA H
ATOM   1580  OG  SER   131      -1.424   7.112 -11.292  1.00  0.00      PROA O
ATOM   1581  HG  SER   131      -1.870   7.501 -10.535  1.00  0.00      PROA H
ATOM   1582  C   SER   131       0.292   8.653 -14.219  1.00  0.00      PROA C
ATOM   1583  O   SER   131      -0.334   8.942 -15.240  1.00  0.00      PROA O
ATOM   1584  N   ALA   132       1.447   9.264 -13.882  1.00  0.00      PROA N
ATOM   1585  H   ALA   132       1.894   9.049 -13.003  1.00  0.00      PROA H
ATOM   1586  CA  ALA   132       2.085  10.235 -14.745  1.00  0.00      PROA C
ATOM   1587  HA  ALA   132       1.403  11.067 -14.924  1.00  0.00      PROA H
ATOM   1588  CB  ALA   132       3.368  10.767 -14.080  1.00  0.00      PROA C
ATOM   1589  HB1 ALA   132       4.055   9.940 -13.902  1.00  0.00      PROA H
ATOM   1590  HB2 ALA   132       3.841  11.497 -14.736  1.00  0.00      PROA H
ATOM   1591  HB3 ALA   132       3.116  11.241 -13.131  1.00  0.00      PROA H
ATOM   1592  C   ALA   132       2.423   9.639 -16.103  1.00  0.00      PROA C
ATOM   1593  O   ALA   132       2.172  10.234 -17.150  1.00  0.00      PROA O
ATOM   1594  N   ASP   133       2.942   8.396 -16.106  1.00  0.00      PROA N
ATOM   1595  H   ASP   133       3.138   7.929 -15.232  1.00  0.00      PROA H
ATOM   1596  CA  ASP   133       3.242   7.679 -17.321  1.00  0.00      PROA C
ATOM   1597  HA  ASP   133       3.940   8.260 -17.924  1.00  0.00      PROA H
ATOM   1598  CB  ASP   133       3.876   6.318 -16.978  1.00  0.00      PROA C
ATOM   1599  HB2 ASP   133       4.714   6.469 -16.297  1.00  0.00      PROA H
ATOM   1600  HB3 ASP   133       3.132   5.680 -16.501  1.00  0.00      PROA H
ATOM   1601  CG  ASP   133       4.390   5.607 -18.214  1.00  0.00      PROA C
ATOM   1602  OD1 ASP   133       4.992   6.218 -19.131  1.00  0.00      PROA O
ATOM   1603  OD2 ASP   133       4.226   4.359 -18.238  1.00  0.00      PROA O
ATOM   1604  C   ASP   133       2.008   7.463 -18.180  1.00  0.00      PROA C
ATOM   1605  O   ASP   133       2.010   7.724 -19.375  1.00  0.00      PROA O
ATOM   1606  N   ARG   134       0.883   7.042 -17.566  1.00  0.00      PROA N
ATOM   1607  H   ARG   134       0.891   6.847 -16.575  1.00  0.00      PROA H
ATOM   1608  CA  ARG   134      -0.364   6.852 -18.273  1.00  0.00      PROA C
ATOM   1609  HA  ARG   134      -0.223   6.122 -19.070  1.00  0.00      PROA H
ATOM   1610  CB  ARG   134      -1.464   6.340 -17.318  1.00  0.00      PROA C
ATOM   1611  HB2 ARG   134      -1.636   7.077 -16.533  1.00  0.00      PROA H
ATOM   1612  HB3 ARG   134      -2.387   6.184 -17.877  1.00  0.00      PROA H
ATOM   1613  CG  ARG   134      -1.143   5.017 -16.619  1.00  0.00      PROA C
ATOM   1614  HG2 ARG   134      -0.342   5.172 -15.897  1.00  0.00      PROA H
ATOM   1615  HG3 ARG   134      -2.032   4.654 -16.103  1.00  0.00      PROA H
ATOM   1616  CD  ARG   134      -0.689   3.909 -17.559  1.00  0.00      PROA C
ATOM   1617  HD2 ARG   134       0.289   4.159 -17.969  1.00  0.00      PROA H
ATOM   1618  HD3 ARG   134      -0.623   2.970 -17.009  1.00  0.00      PROA H
ATOM   1619  NE  ARG   134      -1.688   3.784 -18.663  1.00  0.00      PROA N
ATOM   1620  HE  ARG   134      -2.424   4.472 -18.728  1.00  0.00      PROA H
ATOM   1621  CZ  ARG   134      -1.639   2.803 -19.555  1.00  0.00      PROA C
ATOM   1622  NH1 ARG   134      -2.539   2.746 -20.514  1.00  0.00      PROA N
ATOM   1623 HH11 ARG   134      -3.261   3.450 -20.566  1.00  0.00      PROA H
ATOM   1624 HH12 ARG   134      -2.502   2.000 -21.193  1.00  0.00      PROA H
ATOM   1625  NH2 ARG   134      -0.748   1.835 -19.462  1.00  0.00      PROA N
ATOM   1626 HH21 ARG   134      -0.087   1.834 -18.699  1.00  0.00      PROA H
ATOM   1627 HH22 ARG   134      -0.732   1.099 -20.154  1.00  0.00      PROA H
ATOM   1628  C   ARG   134      -0.879   8.124 -18.902  1.00  0.00      PROA C
ATOM   1629  O   ARG   134      -1.242   8.170 -20.075  1.00  0.00      PROA O
ATOM   1630  N   PHE   135      -0.853   9.222 -18.128  1.00  0.00      PROA N
ATOM   1631  H   PHE   135      -0.529   9.160 -17.174  1.00  0.00      PROA H
ATOM   1632  CA  PHE   135      -1.274  10.518 -18.603  1.00  0.00      PROA C
ATOM   1633  HA  PHE   135      -2.328  10.480 -18.878  1.00  0.00      PROA H
ATOM   1634  CB  PHE   135      -1.074  11.564 -17.495  1.00  0.00      PROA C
ATOM   1635  HB2 PHE   135      -1.519  11.202 -16.568  1.00  0.00      PROA H
ATOM   1636  HB3 PHE   135      -0.008  11.734 -17.343  1.00  0.00      PROA H
ATOM   1637  CG  PHE   135      -1.732  12.852 -17.895  1.00  0.00      PROA C
ATOM   1638  CD1 PHE   135      -3.038  13.131 -17.470  1.00  0.00      PROA C
ATOM   1639  HD1 PHE   135      -3.592  12.392 -16.890  1.00  0.00      PROA H
ATOM   1640  CE1 PHE   135      -3.632  14.351 -17.786  1.00  0.00      PROA C
ATOM   1641  HE1 PHE   135      -4.639  14.575 -17.432  1.00  0.00      PROA H
ATOM   1642  CZ  PHE   135      -2.933  15.285 -18.557  1.00  0.00      PROA C
ATOM   1643  HZ  PHE   135      -3.432  16.191 -18.901  1.00  0.00      PROA H
ATOM   1644  CE2 PHE   135      -1.596  15.070 -18.893  1.00  0.00      PROA C
ATOM   1645  HE2 PHE   135      -1.018  15.864 -19.366  1.00  0.00      PROA H
ATOM   1646  CD2 PHE   135      -1.016  13.831 -18.615  1.00  0.00      PROA C
ATOM   1647  HD2 PHE   135      -0.003  13.623 -18.958  1.00  0.00      PROA H
ATOM   1648  C   PHE   135      -0.474  10.946 -19.814  1.00  0.00      PROA C
ATOM   1649  O   PHE   135      -1.007  11.377 -20.834  1.00  0.00      PROA O
ATOM   1650  N   LEU   136       0.852  10.773 -19.773  1.00  0.00      PROA N
ATOM   1651  H   LEU   136       1.286  10.398 -18.942  1.00  0.00      PROA H
ATOM   1652  CA  LEU   136       1.691  11.112 -20.895  1.00  0.00      PROA C
ATOM   1653  HA  LEU   136       1.455  12.120 -21.235  1.00  0.00      PROA H
ATOM   1654  CB  LEU   136       3.171  11.055 -20.494  1.00  0.00      PROA C
ATOM   1655  HB2 LEU   136       3.402  10.070 -20.089  1.00  0.00      PROA H
ATOM   1656  HB3 LEU   136       3.793  11.242 -21.371  1.00  0.00      PROA H
ATOM   1657  CG  LEU   136       3.547  12.070 -19.452  1.00  0.00      PROA C
ATOM   1658  HG  LEU   136       3.012  11.856 -18.527  1.00  0.00      PROA H
ATOM   1659  CD1 LEU   136       5.036  12.091 -19.117  1.00  0.00      PROA C
ATOM   1660 HD11 LEU   136       5.607  12.325 -20.016  1.00  0.00      PROA H
ATOM   1661 HD12 LEU   136       5.227  12.849 -18.358  1.00  0.00      PROA H
ATOM   1662 HD13 LEU   136       5.337  11.114 -18.740  1.00  0.00      PROA H
ATOM   1663  CD2 LEU   136       3.225  13.386 -20.016  1.00  0.00      PROA C
ATOM   1664 HD21 LEU   136       2.159  13.435 -20.240  1.00  0.00      PROA H
ATOM   1665 HD22 LEU   136       3.480  14.164 -19.295  1.00  0.00      PROA H
ATOM   1666 HD23 LEU   136       3.795  13.540 -20.932  1.00  0.00      PROA H
ATOM   1667  C   LEU   136       1.490  10.220 -22.085  1.00  0.00      PROA C
ATOM   1668  O   LEU   136       1.522  10.666 -23.225  1.00  0.00      PROA O
ATOM   1669  N   LEU   137       1.222   8.938 -21.844  1.00  0.00      PROA N
ATOM   1670  H   LEU   137       1.247   8.586 -20.898  1.00  0.00      PROA H
ATOM   1671  CA  LEU   137       0.889   8.007 -22.886  1.00  0.00      PROA C
ATOM   1672  HA  LEU   137       1.698   7.973 -23.615  1.00  0.00      PROA H
ATOM   1673  CB  LEU   137       0.680   6.597 -22.309  1.00  0.00      PROA C
ATOM   1674  HB2 LEU   137       0.077   6.660 -21.403  1.00  0.00      PROA H
ATOM   1675  HB3 LEU   137       0.167   5.975 -23.043  1.00  0.00      PROA H
ATOM   1676  CG  LEU   137       1.929   5.798 -21.907  1.00  0.00      PROA C
ATOM   1677  HG  LEU   137       2.549   6.402 -21.244  1.00  0.00      PROA H
ATOM   1678  CD1 LEU   137       1.514   4.513 -21.179  1.00  0.00      PROA C
ATOM   1679 HD11 LEU   137       0.896   3.905 -21.839  1.00  0.00      PROA H
ATOM   1680 HD12 LEU   137       2.405   3.951 -20.897  1.00  0.00      PROA H
ATOM   1681 HD13 LEU   137       0.947   4.768 -20.284  1.00  0.00      PROA H
ATOM   1682  CD2 LEU   137       2.770   5.467 -23.129  1.00  0.00      PROA C
ATOM   1683 HD21 LEU   137       3.085   6.390 -23.616  1.00  0.00      PROA H
ATOM   1684 HD22 LEU   137       3.650   4.901 -22.822  1.00  0.00      PROA H
ATOM   1685 HD23 LEU   137       2.181   4.871 -23.826  1.00  0.00      PROA H
ATOM   1686  C   LEU   137      -0.353   8.432 -23.653  1.00  0.00      PROA C
ATOM   1687  O   LEU   137      -0.462   8.190 -24.854  1.00  0.00      PROA O
ATOM   1688  N   VAL   138      -1.308   9.085 -22.960  1.00  0.00      PROA N
ATOM   1689  H   VAL   138      -1.171   9.289 -21.980  1.00  0.00      PROA H
ATOM   1690  CA  VAL   138      -2.542   9.510 -23.582  1.00  0.00      PROA C
ATOM   1691  HA  VAL   138      -2.789   8.834 -24.400  1.00  0.00      PROA H
ATOM   1692  CB  VAL   138      -3.693   9.502 -22.573  1.00  0.00      PROA C
ATOM   1693  HB  VAL   138      -3.404  10.066 -21.686  1.00  0.00      PROA H
ATOM   1694  CG1 VAL   138      -4.952  10.143 -23.176  1.00  0.00      PROA C
ATOM   1695 HG11 VAL   138      -5.257   9.584 -24.060  1.00  0.00      PROA H
ATOM   1696 HG12 VAL   138      -5.757  10.126 -22.441  1.00  0.00      PROA H
ATOM   1697 HG13 VAL   138      -4.738  11.174 -23.455  1.00  0.00      PROA H
ATOM   1698  CG2 VAL   138      -4.009   8.066 -22.145  1.00  0.00      PROA C
ATOM   1699 HG21 VAL   138      -3.127   7.621 -21.684  1.00  0.00      PROA H
ATOM   1700 HG22 VAL   138      -4.829   8.072 -21.427  1.00  0.00      PROA H
ATOM   1701 HG23 VAL   138      -4.296   7.480 -23.018  1.00  0.00      PROA H
ATOM   1702  C   VAL   138      -2.420  10.889 -24.209  1.00  0.00      PROA C
ATOM   1703  O   VAL   138      -2.837  11.105 -25.344  1.00  0.00      PROA O
ATOM   1704  N   PHE   139      -1.831  11.870 -23.505  1.00  0.00      PROA N
ATOM   1705  H   PHE   139      -1.302  11.648 -22.674  1.00  0.00      PROA H
ATOM   1706  CA  PHE   139      -1.938  13.257 -23.913  1.00  0.00      PROA C
ATOM   1707  HA  PHE   139      -2.691  13.349 -24.697  1.00  0.00      PROA H
ATOM   1708  CB  PHE   139      -2.352  14.140 -22.709  1.00  0.00      PROA C
ATOM   1709  HB2 PHE   139      -1.620  14.030 -21.909  1.00  0.00      PROA H
ATOM   1710  HB3 PHE   139      -2.394  15.184 -23.021  1.00  0.00      PROA H
ATOM   1711  CG  PHE   139      -3.699  13.753 -22.173  1.00  0.00      PROA C
ATOM   1712  CD1 PHE   139      -4.871  14.205 -22.796  1.00  0.00      PROA C
ATOM   1713  HD1 PHE   139      -4.808  14.826 -23.689  1.00  0.00      PROA H
ATOM   1714  CE1 PHE   139      -6.127  13.868 -22.281  1.00  0.00      PROA C
ATOM   1715  HE1 PHE   139      -7.032  14.221 -22.776  1.00  0.00      PROA H
ATOM   1716  CZ  PHE   139      -6.223  13.078 -21.132  1.00  0.00      PROA C
ATOM   1717  HZ  PHE   139      -7.202  12.811 -20.735  1.00  0.00      PROA H
ATOM   1718  CE2 PHE   139      -5.064  12.632 -20.495  1.00  0.00      PROA C
ATOM   1719  HE2 PHE   139      -5.137  12.015 -19.599  1.00  0.00      PROA H
ATOM   1720  CD2 PHE   139      -3.814  12.980 -21.009  1.00  0.00      PROA C
ATOM   1721  HD2 PHE   139      -2.918  12.640 -20.490  1.00  0.00      PROA H
ATOM   1722  C   PHE   139      -0.658  13.832 -24.471  1.00  0.00      PROA C
ATOM   1723  O   PHE   139      -0.693  14.819 -25.200  1.00  0.00      PROA O
ATOM   1724  N   LYS   140       0.504  13.223 -24.178  1.00  0.00      PROA N
ATOM   1725  H   LYS   140       0.512  12.419 -23.566  1.00  0.00      PROA H
ATOM   1726  CA  LYS   140       1.767  13.683 -24.715  1.00  0.00      PROA C
ATOM   1727  HA  LYS   140       1.583  14.346 -25.560  1.00  0.00      PROA H
ATOM   1728  CB  LYS   140       2.577  14.455 -23.650  1.00  0.00      PROA C
ATOM   1729  HB2 LYS   140       2.740  13.815 -22.783  1.00  0.00      PROA H
ATOM   1730  HB3 LYS   140       3.539  14.751 -24.069  1.00  0.00      PROA H
ATOM   1731  CG  LYS   140       1.892  15.727 -23.150  1.00  0.00      PROA C
ATOM   1732  HG2 LYS   140       0.887  15.486 -22.801  1.00  0.00      PROA H
ATOM   1733  HG3 LYS   140       2.469  16.152 -22.329  1.00  0.00      PROA H
ATOM   1734  CD  LYS   140       1.777  16.782 -24.254  1.00  0.00      PROA C
ATOM   1735  HD2 LYS   140       2.773  17.058 -24.599  1.00  0.00      PROA H
ATOM   1736  HD3 LYS   140       1.204  16.376 -25.088  1.00  0.00      PROA H
ATOM   1737  CE  LYS   140       1.074  18.037 -23.751  1.00  0.00      PROA C
ATOM   1738  HE2 LYS   140       0.068  17.782 -23.418  1.00  0.00      PROA H
ATOM   1739  HE3 LYS   140       1.636  18.460 -22.918  1.00  0.00      PROA H
ATOM   1740  NZ  LYS   140       0.967  19.063 -24.807  1.00  0.00      PROA N
ATOM   1741  HZ1 LYS   140       0.438  18.692 -25.584  1.00  0.00      PROA H
ATOM   1742  HZ2 LYS   140       0.497  19.878 -24.439  1.00  0.00      PROA H
ATOM   1743  HZ3 LYS   140       1.892  19.320 -25.122  1.00  0.00      PROA H
ATOM   1744  C   LYS   140       2.599  12.527 -25.228  1.00  0.00      PROA C
ATOM   1745  O   LYS   140       3.700  12.265 -24.737  1.00  0.00      PROA O
ATOM   1746  N   PRO   141       2.148  11.809 -26.254  1.00  0.00      PROA N
ATOM   1747  CD  PRO   141       0.994  12.161 -27.078  1.00  0.00      PROA C
ATOM   1748  HD2 PRO   141       1.029  13.223 -27.320  1.00  0.00      PROA H
ATOM   1749  HD3 PRO   141       0.076  11.944 -26.530  1.00  0.00      PROA H
ATOM   1750  CG  PRO   141       1.182  11.273 -28.283  1.00  0.00      PROA C
ATOM   1751  HG2 PRO   141       1.804  11.783 -29.018  1.00  0.00      PROA H
ATOM   1752  HG3 PRO   141       0.211  11.047 -28.724  1.00  0.00      PROA H
ATOM   1753  CB  PRO   141       1.852  10.016 -27.754  1.00  0.00      PROA C
ATOM   1754  HB2 PRO   141       2.382   9.517 -28.566  1.00  0.00      PROA H
ATOM   1755  HB3 PRO   141       1.095   9.344 -27.349  1.00  0.00      PROA H
ATOM   1756  CA  PRO   141       2.786  10.569 -26.689  1.00  0.00      PROA C
ATOM   1757  HA  PRO   141       2.718   9.826 -25.894  1.00  0.00      PROA H
ATOM   1758  C   PRO   141       4.142  10.815 -27.295  1.00  0.00      PROA C
ATOM   1759  O   PRO   141       5.004   9.955 -27.169  1.00  0.00      PROA O
ATOM   1760  N   ILE   142       4.364  11.975 -27.943  1.00  0.00      PROA N
ATOM   1761  H   ILE   142       3.619  12.649 -28.041  1.00  0.00      PROA H
ATOM   1762  CA  ILE   142       5.649  12.324 -28.528  1.00  0.00      PROA C
ATOM   1763  HA  ILE   142       5.915  11.589 -29.287  1.00  0.00      PROA H
ATOM   1764  CB  ILE   142       5.596  13.700 -29.177  1.00  0.00      PROA C
ATOM   1765  HB  ILE   142       5.283  14.439 -28.439  1.00  0.00      PROA H
ATOM   1766  CG2 ILE   142       6.990  14.077 -29.716  1.00  0.00      PROA C
ATOM   1767 HG21 ILE   142       7.305  13.342 -30.457  1.00  0.00      PROA H
ATOM   1768 HG22 ILE   142       6.946  15.063 -30.180  1.00  0.00      PROA H
ATOM   1769 HG23 ILE   142       7.706  14.094 -28.895  1.00  0.00      PROA H
ATOM   1770  CG1 ILE   142       4.521  13.719 -30.282  1.00  0.00      PROA C
ATOM   1771 HG12 ILE   142       4.706  12.906 -30.984  1.00  0.00      PROA H
ATOM   1772 HG13 ILE   142       3.536  13.594 -29.833  1.00  0.00      PROA H
ATOM   1773  CD1 ILE   142       4.502  15.024 -31.081  1.00  0.00      PROA C
ATOM   1774 HD11 ILE   142       5.470  15.170 -31.561  1.00  0.00      PROA H
ATOM   1775 HD12 ILE   142       3.724  14.973 -31.843  1.00  0.00      PROA H
ATOM   1776 HD13 ILE   142       4.300  15.859 -30.410  1.00  0.00      PROA H
ATOM   1777  C   ILE   142       6.757  12.308 -27.500  1.00  0.00      PROA C
ATOM   1778  O   ILE   142       7.828  11.747 -27.696  1.00  0.00      PROA O
ATOM   1779  N   TRP   143       6.488  12.860 -26.304  1.00  0.00      PROA N
ATOM   1780  H   TRP   143       5.620  13.356 -26.161  1.00  0.00      PROA H
ATOM   1781  CA  TRP   143       7.385  12.790 -25.168  1.00  0.00      PROA C
ATOM   1782  HA  TRP   143       8.303  13.333 -25.395  1.00  0.00      PROA H
ATOM   1783  CB  TRP   143       6.743  13.414 -23.907  1.00  0.00      PROA C
ATOM   1784  HB2 TRP   143       5.816  12.892 -23.675  1.00  0.00      PROA H
ATOM   1785  HB3 TRP   143       7.431  13.324 -23.066  1.00  0.00      PROA H
ATOM   1786  CG  TRP   143       6.391  14.860 -23.999  1.00  0.00      PROA C
ATOM   1787  CD1 TRP   143       6.305  15.645 -25.113  1.00  0.00      PROA C
ATOM   1788  HD1 TRP   143       6.520  15.223 -26.095  1.00  0.00      PROA H
ATOM   1789  NE1 TRP   143       5.940  16.910 -24.769  1.00  0.00      PROA N
ATOM   1790  HE1 TRP   143       5.791  17.673 -25.414  1.00  0.00      PROA H
ATOM   1791  CE2 TRP   143       5.805  16.995 -23.433  1.00  0.00      PROA C
ATOM   1792  CZ2 TRP   143       5.442  18.061 -22.637  1.00  0.00      PROA C
ATOM   1793  HZ2 TRP   143       5.108  18.993 -23.093  1.00  0.00      PROA H
ATOM   1794  CH2 TRP   143       5.527  17.873 -21.276  1.00  0.00      PROA C
ATOM   1795  HH2 TRP   143       5.251  18.679 -20.596  1.00  0.00      PROA H
ATOM   1796  CZ3 TRP   143       5.971  16.639 -20.768  1.00  0.00      PROA C
ATOM   1797  HZ3 TRP   143       6.259  16.552 -19.720  1.00  0.00      PROA H
ATOM   1798  CE3 TRP   143       6.065  15.511 -21.539  1.00  0.00      PROA C
ATOM   1799  HE3 TRP   143       6.114  14.530 -21.066  1.00  0.00      PROA H
ATOM   1800  CD2 TRP   143       6.090  15.712 -22.898  1.00  0.00      PROA C
ATOM   1801  C   TRP   143       7.712  11.342 -24.821  1.00  0.00      PROA C
ATOM   1802  O   TRP   143       8.851  10.988 -24.568  1.00  0.00      PROA O
ATOM   1803  N   CYS   144       6.705  10.447 -24.863  1.00  0.00      PROA N
ATOM   1804  H   CYS   144       5.757  10.761 -25.010  1.00  0.00      PROA H
ATOM   1805  CA  CYS   144       6.854   9.006 -24.712  1.00  0.00      PROA C
ATOM   1806  HA  CYS   144       7.560   8.795 -23.909  1.00  0.00      PROA H
ATOM   1807  CB  CYS   144       5.497   8.346 -24.368  1.00  0.00      PROA C
ATOM   1808  HB2 CYS   144       4.741   8.676 -25.081  1.00  0.00      PROA H
ATOM   1809  HB3 CYS   144       5.596   7.262 -24.420  1.00  0.00      PROA H
ATOM   1810  SG  CYS   144       4.943   8.791 -22.700  1.00  0.00      PROA S
ATOM   1811  HG  CYS   144       3.814   8.090 -22.737  1.00  0.00      PROA H
ATOM   1812  C   CYS   144       7.520   8.264 -25.869  1.00  0.00      PROA C
ATOM   1813  O   CYS   144       7.851   7.090 -25.727  1.00  0.00      PROA O
ATOM   1814  N   GLN   145       7.775   8.920 -27.016  1.00  0.00      PROA N
ATOM   1815  H   GLN   145       7.337   9.812 -27.195  1.00  0.00      PROA H
ATOM   1816  CA  GLN   145       8.659   8.447 -28.067  1.00  0.00      PROA C
ATOM   1817  HA  GLN   145       8.778   7.367 -27.984  1.00  0.00      PROA H
ATOM   1818  CB  GLN   145       8.055   8.791 -29.452  1.00  0.00      PROA C
ATOM   1819  HB2 GLN   145       7.795   9.849 -29.483  1.00  0.00      PROA H
ATOM   1820  HB3 GLN   145       8.786   8.575 -30.231  1.00  0.00      PROA H
ATOM   1821  CG  GLN   145       6.781   7.978 -29.753  1.00  0.00      PROA C
ATOM   1822  HG2 GLN   145       7.058   6.976 -30.082  1.00  0.00      PROA H
ATOM   1823  HG3 GLN   145       6.172   7.909 -28.852  1.00  0.00      PROA H
ATOM   1824  CD  GLN   145       5.949   8.632 -30.848  1.00  0.00      PROA C
ATOM   1825  OE1 GLN   145       5.692   9.835 -30.884  1.00  0.00      PROA O
ATOM   1826  NE2 GLN   145       5.462   7.788 -31.784  1.00  0.00      PROA N
ATOM   1827 HE21 GLN   145       4.900   8.148 -32.542  1.00  0.00      PROA H
ATOM   1828 HE22 GLN   145       5.662   6.800 -31.721  1.00  0.00      PROA H
ATOM   1829  C   GLN   145      10.040   9.070 -27.970  1.00  0.00      PROA C
ATOM   1830  O   GLN   145      11.008   8.523 -28.496  1.00  0.00      PROA O
ATOM   1831  N   ASN   146      10.163  10.205 -27.261  1.00  0.00      PROA N
ATOM   1832  H   ASN   146       9.357  10.602 -26.799  1.00  0.00      PROA H
ATOM   1833  CA  ASN   146      11.422  10.902 -27.122  1.00  0.00      PROA C
ATOM   1834  HA  ASN   146      12.072  10.648 -27.960  1.00  0.00      PROA H
ATOM   1835  CB  ASN   146      11.187  12.430 -27.109  1.00  0.00      PROA C
ATOM   1836  HB2 ASN   146      10.345  12.663 -26.457  1.00  0.00      PROA H
ATOM   1837  HB3 ASN   146      12.081  12.933 -26.741  1.00  0.00      PROA H
ATOM   1838  CG  ASN   146      10.877  12.961 -28.501  1.00  0.00      PROA C
ATOM   1839  OD1 ASN   146      10.439  12.276 -29.428  1.00  0.00      PROA O
ATOM   1840  ND2 ASN   146      11.135  14.278 -28.692  1.00  0.00      PROA N
ATOM   1841 HD21 ASN   146      10.954  14.700 -29.591  1.00  0.00      PROA H
ATOM   1842 HD22 ASN   146      11.507  14.831 -27.933  1.00  0.00      PROA H
ATOM   1843  C   ASN   146      12.177  10.522 -25.864  1.00  0.00      PROA C
ATOM   1844  O   ASN   146      13.402  10.476 -25.840  1.00  0.00      PROA O
ATOM   1845  N   PHE   147      11.452  10.248 -24.774  1.00  0.00      PROA N
ATOM   1846  H   PHE   147      10.446  10.186 -24.839  1.00  0.00      PROA H
ATOM   1847  CA  PHE   147      12.042  10.031 -23.477  1.00  0.00      PROA C
ATOM   1848  HA  PHE   147      13.028  10.495 -23.444  1.00  0.00      PROA H
ATOM   1849  CB  PHE   147      11.155  10.655 -22.358  1.00  0.00      PROA C
ATOM   1850  HB2 PHE   147      10.106  10.440 -22.563  1.00  0.00      PROA H
ATOM   1851  HB3 PHE   147      11.431  10.227 -21.394  1.00  0.00      PROA H
ATOM   1852  CG  PHE   147      11.338  12.129 -22.296  1.00  0.00      PROA C
ATOM   1853  CD1 PHE   147      12.613  12.635 -22.123  1.00  0.00      PROA C
ATOM   1854  HD1 PHE   147      13.423  11.978 -21.806  1.00  0.00      PROA H
ATOM   1855  CE1 PHE   147      12.859  14.001 -22.357  1.00  0.00      PROA C
ATOM   1856  HE1 PHE   147      13.872  14.345 -22.562  1.00  0.00      PROA H
ATOM   1857  CZ  PHE   147      11.747  14.909 -22.316  1.00  0.00      PROA C
ATOM   1858  HZ  PHE   147      11.922  15.983 -22.248  1.00  0.00      PROA H
ATOM   1859  CE2 PHE   147      10.451  14.403 -22.364  1.00  0.00      PROA C
ATOM   1860  HE2 PHE   147       9.599  15.082 -22.327  1.00  0.00      PROA H
ATOM   1861  CD2 PHE   147      10.272  13.023 -22.460  1.00  0.00      PROA C
ATOM   1862  HD2 PHE   147       9.271  12.646 -22.668  1.00  0.00      PROA H
ATOM   1863  C   PHE   147      12.224   8.576 -23.137  1.00  0.00      PROA C
ATOM   1864  O   PHE   147      13.308   8.157 -22.740  1.00  0.00      PROA O
ATOM   1865  N   ARG   148      11.122   7.803 -23.202  1.00  0.00      PROA N
ATOM   1866  H   ARG   148      10.289   8.147 -23.658  1.00  0.00      PROA H
ATOM   1867  CA  ARG   148      11.023   6.468 -22.654  1.00  0.00      PROA C
ATOM   1868  HA  ARG   148      10.968   6.525 -21.567  1.00  0.00      PROA H
ATOM   1869  CB  ARG   148       9.762   5.772 -23.188  1.00  0.00      PROA C
ATOM   1870  HB2 ARG   148       9.287   6.404 -23.938  1.00  0.00      PROA H
ATOM   1871  HB3 ARG   148      10.037   4.818 -23.640  1.00  0.00      PROA H
ATOM   1872  CG  ARG   148       8.689   5.461 -22.142  1.00  0.00      PROA C
ATOM   1873  HG2 ARG   148       9.054   4.690 -21.464  1.00  0.00      PROA H
ATOM   1874  HG3 ARG   148       8.460   6.364 -21.576  1.00  0.00      PROA H
ATOM   1875  CD  ARG   148       7.440   4.969 -22.865  1.00  0.00      PROA C
ATOM   1876  HD2 ARG   148       7.150   5.694 -23.626  1.00  0.00      PROA H
ATOM   1877  HD3 ARG   148       7.647   4.009 -23.339  1.00  0.00      PROA H
ATOM   1878  NE  ARG   148       6.337   4.811 -21.884  1.00  0.00      PROA N
ATOM   1879  HE  ARG   148       5.911   5.642 -21.500  1.00  0.00      PROA H
ATOM   1880  CZ  ARG   148       5.886   3.629 -21.489  1.00  0.00      PROA C
ATOM   1881  NH1 ARG   148       6.431   2.493 -21.877  1.00  0.00      PROA N
ATOM   1882 HH11 ARG   148       7.225   2.504 -22.501  1.00  0.00      PROA H
ATOM   1883 HH12 ARG   148       6.051   1.617 -21.548  1.00  0.00      PROA H
ATOM   1884  NH2 ARG   148       4.830   3.567 -20.727  1.00  0.00      PROA N
ATOM   1885 HH21 ARG   148       4.364   4.417 -20.444  1.00  0.00      PROA H
ATOM   1886 HH22 ARG   148       4.483   2.668 -20.423  1.00  0.00      PROA H
ATOM   1887  C   ARG   148      12.199   5.544 -22.869  1.00  0.00      PROA C
ATOM   1888  O   ARG   148      12.528   5.131 -23.968  1.00  0.00      PROA O
ATOM   1889  N   GLY   149      12.828   5.146 -21.764  1.00  0.00      PROA N
ATOM   1890  H   GLY   149      12.636   5.601 -20.882  1.00  0.00      PROA H
ATOM   1891  CA  GLY   149      13.788   4.082 -21.749  1.00  0.00      PROA C
ATOM   1892  HA2 GLY   149      13.583   3.395 -22.570  1.00  0.00      PROA H
ATOM   1893  HA3 GLY   149      14.791   4.495 -21.863  1.00  0.00      PROA H
ATOM   1894  C   GLY   149      13.639   3.400 -20.432  1.00  0.00      PROA C
ATOM   1895  O   GLY   149      12.937   3.865 -19.534  1.00  0.00      PROA O
ATOM   1896  N   ALA   150      14.335   2.260 -20.242  1.00  0.00      PROA N
ATOM   1897  H   ALA   150      14.875   1.866 -20.998  1.00  0.00      PROA H
ATOM   1898  CA  ALA   150      14.332   1.572 -18.965  1.00  0.00      PROA C
ATOM   1899  HA  ALA   150      13.307   1.339 -18.680  1.00  0.00      PROA H
ATOM   1900  CB  ALA   150      15.137   0.267 -19.070  1.00  0.00      PROA C
ATOM   1901  HB1 ALA   150      16.165   0.495 -19.352  1.00  0.00      PROA H
ATOM   1902  HB2 ALA   150      15.129  -0.243 -18.106  1.00  0.00      PROA H
ATOM   1903  HB3 ALA   150      14.688  -0.378 -19.825  1.00  0.00      PROA H
ATOM   1904  C   ALA   150      14.901   2.436 -17.851  1.00  0.00      PROA C
ATOM   1905  O   ALA   150      14.407   2.428 -16.729  1.00  0.00      PROA O
ATOM   1906  N   GLY   151      15.948   3.219 -18.174  1.00  0.00      PROA N
ATOM   1907  H   GLY   151      16.282   3.248 -19.126  1.00  0.00      PROA H
ATOM   1908  CA  GLY   151      16.654   4.052 -17.220  1.00  0.00      PROA C
ATOM   1909  HA2 GLY   151      17.132   3.422 -16.470  1.00  0.00      PROA H
ATOM   1910  HA3 GLY   151      17.413   4.637 -17.740  1.00  0.00      PROA H
ATOM   1911  C   GLY   151      15.793   5.034 -16.470  1.00  0.00      PROA C
ATOM   1912  O   GLY   151      15.842   5.093 -15.251  1.00  0.00      PROA O
ATOM   1913  N   LEU   152      14.946   5.810 -17.165  1.00  0.00      PROA N
ATOM   1914  H   LEU   152      14.903   5.737 -18.171  1.00  0.00      PROA H
ATOM   1915  CA  LEU   152      14.070   6.771 -16.526  1.00  0.00      PROA C
ATOM   1916  HA  LEU   152      14.663   7.465 -15.930  1.00  0.00      PROA H
ATOM   1917  CB  LEU   152      13.278   7.570 -17.588  1.00  0.00      PROA C
ATOM   1918  HB2 LEU   152      12.912   6.890 -18.356  1.00  0.00      PROA H
ATOM   1919  HB3 LEU   152      12.434   8.070 -17.112  1.00  0.00      PROA H
ATOM   1920  CG  LEU   152      14.062   8.669 -18.329  1.00  0.00      PROA C
ATOM   1921  HG  LEU   152      14.912   8.225 -18.845  1.00  0.00      PROA H
ATOM   1922  CD1 LEU   152      13.151   9.356 -19.352  1.00  0.00      PROA C
ATOM   1923 HD11 LEU   152      12.300   9.804 -18.839  1.00  0.00      PROA H
ATOM   1924 HD12 LEU   152      13.710  10.133 -19.874  1.00  0.00      PROA H
ATOM   1925 HD13 LEU   152      12.794   8.620 -20.073  1.00  0.00      PROA H
ATOM   1926  CD2 LEU   152      14.619   9.709 -17.357  1.00  0.00      PROA C
ATOM   1927 HD21 LEU   152      15.292   9.223 -16.651  1.00  0.00      PROA H
ATOM   1928 HD22 LEU   152      15.167  10.470 -17.914  1.00  0.00      PROA H
ATOM   1929 HD23 LEU   152      13.798  10.177 -16.814  1.00  0.00      PROA H
ATOM   1930  C   LEU   152      13.085   6.136 -15.559  1.00  0.00      PROA C
ATOM   1931  O   LEU   152      12.836   6.632 -14.460  1.00  0.00      PROA O
ATOM   1932  N   ALA   153      12.512   4.986 -15.961  1.00  0.00      PROA N
ATOM   1933  H   ALA   153      12.699   4.624 -16.885  1.00  0.00      PROA H
ATOM   1934  CA  ALA   153      11.624   4.227 -15.116  1.00  0.00      PROA C
ATOM   1935  HA  ALA   153      10.798   4.861 -14.794  1.00  0.00      PROA H
ATOM   1936  CB  ALA   153      11.068   3.026 -15.889  1.00  0.00      PROA C
ATOM   1937  HB1 ALA   153      11.890   2.388 -16.211  1.00  0.00      PROA H
ATOM   1938  HB2 ALA   153      10.397   2.457 -15.245  1.00  0.00      PROA H
ATOM   1939  HB3 ALA   153      10.519   3.378 -16.763  1.00  0.00      PROA H
ATOM   1940  C   ALA   153      12.295   3.730 -13.861  1.00  0.00      PROA C
ATOM   1941  O   ALA   153      11.792   3.866 -12.745  1.00  0.00      PROA O
ATOM   1942  N   TRP   154      13.498   3.185 -14.012  1.00  0.00      PROA N
ATOM   1943  H   TRP   154      13.893   3.079 -14.936  1.00  0.00      PROA H
ATOM   1944  CA  TRP   154      14.253   2.741 -12.896  1.00  0.00      PROA C
ATOM   1945  HA  TRP   154      13.637   2.089 -12.276  1.00  0.00      PROA H
ATOM   1946  CB  TRP   154      15.448   1.987 -13.443  1.00  0.00      PROA C
ATOM   1947  HB2 TRP   154      15.822   2.494 -14.332  1.00  0.00      PROA H
ATOM   1948  HB3 TRP   154      16.233   1.954 -12.687  1.00  0.00      PROA H
ATOM   1949  CG  TRP   154      15.247   0.571 -13.857  1.00  0.00      PROA C
ATOM   1950  CD1 TRP   154      15.494   0.074 -15.103  1.00  0.00      PROA C
ATOM   1951  HD1 TRP   154      15.927   0.716 -15.870  1.00  0.00      PROA H
ATOM   1952  NE1 TRP   154      15.122  -1.238 -15.156  1.00  0.00      PROA N
ATOM   1953  HE1 TRP   154      15.204  -1.838 -15.964  1.00  0.00      PROA H
ATOM   1954  CE2 TRP   154      14.619  -1.623 -13.945  1.00  0.00      PROA C
ATOM   1955  CZ2 TRP   154      14.120  -2.844 -13.524  1.00  0.00      PROA C
ATOM   1956  HZ2 TRP   154      14.069  -3.681 -14.220  1.00  0.00      PROA H
ATOM   1957  CH2 TRP   154      13.699  -2.943 -12.198  1.00  0.00      PROA C
ATOM   1958  HH2 TRP   154      13.290  -3.883 -11.826  1.00  0.00      PROA H
ATOM   1959  CZ3 TRP   154      13.786  -1.863 -11.326  1.00  0.00      PROA C
ATOM   1960  HZ3 TRP   154      13.463  -1.970 -10.291  1.00  0.00      PROA H
ATOM   1961  CE3 TRP   154      14.285  -0.631 -11.751  1.00  0.00      PROA C
ATOM   1962  HE3 TRP   154      14.339   0.205 -11.053  1.00  0.00      PROA H
ATOM   1963  CD2 TRP   154      14.705  -0.508 -13.077  1.00  0.00      PROA C
ATOM   1964  C   TRP   154      14.678   3.836 -11.921  1.00  0.00      PROA C
ATOM   1965  O   TRP   154      14.668   3.660 -10.701  1.00  0.00      PROA O
ATOM   1966  N   ILE   155      15.071   4.992 -12.466  1.00  0.00      PROA N
ATOM   1967  H   ILE   155      15.152   5.076 -13.469  1.00  0.00      PROA H
ATOM   1968  CA  ILE   155      15.391   6.144 -11.677  1.00  0.00      PROA C
ATOM   1969  HA  ILE   155      16.159   5.884 -10.948  1.00  0.00      PROA H
ATOM   1970  CB  ILE   155      15.899   7.233 -12.568  1.00  0.00      PROA C
ATOM   1971  HB  ILE   155      15.223   7.356 -13.414  1.00  0.00      PROA H
ATOM   1972  CG2 ILE   155      15.943   8.463 -11.743  1.00  0.00      PROA C
ATOM   1973 HG21 ILE   155      16.611   8.309 -10.896  1.00  0.00      PROA H
ATOM   1974 HG22 ILE   155      16.308   9.293 -12.347  1.00  0.00      PROA H
ATOM   1975 HG23 ILE   155      14.942   8.693 -11.378  1.00  0.00      PROA H
ATOM   1976  CG1 ILE   155      17.297   6.908 -13.146  1.00  0.00      PROA C
ATOM   1977 HG12 ILE   155      18.035   6.922 -12.344  1.00  0.00      PROA H
ATOM   1978 HG13 ILE   155      17.279   5.920 -13.606  1.00  0.00      PROA H
ATOM   1979  CD1 ILE   155      17.789   7.886 -14.218  1.00  0.00      PROA C
ATOM   1980 HD11 ILE   155      17.849   8.889 -13.796  1.00  0.00      PROA H
ATOM   1981 HD12 ILE   155      18.776   7.579 -14.565  1.00  0.00      PROA H
ATOM   1982 HD13 ILE   155      17.093   7.887 -15.057  1.00  0.00      PROA H
ATOM   1983  C   ILE   155      14.199   6.641 -10.891  1.00  0.00      PROA C
ATOM   1984  O   ILE   155      14.276   6.912  -9.694  1.00  0.00      PROA O
ATOM   1985  N   ALA   156      13.034   6.711 -11.553  1.00  0.00      PROA N
ATOM   1986  H   ALA   156      12.998   6.489 -12.538  1.00  0.00      PROA H
ATOM   1987  CA  ALA   156      11.804   7.094 -10.914  1.00  0.00      PROA C
ATOM   1988  HA  ALA   156      11.911   8.092 -10.488  1.00  0.00      PROA H
ATOM   1989  CB  ALA   156      10.673   7.099 -11.943  1.00  0.00      PROA C
ATOM   1990  HB1 ALA   156      10.564   6.102 -12.369  1.00  0.00      PROA H
ATOM   1991  HB2 ALA   156       9.741   7.390 -11.459  1.00  0.00      PROA H
ATOM   1992  HB3 ALA   156      10.906   7.809 -12.737  1.00  0.00      PROA H
ATOM   1993  C   ALA   156      11.447   6.161  -9.777  1.00  0.00      PROA C
ATOM   1994  O   ALA   156      11.043   6.584  -8.696  1.00  0.00      PROA O
ATOM   1995  N   CYS   157      11.643   4.846  -9.984  1.00  0.00      PROA N
ATOM   1996  H   CYS   157      11.923   4.515 -10.896  1.00  0.00      PROA H
ATOM   1997  CA  CYS   157      11.466   3.871  -8.934  1.00  0.00      PROA C
ATOM   1998  HA  CYS   157      10.464   3.967  -8.514  1.00  0.00      PROA H
ATOM   1999  CB  CYS   157      11.642   2.439  -9.485  1.00  0.00      PROA C
ATOM   2000  HB2 CYS   157      12.585   2.372 -10.028  1.00  0.00      PROA H
ATOM   2001  HB3 CYS   157      11.648   1.729  -8.659  1.00  0.00      PROA H
ATOM   2002  SG  CYS   157      10.309   1.952 -10.627  1.00  0.00      PROA S
ATOM   2003  HG  CYS   157      10.779   0.733 -10.878  1.00  0.00      PROA H
ATOM   2004  C   CYS   157      12.414   4.081  -7.769  1.00  0.00      PROA C
ATOM   2005  O   CYS   157      12.020   4.043  -6.608  1.00  0.00      PROA O
ATOM   2006  N   ALA   158      13.700   4.348  -8.058  1.00  0.00      PROA N
ATOM   2007  H   ALA   158      14.003   4.389  -9.021  1.00  0.00      PROA H
ATOM   2008  CA  ALA   158      14.694   4.587  -7.036  1.00  0.00      PROA C
ATOM   2009  HA  ALA   158      14.737   3.730  -6.364  1.00  0.00      PROA H
ATOM   2010  CB  ALA   158      16.067   4.790  -7.691  1.00  0.00      PROA C
ATOM   2011  HB1 ALA   158      16.027   5.647  -8.363  1.00  0.00      PROA H
ATOM   2012  HB2 ALA   158      16.816   4.970  -6.919  1.00  0.00      PROA H
ATOM   2013  HB3 ALA   158      16.337   3.898  -8.257  1.00  0.00      PROA H
ATOM   2014  C   ALA   158      14.369   5.788  -6.165  1.00  0.00      PROA C
ATOM   2015  O   ALA   158      14.438   5.726  -4.934  1.00  0.00      PROA O
ATOM   2016  N   VAL   159      13.936   6.888  -6.814  1.00  0.00      PROA N
ATOM   2017  H   VAL   159      13.945   6.914  -7.824  1.00  0.00      PROA H
ATOM   2018  CA  VAL   159      13.437   8.087  -6.167  1.00  0.00      PROA C
ATOM   2019  HA  VAL   159      14.161   8.431  -5.429  1.00  0.00      PROA H
ATOM   2020  CB  VAL   159      13.193   9.227  -7.144  1.00  0.00      PROA C
ATOM   2021  HB  VAL   159      12.444   8.925  -7.876  1.00  0.00      PROA H
ATOM   2022  CG1 VAL   159      12.689  10.465  -6.383  1.00  0.00      PROA C
ATOM   2023 HG11 VAL   159      13.437  10.771  -5.651  1.00  0.00      PROA H
ATOM   2024 HG12 VAL   159      12.516  11.279  -7.087  1.00  0.00      PROA H
ATOM   2025 HG13 VAL   159      11.758  10.223  -5.872  1.00  0.00      PROA H
ATOM   2026  CG2 VAL   159      14.411   9.624  -7.956  1.00  0.00      PROA C
ATOM   2027 HG21 VAL   159      14.752   8.770  -8.542  1.00  0.00      PROA H
ATOM   2028 HG22 VAL   159      14.150  10.443  -8.627  1.00  0.00      PROA H
ATOM   2029 HG23 VAL   159      15.207   9.944  -7.284  1.00  0.00      PROA H
ATOM   2030  C   VAL   159      12.246   7.853  -5.316  1.00  0.00      PROA C
ATOM   2031  O   VAL   159      12.165   8.324  -4.179  1.00  0.00      PROA O
ATOM   2032  N   ALA   160      11.303   7.068  -5.831  1.00  0.00      PROA N
ATOM   2033  H   ALA   160      11.406   6.702  -6.767  1.00  0.00      PROA H
ATOM   2034  CA  ALA   160      10.125   6.717  -5.091  1.00  0.00      PROA C
ATOM   2035  HA  ALA   160       9.614   7.624  -4.769  1.00  0.00      PROA H
ATOM   2036  CB  ALA   160       9.194   5.892  -5.984  1.00  0.00      PROA C
ATOM   2037  HB1 ALA   160       9.707   4.986  -6.306  1.00  0.00      PROA H
ATOM   2038  HB2 ALA   160       8.298   5.623  -5.426  1.00  0.00      PROA H
ATOM   2039  HB3 ALA   160       8.914   6.480  -6.858  1.00  0.00      PROA H
ATOM   2040  C   ALA   160      10.430   5.934  -3.830  1.00  0.00      PROA C
ATOM   2041  O   ALA   160       9.904   6.214  -2.756  1.00  0.00      PROA O
ATOM   2042  N   TRP   161      11.340   4.948  -3.932  1.00  0.00      PROA N
ATOM   2043  H   TRP   161      11.761   4.740  -4.827  1.00  0.00      PROA H
ATOM   2044  CA  TRP   161      11.754   4.153  -2.800  1.00  0.00      PROA C
ATOM   2045  HA  TRP   161      10.877   3.721  -2.318  1.00  0.00      PROA H
ATOM   2046  CB  TRP   161      12.687   3.012  -3.241  1.00  0.00      PROA C
ATOM   2047  HB2 TRP   161      13.315   3.354  -4.064  1.00  0.00      PROA H
ATOM   2048  HB3 TRP   161      13.317   2.713  -2.403  1.00  0.00      PROA H
ATOM   2049  CG  TRP   161      11.935   1.812  -3.703  1.00  0.00      PROA C
ATOM   2050  CD1 TRP   161      11.743   1.402  -4.992  1.00  0.00      PROA C
ATOM   2051  HD1 TRP   161      12.170   1.975  -5.815  1.00  0.00      PROA H
ATOM   2052  NE1 TRP   161      10.994   0.258  -5.010  1.00  0.00      PROA N
ATOM   2053  HE1 TRP   161      10.712  -0.245  -5.839  1.00  0.00      PROA H
ATOM   2054  CE2 TRP   161      10.685  -0.102  -3.738  1.00  0.00      PROA C
ATOM   2055  CZ2 TRP   161       9.960  -1.178  -3.260  1.00  0.00      PROA C
ATOM   2056  HZ2 TRP   161       9.527  -1.896  -3.957  1.00  0.00      PROA H
ATOM   2057  CH2 TRP   161       9.818  -1.288  -1.880  1.00  0.00      PROA C
ATOM   2058  HH2 TRP   161       9.264  -2.125  -1.454  1.00  0.00      PROA H
ATOM   2059  CZ3 TRP   161      10.367  -0.356  -1.011  1.00  0.00      PROA C
ATOM   2060  HZ3 TRP   161      10.231  -0.467   0.065  1.00  0.00      PROA H
ATOM   2061  CE3 TRP   161      11.094   0.731  -1.492  1.00  0.00      PROA C
ATOM   2062  HE3 TRP   161      11.518   1.454  -0.795  1.00  0.00      PROA H
ATOM   2063  CD2 TRP   161      11.258   0.860  -2.871  1.00  0.00      PROA C
ATOM   2064  C   TRP   161      12.440   4.918  -1.751  1.00  0.00      PROA C
ATOM   2065  O   TRP   161      12.154   4.863  -0.554  1.00  0.00      PROA O
ATOM   2066  N   GLY   162      13.364   5.731  -2.149  1.00  0.00      PROA N
ATOM   2067  H   GLY   162      13.602   5.785  -3.129  1.00  0.00      PROA H
ATOM   2068  CA  GLY   162      13.878   6.418  -1.036  1.00  0.00      PROA C
ATOM   2069  HA2 GLY   162      13.987   5.727  -0.200  1.00  0.00      PROA H
ATOM   2070  HA3 GLY   162      14.851   6.841  -1.286  1.00  0.00      PROA H
ATOM   2071  C   GLY   162      13.157   7.550  -0.450  1.00  0.00      PROA C
ATOM   2072  O   GLY   162      13.296   7.773   0.734  1.00  0.00      PROA O
ATOM   2073  N   LEU   163      12.324   8.260  -1.236  1.00  0.00      PROA N
ATOM   2074  H   LEU   163      12.349   8.138  -2.238  1.00  0.00      PROA H
ATOM   2075  CA  LEU   163      11.391   9.199  -0.663  1.00  0.00      PROA C
ATOM   2076  HA  LEU   163      11.937   9.963  -0.110  1.00  0.00      PROA H
ATOM   2077  CB  LEU   163      10.566   9.875  -1.772  1.00  0.00      PROA C
ATOM   2078  HB2 LEU   163      11.216  10.116  -2.613  1.00  0.00      PROA H
ATOM   2079  HB3 LEU   163       9.779   9.199  -2.103  1.00  0.00      PROA H
ATOM   2080  CG  LEU   163       9.878  11.183  -1.358  1.00  0.00      PROA C
ATOM   2081  HG  LEU   163       9.226  10.997  -0.505  1.00  0.00      PROA H
ATOM   2082  CD1 LEU   163      10.922  12.228  -0.972  1.00  0.00      PROA C
ATOM   2083 HD11 LEU   163      11.575  12.422  -1.823  1.00  0.00      PROA H
ATOM   2084 HD12 LEU   163      10.422  13.152  -0.681  1.00  0.00      PROA H
ATOM   2085 HD13 LEU   163      11.516  11.858  -0.136  1.00  0.00      PROA H
ATOM   2086  CD2 LEU   163       9.006  11.714  -2.494  1.00  0.00      PROA C
ATOM   2087 HD21 LEU   163       8.242  10.977  -2.741  1.00  0.00      PROA H
ATOM   2088 HD22 LEU   163       8.527  12.642  -2.181  1.00  0.00      PROA H
ATOM   2089 HD23 LEU   163       9.625  11.903  -3.370  1.00  0.00      PROA H
ATOM   2090  C   LEU   163      10.458   8.503   0.308  1.00  0.00      PROA C
ATOM   2091  O   LEU   163      10.115   9.029   1.359  1.00  0.00      PROA O
ATOM   2092  N   ALA   164      10.051   7.257  -0.006  1.00  0.00      PROA N
ATOM   2093  H   ALA   164      10.310   6.851  -0.894  1.00  0.00      PROA H
ATOM   2094  CA  ALA   164       9.248   6.454   0.879  1.00  0.00      PROA C
ATOM   2095  HA  ALA   164       8.341   6.999   1.142  1.00  0.00      PROA H
ATOM   2096  CB  ALA   164       8.861   5.138   0.193  1.00  0.00      PROA C
ATOM   2097  HB1 ALA   164       9.764   4.586  -0.069  1.00  0.00      PROA H
ATOM   2098  HB2 ALA   164       8.254   4.539   0.872  1.00  0.00      PROA H
ATOM   2099  HB3 ALA   164       8.291   5.353  -0.711  1.00  0.00      PROA H
ATOM   2100  C   ALA   164       9.945   6.141   2.180  1.00  0.00      PROA C
ATOM   2101  O   ALA   164       9.378   6.282   3.262  1.00  0.00      PROA O
ATOM   2102  N   LEU   165      11.228   5.748   2.101  1.00  0.00      PROA N
ATOM   2103  H   LEU   165      11.659   5.611   1.199  1.00  0.00      PROA H
ATOM   2104  CA  LEU   165      12.038   5.507   3.266  1.00  0.00      PROA C
ATOM   2105  HA  LEU   165      11.574   4.734   3.878  1.00  0.00      PROA H
ATOM   2106  CB  LEU   165      13.438   5.044   2.845  1.00  0.00      PROA C
ATOM   2107  HB2 LEU   165      13.359   4.115   2.280  1.00  0.00      PROA H
ATOM   2108  HB3 LEU   165      13.903   5.809   2.222  1.00  0.00      PROA H
ATOM   2109  CG  LEU   165      14.398   4.775   4.005  1.00  0.00      PROA C
ATOM   2110  HG  LEU   165      14.543   5.692   4.577  1.00  0.00      PROA H
ATOM   2111  CD1 LEU   165      13.858   3.701   4.946  1.00  0.00      PROA C
ATOM   2112 HD11 LEU   165      13.717   2.771   4.395  1.00  0.00      PROA H
ATOM   2113 HD12 LEU   165      14.567   3.538   5.758  1.00  0.00      PROA H
ATOM   2114 HD13 LEU   165      12.903   4.026   5.359  1.00  0.00      PROA H
ATOM   2115  CD2 LEU   165      15.721   4.317   3.427  1.00  0.00      PROA C
ATOM   2116 HD21 LEU   165      16.124   5.096   2.780  1.00  0.00      PROA H
ATOM   2117 HD22 LEU   165      16.423   4.119   4.237  1.00  0.00      PROA H
ATOM   2118 HD23 LEU   165      15.569   3.406   2.848  1.00  0.00      PROA H
ATOM   2119  C   LEU   165      12.185   6.720   4.124  1.00  0.00      PROA C
ATOM   2120  O   LEU   165      11.971   6.670   5.331  1.00  0.00      PROA O
ATOM   2121  N   LEU   166      12.476   7.868   3.506  1.00  0.00      PROA N
ATOM   2122  H   LEU   166      12.637   7.879   2.509  1.00  0.00      PROA H
ATOM   2123  CA  LEU   166      12.574   9.107   4.195  1.00  0.00      PROA C
ATOM   2124  HA  LEU   166      13.209   8.986   5.073  1.00  0.00      PROA H
ATOM   2125  CB  LEU   166      13.207  10.077   3.134  1.00  0.00      PROA C
ATOM   2126  HB2 LEU   166      12.589  10.087   2.237  1.00  0.00      PROA H
ATOM   2127  HB3 LEU   166      13.262  11.083   3.549  1.00  0.00      PROA H
ATOM   2128  CG  LEU   166      14.544   9.956   2.540  1.00  0.00      PROA C
ATOM   2129  HG  LEU   166      14.602   9.037   1.956  1.00  0.00      PROA H
ATOM   2130  CD1 LEU   166      14.782  11.175   1.627  1.00  0.00      PROA C
ATOM   2131 HD11 LEU   166      14.717  12.090   2.217  1.00  0.00      PROA H
ATOM   2132 HD12 LEU   166      15.771  11.105   1.175  1.00  0.00      PROA H
ATOM   2133 HD13 LEU   166      14.025  11.196   0.843  1.00  0.00      PROA H
ATOM   2134  CD2 LEU   166      15.541   9.899   3.682  1.00  0.00      PROA C
ATOM   2135 HD21 LEU   166      15.323   9.037   4.312  1.00  0.00      PROA H
ATOM   2136 HD22 LEU   166      16.550   9.809   3.280  1.00  0.00      PROA H
ATOM   2137 HD23 LEU   166      15.466  10.811   4.275  1.00  0.00      PROA H
ATOM   2138  C   LEU   166      11.145   9.393   4.832  1.00  0.00      PROA C
ATOM   2139  O   LEU   166      10.878   9.787   5.958  1.00  0.00      PROA O
ATOM   2140  N   LEU   167      10.057   9.142   4.167  1.00  0.00      PROA N
ATOM   2141  H   LEU   167      10.110   8.710   3.256  1.00  0.00      PROA H
ATOM   2142  CA  LEU   167       8.788   9.505   4.780  1.00  0.00      PROA C
ATOM   2143  HA  LEU   167       8.851  10.520   5.173  1.00  0.00      PROA H
ATOM   2144  CB  LEU   167       7.716   9.415   3.696  1.00  0.00      PROA C
ATOM   2145  HB2 LEU   167       7.809   8.466   3.169  1.00  0.00      PROA H
ATOM   2146  HB3 LEU   167       6.729   9.481   4.154  1.00  0.00      PROA H
ATOM   2147  CG  LEU   167       7.758  10.514   2.608  1.00  0.00      PROA C
ATOM   2148  HG  LEU   167       8.741  10.523   2.137  1.00  0.00      PROA H
ATOM   2149  CD1 LEU   167       6.691  10.230   1.551  1.00  0.00      PROA C
ATOM   2150 HD11 LEU   167       5.707  10.221   2.020  1.00  0.00      PROA H
ATOM   2151 HD12 LEU   167       6.722  11.005   0.786  1.00  0.00      PROA H
ATOM   2152 HD13 LEU   167       6.883   9.259   1.093  1.00  0.00      PROA H
ATOM   2153  CD2 LEU   167       7.459  11.830   3.172  1.00  0.00      PROA C
ATOM   2154 HD21 LEU   167       8.195  12.072   3.938  1.00  0.00      PROA H
ATOM   2155 HD22 LEU   167       7.496  12.580   2.382  1.00  0.00      PROA H
ATOM   2156 HD23 LEU   167       6.464  11.818   3.615  1.00  0.00      PROA H
ATOM   2157  C   LEU   167       8.434   8.574   5.942  1.00  0.00      PROA C
ATOM   2158  O   LEU   167       7.631   8.890   6.820  1.00  0.00      PROA O
ATOM   2159  N   THR   168       9.112   7.412   5.993  1.00  0.00      PROA N
ATOM   2160  H   THR   168       9.841   7.223   5.320  1.00  0.00      PROA H
ATOM   2161  CA  THR   168       8.836   6.403   6.991  1.00  0.00      PROA C
ATOM   2162  HA  THR   168       7.811   6.512   7.344  1.00  0.00      PROA H
ATOM   2163  CB  THR   168       9.009   5.009   6.411  1.00  0.00      PROA C
ATOM   2164  HB  THR   168      10.052   4.859   6.130  1.00  0.00      PROA H
ATOM   2165  CG2 THR   168       8.615   3.940   7.436  1.00  0.00      PROA C
ATOM   2166 HG21 THR   168       7.571   4.075   7.719  1.00  0.00      PROA H
ATOM   2167 HG22 THR   168       8.747   2.950   6.998  1.00  0.00      PROA H
ATOM   2168 HG23 THR   168       9.246   4.033   8.320  1.00  0.00      PROA H
ATOM   2169  OG1 THR   168       8.166   4.857   5.280  1.00  0.00      PROA O
ATOM   2170  HG1 THR   168       8.277   3.977   4.914  1.00  0.00      PROA H
ATOM   2171  C   THR   168       9.696   6.524   8.226  1.00  0.00      PROA C
ATOM   2172  O   THR   168       9.236   6.261   9.342  1.00  0.00      PROA O
ATOM   2173  N   ILE   169      10.952   6.987   8.107  1.00  0.00      PROA N
ATOM   2174  H   ILE   169      11.297   7.285   7.205  1.00  0.00      PROA H
ATOM   2175  CA  ILE   169      11.868   7.087   9.232  1.00  0.00      PROA C
ATOM   2176  HA  ILE   169      11.965   6.112   9.710  1.00  0.00      PROA H
ATOM   2177  CB  ILE   169      13.259   7.538   8.852  1.00  0.00      PROA C
ATOM   2178  HB  ILE   169      13.746   7.985   9.719  1.00  0.00      PROA H
ATOM   2179  CG2 ILE   169      14.076   6.328   8.374  1.00  0.00      PROA C
ATOM   2180 HG21 ILE   169      13.589   5.880   7.508  1.00  0.00      PROA H
ATOM   2181 HG22 ILE   169      15.080   6.651   8.100  1.00  0.00      PROA H
ATOM   2182 HG23 ILE   169      14.138   5.591   9.176  1.00  0.00      PROA H
ATOM   2183  CG1 ILE   169      13.246   8.553   7.740  1.00  0.00      PROA C
ATOM   2184 HG12 ILE   169      12.909   8.078   6.818  1.00  0.00      PROA H
ATOM   2185 HG13 ILE   169      12.569   9.367   7.998  1.00  0.00      PROA H
ATOM   2186  CD1 ILE   169      14.606   9.112   7.522  1.00  0.00      PROA C
ATOM   2187 HD11 ILE   169      15.292   8.308   7.256  1.00  0.00      PROA H
ATOM   2188 HD12 ILE   169      14.574   9.843   6.714  1.00  0.00      PROA H
ATOM   2189 HD13 ILE   169      14.951   9.596   8.436  1.00  0.00      PROA H
ATOM   2190  C   ILE   169      11.405   7.919  10.420  1.00  0.00      PROA C
ATOM   2191  O   ILE   169      11.701   7.512  11.547  1.00  0.00      PROA O
ATOM   2192  N   PRO   170      10.673   9.036  10.325  1.00  0.00      PROA N
ATOM   2193  CD  PRO   170      10.259   9.763   9.110  1.00  0.00      PROA C
ATOM   2194  HD2 PRO   170       9.313   9.361   8.749  1.00  0.00      PROA H
ATOM   2195  HD3 PRO   170      11.021   9.646   8.339  1.00  0.00      PROA H
ATOM   2196  CG  PRO   170      10.126  11.202   9.545  1.00  0.00      PROA C
ATOM   2197  HG2 PRO   170       9.416  11.714   8.896  1.00  0.00      PROA H
ATOM   2198  HG3 PRO   170      11.097  11.693   9.480  1.00  0.00      PROA H
ATOM   2199  CB  PRO   170       9.636  11.043  10.974  1.00  0.00      PROA C
ATOM   2200  HB2 PRO   170       8.557  10.892  10.973  1.00  0.00      PROA H
ATOM   2201  HB3 PRO   170       9.877  11.940  11.543  1.00  0.00      PROA H
ATOM   2202  CA  PRO   170      10.379   9.812  11.515  1.00  0.00      PROA C
ATOM   2203  HA  PRO   170      11.303  10.231  11.913  1.00  0.00      PROA H
ATOM   2204  C   PRO   170       9.494   9.064  12.474  1.00  0.00      PROA C
ATOM   2205  O   PRO   170       9.735   9.088  13.675  1.00  0.00      PROA O
ATOM   2206  N   SER   171       8.467   8.352  11.974  1.00  0.00      PROA N
ATOM   2207  H   SER   171       8.268   8.380  10.984  1.00  0.00      PROA H
ATOM   2208  CA  SER   171       7.628   7.535  12.833  1.00  0.00      PROA C
ATOM   2209  HA  SER   171       7.293   8.128  13.684  1.00  0.00      PROA H
ATOM   2210  CB  SER   171       6.395   7.025  12.070  1.00  0.00      PROA C
ATOM   2211  HB2 SER   171       5.719   6.526  12.764  1.00  0.00      PROA H
ATOM   2212  HB3 SER   171       5.882   7.866  11.604  1.00  0.00      PROA H
ATOM   2213  OG  SER   171       6.742   6.097  11.047  1.00  0.00      PROA O
ATOM   2214  HG  SER   171       5.946   5.805  10.597  1.00  0.00      PROA H
ATOM   2215  C   SER   171       8.379   6.356  13.396  1.00  0.00      PROA C
ATOM   2216  O   SER   171       8.179   5.949  14.537  1.00  0.00      PROA O
ATOM   2217  N   PHE   172       9.306   5.813  12.585  1.00  0.00      PROA N
ATOM   2218  H   PHE   172       9.434   6.175  11.650  1.00  0.00      PROA H
ATOM   2219  CA  PHE   172      10.167   4.712  12.955  1.00  0.00      PROA C
ATOM   2220  HA  PHE   172       9.558   3.857  13.249  1.00  0.00      PROA H
ATOM   2221  CB  PHE   172      11.055   4.323  11.746  1.00  0.00      PROA C
ATOM   2222  HB2 PHE   172      10.487   3.686  11.067  1.00  0.00      PROA H
ATOM   2223  HB3 PHE   172      11.369   5.225  11.220  1.00  0.00      PROA H
ATOM   2224  CG  PHE   172      12.290   3.582  12.095  1.00  0.00      PROA C
ATOM   2225  CD1 PHE   172      12.251   2.190  12.204  1.00  0.00      PROA C
ATOM   2226  HD1 PHE   172      11.320   1.655  12.013  1.00  0.00      PROA H
ATOM   2227  CE1 PHE   172      13.390   1.479  12.554  1.00  0.00      PROA C
ATOM   2228  HE1 PHE   172      13.356   0.391  12.618  1.00  0.00      PROA H
ATOM   2229  CZ  PHE   172      14.534   2.218  12.807  1.00  0.00      PROA C
ATOM   2230  HZ  PHE   172      15.447   1.718  13.130  1.00  0.00      PROA H
ATOM   2231  CE2 PHE   172      14.632   3.585  12.684  1.00  0.00      PROA C
ATOM   2232  HE2 PHE   172      15.585   4.082  12.865  1.00  0.00      PROA H
ATOM   2233  CD2 PHE   172      13.492   4.274  12.328  1.00  0.00      PROA C
ATOM   2234  HD2 PHE   172      13.524   5.358  12.229  1.00  0.00      PROA H
ATOM   2235  C   PHE   172      10.991   5.012  14.190  1.00  0.00      PROA C
ATOM   2236  O   PHE   172      11.175   4.172  15.067  1.00  0.00      PROA O
ATOM   2237  N   LEU   173      11.494   6.249  14.284  1.00  0.00      PROA N
ATOM   2238  H   LEU   173      11.298   6.929  13.563  1.00  0.00      PROA H
ATOM   2239  CA  LEU   173      12.318   6.652  15.393  1.00  0.00      PROA C
ATOM   2240  HA  LEU   173      13.052   5.874  15.603  1.00  0.00      PROA H
ATOM   2241  CB  LEU   173      13.048   7.959  15.049  1.00  0.00      PROA C
ATOM   2242  HB2 LEU   173      12.334   8.680  14.651  1.00  0.00      PROA H
ATOM   2243  HB3 LEU   173      13.510   8.366  15.949  1.00  0.00      PROA H
ATOM   2244  CG  LEU   173      14.157   7.804  14.008  1.00  0.00      PROA C
ATOM   2245  HG  LEU   173      13.744   7.363  13.100  1.00  0.00      PROA H
ATOM   2246  CD1 LEU   173      14.722   9.185  13.710  1.00  0.00      PROA C
ATOM   2247 HD11 LEU   173      15.124   9.618  14.625  1.00  0.00      PROA H
ATOM   2248 HD12 LEU   173      15.516   9.100  12.968  1.00  0.00      PROA H
ATOM   2249 HD13 LEU   173      13.930   9.826  13.322  1.00  0.00      PROA H
ATOM   2250  CD2 LEU   173      15.251   6.854  14.503  1.00  0.00      PROA C
ATOM   2251 HD21 LEU   173      14.819   5.873  14.700  1.00  0.00      PROA H
ATOM   2252 HD22 LEU   173      16.026   6.763  13.742  1.00  0.00      PROA H
ATOM   2253 HD23 LEU   173      15.688   7.249  15.420  1.00  0.00      PROA H
ATOM   2254  C   LEU   173      11.548   6.866  16.676  1.00  0.00      PROA C
ATOM   2255  O   LEU   173      12.121   6.883  17.764  1.00  0.00      PROA O
ATOM   2256  N   TYR   174      10.219   7.022  16.582  1.00  0.00      PROA N
ATOM   2257  H   TYR   174       9.769   6.987  15.679  1.00  0.00      PROA H
ATOM   2258  CA  TYR   174       9.378   7.244  17.735  1.00  0.00      PROA C
ATOM   2259  HA  TYR   174       9.985   7.611  18.563  1.00  0.00      PROA H
ATOM   2260  CB  TYR   174       8.280   8.288  17.421  1.00  0.00      PROA C
ATOM   2261  HB2 TYR   174       8.014   8.229  16.366  1.00  0.00      PROA H
ATOM   2262  HB3 TYR   174       7.400   8.084  18.030  1.00  0.00      PROA H
ATOM   2263  CG  TYR   174       8.748   9.684  17.715  1.00  0.00      PROA C
ATOM   2264  CD1 TYR   174       8.369  10.317  18.909  1.00  0.00      PROA C
ATOM   2265  HD1 TYR   174       7.738   9.792  19.627  1.00  0.00      PROA H
ATOM   2266  CE1 TYR   174       8.786  11.618  19.200  1.00  0.00      PROA C
ATOM   2267  HE1 TYR   174       8.493  12.087  20.140  1.00  0.00      PROA H
ATOM   2268  CZ  TYR   174       9.574  12.298  18.280  1.00  0.00      PROA C
ATOM   2269  OH  TYR   174       9.974  13.592  18.592  1.00  0.00      PROA O
ATOM   2270  HH  TYR   174       9.649  13.890  19.445  1.00  0.00      PROA H
ATOM   2271  CE2 TYR   174       9.927  11.713  17.066  1.00  0.00      PROA C
ATOM   2272  HE2 TYR   174      10.515  12.275  16.341  1.00  0.00      PROA H
ATOM   2273  CD2 TYR   174       9.519  10.404  16.791  1.00  0.00      PROA C
ATOM   2274  HD2 TYR   174       9.808   9.943  15.846  1.00  0.00      PROA H
ATOM   2275  C   TYR   174       8.738   5.965  18.233  1.00  0.00      PROA C
ATOM   2276  O   TYR   174       7.854   5.975  19.094  1.00  0.00      PROA O
ATOM   2277  N   ARG   175       9.185   4.806  17.720  1.00  0.00      PROA N
ATOM   2278  H   ARG   175       9.845   4.814  16.955  1.00  0.00      PROA H
ATOM   2279  CA  ARG   175       8.757   3.529  18.221  1.00  0.00      PROA C
ATOM   2280  HA  ARG   175       7.733   3.606  18.587  1.00  0.00      PROA H
ATOM   2281  CB  ARG   175       8.808   2.464  17.118  1.00  0.00      PROA C
ATOM   2282  HB2 ARG   175       9.829   2.375  16.745  1.00  0.00      PROA H
ATOM   2283  HB3 ARG   175       8.485   1.505  17.522  1.00  0.00      PROA H
ATOM   2284  CG  ARG   175       7.907   2.785  15.917  1.00  0.00      PROA C
ATOM   2285  HG2 ARG   175       6.989   3.256  16.267  1.00  0.00      PROA H
ATOM   2286  HG3 ARG   175       8.429   3.464  15.242  1.00  0.00      PROA H
ATOM   2287  CD  ARG   175       7.525   1.535  15.125  1.00  0.00      PROA C
ATOM   2288  HD2 ARG   175       6.898   1.818  14.279  1.00  0.00      PROA H
ATOM   2289  HD3 ARG   175       8.428   1.045  14.761  1.00  0.00      PROA H
ATOM   2290  NE  ARG   175       6.771   0.598  16.015  1.00  0.00      PROA N
ATOM   2291  HE  ARG   175       7.283  -0.131  16.492  1.00  0.00      PROA H
ATOM   2292  CZ  ARG   175       5.469   0.669  16.214  1.00  0.00      PROA C
ATOM   2293  NH1 ARG   175       4.742   1.614  15.651  1.00  0.00      PROA N
ATOM   2294 HH11 ARG   175       5.184   2.300  15.056  1.00  0.00      PROA H
ATOM   2295 HH12 ARG   175       3.746   1.648  15.819  1.00  0.00      PROA H
ATOM   2296  NH2 ARG   175       4.889  -0.229  16.978  1.00  0.00      PROA N
ATOM   2297 HH21 ARG   175       5.443  -0.960  17.401  1.00  0.00      PROA H
ATOM   2298 HH22 ARG   175       3.893  -0.185  17.137  1.00  0.00      PROA H
ATOM   2299  C   ARG   175       9.610   3.077  19.384  1.00  0.00      PROA C
ATOM   2300  O   ARG   175      10.832   3.105  19.311  1.00  0.00      PROA O
ATOM   2301  N   VAL   176       8.965   2.675  20.495  1.00  0.00      PROA N
ATOM   2302  H   VAL   176       7.956   2.631  20.505  1.00  0.00      PROA H
ATOM   2303  CA  VAL   176       9.664   2.293  21.705  1.00  0.00      PROA C
ATOM   2304  HA  VAL   176      10.691   2.022  21.463  1.00  0.00      PROA H
ATOM   2305  CB  VAL   176       9.704   3.431  22.742  1.00  0.00      PROA C
ATOM   2306  HB  VAL   176       8.689   3.664  23.067  1.00  0.00      PROA H
ATOM   2307  CG1 VAL   176      10.531   3.038  23.975  1.00  0.00      PROA C
ATOM   2308 HG11 VAL   176      11.553   2.813  23.670  1.00  0.00      PROA H
ATOM   2309 HG12 VAL   176      10.539   3.864  24.687  1.00  0.00      PROA H
ATOM   2310 HG13 VAL   176      10.090   2.159  24.444  1.00  0.00      PROA H
ATOM   2311  CG2 VAL   176      10.307   4.710  22.135  1.00  0.00      PROA C
ATOM   2312 HG21 VAL   176       9.701   5.031  21.287  1.00  0.00      PROA H
ATOM   2313 HG22 VAL   176      10.323   5.498  22.888  1.00  0.00      PROA H
ATOM   2314 HG23 VAL   176      11.324   4.509  21.798  1.00  0.00      PROA H
ATOM   2315  C   VAL   176       8.960   1.076  22.286  1.00  0.00      PROA C
ATOM   2316  O   VAL   176       7.773   0.831  22.072  1.00  0.00      PROA O
ATOM   2317  N   VAL   177       9.691   0.233  23.034  1.00  0.00      PROA N
ATOM   2318  H   VAL   177      10.696   0.330  23.068  1.00  0.00      PROA H
ATOM   2319  CA  VAL   177       9.128  -0.844  23.825  1.00  0.00      PROA C
ATOM   2320  HA  VAL   177       8.156  -1.124  23.419  1.00  0.00      PROA H
ATOM   2321  CB  VAL   177      10.013  -2.095  23.830  1.00  0.00      PROA C
ATOM   2322  HB  VAL   177       9.530  -2.880  24.413  1.00  0.00      PROA H
ATOM   2323  CG1 VAL   177      10.230  -2.594  22.404  1.00  0.00      PROA C
ATOM   2324 HG11 VAL   177      10.717  -1.816  21.817  1.00  0.00      PROA H
ATOM   2325 HG12 VAL   177      10.860  -3.484  22.422  1.00  0.00      PROA H
ATOM   2326 HG13 VAL   177       9.268  -2.840  21.954  1.00  0.00      PROA H
ATOM   2327  CG2 VAL   177      11.375  -1.786  24.447  1.00  0.00      PROA C
ATOM   2328 HG21 VAL   177      11.240  -1.443  25.473  1.00  0.00      PROA H
ATOM   2329 HG22 VAL   177      11.989  -2.686  24.443  1.00  0.00      PROA H
ATOM   2330 HG23 VAL   177      11.869  -1.007  23.866  1.00  0.00      PROA H
ATOM   2331  C   VAL   177       8.888  -0.388  25.253  1.00  0.00      PROA C
ATOM   2332  O   VAL   177       9.602   0.460  25.786  1.00  0.00      PROA O
ATOM   2333  N   ARG   178       7.885  -0.955  25.932  1.00  0.00      PROA N
ATOM   2334  H   ARG   178       7.257  -1.594  25.465  1.00  0.00      PROA H
ATOM   2335  CA  ARG   178       7.658  -0.688  27.331  1.00  0.00      PROA C
ATOM   2336  HA  ARG   178       8.576  -0.310  27.783  1.00  0.00      PROA H
ATOM   2337  CB  ARG   178       6.549   0.360  27.533  1.00  0.00      PROA C
ATOM   2338  HB2 ARG   178       5.723   0.150  26.853  1.00  0.00      PROA H
ATOM   2339  HB3 ARG   178       6.191   0.318  28.562  1.00  0.00      PROA H
ATOM   2340  CG  ARG   178       7.001   1.807  27.267  1.00  0.00      PROA C
ATOM   2341  HG2 ARG   178       8.031   1.933  27.600  1.00  0.00      PROA H
ATOM   2342  HG3 ARG   178       6.937   2.017  26.199  1.00  0.00      PROA H
ATOM   2343  CD  ARG   178       6.100   2.776  28.029  1.00  0.00      PROA C
ATOM   2344  HD2 ARG   178       5.076   2.682  27.666  1.00  0.00      PROA H
ATOM   2345  HD3 ARG   178       6.131   2.541  29.093  1.00  0.00      PROA H
ATOM   2346  NE  ARG   178       6.574   4.173  27.816  1.00  0.00      PROA N
ATOM   2347  HE  ARG   178       7.347   4.329  27.184  1.00  0.00      PROA H
ATOM   2348  CZ  ARG   178       6.006   5.207  28.434  1.00  0.00      PROA C
ATOM   2349  NH1 ARG   178       4.970   5.049  29.247  1.00  0.00      PROA N
ATOM   2350 HH11 ARG   178       4.595   4.125  29.408  1.00  0.00      PROA H
ATOM   2351 HH12 ARG   178       4.561   5.853  29.701  1.00  0.00      PROA H
ATOM   2352  NH2 ARG   178       6.458   6.419  28.206  1.00  0.00      PROA N
ATOM   2353 HH21 ARG   178       7.229   6.555  27.568  1.00  0.00      PROA H
ATOM   2354 HH22 ARG   178       6.034   7.209  28.671  1.00  0.00      PROA H
ATOM   2355  C   ARG   178       7.288  -1.948  28.071  1.00  0.00      PROA C
ATOM   2356  O   ARG   178       6.411  -2.698  27.644  1.00  0.00      PROA O
ATOM   2357  N   GLU   179       7.950  -2.221  29.208  1.00  0.00      PROA N
ATOM   2358  H   GLU   179       8.657  -1.584  29.546  1.00  0.00      PROA H
ATOM   2359  CA  GLU   179       7.677  -3.415  29.969  1.00  0.00      PROA C
ATOM   2360  HA  GLU   179       7.356  -4.210  29.296  1.00  0.00      PROA H
ATOM   2361  CB  GLU   179       8.938  -3.868  30.715  1.00  0.00      PROA C
ATOM   2362  HB2 GLU   179       9.773  -3.924  30.017  1.00  0.00      PROA H
ATOM   2363  HB3 GLU   179       9.171  -3.152  31.503  1.00  0.00      PROA H
ATOM   2364  CG  GLU   179       8.788  -5.255  31.374  1.00  0.00      PROA C
ATOM   2365  HG2 GLU   179       8.157  -5.171  32.258  1.00  0.00      PROA H
ATOM   2366  HG3 GLU   179       8.332  -5.947  30.666  1.00  0.00      PROA H
ATOM   2367  CD  GLU   179      10.137  -5.831  31.804  1.00  0.00      PROA C
ATOM   2368  OE1 GLU   179      11.139  -5.074  31.866  1.00  0.00      PROA O
ATOM   2369  OE2 GLU   179      10.189  -7.051  32.076  1.00  0.00      PROA O
ATOM   2370  C   GLU   179       6.555  -3.201  30.960  1.00  0.00      PROA C
ATOM   2371  O   GLU   179       6.548  -2.249  31.743  1.00  0.00      PROA O
ATOM   2372  N   GLU   180       5.548  -4.087  30.914  1.00  0.00      PROA N
ATOM   2373  H   GLU   180       5.555  -4.823  30.223  1.00  0.00      PROA H
ATOM   2374  CA  GLU   180       4.423  -4.051  31.820  1.00  0.00      PROA C
ATOM   2375  HA  GLU   180       4.350  -3.061  32.270  1.00  0.00      PROA H
ATOM   2376  CB  GLU   180       3.109  -4.355  31.072  1.00  0.00      PROA C
ATOM   2377  HB2 GLU   180       2.898  -3.551  30.366  1.00  0.00      PROA H
ATOM   2378  HB3 GLU   180       3.208  -5.296  30.531  1.00  0.00      PROA H
ATOM   2379  CG  GLU   180       1.858  -4.492  31.968  1.00  0.00      PROA C
ATOM   2380  HG2 GLU   180       1.994  -5.323  32.659  1.00  0.00      PROA H
ATOM   2381  HG3 GLU   180       1.712  -3.571  32.532  1.00  0.00      PROA H
ATOM   2382  CD  GLU   180       0.581  -4.755  31.173  1.00  0.00      PROA C
ATOM   2383  OE1 GLU   180       0.240  -5.944  30.970  1.00  0.00      PROA O
ATOM   2384  OE2 GLU   180      -0.094  -3.745  30.823  1.00  0.00      PROA O
ATOM   2385  C   GLU   180       4.633  -5.039  32.930  1.00  0.00      PROA C
ATOM   2386  O   GLU   180       5.053  -6.159  32.687  1.00  0.00      PROA O
ATOM   2387  N   TYR   181       4.391  -4.645  34.194  1.00  0.00      PROA N
ATOM   2388  H   TYR   181       3.944  -3.757  34.369  1.00  0.00      PROA H
ATOM   2389  CA  TYR   181       4.754  -5.458  35.335  1.00  0.00      PROA C
ATOM   2390  HA  TYR   181       5.503  -6.191  35.037  1.00  0.00      PROA H
ATOM   2391  CB  TYR   181       5.335  -4.557  36.458  1.00  0.00      PROA C
ATOM   2392  HB2 TYR   181       4.637  -3.748  36.673  1.00  0.00      PROA H
ATOM   2393  HB3 TYR   181       5.490  -5.151  37.358  1.00  0.00      PROA H
ATOM   2394  CG  TYR   181       6.657  -3.925  36.107  1.00  0.00      PROA C
ATOM   2395  CD1 TYR   181       6.713  -2.590  35.672  1.00  0.00      PROA C
ATOM   2396  HD1 TYR   181       5.793  -2.017  35.552  1.00  0.00      PROA H
ATOM   2397  CE1 TYR   181       7.941  -1.990  35.393  1.00  0.00      PROA C
ATOM   2398  HE1 TYR   181       7.976  -0.962  35.031  1.00  0.00      PROA H
ATOM   2399  CZ  TYR   181       9.127  -2.699  35.573  1.00  0.00      PROA C
ATOM   2400  OH  TYR   181      10.335  -2.056  35.318  1.00  0.00      PROA O
ATOM   2401  HH  TYR   181      10.223  -1.147  35.030  1.00  0.00      PROA H
ATOM   2402  CE2 TYR   181       9.095  -4.019  36.019  1.00  0.00      PROA C
ATOM   2403  HE2 TYR   181      10.025  -4.573  36.149  1.00  0.00      PROA H
ATOM   2404  CD2 TYR   181       7.862  -4.627  36.296  1.00  0.00      PROA C
ATOM   2405  HD2 TYR   181       7.843  -5.654  36.662  1.00  0.00      PROA H
ATOM   2406  C   TYR   181       3.575  -6.218  35.924  1.00  0.00      PROA C
ATOM   2407  O   TYR   181       3.769  -7.127  36.736  1.00  0.00      PROA O
ATOM   2408  N   PHE   182       2.339  -5.912  35.514  1.00  0.00      PROA N
ATOM   2409  H   PHE   182       2.202  -5.203  34.808  1.00  0.00      PROA H
ATOM   2410  CA  PHE   182       1.172  -6.572  36.055  1.00  0.00      PROA C
ATOM   2411  HA  PHE   182       1.422  -7.601  36.312  1.00  0.00      PROA H
ATOM   2412  CB  PHE   182       0.690  -5.832  37.326  1.00  0.00      PROA C
ATOM   2413  HB2 PHE   182       1.488  -5.824  38.068  1.00  0.00      PROA H
ATOM   2414  HB3 PHE   182       0.422  -4.807  37.071  1.00  0.00      PROA H
ATOM   2415  CG  PHE   182      -0.510  -6.449  37.979  1.00  0.00      PROA C
ATOM   2416  CD1 PHE   182      -0.362  -7.572  38.808  1.00  0.00      PROA C
ATOM   2417  HD1 PHE   182       0.621  -8.022  38.945  1.00  0.00      PROA H
ATOM   2418  CE1 PHE   182      -1.470  -8.117  39.458  1.00  0.00      PROA C
ATOM   2419  HE1 PHE   182      -1.352  -8.991  40.098  1.00  0.00      PROA H
ATOM   2420  CZ  PHE   182      -2.722  -7.537  39.282  1.00  0.00      PROA C
ATOM   2421  HZ  PHE   182      -3.587  -7.935  39.813  1.00  0.00      PROA H
ATOM   2422  CE2 PHE   182      -2.896  -6.444  38.431  1.00  0.00      PROA C
ATOM   2423  HE2 PHE   182      -3.893  -6.033  38.269  1.00  0.00      PROA H
ATOM   2424  CD2 PHE   182      -1.785  -5.886  37.794  1.00  0.00      PROA C
ATOM   2425  HD2 PHE   182      -1.907  -5.013  37.152  1.00  0.00      PROA H
ATOM   2426  C   PHE   182       0.058  -6.669  35.016  1.00  0.00      PROA C
ATOM   2427  O   PHE   182      -0.741  -5.738  34.884  1.00  0.00      PROA O
ATOM   2428  N   PRO   183      -0.055  -7.820  34.343  1.00  0.00      PROA N
ATOM   2429  CD  PRO   183      -1.112  -8.013  33.351  1.00  0.00      PROA C
ATOM   2430  HD2 PRO   183      -1.092  -7.193  32.633  1.00  0.00      PROA H
ATOM   2431  HD3 PRO   183      -2.080  -8.034  33.850  1.00  0.00      PROA H
ATOM   2432  CG  PRO   183      -0.791  -9.356  32.688  1.00  0.00      PROA C
ATOM   2433  HG2 PRO   183      -0.260  -9.182  31.751  1.00  0.00      PROA H
ATOM   2434  HG3 PRO   183      -1.718  -9.893  32.485  1.00  0.00      PROA H
ATOM   2435  CB  PRO   183       0.070 -10.080  33.715  1.00  0.00      PROA C
ATOM   2436  HB2 PRO   183       0.719 -10.793  33.208  1.00  0.00      PROA H
ATOM   2437  HB3 PRO   183      -0.572 -10.610  34.419  1.00  0.00      PROA H
ATOM   2438  CA  PRO   183       0.862  -8.963  34.388  1.00  0.00      PROA C
ATOM   2439  HA  PRO   183       0.962  -9.308  35.417  1.00  0.00      PROA H
ATOM   2440  C   PRO   183       2.167  -8.719  33.665  1.00  0.00      PROA C
ATOM   2441  O   PRO   183       2.209  -7.843  32.812  1.00  0.00      PROA O
ATOM   2442  N   PRO   184       3.259  -9.400  33.983  1.00  0.00      PROA N
ATOM   2443  CD  PRO   184       3.339 -10.455  34.980  1.00  0.00      PROA C
ATOM   2444  HD2 PRO   184       2.486 -11.124  34.870  1.00  0.00      PROA H
ATOM   2445  HD3 PRO   184       3.328 -10.014  35.977  1.00  0.00      PROA H
ATOM   2446  CG  PRO   184       4.660 -11.153  34.679  1.00  0.00      PROA C
ATOM   2447  HG2 PRO   184       4.480 -12.004  34.022  1.00  0.00      PROA H
ATOM   2448  HG3 PRO   184       5.108 -11.501  35.610  1.00  0.00      PROA H
ATOM   2449  CB  PRO   184       5.521 -10.091  34.010  1.00  0.00      PROA C
ATOM   2450  HB2 PRO   184       6.215 -10.568  33.318  1.00  0.00      PROA H
ATOM   2451  HB3 PRO   184       6.083  -9.547  34.770  1.00  0.00      PROA H
ATOM   2452  CA  PRO   184       4.517  -9.202  33.291  1.00  0.00      PROA C
ATOM   2453  HA  PRO   184       4.893  -8.200  33.501  1.00  0.00      PROA H
ATOM   2454  C   PRO   184       4.483  -9.529  31.836  1.00  0.00      PROA C
ATOM   2455  O   PRO   184       4.238 -10.691  31.544  1.00  0.00      PROA O
ATOM   2456  N   LYS   185       4.803  -8.577  30.958  1.00  0.00      PROA N
ATOM   2457  H   LYS   185       5.021  -7.644  31.280  1.00  0.00      PROA H
ATOM   2458  CA  LYS   185       4.868  -8.771  29.534  1.00  0.00      PROA C
ATOM   2459  HA  LYS   185       5.461  -9.659  29.315  1.00  0.00      PROA H
ATOM   2460  CB  LYS   185       3.469  -8.963  28.897  1.00  0.00      PROA C
ATOM   2461  HB2 LYS   185       2.726  -8.418  29.479  1.00  0.00      PROA H
ATOM   2462  HB3 LYS   185       3.480  -8.583  27.875  1.00  0.00      PROA H
ATOM   2463  CG  LYS   185       3.011 -10.431  28.833  1.00  0.00      PROA C
ATOM   2464  HG2 LYS   185       3.700 -11.000  28.208  1.00  0.00      PROA H
ATOM   2465  HG3 LYS   185       3.000 -10.853  29.838  1.00  0.00      PROA H
ATOM   2466  CD  LYS   185       1.608 -10.628  28.248  1.00  0.00      PROA C
ATOM   2467  HD2 LYS   185       0.884 -10.073  28.843  1.00  0.00      PROA H
ATOM   2468  HD3 LYS   185       1.588 -10.265  27.220  1.00  0.00      PROA H
ATOM   2469  CE  LYS   185       1.170 -12.098  28.232  1.00  0.00      PROA C
ATOM   2470  HE2 LYS   185       1.880 -12.683  27.648  1.00  0.00      PROA H
ATOM   2471  HE3 LYS   185       1.138 -12.479  29.253  1.00  0.00      PROA H
ATOM   2472  NZ  LYS   185      -0.171 -12.254  27.632  1.00  0.00      PROA N
ATOM   2473  HZ1 LYS   185      -0.156 -11.914  26.681  1.00  0.00      PROA H
ATOM   2474  HZ2 LYS   185      -0.430 -13.230  27.636  1.00  0.00      PROA H
ATOM   2475  HZ3 LYS   185      -0.843 -11.724  28.168  1.00  0.00      PROA H
ATOM   2476  C   LYS   185       5.572  -7.586  28.905  1.00  0.00      PROA C
ATOM   2477  O   LYS   185       5.887  -6.602  29.560  1.00  0.00      PROA O
ATOM   2478  N   VAL   186       5.850  -7.629  27.595  1.00  0.00      PROA N
ATOM   2479  H   VAL   186       5.595  -8.441  27.051  1.00  0.00      PROA H
ATOM   2480  CA  VAL   186       6.510  -6.561  26.889  1.00  0.00      PROA C
ATOM   2481  HA  VAL   186       6.736  -5.751  27.583  1.00  0.00      PROA H
ATOM   2482  CB  VAL   186       7.809  -7.026  26.257  1.00  0.00      PROA C
ATOM   2483  HB  VAL   186       7.595  -7.773  25.494  1.00  0.00      PROA H
ATOM   2484  CG1 VAL   186       8.535  -5.834  25.609  1.00  0.00      PROA C
ATOM   2485 HG11 VAL   186       8.754  -5.084  26.369  1.00  0.00      PROA H
ATOM   2486 HG12 VAL   186       9.466  -6.177  25.158  1.00  0.00      PROA H
ATOM   2487 HG13 VAL   186       7.899  -5.395  24.840  1.00  0.00      PROA H
ATOM   2488  CG2 VAL   186       8.688  -7.651  27.343  1.00  0.00      PROA C
ATOM   2489 HG21 VAL   186       8.168  -8.500  27.788  1.00  0.00      PROA H
ATOM   2490 HG22 VAL   186       9.625  -7.990  26.902  1.00  0.00      PROA H
ATOM   2491 HG23 VAL   186       8.897  -6.910  28.114  1.00  0.00      PROA H
ATOM   2492  C   VAL   186       5.615  -5.998  25.819  1.00  0.00      PROA C
ATOM   2493  O   VAL   186       5.074  -6.722  24.998  1.00  0.00      PROA O
ATOM   2494  N   LEU   187       5.434  -4.680  25.797  1.00  0.00      PROA N
ATOM   2495  H   LEU   187       5.861  -4.100  26.505  1.00  0.00      PROA H
ATOM   2496  CA  LEU   187       4.640  -4.040  24.789  1.00  0.00      PROA C
ATOM   2497  HA  LEU   187       4.047  -4.788  24.264  1.00  0.00      PROA H
ATOM   2498  CB  LEU   187       3.696  -3.008  25.431  1.00  0.00      PROA C
ATOM   2499  HB2 LEU   187       4.270  -2.338  26.071  1.00  0.00      PROA H
ATOM   2500  HB3 LEU   187       3.204  -2.429  24.649  1.00  0.00      PROA H
ATOM   2501  CG  LEU   187       2.573  -3.590  26.308  1.00  0.00      PROA C
ATOM   2502  HG  LEU   187       3.010  -4.186  27.109  1.00  0.00      PROA H
ATOM   2503  CD1 LEU   187       1.748  -2.456  26.917  1.00  0.00      PROA C
ATOM   2504 HD11 LEU   187       1.306  -1.858  26.120  1.00  0.00      PROA H
ATOM   2505 HD12 LEU   187       0.955  -2.876  27.537  1.00  0.00      PROA H
ATOM   2506 HD13 LEU   187       2.392  -1.825  27.530  1.00  0.00      PROA H
ATOM   2507  CD2 LEU   187       1.665  -4.500  25.517  1.00  0.00      PROA C
ATOM   2508 HD21 LEU   187       2.246  -5.327  25.108  1.00  0.00      PROA H
ATOM   2509 HD22 LEU   187       0.885  -4.893  26.169  1.00  0.00      PROA H
ATOM   2510 HD23 LEU   187       1.209  -3.940  24.701  1.00  0.00      PROA H
ATOM   2511  C   LEU   187       5.525  -3.345  23.783  1.00  0.00      PROA C
ATOM   2512  O   LEU   187       6.536  -2.738  24.129  1.00  0.00      PROA O
ATOM   2513  N   CYX   188       5.123  -3.377  22.502  1.00  0.00      PROA N
ATOM   2514  H   CYX   188       4.334  -3.948  22.235  1.00  0.00      PROA H
ATOM   2515  CA  CYX   188       5.779  -2.618  21.460  1.00  0.00      PROA C
ATOM   2516  HA  CYX   188       6.671  -2.139  21.865  1.00  0.00      PROA H
ATOM   2517  CB  CYX   188       6.194  -3.546  20.291  1.00  0.00      PROA C
ATOM   2518  HB2 CYX   188       7.022  -4.181  20.606  1.00  0.00      PROA H
ATOM   2519  HB3 CYX   188       5.347  -4.169  20.004  1.00  0.00      PROA H
ATOM   2520  SG  CYX   188       6.745  -2.695  18.776  1.00  0.00      PROA S
ATOM   2521  C   CYX   188       4.833  -1.555  20.956  1.00  0.00      PROA C
ATOM   2522  O   CYX   188       3.699  -1.845  20.578  1.00  0.00      PROA O
ATOM   2523  N   GLY   189       5.274  -0.286  20.919  1.00  0.00      PROA N
ATOM   2524  H   GLY   189       6.215  -0.069  21.214  1.00  0.00      PROA H
ATOM   2525  CA  GLY   189       4.387   0.758  20.455  1.00  0.00      PROA C
ATOM   2526  HA2 GLY   189       3.853   0.415  19.570  1.00  0.00      PROA H
ATOM   2527  HA3 GLY   189       3.671   1.002  21.240  1.00  0.00      PROA H
ATOM   2528  C   GLY   189       5.046   2.040  20.077  1.00  0.00      PROA C
ATOM   2529  O   GLY   189       6.235   2.110  19.793  1.00  0.00      PROA O
ATOM   2530  N   VAL   190       4.251   3.119  20.030  1.00  0.00      PROA N
ATOM   2531  H   VAL   190       3.261   3.024  20.206  1.00  0.00      PROA H
ATOM   2532  CA  VAL   190       4.729   4.453  19.735  1.00  0.00      PROA C
ATOM   2533  HA  VAL   190       5.741   4.397  19.334  1.00  0.00      PROA H
ATOM   2534  CB  VAL   190       3.857   5.177  18.708  1.00  0.00      PROA C
ATOM   2535  HB  VAL   190       4.278   6.161  18.502  1.00  0.00      PROA H
ATOM   2536  CG1 VAL   190       3.807   4.362  17.404  1.00  0.00      PROA C
ATOM   2537 HG11 VAL   190       3.385   3.378  17.606  1.00  0.00      PROA H
ATOM   2538 HG12 VAL   190       3.185   4.881  16.674  1.00  0.00      PROA H
ATOM   2539 HG13 VAL   190       4.815   4.250  17.006  1.00  0.00      PROA H
ATOM   2540  CG2 VAL   190       2.435   5.388  19.241  1.00  0.00      PROA C
ATOM   2541 HG21 VAL   190       2.473   5.988  20.151  1.00  0.00      PROA H
ATOM   2542 HG22 VAL   190       1.837   5.904  18.490  1.00  0.00      PROA H
ATOM   2543 HG23 VAL   190       1.983   4.421  19.463  1.00  0.00      PROA H
ATOM   2544  C   VAL   190       4.777   5.250  21.023  1.00  0.00      PROA C
ATOM   2545  O   VAL   190       4.035   4.978  21.969  1.00  0.00      PROA O
ATOM   2546  N   ASP   191       5.644   6.274  21.083  1.00  0.00      PROA N
ATOM   2547  H   ASP   191       6.208   6.506  20.278  1.00  0.00      PROA H
ATOM   2548  CA  ASP   191       5.796   7.066  22.279  1.00  0.00      PROA C
ATOM   2549  HA  ASP   191       4.945   6.898  22.938  1.00  0.00      PROA H
ATOM   2550  CB  ASP   191       7.094   6.673  23.024  1.00  0.00      PROA C
ATOM   2551  HB2 ASP   191       7.113   5.594  23.178  1.00  0.00      PROA H
ATOM   2552  HB3 ASP   191       7.959   6.970  22.431  1.00  0.00      PROA H
ATOM   2553  CG  ASP   191       7.188   7.354  24.384  1.00  0.00      PROA C
ATOM   2554  OD1 ASP   191       6.116   7.663  24.974  1.00  0.00      PROA O
ATOM   2555  OD2 ASP   191       8.315   7.476  24.917  1.00  0.00      PROA O
ATOM   2556  C   ASP   191       5.802   8.543  21.962  1.00  0.00      PROA C
ATOM   2557  O   ASP   191       6.832   9.158  21.697  1.00  0.00      PROA O
ATOM   2558  N   TYR   192       4.621   9.172  22.032  1.00  0.00      PROA N
ATOM   2559  H   TYR   192       3.777   8.645  22.205  1.00  0.00      PROA H
ATOM   2560  CA  TYR   192       4.505  10.604  21.866  1.00  0.00      PROA C
ATOM   2561  HA  TYR   192       5.471  11.015  21.573  1.00  0.00      PROA H
ATOM   2562  CB  TYR   192       3.472  10.969  20.782  1.00  0.00      PROA C
ATOM   2563  HB2 TYR   192       2.501  10.554  21.049  1.00  0.00      PROA H
ATOM   2564  HB3 TYR   192       3.394  12.054  20.704  1.00  0.00      PROA H
ATOM   2565  CG  TYR   192       3.867  10.425  19.437  1.00  0.00      PROA C
ATOM   2566  CD1 TYR   192       4.754  11.134  18.611  1.00  0.00      PROA C
ATOM   2567  HD1 TYR   192       5.185  12.074  18.955  1.00  0.00      PROA H
ATOM   2568  CE1 TYR   192       5.094  10.644  17.343  1.00  0.00      PROA C
ATOM   2569  HE1 TYR   192       5.791  11.198  16.713  1.00  0.00      PROA H
ATOM   2570  CZ  TYR   192       4.538   9.444  16.889  1.00  0.00      PROA C
ATOM   2571  OH  TYR   192       4.887   8.949  15.621  1.00  0.00      PROA O
ATOM   2572  HH  TYR   192       5.511   9.513  15.157  1.00  0.00      PROA H
ATOM   2573  CE2 TYR   192       3.646   8.738  17.692  1.00  0.00      PROA C
ATOM   2574  HE2 TYR   192       3.213   7.804  17.335  1.00  0.00      PROA H
ATOM   2575  CD2 TYR   192       3.308   9.229  18.958  1.00  0.00      PROA C
ATOM   2576  HD2 TYR   192       2.602   8.672  19.575  1.00  0.00      PROA H
ATOM   2577  C   TYR   192       4.115  11.216  23.199  1.00  0.00      PROA C
ATOM   2578  O   TYR   192       3.340  12.177  23.296  1.00  0.00      PROA O
ATOM   2579  N   SER   193       4.620  10.621  24.295  1.00  0.00      PROA N
ATOM   2580  H   SER   193       5.204   9.802  24.200  1.00  0.00      PROA H
ATOM   2581  CA  SER   193       4.376  11.089  25.634  1.00  0.00      PROA C
ATOM   2582  HA  SER   193       3.302  11.131  25.815  1.00  0.00      PROA H
ATOM   2583  CB  SER   193       5.011  10.152  26.678  1.00  0.00      PROA C
ATOM   2584  HB2 SER   193       4.690  10.449  27.677  1.00  0.00      PROA H
ATOM   2585  HB3 SER   193       4.697   9.126  26.486  1.00  0.00      PROA H
ATOM   2586  OG  SER   193       6.436  10.180  26.655  1.00  0.00      PROA O
ATOM   2587  HG  SER   193       6.779   9.581  27.323  1.00  0.00      PROA H
ATOM   2588  C   SER   193       4.875  12.494  25.875  1.00  0.00      PROA C
ATOM   2589  O   SER   193       5.956  12.887  25.441  1.00  0.00      PROA O
ATOM   2590  N   HID   194       4.021  13.318  26.526  1.00  0.00      PROA N
ATOM   2591  H   HID   194       3.154  12.956  26.896  1.00  0.00      PROA H
ATOM   2592  CA  HID   194       4.304  14.727  26.718  1.00  0.00      PROA C
ATOM   2593  HA  HID   194       3.446  15.210  27.186  1.00  0.00      PROA H
ATOM   2594  CB  HID   194       5.540  14.937  27.627  1.00  0.00      PROA C
ATOM   2595  HB2 HID   194       6.406  14.448  27.182  1.00  0.00      PROA H
ATOM   2596  HB3 HID   194       5.739  16.004  27.730  1.00  0.00      PROA H
ATOM   2597  CG  HID   194       5.381  14.379  29.016  1.00  0.00      PROA C
ATOM   2598  ND1 HID   194       4.615  15.013  29.964  1.00  0.00      PROA N
ATOM   2599  HD1 HID   194       4.055  15.841  29.818  1.00  0.00      PROA H
ATOM   2600  CE1 HID   194       4.752  14.324  31.123  1.00  0.00      PROA C
ATOM   2601  HE1 HID   194       4.233  14.660  32.021  1.00  0.00      PROA H
ATOM   2602  NE2 HID   194       5.544  13.279  30.986  1.00  0.00      PROA N
ATOM   2603  CD2 HID   194       5.962  13.323  29.655  1.00  0.00      PROA C
ATOM   2604  HD2 HID   194       6.656  12.543  29.342  1.00  0.00      PROA H
ATOM   2605  C   HID   194       4.471  15.481  25.406  1.00  0.00      PROA C
ATOM   2606  O   HID   194       5.148  16.504  25.354  1.00  0.00      PROA O
ATOM   2607  N   ASP   195       3.826  14.988  24.333  1.00  0.00      PROA N
ATOM   2608  H   ASP   195       3.228  14.180  24.431  1.00  0.00      PROA H
ATOM   2609  CA  ASP   195       3.957  15.580  23.021  1.00  0.00      PROA C
ATOM   2610  HA  ASP   195       3.965  16.666  23.110  1.00  0.00      PROA H
ATOM   2611  CB  ASP   195       5.264  15.154  22.297  1.00  0.00      PROA C
ATOM   2612  HB2 ASP   195       6.006  14.851  23.036  1.00  0.00      PROA H
ATOM   2613  HB3 ASP   195       5.054  14.319  21.629  1.00  0.00      PROA H
ATOM   2614  CG  ASP   195       5.843  16.303  21.472  1.00  0.00      PROA C
ATOM   2615  OD1 ASP   195       5.090  17.249  21.090  1.00  0.00      PROA O
ATOM   2616  OD2 ASP   195       7.034  16.215  21.051  1.00  0.00      PROA O
ATOM   2617  C   ASP   195       2.738  15.198  22.203  1.00  0.00      PROA C
ATOM   2618  O   ASP   195       2.798  14.620  21.118  1.00  0.00      PROA O
ATOM   2619  N   LYS   196       1.546  15.526  22.724  1.00  0.00      PROA N
ATOM   2620  H   LYS   196       1.495  15.967  23.631  1.00  0.00      PROA H
ATOM   2621  CA  LYS   196       0.295  15.278  22.045  1.00  0.00      PROA C
ATOM   2622  HA  LYS   196       0.216  14.218  21.802  1.00  0.00      PROA H
ATOM   2623  CB  LYS   196      -0.863  15.687  22.970  1.00  0.00      PROA C
ATOM   2624  HB2 LYS   196      -0.734  15.215  23.944  1.00  0.00      PROA H
ATOM   2625  HB3 LYS   196      -0.869  16.770  23.089  1.00  0.00      PROA H
ATOM   2626  CG  LYS   196      -2.254  15.292  22.473  1.00  0.00      PROA C
ATOM   2627  HG2 LYS   196      -3.008  15.683  23.155  1.00  0.00      PROA H
ATOM   2628  HG3 LYS   196      -2.415  15.707  21.477  1.00  0.00      PROA H
ATOM   2629  CD  LYS   196      -2.450  13.779  22.382  1.00  0.00      PROA C
ATOM   2630  HD2 LYS   196      -1.724  13.359  21.687  1.00  0.00      PROA H
ATOM   2631  HD3 LYS   196      -2.309  13.334  23.367  1.00  0.00      PROA H
ATOM   2632  CE  LYS   196      -3.847  13.417  21.890  1.00  0.00      PROA C
ATOM   2633  HE2 LYS   196      -4.575  13.632  22.672  1.00  0.00      PROA H
ATOM   2634  HE3 LYS   196      -4.084  14.005  21.003  1.00  0.00      PROA H
ATOM   2635  NZ  LYS   196      -3.950  11.992  21.541  1.00  0.00      PROA N
ATOM   2636  HZ1 LYS   196      -3.744  11.431  22.355  1.00  0.00      PROA H
ATOM   2637  HZ2 LYS   196      -4.886  11.790  21.220  1.00  0.00      PROA H
ATOM   2638  HZ3 LYS   196      -3.289  11.777  20.808  1.00  0.00      PROA H
ATOM   2639  C   LYS   196       0.178  16.028  20.741  1.00  0.00      PROA C
ATOM   2640  O   LYS   196      -0.406  15.562  19.765  1.00  0.00      PROA O
ATOM   2641  N   ARG   197       0.746  17.244  20.697  1.00  0.00      PROA N
ATOM   2642  H   ARG   197       1.212  17.613  21.513  1.00  0.00      PROA H
ATOM   2643  CA  ARG   197       0.719  18.069  19.508  1.00  0.00      PROA C
ATOM   2644  HA  ARG   197      -0.309  18.175  19.161  1.00  0.00      PROA H
ATOM   2645  CB  ARG   197       1.300  19.456  19.856  1.00  0.00      PROA C
ATOM   2646  HB2 ARG   197       0.914  20.199  19.157  1.00  0.00      PROA H
ATOM   2647  HB3 ARG   197       1.010  19.728  20.871  1.00  0.00      PROA H
ATOM   2648  CG  ARG   197       2.826  19.606  19.811  1.00  0.00      PROA C
ATOM   2649  HG2 ARG   197       3.171  20.092  20.724  1.00  0.00      PROA H
ATOM   2650  HG3 ARG   197       3.287  18.622  19.728  1.00  0.00      PROA H
ATOM   2651  CD  ARG   197       3.178  20.457  18.596  1.00  0.00      PROA C
ATOM   2652  HD2 ARG   197       2.591  20.128  17.739  1.00  0.00      PROA H
ATOM   2653  HD3 ARG   197       2.956  21.503  18.808  1.00  0.00      PROA H
ATOM   2654  NE  ARG   197       4.555  20.372  18.236  1.00  0.00      PROA N
ATOM   2655  HE  ARG   197       4.816  19.764  17.472  1.00  0.00      PROA H
ATOM   2656  CZ  ARG   197       5.582  20.988  18.766  1.00  0.00      PROA C
ATOM   2657  NH1 ARG   197       5.520  21.700  19.839  1.00  0.00      PROA N
ATOM   2658 HH11 ARG   197       4.639  21.806  20.321  1.00  0.00      PROA H
ATOM   2659 HH12 ARG   197       6.354  22.147  20.192  1.00  0.00      PROA H
ATOM   2660  NH2 ARG   197       6.744  20.845  18.225  1.00  0.00      PROA N
ATOM   2661 HH21 ARG   197       6.848  20.264  17.406  1.00  0.00      PROA H
ATOM   2662 HH22 ARG   197       7.544  21.315  18.624  1.00  0.00      PROA H
ATOM   2663  C   ARG   197       1.483  17.416  18.375  1.00  0.00      PROA C
ATOM   2664  O   ARG   197       1.139  17.566  17.204  1.00  0.00      PROA O
ATOM   2665  N   ARG   198       2.547  16.657  18.729  1.00  0.00      PROA N
ATOM   2666  H   ARG   198       2.803  16.568  19.702  1.00  0.00      PROA H
ATOM   2667  CA  ARG   198       3.373  15.941  17.795  1.00  0.00      PROA C
ATOM   2668  HA  ARG   198       3.632  16.596  16.963  1.00  0.00      PROA H
ATOM   2669  CB  ARG   198       4.678  15.450  18.456  1.00  0.00      PROA C
ATOM   2670  HB2 ARG   198       5.225  16.303  18.859  1.00  0.00      PROA H
ATOM   2671  HB3 ARG   198       4.439  14.759  19.264  1.00  0.00      PROA H
ATOM   2672  CG  ARG   198       5.672  14.709  17.559  1.00  0.00      PROA C
ATOM   2673  HG2 ARG   198       5.322  13.691  17.393  1.00  0.00      PROA H
ATOM   2674  HG3 ARG   198       5.754  15.226  16.603  1.00  0.00      PROA H
ATOM   2675  CD  ARG   198       7.076  14.610  18.136  1.00  0.00      PROA C
ATOM   2676  HD2 ARG   198       7.028  14.668  19.223  1.00  0.00      PROA H
ATOM   2677  HD3 ARG   198       7.524  13.661  17.843  1.00  0.00      PROA H
ATOM   2678  NE  ARG   198       8.000  15.650  17.709  1.00  0.00      PROA N
ATOM   2679  HE  ARG   198       8.344  16.303  18.399  1.00  0.00      PROA H
ATOM   2680  CZ  ARG   198       8.414  15.794  16.496  1.00  0.00      PROA C
ATOM   2681  NH1 ARG   198       8.550  16.931  15.992  1.00  0.00      PROA N
ATOM   2682 HH11 ARG   198       8.334  17.751  16.540  1.00  0.00      PROA H
ATOM   2683 HH12 ARG   198       8.875  17.022  15.041  1.00  0.00      PROA H
ATOM   2684  NH2 ARG   198       8.729  14.842  15.772  1.00  0.00      PROA N
ATOM   2685 HH21 ARG   198       8.667  13.899  16.127  1.00  0.00      PROA H
ATOM   2686 HH22 ARG   198       9.047  15.013  14.828  1.00  0.00      PROA H
ATOM   2687  C   ARG   198       2.663  14.776  17.217  1.00  0.00      PROA C
ATOM   2688  O   ARG   198       2.769  14.475  16.033  1.00  0.00      PROA O
ATOM   2689  N   GLU   199       1.892  14.095  18.065  1.00  0.00      PROA N
ATOM   2690  H   GLU   199       1.901  14.322  19.049  1.00  0.00      PROA H
ATOM   2691  CA  GLU   199       1.030  13.029  17.642  1.00  0.00      PROA C
ATOM   2692  HA  GLU   199       1.618  12.266  17.133  1.00  0.00      PROA H
ATOM   2693  CB  GLU   199       0.341  12.413  18.866  1.00  0.00      PROA C
ATOM   2694  HB2 GLU   199       1.092  11.976  19.524  1.00  0.00      PROA H
ATOM   2695  HB3 GLU   199      -0.206  13.187  19.404  1.00  0.00      PROA H
ATOM   2696  CG  GLU   199      -0.666  11.300  18.523  1.00  0.00      PROA C
ATOM   2697  HG2 GLU   199      -1.394  11.678  17.805  1.00  0.00      PROA H
ATOM   2698  HG3 GLU   199      -0.137  10.451  18.090  1.00  0.00      PROA H
ATOM   2699  CD  GLU   199      -1.410  10.825  19.762  1.00  0.00      PROA C
ATOM   2700  OE1 GLU   199      -1.152  11.342  20.882  1.00  0.00      PROA O
ATOM   2701  OE2 GLU   199      -2.335   9.989  19.626  1.00  0.00      PROA O
ATOM   2702  C   GLU   199      -0.013  13.499  16.654  1.00  0.00      PROA C
ATOM   2703  O   GLU   199      -0.208  12.908  15.590  1.00  0.00      PROA O
ATOM   2704  N   ARG   200      -0.657  14.649  16.955  1.00  0.00      PROA N
ATOM   2705  H   ARG   200      -0.473  15.116  17.831  1.00  0.00      PROA H
ATOM   2706  CA  ARG   200      -1.612  15.243  16.057  1.00  0.00      PROA C
ATOM   2707  HA  ARG   200      -2.398  14.522  15.832  1.00  0.00      PROA H
ATOM   2708  CB  ARG   200      -2.252  16.490  16.688  1.00  0.00      PROA C
ATOM   2709  HB2 ARG   200      -2.360  16.339  17.762  1.00  0.00      PROA H
ATOM   2710  HB3 ARG   200      -1.616  17.356  16.506  1.00  0.00      PROA H
ATOM   2711  CG  ARG   200      -3.641  16.796  16.113  1.00  0.00      PROA C
ATOM   2712  HG2 ARG   200      -3.619  16.682  15.030  1.00  0.00      PROA H
ATOM   2713  HG3 ARG   200      -4.370  16.106  16.537  1.00  0.00      PROA H
ATOM   2714  CD  ARG   200      -4.121  18.208  16.413  1.00  0.00      PROA C
ATOM   2715  HD2 ARG   200      -3.592  18.916  15.775  1.00  0.00      PROA H
ATOM   2716  HD3 ARG   200      -5.192  18.277  16.220  1.00  0.00      PROA H
ATOM   2717  NE  ARG   200      -3.860  18.548  17.839  1.00  0.00      PROA N
ATOM   2718  HE  ARG   200      -4.265  17.963  18.555  1.00  0.00      PROA H
ATOM   2719  CZ  ARG   200      -3.125  19.575  18.207  1.00  0.00      PROA C
ATOM   2720  NH1 ARG   200      -2.659  20.415  17.308  1.00  0.00      PROA N
ATOM   2721 HH11 ARG   200      -2.867  20.270  16.330  1.00  0.00      PROA H
ATOM   2722 HH12 ARG   200      -2.095  21.201  17.599  1.00  0.00      PROA H
ATOM   2723  NH2 ARG   200      -2.860  19.738  19.479  1.00  0.00      PROA N
ATOM   2724 HH21 ARG   200      -3.220  19.080  20.155  1.00  0.00      PROA H
ATOM   2725 HH22 ARG   200      -2.297  20.522  19.778  1.00  0.00      PROA H
ATOM   2726  C   ARG   200      -0.957  15.629  14.756  1.00  0.00      PROA C
ATOM   2727  O   ARG   200      -1.474  15.368  13.679  1.00  0.00      PROA O
ATOM   2728  N   ALA   201       0.235  16.225  14.809  1.00  0.00      PROA N
ATOM   2729  H   ALA   201       0.660  16.427  15.702  1.00  0.00      PROA H
ATOM   2730  CA  ALA   201       0.936  16.589  13.612  1.00  0.00      PROA C
ATOM   2731  HA  ALA   201       0.294  17.212  12.990  1.00  0.00      PROA H
ATOM   2732  CB  ALA   201       2.146  17.338  14.036  1.00  0.00      PROA C
ATOM   2733  HB1 ALA   201       2.765  16.701  14.669  1.00  0.00      PROA H
ATOM   2734  HB2 ALA   201       2.715  17.638  13.156  1.00  0.00      PROA H
ATOM   2735  HB3 ALA   201       1.848  18.224  14.596  1.00  0.00      PROA H
ATOM   2736  C   ALA   201       1.289  15.402  12.731  1.00  0.00      PROA C
ATOM   2737  O   ALA   201       1.097  15.458  11.523  1.00  0.00      PROA O
ATOM   2738  N   VAL   202       1.751  14.276  13.318  1.00  0.00      PROA N
ATOM   2739  H   VAL   202       1.930  14.262  14.312  1.00  0.00      PROA H
ATOM   2740  CA  VAL   202       2.009  13.055  12.580  1.00  0.00      PROA C
ATOM   2741  HA  VAL   202       2.718  13.258  11.777  1.00  0.00      PROA H
ATOM   2742  CB  VAL   202       2.598  11.967  13.478  1.00  0.00      PROA C
ATOM   2743  HB  VAL   202       1.958  11.830  14.350  1.00  0.00      PROA H
ATOM   2744  CG1 VAL   202       2.702  10.630  12.727  1.00  0.00      PROA C
ATOM   2745 HG11 VAL   202       3.346  10.751  11.856  1.00  0.00      PROA H
ATOM   2746 HG12 VAL   202       3.123   9.873  13.388  1.00  0.00      PROA H
ATOM   2747 HG13 VAL   202       1.709  10.317  12.403  1.00  0.00      PROA H
ATOM   2748  CG2 VAL   202       3.990  12.384  13.965  1.00  0.00      PROA C
ATOM   2749 HG21 VAL   202       3.914  13.313  14.530  1.00  0.00      PROA H
ATOM   2750 HG22 VAL   202       4.400  11.602  14.604  1.00  0.00      PROA H
ATOM   2751 HG23 VAL   202       4.646  12.533  13.107  1.00  0.00      PROA H
ATOM   2752  C   VAL   202       0.761  12.516  11.917  1.00  0.00      PROA C
ATOM   2753  O   VAL   202       0.770  12.144  10.742  1.00  0.00      PROA O
ATOM   2754  N   ALA   203      -0.366  12.497  12.653  1.00  0.00      PROA N
ATOM   2755  H   ALA   203      -0.347  12.806  13.614  1.00  0.00      PROA H
ATOM   2756  CA  ALA   203      -1.625  12.042  12.106  1.00  0.00      PROA C
ATOM   2757  HA  ALA   203      -1.516  11.020  11.742  1.00  0.00      PROA H
ATOM   2758  CB  ALA   203      -2.709  12.080  13.190  1.00  0.00      PROA C
ATOM   2759  HB1 ALA   203      -2.824  13.101  13.555  1.00  0.00      PROA H
ATOM   2760  HB2 ALA   203      -3.655  11.736  12.771  1.00  0.00      PROA H
ATOM   2761  HB3 ALA   203      -2.421  11.430  14.016  1.00  0.00      PROA H
ATOM   2762  C   ALA   203      -2.082  12.858  10.930  1.00  0.00      PROA C
ATOM   2763  O   ALA   203      -2.477  12.349   9.883  1.00  0.00      PROA O
ATOM   2764  N   ILE   204      -1.971  14.173  11.067  1.00  0.00      PROA N
ATOM   2765  H   ILE   204      -1.628  14.563  11.933  1.00  0.00      PROA H
ATOM   2766  CA  ILE   204      -2.322  15.056  10.028  1.00  0.00      PROA C
ATOM   2767  HA  ILE   204      -3.342  14.849   9.704  1.00  0.00      PROA H
ATOM   2768  CB  ILE   204      -2.197  16.392  10.623  1.00  0.00      PROA C
ATOM   2769  HB  ILE   204      -1.259  16.458  11.175  1.00  0.00      PROA H
ATOM   2770  CG2 ILE   204      -2.232  17.223   9.440  1.00  0.00      PROA C
ATOM   2771 HG21 ILE   204      -3.173  17.067   8.913  1.00  0.00      PROA H
ATOM   2772 HG22 ILE   204      -2.146  18.270   9.728  1.00  0.00      PROA H
ATOM   2773 HG23 ILE   204      -1.402  16.958   8.785  1.00  0.00      PROA H
ATOM   2774  CG1 ILE   204      -3.366  16.600  11.628  1.00  0.00      PROA C
ATOM   2775 HG12 ILE   204      -4.273  16.863  11.082  1.00  0.00      PROA H
ATOM   2776 HG13 ILE   204      -3.534  15.679  12.187  1.00  0.00      PROA H
ATOM   2777  CD1 ILE   204      -3.148  17.666  12.624  1.00  0.00      PROA C
ATOM   2778 HD11 ILE   204      -3.003  18.617  12.112  1.00  0.00      PROA H
ATOM   2779 HD12 ILE   204      -4.017  17.735  13.279  1.00  0.00      PROA H
ATOM   2780 HD13 ILE   204      -2.264  17.434  13.217  1.00  0.00      PROA H
ATOM   2781  C   ILE   204      -1.470  14.943   8.789  1.00  0.00      PROA C
ATOM   2782  O   ILE   204      -1.952  14.795   7.681  1.00  0.00      PROA O
ATOM   2783  N   VAL   205      -0.158  14.999   8.950  1.00  0.00      PROA N
ATOM   2784  H   VAL   205       0.233  15.116   9.874  1.00  0.00      PROA H
ATOM   2785  CA  VAL   205       0.763  14.899   7.858  1.00  0.00      PROA C
ATOM   2786  HA  VAL   205       0.571  15.701   7.146  1.00  0.00      PROA H
ATOM   2787  CB  VAL   205       2.126  15.027   8.492  1.00  0.00      PROA C
ATOM   2788  HB  VAL   205       2.208  14.328   9.324  1.00  0.00      PROA H
ATOM   2789  CG1 VAL   205       3.192  14.743   7.571  1.00  0.00      PROA C
ATOM   2790 HG11 VAL   205       3.145  15.439   6.734  1.00  0.00      PROA H
ATOM   2791 HG12 VAL   205       4.150  14.850   8.079  1.00  0.00      PROA H
ATOM   2792 HG13 VAL   205       3.090  13.723   7.200  1.00  0.00      PROA H
ATOM   2793  CG2 VAL   205       2.293  16.469   8.839  1.00  0.00      PROA C
ATOM   2794 HG21 VAL   205       1.510  16.770   9.534  1.00  0.00      PROA H
ATOM   2795 HG22 VAL   205       3.268  16.621   9.303  1.00  0.00      PROA H
ATOM   2796 HG23 VAL   205       2.225  17.072   7.933  1.00  0.00      PROA H
ATOM   2797  C   VAL   205       0.598  13.598   7.112  1.00  0.00      PROA C
ATOM   2798  O   VAL   205       0.566  13.537   5.882  1.00  0.00      PROA O
ATOM   2799  N   ARG   206       0.402  12.506   7.863  1.00  0.00      PROA N
ATOM   2800  H   ARG   206       0.455  12.569   8.870  1.00  0.00      PROA H
ATOM   2801  CA  ARG   206       0.112  11.224   7.278  1.00  0.00      PROA C
ATOM   2802  HA  ARG   206       0.894  10.965   6.564  1.00  0.00      PROA H
ATOM   2803  CB  ARG   206       0.054  10.162   8.378  1.00  0.00      PROA C
ATOM   2804  HB2 ARG   206       0.941  10.240   9.006  1.00  0.00      PROA H
ATOM   2805  HB3 ARG   206      -0.837  10.316   8.986  1.00  0.00      PROA H
ATOM   2806  CG  ARG   206      -0.001   8.727   7.849  1.00  0.00      PROA C
ATOM   2807  HG2 ARG   206      -1.009   8.508   7.496  1.00  0.00      PROA H
ATOM   2808  HG3 ARG   206       0.705   8.614   7.026  1.00  0.00      PROA H
ATOM   2809  CD  ARG   206       0.358   7.708   8.926  1.00  0.00      PROA C
ATOM   2810  HD2 ARG   206      -0.367   7.766   9.738  1.00  0.00      PROA H
ATOM   2811  HD3 ARG   206       0.342   6.705   8.498  1.00  0.00      PROA H
ATOM   2812  NE  ARG   206       1.725   8.019   9.441  1.00  0.00      PROA N
ATOM   2813  HE  ARG   206       2.328   8.608   8.885  1.00  0.00      PROA H
ATOM   2814  CZ  ARG   206       2.182   7.555  10.598  1.00  0.00      PROA C
ATOM   2815  NH1 ARG   206       1.435   6.788  11.370  1.00  0.00      PROA N
ATOM   2816 HH11 ARG   206       0.498   6.545  11.081  1.00  0.00      PROA H
ATOM   2817 HH12 ARG   206       1.804   6.446  12.246  1.00  0.00      PROA H
ATOM   2818  NH2 ARG   206       3.404   7.866  10.980  1.00  0.00      PROA N
ATOM   2819 HH21 ARG   206       3.979   8.452  10.393  1.00  0.00      PROA H
ATOM   2820 HH22 ARG   206       3.759   7.518  11.859  1.00  0.00      PROA H
ATOM   2821  C   ARG   206      -1.176  11.199   6.489  1.00  0.00      PROA C
ATOM   2822  O   ARG   206      -1.241  10.623   5.403  1.00  0.00      PROA O
ATOM   2823  N   LEU   207      -2.223  11.857   7.009  1.00  0.00      PROA N
ATOM   2824  H   LEU   207      -2.146  12.290   7.918  1.00  0.00      PROA H
ATOM   2825  CA  LEU   207      -3.486  11.978   6.315  1.00  0.00      PROA C
ATOM   2826  HA  LEU   207      -3.867  10.984   6.076  1.00  0.00      PROA H
ATOM   2827  CB  LEU   207      -4.516  12.712   7.202  1.00  0.00      PROA C
ATOM   2828  HB2 LEU   207      -4.780  12.083   8.051  1.00  0.00      PROA H
ATOM   2829  HB3 LEU   207      -4.085  13.647   7.562  1.00  0.00      PROA H
ATOM   2830  CG  LEU   207      -5.838  13.080   6.502  1.00  0.00      PROA C
ATOM   2831  HG  LEU   207      -5.625  13.645   5.594  1.00  0.00      PROA H
ATOM   2832  CD1 LEU   207      -6.616  11.812   6.131  1.00  0.00      PROA C
ATOM   2833 HD11 LEU   207      -6.838  11.244   7.034  1.00  0.00      PROA H
ATOM   2834 HD12 LEU   207      -7.548  12.088   5.637  1.00  0.00      PROA H
ATOM   2835 HD13 LEU   207      -6.015  11.202   5.457  1.00  0.00      PROA H
ATOM   2836  CD2 LEU   207      -6.686  14.017   7.366  1.00  0.00      PROA C
ATOM   2837 HD21 LEU   207      -6.131  14.934   7.560  1.00  0.00      PROA H
ATOM   2838 HD22 LEU   207      -7.611  14.256   6.842  1.00  0.00      PROA H
ATOM   2839 HD23 LEU   207      -6.920  13.527   8.311  1.00  0.00      PROA H
ATOM   2840  C   LEU   207      -3.366  12.689   5.004  1.00  0.00      PROA C
ATOM   2841  O   LEU   207      -3.868  12.298   3.950  1.00  0.00      PROA O
ATOM   2842  N   VAL   208      -2.649  13.784   5.032  1.00  0.00      PROA N
ATOM   2843  H   VAL   208      -2.196  14.070   5.888  1.00  0.00      PROA H
ATOM   2844  CA  VAL   208      -2.499  14.558   3.901  1.00  0.00      PROA C
ATOM   2845  HA  VAL   208      -3.476  14.743   3.455  1.00  0.00      PROA H
ATOM   2846  CB  VAL   208      -1.870  15.755   4.522  1.00  0.00      PROA C
ATOM   2847  HB  VAL   208      -1.109  15.437   5.235  1.00  0.00      PROA H
ATOM   2848  CG1 VAL   208      -1.324  16.421   3.352  1.00  0.00      PROA C
ATOM   2849 HG11 VAL   208      -2.132  16.664   2.662  1.00  0.00      PROA H
ATOM   2850 HG12 VAL   208      -0.820  17.338   3.657  1.00  0.00      PROA H
ATOM   2851 HG13 VAL   208      -0.611  15.762   2.857  1.00  0.00      PROA H
ATOM   2852  CG2 VAL   208      -2.877  16.458   5.494  1.00  0.00      PROA C
ATOM   2853 HG21 VAL   208      -3.170  15.763   6.281  1.00  0.00      PROA H
ATOM   2854 HG22 VAL   208      -2.403  17.332   5.941  1.00  0.00      PROA H
ATOM   2855 HG23 VAL   208      -3.762  16.770   4.939  1.00  0.00      PROA H
ATOM   2856  C   VAL   208      -1.626  13.970   2.797  1.00  0.00      PROA C
ATOM   2857  O   VAL   208      -2.043  13.870   1.638  1.00  0.00      PROA O
ATOM   2858  N   LEU   209      -0.367  13.650   3.132  1.00  0.00      PROA N
ATOM   2859  H   LEU   209      -0.068  13.715   4.094  1.00  0.00      PROA H
ATOM   2860  CA  LEU   209       0.551  13.214   2.094  1.00  0.00      PROA C
ATOM   2861  HA  LEU   209       0.416  13.830   1.206  1.00  0.00      PROA H
ATOM   2862  CB  LEU   209       2.031  13.297   2.459  1.00  0.00      PROA C
ATOM   2863  HB2 LEU   209       2.176  12.935   3.476  1.00  0.00      PROA H
ATOM   2864  HB3 LEU   209       2.611  12.683   1.769  1.00  0.00      PROA H
ATOM   2865  CG  LEU   209       2.602  14.775   2.385  1.00  0.00      PROA C
ATOM   2866  HG  LEU   209       2.161  15.375   3.182  1.00  0.00      PROA H
ATOM   2867  CD1 LEU   209       4.315  15.113   2.539  1.00  0.00      PROA C
ATOM   2868 HD11 LEU   209       4.859  14.600   1.746  1.00  0.00      PROA H
ATOM   2869 HD12 LEU   209       4.483  16.187   2.460  1.00  0.00      PROA H
ATOM   2870 HD13 LEU   209       4.669  14.761   3.508  1.00  0.00      PROA H
ATOM   2871  CD2 LEU   209       2.119  15.932   1.617  1.00  0.00      PROA C
ATOM   2872 HD21 LEU   209       1.097  16.167   1.916  1.00  0.00      PROA H
ATOM   2873 HD22 LEU   209       2.760  16.791   1.811  1.00  0.00      PROA H
ATOM   2874 HD23 LEU   209       2.141  15.696   0.553  1.00  0.00      PROA H
ATOM   2875  C   LEU   209       0.298  11.801   1.737  1.00  0.00      PROA C
ATOM   2876  O   LEU   209       0.683  11.357   0.662  1.00  0.00      PROA O
ATOM   2877  N   GLY   210      -0.337  11.052   2.656  1.00  0.00      PROA N
ATOM   2878  H   GLY   210      -0.674  11.477   3.508  1.00  0.00      PROA H
ATOM   2879  CA  GLY   210      -0.542   9.643   2.437  1.00  0.00      PROA C
ATOM   2880  HA2 GLY   210       0.209   9.270   1.741  1.00  0.00      PROA H
ATOM   2881  HA3 GLY   210      -0.456   9.111   3.384  1.00  0.00      PROA H
ATOM   2882  C   GLY   210      -1.893   9.328   1.860  1.00  0.00      PROA C
ATOM   2883  O   GLY   210      -2.121   8.200   1.439  1.00  0.00      PROA O
ATOM   2884  N   PHE   211      -2.839  10.291   1.832  1.00  0.00      PROA N
ATOM   2885  H   PHE   211      -2.606  11.236   2.101  1.00  0.00      PROA H
ATOM   2886  CA  PHE   211      -4.194   9.964   1.414  1.00  0.00      PROA C
ATOM   2887  HA  PHE   211      -4.173   9.092   0.760  1.00  0.00      PROA H
ATOM   2888  CB  PHE   211      -5.071   9.649   2.648  1.00  0.00      PROA C
ATOM   2889  HB2 PHE   211      -4.509   9.028   3.345  1.00  0.00      PROA H
ATOM   2890  HB3 PHE   211      -5.356  10.580   3.139  1.00  0.00      PROA H
ATOM   2891  CG  PHE   211      -6.323   8.916   2.274  1.00  0.00      PROA C
ATOM   2892  CD1 PHE   211      -6.341   7.517   2.237  1.00  0.00      PROA C
ATOM   2893  HD1 PHE   211      -5.433   6.954   2.456  1.00  0.00      PROA H
ATOM   2894  CE1 PHE   211      -7.518   6.832   1.921  1.00  0.00      PROA C
ATOM   2895  HE1 PHE   211      -7.526   5.742   1.903  1.00  0.00      PROA H
ATOM   2896  CZ  PHE   211      -8.686   7.544   1.627  1.00  0.00      PROA C
ATOM   2897  HZ  PHE   211      -9.600   7.009   1.368  1.00  0.00      PROA H
ATOM   2898  CE2 PHE   211      -8.680   8.941   1.667  1.00  0.00      PROA C
ATOM   2899  HE2 PHE   211      -9.590   9.496   1.439  1.00  0.00      PROA H
ATOM   2900  CD2 PHE   211      -7.503   9.614   1.999  1.00  0.00      PROA C
ATOM   2901  HD2 PHE   211      -7.515  10.703   2.043  1.00  0.00      PROA H
ATOM   2902  C   PHE   211      -4.858  11.068   0.619  1.00  0.00      PROA C
ATOM   2903  O   PHE   211      -5.210  10.876  -0.540  1.00  0.00      PROA O
ATOM   2904  N   LEU   212      -5.058  12.261   1.202  1.00  0.00      PROA N
ATOM   2905  H   LEU   212      -4.645  12.458   2.102  1.00  0.00      PROA H
ATOM   2906  CA  LEU   212      -5.858  13.298   0.581  1.00  0.00      PROA C
ATOM   2907  HA  LEU   212      -6.807  12.877   0.249  1.00  0.00      PROA H
ATOM   2908  CB  LEU   212      -6.122  14.421   1.602  1.00  0.00      PROA C
ATOM   2909  HB2 LEU   212      -5.175  14.771   2.012  1.00  0.00      PROA H
ATOM   2910  HB3 LEU   212      -6.632  15.249   1.109  1.00  0.00      PROA H
ATOM   2911  CG  LEU   212      -6.994  13.992   2.782  1.00  0.00      PROA C
ATOM   2912  HG  LEU   212      -6.442  13.286   3.404  1.00  0.00      PROA H
ATOM   2913  CD1 LEU   212      -7.382  15.210   3.632  1.00  0.00      PROA C
ATOM   2914 HD11 LEU   212      -7.939  15.919   3.020  1.00  0.00      PROA H
ATOM   2915 HD12 LEU   212      -8.003  14.888   4.468  1.00  0.00      PROA H
ATOM   2916 HD13 LEU   212      -6.481  15.690   4.014  1.00  0.00      PROA H
ATOM   2917  CD2 LEU   212      -8.212  13.272   2.261  1.00  0.00      PROA C
ATOM   2918 HD21 LEU   212      -7.902  12.393   1.696  1.00  0.00      PROA H
ATOM   2919 HD22 LEU   212      -8.838  12.963   3.098  1.00  0.00      PROA H
ATOM   2920 HD23 LEU   212      -8.779  13.940   1.611  1.00  0.00      PROA H
ATOM   2921  C   LEU   212      -5.301  13.919  -0.663  1.00  0.00      PROA C
ATOM   2922  O   LEU   212      -5.953  14.008  -1.700  1.00  0.00      PROA O
ATOM   2923  N   TRP   213      -4.042  14.336  -0.611  1.00  0.00      PROA N
ATOM   2924  H   TRP   213      -3.540  14.320   0.266  1.00  0.00      PROA H
ATOM   2925  CA  TRP   213      -3.366  14.811  -1.764  1.00  0.00      PROA C
ATOM   2926  HA  TRP   213      -3.944  15.617  -2.217  1.00  0.00      PROA H
ATOM   2927  CB  TRP   213      -2.029  15.305  -1.295  1.00  0.00      PROA C
ATOM   2928  HB2 TRP   213      -2.171  16.112  -0.577  1.00  0.00      PROA H
ATOM   2929  HB3 TRP   213      -1.486  14.488  -0.821  1.00  0.00      PROA H
ATOM   2930  CG  TRP   213      -1.406  15.746  -2.486  1.00  0.00      PROA C
ATOM   2931  CD1 TRP   213      -0.474  14.977  -3.017  1.00  0.00      PROA C
ATOM   2932  HD1 TRP   213      -0.348  13.952  -2.666  1.00  0.00      PROA H
ATOM   2933  NE1 TRP   213      -0.096  15.837  -3.770  1.00  0.00      PROA N
ATOM   2934  HE1 TRP   213       0.740  15.796  -4.334  1.00  0.00      PROA H
ATOM   2935  CE2 TRP   213      -0.659  17.101  -4.092  1.00  0.00      PROA C
ATOM   2936  CZ2 TRP   213      -0.261  18.464  -4.697  1.00  0.00      PROA C
ATOM   2937  HZ2 TRP   213       0.792  18.726  -4.804  1.00  0.00      PROA H
ATOM   2938  CH2 TRP   213      -1.279  19.233  -5.050  1.00  0.00      PROA C
ATOM   2939  HH2 TRP   213      -1.209  19.853  -5.944  1.00  0.00      PROA H
ATOM   2940  CZ3 TRP   213      -2.324  19.113  -4.173  1.00  0.00      PROA C
ATOM   2941  HZ3 TRP   213      -3.123  19.855  -4.173  1.00  0.00      PROA H
ATOM   2942  CE3 TRP   213      -2.449  18.058  -3.229  1.00  0.00      PROA C
ATOM   2943  HE3 TRP   213      -3.202  18.117  -2.443  1.00  0.00      PROA H
ATOM   2944  CD2 TRP   213      -1.648  16.966  -3.280  1.00  0.00      PROA C
ATOM   2945  C   TRP   213      -3.254  13.785  -2.908  1.00  0.00      PROA C
ATOM   2946  O   TRP   213      -3.528  14.128  -4.066  1.00  0.00      PROA O
ATOM   2947  N   PRO   214      -2.906  12.531  -2.639  1.00  0.00      PROA N
ATOM   2948  CD  PRO   214      -2.234  12.025  -1.430  1.00  0.00      PROA C
ATOM   2949  HD2 PRO   214      -2.978  11.812  -0.662  1.00  0.00      PROA H
ATOM   2950  HD3 PRO   214      -1.536  12.776  -1.060  1.00  0.00      PROA H
ATOM   2951  CG  PRO   214      -1.517  10.775  -1.869  1.00  0.00      PROA C
ATOM   2952  HG2 PRO   214      -1.444  10.084  -1.030  1.00  0.00      PROA H
ATOM   2953  HG3 PRO   214      -0.516  11.033  -2.215  1.00  0.00      PROA H
ATOM   2954  CB  PRO   214      -2.416  10.278  -2.984  1.00  0.00      PROA C
ATOM   2955  HB2 PRO   214      -3.241   9.706  -2.558  1.00  0.00      PROA H
ATOM   2956  HB3 PRO   214      -1.843   9.641  -3.657  1.00  0.00      PROA H
ATOM   2957  CA  PRO   214      -2.910  11.538  -3.684  1.00  0.00      PROA C
ATOM   2958  HA  PRO   214      -2.116  11.757  -4.398  1.00  0.00      PROA H
ATOM   2959  C   PRO   214      -4.281  11.305  -4.229  1.00  0.00      PROA C
ATOM   2960  O   PRO   214      -4.417  11.131  -5.434  1.00  0.00      PROA O
ATOM   2961  N   LEU   215      -5.306  11.316  -3.363  1.00  0.00      PROA N
ATOM   2962  H   LEU   215      -5.133  11.451  -2.377  1.00  0.00      PROA H
ATOM   2963  CA  LEU   215      -6.668  11.138  -3.800  1.00  0.00      PROA C
ATOM   2964  HA  LEU   215      -6.770  10.169  -4.288  1.00  0.00      PROA H
ATOM   2965  CB  LEU   215      -7.606  11.201  -2.579  1.00  0.00      PROA C
ATOM   2966  HB2 LEU   215      -7.285  10.472  -1.835  1.00  0.00      PROA H
ATOM   2967  HB3 LEU   215      -7.572  12.201  -2.146  1.00  0.00      PROA H
ATOM   2968  CG  LEU   215      -9.090  10.908  -2.840  1.00  0.00      PROA C
ATOM   2969  HG  LEU   215      -9.510  11.688  -3.474  1.00  0.00      PROA H
ATOM   2970  CD1 LEU   215      -9.264   9.558  -3.540  1.00  0.00      PROA C
ATOM   2971 HD11 LEU   215      -8.854   8.767  -2.912  1.00  0.00      PROA H
ATOM   2972 HD12 LEU   215     -10.323   9.372  -3.714  1.00  0.00      PROA H
ATOM   2973 HD13 LEU   215      -8.736   9.573  -4.494  1.00  0.00      PROA H
ATOM   2974  CD2 LEU   215      -9.857  10.922  -1.512  1.00  0.00      PROA C
ATOM   2975 HD21 LEU   215      -9.758  11.903  -1.046  1.00  0.00      PROA H
ATOM   2976 HD22 LEU   215     -10.911  10.714  -1.698  1.00  0.00      PROA H
ATOM   2977 HD23 LEU   215      -9.449  10.161  -0.847  1.00  0.00      PROA H
ATOM   2978  C   LEU   215      -7.069  12.205  -4.781  1.00  0.00      PROA C
ATOM   2979  O   LEU   215      -7.483  11.908  -5.893  1.00  0.00      PROA O
ATOM   2980  N   LEU   216      -6.830  13.481  -4.435  1.00  0.00      PROA N
ATOM   2981  H   LEU   216      -6.434  13.694  -3.531  1.00  0.00      PROA H
ATOM   2982  CA  LEU   216      -7.112  14.604  -5.299  1.00  0.00      PROA C
ATOM   2983  HA  LEU   216      -8.184  14.658  -5.488  1.00  0.00      PROA H
ATOM   2984  CB  LEU   216      -6.635  15.893  -4.593  1.00  0.00      PROA C
ATOM   2985  HB2 LEU   216      -7.153  15.999  -3.640  1.00  0.00      PROA H
ATOM   2986  HB3 LEU   216      -5.561  15.835  -4.418  1.00  0.00      PROA H
ATOM   2987  CG  LEU   216      -6.864  17.219  -5.341  1.00  0.00      PROA C
ATOM   2988  HG  LEU   216      -6.450  17.145  -6.347  1.00  0.00      PROA H
ATOM   2989  CD1 LEU   216      -8.359  17.532  -5.443  1.00  0.00      PROA C
ATOM   2990 HD11 LEU   216      -8.783  17.615  -4.442  1.00  0.00      PROA H
ATOM   2991 HD12 LEU   216      -8.499  18.473  -5.975  1.00  0.00      PROA H
ATOM   2992 HD13 LEU   216      -8.863  16.731  -5.985  1.00  0.00      PROA H
ATOM   2993  CD2 LEU   216      -6.124  18.355  -4.625  1.00  0.00      PROA C
ATOM   2994 HD21 LEU   216      -5.056  18.136  -4.601  1.00  0.00      PROA H
ATOM   2995 HD22 LEU   216      -6.290  19.291  -5.159  1.00  0.00      PROA H
ATOM   2996 HD23 LEU   216      -6.498  18.448  -3.606  1.00  0.00      PROA H
ATOM   2997  C   LEU   216      -6.446  14.499  -6.623  1.00  0.00      PROA C
ATOM   2998  O   LEU   216      -7.059  14.449  -7.682  1.00  0.00      PROA O
ATOM   2999  N   THR   217      -5.150  14.377  -6.600  1.00  0.00      PROA N
ATOM   3000  H   THR   217      -4.662  14.328  -5.717  1.00  0.00      PROA H
ATOM   3001  CA  THR   217      -4.464  14.317  -7.821  1.00  0.00      PROA C
ATOM   3002  HA  THR   217      -4.712  15.193  -8.421  1.00  0.00      PROA H
ATOM   3003  CB  THR   217      -3.153  14.301  -7.367  1.00  0.00      PROA C
ATOM   3004  HB  THR   217      -2.480  14.115  -8.203  1.00  0.00      PROA H
ATOM   3005  CG2 THR   217      -3.003  15.675  -6.790  1.00  0.00      PROA C
ATOM   3006 HG21 THR   217      -3.729  15.816  -5.990  1.00  0.00      PROA H
ATOM   3007 HG22 THR   217      -1.995  15.794  -6.391  1.00  0.00      PROA H
ATOM   3008 HG23 THR   217      -3.174  16.418  -7.570  1.00  0.00      PROA H
ATOM   3009  OG1 THR   217      -2.604  13.255  -6.594  1.00  0.00      PROA O
ATOM   3010  HG1 THR   217      -1.687  13.453  -6.393  1.00  0.00      PROA H
ATOM   3011  C   THR   217      -4.680  13.153  -8.730  1.00  0.00      PROA C
ATOM   3012  O   THR   217      -4.910  13.290  -9.920  1.00  0.00      PROA O
ATOM   3013  N   LEU   218      -4.636  11.953  -8.187  1.00  0.00      PROA N
ATOM   3014  H   LEU   218      -4.435  11.851  -7.202  1.00  0.00      PROA H
ATOM   3015  CA  LEU   218      -4.872  10.785  -8.978  1.00  0.00      PROA C
ATOM   3016  HA  LEU   218      -4.195  10.781  -9.832  1.00  0.00      PROA H
ATOM   3017  CB  LEU   218      -4.634   9.520  -8.147  1.00  0.00      PROA C
ATOM   3018  HB2 LEU   218      -5.213   9.576  -7.225  1.00  0.00      PROA H
ATOM   3019  HB3 LEU   218      -4.944   8.645  -8.718  1.00  0.00      PROA H
ATOM   3020  CG  LEU   218      -3.170   9.281  -7.735  1.00  0.00      PROA C
ATOM   3021  HG  LEU   218      -2.836  10.093  -7.089  1.00  0.00      PROA H
ATOM   3022  CD1 LEU   218      -3.054   7.953  -6.979  1.00  0.00      PROA C
ATOM   3023 HD11 LEU   218      -3.385   7.138  -7.623  1.00  0.00      PROA H
ATOM   3024 HD12 LEU   218      -2.016   7.788  -6.690  1.00  0.00      PROA H
ATOM   3025 HD13 LEU   218      -3.679   7.987  -6.086  1.00  0.00      PROA H
ATOM   3026  CD2 LEU   218      -2.239   9.290  -8.945  1.00  0.00      PROA C
ATOM   3027 HD21 LEU   218      -2.303  10.257  -9.446  1.00  0.00      PROA H
ATOM   3028 HD22 LEU   218      -1.214   9.119  -8.618  1.00  0.00      PROA H
ATOM   3029 HD23 LEU   218      -2.535   8.503  -9.638  1.00  0.00      PROA H
ATOM   3030  C   LEU   218      -6.276  10.781  -9.533  1.00  0.00      PROA C
ATOM   3031  O   LEU   218      -6.522  10.378 -10.665  1.00  0.00      PROA O
ATOM   3032  N   THR   219      -7.245  11.287  -8.752  1.00  0.00      PROA N
ATOM   3033  H   THR   219      -7.032  11.586  -7.811  1.00  0.00      PROA H
ATOM   3034  CA  THR   219      -8.613  11.421  -9.225  1.00  0.00      PROA C
ATOM   3035  HA  THR   219      -8.966  10.459  -9.595  1.00  0.00      PROA H
ATOM   3036  CB  THR   219      -9.583  11.877  -8.153  1.00  0.00      PROA C
ATOM   3037  HB  THR   219      -9.334  12.892  -7.844  1.00  0.00      PROA H
ATOM   3038  CG2 THR   219     -11.018  11.861  -8.672  1.00  0.00      PROA C
ATOM   3039 HG21 THR   219     -11.284  10.849  -8.977  1.00  0.00      PROA H
ATOM   3040 HG22 THR   219     -11.694  12.192  -7.884  1.00  0.00      PROA H
ATOM   3041 HG23 THR   219     -11.102  12.532  -9.528  1.00  0.00      PROA H
ATOM   3042  OG1 THR   219      -9.552  10.982  -7.057  1.00  0.00      PROA O
ATOM   3043  HG1 THR   219     -10.169  11.278  -6.384  1.00  0.00      PROA H
ATOM   3044  C   THR   219      -8.707  12.366 -10.387  1.00  0.00      PROA C
ATOM   3045  O   THR   219      -9.342  12.063 -11.391  1.00  0.00      PROA O
ATOM   3046  N   ILE   220      -7.997  13.509 -10.328  1.00  0.00      PROA N
ATOM   3047  H   ILE   220      -7.512  13.760  -9.478  1.00  0.00      PROA H
ATOM   3048  CA  ILE   220      -7.905  14.404 -11.467  1.00  0.00      PROA C
ATOM   3049  HA  ILE   220      -8.904  14.729 -11.756  1.00  0.00      PROA H
ATOM   3050  CB  ILE   220      -7.071  15.635 -11.139  1.00  0.00      PROA C
ATOM   3051  HB  ILE   220      -6.077  15.326 -10.816  1.00  0.00      PROA H
ATOM   3052  CG2 ILE   220      -6.980  16.480 -12.409  1.00  0.00      PROA C
ATOM   3053 HG21 ILE   220      -7.982  16.771 -12.725  1.00  0.00      PROA H
ATOM   3054 HG22 ILE   220      -6.388  17.373 -12.210  1.00  0.00      PROA H
ATOM   3055 HG23 ILE   220      -6.506  15.898 -13.199  1.00  0.00      PROA H
ATOM   3056  CG1 ILE   220      -7.710  16.516 -10.058  1.00  0.00      PROA C
ATOM   3057 HG12 ILE   220      -8.608  16.988 -10.457  1.00  0.00      PROA H
ATOM   3058 HG13 ILE   220      -7.974  15.902  -9.197  1.00  0.00      PROA H
ATOM   3059  CD1 ILE   220      -6.799  17.641  -9.547  1.00  0.00      PROA C
ATOM   3060 HD11 ILE   220      -6.529  18.296 -10.376  1.00  0.00      PROA H
ATOM   3061 HD12 ILE   220      -7.325  18.217  -8.786  1.00  0.00      PROA H
ATOM   3062 HD13 ILE   220      -5.895  17.210  -9.117  1.00  0.00      PROA H
ATOM   3063  C   ILE   220      -7.335  13.666 -12.676  1.00  0.00      PROA C
ATOM   3064  O   ILE   220      -7.865  13.686 -13.776  1.00  0.00      PROA O
ATOM   3065  N   CYS   221      -6.257  12.910 -12.470  1.00  0.00      PROA N
ATOM   3066  H   CYS   221      -5.939  12.729 -11.529  1.00  0.00      PROA H
ATOM   3067  CA  CYS   221      -5.451  12.287 -13.506  1.00  0.00      PROA C
ATOM   3068  HA  CYS   221      -5.075  13.052 -14.184  1.00  0.00      PROA H
ATOM   3069  CB  CYS   221      -4.253  11.540 -12.842  1.00  0.00      PROA C
ATOM   3070  HB2 CYS   221      -3.701  12.232 -12.205  1.00  0.00      PROA H
ATOM   3071  HB3 CYS   221      -4.628  10.713 -12.239  1.00  0.00      PROA H
ATOM   3072  SG  CYS   221      -3.058  10.837 -14.013  1.00  0.00      PROA S
ATOM   3073  HG  CYS   221      -2.248  10.322 -13.092  1.00  0.00      PROA H
ATOM   3074  C   CYS   221      -6.273  11.309 -14.282  1.00  0.00      PROA C
ATOM   3075  O   CYS   221      -6.379  11.364 -15.500  1.00  0.00      PROA O
ATOM   3076  N   TYR   222      -6.967  10.432 -13.559  1.00  0.00      PROA N
ATOM   3077  H   TYR   222      -6.950  10.483 -12.551  1.00  0.00      PROA H
ATOM   3078  CA  TYR   222      -7.749   9.405 -14.185  1.00  0.00      PROA C
ATOM   3079  HA  TYR   222      -7.262   9.088 -15.107  1.00  0.00      PROA H
ATOM   3080  CB  TYR   222      -7.894   8.187 -13.256  1.00  0.00      PROA C
ATOM   3081  HB2 TYR   222      -8.206   8.519 -12.266  1.00  0.00      PROA H
ATOM   3082  HB3 TYR   222      -8.642   7.506 -13.663  1.00  0.00      PROA H
ATOM   3083  CG  TYR   222      -6.576   7.474 -13.150  1.00  0.00      PROA C
ATOM   3084  CD1 TYR   222      -5.765   7.630 -12.019  1.00  0.00      PROA C
ATOM   3085  HD1 TYR   222      -6.084   8.281 -11.205  1.00  0.00      PROA H
ATOM   3086  CE1 TYR   222      -4.545   6.966 -11.905  1.00  0.00      PROA C
ATOM   3087  HE1 TYR   222      -3.921   7.119 -11.024  1.00  0.00      PROA H
ATOM   3088  CZ  TYR   222      -4.132   6.109 -12.925  1.00  0.00      PROA C
ATOM   3089  OH  TYR   222      -2.902   5.447 -12.824  1.00  0.00      PROA O
ATOM   3090  HH  TYR   222      -2.429   5.656 -12.015  1.00  0.00      PROA H
ATOM   3091  CE2 TYR   222      -4.928   5.927 -14.055  1.00  0.00      PROA C
ATOM   3092  HE2 TYR   222      -4.601   5.255 -14.849  1.00  0.00      PROA H
ATOM   3093  CD2 TYR   222      -6.146   6.609 -14.168  1.00  0.00      PROA C
ATOM   3094  HD2 TYR   222      -6.762   6.462 -15.055  1.00  0.00      PROA H
ATOM   3095  C   TYR   222      -9.102   9.903 -14.602  1.00  0.00      PROA C
ATOM   3096  O   TYR   222      -9.782   9.277 -15.405  1.00  0.00      PROA O
ATOM   3097  N   THR   223      -9.536  11.075 -14.100  1.00  0.00      PROA N
ATOM   3098  H   THR   223      -9.075  11.483 -13.299  1.00  0.00      PROA H
ATOM   3099  CA  THR   223     -10.659  11.777 -14.685  1.00  0.00      PROA C
ATOM   3100  HA  THR   223     -11.515  11.105 -14.746  1.00  0.00      PROA H
ATOM   3101  CB  THR   223     -11.080  13.006 -13.862  1.00  0.00      PROA C
ATOM   3102  HB  THR   223     -10.214  13.648 -13.699  1.00  0.00      PROA H
ATOM   3103  CG2 THR   223     -12.148  13.843 -14.538  1.00  0.00      PROA C
ATOM   3104 HG21 THR   223     -13.039  13.236 -14.699  1.00  0.00      PROA H
ATOM   3105 HG22 THR   223     -12.399  14.694 -13.905  1.00  0.00      PROA H
ATOM   3106 HG23 THR   223     -11.776  14.203 -15.497  1.00  0.00      PROA H
ATOM   3107  OG1 THR   223     -11.551  12.652 -12.568  1.00  0.00      PROA O
ATOM   3108  HG1 THR   223     -11.802  13.446 -12.090  1.00  0.00      PROA H
ATOM   3109  C   THR   223     -10.341  12.196 -16.097  1.00  0.00      PROA C
ATOM   3110  O   THR   223     -10.945  11.830 -17.092  1.00  0.00      PROA O
ATOM   3111  N   PHE   224      -9.213  12.874 -16.264  1.00  0.00      PROA N
ATOM   3112  H   PHE   224      -8.693  13.195 -15.460  1.00  0.00      PROA H
ATOM   3113  CA  PHE   224      -8.704  13.167 -17.585  1.00  0.00      PROA C
ATOM   3114  HA  PHE   224      -9.363  13.881 -18.079  1.00  0.00      PROA H
ATOM   3115  CB  PHE   224      -7.289  13.771 -17.460  1.00  0.00      PROA C
ATOM   3116  HB2 PHE   224      -6.783  13.336 -16.598  1.00  0.00      PROA H
ATOM   3117  HB3 PHE   224      -6.720  13.552 -18.363  1.00  0.00      PROA H
ATOM   3118  CG  PHE   224      -7.305  15.252 -17.279  1.00  0.00      PROA C
ATOM   3119  CD1 PHE   224      -7.757  15.841 -16.093  1.00  0.00      PROA C
ATOM   3120  HD1 PHE   224      -8.129  15.217 -15.282  1.00  0.00      PROA H
ATOM   3121  CE1 PHE   224      -7.740  17.227 -15.925  1.00  0.00      PROA C
ATOM   3122  HE1 PHE   224      -8.119  17.668 -15.003  1.00  0.00      PROA H
ATOM   3123  CZ  PHE   224      -7.236  18.040 -16.944  1.00  0.00      PROA C
ATOM   3124  HZ  PHE   224      -7.214  19.122 -16.816  1.00  0.00      PROA H
ATOM   3125  CE2 PHE   224      -6.760  17.464 -18.126  1.00  0.00      PROA C
ATOM   3126  HE2 PHE   224      -6.366  18.098 -18.920  1.00  0.00      PROA H
ATOM   3127  CD2 PHE   224      -6.791  16.077 -18.288  1.00  0.00      PROA C
ATOM   3128  HD2 PHE   224      -6.411  15.639 -19.210  1.00  0.00      PROA H
ATOM   3129  C   PHE   224      -8.611  11.956 -18.505  1.00  0.00      PROA C
ATOM   3130  O   PHE   224      -9.252  11.876 -19.554  1.00  0.00      PROA O
ATOM   3131  N   ILE   225      -7.835  10.943 -18.076  1.00  0.00      PROA N
ATOM   3132  H   ILE   225      -7.398  10.992 -17.166  1.00  0.00      PROA H
ATOM   3133  CA  ILE   225      -7.587   9.758 -18.868  1.00  0.00      PROA C
ATOM   3134  HA  ILE   225      -7.135  10.043 -19.818  1.00  0.00      PROA H
ATOM   3135  CB  ILE   225      -6.639   8.812 -18.130  1.00  0.00      PROA C
ATOM   3136  HB  ILE   225      -7.030   8.609 -17.133  1.00  0.00      PROA H
ATOM   3137  CG2 ILE   225      -6.503   7.484 -18.893  1.00  0.00      PROA C
ATOM   3138 HG21 ILE   225      -6.107   7.677 -19.890  1.00  0.00      PROA H
ATOM   3139 HG22 ILE   225      -5.825   6.822 -18.354  1.00  0.00      PROA H
ATOM   3140 HG23 ILE   225      -7.482   7.011 -18.977  1.00  0.00      PROA H
ATOM   3141  CG1 ILE   225      -5.257   9.468 -17.945  1.00  0.00      PROA C
ATOM   3142 HG12 ILE   225      -4.801   9.636 -18.921  1.00  0.00      PROA H
ATOM   3143 HG13 ILE   225      -5.373  10.421 -17.430  1.00  0.00      PROA H
ATOM   3144  CD1 ILE   225      -4.283   8.622 -17.125  1.00  0.00      PROA C
ATOM   3145 HD11 ILE   225      -4.125   7.665 -17.623  1.00  0.00      PROA H
ATOM   3146 HD12 ILE   225      -3.331   9.146 -17.037  1.00  0.00      PROA H
ATOM   3147 HD13 ILE   225      -4.697   8.450 -16.132  1.00  0.00      PROA H
ATOM   3148  C   ILE   225      -8.855   9.016 -19.243  1.00  0.00      PROA C
ATOM   3149  O   ILE   225      -9.072   8.669 -20.405  1.00  0.00      PROA O
ATOM   3150  N   LEU   226      -9.748   8.777 -18.279  1.00  0.00      PROA N
ATOM   3151  H   LEU   226      -9.589   9.125 -17.344  1.00  0.00      PROA H
ATOM   3152  CA  LEU   226     -10.953   8.025 -18.529  1.00  0.00      PROA C
ATOM   3153  HA  LEU   226     -10.709   7.123 -19.092  1.00  0.00      PROA H
ATOM   3154  CB  LEU   226     -11.624   7.618 -17.207  1.00  0.00      PROA C
ATOM   3155  HB2 LEU   226     -11.704   8.489 -16.557  1.00  0.00      PROA H
ATOM   3156  HB3 LEU   226     -12.619   7.224 -17.410  1.00  0.00      PROA H
ATOM   3157  CG  LEU   226     -10.882   6.538 -16.402  1.00  0.00      PROA C
ATOM   3158  HG  LEU   226      -9.897   6.909 -16.117  1.00  0.00      PROA H
ATOM   3159  CD1 LEU   226     -11.678   6.194 -15.139  1.00  0.00      PROA C
ATOM   3160 HD11 LEU   226     -12.662   5.821 -15.420  1.00  0.00      PROA H
ATOM   3161 HD12 LEU   226     -11.148   5.429 -14.572  1.00  0.00      PROA H
ATOM   3162 HD13 LEU   226     -11.790   7.088 -14.525  1.00  0.00      PROA H
ATOM   3163  CD2 LEU   226     -10.632   5.284 -17.238  1.00  0.00      PROA C
ATOM   3164 HD21 LEU   226     -10.027   5.540 -18.108  1.00  0.00      PROA H
ATOM   3165 HD22 LEU   226     -10.105   4.543 -16.635  1.00  0.00      PROA H
ATOM   3166 HD23 LEU   226     -11.585   4.871 -17.569  1.00  0.00      PROA H
ATOM   3167  C   LEU   226     -11.959   8.742 -19.394  1.00  0.00      PROA C
ATOM   3168  O   LEU   226     -12.641   8.122 -20.213  1.00  0.00      PROA O
ATOM   3169  N   LEU   227     -12.079  10.078 -19.257  1.00  0.00      PROA N
ATOM   3170  H   LEU   227     -11.564  10.560 -18.535  1.00  0.00      PROA H
ATOM   3171  CA  LEU   227     -12.944  10.840 -20.139  1.00  0.00      PROA C
ATOM   3172  HA  LEU   227     -13.962  10.456 -20.072  1.00  0.00      PROA H
ATOM   3173  CB  LEU   227     -13.016  12.354 -19.826  1.00  0.00      PROA C
ATOM   3174  HB2 LEU   227     -12.056  12.691 -19.438  1.00  0.00      PROA H
ATOM   3175  HB3 LEU   227     -13.253  12.903 -20.737  1.00  0.00      PROA H
ATOM   3176  CG  LEU   227     -14.041  12.746 -18.819  1.00  0.00      PROA C
ATOM   3177  HG  LEU   227     -14.000  12.060 -17.973  1.00  0.00      PROA H
ATOM   3178  CD1 LEU   227     -13.935  14.165 -18.200  1.00  0.00      PROA C
ATOM   3179 HD11 LEU   227     -14.009  14.913 -18.989  1.00  0.00      PROA H
ATOM   3180 HD12 LEU   227     -14.745  14.311 -17.485  1.00  0.00      PROA H
ATOM   3181 HD13 LEU   227     -12.978  14.269 -17.689  1.00  0.00      PROA H
ATOM   3182  CD2 LEU   227     -15.380  12.053 -18.974  1.00  0.00      PROA C
ATOM   3183 HD21 LEU   227     -15.245  10.975 -18.882  1.00  0.00      PROA H
ATOM   3184 HD22 LEU   227     -16.062  12.401 -18.198  1.00  0.00      PROA H
ATOM   3185 HD23 LEU   227     -15.798  12.283 -19.954  1.00  0.00      PROA H
ATOM   3186  C   LEU   227     -12.470  10.803 -21.554  1.00  0.00      PROA C
ATOM   3187  O   LEU   227     -13.245  10.583 -22.492  1.00  0.00      PROA O
ATOM   3188  N   ARG   228     -11.147  10.980 -21.740  1.00  0.00      PROA N
ATOM   3189  H   ARG   228     -10.549  11.183 -20.951  1.00  0.00      PROA H
ATOM   3190  CA  ARG   228     -10.578  10.880 -23.056  1.00  0.00      PROA C
ATOM   3191  HA  ARG   228     -11.071  11.591 -23.720  1.00  0.00      PROA H
ATOM   3192  CB  ARG   228      -9.063  11.192 -23.041  1.00  0.00      PROA C
ATOM   3193  HB2 ARG   228      -8.905  12.213 -22.696  1.00  0.00      PROA H
ATOM   3194  HB3 ARG   228      -8.556  10.499 -22.369  1.00  0.00      PROA H
ATOM   3195  CG  ARG   228      -8.393  11.064 -24.425  1.00  0.00      PROA C
ATOM   3196  HG2 ARG   228      -7.369  11.434 -24.369  1.00  0.00      PROA H
ATOM   3197  HG3 ARG   228      -8.384  10.017 -24.730  1.00  0.00      PROA H
ATOM   3198  CD  ARG   228      -9.148  11.873 -25.480  1.00  0.00      PROA C
ATOM   3199  HD2 ARG   228     -10.195  11.570 -25.490  1.00  0.00      PROA H
ATOM   3200  HD3 ARG   228      -9.080  12.934 -25.242  1.00  0.00      PROA H
ATOM   3201  NE  ARG   228      -8.567  11.645 -26.837  1.00  0.00      PROA N
ATOM   3202  HE  ARG   228      -7.753  11.053 -26.920  1.00  0.00      PROA H
ATOM   3203  CZ  ARG   228      -9.102  12.204 -27.910  1.00  0.00      PROA C
ATOM   3204  NH1 ARG   228      -8.545  12.048 -29.083  1.00  0.00      PROA N
ATOM   3205 HH11 ARG   228      -7.702  11.498 -29.169  1.00  0.00      PROA H
ATOM   3206 HH12 ARG   228      -8.960  12.478 -29.897  1.00  0.00      PROA H
ATOM   3207  NH2 ARG   228     -10.224  12.892 -27.886  1.00  0.00      PROA N
ATOM   3208 HH21 ARG   228     -10.719  13.013 -27.014  1.00  0.00      PROA H
ATOM   3209 HH22 ARG   228     -10.583  13.295 -28.739  1.00  0.00      PROA H
ATOM   3210  C   ARG   228     -10.806   9.514 -23.677  1.00  0.00      PROA C
ATOM   3211  O   ARG   228     -11.228   9.405 -24.826  1.00  0.00      PROA O
ATOM   3212  N   THR   229     -10.580   8.455 -22.885  1.00  0.00      PROA N
ATOM   3213  H   THR   229     -10.281   8.593 -21.930  1.00  0.00      PROA H
ATOM   3214  CA  THR   229     -10.747   7.086 -23.336  1.00  0.00      PROA C
ATOM   3215  HA  THR   229     -10.143   6.921 -24.228  1.00  0.00      PROA H
ATOM   3216  CB  THR   229     -10.315   6.091 -22.275  1.00  0.00      PROA C
ATOM   3217  HB  THR   229     -11.018   6.119 -21.442  1.00  0.00      PROA H
ATOM   3218  CG2 THR   229     -10.280   4.667 -22.839  1.00  0.00      PROA C
ATOM   3219 HG21 THR   229      -9.575   4.622 -23.668  1.00  0.00      PROA H
ATOM   3220 HG22 THR   229      -9.968   3.974 -22.058  1.00  0.00      PROA H
ATOM   3221 HG23 THR   229     -11.274   4.392 -23.192  1.00  0.00      PROA H
ATOM   3222  OG1 THR   229      -9.008   6.389 -21.813  1.00  0.00      PROA O
ATOM   3223  HG1 THR   229      -8.752   5.750 -21.143  1.00  0.00      PROA H
ATOM   3224  C   THR   229     -12.170   6.785 -23.726  1.00  0.00      PROA C
ATOM   3225  O   THR   229     -12.454   6.146 -24.732  1.00  0.00      PROA O
ATOM   3226  N   TRP   230     -13.141   7.270 -22.935  1.00  0.00      PROA N
ATOM   3227  H   TRP   230     -12.902   7.821 -22.123  1.00  0.00      PROA H
ATOM   3228  CA  TRP   230     -14.548   7.039 -23.191  1.00  0.00      PROA C
ATOM   3229  HA  TRP   230     -14.699   6.000 -23.486  1.00  0.00      PROA H
ATOM   3230  CB  TRP   230     -15.356   7.324 -21.940  1.00  0.00      PROA C
ATOM   3231  HB2 TRP   230     -15.109   8.318 -21.566  1.00  0.00      PROA H
ATOM   3232  HB3 TRP   230     -16.419   7.279 -22.175  1.00  0.00      PROA H
ATOM   3233  CG  TRP   230     -15.011   6.305 -20.942  1.00  0.00      PROA C
ATOM   3234  CD1 TRP   230     -14.397   5.100 -21.044  1.00  0.00      PROA C
ATOM   3235  HD1 TRP   230     -14.159   4.691 -22.025  1.00  0.00      PROA H
ATOM   3236  NE1 TRP   230     -14.180   4.597 -19.829  1.00  0.00      PROA N
ATOM   3237  HE1 TRP   230     -13.701   3.730 -19.630  1.00  0.00      PROA H
ATOM   3238  CE2 TRP   230     -14.699   5.425 -18.965  1.00  0.00      PROA C
ATOM   3239  CZ2 TRP   230     -14.356   5.781 -17.676  1.00  0.00      PROA C
ATOM   3240  HZ2 TRP   230     -13.414   5.438 -17.248  1.00  0.00      PROA H
ATOM   3241  CH2 TRP   230     -15.192   6.558 -16.942  1.00  0.00      PROA C
ATOM   3242  HH2 TRP   230     -14.814   7.096 -16.073  1.00  0.00      PROA H
ATOM   3243  CZ3 TRP   230     -16.455   6.493 -17.507  1.00  0.00      PROA C
ATOM   3244  HZ3 TRP   230     -17.306   6.178 -16.903  1.00  0.00      PROA H
ATOM   3245  CE3 TRP   230     -16.330   6.913 -18.948  1.00  0.00      PROA C
ATOM   3246  HE3 TRP   230     -17.000   7.671 -19.355  1.00  0.00      PROA H
ATOM   3247  CD2 TRP   230     -15.400   6.325 -19.629  1.00  0.00      PROA C
ATOM   3248  C   TRP   230     -15.103   7.870 -24.300  1.00  0.00      PROA C
ATOM   3249  O   TRP   230     -16.175   7.594 -24.840  1.00  0.00      PROA O
ATOM   3250  N   SER   231     -14.346   8.905 -24.684  1.00  0.00      PROA N
ATOM   3251  H   SER   231     -13.512   9.142 -24.166  1.00  0.00      PROA H
ATOM   3252  CA  SER   231     -14.712   9.693 -25.839  1.00  0.00      PROA C
ATOM   3253  HA  SER   231     -15.798   9.708 -25.940  1.00  0.00      PROA H
ATOM   3254  CB  SER   231     -14.206  11.145 -25.695  1.00  0.00      PROA C
ATOM   3255  HB2 SER   231     -13.121  11.143 -25.594  1.00  0.00      PROA H
ATOM   3256  HB3 SER   231     -14.487  11.717 -26.580  1.00  0.00      PROA H
ATOM   3257  OG  SER   231     -14.773  11.773 -24.545  1.00  0.00      PROA O
ATOM   3258  HG  SER   231     -14.444  12.672 -24.477  1.00  0.00      PROA H
ATOM   3259  C   SER   231     -14.121   9.093 -27.096  1.00  0.00      PROA C
ATOM   3260  O   SER   231     -14.349   9.567 -28.200  1.00  0.00      PROA O
ATOM   3261  N   ARG   232     -13.328   8.024 -26.966  1.00  0.00      PROA N
ATOM   3262  H   ARG   232     -13.123   7.656 -26.048  1.00  0.00      PROA H
ATOM   3263  CA  ARG   232     -12.727   7.337 -28.084  1.00  0.00      PROA C
ATOM   3264  HA  ARG   232     -13.108   7.757 -29.016  1.00  0.00      PROA H
ATOM   3265  CB  ARG   232     -11.170   7.492 -28.062  1.00  0.00      PROA C
ATOM   3266  HB2 ARG   232     -10.850   7.808 -27.069  1.00  0.00      PROA H
ATOM   3267  HB3 ARG   232     -10.706   6.536 -28.305  1.00  0.00      PROA H
ATOM   3268  CG  ARG   232     -10.531   8.512 -29.036  1.00  0.00      PROA C
ATOM   3269  HG2 ARG   232     -10.793   8.249 -30.061  1.00  0.00      PROA H
ATOM   3270  HG3 ARG   232     -10.903   9.511 -28.812  1.00  0.00      PROA H
ATOM   3271  CD  ARG   232      -8.995   8.571 -28.960  1.00  0.00      PROA C
ATOM   3272  HD2 ARG   232      -8.692   8.897 -27.965  1.00  0.00      PROA H
ATOM   3273  HD3 ARG   232      -8.582   7.582 -29.159  1.00  0.00      PROA H
ATOM   3274  NE  ARG   232      -8.489   9.541 -29.983  1.00  0.00      PROA N
ATOM   3275  HE  ARG   232      -8.358  10.505 -29.710  1.00  0.00      PROA H
ATOM   3276  CZ  ARG   232      -8.176   9.314 -31.244  1.00  0.00      PROA C
ATOM   3277  NH1 ARG   232      -8.186   8.088 -31.687  1.00  0.00      PROA N
ATOM   3278 HH11 ARG   232      -8.432   7.332 -31.064  1.00  0.00      PROA H
ATOM   3279 HH12 ARG   232      -7.949   7.901 -32.650  1.00  0.00      PROA H
ATOM   3280  NH2 ARG   232      -7.767  10.322 -31.998  1.00  0.00      PROA N
ATOM   3281 HH21 ARG   232      -7.698  11.249 -31.603  1.00  0.00      PROA H
ATOM   3282 HH22 ARG   232      -7.524  10.159 -32.965  1.00  0.00      PROA H
ATOM   3283  C   ARG   232     -13.063   5.849 -27.942  1.00  0.00      PROA C
ATOM   3284  O   ARG   232     -12.298   5.069 -27.372  1.00  0.00      PROA O
ATOM   3285  N   ARG   233     -14.202   5.381 -28.470  1.00  0.00      PROA N
ATOM   3286  H   ARG   233     -14.872   6.020 -28.873  1.00  0.00      PROA H
ATOM   3287  CA  ARG   233     -14.539   3.970 -28.500  1.00  0.00      PROA C
ATOM   3288  HA  ARG   233     -14.407   3.544 -27.505  1.00  0.00      PROA H
ATOM   3289  CB  ARG   233     -16.012   3.772 -28.940  1.00  0.00      PROA C
ATOM   3290  HB2 ARG   233     -16.180   4.283 -29.888  1.00  0.00      PROA H
ATOM   3291  HB3 ARG   233     -16.216   2.708 -29.061  1.00  0.00      PROA H
ATOM   3292  CG  ARG   233     -17.038   4.330 -27.921  1.00  0.00      PROA C
ATOM   3293  HG2 ARG   233     -17.012   3.729 -27.013  1.00  0.00      PROA H
ATOM   3294  HG3 ARG   233     -16.786   5.363 -27.681  1.00  0.00      PROA H
ATOM   3295  CD  ARG   233     -18.479   4.310 -28.457  1.00  0.00      PROA C
ATOM   3296  HD2 ARG   233     -18.600   5.093 -29.206  1.00  0.00      PROA H
ATOM   3297  HD3 ARG   233     -18.685   3.340 -28.910  1.00  0.00      PROA H
ATOM   3298  NE  ARG   233     -19.451   4.546 -27.343  1.00  0.00      PROA N
ATOM   3299  HE  ARG   233     -19.607   5.494 -27.033  1.00  0.00      PROA H
ATOM   3300  CZ  ARG   233     -20.149   3.606 -26.703  1.00  0.00      PROA C
ATOM   3301  NH1 ARG   233     -20.175   2.341 -27.097  1.00  0.00      PROA N
ATOM   3302 HH11 ARG   233     -19.651   2.058 -27.913  1.00  0.00      PROA H
ATOM   3303 HH12 ARG   233     -20.719   1.665 -26.579  1.00  0.00      PROA H
ATOM   3304  NH2 ARG   233     -20.885   3.965 -25.666  1.00  0.00      PROA N
ATOM   3305 HH21 ARG   233     -20.908   4.933 -25.377  1.00  0.00      PROA H
ATOM   3306 HH22 ARG   233     -21.422   3.270 -25.167  1.00  0.00      PROA H
ATOM   3307  C   ARG   233     -13.577   3.092 -29.306  1.00  0.00      PROA C
ATOM   3308  O   ARG   233     -12.967   3.552 -30.269  1.00  0.00      PROA O
ATOM   3309  N   ALA   234     -13.394   1.817 -28.873  1.00  0.00      PROA N
ATOM   3310  H   ALA   234     -13.780   1.524 -27.987  1.00  0.00      PROA H
ATOM   3311  CA  ALA   234     -12.667   0.746 -29.561  1.00  0.00      PROA C
ATOM   3312  HA  ALA   234     -12.749  -0.177 -28.987  1.00  0.00      PROA H
ATOM   3313  CB  ALA   234     -13.225   0.481 -30.978  1.00  0.00      PROA C
ATOM   3314  HB1 ALA   234     -13.141   1.388 -31.577  1.00  0.00      PROA H
ATOM   3315  HB2 ALA   234     -12.656  -0.320 -31.449  1.00  0.00      PROA H
ATOM   3316  HB3 ALA   234     -14.273   0.189 -30.907  1.00  0.00      PROA H
ATOM   3317  C   ALA   234     -11.147   0.856 -29.584  1.00  0.00      PROA C
ATOM   3318  O   ALA   234     -10.474   0.069 -30.242  1.00  0.00      PROA O
ATOM   3319  N   THR   235     -10.565   1.802 -28.819  1.00  0.00      PROA N
ATOM   3320  H   THR   235     -11.136   2.434 -28.275  1.00  0.00      PROA H
ATOM   3321  CA  THR   235      -9.118   1.986 -28.718  1.00  0.00      PROA C
ATOM   3322  HA  THR   235      -8.653   1.745 -29.673  1.00  0.00      PROA H
ATOM   3323  CB  THR   235      -8.735   3.441 -28.352  1.00  0.00      PROA C
ATOM   3324  HB  THR   235      -9.247   4.131 -29.022  1.00  0.00      PROA H
ATOM   3325  CG2 THR   235      -9.118   3.819 -26.914  1.00  0.00      PROA C
ATOM   3326 HG21 THR   235      -8.606   3.157 -26.215  1.00  0.00      PROA H
ATOM   3327 HG22 THR   235      -8.823   4.850 -26.719  1.00  0.00      PROA H
ATOM   3328 HG23 THR   235     -10.196   3.719 -26.786  1.00  0.00      PROA H
ATOM   3329  OG1 THR   235      -7.341   3.716 -28.487  1.00  0.00      PROA O
ATOM   3330  HG1 THR   235      -7.171   4.629 -28.247  1.00  0.00      PROA H
ATOM   3331  C   THR   235      -8.452   0.954 -27.804  1.00  0.00      PROA C
ATOM   3332  O   THR   235      -9.090   0.120 -27.159  1.00  0.00      PROA O
ATOM   3333  N   ARG   236      -7.104   0.941 -27.825  1.00  0.00      PROA N
ATOM   3334  H   ARG   236      -6.598   1.689 -28.276  1.00  0.00      PROA H
ATOM   3335  CA  ARG   236      -6.253  -0.075 -27.245  1.00  0.00      PROA C
ATOM   3336  HA  ARG   236      -6.813  -1.005 -27.146  1.00  0.00      PROA H
ATOM   3337  CB  ARG   236      -5.024  -0.292 -28.185  1.00  0.00      PROA C
ATOM   3338  HB2 ARG   236      -4.422   0.616 -28.212  1.00  0.00      PROA H
ATOM   3339  HB3 ARG   236      -4.419  -1.117 -27.808  1.00  0.00      PROA H
ATOM   3340  CG  ARG   236      -5.364  -0.638 -29.668  1.00  0.00      PROA C
ATOM   3341  HG2 ARG   236      -5.885  -1.595 -29.708  1.00  0.00      PROA H
ATOM   3342  HG3 ARG   236      -6.003   0.140 -30.085  1.00  0.00      PROA H
ATOM   3343  CD  ARG   236      -4.128  -0.756 -30.595  1.00  0.00      PROA C
ATOM   3344  HD2 ARG   236      -3.657   0.221 -30.699  1.00  0.00      PROA H
ATOM   3345  HD3 ARG   236      -3.415  -1.459 -30.163  1.00  0.00      PROA H
ATOM   3346  NE  ARG   236      -4.559  -1.251 -31.953  1.00  0.00      PROA N
ATOM   3347  HE  ARG   236      -5.239  -0.712 -32.469  1.00  0.00      PROA H
ATOM   3348  CZ  ARG   236      -4.128  -2.357 -32.567  1.00  0.00      PROA C
ATOM   3349  NH1 ARG   236      -3.292  -3.197 -31.984  1.00  0.00      PROA N
ATOM   3350 HH11 ARG   236      -2.962  -3.008 -31.048  1.00  0.00      PROA H
ATOM   3351 HH12 ARG   236      -2.986  -4.024 -32.477  1.00  0.00      PROA H
ATOM   3352  NH2 ARG   236      -4.608  -2.659 -33.759  1.00  0.00      PROA N
ATOM   3353 HH21 ARG   236      -5.292  -2.056 -34.193  1.00  0.00      PROA H
ATOM   3354 HH22 ARG   236      -4.289  -3.493 -34.232  1.00  0.00      PROA H
ATOM   3355  C   ARG   236      -5.837   0.264 -25.804  1.00  0.00      PROA C
ATOM   3356  O   ARG   236      -6.123   1.334 -25.259  1.00  0.00      PROA O
ATOM   3357  N   SER   237      -5.104  -0.670 -25.147  1.00  0.00      PROA N
ATOM   3358  H   SER   237      -5.015  -1.601 -25.529  1.00  0.00      PROA H
ATOM   3359  CA  SER   237      -4.371  -0.527 -23.882  1.00  0.00      PROA C
ATOM   3360  HA  SER   237      -3.777  -1.422 -23.703  1.00  0.00      PROA H
ATOM   3361  CB  SER   237      -3.404   0.687 -23.868  1.00  0.00      PROA C
ATOM   3362  HB2 SER   237      -3.969   1.601 -23.683  1.00  0.00      PROA H
ATOM   3363  HB3 SER   237      -2.664   0.553 -23.079  1.00  0.00      PROA H
ATOM   3364  OG  SER   237      -2.694   0.865 -25.092  1.00  0.00      PROA O
ATOM   3365  HG  SER   237      -2.116   1.628 -25.019  1.00  0.00      PROA H
ATOM   3366  C   SER   237      -5.194  -0.474 -22.617  1.00  0.00      PROA C
ATOM   3367  O   SER   237      -4.651  -0.532 -21.508  1.00  0.00      PROA O
ATOM   3368  N   THR   238      -6.530  -0.425 -22.744  1.00  0.00      PROA N
ATOM   3369  H   THR   238      -6.951  -0.454 -23.661  1.00  0.00      PROA H
ATOM   3370  CA  THR   238      -7.468  -0.332 -21.633  1.00  0.00      PROA C
ATOM   3371  HA  THR   238      -7.253   0.563 -21.050  1.00  0.00      PROA H
ATOM   3372  CB  THR   238      -8.914  -0.252 -22.101  1.00  0.00      PROA C
ATOM   3373  HB  THR   238      -9.571  -0.150 -21.237  1.00  0.00      PROA H
ATOM   3374  CG2 THR   238      -9.088   0.969 -23.024  1.00  0.00      PROA C
ATOM   3375 HG21 THR   238      -8.432   0.868 -23.889  1.00  0.00      PROA H
ATOM   3376 HG22 THR   238     -10.123   1.027 -23.360  1.00  0.00      PROA H
ATOM   3377 HG23 THR   238      -8.832   1.878 -22.479  1.00  0.00      PROA H
ATOM   3378  OG1 THR   238      -9.267  -1.430 -22.819  1.00  0.00      PROA O
ATOM   3379  HG1 THR   238     -10.181  -1.367 -23.108  1.00  0.00      PROA H
ATOM   3380  C   THR   238      -7.376  -1.505 -20.685  1.00  0.00      PROA C
ATOM   3381  O   THR   238      -7.726  -1.405 -19.516  1.00  0.00      PROA O
ATOM   3382  N   LYS   239      -6.865  -2.649 -21.165  1.00  0.00      PROA N
ATOM   3383  H   LYS   239      -6.585  -2.709 -22.134  1.00  0.00      PROA H
ATOM   3384  CA  LYS   239      -6.681  -3.835 -20.369  1.00  0.00      PROA C
ATOM   3385  HA  LYS   239      -7.637  -4.139 -19.943  1.00  0.00      PROA H
ATOM   3386  CB  LYS   239      -6.130  -4.968 -21.255  1.00  0.00      PROA C
ATOM   3387  HB2 LYS   239      -5.190  -4.651 -21.707  1.00  0.00      PROA H
ATOM   3388  HB3 LYS   239      -5.958  -5.855 -20.645  1.00  0.00      PROA H
ATOM   3389  CG  LYS   239      -7.100  -5.339 -22.378  1.00  0.00      PROA C
ATOM   3390  HG2 LYS   239      -7.683  -6.212 -22.082  1.00  0.00      PROA H
ATOM   3391  HG3 LYS   239      -7.772  -4.502 -22.570  1.00  0.00      PROA H
ATOM   3392  CD  LYS   239      -6.368  -5.672 -23.680  1.00  0.00      PROA C
ATOM   3393  HD2 LYS   239      -5.722  -4.838 -23.957  1.00  0.00      PROA H
ATOM   3394  HD3 LYS   239      -5.763  -6.568 -23.538  1.00  0.00      PROA H
ATOM   3395  CE  LYS   239      -7.356  -5.921 -24.807  1.00  0.00      PROA C
ATOM   3396  HE2 LYS   239      -8.027  -6.733 -24.529  1.00  0.00      PROA H
ATOM   3397  HE3 LYS   239      -7.936  -5.016 -24.989  1.00  0.00      PROA H
ATOM   3398  NZ  LYS   239      -6.711  -6.296 -26.079  1.00  0.00      PROA N
ATOM   3399  HZ1 LYS   239      -6.179  -7.144 -25.950  1.00  0.00      PROA H
ATOM   3400  HZ2 LYS   239      -7.420  -6.447 -26.783  1.00  0.00      PROA H
ATOM   3401  HZ3 LYS   239      -6.095  -5.553 -26.376  1.00  0.00      PROA H
ATOM   3402  C   LYS   239      -5.751  -3.623 -19.196  1.00  0.00      PROA C
ATOM   3403  O   LYS   239      -6.082  -3.949 -18.059  1.00  0.00      PROA O
ATOM   3404  N   THR   240      -4.588  -2.986 -19.440  1.00  0.00      PROA N
ATOM   3405  H   THR   240      -4.345  -2.723 -20.384  1.00  0.00      PROA H
ATOM   3406  CA  THR   240      -3.658  -2.660 -18.378  1.00  0.00      PROA C
ATOM   3407  HA  THR   240      -3.561  -3.511 -17.704  1.00  0.00      PROA H
ATOM   3408  CB  THR   240      -2.287  -2.325 -18.932  1.00  0.00      PROA C
ATOM   3409  HB  THR   240      -2.362  -1.458 -19.589  1.00  0.00      PROA H
ATOM   3410  CG2 THR   240      -1.284  -1.997 -17.822  1.00  0.00      PROA C
ATOM   3411 HG21 THR   240      -1.182  -2.856 -17.159  1.00  0.00      PROA H
ATOM   3412 HG22 THR   240      -0.316  -1.764 -18.265  1.00  0.00      PROA H
ATOM   3413 HG23 THR   240      -1.639  -1.139 -17.253  1.00  0.00      PROA H
ATOM   3414  OG1 THR   240      -1.769  -3.413 -19.672  1.00  0.00      PROA O
ATOM   3415  HG1 THR   240      -0.902  -3.183 -20.015  1.00  0.00      PROA H
ATOM   3416  C   THR   240      -4.136  -1.484 -17.564  1.00  0.00      PROA C
ATOM   3417  O   THR   240      -4.045  -1.453 -16.341  1.00  0.00      PROA O
ATOM   3418  N   LEU   241      -4.696  -0.467 -18.239  1.00  0.00      PROA N
ATOM   3419  H   LEU   241      -4.811  -0.529 -19.241  1.00  0.00      PROA H
ATOM   3420  CA  LEU   241      -5.160   0.746 -17.601  1.00  0.00      PROA C
ATOM   3421  HA  LEU   241      -4.331   1.220 -17.076  1.00  0.00      PROA H
ATOM   3422  CB  LEU   241      -5.707   1.705 -18.678  1.00  0.00      PROA C
ATOM   3423  HB2 LEU   241      -4.893   2.024 -19.329  1.00  0.00      PROA H
ATOM   3424  HB3 LEU   241      -6.465   1.192 -19.270  1.00  0.00      PROA H
ATOM   3425  CG  LEU   241      -6.369   2.993 -18.160  1.00  0.00      PROA C
ATOM   3426  HG  LEU   241      -7.227   2.736 -17.539  1.00  0.00      PROA H
ATOM   3427  CD1 LEU   241      -5.385   3.814 -17.324  1.00  0.00      PROA C
ATOM   3428 HD11 LEU   241      -4.524   4.084 -17.936  1.00  0.00      PROA H
ATOM   3429 HD12 LEU   241      -5.877   4.720 -16.970  1.00  0.00      PROA H
ATOM   3430 HD13 LEU   241      -5.052   3.223 -16.470  1.00  0.00      PROA H
ATOM   3431  CD2 LEU   241      -6.892   3.816 -19.336  1.00  0.00      PROA C
ATOM   3432 HD21 LEU   241      -7.626   3.232 -19.891  1.00  0.00      PROA H
ATOM   3433 HD22 LEU   241      -7.359   4.727 -18.963  1.00  0.00      PROA H
ATOM   3434 HD23 LEU   241      -6.063   4.077 -19.994  1.00  0.00      PROA H
ATOM   3435  C   LEU   241      -6.222   0.512 -16.560  1.00  0.00      PROA C
ATOM   3436  O   LEU   241      -6.184   1.069 -15.464  1.00  0.00      PROA O
ATOM   3437  N   LYS   242      -7.189  -0.365 -16.870  1.00  0.00      PROA N
ATOM   3438  H   LYS   242      -7.220  -0.777 -17.792  1.00  0.00      PROA H
ATOM   3439  CA  LYS   242      -8.199  -0.757 -15.946  1.00  0.00      PROA C
ATOM   3440  HA  LYS   242      -8.749   0.123 -15.613  1.00  0.00      PROA H
ATOM   3441  CB  LYS   242      -9.170  -1.746 -16.648  1.00  0.00      PROA C
ATOM   3442  HB2 LYS   242      -9.654  -1.246 -17.488  1.00  0.00      PROA H
ATOM   3443  HB3 LYS   242      -8.610  -2.608 -17.013  1.00  0.00      PROA H
ATOM   3444  CG  LYS   242     -10.267  -2.267 -15.731  1.00  0.00      PROA C
ATOM   3445  HG2 LYS   242      -9.823  -2.865 -14.936  1.00  0.00      PROA H
ATOM   3446  HG3 LYS   242     -10.806  -1.426 -15.295  1.00  0.00      PROA H
ATOM   3447  CD  LYS   242     -11.397  -3.183 -16.311  1.00  0.00      PROA C
ATOM   3448  HD2 LYS   242     -11.851  -2.698 -17.175  1.00  0.00      PROA H
ATOM   3449  HD3 LYS   242     -10.970  -4.139 -16.615  1.00  0.00      PROA H
ATOM   3450  CE  LYS   242     -12.630  -3.573 -15.376  1.00  0.00      PROA C
ATOM   3451  HE2 LYS   242     -12.298  -4.274 -14.611  1.00  0.00      PROA H
ATOM   3452  HE3 LYS   242     -13.023  -2.675 -14.900  1.00  0.00      PROA H
ATOM   3453  NZ  LYS   242     -13.720  -4.205 -16.139  1.00  0.00      PROA N
ATOM   3454  HZ1 LYS   242     -13.379  -5.048 -16.579  1.00  0.00      PROA H
ATOM   3455  HZ2 LYS   242     -14.479  -4.436 -15.513  1.00  0.00      PROA H
ATOM   3456  HZ3 LYS   242     -14.051  -3.565 -16.847  1.00  0.00      PROA H
ATOM   3457  C   LYS   242      -7.603  -1.416 -14.725  1.00  0.00      PROA C
ATOM   3458  O   LYS   242      -7.902  -1.111 -13.589  1.00  0.00      PROA O
ATOM   3459  N   VAL   243      -6.628  -2.289 -14.894  1.00  0.00      PROA N
ATOM   3460  H   VAL   243      -6.344  -2.555 -15.826  1.00  0.00      PROA H
ATOM   3461  CA  VAL   243      -5.950  -2.879 -13.757  1.00  0.00      PROA C
ATOM   3462  HA  VAL   243      -6.670  -3.421 -13.145  1.00  0.00      PROA H
ATOM   3463  CB  VAL   243      -4.878  -3.838 -14.253  1.00  0.00      PROA C
ATOM   3464  HB  VAL   243      -4.331  -3.378 -15.076  1.00  0.00      PROA H
ATOM   3465  CG1 VAL   243      -3.883  -4.184 -13.139  1.00  0.00      PROA C
ATOM   3466 HG11 VAL   243      -4.413  -4.655 -12.311  1.00  0.00      PROA H
ATOM   3467 HG12 VAL   243      -3.130  -4.871 -13.525  1.00  0.00      PROA H
ATOM   3468 HG13 VAL   243      -3.398  -3.273 -12.789  1.00  0.00      PROA H
ATOM   3469  CG2 VAL   243      -5.530  -5.103 -14.816  1.00  0.00      PROA C
ATOM   3470 HG21 VAL   243      -6.185  -4.836 -15.646  1.00  0.00      PROA H
ATOM   3471 HG22 VAL   243      -4.756  -5.784 -15.169  1.00  0.00      PROA H
ATOM   3472 HG23 VAL   243      -6.114  -5.590 -14.035  1.00  0.00      PROA H
ATOM   3473  C   VAL   243      -5.301  -1.847 -12.843  1.00  0.00      PROA C
ATOM   3474  O   VAL   243      -5.465  -1.870 -11.623  1.00  0.00      PROA O
ATOM   3475  N   VAL   244      -4.583  -0.874 -13.431  1.00  0.00      PROA N
ATOM   3476  H   VAL   244      -4.471  -0.866 -14.435  1.00  0.00      PROA H
ATOM   3477  CA  VAL   244      -3.937   0.198 -12.704  1.00  0.00      PROA C
ATOM   3478  HA  VAL   244      -3.242  -0.223 -11.977  1.00  0.00      PROA H
ATOM   3479  CB  VAL   244      -3.160   1.118 -13.632  1.00  0.00      PROA C
ATOM   3480  HB  VAL   244      -3.833   1.529 -14.384  1.00  0.00      PROA H
ATOM   3481  CG1 VAL   244      -2.539   2.269 -12.827  1.00  0.00      PROA C
ATOM   3482 HG11 VAL   244      -1.862   1.863 -12.075  1.00  0.00      PROA H
ATOM   3483 HG12 VAL   244      -1.984   2.924 -13.498  1.00  0.00      PROA H
ATOM   3484 HG13 VAL   244      -3.329   2.837 -12.336  1.00  0.00      PROA H
ATOM   3485  CG2 VAL   244      -2.061   0.327 -14.352  1.00  0.00      PROA C
ATOM   3486 HG21 VAL   244      -2.513  -0.474 -14.937  1.00  0.00      PROA H
ATOM   3487 HG22 VAL   244      -1.508   0.993 -15.015  1.00  0.00      PROA H
ATOM   3488 HG23 VAL   244      -1.379  -0.101 -13.617  1.00  0.00      PROA H
ATOM   3489  C   VAL   244      -4.908   1.036 -11.935  1.00  0.00      PROA C
ATOM   3490  O   VAL   244      -4.717   1.305 -10.746  1.00  0.00      PROA O
ATOM   3491  N   VAL   245      -6.036   1.401 -12.577  1.00  0.00      PROA N
ATOM   3492  H   VAL   245      -6.169   1.148 -13.546  1.00  0.00      PROA H
ATOM   3493  CA  VAL   245      -7.084   2.150 -11.944  1.00  0.00      PROA C
ATOM   3494  HA  VAL   245      -6.680   3.083 -11.553  1.00  0.00      PROA H
ATOM   3495  CB  VAL   245      -8.187   2.454 -12.999  1.00  0.00      PROA C
ATOM   3496  HB  VAL   245      -8.600   1.517 -13.374  1.00  0.00      PROA H
ATOM   3497  CG1 VAL   245      -9.347   3.271 -12.459  1.00  0.00      PROA C
ATOM   3498 HG11 VAL   245      -8.978   4.229 -12.093  1.00  0.00      PROA H
ATOM   3499 HG12 VAL   245     -10.074   3.441 -13.254  1.00  0.00      PROA H
ATOM   3500 HG13 VAL   245      -9.824   2.730 -11.641  1.00  0.00      PROA H
ATOM   3501  CG2 VAL   245      -7.785   3.437 -14.047  1.00  0.00      PROA C
ATOM   3502 HG21 VAL   245      -6.922   3.056 -14.592  1.00  0.00      PROA H
ATOM   3503 HG22 VAL   245      -8.613   3.590 -14.739  1.00  0.00      PROA H
ATOM   3504 HG23 VAL   245      -7.527   4.386 -13.576  1.00  0.00      PROA H
ATOM   3505  C   VAL   245      -7.487   1.353 -10.704  1.00  0.00      PROA C
ATOM   3506  O   VAL   245      -7.805   1.913  -9.648  1.00  0.00      PROA O
ATOM   3507  N   ALA   246      -7.637  -0.010 -10.867  1.00  0.00      PROA N
ATOM   3508  H   ALA   246      -7.331  -0.453 -11.722  1.00  0.00      PROA H
ATOM   3509  CA  ALA   246      -8.226  -0.875  -9.850  1.00  0.00      PROA C
ATOM   3510  HA  ALA   246      -9.151  -0.429  -9.485  1.00  0.00      PROA H
ATOM   3511  CB  ALA   246      -8.565  -2.280 -10.367  1.00  0.00      PROA C
ATOM   3512  HB1 ALA   246      -7.657  -2.766 -10.723  1.00  0.00      PROA H
ATOM   3513  HB2 ALA   246      -9.000  -2.870  -9.560  1.00  0.00      PROA H
ATOM   3514  HB3 ALA   246      -9.281  -2.204 -11.186  1.00  0.00      PROA H
ATOM   3515  C   ALA   246      -7.433  -0.892  -8.637  1.00  0.00      PROA C
ATOM   3516  O   ALA   246      -7.934  -0.750  -7.519  1.00  0.00      PROA O
ATOM   3517  N   VAL   247      -6.138  -0.973  -8.874  1.00  0.00      PROA N
ATOM   3518  H   VAL   247      -5.804  -1.087  -9.820  1.00  0.00      PROA H
ATOM   3519  CA  VAL   247      -5.165  -0.907  -7.834  1.00  0.00      PROA C
ATOM   3520  HA  VAL   247      -5.384  -1.665  -7.082  1.00  0.00      PROA H
ATOM   3521  CB  VAL   247      -3.775  -1.152  -8.392  1.00  0.00      PROA C
ATOM   3522  HB  VAL   247      -3.607  -0.499  -9.249  1.00  0.00      PROA H
ATOM   3523  CG1 VAL   247      -2.724  -0.856  -7.314  1.00  0.00      PROA C
ATOM   3524 HG11 VAL   247      -2.888  -1.509  -6.456  1.00  0.00      PROA H
ATOM   3525 HG12 VAL   247      -1.727  -1.033  -7.719  1.00  0.00      PROA H
ATOM   3526 HG13 VAL   247      -2.807   0.184  -6.999  1.00  0.00      PROA H
ATOM   3527  CG2 VAL   247      -3.651  -2.601  -8.885  1.00  0.00      PROA C
ATOM   3528 HG21 VAL   247      -4.387  -2.784  -9.668  1.00  0.00      PROA H
ATOM   3529 HG22 VAL   247      -2.650  -2.765  -9.284  1.00  0.00      PROA H
ATOM   3530 HG23 VAL   247      -3.827  -3.284  -8.055  1.00  0.00      PROA H
ATOM   3531  C   VAL   247      -5.191   0.425  -7.109  1.00  0.00      PROA C
ATOM   3532  O   VAL   247      -5.235   0.497  -5.884  1.00  0.00      PROA O
ATOM   3533  N   VAL   248      -5.235   1.544  -7.848  1.00  0.00      PROA N
ATOM   3534  H   VAL   248      -5.229   1.484  -8.856  1.00  0.00      PROA H
ATOM   3535  CA  VAL   248      -5.293   2.869  -7.261  1.00  0.00      PROA C
ATOM   3536  HA  VAL   248      -4.409   3.033  -6.646  1.00  0.00      PROA H
ATOM   3537  CB  VAL   248      -5.343   3.948  -8.342  1.00  0.00      PROA C
ATOM   3538  HB  VAL   248      -6.117   3.701  -9.068  1.00  0.00      PROA H
ATOM   3539  CG1 VAL   248      -5.660   5.321  -7.724  1.00  0.00      PROA C
ATOM   3540 HG11 VAL   248      -4.888   5.582  -7.000  1.00  0.00      PROA H
ATOM   3541 HG12 VAL   248      -5.691   6.075  -8.510  1.00  0.00      PROA H
ATOM   3542 HG13 VAL   248      -6.627   5.279  -7.223  1.00  0.00      PROA H
ATOM   3543  CG2 VAL   248      -4.005   4.007  -9.093  1.00  0.00      PROA C
ATOM   3544 HG21 VAL   248      -3.808   3.042  -9.561  1.00  0.00      PROA H
ATOM   3545 HG22 VAL   248      -4.053   4.779  -9.860  1.00  0.00      PROA H
ATOM   3546 HG23 VAL   248      -3.204   4.240  -8.392  1.00  0.00      PROA H
ATOM   3547  C   VAL   248      -6.501   3.036  -6.373  1.00  0.00      PROA C
ATOM   3548  O   VAL   248      -6.416   3.499  -5.241  1.00  0.00      PROA O
ATOM   3549  N   ALA   249      -7.673   2.607  -6.849  1.00  0.00      PROA N
ATOM   3550  H   ALA   249      -7.731   2.231  -7.785  1.00  0.00      PROA H
ATOM   3551  CA  ALA   249      -8.866   2.668  -6.057  1.00  0.00      PROA C
ATOM   3552  HA  ALA   249      -9.025   3.691  -5.717  1.00  0.00      PROA H
ATOM   3553  CB  ALA   249     -10.015   2.227  -6.898  1.00  0.00      PROA C
ATOM   3554  HB1 ALA   249      -9.846   1.205  -7.238  1.00  0.00      PROA H
ATOM   3555  HB2 ALA   249     -10.932   2.267  -6.310  1.00  0.00      PROA H
ATOM   3556  HB3 ALA   249     -10.108   2.886  -7.761  1.00  0.00      PROA H
ATOM   3557  C   ALA   249      -8.801   1.819  -4.816  1.00  0.00      PROA C
ATOM   3558  O   ALA   249      -9.155   2.262  -3.729  1.00  0.00      PROA O
ATOM   3559  N   SER   250      -8.253   0.597  -4.943  1.00  0.00      PROA N
ATOM   3560  H   SER   250      -7.934   0.279  -5.847  1.00  0.00      PROA H
ATOM   3561  CA  SER   250      -8.088  -0.317  -3.826  1.00  0.00      PROA C
ATOM   3562  HA  SER   250      -9.056  -0.500  -3.360  1.00  0.00      PROA H
ATOM   3563  CB  SER   250      -7.504  -1.666  -4.281  1.00  0.00      PROA C
ATOM   3564  HB2 SER   250      -7.571  -2.385  -3.466  1.00  0.00      PROA H
ATOM   3565  HB3 SER   250      -8.067  -2.035  -5.138  1.00  0.00      PROA H
ATOM   3566  OG  SER   250      -6.145  -1.564  -4.663  1.00  0.00      PROA O
ATOM   3567  HG  SER   250      -5.825  -2.425  -4.938  1.00  0.00      PROA H
ATOM   3568  C   SER   250      -7.228   0.265  -2.726  1.00  0.00      PROA C
ATOM   3569  O   SER   250      -7.513   0.081  -1.544  1.00  0.00      PROA O
ATOM   3570  N   PHE   251      -6.190   1.048  -3.096  1.00  0.00      PROA N
ATOM   3571  H   PHE   251      -5.968   1.164  -4.075  1.00  0.00      PROA H
ATOM   3572  CA  PHE   251      -5.363   1.741  -2.135  1.00  0.00      PROA C
ATOM   3573  HA  PHE   251      -4.831   1.014  -1.521  1.00  0.00      PROA H
ATOM   3574  CB  PHE   251      -4.334   2.639  -2.870  1.00  0.00      PROA C
ATOM   3575  HB2 PHE   251      -3.683   2.017  -3.485  1.00  0.00      PROA H
ATOM   3576  HB3 PHE   251      -4.861   3.351  -3.506  1.00  0.00      PROA H
ATOM   3577  CG  PHE   251      -3.457   3.427  -1.940  1.00  0.00      PROA C
ATOM   3578  CD1 PHE   251      -2.250   2.885  -1.481  1.00  0.00      PROA C
ATOM   3579  HD1 PHE   251      -1.948   1.885  -1.792  1.00  0.00      PROA H
ATOM   3580  CE1 PHE   251      -1.425   3.618  -0.623  1.00  0.00      PROA C
ATOM   3581  HE1 PHE   251      -0.485   3.192  -0.274  1.00  0.00      PROA H
ATOM   3582  CZ  PHE   251      -1.808   4.900  -0.215  1.00  0.00      PROA C
ATOM   3583  HZ  PHE   251      -1.169   5.473   0.457  1.00  0.00      PROA H
ATOM   3584  CE2 PHE   251      -3.011   5.451  -0.668  1.00  0.00      PROA C
ATOM   3585  HE2 PHE   251      -3.313   6.446  -0.341  1.00  0.00      PROA H
ATOM   3586  CD2 PHE   251      -3.824   4.722  -1.539  1.00  0.00      PROA C
ATOM   3587  HD2 PHE   251      -4.749   5.165  -1.907  1.00  0.00      PROA H
ATOM   3588  C   PHE   251      -6.179   2.577  -1.173  1.00  0.00      PROA C
ATOM   3589  O   PHE   251      -6.129   2.388   0.038  1.00  0.00      PROA O
ATOM   3590  N   PHE   252      -7.004   3.490  -1.707  1.00  0.00      PROA N
ATOM   3591  H   PHE   252      -7.085   3.572  -2.710  1.00  0.00      PROA H
ATOM   3592  CA  PHE   252      -7.800   4.381  -0.899  1.00  0.00      PROA C
ATOM   3593  HA  PHE   252      -7.174   4.833  -0.130  1.00  0.00      PROA H
ATOM   3594  CB  PHE   252      -8.414   5.503  -1.754  1.00  0.00      PROA C
ATOM   3595  HB2 PHE   252      -9.044   5.067  -2.530  1.00  0.00      PROA H
ATOM   3596  HB3 PHE   252      -9.017   6.155  -1.121  1.00  0.00      PROA H
ATOM   3597  CG  PHE   252      -7.347   6.323  -2.407  1.00  0.00      PROA C
ATOM   3598  CD1 PHE   252      -6.603   7.248  -1.661  1.00  0.00      PROA C
ATOM   3599  HD1 PHE   252      -6.790   7.362  -0.593  1.00  0.00      PROA H
ATOM   3600  CE1 PHE   252      -5.621   8.027  -2.274  1.00  0.00      PROA C
ATOM   3601  HE1 PHE   252      -5.037   8.732  -1.683  1.00  0.00      PROA H
ATOM   3602  CZ  PHE   252      -5.387   7.906  -3.647  1.00  0.00      PROA C
ATOM   3603  HZ  PHE   252      -4.619   8.515  -4.124  1.00  0.00      PROA H
ATOM   3604  CE2 PHE   252      -6.137   7.005  -4.404  1.00  0.00      PROA C
ATOM   3605  HE2 PHE   252      -5.959   6.913  -5.476  1.00  0.00      PROA H
ATOM   3606  CD2 PHE   252      -7.114   6.221  -3.787  1.00  0.00      PROA C
ATOM   3607  HD2 PHE   252      -7.699   5.524  -4.388  1.00  0.00      PROA H
ATOM   3608  C   PHE   252      -8.901   3.671  -0.171  1.00  0.00      PROA C
ATOM   3609  O   PHE   252      -9.213   3.966   0.978  1.00  0.00      PROA O
ATOM   3610  N   ILE   253      -9.495   2.665  -0.811  1.00  0.00      PROA N
ATOM   3611  H   ILE   253      -9.237   2.449  -1.763  1.00  0.00      PROA H
ATOM   3612  CA  ILE   253     -10.502   1.876  -0.166  1.00  0.00      PROA C
ATOM   3613  HA  ILE   253     -11.340   2.515   0.114  1.00  0.00      PROA H
ATOM   3614  CB  ILE   253     -10.932   0.862  -1.108  1.00  0.00      PROA C
ATOM   3615  HB  ILE   253     -10.063   0.449  -1.619  1.00  0.00      PROA H
ATOM   3616  CG2 ILE   253     -11.649  -0.227  -0.336  1.00  0.00      PROA C
ATOM   3617 HG21 ILE   253     -12.512   0.198   0.177  1.00  0.00      PROA H
ATOM   3618 HG22 ILE   253     -11.982  -1.002  -1.026  1.00  0.00      PROA H
ATOM   3619 HG23 ILE   253     -10.969  -0.661   0.397  1.00  0.00      PROA H
ATOM   3620  CG1 ILE   253     -11.656   1.691  -2.153  1.00  0.00      PROA C
ATOM   3621 HG12 ILE   253     -12.692   1.835  -1.849  1.00  0.00      PROA H
ATOM   3622 HG13 ILE   253     -11.168   2.661  -2.250  1.00  0.00      PROA H
ATOM   3623  CD1 ILE   253     -11.622   1.012  -3.419  1.00  0.00      PROA C
ATOM   3624 HD11 ILE   253     -12.111   0.042  -3.325  1.00  0.00      PROA H
ATOM   3625 HD12 ILE   253     -12.142   1.610  -4.167  1.00  0.00      PROA H
ATOM   3626 HD13 ILE   253     -10.586   0.868  -3.727  1.00  0.00      PROA H
ATOM   3627  C   ILE   253     -10.044   1.189   1.075  1.00  0.00      PROA C
ATOM   3628  O   ILE   253     -10.719   1.224   2.101  1.00  0.00      PROA O
ATOM   3629  N   PHE   254      -8.856   0.579   1.008  1.00  0.00      PROA N
ATOM   3630  H   PHE   254      -8.293   0.659   0.173  1.00  0.00      PROA H
ATOM   3631  CA  PHE   254      -8.366  -0.192   2.113  1.00  0.00      PROA C
ATOM   3632  HA  PHE   254      -9.207  -0.578   2.688  1.00  0.00      PROA H
ATOM   3633  CB  PHE   254      -7.517  -1.377   1.618  1.00  0.00      PROA C
ATOM   3634  HB2 PHE   254      -6.761  -1.017   0.920  1.00  0.00      PROA H
ATOM   3635  HB3 PHE   254      -7.029  -1.855   2.467  1.00  0.00      PROA H
ATOM   3636  CG  PHE   254      -8.338  -2.407   0.918  1.00  0.00      PROA C
ATOM   3637  CD1 PHE   254      -9.305  -3.123   1.618  1.00  0.00      PROA C
ATOM   3638  HD1 PHE   254      -9.491  -2.905   2.669  1.00  0.00      PROA H
ATOM   3639  CE1 PHE   254     -10.016  -4.110   0.948  1.00  0.00      PROA C
ATOM   3640  HE1 PHE   254     -10.756  -4.707   1.483  1.00  0.00      PROA H
ATOM   3641  CZ  PHE   254      -9.846  -4.398  -0.393  1.00  0.00      PROA C
ATOM   3642  HZ  PHE   254     -10.468  -5.154  -0.871  1.00  0.00      PROA H
ATOM   3643  CE2 PHE   254      -8.871  -3.700  -1.085  1.00  0.00      PROA C
ATOM   3644  HE2 PHE   254      -8.697  -3.908  -2.140  1.00  0.00      PROA H
ATOM   3645  CD2 PHE   254      -8.109  -2.726  -0.431  1.00  0.00      PROA C
ATOM   3646  HD2 PHE   254      -7.325  -2.212  -0.987  1.00  0.00      PROA H
ATOM   3647  C   PHE   254      -7.566   0.643   3.077  1.00  0.00      PROA C
ATOM   3648  O   PHE   254      -7.281   0.216   4.187  1.00  0.00      PROA O
ATOM   3649  N   TRP   255      -7.223   1.893   2.723  1.00  0.00      PROA N
ATOM   3650  H   TRP   255      -7.456   2.240   1.804  1.00  0.00      PROA H
ATOM   3651  CA  TRP   255      -6.517   2.754   3.650  1.00  0.00      PROA C
ATOM   3652  HA  TRP   255      -6.049   2.149   4.426  1.00  0.00      PROA H
ATOM   3653  CB  TRP   255      -5.420   3.565   2.925  1.00  0.00      PROA C
ATOM   3654  HB2 TRP   255      -5.731   3.760   1.898  1.00  0.00      PROA H
ATOM   3655  HB3 TRP   255      -5.264   4.511   3.443  1.00  0.00      PROA H
ATOM   3656  CG  TRP   255      -4.109   2.854   2.874  1.00  0.00      PROA C
ATOM   3657  CD1 TRP   255      -3.511   2.313   1.773  1.00  0.00      PROA C
ATOM   3658  HD1 TRP   255      -3.982   2.408   0.794  1.00  0.00      PROA H
ATOM   3659  NE1 TRP   255      -2.339   1.706   2.128  1.00  0.00      PROA N
ATOM   3660  HE1 TRP   255      -1.717   1.219   1.499  1.00  0.00      PROA H
ATOM   3661  CE2 TRP   255      -2.139   1.858   3.464  1.00  0.00      PROA C
ATOM   3662  CZ2 TRP   255      -1.101   1.436   4.270  1.00  0.00      PROA C
ATOM   3663  HZ2 TRP   255      -0.279   0.861   3.844  1.00  0.00      PROA H
ATOM   3664  CH2 TRP   255      -1.148   1.769   5.624  1.00  0.00      PROA C
ATOM   3665  HH2 TRP   255      -0.334   1.476   6.286  1.00  0.00      PROA H
ATOM   3666  CZ3 TRP   255      -2.223   2.474   6.149  1.00  0.00      PROA C
ATOM   3667  HZ3 TRP   255      -2.253   2.710   7.213  1.00  0.00      PROA H
ATOM   3668  CE3 TRP   255      -3.281   2.894   5.342  1.00  0.00      PROA C
ATOM   3669  HE3 TRP   255      -4.114   3.446   5.778  1.00  0.00      PROA H
ATOM   3670  CD2 TRP   255      -3.235   2.588   3.981  1.00  0.00      PROA C
ATOM   3671  C   TRP   255      -7.421   3.717   4.361  1.00  0.00      PROA C
ATOM   3672  O   TRP   255      -7.040   4.319   5.366  1.00  0.00      PROA O
ATOM   3673  N   LEU   256      -8.651   3.879   3.883  1.00  0.00      PROA N
ATOM   3674  H   LEU   256      -8.964   3.328   3.097  1.00  0.00      PROA H
ATOM   3675  CA  LEU   256      -9.535   4.826   4.474  1.00  0.00      PROA C
ATOM   3676  HA  LEU   256      -9.083   5.817   4.436  1.00  0.00      PROA H
ATOM   3677  CB  LEU   256     -10.785   4.800   3.702  1.00  0.00      PROA C
ATOM   3678  HB2 LEU   256     -10.586   5.117   2.678  1.00  0.00      PROA H
ATOM   3679  HB3 LEU   256     -11.188   3.787   3.696  1.00  0.00      PROA H
ATOM   3680  CG  LEU   256     -11.719   5.736   4.372  1.00  0.00      PROA C
ATOM   3681  HG  LEU   256     -11.659   5.599   5.451  1.00  0.00      PROA H
ATOM   3682  CD1 LEU   256     -11.450   7.237   4.099  1.00  0.00      PROA C
ATOM   3683 HD11 LEU   256     -11.526   7.432   3.029  1.00  0.00      PROA H
ATOM   3684 HD12 LEU   256     -12.184   7.841   4.631  1.00  0.00      PROA H
ATOM   3685 HD13 LEU   256     -10.449   7.495   4.444  1.00  0.00      PROA H
ATOM   3686  CD2 LEU   256     -12.828   5.137   3.796  1.00  0.00      PROA C
ATOM   3687 HD21 LEU   256     -12.874   4.090   4.096  1.00  0.00      PROA H
ATOM   3688 HD22 LEU   256     -13.732   5.649   4.128  1.00  0.00      PROA H
ATOM   3689 HD23 LEU   256     -12.754   5.201   2.710  1.00  0.00      PROA H
ATOM   3690  C   LEU   256      -9.867   4.638   5.947  1.00  0.00      PROA C
ATOM   3691  O   LEU   256      -9.763   5.612   6.700  1.00  0.00      PROA O
ATOM   3692  N   PRO   257     -10.192   3.447   6.458  1.00  0.00      PROA N
ATOM   3693  CD  PRO   257     -10.459   2.200   5.718  1.00  0.00      PROA C
ATOM   3694  HD2 PRO   257      -9.524   1.664   5.557  1.00  0.00      PROA H
ATOM   3695  HD3 PRO   257     -10.911   2.438   4.755  1.00  0.00      PROA H
ATOM   3696  CG  PRO   257     -11.410   1.437   6.620  1.00  0.00      PROA C
ATOM   3697  HG2 PRO   257     -11.308   0.368   6.436  1.00  0.00      PROA H
ATOM   3698  HG3 PRO   257     -12.435   1.745   6.412  1.00  0.00      PROA H
ATOM   3699  CB  PRO   257     -10.950   1.848   8.011  1.00  0.00      PROA C
ATOM   3700  HB2 PRO   257     -10.109   1.225   8.315  1.00  0.00      PROA H
ATOM   3701  HB3 PRO   257     -11.770   1.719   8.718  1.00  0.00      PROA H
ATOM   3702  CA  PRO   257     -10.548   3.318   7.861  1.00  0.00      PROA C
ATOM   3703  HA  PRO   257     -11.480   3.851   8.050  1.00  0.00      PROA H
ATOM   3704  C   PRO   257      -9.377   3.623   8.752  1.00  0.00      PROA C
ATOM   3705  O   PRO   257      -9.566   4.251   9.790  1.00  0.00      PROA O
ATOM   3706  N   TYR   258      -8.157   3.217   8.352  1.00  0.00      PROA N
ATOM   3707  H   TYR   258      -8.058   2.669   7.509  1.00  0.00      PROA H
ATOM   3708  CA  TYR   258      -6.952   3.535   9.090  1.00  0.00      PROA C
ATOM   3709  HA  TYR   258      -7.008   3.096  10.086  1.00  0.00      PROA H
ATOM   3710  CB  TYR   258      -5.723   2.955   8.331  1.00  0.00      PROA C
ATOM   3711  HB2 TYR   258      -5.773   1.866   8.337  1.00  0.00      PROA H
ATOM   3712  HB3 TYR   258      -5.730   3.313   7.302  1.00  0.00      PROA H
ATOM   3713  CG  TYR   258      -4.389   3.338   8.922  1.00  0.00      PROA C
ATOM   3714  CD1 TYR   258      -3.756   2.499   9.848  1.00  0.00      PROA C
ATOM   3715  HD1 TYR   258      -4.235   1.570  10.158  1.00  0.00      PROA H
ATOM   3716  CE1 TYR   258      -2.507   2.845  10.383  1.00  0.00      PROA C
ATOM   3717  HE1 TYR   258      -2.022   2.189  11.105  1.00  0.00      PROA H
ATOM   3718  CZ  TYR   258      -1.885   4.033   9.986  1.00  0.00      PROA C
ATOM   3719  OH  TYR   258      -0.639   4.382  10.533  1.00  0.00      PROA O
ATOM   3720  HH  TYR   258      -0.312   3.737  11.164  1.00  0.00      PROA H
ATOM   3721  CE2 TYR   258      -2.498   4.870   9.058  1.00  0.00      PROA C
ATOM   3722  HE2 TYR   258      -2.009   5.795   8.751  1.00  0.00      PROA H
ATOM   3723  CD2 TYR   258      -3.741   4.520   8.521  1.00  0.00      PROA C
ATOM   3724  HD2 TYR   258      -4.207   5.175   7.785  1.00  0.00      PROA H
ATOM   3725  C   TYR   258      -6.770   5.028   9.284  1.00  0.00      PROA C
ATOM   3726  O   TYR   258      -6.562   5.508  10.393  1.00  0.00      PROA O
ATOM   3727  N   GLN   259      -6.895   5.800   8.193  1.00  0.00      PROA N
ATOM   3728  H   GLN   259      -7.093   5.378   7.297  1.00  0.00      PROA H
ATOM   3729  CA  GLN   259      -6.754   7.236   8.246  1.00  0.00      PROA C
ATOM   3730  HA  GLN   259      -5.797   7.491   8.701  1.00  0.00      PROA H
ATOM   3731  CB  GLN   259      -6.812   7.822   6.822  1.00  0.00      PROA C
ATOM   3732  HB2 GLN   259      -7.713   7.470   6.320  1.00  0.00      PROA H
ATOM   3733  HB3 GLN   259      -6.830   8.911   6.878  1.00  0.00      PROA H
ATOM   3734  CG  GLN   259      -5.608   7.425   5.944  1.00  0.00      PROA C
ATOM   3735  HG2 GLN   259      -5.423   6.355   6.043  1.00  0.00      PROA H
ATOM   3736  HG3 GLN   259      -5.825   7.660   4.902  1.00  0.00      PROA H
ATOM   3737  CD  GLN   259      -4.341   8.171   6.352  1.00  0.00      PROA C
ATOM   3738  OE1 GLN   259      -4.308   8.980   7.274  1.00  0.00      PROA O
ATOM   3739  NE2 GLN   259      -3.232   7.901   5.629  1.00  0.00      PROA N
ATOM   3740 HE21 GLN   259      -2.363   8.364   5.851  1.00  0.00      PROA H
ATOM   3741 HE22 GLN   259      -3.278   7.237   4.869  1.00  0.00      PROA H
ATOM   3742  C   GLN   259      -7.800   7.907   9.090  1.00  0.00      PROA C
ATOM   3743  O   GLN   259      -7.506   8.753   9.938  1.00  0.00      PROA O
ATOM   3744  N   VAL   260      -9.067   7.493   8.904  1.00  0.00      PROA N
ATOM   3745  H   VAL   260      -9.270   6.780   8.219  1.00  0.00      PROA H
ATOM   3746  CA  VAL   260     -10.162   8.032   9.651  1.00  0.00      PROA C
ATOM   3747  HA  VAL   260     -10.219   9.108   9.487  1.00  0.00      PROA H
ATOM   3748  CB  VAL   260     -11.439   7.382   9.191  1.00  0.00      PROA C
ATOM   3749  HB  VAL   260     -11.327   6.298   9.224  1.00  0.00      PROA H
ATOM   3750  CG1 VAL   260     -12.492   7.825  10.110  1.00  0.00      PROA C
ATOM   3751 HG11 VAL   260     -12.575   8.911  10.072  1.00  0.00      PROA H
ATOM   3752 HG12 VAL   260     -13.442   7.378   9.817  1.00  0.00      PROA H
ATOM   3753 HG13 VAL   260     -12.243   7.515  11.125  1.00  0.00      PROA H
ATOM   3754  CG2 VAL   260     -11.833   7.799   7.771  1.00  0.00      PROA C
ATOM   3755 HG21 VAL   260     -11.044   7.514   7.075  1.00  0.00      PROA H
ATOM   3756 HG22 VAL   260     -12.761   7.301   7.490  1.00  0.00      PROA H
ATOM   3757 HG23 VAL   260     -11.976   8.879   7.735  1.00  0.00      PROA H
ATOM   3758  C   VAL   260     -10.009   7.848  11.140  1.00  0.00      PROA C
ATOM   3759  O   VAL   260      -9.977   8.806  11.905  1.00  0.00      PROA O
ATOM   3760  N   THR   261      -9.805   6.593  11.567  1.00  0.00      PROA N
ATOM   3761  H   THR   261      -9.794   5.830  10.905  1.00  0.00      PROA H
ATOM   3762  CA  THR   261      -9.592   6.245  12.960  1.00  0.00      PROA C
ATOM   3763  HA  THR   261     -10.439   6.590  13.555  1.00  0.00      PROA H
ATOM   3764  CB  THR   261      -9.450   4.750  13.191  1.00  0.00      PROA C
ATOM   3765  HB  THR   261      -9.231   4.564  14.243  1.00  0.00      PROA H
ATOM   3766  CG2 THR   261     -10.758   4.041  12.810  1.00  0.00      PROA C
ATOM   3767 HG21 THR   261     -10.978   4.224  11.759  1.00  0.00      PROA H
ATOM   3768 HG22 THR   261     -10.652   2.969  12.977  1.00  0.00      PROA H
ATOM   3769 HG23 THR   261     -11.572   4.425  13.424  1.00  0.00      PROA H
ATOM   3770  OG1 THR   261      -8.417   4.198  12.388  1.00  0.00      PROA O
ATOM   3771  HG1 THR   261      -8.351   3.255  12.556  1.00  0.00      PROA H
ATOM   3772  C   THR   261      -8.381   6.933  13.525  1.00  0.00      PROA C
ATOM   3773  O   THR   261      -8.407   7.389  14.656  1.00  0.00      PROA O
ATOM   3774  N   GLY   262      -7.302   7.071  12.729  1.00  0.00      PROA N
ATOM   3775  H   GLY   262      -7.325   6.723  11.781  1.00  0.00      PROA H
ATOM   3776  CA  GLY   262      -6.075   7.709  13.168  1.00  0.00      PROA C
ATOM   3777  HA2 GLY   262      -5.713   7.218  14.071  1.00  0.00      PROA H
ATOM   3778  HA3 GLY   262      -5.322   7.629  12.384  1.00  0.00      PROA H
ATOM   3779  C   GLY   262      -6.241   9.163  13.484  1.00  0.00      PROA C
ATOM   3780  O   GLY   262      -5.916   9.635  14.577  1.00  0.00      PROA O
ATOM   3781  N   ILE   263      -6.807   9.934  12.533  1.00  0.00      PROA N
ATOM   3782  H   ILE   263      -7.080   9.527  11.649  1.00  0.00      PROA H
ATOM   3783  CA  ILE   263      -7.049  11.346  12.721  1.00  0.00      PROA C
ATOM   3784  HA  ILE   263      -6.116  11.843  12.988  1.00  0.00      PROA H
ATOM   3785  CB  ILE   263      -7.587  12.016  11.491  1.00  0.00      PROA C
ATOM   3786  HB  ILE   263      -8.438  11.451  11.112  1.00  0.00      PROA H
ATOM   3787  CG2 ILE   263      -8.042  13.452  11.820  1.00  0.00      PROA C
ATOM   3788 HG21 ILE   263      -7.194  14.026  12.195  1.00  0.00      PROA H
ATOM   3789 HG22 ILE   263      -8.430  13.926  10.918  1.00  0.00      PROA H
ATOM   3790 HG23 ILE   263      -8.823  13.422  12.579  1.00  0.00      PROA H
ATOM   3791  CG1 ILE   263      -6.521  12.167  10.427  1.00  0.00      PROA C
ATOM   3792 HG12 ILE   263      -6.017  11.212  10.278  1.00  0.00      PROA H
ATOM   3793 HG13 ILE   263      -6.983  12.484   9.492  1.00  0.00      PROA H
ATOM   3794  CD1 ILE   263      -5.497  13.210  10.856  1.00  0.00      PROA C
ATOM   3795 HD11 ILE   263      -5.028  12.898  11.789  1.00  0.00      PROA H
ATOM   3796 HD12 ILE   263      -4.735  13.312  10.083  1.00  0.00      PROA H
ATOM   3797 HD13 ILE   263      -5.994  14.169  11.004  1.00  0.00      PROA H
ATOM   3798  C   ILE   263      -7.960  11.524  13.856  1.00  0.00      PROA C
ATOM   3799  O   ILE   263      -7.755  12.335  14.759  1.00  0.00      PROA O
ATOM   3800  N   MET   264      -9.002  10.684  13.912  1.00  0.00      PROA N
ATOM   3801  H   MET   264      -9.197  10.068  13.136  1.00  0.00      PROA H
ATOM   3802  CA  MET   264      -9.836  10.648  15.049  1.00  0.00      PROA C
ATOM   3803  HA  MET   264     -10.145  11.661  15.306  1.00  0.00      PROA H
ATOM   3804  CB  MET   264     -11.124   9.808  14.844  1.00  0.00      PROA C
ATOM   3805  HB2 MET   264     -10.856   8.762  14.694  1.00  0.00      PROA H
ATOM   3806  HB3 MET   264     -11.761   9.897  15.724  1.00  0.00      PROA H
ATOM   3807  CG  MET   264     -11.972  10.212  13.653  1.00  0.00      PROA C
ATOM   3808  HG2 MET   264     -12.410  11.194  13.835  1.00  0.00      PROA H
ATOM   3809  HG3 MET   264     -11.348  10.253  12.760  1.00  0.00      PROA H
ATOM   3810  SD  MET   264     -12.874   9.116  13.722  1.00  0.00      PROA S
ATOM   3811  CE  MET   264     -13.970   9.356  15.285  1.00  0.00      PROA C
ATOM   3812  HE1 MET   264     -14.520  10.294  15.203  1.00  0.00      PROA H
ATOM   3813  HE2 MET   264     -14.675   8.529  15.366  1.00  0.00      PROA H
ATOM   3814  HE3 MET   264     -13.338   9.382  16.172  1.00  0.00      PROA H
ATOM   3815  C   MET   264      -9.427  10.576  16.403  1.00  0.00      PROA C
ATOM   3816  O   MET   264      -9.705  11.379  17.300  1.00  0.00      PROA O
ATOM   3817  N   MET   265      -8.610   9.607  16.482  1.00  0.00      PROA N
ATOM   3818  H   MET   265      -8.423   9.037  15.669  1.00  0.00      PROA H
ATOM   3819  CA  MET   265      -7.951   9.297  17.676  1.00  0.00      PROA C
ATOM   3820  HA  MET   265      -8.684   9.155  18.471  1.00  0.00      PROA H
ATOM   3821  CB  MET   265      -7.177   8.025  17.426  1.00  0.00      PROA C
ATOM   3822  HB2 MET   265      -7.712   7.410  16.702  1.00  0.00      PROA H
ATOM   3823  HB3 MET   265      -6.190   8.270  17.034  1.00  0.00      PROA H
ATOM   3824  CG  MET   265      -6.987   7.201  18.688  1.00  0.00      PROA C
ATOM   3825  HG2 MET   265      -6.440   7.788  19.426  1.00  0.00      PROA H
ATOM   3826  HG3 MET   265      -7.961   6.925  19.092  1.00  0.00      PROA H
ATOM   3827  SD  MET   265      -6.057   5.671  18.405  1.00  0.00      PROA S
ATOM   3828  CE  MET   265      -6.980   5.034  16.977  1.00  0.00      PROA C
ATOM   3829  HE1 MET   265      -6.925   5.752  16.158  1.00  0.00      PROA H
ATOM   3830  HE2 MET   265      -6.547   4.086  16.658  1.00  0.00      PROA H
ATOM   3831  HE3 MET   265      -8.022   4.882  17.256  1.00  0.00      PROA H
ATOM   3832  C   MET   265      -7.013  10.402  18.088  1.00  0.00      PROA C
ATOM   3833  O   MET   265      -6.887  10.730  19.266  1.00  0.00      PROA O
ATOM   3834  N   SER   266      -6.355  11.053  17.107  1.00  0.00      PROA N
ATOM   3835  H   SER   266      -6.509  10.799  16.142  1.00  0.00      PROA H
ATOM   3836  CA  SER   266      -5.422  12.121  17.400  1.00  0.00      PROA C
ATOM   3837  HA  SER   266      -4.731  11.797  18.178  1.00  0.00      PROA H
ATOM   3838  CB  SER   266      -4.602  12.519  16.160  1.00  0.00      PROA C
ATOM   3839  HB2 SER   266      -3.832  13.235  16.447  1.00  0.00      PROA H
ATOM   3840  HB3 SER   266      -4.132  11.632  15.735  1.00  0.00      PROA H
ATOM   3841  OG  SER   266      -5.386  13.117  15.143  1.00  0.00      PROA O
ATOM   3842  HG  SER   266      -4.825  13.343  14.398  1.00  0.00      PROA H
ATOM   3843  C   SER   266      -6.103  13.332  17.968  1.00  0.00      PROA C
ATOM   3844  O   SER   266      -5.562  14.074  18.789  1.00  0.00      PROA O
ATOM   3845  N   PHE   267      -7.363  13.518  17.618  1.00  0.00      PROA N
ATOM   3846  H   PHE   267      -7.804  12.888  16.964  1.00  0.00      PROA H
ATOM   3847  CA  PHE   267      -8.055  14.605  18.179  1.00  0.00      PROA C
ATOM   3848  HA  PHE   267      -7.342  15.361  18.506  1.00  0.00      PROA H
ATOM   3849  CB  PHE   267      -8.874  15.015  17.021  1.00  0.00      PROA C
ATOM   3850  HB2 PHE   267      -9.128  14.138  16.425  1.00  0.00      PROA H
ATOM   3851  HB3 PHE   267      -9.789  15.491  17.373  1.00  0.00      PROA H
ATOM   3852  CG  PHE   267      -8.056  16.005  16.179  1.00  0.00      PROA C
ATOM   3853  CD1 PHE   267      -7.846  17.360  16.486  1.00  0.00      PROA C
ATOM   3854  HD1 PHE   267      -7.981  17.714  17.508  1.00  0.00      PROA H
ATOM   3855  CE1 PHE   267      -7.454  18.306  15.486  1.00  0.00      PROA C
ATOM   3856  HE1 PHE   267      -7.520  19.375  15.691  1.00  0.00      PROA H
ATOM   3857  CZ  PHE   267      -6.992  17.829  14.262  1.00  0.00      PROA C
ATOM   3858  HZ  PHE   267      -6.567  18.519  13.533  1.00  0.00      PROA H
ATOM   3859  CE2 PHE   267      -7.083  16.464  13.990  1.00  0.00      PROA C
ATOM   3860  HE2 PHE   267      -6.701  16.068  13.049  1.00  0.00      PROA H
ATOM   3861  CD2 PHE   267      -7.661  15.590  14.915  1.00  0.00      PROA C
ATOM   3862  HD2 PHE   267      -7.797  14.551  14.615  1.00  0.00      PROA H
ATOM   3863  C   PHE   267      -8.891  14.332  19.431  1.00  0.00      PROA C
ATOM   3864  O   PHE   267      -9.646  15.191  19.901  1.00  0.00      PROA O
ATOM   3865  N   LEU   268      -8.784  13.128  19.940  1.00  0.00      PROA N
ATOM   3866  H   LEU   268      -8.172  12.450  19.509  1.00  0.00      PROA H
ATOM   3867  CA  LEU   268      -9.523  12.756  21.099  1.00  0.00      PROA C
ATOM   3868  HA  LEU   268     -10.301  13.495  21.287  1.00  0.00      PROA H
ATOM   3869  CB  LEU   268     -10.174  11.381  20.892  1.00  0.00      PROA C
ATOM   3870  HB2 LEU   268      -9.450  10.698  20.448  1.00  0.00      PROA H
ATOM   3871  HB3 LEU   268     -10.503  10.986  21.853  1.00  0.00      PROA H
ATOM   3872  CG  LEU   268     -11.406  11.338  19.978  1.00  0.00      PROA C
ATOM   3873  HG  LEU   268     -11.241  11.980  19.113  1.00  0.00      PROA H
ATOM   3874  CD1 LEU   268     -11.647   9.896  19.503  1.00  0.00      PROA C
ATOM   3875 HD11 LEU   268     -11.814   9.252  20.366  1.00  0.00      PROA H
ATOM   3876 HD12 LEU   268     -12.522   9.868  18.854  1.00  0.00      PROA H
ATOM   3877 HD13 LEU   268     -10.775   9.544  18.952  1.00  0.00      PROA H
ATOM   3878  CD2 LEU   268     -12.630  11.868  20.715  1.00  0.00      PROA C
ATOM   3879 HD21 LEU   268     -12.451  12.898  21.023  1.00  0.00      PROA H
ATOM   3880 HD22 LEU   268     -13.496  11.831  20.055  1.00  0.00      PROA H
ATOM   3881 HD23 LEU   268     -12.818  11.254  21.596  1.00  0.00      PROA H
ATOM   3882  C   LEU   268      -8.613  12.709  22.300  1.00  0.00      PROA C
ATOM   3883  O   LEU   268      -7.400  12.469  22.226  1.00  0.00      PROA O
ATOM   3884  N   GLU   269      -9.200  12.947  23.485  1.00  0.00      PROA N
ATOM   3885  H   GLU   269     -10.156  13.273  23.518  1.00  0.00      PROA H
ATOM   3886  CA  GLU   269      -8.506  12.753  24.730  1.00  0.00      PROA C
ATOM   3887  HA  GLU   269      -7.525  13.226  24.677  1.00  0.00      PROA H
ATOM   3888  CB  GLU   269      -9.272  13.365  25.924  1.00  0.00      PROA C
ATOM   3889  HB2 GLU   269     -10.249  12.891  26.011  1.00  0.00      PROA H
ATOM   3890  HB3 GLU   269      -8.706  13.202  26.842  1.00  0.00      PROA H
ATOM   3891  CG  GLU   269      -9.500  14.885  25.777  1.00  0.00      PROA C
ATOM   3892  HG2 GLU   269      -9.941  15.095  24.803  1.00  0.00      PROA H
ATOM   3893  HG3 GLU   269     -10.173  15.230  26.563  1.00  0.00      PROA H
ATOM   3894  CD  GLU   269      -8.211  15.694  25.885  1.00  0.00      PROA C
ATOM   3895  OE1 GLU   269      -7.170  15.162  26.347  1.00  0.00      PROA O
ATOM   3896  OE2 GLU   269      -8.239  16.883  25.495  1.00  0.00      PROA O
ATOM   3897  C   GLU   269      -8.272  11.278  24.995  1.00  0.00      PROA C
ATOM   3898  O   GLU   269      -9.197  10.481  24.792  1.00  0.00      PROA O
ATOM   3899  N   PRO   270      -7.106  10.873  25.490  1.00  0.00      PROA N
ATOM   3900  CD  PRO   270      -5.989  11.771  25.804  1.00  0.00      PROA C
ATOM   3901  HD2 PRO   270      -6.369  12.665  26.299  1.00  0.00      PROA H
ATOM   3902  HD3 PRO   270      -5.480  12.055  24.883  1.00  0.00      PROA H
ATOM   3903  CG  PRO   270      -5.100  10.945  26.714  1.00  0.00      PROA C
ATOM   3904  HG2 PRO   270      -5.407  11.089  27.750  1.00  0.00      PROA H
ATOM   3905  HG3 PRO   270      -4.064  11.261  26.595  1.00  0.00      PROA H
ATOM   3906  CB  PRO   270      -5.322   9.510  26.230  1.00  0.00      PROA C
ATOM   3907  HB2 PRO   270      -5.163   8.818  27.057  1.00  0.00      PROA H
ATOM   3908  HB3 PRO   270      -4.619   9.284  25.428  1.00  0.00      PROA H
ATOM   3909  CA  PRO   270      -6.775   9.470  25.735  1.00  0.00      PROA C
ATOM   3910  HA  PRO   270      -6.699   8.942  24.784  1.00  0.00      PROA H
ATOM   3911  C   PRO   270      -7.669   8.804  26.757  1.00  0.00      PROA C
ATOM   3912  O   PRO   270      -7.674   7.581  26.862  1.00  0.00      PROA O
ATOM   3913  N   SER   271      -8.410   9.592  27.550  1.00  0.00      PROA N
ATOM   3914  H   SER   271      -8.385  10.594  27.432  1.00  0.00      PROA H
ATOM   3915  CA  SER   271      -9.259   9.061  28.588  1.00  0.00      PROA C
ATOM   3916  HA  SER   271      -8.926   8.058  28.853  1.00  0.00      PROA H
ATOM   3917  CB  SER   271      -9.191   9.969  29.836  1.00  0.00      PROA C
ATOM   3918  HB2 SER   271      -9.847   9.572  30.611  1.00  0.00      PROA H
ATOM   3919  HB3 SER   271      -8.167  10.000  30.209  1.00  0.00      PROA H
ATOM   3920  OG  SER   271      -9.604  11.299  29.527  1.00  0.00      PROA O
ATOM   3921  HG  SER   271      -9.553  11.842  30.317  1.00  0.00      PROA H
ATOM   3922  C   SER   271     -10.693   8.954  28.144  1.00  0.00      PROA C
ATOM   3923  O   SER   271     -11.559   8.560  28.913  1.00  0.00      PROA O
ATOM   3924  N   SER   272     -10.996   9.323  26.892  1.00  0.00      PROA N
ATOM   3925  H   SER   272     -10.275   9.681  26.282  1.00  0.00      PROA H
ATOM   3926  CA  SER   272     -12.335   9.229  26.372  1.00  0.00      PROA C
ATOM   3927  HA  SER   272     -13.050   9.436  27.168  1.00  0.00      PROA H
ATOM   3928  CB  SER   272     -12.567  10.242  25.227  1.00  0.00      PROA C
ATOM   3929  HB2 SER   272     -13.623  10.247  24.954  1.00  0.00      PROA H
ATOM   3930  HB3 SER   272     -12.274  11.239  25.557  1.00  0.00      PROA H
ATOM   3931  OG  SER   272     -11.822   9.937  24.060  1.00  0.00      PROA O
ATOM   3932  HG  SER   272     -12.002  10.594  23.384  1.00  0.00      PROA H
ATOM   3933  C   SER   272     -12.677   7.811  25.919  1.00  0.00      PROA C
ATOM   3934  O   SER   272     -11.821   7.115  25.376  1.00  0.00      PROA O
ATOM   3935  N   PRO   273     -13.930   7.378  26.066  1.00  0.00      PROA N
ATOM   3936  CD  PRO   273     -14.963   8.128  26.783  1.00  0.00      PROA C
ATOM   3937  HD2 PRO   273     -15.382   8.889  26.125  1.00  0.00      PROA H
ATOM   3938  HD3 PRO   273     -14.524   8.607  27.658  1.00  0.00      PROA H
ATOM   3939  CG  PRO   273     -16.001   7.097  27.177  1.00  0.00      PROA C
ATOM   3940  HG2 PRO   273     -16.985   7.565  27.206  1.00  0.00      PROA H
ATOM   3941  HG3 PRO   273     -15.760   6.697  28.162  1.00  0.00      PROA H
ATOM   3942  CB  PRO   273     -15.870   6.054  26.076  1.00  0.00      PROA C
ATOM   3943  HB2 PRO   273     -16.482   6.346  25.223  1.00  0.00      PROA H
ATOM   3944  HB3 PRO   273     -16.206   5.087  26.450  1.00  0.00      PROA H
ATOM   3945  CA  PRO   273     -14.377   6.030  25.714  1.00  0.00      PROA C
ATOM   3946  HA  PRO   273     -13.955   5.311  26.416  1.00  0.00      PROA H
ATOM   3947  C   PRO   273     -14.207   5.712  24.253  1.00  0.00      PROA C
ATOM   3948  O   PRO   273     -13.818   4.604  23.894  1.00  0.00      PROA O
ATOM   3949  N   THR   274     -14.488   6.683  23.371  1.00  0.00      PROA N
ATOM   3950  H   THR   274     -14.838   7.574  23.695  1.00  0.00      PROA H
ATOM   3951  CA  THR   274     -14.317   6.533  21.938  1.00  0.00      PROA C
ATOM   3952  HA  THR   274     -14.863   5.653  21.597  1.00  0.00      PROA H
ATOM   3953  CB  THR   274     -14.838   7.744  21.183  1.00  0.00      PROA C
ATOM   3954  HB  THR   274     -14.188   8.599  21.372  1.00  0.00      PROA H
ATOM   3955  CG2 THR   274     -14.873   7.482  19.685  1.00  0.00      PROA C
ATOM   3956 HG21 THR   274     -15.527   6.635  19.479  1.00  0.00      PROA H
ATOM   3957 HG22 THR   274     -15.250   8.366  19.169  1.00  0.00      PROA H
ATOM   3958 HG23 THR   274     -13.867   7.258  19.331  1.00  0.00      PROA H
ATOM   3959  OG1 THR   274     -16.176   8.022  21.594  1.00  0.00      PROA O
ATOM   3960  HG1 THR   274     -16.505   8.787  21.117  1.00  0.00      PROA H
ATOM   3961  C   THR   274     -12.876   6.297  21.566  1.00  0.00      PROA C
ATOM   3962  O   THR   274     -12.553   5.475  20.711  1.00  0.00      PROA O
ATOM   3963  N   PHE   275     -11.966   7.016  22.241  1.00  0.00      PROA N
ATOM   3964  H   PHE   275     -12.267   7.719  22.901  1.00  0.00      PROA H
ATOM   3965  CA  PHE   275     -10.539   6.837  22.072  1.00  0.00      PROA C
ATOM   3966  HA  PHE   275     -10.273   6.994  21.027  1.00  0.00      PROA H
ATOM   3967  CB  PHE   275      -9.772   7.854  22.951  1.00  0.00      PROA C
ATOM   3968  HB2 PHE   275     -10.107   8.864  22.715  1.00  0.00      PROA H
ATOM   3969  HB3 PHE   275      -9.965   7.644  24.003  1.00  0.00      PROA H
ATOM   3970  CG  PHE   275      -8.287   7.811  22.746  1.00  0.00      PROA C
ATOM   3971  CD1 PHE   275      -7.670   8.725  21.888  1.00  0.00      PROA C
ATOM   3972  HD1 PHE   275      -8.273   9.449  21.339  1.00  0.00      PROA H
ATOM   3973  CE1 PHE   275      -6.286   8.731  21.717  1.00  0.00      PROA C
ATOM   3974  HE1 PHE   275      -5.822   9.465  21.058  1.00  0.00      PROA H
ATOM   3975  CZ  PHE   275      -5.501   7.797  22.393  1.00  0.00      PROA C
ATOM   3976  HZ  PHE   275      -4.422   7.780  22.240  1.00  0.00      PROA H
ATOM   3977  CE2 PHE   275      -6.099   6.882  23.266  1.00  0.00      PROA C
ATOM   3978  HE2 PHE   275      -5.484   6.160  23.803  1.00  0.00      PROA H
ATOM   3979  CD2 PHE   275      -7.485   6.897  23.448  1.00  0.00      PROA C
ATOM   3980  HD2 PHE   275      -7.943   6.191  24.141  1.00  0.00      PROA H
ATOM   3981  C   PHE   275     -10.089   5.435  22.427  1.00  0.00      PROA C
ATOM   3982  O   PHE   275      -9.328   4.797  21.703  1.00  0.00      PROA O
ATOM   3983  N   LEU   276     -10.584   4.907  23.557  1.00  0.00      PROA N
ATOM   3984  H   LEU   276     -11.198   5.454  24.144  1.00  0.00      PROA H
ATOM   3985  CA  LEU   276     -10.281   3.571  23.990  1.00  0.00      PROA C
ATOM   3986  HA  LEU   276      -9.200   3.434  24.018  1.00  0.00      PROA H
ATOM   3987  CB  LEU   276     -10.847   3.302  25.393  1.00  0.00      PROA C
ATOM   3988  HB2 LEU   276     -11.927   3.446  25.383  1.00  0.00      PROA H
ATOM   3989  HB3 LEU   276     -10.620   2.277  25.686  1.00  0.00      PROA H
ATOM   3990  CG  LEU   276     -10.270   4.227  26.471  1.00  0.00      PROA C
ATOM   3991  HG  LEU   276     -10.359   5.264  26.147  1.00  0.00      PROA H
ATOM   3992  CD1 LEU   276     -11.033   4.041  27.774  1.00  0.00      PROA C
ATOM   3993 HD11 LEU   276     -10.944   3.006  28.103  1.00  0.00      PROA H
ATOM   3994 HD12 LEU   276     -10.618   4.701  28.535  1.00  0.00      PROA H
ATOM   3995 HD13 LEU   276     -12.084   4.284  27.617  1.00  0.00      PROA H
ATOM   3996  CD2 LEU   276      -8.785   3.964  26.685  1.00  0.00      PROA C
ATOM   3997 HD21 LEU   276      -8.246   4.139  25.753  1.00  0.00      PROA H
ATOM   3998 HD22 LEU   276      -8.404   4.635  27.455  1.00  0.00      PROA H
ATOM   3999 HD23 LEU   276      -8.640   2.931  27.000  1.00  0.00      PROA H
ATOM   4000  C   LEU   276     -10.802   2.544  23.034  1.00  0.00      PROA C
ATOM   4001  O   LEU   276     -10.127   1.568  22.734  1.00  0.00      PROA O
ATOM   4002  N   LEU   277     -12.016   2.753  22.519  1.00  0.00      PROA N
ATOM   4003  H   LEU   277     -12.568   3.539  22.830  1.00  0.00      PROA H
ATOM   4004  CA  LEU   277     -12.570   1.894  21.528  1.00  0.00      PROA C
ATOM   4005  HA  LEU   277     -12.626   0.878  21.918  1.00  0.00      PROA H
ATOM   4006  CB  LEU   277     -13.942   2.404  21.200  1.00  0.00      PROA C
ATOM   4007  HB2 LEU   277     -14.566   2.368  22.093  1.00  0.00      PROA H
ATOM   4008  HB3 LEU   277     -13.873   3.433  20.847  1.00  0.00      PROA H
ATOM   4009  CG  LEU   277     -14.572   1.565  20.132  1.00  0.00      PROA C
ATOM   4010  HG  LEU   277     -13.969   1.615  19.226  1.00  0.00      PROA H
ATOM   4011  CD1 LEU   277     -14.757   0.125  20.372  1.00  0.00      PROA C
ATOM   4012 HD11 LEU   277     -15.395  -0.020  21.244  1.00  0.00      PROA H
ATOM   4013 HD12 LEU   277     -15.226  -0.331  19.500  1.00  0.00      PROA H
ATOM   4014 HD13 LEU   277     -13.788  -0.342  20.549  1.00  0.00      PROA H
ATOM   4015  CD2 LEU   277     -15.934   1.919  20.192  1.00  0.00      PROA C
ATOM   4016 HD21 LEU   277     -16.042   2.986  19.997  1.00  0.00      PROA H
ATOM   4017 HD22 LEU   277     -16.490   1.355  19.443  1.00  0.00      PROA H
ATOM   4018 HD23 LEU   277     -16.326   1.689  21.183  1.00  0.00      PROA H
ATOM   4019  C   LEU   277     -11.761   1.839  20.262  1.00  0.00      PROA C
ATOM   4020  O   LEU   277     -11.380   0.771  19.825  1.00  0.00      PROA O
ATOM   4021  N   LEU   278     -11.397   2.991  19.692  1.00  0.00      PROA N
ATOM   4022  H   LEU   278     -11.720   3.868  20.075  1.00  0.00      PROA H
ATOM   4023  CA  LEU   278     -10.548   3.067  18.530  1.00  0.00      PROA C
ATOM   4024  HA  LEU   278     -11.003   2.511  17.711  1.00  0.00      PROA H
ATOM   4025  CB  LEU   278     -10.364   4.530  18.103  1.00  0.00      PROA C
ATOM   4026  HB2 LEU   278     -10.054   5.124  18.963  1.00  0.00      PROA H
ATOM   4027  HB3 LEU   278      -9.600   4.589  17.328  1.00  0.00      PROA H
ATOM   4028  CG  LEU   278     -11.602   5.229  17.530  1.00  0.00      PROA C
ATOM   4029  HG  LEU   278     -12.385   5.262  18.288  1.00  0.00      PROA H
ATOM   4030  CD1 LEU   278     -11.245   6.659  17.110  1.00  0.00      PROA C
ATOM   4031 HD11 LEU   278     -10.464   6.630  16.350  1.00  0.00      PROA H
ATOM   4032 HD12 LEU   278     -12.128   7.150  16.703  1.00  0.00      PROA H
ATOM   4033 HD13 LEU   278     -10.887   7.214  17.977  1.00  0.00      PROA H
ATOM   4034  CD2 LEU   278     -12.167   4.450  16.346  1.00  0.00      PROA C
ATOM   4035 HD21 LEU   278     -12.449   3.448  16.671  1.00  0.00      PROA H
ATOM   4036 HD22 LEU   278     -13.045   4.965  15.956  1.00  0.00      PROA H
ATOM   4037 HD23 LEU   278     -11.411   4.378  15.564  1.00  0.00      PROA H
ATOM   4038  C   LEU   278      -9.184   2.456  18.755  1.00  0.00      PROA C
ATOM   4039  O   LEU   278      -8.630   1.799  17.880  1.00  0.00      PROA O
ATOM   4040  N   LYS   279      -8.620   2.631  19.962  1.00  0.00      PROA N
ATOM   4041  H   LYS   279      -9.059   3.236  20.641  1.00  0.00      PROA H
ATOM   4042  CA  LYS   279      -7.389   1.990  20.360  1.00  0.00      PROA C
ATOM   4043  HA  LYS   279      -6.587   2.294  19.688  1.00  0.00      PROA H
ATOM   4044  CB  LYS   279      -7.018   2.391  21.798  1.00  0.00      PROA C
ATOM   4045  HB2 LYS   279      -6.930   3.475  21.862  1.00  0.00      PROA H
ATOM   4046  HB3 LYS   279      -7.795   2.049  22.483  1.00  0.00      PROA H
ATOM   4047  CG  LYS   279      -5.694   1.802  22.294  1.00  0.00      PROA C
ATOM   4048  HG2 LYS   279      -5.651   0.742  22.046  1.00  0.00      PROA H
ATOM   4049  HG3 LYS   279      -4.863   2.321  21.815  1.00  0.00      PROA H
ATOM   4050  CD  LYS   279      -5.544   1.950  23.814  1.00  0.00      PROA C
ATOM   4051  HD2 LYS   279      -4.544   1.635  24.113  1.00  0.00      PROA H
ATOM   4052  HD3 LYS   279      -5.695   2.992  24.094  1.00  0.00      PROA H
ATOM   4053  CE  LYS   279      -6.562   1.097  24.569  1.00  0.00      PROA C
ATOM   4054  HE2 LYS   279      -7.571   1.402  24.290  1.00  0.00      PROA H
ATOM   4055  HE3 LYS   279      -6.417   0.047  24.315  1.00  0.00      PROA H
ATOM   4056  NZ  LYS   279      -6.411   1.254  26.029  1.00  0.00      PROA N
ATOM   4057  HZ1 LYS   279      -6.552   2.222  26.280  1.00  0.00      PROA H
ATOM   4058  HZ2 LYS   279      -7.095   0.681  26.501  1.00  0.00      PROA H
ATOM   4059  HZ3 LYS   279      -5.483   0.966  26.304  1.00  0.00      PROA H
ATOM   4060  C   LYS   279      -7.513   0.479  20.285  1.00  0.00      PROA C
ATOM   4061  O   LYS   279      -6.627  -0.215  19.796  1.00  0.00      PROA O
ATOM   4062  N   LYS   280      -8.662  -0.055  20.713  1.00  0.00      PROA N
ATOM   4063  H   LYS   280      -9.367   0.533  21.134  1.00  0.00      PROA H
ATOM   4064  CA  LYS   280      -8.937  -1.464  20.595  1.00  0.00      PROA C
ATOM   4065  HA  LYS   280      -8.085  -2.033  20.965  1.00  0.00      PROA H
ATOM   4066  CB  LYS   280     -10.192  -1.834  21.422  1.00  0.00      PROA C
ATOM   4067  HB2 LYS   280     -11.032  -1.217  21.104  1.00  0.00      PROA H
ATOM   4068  HB3 LYS   280     -10.434  -2.885  21.266  1.00  0.00      PROA H
ATOM   4069  CG  LYS   280     -10.006  -1.622  22.928  1.00  0.00      PROA C
ATOM   4070  HG2 LYS   280      -9.162  -2.216  23.278  1.00  0.00      PROA H
ATOM   4071  HG3 LYS   280      -9.814  -0.567  23.126  1.00  0.00      PROA H
ATOM   4072  CD  LYS   280     -11.222  -2.024  23.776  1.00  0.00      PROA C
ATOM   4073  HD2 LYS   280     -12.088  -1.435  23.474  1.00  0.00      PROA H
ATOM   4074  HD3 LYS   280     -11.434  -3.083  23.629  1.00  0.00      PROA H
ATOM   4075  CE  LYS   280     -11.027  -1.805  25.282  1.00  0.00      PROA C
ATOM   4076  HE2 LYS   280     -10.177  -2.394  25.628  1.00  0.00      PROA H
ATOM   4077  HE3 LYS   280     -10.838  -0.748  25.474  1.00  0.00      PROA H
ATOM   4078  NZ  LYS   280     -12.222  -2.213  26.049  1.00  0.00      PROA N
ATOM   4079  HZ1 LYS   280     -12.406  -3.193  25.891  1.00  0.00      PROA H
ATOM   4080  HZ2 LYS   280     -12.060  -2.056  27.034  1.00  0.00      PROA H
ATOM   4081  HZ3 LYS   280     -13.018  -1.669  25.748  1.00  0.00      PROA H
ATOM   4082  C   LYS   280      -9.130  -1.900  19.157  1.00  0.00      PROA C
ATOM   4083  O   LYS   280      -8.930  -3.060  18.817  1.00  0.00      PROA O
ATOM   4084  N   LEU   281      -9.480  -0.966  18.255  1.00  0.00      PROA N
ATOM   4085  H   LEU   281      -9.564   0.000  18.536  1.00  0.00      PROA H
ATOM   4086  CA  LEU   281      -9.749  -1.283  16.871  1.00  0.00      PROA C
ATOM   4087  HA  LEU   281     -10.031  -2.333  16.786  1.00  0.00      PROA H
ATOM   4088  CB  LEU   281     -10.905  -0.405  16.340  1.00  0.00      PROA C
ATOM   4089  HB2 LEU   281     -10.616   0.645  16.389  1.00  0.00      PROA H
ATOM   4090  HB3 LEU   281     -11.120  -0.674  15.305  1.00  0.00      PROA H
ATOM   4091  CG  LEU   281     -12.226  -0.530  17.106  1.00  0.00      PROA C
ATOM   4092  HG  LEU   281     -12.068  -0.256  18.150  1.00  0.00      PROA H
ATOM   4093  CD1 LEU   281     -13.298   0.391  16.518  1.00  0.00      PROA C
ATOM   4094 HD11 LEU   281     -13.475   0.125  15.476  1.00  0.00      PROA H
ATOM   4095 HD12 LEU   281     -14.224   0.280  17.083  1.00  0.00      PROA H
ATOM   4096 HD13 LEU   281     -12.960   1.426  16.575  1.00  0.00      PROA H
ATOM   4097  CD2 LEU   281     -12.710  -1.913  17.105  1.00  0.00      PROA C
ATOM   4098 HD21 LEU   281     -11.971  -2.558  17.579  1.00  0.00      PROA H
ATOM   4099 HD22 LEU   281     -13.649  -1.971  17.656  1.00  0.00      PROA H
ATOM   4100 HD23 LEU   281     -12.872  -2.241  16.078  1.00  0.00      PROA H
ATOM   4101  C   LEU   281      -8.551  -1.053  15.976  1.00  0.00      PROA C
ATOM   4102  O   LEU   281      -8.597  -1.344  14.779  1.00  0.00      PROA O
ATOM   4103  N   ASP   282      -7.425  -0.571  16.533  1.00  0.00      PROA N
ATOM   4104  H   ASP   282      -7.368  -0.453  17.535  1.00  0.00      PROA H
ATOM   4105  CA  ASP   282      -6.241  -0.195  15.778  1.00  0.00      PROA C
ATOM   4106  HA  ASP   282      -6.483   0.633  15.112  1.00  0.00      PROA H
ATOM   4107  CB  ASP   282      -5.133   0.236  16.771  1.00  0.00      PROA C
ATOM   4108  HB2 ASP   282      -5.498   1.055  17.390  1.00  0.00      PROA H
ATOM   4109  HB3 ASP   282      -4.866  -0.608  17.407  1.00  0.00      PROA H
ATOM   4110  CG  ASP   282      -3.872   0.708  16.047  1.00  0.00      PROA C
ATOM   4111  OD1 ASP   282      -2.775   0.271  16.465  1.00  0.00      PROA O
ATOM   4112  OD2 ASP   282      -3.996   1.497  15.076  1.00  0.00      PROA O
ATOM   4113  C   ASP   282      -5.709  -1.322  14.906  1.00  0.00      PROA C
ATOM   4114  O   ASP   282      -5.526  -1.187  13.700  1.00  0.00      PROA O
ATOM   4115  N   SER   283      -5.564  -2.522  15.487  1.00  0.00      PROA N
ATOM   4116  H   SER   283      -5.820  -2.647  16.456  1.00  0.00      PROA H
ATOM   4117  CA  SER   283      -5.047  -3.676  14.782  1.00  0.00      PROA C
ATOM   4118  HA  SER   283      -4.097  -3.421  14.313  1.00  0.00      PROA H
ATOM   4119  CB  SER   283      -4.818  -4.861  15.741  1.00  0.00      PROA C
ATOM   4120  HB2 SER   283      -5.683  -4.973  16.394  1.00  0.00      PROA H
ATOM   4121  HB3 SER   283      -4.678  -5.775  15.163  1.00  0.00      PROA H
ATOM   4122  OG  SER   283      -3.659  -4.634  16.539  1.00  0.00      PROA O
ATOM   4123  HG  SER   283      -3.528  -5.379  17.131  1.00  0.00      PROA H
ATOM   4124  C   SER   283      -5.922  -4.130  13.637  1.00  0.00      PROA C
ATOM   4125  O   SER   283      -5.450  -4.504  12.567  1.00  0.00      PROA O
ATOM   4126  N   LEU   284      -7.249  -4.074  13.832  1.00  0.00      PROA N
ATOM   4127  H   LEU   284      -7.617  -3.812  14.736  1.00  0.00      PROA H
ATOM   4128  CA  LEU   284      -8.182  -4.380  12.784  1.00  0.00      PROA C
ATOM   4129  HA  LEU   284      -7.955  -5.362  12.369  1.00  0.00      PROA H
ATOM   4130  CB  LEU   284      -9.605  -4.387  13.323  1.00  0.00      PROA C
ATOM   4131  HB2 LEU   284      -9.678  -5.095  14.149  1.00  0.00      PROA H
ATOM   4132  HB3 LEU   284      -9.866  -3.390  13.677  1.00  0.00      PROA H
ATOM   4133  CG  LEU   284     -10.606  -4.798  12.239  1.00  0.00      PROA C
ATOM   4134  HG  LEU   284     -10.535  -4.108  11.398  1.00  0.00      PROA H
ATOM   4135  CD1 LEU   284     -10.410  -6.169  11.681  1.00  0.00      PROA C
ATOM   4136 HD11 LEU   284     -10.501  -6.904  12.481  1.00  0.00      PROA H
ATOM   4137 HD12 LEU   284     -11.167  -6.365  10.922  1.00  0.00      PROA H
ATOM   4138 HD13 LEU   284      -9.419  -6.242  11.233  1.00  0.00      PROA H
ATOM   4139  CD2 LEU   284     -11.917  -4.826  12.836  1.00  0.00      PROA C
ATOM   4140 HD21 LEU   284     -12.162  -3.836  13.221  1.00  0.00      PROA H
ATOM   4141 HD22 LEU   284     -12.652  -5.116  12.086  1.00  0.00      PROA H
ATOM   4142 HD23 LEU   284     -11.929  -5.546  13.653  1.00  0.00      PROA H
ATOM   4143  C   LEU   284      -8.107  -3.409  11.625  1.00  0.00      PROA C
ATOM   4144  O   LEU   284      -8.039  -3.775  10.454  1.00  0.00      PROA O
ATOM   4145  N   CYS   285      -8.044  -2.107  11.918  1.00  0.00      PROA N
ATOM   4146  H   CYS   285      -8.120  -1.801  12.877  1.00  0.00      PROA H
ATOM   4147  CA  CYS   285      -7.868  -1.108  10.887  1.00  0.00      PROA C
ATOM   4148  HA  CYS   285      -8.655  -1.214  10.140  1.00  0.00      PROA H
ATOM   4149  CB  CYS   285      -7.936   0.311  11.484  1.00  0.00      PROA C
ATOM   4150  HB2 CYS   285      -7.181   0.414  12.263  1.00  0.00      PROA H
ATOM   4151  HB3 CYS   285      -7.751   1.045  10.700  1.00  0.00      PROA H
ATOM   4152  SG  CYS   285      -9.558   0.670  12.221  1.00  0.00      PROA S
ATOM   4153  HG  CYS   285      -9.263   1.907  12.612  1.00  0.00      PROA H
ATOM   4154  C   CYS   285      -6.564  -1.272  10.126  1.00  0.00      PROA C
ATOM   4155  O   CYS   285      -6.510  -1.129   8.907  1.00  0.00      PROA O
ATOM   4156  N   VAL   286      -5.472  -1.597  10.844  1.00  0.00      PROA N
ATOM   4157  H   VAL   286      -5.534  -1.679  11.849  1.00  0.00      PROA H
ATOM   4158  CA  VAL   286      -4.175  -1.846  10.249  1.00  0.00      PROA C
ATOM   4159  HA  VAL   286      -3.910  -1.015   9.596  1.00  0.00      PROA H
ATOM   4160  CB  VAL   286      -3.083  -1.991  11.303  1.00  0.00      PROA C
ATOM   4161  HB  VAL   286      -3.384  -2.735  12.040  1.00  0.00      PROA H
ATOM   4162  CG1 VAL   286      -1.757  -2.438  10.666  1.00  0.00      PROA C
ATOM   4163 HG11 VAL   286      -1.438  -1.698   9.932  1.00  0.00      PROA H
ATOM   4164 HG12 VAL   286      -0.995  -2.534  11.439  1.00  0.00      PROA H
ATOM   4165 HG13 VAL   286      -1.897  -3.401  10.173  1.00  0.00      PROA H
ATOM   4166  CG2 VAL   286      -2.872  -0.653  12.022  1.00  0.00      PROA C
ATOM   4167 HG21 VAL   286      -3.801  -0.350  12.506  1.00  0.00      PROA H
ATOM   4168 HG22 VAL   286      -2.090  -0.763  12.773  1.00  0.00      PROA H
ATOM   4169 HG23 VAL   286      -2.576   0.106  11.298  1.00  0.00      PROA H
ATOM   4170  C   VAL   286      -4.194  -3.059   9.351  1.00  0.00      PROA C
ATOM   4171  O   VAL   286      -3.579  -3.088   8.292  1.00  0.00      PROA O
ATOM   4172  N   SER   287      -4.920  -4.117   9.746  1.00  0.00      PROA N
ATOM   4173  H   SER   287      -5.375  -4.108  10.648  1.00  0.00      PROA H
ATOM   4174  CA  SER   287      -5.090  -5.299   8.927  1.00  0.00      PROA C
ATOM   4175  HA  SER   287      -4.113  -5.674   8.623  1.00  0.00      PROA H
ATOM   4176  CB  SER   287      -5.824  -6.416   9.690  1.00  0.00      PROA C
ATOM   4177  HB2 SER   287      -5.777  -7.340   9.115  1.00  0.00      PROA H
ATOM   4178  HB3 SER   287      -5.348  -6.567  10.659  1.00  0.00      PROA H
ATOM   4179  OG  SER   287      -7.188  -6.115   9.918  1.00  0.00      PROA O
ATOM   4180  HG  SER   287      -7.600  -6.839  10.395  1.00  0.00      PROA H
ATOM   4181  C   SER   287      -5.814  -4.997   7.645  1.00  0.00      PROA C
ATOM   4182  O   SER   287      -5.414  -5.415   6.566  1.00  0.00      PROA O
ATOM   4183  N   PHE   288      -6.873  -4.184   7.741  1.00  0.00      PROA N
ATOM   4184  H   PHE   288      -7.178  -3.858   8.647  1.00  0.00      PROA H
ATOM   4185  CA  PHE   288      -7.625  -3.732   6.611  1.00  0.00      PROA C
ATOM   4186  HA  PHE   288      -8.035  -4.591   6.080  1.00  0.00      PROA H
ATOM   4187  CB  PHE   288      -8.744  -2.846   7.144  1.00  0.00      PROA C
ATOM   4188  HB2 PHE   288      -9.299  -3.383   7.912  1.00  0.00      PROA H
ATOM   4189  HB3 PHE   288      -8.317  -1.939   7.572  1.00  0.00      PROA H
ATOM   4190  CG  PHE   288      -9.590  -2.520   6.086  1.00  0.00      PROA C
ATOM   4191  CD1 PHE   288     -10.349  -3.575   5.895  1.00  0.00      PROA C
ATOM   4192  HD1 PHE   288     -10.059  -4.538   6.314  1.00  0.00      PROA H
ATOM   4193  CE1 PHE   288     -11.340  -3.173   5.195  1.00  0.00      PROA C
ATOM   4194  HE1 PHE   288     -12.305  -3.674   5.277  1.00  0.00      PROA H
ATOM   4195  CZ  PHE   288     -11.490  -2.089   4.215  1.00  0.00      PROA C
ATOM   4196  HZ  PHE   288     -12.183  -2.200   3.381  1.00  0.00      PROA H
ATOM   4197  CE2 PHE   288     -10.734  -1.048   4.461  1.00  0.00      PROA C
ATOM   4198  HE2 PHE   288     -10.905  -0.112   3.930  1.00  0.00      PROA H
ATOM   4199  CD2 PHE   288      -9.741  -1.254   5.423  1.00  0.00      PROA C
ATOM   4200  HD2 PHE   288      -9.072  -0.428   5.666  1.00  0.00      PROA H
ATOM   4201  C   PHE   288      -6.770  -2.944   5.648  1.00  0.00      PROA C
ATOM   4202  O   PHE   288      -6.872  -3.099   4.437  1.00  0.00      PROA O
ATOM   4203  N   ALA   289      -5.870  -2.112   6.193  1.00  0.00      PROA N
ATOM   4204  H   ALA   289      -5.882  -1.936   7.188  1.00  0.00      PROA H
ATOM   4205  CA  ALA   289      -4.872  -1.450   5.396  1.00  0.00      PROA C
ATOM   4206  HA  ALA   289      -5.354  -0.919   4.576  1.00  0.00      PROA H
ATOM   4207  CB  ALA   289      -4.100  -0.454   6.258  1.00  0.00      PROA C
ATOM   4208  HB1 ALA   289      -3.614  -0.982   7.079  1.00  0.00      PROA H
ATOM   4209  HB2 ALA   289      -3.345   0.045   5.650  1.00  0.00      PROA H
ATOM   4210  HB3 ALA   289      -4.789   0.288   6.662  1.00  0.00      PROA H
ATOM   4211  C   ALA   289      -3.908  -2.416   4.746  1.00  0.00      PROA C
ATOM   4212  O   ALA   289      -3.455  -2.217   3.622  1.00  0.00      PROA O
ATOM   4213  N   TYR   290      -3.606  -3.524   5.443  1.00  0.00      PROA N
ATOM   4214  H   TYR   290      -4.070  -3.710   6.321  1.00  0.00      PROA H
ATOM   4215  CA  TYR   290      -2.635  -4.508   5.026  1.00  0.00      PROA C
ATOM   4216  HA  TYR   290      -1.730  -4.005   4.686  1.00  0.00      PROA H
ATOM   4217  CB  TYR   290      -2.278  -5.446   6.207  1.00  0.00      PROA C
ATOM   4218  HB2 TYR   290      -2.839  -5.146   7.092  1.00  0.00      PROA H
ATOM   4219  HB3 TYR   290      -2.534  -6.473   5.946  1.00  0.00      PROA H
ATOM   4220  CG  TYR   290      -0.819  -5.402   6.546  1.00  0.00      PROA C
ATOM   4221  CD1 TYR   290      -0.389  -4.861   7.769  1.00  0.00      PROA C
ATOM   4222  HD1 TYR   290      -1.114  -4.425   8.456  1.00  0.00      PROA H
ATOM   4223  CE1 TYR   290       0.965  -4.874   8.115  1.00  0.00      PROA C
ATOM   4224  HE1 TYR   290       1.288  -4.459   9.069  1.00  0.00      PROA H
ATOM   4225  CZ  TYR   290       1.901  -5.421   7.234  1.00  0.00      PROA C
ATOM   4226  OH  TYR   290       3.263  -5.406   7.567  1.00  0.00      PROA O
ATOM   4227  HH  TYR   290       3.437  -4.999   8.419  1.00  0.00      PROA H
ATOM   4228  CE2 TYR   290       1.491  -5.969   6.018  1.00  0.00      PROA C
ATOM   4229  HE2 TYR   290       2.226  -6.397   5.337  1.00  0.00      PROA H
ATOM   4230  CD2 TYR   290       0.132  -5.967   5.679  1.00  0.00      PROA C
ATOM   4231  HD2 TYR   290      -0.186  -6.407   4.734  1.00  0.00      PROA H
ATOM   4232  C   TYR   290      -3.157  -5.350   3.888  1.00  0.00      PROA C
ATOM   4233  O   TYR   290      -2.377  -5.937   3.146  1.00  0.00      PROA O
ATOM   4234  N   ILE   291      -4.484  -5.380   3.664  1.00  0.00      PROA N
ATOM   4235  H   ILE   291      -5.116  -4.927   4.310  1.00  0.00      PROA H
ATOM   4236  CA  ILE   291      -5.116  -6.035   2.528  1.00  0.00      PROA C
ATOM   4237  HA  ILE   291      -4.894  -7.102   2.554  1.00  0.00      PROA H
ATOM   4238  CB  ILE   291      -6.629  -5.846   2.568  1.00  0.00      PROA C
ATOM   4239  HB  ILE   291      -6.863  -4.782   2.532  1.00  0.00      PROA H
ATOM   4240  CG2 ILE   291      -7.298  -6.542   1.368  1.00  0.00      PROA C
ATOM   4241 HG21 ILE   291      -7.076  -7.609   1.396  1.00  0.00      PROA H
ATOM   4242 HG22 ILE   291      -8.376  -6.395   1.416  1.00  0.00      PROA H
ATOM   4243 HG23 ILE   291      -6.914  -6.117   0.440  1.00  0.00      PROA H
ATOM   4244  CG1 ILE   291      -7.191  -6.387   3.897  1.00  0.00      PROA C
ATOM   4245 HG12 ILE   291      -6.870  -7.419   4.034  1.00  0.00      PROA H
ATOM   4246 HG13 ILE   291      -6.821  -5.779   4.723  1.00  0.00      PROA H
ATOM   4247  CD1 ILE   291      -8.709  -6.370   3.967  1.00  0.00      PROA C
ATOM   4248 HD11 ILE   291      -9.116  -6.988   3.166  1.00  0.00      PROA H
ATOM   4249 HD12 ILE   291      -9.033  -6.765   4.930  1.00  0.00      PROA H
ATOM   4250 HD13 ILE   291      -9.067  -5.347   3.854  1.00  0.00      PROA H
ATOM   4251  C   ILE   291      -4.551  -5.564   1.195  1.00  0.00      PROA C
ATOM   4252  O   ILE   291      -4.456  -6.320   0.224  1.00  0.00      PROA O
ATOM   4253  N   ASN   292      -4.063  -4.305   1.147  1.00  0.00      PROA N
ATOM   4254  H   ASN   292      -4.154  -3.697   1.948  1.00  0.00      PROA H
ATOM   4255  CA  ASN   292      -3.391  -3.728   0.001  1.00  0.00      PROA C
ATOM   4256  HA  ASN   292      -4.078  -3.696  -0.845  1.00  0.00      PROA H
ATOM   4257  CB  ASN   292      -2.924  -2.295   0.327  1.00  0.00      PROA C
ATOM   4258  HB2 ASN   292      -2.614  -2.242   1.371  1.00  0.00      PROA H
ATOM   4259  HB3 ASN   292      -2.083  -2.032  -0.315  1.00  0.00      PROA H
ATOM   4260  CG  ASN   292      -4.056  -1.310   0.093  1.00  0.00      PROA C
ATOM   4261  OD1 ASN   292      -4.648  -1.249  -0.979  1.00  0.00      PROA O
ATOM   4262  ND2 ASN   292      -4.364  -0.505   1.126  1.00  0.00      PROA N
ATOM   4263 HD21 ASN   292      -5.108   0.171   1.030  1.00  0.00      PROA H
ATOM   4264 HD22 ASN   292      -3.851  -0.581   1.992  1.00  0.00      PROA H
ATOM   4265  C   ASN   292      -2.180  -4.515  -0.466  1.00  0.00      PROA C
ATOM   4266  O   ASN   292      -1.826  -4.483  -1.633  1.00  0.00      PROA O
ATOM   4267  N   CYS   293      -1.559  -5.300   0.429  1.00  0.00      PROA N
ATOM   4268  H   CYS   293      -1.957  -5.432   1.348  1.00  0.00      PROA H
ATOM   4269  CA  CYS   293      -0.319  -5.978   0.125  1.00  0.00      PROA C
ATOM   4270  HA  CYS   293       0.229  -5.413  -0.630  1.00  0.00      PROA H
ATOM   4271  CB  CYS   293       0.546  -6.095   1.402  1.00  0.00      PROA C
ATOM   4272  HB2 CYS   293       0.024  -6.702   2.142  1.00  0.00      PROA H
ATOM   4273  HB3 CYS   293       1.499  -6.564   1.155  1.00  0.00      PROA H
ATOM   4274  SG  CYS   293       0.905  -4.484   2.164  1.00  0.00      PROA S
ATOM   4275  HG  CYS   293       1.625  -4.965   3.174  1.00  0.00      PROA H
ATOM   4276  C   CYS   293      -0.567  -7.366  -0.436  1.00  0.00      PROA C
ATOM   4277  O   CYS   293       0.343  -8.172  -0.615  1.00  0.00      PROA O
ATOM   4278  N   CYS   294      -1.833  -7.690  -0.744  1.00  0.00      PROA N
ATOM   4279  H   CYS   294      -2.582  -7.042  -0.545  1.00  0.00      PROA H
ATOM   4280  CA  CYS   294      -2.168  -8.949  -1.357  1.00  0.00      PROA C
ATOM   4281  HA  CYS   294      -1.292  -9.348  -1.868  1.00  0.00      PROA H
ATOM   4282  CB  CYS   294      -2.629  -9.949  -0.265  1.00  0.00      PROA C
ATOM   4283  HB2 CYS   294      -2.515 -10.968  -0.634  1.00  0.00      PROA H
ATOM   4284  HB3 CYS   294      -2.020  -9.817   0.630  1.00  0.00      PROA H
ATOM   4285  SG  CYS   294      -4.371  -9.802   0.284  1.00  0.00      PROA S
ATOM   4286  HG  CYS   294      -4.322 -10.794   1.168  1.00  0.00      PROA H
ATOM   4287  C   CYS   294      -3.272  -8.779  -2.370  1.00  0.00      PROA C
ATOM   4288  O   CYS   294      -3.576  -9.700  -3.122  1.00  0.00      PROA O
ATOM   4289  N   ILE   295      -3.905  -7.592  -2.430  1.00  0.00      PROA N
ATOM   4290  H   ILE   295      -3.604  -6.829  -1.841  1.00  0.00      PROA H
ATOM   4291  CA  ILE   295      -5.022  -7.365  -3.326  1.00  0.00      PROA C
ATOM   4292  HA  ILE   295      -5.693  -8.224  -3.297  1.00  0.00      PROA H
ATOM   4293  CB  ILE   295      -5.812  -6.118  -2.927  1.00  0.00      PROA C
ATOM   4294  HB  ILE   295      -6.035  -6.155  -1.860  1.00  0.00      PROA H
ATOM   4295  CG2 ILE   295      -5.003  -4.842  -3.220  1.00  0.00      PROA C
ATOM   4296 HG21 ILE   295      -4.779  -4.790  -4.286  1.00  0.00      PROA H
ATOM   4297 HG22 ILE   295      -5.583  -3.967  -2.928  1.00  0.00      PROA H
ATOM   4298 HG23 ILE   295      -4.071  -4.864  -2.655  1.00  0.00      PROA H
ATOM   4299  CG1 ILE   295      -7.179  -6.066  -3.632  1.00  0.00      PROA C
ATOM   4300 HG12 ILE   295      -7.682  -5.131  -3.385  1.00  0.00      PROA H
ATOM   4301 HG13 ILE   295      -7.035  -6.126  -4.711  1.00  0.00      PROA H
ATOM   4302  CD1 ILE   295      -8.095  -7.214  -3.217  1.00  0.00      PROA C
ATOM   4303 HD11 ILE   295      -8.271  -7.169  -2.143  1.00  0.00      PROA H
ATOM   4304 HD12 ILE   295      -9.046  -7.130  -3.744  1.00  0.00      PROA H
ATOM   4305 HD13 ILE   295      -7.624  -8.165  -3.469  1.00  0.00      PROA H
ATOM   4306  C   ILE   295      -4.593  -7.260  -4.781  1.00  0.00      PROA C
ATOM   4307  O   ILE   295      -5.344  -7.575  -5.695  1.00  0.00      PROA O
ATOM   4308  N   ASN   296      -3.349  -6.842  -5.063  1.00  0.00      PROA N
ATOM   4309  H   ASN   296      -2.703  -6.637  -4.314  1.00  0.00      PROA H
ATOM   4310  CA  ASN   296      -2.861  -6.663  -6.416  1.00  0.00      PROA C
ATOM   4311  HA  ASN   296      -3.537  -6.005  -6.962  1.00  0.00      PROA H
ATOM   4312  CB  ASN   296      -1.449  -6.035  -6.440  1.00  0.00      PROA C
ATOM   4313  HB2 ASN   296      -0.766  -6.652  -5.856  1.00  0.00      PROA H
ATOM   4314  HB3 ASN   296      -1.094  -5.976  -7.470  1.00  0.00      PROA H
ATOM   4315  CG  ASN   296      -1.445  -4.631  -5.854  1.00  0.00      PROA C
ATOM   4316  OD1 ASN   296      -1.875  -4.399  -4.732  1.00  0.00      PROA O
ATOM   4317  ND2 ASN   296      -0.972  -3.654  -6.663  1.00  0.00      PROA N
ATOM   4318 HD21 ASN   296      -0.943  -2.700  -6.334  1.00  0.00      PROA H
ATOM   4319 HD22 ASN   296      -0.651  -3.883  -7.593  1.00  0.00      PROA H
ATOM   4320  C   ASN   296      -2.813  -7.934  -7.247  1.00  0.00      PROA C
ATOM   4321  O   ASN   296      -3.372  -7.936  -8.350  1.00  0.00      PROA O
ATOM   4322  N   PRO   297      -2.269  -9.068  -6.776  1.00  0.00      PROA N
ATOM   4323  CD  PRO   297      -1.439  -9.238  -5.567  1.00  0.00      PROA C
ATOM   4324  HD2 PRO   297      -1.883  -8.685  -4.740  1.00  0.00      PROA H
ATOM   4325  HD3 PRO   297      -0.435  -8.860  -5.759  1.00  0.00      PROA H
ATOM   4326  CG  PRO   297      -1.453 -10.740  -5.334  1.00  0.00      PROA C
ATOM   4327  HG2 PRO   297      -2.321 -11.006  -4.731  1.00  0.00      PROA H
ATOM   4328  HG3 PRO   297      -0.544 -11.035  -4.811  1.00  0.00      PROA H
ATOM   4329  CB  PRO   297      -1.518 -11.314  -6.746  1.00  0.00      PROA C
ATOM   4330  HB2 PRO   297      -2.018 -12.283  -6.722  1.00  0.00      PROA H
ATOM   4331  HB3 PRO   297      -0.508 -11.437  -7.136  1.00  0.00      PROA H
ATOM   4332  CA  PRO   297      -2.319 -10.289  -7.563  1.00  0.00      PROA C
ATOM   4333  HA  PRO   297      -1.713 -10.167  -8.461  1.00  0.00      PROA H
ATOM   4334  C   PRO   297      -3.739 -10.754  -7.772  1.00  0.00      PROA C
ATOM   4335  O   PRO   297      -4.023 -11.354  -8.801  1.00  0.00      PROA O
ATOM   4336  N   ILE   298      -4.649 -10.489  -6.818  1.00  0.00      PROA N
ATOM   4337  H   ILE   298      -4.362 -10.051  -5.955  1.00  0.00      PROA H
ATOM   4338  CA  ILE   298      -6.051 -10.810  -6.975  1.00  0.00      PROA C
ATOM   4339  HA  ILE   298      -6.159 -11.872  -7.198  1.00  0.00      PROA H
ATOM   4340  CB  ILE   298      -6.840 -10.501  -5.708  1.00  0.00      PROA C
ATOM   4341  HB  ILE   298      -6.654  -9.470  -5.406  1.00  0.00      PROA H
ATOM   4342  CG2 ILE   298      -8.349 -10.684  -5.950  1.00  0.00      PROA C
ATOM   4343 HG21 ILE   298      -8.548 -11.714  -6.247  1.00  0.00      PROA H
ATOM   4344 HG22 ILE   298      -8.895 -10.458  -5.034  1.00  0.00      PROA H
ATOM   4345 HG23 ILE   298      -8.675 -10.010  -6.742  1.00  0.00      PROA H
ATOM   4346  CG1 ILE   298      -6.375 -11.385  -4.539  1.00  0.00      PROA C
ATOM   4347 HG12 ILE   298      -5.335 -11.161  -4.304  1.00  0.00      PROA H
ATOM   4348 HG13 ILE   298      -6.995 -11.189  -3.665  1.00  0.00      PROA H
ATOM   4349  CD1 ILE   298      -6.470 -12.878  -4.850  1.00  0.00      PROA C
ATOM   4350 HD11 ILE   298      -5.844 -13.110  -5.711  1.00  0.00      PROA H
ATOM   4351 HD12 ILE   298      -6.128 -13.451  -3.988  1.00  0.00      PROA H
ATOM   4352 HD13 ILE   298      -7.505 -13.138  -5.072  1.00  0.00      PROA H
ATOM   4353  C   ILE   298      -6.676 -10.091  -8.145  1.00  0.00      PROA C
ATOM   4354  O   ILE   298      -7.324 -10.699  -8.996  1.00  0.00      PROA O
ATOM   4355  N   ILE   299      -6.430  -8.773  -8.261  1.00  0.00      PROA N
ATOM   4356  H   ILE   299      -5.900  -8.294  -7.547  1.00  0.00      PROA H
ATOM   4357  CA  ILE   299      -6.888  -7.966  -9.377  1.00  0.00      PROA C
ATOM   4358  HA  ILE   299      -7.975  -8.014  -9.438  1.00  0.00      PROA H
ATOM   4359  CB  ILE   299      -6.469  -6.504  -9.202  1.00  0.00      PROA C
ATOM   4360  HB  ILE   299      -5.403  -6.455  -8.977  1.00  0.00      PROA H
ATOM   4361  CG2 ILE   299      -6.742  -5.699 -10.487  1.00  0.00      PROA C
ATOM   4362 HG21 ILE   299      -7.807  -5.734 -10.719  1.00  0.00      PROA H
ATOM   4363 HG22 ILE   299      -6.437  -4.663 -10.340  1.00  0.00      PROA H
ATOM   4364 HG23 ILE   299      -6.177  -6.129 -11.314  1.00  0.00      PROA H
ATOM   4365  CG1 ILE   299      -7.209  -5.877  -8.006  1.00  0.00      PROA C
ATOM   4366 HG12 ILE   299      -8.284  -5.937  -8.172  1.00  0.00      PROA H
ATOM   4367 HG13 ILE   299      -6.952  -6.417  -7.095  1.00  0.00      PROA H
ATOM   4368  CD1 ILE   299      -6.861  -4.406  -7.781  1.00  0.00      PROA C
ATOM   4369 HD11 ILE   299      -7.124  -3.830  -8.668  1.00  0.00      PROA H
ATOM   4370 HD12 ILE   299      -7.417  -4.027  -6.924  1.00  0.00      PROA H
ATOM   4371 HD13 ILE   299      -5.792  -4.310  -7.591  1.00  0.00      PROA H
ATOM   4372  C   ILE   299      -6.352  -8.487 -10.691  1.00  0.00      PROA C
ATOM   4373  O   ILE   299      -7.084  -8.656 -11.671  1.00  0.00      PROA O
ATOM   4374  N   TYR   300      -5.044  -8.801 -10.717  1.00  0.00      PROA N
ATOM   4375  H   TYR   300      -4.479  -8.682  -9.888  1.00  0.00      PROA H
ATOM   4376  CA  TYR   300      -4.387  -9.314 -11.899  1.00  0.00      PROA C
ATOM   4377  HA  TYR   300      -4.493  -8.598 -12.714  1.00  0.00      PROA H
ATOM   4378  CB  TYR   300      -2.874  -9.550 -11.643  1.00  0.00      PROA C
ATOM   4379  HB2 TYR   300      -2.749 -10.332 -10.893  1.00  0.00      PROA H
ATOM   4380  HB3 TYR   300      -2.391  -9.858 -12.571  1.00  0.00      PROA H
ATOM   4381  CG  TYR   300      -2.133  -8.336 -11.142  1.00  0.00      PROA C
ATOM   4382  CD1 TYR   300      -2.621  -7.033 -11.339  1.00  0.00      PROA C
ATOM   4383  HD1 TYR   300      -3.556  -6.877 -11.877  1.00  0.00      PROA H
ATOM   4384  CE1 TYR   300      -1.925  -5.923 -10.852  1.00  0.00      PROA C
ATOM   4385  HE1 TYR   300      -2.328  -4.921 -10.996  1.00  0.00      PROA H
ATOM   4386  CZ  TYR   300      -0.717  -6.102 -10.185  1.00  0.00      PROA C
ATOM   4387  OH  TYR   300      -0.026  -4.993  -9.676  1.00  0.00      PROA O
ATOM   4388  HH  TYR   300      -0.476  -4.161  -9.844  1.00  0.00      PROA H
ATOM   4389  CE2 TYR   300      -0.201  -7.384  -9.987  1.00  0.00      PROA C
ATOM   4390  HE2 TYR   300       0.744  -7.516  -9.461  1.00  0.00      PROA H
ATOM   4391  CD2 TYR   300      -0.907  -8.495 -10.467  1.00  0.00      PROA C
ATOM   4392  HD2 TYR   300      -0.495  -9.492 -10.313  1.00  0.00      PROA H
ATOM   4393  C   TYR   300      -5.002 -10.619 -12.357  1.00  0.00      PROA C
ATOM   4394  O   TYR   300      -5.295 -10.812 -13.536  1.00  0.00      PROA O
ATOM   4395  N   VAL   301      -5.264 -11.533 -11.405  1.00  0.00      PROA N
ATOM   4396  H   VAL   301      -5.012 -11.348 -10.444  1.00  0.00      PROA H
ATOM   4397  CA  VAL   301      -5.903 -12.804 -11.663  1.00  0.00      PROA C
ATOM   4398  HA  VAL   301      -5.367 -13.327 -12.455  1.00  0.00      PROA H
ATOM   4399  CB  VAL   301      -5.914 -13.695 -10.421  1.00  0.00      PROA C
ATOM   4400  HB  VAL   301      -6.287 -13.127  -9.568  1.00  0.00      PROA H
ATOM   4401  CG1 VAL   301      -6.818 -14.925 -10.619  1.00  0.00      PROA C
ATOM   4402 HG11 VAL   301      -6.453 -15.512 -11.462  1.00  0.00      PROA H
ATOM   4403 HG12 VAL   301      -6.803 -15.537  -9.717  1.00  0.00      PROA H
ATOM   4404 HG13 VAL   301      -7.838 -14.598 -10.819  1.00  0.00      PROA H
ATOM   4405  CG2 VAL   301      -4.487 -14.156 -10.094  1.00  0.00      PROA C
ATOM   4406 HG21 VAL   301      -3.858 -13.285  -9.906  1.00  0.00      PROA H
ATOM   4407 HG22 VAL   301      -4.503 -14.790  -9.208  1.00  0.00      PROA H
ATOM   4408 HG23 VAL   301      -4.084 -14.718 -10.937  1.00  0.00      PROA H
ATOM   4409  C   VAL   301      -7.303 -12.633 -12.197  1.00  0.00      PROA C
ATOM   4410  O   VAL   301      -7.683 -13.296 -13.152  1.00  0.00      PROA O
ATOM   4411  N   VAL   302      -8.095 -11.712 -11.619  1.00  0.00      PROA N
ATOM   4412  H   VAL   302      -7.752 -11.168 -10.841  1.00  0.00      PROA H
ATOM   4413  CA  VAL   302      -9.451 -11.454 -12.068  1.00  0.00      PROA C
ATOM   4414  HA  VAL   302     -10.019 -12.384 -12.060  1.00  0.00      PROA H
ATOM   4415  CB  VAL   302     -10.165 -10.448 -11.166  1.00  0.00      PROA C
ATOM   4416  HB  VAL   302      -9.527  -9.577 -11.015  1.00  0.00      PROA H
ATOM   4417  CG1 VAL   302     -11.490  -9.993 -11.808  1.00  0.00      PROA C
ATOM   4418 HG11 VAL   302     -12.138 -10.856 -11.957  1.00  0.00      PROA H
ATOM   4419 HG12 VAL   302     -11.985  -9.277 -11.151  1.00  0.00      PROA H
ATOM   4420 HG13 VAL   302     -11.285  -9.522 -12.769  1.00  0.00      PROA H
ATOM   4421  CG2 VAL   302     -10.439 -11.081  -9.793  1.00  0.00      PROA C
ATOM   4422 HG21 VAL   302      -9.495 -11.371  -9.331  1.00  0.00      PROA H
ATOM   4423 HG22 VAL   302     -10.948 -10.359  -9.155  1.00  0.00      PROA H
ATOM   4424 HG23 VAL   302     -11.068 -11.963  -9.918  1.00  0.00      PROA H
ATOM   4425  C   VAL   302      -9.503 -10.944 -13.489  1.00  0.00      PROA C
ATOM   4426  O   VAL   302     -10.238 -11.460 -14.332  1.00  0.00      PROA O
ATOM   4427  N   ALA   303      -8.677  -9.931 -13.820  1.00  0.00      PROA N
ATOM   4428  H   ALA   303      -8.086  -9.512 -13.117  1.00  0.00      PROA H
ATOM   4429  CA  ALA   303      -8.603  -9.412 -15.165  1.00  0.00      PROA C
ATOM   4430  HA  ALA   303      -9.590  -9.072 -15.479  1.00  0.00      PROA H
ATOM   4431  CB  ALA   303      -7.623  -8.234 -15.219  1.00  0.00      PROA C
ATOM   4432  HB1 ALA   303      -6.634  -8.569 -14.909  1.00  0.00      PROA H
ATOM   4433  HB2 ALA   303      -7.573  -7.848 -16.237  1.00  0.00      PROA H
ATOM   4434  HB3 ALA   303      -7.966  -7.445 -14.549  1.00  0.00      PROA H
ATOM   4435  C   ALA   303      -8.163 -10.471 -16.148  1.00  0.00      PROA C
ATOM   4436  O   ALA   303      -8.739 -10.638 -17.217  1.00  0.00      PROA O
ATOM   4437  N   GLY   304      -7.161 -11.280 -15.754  1.00  0.00      PROA N
ATOM   4438  H   GLY   304      -6.688 -11.109 -14.878  1.00  0.00      PROA H
ATOM   4439  CA  GLY   304      -6.716 -12.412 -16.545  1.00  0.00      PROA C
ATOM   4440  HA2 GLY   304      -6.342 -12.059 -17.507  1.00  0.00      PROA H
ATOM   4441  HA3 GLY   304      -5.919 -12.935 -16.016  1.00  0.00      PROA H
ATOM   4442  C   GLY   304      -7.812 -13.409 -16.820  1.00  0.00      PROA C
ATOM   4443  O   GLY   304      -7.990 -13.908 -17.925  1.00  0.00      PROA O
ATOM   4444  N   GLN   305      -8.637 -13.699 -15.808  1.00  0.00      PROA N
ATOM   4445  H   GLN   305      -8.472 -13.306 -14.892  1.00  0.00      PROA H
ATOM   4446  CA  GLN   305      -9.775 -14.561 -15.960  1.00  0.00      PROA C
ATOM   4447  HA  GLN   305      -9.455 -15.514 -16.381  1.00  0.00      PROA H
ATOM   4448  CB  GLN   305     -10.438 -14.814 -14.600  1.00  0.00      PROA C
ATOM   4449  HB2 GLN   305     -10.605 -13.863 -14.094  1.00  0.00      PROA H
ATOM   4450  HB3 GLN   305     -11.393 -15.318 -14.750  1.00  0.00      PROA H
ATOM   4451  CG  GLN   305      -9.657 -15.694 -13.587  1.00  0.00      PROA C
ATOM   4452  HG2 GLN   305      -9.545 -16.700 -13.990  1.00  0.00      PROA H
ATOM   4453  HG3 GLN   305      -8.672 -15.261 -13.413  1.00  0.00      PROA H
ATOM   4454  CD  GLN   305     -10.301 -15.858 -12.202  1.00  0.00      PROA C
ATOM   4455  OE1 GLN   305     -11.325 -15.365 -11.792  1.00  0.00      PROA O
ATOM   4456  NE2 GLN   305      -9.661 -16.603 -11.296  1.00  0.00      PROA N
ATOM   4457 HE21 GLN   305     -10.061 -16.729 -10.377  1.00  0.00      PROA H
ATOM   4458 HE22 GLN   305      -8.781 -17.038 -11.535  1.00  0.00      PROA H
ATOM   4459  C   GLN   305     -10.821 -13.944 -16.873  1.00  0.00      PROA C
ATOM   4460  O   GLN   305     -11.610 -14.594 -17.566  1.00  0.00      PROA O
ATOM   4461  N   GLY   306     -10.846 -12.612 -16.889  1.00  0.00      PROA N
ATOM   4462  H   GLY   306     -10.286 -12.089 -16.231  1.00  0.00      PROA H
ATOM   4463  CA  GLY   306     -11.630 -11.846 -17.794  1.00  0.00      PROA C
ATOM   4464  HA2 GLY   306     -12.615 -12.302 -17.897  1.00  0.00      PROA H
ATOM   4465  HA3 GLY   306     -11.738 -10.831 -17.412  1.00  0.00      PROA H
ATOM   4466  C   GLY   306     -11.048 -11.733 -19.191  1.00  0.00      PROA C
ATOM   4467  O   GLY   306     -11.626 -11.145 -20.101  1.00  0.00      PROA O
ATOM   4468  N   PHE   307      -9.888 -12.345 -19.398  1.00  0.00      PROA N
ATOM   4469  H   PHE   307      -9.419 -12.810 -18.633  1.00  0.00      PROA H
ATOM   4470  CA  PHE   307      -9.285 -12.356 -20.705  1.00  0.00      PROA C
ATOM   4471  HA  PHE   307      -9.703 -11.548 -21.306  1.00  0.00      PROA H
ATOM   4472  CB  PHE   307      -7.759 -12.157 -20.556  1.00  0.00      PROA C
ATOM   4473  HB2 PHE   307      -7.523 -11.916 -19.520  1.00  0.00      PROA H
ATOM   4474  HB3 PHE   307      -7.243 -13.073 -20.843  1.00  0.00      PROA H
ATOM   4475  CG  PHE   307      -7.244 -11.046 -21.419  1.00  0.00      PROA C
ATOM   4476  CD1 PHE   307      -7.157  -9.736 -20.918  1.00  0.00      PROA C
ATOM   4477  HD1 PHE   307      -7.507  -9.515 -19.909  1.00  0.00      PROA H
ATOM   4478  CE1 PHE   307      -6.623  -8.717 -21.709  1.00  0.00      PROA C
ATOM   4479  HE1 PHE   307      -6.562  -7.700 -21.321  1.00  0.00      PROA H
ATOM   4480  CZ  PHE   307      -6.171  -9.021 -23.001  1.00  0.00      PROA C
ATOM   4481  HZ  PHE   307      -5.747  -8.237 -23.628  1.00  0.00      PROA H
ATOM   4482  CE2 PHE   307      -6.246 -10.305 -23.511  1.00  0.00      PROA C
ATOM   4483  HE2 PHE   307      -5.891 -10.512 -24.521  1.00  0.00      PROA H
ATOM   4484  CD2 PHE   307      -6.778 -11.313 -22.718  1.00  0.00      PROA C
ATOM   4485  HD2 PHE   307      -6.832 -12.325 -23.118  1.00  0.00      PROA H
ATOM   4486  C   PHE   307      -9.547 -13.672 -21.409  1.00  0.00      PROA C
ATOM   4487  O   PHE   307      -9.267 -13.814 -22.598  1.00  0.00      PROA O
ATOM   4488  N   GLN   308     -10.122 -14.687 -20.724  1.00  0.00      PROA N
ATOM   4489  H   GLN   308     -10.482 -14.529 -19.793  1.00  0.00      PROA H
ATOM   4490  CA  GLN   308     -10.260 -16.038 -21.264  1.00  0.00      PROA C
ATOM   4491  HA  GLN   308      -9.329 -16.333 -21.747  1.00  0.00      PROA H
ATOM   4492  CB  GLN   308     -10.584 -17.054 -20.132  1.00  0.00      PROA C
ATOM   4493  HB2 GLN   308     -11.651 -17.027 -19.913  1.00  0.00      PROA H
ATOM   4494  HB3 GLN   308     -10.304 -18.057 -20.454  1.00  0.00      PROA H
ATOM   4495  CG  GLN   308      -9.863 -16.820 -18.784  1.00  0.00      PROA C
ATOM   4496  HG2 GLN   308      -8.785 -16.869 -18.935  1.00  0.00      PROA H
ATOM   4497  HG3 GLN   308     -10.131 -15.838 -18.394  1.00  0.00      PROA H
ATOM   4498  CD  GLN   308     -10.184 -17.825 -17.667  1.00  0.00      PROA C
ATOM   4499  OE1 GLN   308      -9.584 -18.893 -17.619  1.00  0.00      PROA O
ATOM   4500  NE2 GLN   308     -11.172 -17.494 -16.789  1.00  0.00      PROA N
ATOM   4501 HE21 GLN   308     -11.412 -18.129 -16.041  1.00  0.00      PROA H
ATOM   4502 HE22 GLN   308     -11.661 -16.616 -16.890  1.00  0.00      PROA H
ATOM   4503  C   GLN   308     -11.213 -16.308 -22.440  1.00  0.00      PROA C
ATOM   4504  O   GLN   308     -11.833 -17.364 -22.504  1.00  0.00      PROA O
ATOM   4505  N   GLY   309     -11.267 -15.417 -23.443  1.00  0.00      PROA N
ATOM   4506  H   GLY   309     -11.005 -14.455 -23.278  1.00  0.00      PROA H
ATOM   4507  CA  GLY   309     -11.690 -15.769 -24.781  1.00  0.00      PROA C
ATOM   4508  HA2 GLY   309     -12.496 -16.501 -24.726  1.00  0.00      PROA H
ATOM   4509  HA3 GLY   309     -12.043 -14.877 -25.298  1.00  0.00      PROA H
ATOM   4510  C   GLY   309     -10.580 -16.376 -25.625  1.00  0.00      PROA C
ATOM   4511  O   GLY   309     -10.894 -16.948 -26.660  1.00  0.00      PROA O
ATOM   4512  N   ARG   310      -9.259 -16.253 -25.259  1.00  0.00      PROA N
ATOM   4513  H   ARG   310      -9.018 -15.867 -24.357  1.00  0.00      PROA H
ATOM   4514  CA  ARG   310      -8.163 -16.669 -26.149  1.00  0.00      PROA C
ATOM   4515  HA  ARG   310      -8.421 -17.615 -26.625  1.00  0.00      PROA H
ATOM   4516  CB  ARG   310      -7.893 -15.612 -27.270  1.00  0.00      PROA C
ATOM   4517  HB2 ARG   310      -7.827 -14.619 -26.826  1.00  0.00      PROA H
ATOM   4518  HB3 ARG   310      -6.955 -15.847 -27.774  1.00  0.00      PROA H
ATOM   4519  CG  ARG   310      -8.989 -15.544 -28.365  1.00  0.00      PROA C
ATOM   4520  HG2 ARG   310      -9.395 -16.542 -28.535  1.00  0.00      PROA H
ATOM   4521  HG3 ARG   310      -9.788 -14.878 -28.039  1.00  0.00      PROA H
ATOM   4522  CD  ARG   310      -8.477 -15.025 -29.701  1.00  0.00      PROA C
ATOM   4523  HD2 ARG   310      -7.939 -14.090 -29.546  1.00  0.00      PROA H
ATOM   4524  HD3 ARG   310      -7.806 -15.761 -30.144  1.00  0.00      PROA H
ATOM   4525  NE  ARG   310      -9.591 -14.765 -30.675  1.00  0.00      PROA N
ATOM   4526  HE  ARG   310      -9.821 -13.807 -30.898  1.00  0.00      PROA H
ATOM   4527  CZ  ARG   310     -10.315 -15.703 -31.283  1.00  0.00      PROA C
ATOM   4528  NH1 ARG   310     -10.218 -16.979 -30.987  1.00  0.00      PROA N
ATOM   4529 HH11 ARG   310      -9.573 -17.281 -30.272  1.00  0.00      PROA H
ATOM   4530 HH12 ARG   310     -10.790 -17.652 -31.477  1.00  0.00      PROA H
ATOM   4531  NH2 ARG   310     -11.222 -15.311 -32.158  1.00  0.00      PROA N
ATOM   4532 HH21 ARG   310     -11.346 -14.326 -32.345  1.00  0.00      PROA H
ATOM   4533 HH22 ARG   310     -11.788 -15.998 -32.636  1.00  0.00      PROA H
ATOM   4534  C   ARG   310      -6.810 -17.050 -25.511  1.00  0.00      PROA C
ATOM   4535  O   ARG   310      -5.892 -17.461 -26.223  1.00  0.00      PROA O
ATOM   4536  N   LEU   311      -6.628 -16.930 -24.176  1.00  0.00      PROA N
ATOM   4537  H   LEU   311      -7.420 -16.766 -23.570  1.00  0.00      PROA H
ATOM   4538  CA  LEU   311      -5.294 -17.034 -23.588  1.00  0.00      PROA C
ATOM   4539  HA  LEU   311      -4.546 -16.751 -24.329  1.00  0.00      PROA H
ATOM   4540  CB  LEU   311      -5.136 -16.103 -22.355  1.00  0.00      PROA C
ATOM   4541  HB2 LEU   311      -5.900 -16.345 -21.616  1.00  0.00      PROA H
ATOM   4542  HB3 LEU   311      -4.149 -16.244 -21.915  1.00  0.00      PROA H
ATOM   4543  CG  LEU   311      -5.268 -14.581 -22.618  1.00  0.00      PROA C
ATOM   4544  HG  LEU   311      -6.320 -14.323 -22.742  1.00  0.00      PROA H
ATOM   4545  CD1 LEU   311      -4.688 -13.805 -21.428  1.00  0.00      PROA C
ATOM   4546 HD11 LEU   311      -3.636 -14.062 -21.304  1.00  0.00      PROA H
ATOM   4547 HD12 LEU   311      -4.780 -12.734 -21.612  1.00  0.00      PROA H
ATOM   4548 HD13 LEU   311      -5.235 -14.066 -20.522  1.00  0.00      PROA H
ATOM   4549  CD2 LEU   311      -4.635 -14.079 -23.920  1.00  0.00      PROA C
ATOM   4550 HD21 LEU   311      -5.103 -14.579 -24.768  1.00  0.00      PROA H
ATOM   4551 HD22 LEU   311      -4.784 -13.003 -24.006  1.00  0.00      PROA H
ATOM   4552 HD23 LEU   311      -3.568 -14.298 -23.914  1.00  0.00      PROA H
ATOM   4553  C   LEU   311      -4.793 -18.443 -23.279  1.00  0.00      PROA C
ATOM   4554  O   LEU   311      -5.467 -19.445 -23.490  1.00  0.00      PROA O
ATOM   4555  N   ARG   312      -3.533 -18.518 -22.799  1.00  0.00      PROA N
ATOM   4556  H   ARG   312      -3.011 -17.673 -22.617  1.00  0.00      PROA H
ATOM   4557  CA  ARG   312      -2.792 -19.722 -22.496  1.00  0.00      PROA C
ATOM   4558  HA  ARG   312      -3.132 -20.531 -23.143  1.00  0.00      PROA H
ATOM   4559  CB  ARG   312      -1.281 -19.452 -22.739  1.00  0.00      PROA C
ATOM   4560  HB2 ARG   312      -0.934 -18.682 -22.050  1.00  0.00      PROA H
ATOM   4561  HB3 ARG   312      -0.716 -20.369 -22.571  1.00  0.00      PROA H
ATOM   4562  CG  ARG   312      -0.889 -18.965 -24.150  1.00  0.00      PROA C
ATOM   4563  HG2 ARG   312      -1.633 -18.254 -24.510  1.00  0.00      PROA H
ATOM   4564  HG3 ARG   312       0.087 -18.481 -24.110  1.00  0.00      PROA H
ATOM   4565  CD  ARG   312      -0.785 -20.070 -25.220  1.00  0.00      PROA C
ATOM   4566  HD2 ARG   312      -1.675 -20.699 -25.180  1.00  0.00      PROA H
ATOM   4567  HD3 ARG   312      -0.706 -19.615 -26.207  1.00  0.00      PROA H
ATOM   4568  NE  ARG   312       0.422 -20.937 -24.996  1.00  0.00      PROA N
ATOM   4569  HE  ARG   312       1.178 -20.574 -24.433  1.00  0.00      PROA H
ATOM   4570  CZ  ARG   312       0.562 -22.160 -25.495  1.00  0.00      PROA C
ATOM   4571  NH1 ARG   312      -0.390 -22.759 -26.180  1.00  0.00      PROA N
ATOM   4572 HH11 ARG   312      -1.266 -22.283 -26.342  1.00  0.00      PROA H
ATOM   4573 HH12 ARG   312      -0.239 -23.690 -26.541  1.00  0.00      PROA H
ATOM   4574  NH2 ARG   312       1.659 -22.846 -25.237  1.00  0.00      PROA N
ATOM   4575 HH21 ARG   312       2.383 -22.437 -24.663  1.00  0.00      PROA H
ATOM   4576 HH22 ARG   312       1.770 -23.776 -25.614  1.00  0.00      PROA H
ATOM   4577  C   ARG   312      -3.004 -20.085 -21.033  1.00  0.00      PROA C
ATOM   4578  O   ARG   312      -2.486 -19.427 -20.139  1.00  0.00      PROA O
ATOM   4579  N   LYS   313      -3.768 -21.152 -20.771  1.00  0.00      PROA N
ATOM   4580  H   LYS   313      -3.917 -21.854 -21.482  1.00  0.00      PROA H
ATOM   4581  CA  LYS   313      -4.450 -21.453 -19.534  1.00  0.00      PROA C
ATOM   4582  HA  LYS   313      -5.051 -20.596 -19.232  1.00  0.00      PROA H
ATOM   4583  CB  LYS   313      -5.330 -22.712 -19.918  1.00  0.00      PROA C
ATOM   4584  HB2 LYS   313      -5.825 -22.533 -20.873  1.00  0.00      PROA H
ATOM   4585  HB3 LYS   313      -4.692 -23.591 -19.999  1.00  0.00      PROA H
ATOM   4586  CG  LYS   313      -6.452 -23.105 -18.941  1.00  0.00      PROA C
ATOM   4587  HG2 LYS   313      -6.020 -23.350 -17.970  1.00  0.00      PROA H
ATOM   4588  HG3 LYS   313      -7.146 -22.273 -18.829  1.00  0.00      PROA H
ATOM   4589  CD  LYS   313      -7.441 -24.393 -19.259  1.00  0.00      PROA C
ATOM   4590  HD2 LYS   313      -8.115 -24.140 -20.078  1.00  0.00      PROA H
ATOM   4591  HD3 LYS   313      -6.836 -25.255 -19.541  1.00  0.00      PROA H
ATOM   4592  CE  LYS   313      -8.408 -24.949 -18.110  1.00  0.00      PROA C
ATOM   4593  HE2 LYS   313      -7.840 -25.079 -17.189  1.00  0.00      PROA H
ATOM   4594  HE3 LYS   313      -9.217 -24.238 -17.941  1.00  0.00      PROA H
ATOM   4595  NZ  LYS   313      -8.973 -26.176 -18.449  1.00  0.00      PROA N
ATOM   4596  HZ1 LYS   313      -8.240 -26.854 -18.598  1.00  0.00      PROA H
ATOM   4597  HZ2 LYS   313      -9.573 -26.488 -17.699  1.00  0.00      PROA H
ATOM   4598  HZ3 LYS   313      -9.516 -26.075 -19.295  1.00  0.00      PROA H
ATOM   4599  C   LYS   313      -3.636 -21.443 -18.212  1.00  0.00      PROA C
ATOM   4600  O   LYS   313      -4.241 -21.518 -17.164  1.00  0.00      PROA O
ATOM   4601  N   SER   314      -2.277 -21.461 -18.146  1.00  0.00      PROA N
ATOM   4602  H   SER   314      -1.731 -21.519 -18.994  1.00  0.00      PROA H
ATOM   4603  CA  SER   314      -1.618 -21.395 -16.829  1.00  0.00      PROA C
ATOM   4604  HA  SER   314      -2.235 -21.904 -16.088  1.00  0.00      PROA H
ATOM   4605  CB  SER   314      -0.206 -22.030 -16.682  1.00  0.00      PROA C
ATOM   4606  HB2 SER   314       0.024 -22.164 -15.625  1.00  0.00      PROA H
ATOM   4607  HB3 SER   314      -0.188 -22.998 -17.182  1.00  0.00      PROA H
ATOM   4608  OG  SER   314       0.831 -21.229 -17.251  1.00  0.00      PROA O
ATOM   4609  HG  SER   314       1.676 -21.668 -17.132  1.00  0.00      PROA H
ATOM   4610  C   SER   314      -1.632 -20.044 -16.168  1.00  0.00      PROA C
ATOM   4611  O   SER   314      -1.731 -19.002 -16.803  1.00  0.00      PROA O
ATOM   4612  N   LEU   315      -1.543 -20.063 -14.825  1.00  0.00      PROA N
ATOM   4613  H   LEU   315      -1.466 -20.944 -14.336  1.00  0.00      PROA H
ATOM   4614  CA  LEU   315      -1.551 -18.864 -14.020  1.00  0.00      PROA C
ATOM   4615  HA  LEU   315      -2.434 -18.271 -14.258  1.00  0.00      PROA H
ATOM   4616  CB  LEU   315      -1.577 -19.237 -12.521  1.00  0.00      PROA C
ATOM   4617  HB2 LEU   315      -2.208 -20.114 -12.376  1.00  0.00      PROA H
ATOM   4618  HB3 LEU   315      -0.565 -19.459 -12.183  1.00  0.00      PROA H
ATOM   4619  CG  LEU   315      -2.118 -18.161 -11.565  1.00  0.00      PROA C
ATOM   4620  HG  LEU   315      -1.539 -17.245 -11.682  1.00  0.00      PROA H
ATOM   4621  CD1 LEU   315      -3.588 -17.848 -11.855  1.00  0.00      PROA C
ATOM   4622 HD11 LEU   315      -4.183 -18.753 -11.733  1.00  0.00      PROA H
ATOM   4623 HD12 LEU   315      -3.941 -17.084 -11.163  1.00  0.00      PROA H
ATOM   4624 HD13 LEU   315      -3.687 -17.485 -12.878  1.00  0.00      PROA H
ATOM   4625  CD2 LEU   315      -1.962 -18.630 -10.114  1.00  0.00      PROA C
ATOM   4626 HD21 LEU   315      -0.907 -18.805  -9.900  1.00  0.00      PROA H
ATOM   4627 HD22 LEU   315      -2.347 -17.864  -9.441  1.00  0.00      PROA H
ATOM   4628 HD23 LEU   315      -2.520 -19.555  -9.968  1.00  0.00      PROA H
ATOM   4629  C   LEU   315      -0.378 -17.936 -14.277  1.00  0.00      PROA C
ATOM   4630  O   LEU   315      -0.616 -16.752 -14.515  1.00  0.00      PROA O
ATOM   4631  N   PRO   316       0.887 -18.374 -14.351  1.00  0.00      PROA N
ATOM   4632  CD  PRO   316       1.406 -19.708 -14.016  1.00  0.00      PROA C
ATOM   4633  HD2 PRO   316       0.771 -20.469 -14.467  1.00  0.00      PROA H
ATOM   4634  HD3 PRO   316       1.412 -19.834 -12.933  1.00  0.00      PROA H
ATOM   4635  CG  PRO   316       2.810 -19.713 -14.597  1.00  0.00      PROA C
ATOM   4636  HG2 PRO   316       2.772 -20.033 -15.638  1.00  0.00      PROA H
ATOM   4637  HG3 PRO   316       3.437 -20.400 -14.029  1.00  0.00      PROA H
ATOM   4638  CB  PRO   316       3.245 -18.260 -14.437  1.00  0.00      PROA C
ATOM   4639  HB2 PRO   316       3.989 -18.017 -15.195  1.00  0.00      PROA H
ATOM   4640  HB3 PRO   316       3.676 -18.116 -13.446  1.00  0.00      PROA H
ATOM   4641  CA  PRO   316       1.961 -17.440 -14.621  1.00  0.00      PROA C
ATOM   4642  HA  PRO   316       2.021 -16.709 -13.814  1.00  0.00      PROA H
ATOM   4643  C   PRO   316       1.871 -16.942 -16.035  1.00  0.00      PROA C
ATOM   4644  O   PRO   316       2.148 -15.773 -16.265  1.00  0.00      PROA O
ATOM   4645  N   SER   317       1.476 -17.803 -16.994  1.00  0.00      PROA N
ATOM   4646  H   SER   317       1.309 -18.772 -16.764  1.00  0.00      PROA H
ATOM   4647  CA  SER   317       1.275 -17.400 -18.368  1.00  0.00      PROA C
ATOM   4648  HA  SER   317       2.207 -17.001 -18.770  1.00  0.00      PROA H
ATOM   4649  CB  SER   317       0.835 -18.600 -19.227  1.00  0.00      PROA C
ATOM   4650  HB2 SER   317       1.486 -19.450 -19.024  1.00  0.00      PROA H
ATOM   4651  HB3 SER   317      -0.193 -18.864 -18.983  1.00  0.00      PROA H
ATOM   4652  OG  SER   317       0.917 -18.269 -20.605  1.00  0.00      PROA O
ATOM   4653  HG  SER   317       0.641 -19.023 -21.132  1.00  0.00      PROA H
ATOM   4654  C   SER   317       0.225 -16.320 -18.497  1.00  0.00      PROA C
ATOM   4655  O   SER   317       0.394 -15.321 -19.190  1.00  0.00      PROA O
ATOM   4656  N   LEU   318      -0.900 -16.479 -17.786  1.00  0.00      PROA N
ATOM   4657  H   LEU   318      -1.047 -17.327 -17.256  1.00  0.00      PROA H
ATOM   4658  CA  LEU   318      -1.955 -15.497 -17.718  1.00  0.00      PROA C
ATOM   4659  HA  LEU   318      -2.351 -15.319 -18.717  1.00  0.00      PROA H
ATOM   4660  CB  LEU   318      -3.085 -16.020 -16.801  1.00  0.00      PROA C
ATOM   4661  HB2 LEU   318      -3.350 -17.036 -17.093  1.00  0.00      PROA H
ATOM   4662  HB3 LEU   318      -2.743 -16.018 -15.766  1.00  0.00      PROA H
ATOM   4663  CG  LEU   318      -4.393 -15.217 -16.818  1.00  0.00      PROA C
ATOM   4664  HG  LEU   318      -4.203 -14.205 -16.462  1.00  0.00      PROA H
ATOM   4665  CD1 LEU   318      -4.941 -15.157 -18.239  1.00  0.00      PROA C
ATOM   4666 HD11 LEU   318      -5.134 -16.168 -18.598  1.00  0.00      PROA H
ATOM   4667 HD12 LEU   318      -5.870 -14.586 -18.246  1.00  0.00      PROA H
ATOM   4668 HD13 LEU   318      -4.213 -14.673 -18.890  1.00  0.00      PROA H
ATOM   4669  CD2 LEU   318      -5.419 -15.855 -15.875  1.00  0.00      PROA C
ATOM   4670 HD21 LEU   318      -5.022 -15.867 -14.860  1.00  0.00      PROA H
ATOM   4671 HD22 LEU   318      -6.342 -15.276 -15.897  1.00  0.00      PROA H
ATOM   4672 HD23 LEU   318      -5.623 -16.876 -16.196  1.00  0.00      PROA H
ATOM   4673  C   LEU   318      -1.467 -14.173 -17.180  1.00  0.00      PROA C
ATOM   4674  O   LEU   318      -1.714 -13.121 -17.760  1.00  0.00      PROA O
ATOM   4675  N   LEU   319      -0.683 -14.203 -16.091  1.00  0.00      PROA N
ATOM   4676  H   LEU   319      -0.493 -15.081 -15.631  1.00  0.00      PROA H
ATOM   4677  CA  LEU   319      -0.083 -13.016 -15.530  1.00  0.00      PROA C
ATOM   4678  HA  LEU   319      -0.857 -12.275 -15.333  1.00  0.00      PROA H
ATOM   4679  CB  LEU   319       0.639 -13.332 -14.214  1.00  0.00      PROA C
ATOM   4680  HB2 LEU   319       1.361 -14.132 -14.378  1.00  0.00      PROA H
ATOM   4681  HB3 LEU   319       1.160 -12.441 -13.862  1.00  0.00      PROA H
ATOM   4682  CG  LEU   319      -0.291 -13.789 -13.081  1.00  0.00      PROA C
ATOM   4683  HG  LEU   319      -0.819 -14.692 -13.385  1.00  0.00      PROA H
ATOM   4684  CD1 LEU   319       0.534 -14.081 -11.827  1.00  0.00      PROA C
ATOM   4685 HD11 LEU   319       1.062 -13.178 -11.520  1.00  0.00      PROA H
ATOM   4686 HD12 LEU   319      -0.128 -14.405 -11.024  1.00  0.00      PROA H
ATOM   4687 HD13 LEU   319       1.256 -14.868 -12.042  1.00  0.00      PROA H
ATOM   4688  CD2 LEU   319      -1.374 -12.750 -12.785  1.00  0.00      PROA C
ATOM   4689 HD21 LEU   319      -1.976 -12.588 -13.679  1.00  0.00      PROA H
ATOM   4690 HD22 LEU   319      -2.012 -13.109 -11.978  1.00  0.00      PROA H
ATOM   4691 HD23 LEU   319      -0.906 -11.811 -12.488  1.00  0.00      PROA H
ATOM   4692  C   LEU   319       0.882 -12.343 -16.464  1.00  0.00      PROA C
ATOM   4693  O   LEU   319       0.915 -11.119 -16.564  1.00  0.00      PROA O
ATOM   4694  N   ARG   320       1.668 -13.134 -17.216  1.00  0.00      PROA N
ATOM   4695  H   ARG   320       1.667 -14.133 -17.069  1.00  0.00      PROA H
ATOM   4696  CA  ARG   320       2.535 -12.624 -18.249  1.00  0.00      PROA C
ATOM   4697  HA  ARG   320       3.258 -11.936 -17.811  1.00  0.00      PROA H
ATOM   4698  CB  ARG   320       3.293 -13.778 -18.933  1.00  0.00      PROA C
ATOM   4699  HB2 ARG   320       2.590 -14.568 -19.198  1.00  0.00      PROA H
ATOM   4700  HB3 ARG   320       3.780 -13.408 -19.835  1.00  0.00      PROA H
ATOM   4701  CG  ARG   320       4.385 -14.427 -18.074  1.00  0.00      PROA C
ATOM   4702  HG2 ARG   320       5.157 -13.691 -17.851  1.00  0.00      PROA H
ATOM   4703  HG3 ARG   320       3.948 -14.788 -17.143  1.00  0.00      PROA H
ATOM   4704  CD  ARG   320       5.019 -15.602 -18.812  1.00  0.00      PROA C
ATOM   4705  HD2 ARG   320       4.254 -16.344 -19.040  1.00  0.00      PROA H
ATOM   4706  HD3 ARG   320       5.469 -15.248 -19.740  1.00  0.00      PROA H
ATOM   4707  NE  ARG   320       6.072 -16.221 -17.954  1.00  0.00      PROA N
ATOM   4708  HE  ARG   320       6.523 -15.648 -17.255  1.00  0.00      PROA H
ATOM   4709  CZ  ARG   320       6.435 -17.489 -18.073  1.00  0.00      PROA C
ATOM   4710  NH1 ARG   320       5.787 -18.323 -18.868  1.00  0.00      PROA N
ATOM   4711 HH11 ARG   320       4.995 -17.995 -19.401  1.00  0.00      PROA H
ATOM   4712 HH12 ARG   320       6.088 -19.285 -18.938  1.00  0.00      PROA H
ATOM   4713  NH2 ARG   320       7.385 -17.953 -17.288  1.00  0.00      PROA N
ATOM   4714 HH21 ARG   320       7.820 -17.343 -16.611  1.00  0.00      PROA H
ATOM   4715 HH22 ARG   320       7.674 -18.918 -17.366  1.00  0.00      PROA H
ATOM   4716  C   ARG   320       1.773 -11.863 -19.303  1.00  0.00      PROA C
ATOM   4717  O   ARG   320       2.156 -10.771 -19.699  1.00  0.00      PROA O
ATOM   4718  N   ASN   321       0.632 -12.404 -19.750  1.00  0.00      PROA N
ATOM   4719  H   ASN   321       0.330 -13.303 -19.403  1.00  0.00      PROA H
ATOM   4720  CA  ASN   321      -0.195 -11.733 -20.728  1.00  0.00      PROA C
ATOM   4721  HA  ASN   321       0.428 -11.380 -21.550  1.00  0.00      PROA H
ATOM   4722  CB  ASN   321      -1.265 -12.707 -21.283  1.00  0.00      PROA C
ATOM   4723  HB2 ASN   321      -1.629 -13.345 -20.478  1.00  0.00      PROA H
ATOM   4724  HB3 ASN   321      -2.096 -12.137 -21.698  1.00  0.00      PROA H
ATOM   4725  CG  ASN   321      -0.685 -13.593 -22.382  1.00  0.00      PROA C
ATOM   4726  OD1 ASN   321       0.269 -13.254 -23.076  1.00  0.00      PROA O
ATOM   4727  ND2 ASN   321      -1.297 -14.787 -22.575  1.00  0.00      PROA N
ATOM   4728 HD21 ASN   321      -0.956 -15.415 -23.289  1.00  0.00      PROA H
ATOM   4729 HD22 ASN   321      -2.090 -15.043 -22.005  1.00  0.00      PROA H
ATOM   4730  C   ASN   321      -0.870 -10.490 -20.170  1.00  0.00      PROA C
ATOM   4731  O   ASN   321      -1.122  -9.534 -20.893  1.00  0.00      PROA O
ATOM   4732  N   VAL   322      -1.192 -10.475 -18.867  1.00  0.00      PROA N
ATOM   4733  H   VAL   322      -0.955 -11.260 -18.279  1.00  0.00      PROA H
ATOM   4734  CA  VAL   322      -1.883  -9.348 -18.263  1.00  0.00      PROA C
ATOM   4735  HA  VAL   322      -2.651  -8.984 -18.945  1.00  0.00      PROA H
ATOM   4736  CB  VAL   322      -2.554  -9.743 -16.944  1.00  0.00      PROA C
ATOM   4737  HB  VAL   322      -1.826 -10.234 -16.298  1.00  0.00      PROA H
ATOM   4738  CG1 VAL   322      -3.106  -8.507 -16.215  1.00  0.00      PROA C
ATOM   4739 HG11 VAL   322      -3.843  -8.011 -16.847  1.00  0.00      PROA H
ATOM   4740 HG12 VAL   322      -3.577  -8.815 -15.282  1.00  0.00      PROA H
ATOM   4741 HG13 VAL   322      -2.290  -7.817 -15.999  1.00  0.00      PROA H
ATOM   4742  CG2 VAL   322      -3.708 -10.719 -17.209  1.00  0.00      PROA C
ATOM   4743 HG21 VAL   322      -3.322 -11.615 -17.696  1.00  0.00      PROA H
ATOM   4744 HG22 VAL   322      -4.177 -10.993 -16.264  1.00  0.00      PROA H
ATOM   4745 HG23 VAL   322      -4.445 -10.243 -17.856  1.00  0.00      PROA H
ATOM   4746  C   VAL   322      -0.964  -8.167 -18.026  1.00  0.00      PROA C
ATOM   4747  O   VAL   322      -1.311  -7.009 -18.264  1.00  0.00      PROA O
ATOM   4748  N   LEU   323       0.265  -8.429 -17.555  1.00  0.00      PROA N
ATOM   4749  H   LEU   323       0.583  -9.385 -17.477  1.00  0.00      PROA H
ATOM   4750  CA  LEU   323       1.175  -7.382 -17.145  1.00  0.00      PROA C
ATOM   4751  HA  LEU   323       0.608  -6.483 -16.900  1.00  0.00      PROA H
ATOM   4752  CB  LEU   323       1.979  -7.822 -15.905  1.00  0.00      PROA C
ATOM   4753  HB2 LEU   323       2.661  -8.626 -16.180  1.00  0.00      PROA H
ATOM   4754  HB3 LEU   323       2.550  -6.976 -15.522  1.00  0.00      PROA H
ATOM   4755  CG  LEU   323       1.114  -8.342 -14.744  1.00  0.00      PROA C
ATOM   4756  HG  LEU   323       0.508  -9.180 -15.089  1.00  0.00      PROA H
ATOM   4757  CD1 LEU   323       1.998  -8.814 -13.584  1.00  0.00      PROA C
ATOM   4758 HD11 LEU   323       2.604  -7.982 -13.227  1.00  0.00      PROA H
ATOM   4759 HD12 LEU   323       1.368  -9.179 -12.772  1.00  0.00      PROA H
ATOM   4760 HD13 LEU   323       2.650  -9.618 -13.927  1.00  0.00      PROA H
ATOM   4761  CD2 LEU   323       0.124  -7.278 -14.271  1.00  0.00      PROA C
ATOM   4762 HD21 LEU   323      -0.533  -7.000 -15.095  1.00  0.00      PROA H
ATOM   4763 HD22 LEU   323      -0.473  -7.676 -13.450  1.00  0.00      PROA H
ATOM   4764 HD23 LEU   323       0.670  -6.399 -13.930  1.00  0.00      PROA H
ATOM   4765  C   LEU   323       2.124  -6.991 -18.254  1.00  0.00      PROA C
ATOM   4766  O   LEU   323       3.287  -6.648 -18.023  1.00  0.00      PROA O
ATOM   4767  N   THR   324       1.672  -7.075 -19.507  1.00  0.00      PROA N
ATOM   4768  H   THR   324       0.721  -7.369 -19.682  1.00  0.00      PROA H
ATOM   4769  CA  THR   324       2.483  -6.764 -20.670  1.00  0.00      PROA C
ATOM   4770  HA  THR   324       3.152  -5.936 -20.436  1.00  0.00      PROA H
ATOM   4771  CB  THR   324       3.330  -7.963 -21.102  1.00  0.00      PROA C
ATOM   4772  HB  THR   324       2.682  -8.821 -21.279  1.00  0.00      PROA H
ATOM   4773  CG2 THR   324       4.108  -7.676 -22.390  1.00  0.00      PROA C
ATOM   4774 HG21 THR   324       4.773  -6.827 -22.232  1.00  0.00      PROA H
ATOM   4775 HG22 THR   324       4.696  -8.552 -22.663  1.00  0.00      PROA H
ATOM   4776 HG23 THR   324       3.409  -7.444 -23.194  1.00  0.00      PROA H
ATOM   4777  OG1 THR   324       4.289  -8.288 -20.098  1.00  0.00      PROA O
ATOM   4778  HG1 THR   324       4.811  -9.041 -20.385  1.00  0.00      PROA H
ATOM   4779  C   THR   324       1.578  -6.268 -21.832  1.00  0.00      PROA C
ATOM   4780  O   THR   324       0.329  -6.246 -21.650  1.00  0.00      PROA O
ATOM   4781  OXT THR   324       2.108  -5.876 -22.906  1.00  0.00      PROA O
TER
ATOM   4782  C36 9P2   501       4.919  19.432  -7.212  1.00  0.00      HETA C
ATOM   4783  C37 9P2   501       4.729  18.073  -7.117  1.00  0.00      HETA C
ATOM   4784  H37 9P2   501       4.998  17.506  -7.983  1.00  0.00      HETA H
ATOM   4785  H36 9P2   501       5.322  19.787  -8.140  1.00  0.00      HETA H
ATOM   4786  C35 9P2   501       4.618  20.239  -6.117  1.00  0.00      HETA C
ATOM   4787  H35 9P2   501       4.721  21.266  -6.133  1.00  0.00      HETA H
ATOM   4788  C34 9P2   501       4.118  19.781  -4.953  1.00  0.00      HETA C
ATOM   4789  H34 9P2   501       3.760  20.432  -4.150  1.00  0.00      HETA H
ATOM   4790  C33 9P2   501       4.238  18.433  -4.825  1.00  0.00      HETA C
ATOM   4791  H33 9P2   501       3.927  18.238  -3.836  1.00  0.00      HETA H
ATOM   4792  C32 9P2   501       4.382  17.445  -5.907  1.00  0.00      HETA C
ATOM   4793  C03 9P2   501       4.345  15.859  -5.908  1.00  0.00      HETA C
ATOM   4794  N02 9P2   501       3.461  14.930  -5.373  1.00  0.00      HETA N
ATOM   4795  C01 9P2   501       3.507  13.738  -5.689  1.00  0.00      HETA C
ATOM   4796  C38 9P2   501       2.336  12.735  -5.445  1.00  0.00      HETA C
ATOM   4797  C39 9P2   501       2.603  11.582  -4.697  1.00  0.00      HETA C
ATOM   4798  C40 9P2   501       1.674  10.558  -4.457  1.00  0.00      HETA C
ATOM   4799  C41 9P2   501       0.384  10.634  -4.978  1.00  0.00      HETA C
ATOM   4800  C42 9P2   501       0.020  11.746  -5.687  1.00  0.00      HETA C
ATOM   4801  C43 9P2   501       0.963  12.754  -5.859  1.00  0.00      HETA C
ATOM   4802  H43 9P2   501       0.497  13.633  -6.095  1.00  0.00      HETA H
ATOM   4803  H42 9P2   501      -0.979  11.807  -6.082  1.00  0.00      HETA H
ATOM   4804  H41 9P2   501      -0.340   9.854  -4.842  1.00  0.00      HETA H
ATOM   4805  H40 9P2   501       1.970   9.693  -3.901  1.00  0.00      HETA H
ATOM   4806  H39 9P2   501       3.574  11.520  -4.264  1.00  0.00      HETA H
ATOM   4807  N05 9P2   501       4.743  13.710  -6.099  1.00  0.00      HETA N
ATOM   4808  C06 9P2   501       5.407  12.495  -6.262  1.00  0.00      HETA C
ATOM   4809  C07 9P2   501       5.697  12.354  -7.711  1.00  0.00      HETA C
ATOM   4810  C08 9P2   501       5.429  10.971  -8.246  1.00  0.00      HETA C
ATOM   4811  C09 9P2   501       5.503  10.954  -9.762  1.00  0.00      HETA C
ATOM   4812 H091 9P2   501       6.346  11.583 -10.119  1.00  0.00      HETA H
ATOM   4813 H092 9P2   501       4.559  11.330 -10.214  1.00  0.00      HETA H
ATOM   4814 H093 9P2   501       5.682   9.925 -10.108  1.00  0.00      HETA H
ATOM   4815 H081 9P2   501       4.418  10.659  -7.923  1.00  0.00      HETA H
ATOM   4816 H082 9P2   501       6.166  10.269  -7.804  1.00  0.00      HETA H
ATOM   4817 H071 9P2   501       6.750  12.652  -7.854  1.00  0.00      HETA H
ATOM   4818 H072 9P2   501       5.063  13.074  -8.296  1.00  0.00      HETA H
ATOM   4819 H061 9P2   501       4.804  11.640  -5.886  1.00  0.00      HETA H
ATOM   4820 H062 9P2   501       6.285  12.546  -5.598  1.00  0.00      HETA H
ATOM   4821  C04 9P2   501       5.266  15.027  -6.290  1.00  0.00      HETA C
ATOM   4822  C10 9P2   501       6.666  15.427  -6.449  1.00  0.00      HETA C
ATOM   4823 H101 9P2   501       6.754  16.539  -6.483  1.00  0.00      HETA H
ATOM   4824 H102 9P2   501       6.966  15.010  -7.410  1.00  0.00      HETA H
ATOM   4825  N11 9P2   501       7.481  14.920  -5.332  1.00  0.00      HETA N
ATOM   4826  C12 9P2   501       7.212  15.597  -4.085  1.00  0.00      HETA C
ATOM   4827  C13 9P2   501       5.965  15.026  -3.443  1.00  0.00      HETA C
ATOM   4828  C18 9P2   501       5.766  13.658  -3.106  1.00  0.00      HETA C
ATOM   4829  C17 9P2   501       4.699  13.279  -2.260  1.00  0.00      HETA C
ATOM   4830  C16 9P2   501       3.781  14.204  -1.797  1.00  0.00      HETA C
ATOM   4831  C15 9P2   501       3.946  15.482  -2.202  1.00  0.00      HETA C
ATOM   4832  C14 9P2   501       5.004  15.910  -3.027  1.00  0.00      HETA C
ATOM   4833  H14 9P2   501       5.177  16.979  -3.098  1.00  0.00      HETA H
ATOM   4834  H15 9P2   501       3.465  16.309  -1.799  1.00  0.00      HETA H
ATOM   4835  O21 9P2   501       2.805  13.615  -1.003  1.00  0.00      HETA O
ATOM   4836  C20 9P2   501       3.286  12.275  -0.835  1.00  0.00      HETA C
ATOM   4837  O19 9P2   501       4.384  12.044  -1.729  1.00  0.00      HETA O
ATOM   4838 H201 9P2   501       3.650  12.153   0.193  1.00  0.00      HETA H
ATOM   4839 H202 9P2   501       2.483  11.552  -1.048  1.00  0.00      HETA H
ATOM   4840  H18 9P2   501       6.583  13.001  -3.275  1.00  0.00      HETA H
ATOM   4841 H121 9P2   501       7.035  16.654  -4.314  1.00  0.00      HETA H
ATOM   4842 H122 9P2   501       8.090  15.556  -3.404  1.00  0.00      HETA H
ATOM   4843  C22 9P2   501       8.892  14.848  -5.664  1.00  0.00      HETA C
ATOM   4844 H221 9P2   501       9.495  14.721  -4.738  1.00  0.00      HETA H
ATOM   4845 H222 9P2   501       9.177  15.808  -6.145  1.00  0.00      HETA H
ATOM   4846  C23 9P2   501       9.189  13.677  -6.600  1.00  0.00      HETA C
ATOM   4847  C24 9P2   501       8.892  12.342  -6.232  1.00  0.00      HETA C
ATOM   4848  H24 9P2   501       8.447  12.146  -5.271  1.00  0.00      HETA H
ATOM   4849  C25 9P2   501       9.170  11.293  -7.114  1.00  0.00      HETA C
ATOM   4850  O26 9P2   501       8.961   9.919  -6.983  1.00  0.00      HETA O
ATOM   4851  C27 9P2   501       9.155   9.400  -8.315  1.00  0.00      HETA C
ATOM   4852 H271 9P2   501       8.176   9.288  -8.800  1.00  0.00      HETA H
ATOM   4853 H272 9P2   501       9.657   8.424  -8.280  1.00  0.00      HETA H
ATOM   4854  O28 9P2   501       9.932  10.359  -9.050  1.00  0.00      HETA O
ATOM   4855  C29 9P2   501       9.748  11.553  -8.358  1.00  0.00      HETA C
ATOM   4856  C30 9P2   501      10.055  12.853  -8.742  1.00  0.00      HETA C
ATOM   4857  H30 9P2   501      10.504  13.052  -9.704  1.00  0.00      HETA H
ATOM   4858  C31 9P2   501       9.779  13.914  -7.858  1.00  0.00      HETA C
ATOM   4859  H31 9P2   501      10.011  14.929  -8.152  1.00  0.00      HETA H
TER
ATOM   4860 H14T MY      1       6.803  14.584   1.139  1.00  0.00      MEMB H
ATOM   4861 C114 MY      1       7.549  14.588   0.316  1.00  0.00      MEMB C
ATOM   4862 H14R MY      1       8.494  15.093   0.558  1.00  0.00      MEMB H
ATOM   4863 H14S MY      1       7.746  13.543  -0.031  1.00  0.00      MEMB H
ATOM   4864 C113 MY      1       6.923  15.385  -0.769  1.00  0.00      MEMB C
ATOM   4865 H13R MY      1       7.665  15.711  -1.521  1.00  0.00      MEMB H
ATOM   4866 H13S MY      1       6.325  14.585  -1.173  1.00  0.00      MEMB H
ATOM   4867 C112 MY      1       5.949  16.474  -0.349  1.00  0.00      MEMB C
ATOM   4868 H12R MY      1       5.282  16.871  -1.097  1.00  0.00      MEMB H
ATOM   4869 H12S MY      1       5.160  16.171   0.335  1.00  0.00      MEMB H
ATOM   4870 C111 MY      1       6.527  17.825  -0.347  1.00  0.00      MEMB C
ATOM   4871 H11R MY      1       7.297  17.904   0.415  1.00  0.00      MEMB H
ATOM   4872 H11S MY      1       7.015  17.899  -1.366  1.00  0.00      MEMB H
ATOM   4873 C110 MY      1       5.411  18.875  -0.178  1.00  0.00      MEMB C
ATOM   4874 H10R MY      1       5.904  19.857  -0.039  1.00  0.00      MEMB H
ATOM   4875 H10S MY      1       4.724  18.879  -1.064  1.00  0.00      MEMB H
ATOM   4876  C19 MY      1       4.635  18.977   1.085  1.00  0.00      MEMB C
ATOM   4877  H9R MY      1       4.191  20.009   1.063  1.00  0.00      MEMB H
ATOM   4878  H9S MY      1       3.838  18.223   1.012  1.00  0.00      MEMB H
ATOM   4879  C18 MY      1       5.538  18.844   2.304  1.00  0.00      MEMB C
ATOM   4880  H8R MY      1       6.080  17.868   2.296  1.00  0.00      MEMB H
ATOM   4881  H8S MY      1       6.300  19.658   2.289  1.00  0.00      MEMB H
ATOM   4882  C17 MY      1       4.731  18.900   3.591  1.00  0.00      MEMB C
ATOM   4883  H7R MY      1       4.019  19.753   3.595  1.00  0.00      MEMB H
ATOM   4884  H7S MY      1       4.133  17.957   3.603  1.00  0.00      MEMB H
ATOM   4885  C16 MY      1       5.640  18.997   4.823  1.00  0.00      MEMB C
ATOM   4886  H6R MY      1       6.460  18.261   4.679  1.00  0.00      MEMB H
ATOM   4887  H6S MY      1       6.111  20.003   4.922  1.00  0.00      MEMB H
ATOM   4888  C15 MY      1       4.848  18.717   6.100  1.00  0.00      MEMB C
ATOM   4889  H5R MY      1       4.109  19.536   6.221  1.00  0.00      MEMB H
ATOM   4890  H5S MY      1       4.251  17.788   5.962  1.00  0.00      MEMB H
ATOM   4891  C14 MY      1       5.677  18.602   7.388  1.00  0.00      MEMB C
ATOM   4892  H4R MY      1       6.108  17.578   7.436  1.00  0.00      MEMB H
ATOM   4893  H4S MY      1       6.512  19.340   7.434  1.00  0.00      MEMB H
ATOM   4894  C13 MY      1       4.793  18.780   8.620  1.00  0.00      MEMB C
ATOM   4895  H3R MY      1       4.511  19.849   8.719  1.00  0.00      MEMB H
ATOM   4896  H3S MY      1       3.840  18.273   8.487  1.00  0.00      MEMB H
ATOM   4897  C12 MY      1       5.451  18.306   9.931  1.00  0.00      MEMB C
ATOM   4898  H2R MY      1       6.552  18.336   9.850  1.00  0.00      MEMB H
ATOM   4899  H2S MY      1       5.072  18.989  10.722  1.00  0.00      MEMB H
ATOM   4900  C11 PC      1       5.233  16.855  10.343  1.00  0.00      MEMB C
ATOM   4901  O12 PC      1       5.261  15.888   9.601  1.00  0.00      MEMB O
ATOM   4902  O11 PC      1       5.085  16.815  11.644  1.00  0.00      MEMB O
ATOM   4903  C1  PC      1       5.092  15.493  12.210  1.00  0.00      MEMB C
ATOM   4904  HR  PC      1       4.040  15.164  12.324  1.00  0.00      MEMB H
ATOM   4905  HS  PC      1       5.573  14.716  11.576  1.00  0.00      MEMB H
ATOM   4906  C2  PC      1       5.698  15.500  13.655  1.00  0.00      MEMB C
ATOM   4907  HX  PC      1       5.560  14.478  14.072  1.00  0.00      MEMB H
ATOM   4908  C3  PC      1       4.938  16.443  14.539  1.00  0.00      MEMB C
ATOM   4909  HA  PC      1       4.027  16.054  14.118  1.00  0.00      MEMB H
ATOM   4910  HB  PC      1       4.832  16.216  15.585  1.00  0.00      MEMB H
ATOM   4911  O31 PC      1       5.121  17.840  14.293  1.00  0.00      MEMB O
ATOM   4912  P31 PC      1       5.021  18.830  15.503  1.00  0.00      MEMB P
ATOM   4913  O32 PC      1       6.278  18.419  16.401  1.00  0.00      MEMB O
ATOM   4914  C31 PC      1       6.147  18.036  17.738  1.00  0.00      MEMB C
ATOM   4915  H1A PC      1       5.907  18.740  18.445  1.00  0.00      MEMB H
ATOM   4916  H1B PC      1       5.149  17.703  17.961  1.00  0.00      MEMB H
ATOM   4917  C32 PC      1       7.373  18.015  18.680  1.00  0.00      MEMB C
ATOM   4918  H2A PC      1       7.233  17.824  19.760  1.00  0.00      MEMB H
ATOM   4919  H2B PC      1       7.142  16.969  18.608  1.00  0.00      MEMB H
ATOM   4920  N31 PC      1       8.829  18.504  18.367  1.00  0.00      MEMB N
ATOM   4921  C33 PC      1       9.287  19.049  17.036  1.00  0.00      MEMB C
ATOM   4922  H3A PC      1      10.255  19.315  16.649  1.00  0.00      MEMB H
ATOM   4923  H3B PC      1       8.461  18.987  16.282  1.00  0.00      MEMB H
ATOM   4924  H3C PC      1       9.828  18.088  16.801  1.00  0.00      MEMB H
ATOM   4925  C34 PC      1       9.789  17.590  18.998  1.00  0.00      MEMB C
ATOM   4926  H4A PC      1      10.790  17.986  18.922  1.00  0.00      MEMB H
ATOM   4927  H4B PC      1       9.756  16.604  18.544  1.00  0.00      MEMB H
ATOM   4928  H4C PC      1       9.501  17.468  20.052  1.00  0.00      MEMB H
ATOM   4929  C35 PC      1       9.059  19.789  18.925  1.00  0.00      MEMB C
ATOM   4930  H5A PC      1       8.553  20.383  18.145  1.00  0.00      MEMB H
ATOM   4931  H5B PC      1      10.027  20.178  18.718  1.00  0.00      MEMB H
ATOM   4932  H5C PC      1       8.609  19.946  19.887  1.00  0.00      MEMB H
ATOM   4933  O33 PC      1       5.278  20.213  15.131  1.00  0.00      MEMB O
ATOM   4934  O34 PC      1       3.780  18.594  16.267  1.00  0.00      MEMB O
ATOM   4935  O21 PC      1       7.016  15.989  13.742  1.00  0.00      MEMB O
ATOM   4936  C21 PC      1       7.870  15.281  13.114  1.00  0.00      MEMB C
ATOM   4937  O22 PC      1       7.732  14.118  12.762  1.00  0.00      MEMB O
ATOM   4938 H14T MY      1       2.090  14.351   4.507  1.00  0.00      MEMB H
ATOM   4939 C114 MY      1       2.838  15.055   4.827  1.00  0.00      MEMB C
ATOM   4940 H14R MY      1       3.107  15.878   4.111  1.00  0.00      MEMB H
ATOM   4941 H14S MY      1       2.656  16.138   4.694  1.00  0.00      MEMB H
ATOM   4942 C113 MY      1       3.885  13.935   5.053  1.00  0.00      MEMB C
ATOM   4943 H13R MY      1       4.598  14.624   5.514  1.00  0.00      MEMB H
ATOM   4944 H13S MY      1       3.177  13.263   5.606  1.00  0.00      MEMB H
ATOM   4945 C112 MY      1       4.619  12.741   4.325  1.00  0.00      MEMB C
ATOM   4946 H12R MY      1       4.021  12.076   3.679  1.00  0.00      MEMB H
ATOM   4947 H12S MY      1       5.353  12.951   3.553  1.00  0.00      MEMB H
ATOM   4948 C111 MY      1       5.521  12.162   5.411  1.00  0.00      MEMB C
ATOM   4949 H11R MY      1       4.831  11.479   5.897  1.00  0.00      MEMB H
ATOM   4950 H11S MY      1       6.345  11.474   5.192  1.00  0.00      MEMB H
ATOM   4951 C110 MY      1       6.310  13.172   6.270  1.00  0.00      MEMB C
ATOM   4952 H10R MY      1       5.642  13.792   6.887  1.00  0.00      MEMB H
ATOM   4953 H10S MY      1       6.829  12.480   6.957  1.00  0.00      MEMB H
ATOM   4954  C19 MY      1       7.361  14.095   5.589  1.00  0.00      MEMB C
ATOM   4955  H9R MY      1       7.748  13.735   4.637  1.00  0.00      MEMB H
ATOM   4956  H9S MY      1       6.870  15.035   5.285  1.00  0.00      MEMB H
ATOM   4957  C18 MY      1       8.586  14.428   6.454  1.00  0.00      MEMB C
ATOM   4958  H8R MY      1       9.264  13.550   6.576  1.00  0.00      MEMB H
ATOM   4959  H8S MY      1       9.168  15.230   5.943  1.00  0.00      MEMB H
ATOM   4960  C17 MY      1       8.182  14.915   7.838  1.00  0.00      MEMB C
ATOM   4961  H7R MY      1       7.552  15.826   7.752  1.00  0.00      MEMB H
ATOM   4962  H7S MY      1       7.612  14.138   8.388  1.00  0.00      MEMB H
ATOM   4963  C16 MY      1       9.386  15.223   8.691  1.00  0.00      MEMB C
ATOM   4964  H6R MY      1      10.134  14.410   8.512  1.00  0.00      MEMB H
ATOM   4965  H6S MY      1       9.785  16.176   8.311  1.00  0.00      MEMB H
ATOM   4966  C15 MY      1       8.995  15.302  10.175  1.00  0.00      MEMB C
ATOM   4967  H5R MY      1       8.256  16.071  10.455  1.00  0.00      MEMB H
ATOM   4968  H5S MY      1       8.869  14.283  10.583  1.00  0.00      MEMB H
ATOM   4969  C14 MY      1      10.002  15.946  11.011  1.00  0.00      MEMB C
ATOM   4970  H4R MY      1      10.755  15.547  10.437  1.00  0.00      MEMB H
ATOM   4971  H4S MY      1      10.161  16.980  10.705  1.00  0.00      MEMB H
ATOM   4972  C13 MY      1      10.222  15.551  12.454  1.00  0.00      MEMB C
ATOM   4973  H3R MY      1      10.306  14.454  12.614  1.00  0.00      MEMB H
ATOM   4974  H3S MY      1      11.120  16.057  12.922  1.00  0.00      MEMB H
ATOM   4975  C12 MY      1       9.141  16.120  13.227  1.00  0.00      MEMB C
ATOM   4976  H2R MY      1       9.657  16.146  14.184  1.00  0.00      MEMB H
ATOM   4977  H2S MY      1       9.001  17.181  12.992  1.00  0.00      MEMB H
ATOM   4978 H14T MY      2       5.969 -17.543  -0.773  1.00  0.00      MEMB H
ATOM   4979 C114 MY      2       6.355 -16.668  -1.352  1.00  0.00      MEMB C
ATOM   4980 H14R MY      2       6.083 -16.666  -2.375  1.00  0.00      MEMB H
ATOM   4981 H14S MY      2       5.665 -15.811  -1.304  1.00  0.00      MEMB H
ATOM   4982 C113 MY      2       7.574 -16.144  -0.634  1.00  0.00      MEMB C
ATOM   4983 H13R MY      2       7.818 -15.238  -1.159  1.00  0.00      MEMB H
ATOM   4984 H13S MY      2       7.506 -15.876   0.468  1.00  0.00      MEMB H
ATOM   4985 C112 MY      2       8.602 -17.149  -0.875  1.00  0.00      MEMB C
ATOM   4986 H12R MY      2       8.439 -17.414  -1.953  1.00  0.00      MEMB H
ATOM   4987 H12S MY      2       9.601 -16.702  -0.746  1.00  0.00      MEMB H
ATOM   4988 C111 MY      2       8.354 -18.350   0.033  1.00  0.00      MEMB C
ATOM   4989 H11R MY      2       7.480 -18.890  -0.380  1.00  0.00      MEMB H
ATOM   4990 H11S MY      2       9.203 -19.040  -0.096  1.00  0.00      MEMB H
ATOM   4991 C110 MY      2       8.142 -18.064   1.545  1.00  0.00      MEMB C
ATOM   4992 H10R MY      2       7.192 -17.520   1.737  1.00  0.00      MEMB H
ATOM   4993 H10S MY      2       7.980 -19.041   2.042  1.00  0.00      MEMB H
ATOM   4994  C19 MY      2       9.353 -17.329   2.172  1.00  0.00      MEMB C
ATOM   4995  H9R MY      2      10.255 -17.570   1.560  1.00  0.00      MEMB H
ATOM   4996  H9S MY      2       9.185 -16.233   2.117  1.00  0.00      MEMB H
ATOM   4997  C18 MY      2       9.706 -17.667   3.629  1.00  0.00      MEMB C
ATOM   4998  H8R MY      2      10.037 -18.728   3.657  1.00  0.00      MEMB H
ATOM   4999  H8S MY      2      10.598 -17.076   3.956  1.00  0.00      MEMB H
ATOM   5000  C17 MY      2       8.543 -17.528   4.627  1.00  0.00      MEMB C
ATOM   5001  H7R MY      2       7.554 -17.719   4.161  1.00  0.00      MEMB H
ATOM   5002  H7S MY      2       8.688 -18.355   5.352  1.00  0.00      MEMB H
ATOM   5003  C16 MY      2       8.480 -16.156   5.316  1.00  0.00      MEMB C
ATOM   5004  H6R MY      2       9.497 -15.713   5.385  1.00  0.00      MEMB H
ATOM   5005  H6S MY      2       7.865 -15.500   4.655  1.00  0.00      MEMB H
ATOM   5006  C15 MY      2       7.863 -16.144   6.728  1.00  0.00      MEMB C
ATOM   5007  H5R MY      2       7.951 -15.112   7.135  1.00  0.00      MEMB H
ATOM   5008  H5S MY      2       6.782 -16.355   6.639  1.00  0.00      MEMB H
ATOM   5009  C14 MY      2       8.509 -17.116   7.733  1.00  0.00      MEMB C
ATOM   5010  H4R MY      2       8.289 -18.168   7.424  1.00  0.00      MEMB H
ATOM   5011  H4S MY      2       9.608 -16.976   7.730  1.00  0.00      MEMB H
ATOM   5012  C13 MY      2       7.935 -17.028   9.158  1.00  0.00      MEMB C
ATOM   5013  H3R MY      2       6.837 -16.878   9.037  1.00  0.00      MEMB H
ATOM   5014  H3S MY      2       8.111 -18.025   9.617  1.00  0.00      MEMB H
ATOM   5015  C12 MY      2       8.556 -16.005  10.134  1.00  0.00      MEMB C
ATOM   5016  H2R MY      2       9.156 -16.405  10.974  1.00  0.00      MEMB H
ATOM   5017  H2S MY      2       9.109 -15.208   9.583  1.00  0.00      MEMB H
ATOM   5018  C11 PC      2       7.542 -15.189  10.832  1.00  0.00      MEMB C
ATOM   5019  O12 PC      2       7.374 -14.061  10.430  1.00  0.00      MEMB O
ATOM   5020  O11 PC      2       6.981 -15.848  11.849  1.00  0.00      MEMB O
ATOM   5021  C1  PC      2       5.963 -15.446  12.795  1.00  0.00      MEMB C
ATOM   5022  HR  PC      2       6.030 -14.402  13.156  1.00  0.00      MEMB H
ATOM   5023  HS  PC      2       4.952 -15.587  12.390  1.00  0.00      MEMB H
ATOM   5024  C2  PC      2       5.705 -16.399  13.948  1.00  0.00      MEMB C
ATOM   5025  HX  PC      2       4.765 -16.103  14.346  1.00  0.00      MEMB H
ATOM   5026  C3  PC      2       6.804 -16.248  14.951  1.00  0.00      MEMB C
ATOM   5027  HA  PC      2       6.923 -15.152  15.128  1.00  0.00      MEMB H
ATOM   5028  HB  PC      2       6.562 -16.730  15.917  1.00  0.00      MEMB H
ATOM   5029  O31 PC      2       7.938 -16.826  14.344  1.00  0.00      MEMB O
ATOM   5030  P31 PC      2       9.298 -16.745  15.095  1.00  0.00      MEMB P
ATOM   5031  O32 PC      2       8.877 -17.409  16.494  1.00  0.00      MEMB O
ATOM   5032  C31 PC      2       8.261 -18.693  16.540  1.00  0.00      MEMB C
ATOM   5033  H1A PC      2       7.159 -18.586  16.617  1.00  0.00      MEMB H
ATOM   5034  H1B PC      2       8.472 -19.275  15.614  1.00  0.00      MEMB H
ATOM   5035  C32 PC      2       8.797 -19.578  17.686  1.00  0.00      MEMB C
ATOM   5036  H2A PC      2       8.078 -20.355  17.888  1.00  0.00      MEMB H
ATOM   5037  H2B PC      2       9.677 -20.057  17.266  1.00  0.00      MEMB H
ATOM   5038  N31 PC      2       9.142 -18.923  19.009  1.00  0.00      MEMB N
ATOM   5039  C33 PC      2       9.250 -20.003  20.036  1.00  0.00      MEMB C
ATOM   5040  H3A PC      2       8.315 -20.538  20.084  1.00  0.00      MEMB H
ATOM   5041  H3B PC      2       9.460 -19.654  21.048  1.00  0.00      MEMB H
ATOM   5042  H3C PC      2      10.030 -20.720  19.815  1.00  0.00      MEMB H
ATOM   5043  C34 PC      2       8.047 -17.975  19.381  1.00  0.00      MEMB C
ATOM   5044  H4A PC      2       8.013 -17.149  18.662  1.00  0.00      MEMB H
ATOM   5045  H4B PC      2       8.167 -17.563  20.375  1.00  0.00      MEMB H
ATOM   5046  H4C PC      2       7.125 -18.531  19.335  1.00  0.00      MEMB H
ATOM   5047  C35 PC      2      10.447 -18.199  18.827  1.00  0.00      MEMB C
ATOM   5048  H5A PC      2      10.323 -17.335  18.164  1.00  0.00      MEMB H
ATOM   5049  H5B PC      2      11.171 -18.829  18.316  1.00  0.00      MEMB H
ATOM   5050  H5C PC      2      10.895 -17.876  19.741  1.00  0.00      MEMB H
ATOM   5051  O33 PC      2      10.196 -17.626  14.328  1.00  0.00      MEMB O
ATOM   5052  O34 PC      2       9.621 -15.318  15.285  1.00  0.00      MEMB O
ATOM   5053  O21 PC      2       5.552 -17.721  13.470  1.00  0.00      MEMB O
ATOM   5054  C21 PC      2       4.420 -17.953  12.906  1.00  0.00      MEMB C
ATOM   5055  O22 PC      2       3.400 -17.272  12.964  1.00  0.00      MEMB O
ATOM   5056 H14T MY      2       1.874 -15.732   1.730  1.00  0.00      MEMB H
ATOM   5057 C114 MY      2       2.180 -14.856   2.380  1.00  0.00      MEMB C
ATOM   5058 H14R MY      2       2.268 -14.467   1.456  1.00  0.00      MEMB H
ATOM   5059 H14S MY      2       1.867 -13.844   2.406  1.00  0.00      MEMB H
ATOM   5060 C113 MY      2       3.390 -14.457   2.990  1.00  0.00      MEMB C
ATOM   5061 H13R MY      2       4.149 -15.195   2.635  1.00  0.00      MEMB H
ATOM   5062 H13S MY      2       3.745 -13.309   3.152  1.00  0.00      MEMB H
ATOM   5063 C112 MY      2       3.499 -14.712   4.040  1.00  0.00      MEMB C
[truncated: 8,329,852 more chars]
