# Supplementary material for: Intermolecular Interactions in G Protein-Coupled Receptor Allosteric Sites at the Membrane Interface from Molecular Dynamics Simulations and Quantum Chemical Calculations
Source: J Chem Inf Model. 2022 Sep 30;62(19):4736–47. doi: 10.1021/acs.jcim.2c00788 (PMC9554917; doi:10.1021/acs.jcim.2c00788)
Supplement: Supplementary file 2 — ci2c00788_si_002.zip [file ci2c00788_si_002.zip › MD_simulations_inputs/C5aR1_MD_simulations_inputs/dmpc_6c1q/step5_input.psf]

PSF EXT CMAP XPLOR

         2 !NTITLE
* GENERATED BY CHARMM-GUI FF-Converter
* DATE:   12/03/21   09:45:56

    110504 !NATOM
         1 PROA     32       THR      N        N3       0.181200       7.96200           0
         2 PROA     32       THR      H1       H        0.193400       3.02400           0
         3 PROA     32       THR      H2       H        0.193400       3.02400           0
         4 PROA     32       THR      H3       H        0.193400       3.02400           0
         5 PROA     32       THR      CA       CX       0.340000E-02   9.99400           0
         6 PROA     32       THR      HA       HP       0.108700       3.02400           0
         7 PROA     32       THR      CB       3C       0.451400       9.99400           0
         8 PROA     32       THR      HB       H1      -0.323000E-01   3.02400           0
         9 PROA     32       THR      CG2      CT      -0.255400       5.96200           0
        10 PROA     32       THR      HG21     HC       0.627000E-01   3.02400           0
        11 PROA     32       THR      HG22     HC       0.627000E-01   3.02400           0
        12 PROA     32       THR      HG23     HC       0.627000E-01   3.02400           0
        13 PROA     32       THR      OG1      OH      -0.676400       13.9840           0
        14 PROA     32       THR      HG1      HO       0.407000       3.02400           0
        15 PROA     32       THR      C        C        0.616300       12.0100           0
        16 PROA     32       THR      O        O       -0.572200       16.0000           0
        17 PROA     33       LEU      N        N       -0.415700       11.9940           0
        18 PROA     33       LEU      H        H        0.271900       3.02400           0
        19 PROA     33       LEU      CA       CX      -0.518000E-01   9.99400           0
        20 PROA     33       LEU      HA       H1       0.922000E-01   3.02400           0
        21 PROA     33       LEU      CB       2C      -0.110200       7.97800           0
        22 PROA     33       LEU      HB2      HC       0.457000E-01   3.02400           0
        23 PROA     33       LEU      HB3      HC       0.457000E-01   3.02400           0
        24 PROA     33       LEU      CG       3C       0.353100       9.99400           0
        25 PROA     33       LEU      HG       HC      -0.361000E-01   3.02400           0
        26 PROA     33       LEU      CD1      CT      -0.412100       5.96200           0
        27 PROA     33       LEU      HD11     HC       0.100000       3.02400           0
        28 PROA     33       LEU      HD12     HC       0.100000       3.02400           0
        29 PROA     33       LEU      HD13     HC       0.100000       3.02400           0
        30 PROA     33       LEU      CD2      CT      -0.412100       5.96200           0
        31 PROA     33       LEU      HD21     HC       0.100000       3.02400           0
        32 PROA     33       LEU      HD22     HC       0.100000       3.02400           0
        33 PROA     33       LEU      HD23     HC       0.100000       3.02400           0
        34 PROA     33       LEU      C        C        0.597300       12.0100           0
        35 PROA     33       LEU      O        O       -0.567900       16.0000           0
        36 PROA     34       ARG      N        N       -0.347900       11.9940           0
        37 PROA     34       ARG      H        H        0.274700       3.02400           0
        38 PROA     34       ARG      CA       CX      -0.263700       9.99400           0
        39 PROA     34       ARG      HA       H1       0.156000       3.02400           0
        40 PROA     34       ARG      CB       C8      -0.700000E-03   7.97800           0
        41 PROA     34       ARG      HB2      HC       0.327000E-01   3.02400           0
        42 PROA     34       ARG      HB3      HC       0.327000E-01   3.02400           0
        43 PROA     34       ARG      CG       C8       0.390000E-01   7.97800           0
        44 PROA     34       ARG      HG2      HC       0.285000E-01   3.02400           0
        45 PROA     34       ARG      HG3      HC       0.285000E-01   3.02400           0
        46 PROA     34       ARG      CD       C8       0.486000E-01   7.97800           0
        47 PROA     34       ARG      HD2      H1       0.687000E-01   3.02400           0
        48 PROA     34       ARG      HD3      H1       0.687000E-01   3.02400           0
        49 PROA     34       ARG      NE       N2      -0.529500       11.9940           0
        50 PROA     34       ARG      HE       H        0.345600       3.02400           0
        51 PROA     34       ARG      CZ       CA       0.807600       12.0100           0
        52 PROA     34       ARG      NH1      N2      -0.862700       9.97800           0
        53 PROA     34       ARG      HH11     H        0.447800       3.02400           0
        54 PROA     34       ARG      HH12     H        0.447800       3.02400           0
        55 PROA     34       ARG      NH2      N2      -0.862700       9.97800           0
        56 PROA     34       ARG      HH21     H        0.447800       3.02400           0
        57 PROA     34       ARG      HH22     H        0.447800       3.02400           0
        58 PROA     34       ARG      C        C        0.734100       12.0100           0
        59 PROA     34       ARG      O        O       -0.589400       16.0000           0
        60 PROA     35       VAL      N        N       -0.415700       11.9940           0
        61 PROA     35       VAL      H        H        0.271900       3.02400           0
        62 PROA     35       VAL      CA       CX      -0.875000E-01   9.99400           0
        63 PROA     35       VAL      HA       H1       0.969000E-01   3.02400           0
        64 PROA     35       VAL      CB       3C       0.298500       9.99400           0
        65 PROA     35       VAL      HB       HC      -0.297000E-01   3.02400           0
        66 PROA     35       VAL      CG1      CT      -0.319200       5.96200           0
        67 PROA     35       VAL      HG11     HC       0.791000E-01   3.02400           0
        68 PROA     35       VAL      HG12     HC       0.791000E-01   3.02400           0
        69 PROA     35       VAL      HG13     HC       0.791000E-01   3.02400           0
        70 PROA     35       VAL      CG2      CT      -0.319200       5.96200           0
        71 PROA     35       VAL      HG21     HC       0.791000E-01   3.02400           0
        72 PROA     35       VAL      HG22     HC       0.791000E-01   3.02400           0
        73 PROA     35       VAL      HG23     HC       0.791000E-01   3.02400           0
        74 PROA     35       VAL      C        C        0.597300       12.0100           0
        75 PROA     35       VAL      O        O       -0.567900       16.0000           0
        76 PROA     36       PRO      N        N       -0.254800       14.0100           0
        77 PROA     36       PRO      CD       CT       0.192000E-01   7.97800           0
        78 PROA     36       PRO      HD2      H1       0.391000E-01   3.02400           0
        79 PROA     36       PRO      HD3      H1       0.391000E-01   3.02400           0
        80 PROA     36       PRO      CG       CT       0.189000E-01   7.97800           0
        81 PROA     36       PRO      HG2      HC       0.213000E-01   3.02400           0
        82 PROA     36       PRO      HG3      HC       0.213000E-01   3.02400           0
        83 PROA     36       PRO      CB       CT      -0.700000E-02   7.97800           0
        84 PROA     36       PRO      HB2      HC       0.253000E-01   3.02400           0
        85 PROA     36       PRO      HB3      HC       0.253000E-01   3.02400           0
        86 PROA     36       PRO      CA       CX      -0.266000E-01   9.99400           0
        87 PROA     36       PRO      HA       H1       0.641000E-01   3.02400           0
        88 PROA     36       PRO      C        C        0.589600       12.0100           0
        89 PROA     36       PRO      O        O       -0.574800       16.0000           0
        90 PROA     37       ASP      N        N       -0.516300       11.9940           0
        91 PROA     37       ASP      H        H        0.293600       3.02400           0
        92 PROA     37       ASP      CA       CX       0.381000E-01   9.99400           0
        93 PROA     37       ASP      HA       H1       0.880000E-01   3.02400           0
        94 PROA     37       ASP      CB       2C      -0.303000E-01   7.97800           0
        95 PROA     37       ASP      HB2      HC      -0.122000E-01   3.02400           0
        96 PROA     37       ASP      HB3      HC      -0.122000E-01   3.02400           0
        97 PROA     37       ASP      CG       CO       0.799400       12.0100           0
        98 PROA     37       ASP      OD1      O2      -0.801400       16.0000           0
        99 PROA     37       ASP      OD2      O2      -0.801400       16.0000           0
       100 PROA     37       ASP      C        C        0.536600       12.0100           0
       101 PROA     37       ASP      O        O       -0.581900       16.0000           0
       102 PROA     38       ILE      N        N       -0.415700       11.9940           0
       103 PROA     38       ILE      H        H        0.271900       3.02400           0
       104 PROA     38       ILE      CA       CX      -0.597000E-01   9.99400           0
       105 PROA     38       ILE      HA       H1       0.869000E-01   3.02400           0
       106 PROA     38       ILE      CB       3C       0.130300       9.99400           0
       107 PROA     38       ILE      HB       HC       0.187000E-01   3.02400           0
       108 PROA     38       ILE      CG2      CT      -0.320400       5.96200           0
       109 PROA     38       ILE      HG21     HC       0.882000E-01   3.02400           0
       110 PROA     38       ILE      HG22     HC       0.882000E-01   3.02400           0
       111 PROA     38       ILE      HG23     HC       0.882000E-01   3.02400           0
       112 PROA     38       ILE      CG1      2C      -0.430000E-01   7.97800           0
       113 PROA     38       ILE      HG12     HC       0.236000E-01   3.02400           0
       114 PROA     38       ILE      HG13     HC       0.236000E-01   3.02400           0
       115 PROA     38       ILE      CD1      CT      -0.660000E-01   5.96200           0
       116 PROA     38       ILE      HD11     HC       0.186000E-01   3.02400           0
       117 PROA     38       ILE      HD12     HC       0.186000E-01   3.02400           0
       118 PROA     38       ILE      HD13     HC       0.186000E-01   3.02400           0
       119 PROA     38       ILE      C        C        0.597300       12.0100           0
       120 PROA     38       ILE      O        O       -0.567900       16.0000           0
       121 PROA     39       LEU      N        N       -0.415700       11.9940           0
       122 PROA     39       LEU      H        H        0.271900       3.02400           0
       123 PROA     39       LEU      CA       CX      -0.518000E-01   9.99400           0
       124 PROA     39       LEU      HA       H1       0.922000E-01   3.02400           0
       125 PROA     39       LEU      CB       2C      -0.110200       7.97800           0
       126 PROA     39       LEU      HB2      HC       0.457000E-01   3.02400           0
       127 PROA     39       LEU      HB3      HC       0.457000E-01   3.02400           0
       128 PROA     39       LEU      CG       3C       0.353100       9.99400           0
       129 PROA     39       LEU      HG       HC      -0.361000E-01   3.02400           0
       130 PROA     39       LEU      CD1      CT      -0.412100       5.96200           0
       131 PROA     39       LEU      HD11     HC       0.100000       3.02400           0
       132 PROA     39       LEU      HD12     HC       0.100000       3.02400           0
       133 PROA     39       LEU      HD13     HC       0.100000       3.02400           0
       134 PROA     39       LEU      CD2      CT      -0.412100       5.96200           0
       135 PROA     39       LEU      HD21     HC       0.100000       3.02400           0
       136 PROA     39       LEU      HD22     HC       0.100000       3.02400           0
       137 PROA     39       LEU      HD23     HC       0.100000       3.02400           0
       138 PROA     39       LEU      C        C        0.597300       12.0100           0
       139 PROA     39       LEU      O        O       -0.567900       16.0000           0
       140 PROA     40       ALA      N        N       -0.415700       11.9940           0
       141 PROA     40       ALA      H        H        0.271900       3.02400           0
       142 PROA     40       ALA      CA       CX       0.337000E-01   9.99400           0
       143 PROA     40       ALA      HA       H1       0.823000E-01   3.02400           0
       144 PROA     40       ALA      CB       CT      -0.182500       5.96200           0
       145 PROA     40       ALA      HB1      HC       0.603000E-01   3.02400           0
       146 PROA     40       ALA      HB2      HC       0.603000E-01   3.02400           0
       147 PROA     40       ALA      HB3      HC       0.603000E-01   3.02400           0
       148 PROA     40       ALA      C        C        0.597300       12.0100           0
       149 PROA     40       ALA      O        O       -0.567900       16.0000           0
       150 PROA     41       LEU      N        N       -0.415700       11.9940           0
       151 PROA     41       LEU      H        H        0.271900       3.02400           0
       152 PROA     41       LEU      CA       CX      -0.518000E-01   9.99400           0
       153 PROA     41       LEU      HA       H1       0.922000E-01   3.02400           0
       154 PROA     41       LEU      CB       2C      -0.110200       7.97800           0
       155 PROA     41       LEU      HB2      HC       0.457000E-01   3.02400           0
       156 PROA     41       LEU      HB3      HC       0.457000E-01   3.02400           0
       157 PROA     41       LEU      CG       3C       0.353100       9.99400           0
       158 PROA     41       LEU      HG       HC      -0.361000E-01   3.02400           0
       159 PROA     41       LEU      CD1      CT      -0.412100       5.96200           0
       160 PROA     41       LEU      HD11     HC       0.100000       3.02400           0
       161 PROA     41       LEU      HD12     HC       0.100000       3.02400           0
       162 PROA     41       LEU      HD13     HC       0.100000       3.02400           0
       163 PROA     41       LEU      CD2      CT      -0.412100       5.96200           0
       164 PROA     41       LEU      HD21     HC       0.100000       3.02400           0
       165 PROA     41       LEU      HD22     HC       0.100000       3.02400           0
       166 PROA     41       LEU      HD23     HC       0.100000       3.02400           0
       167 PROA     41       LEU      C        C        0.597300       12.0100           0
       168 PROA     41       LEU      O        O       -0.567900       16.0000           0
       169 PROA     42       VAL      N        N       -0.415700       11.9940           0
       170 PROA     42       VAL      H        H        0.271900       3.02400           0
       171 PROA     42       VAL      CA       CX      -0.875000E-01   9.99400           0
       172 PROA     42       VAL      HA       H1       0.969000E-01   3.02400           0
       173 PROA     42       VAL      CB       3C       0.298500       9.99400           0
       174 PROA     42       VAL      HB       HC      -0.297000E-01   3.02400           0
       175 PROA     42       VAL      CG1      CT      -0.319200       5.96200           0
       176 PROA     42       VAL      HG11     HC       0.791000E-01   3.02400           0
       177 PROA     42       VAL      HG12     HC       0.791000E-01   3.02400           0
       178 PROA     42       VAL      HG13     HC       0.791000E-01   3.02400           0
       179 PROA     42       VAL      CG2      CT      -0.319200       5.96200           0
       180 PROA     42       VAL      HG21     HC       0.791000E-01   3.02400           0
       181 PROA     42       VAL      HG22     HC       0.791000E-01   3.02400           0
       182 PROA     42       VAL      HG23     HC       0.791000E-01   3.02400           0
       183 PROA     42       VAL      C        C        0.597300       12.0100           0
       184 PROA     42       VAL      O        O       -0.567900       16.0000           0
       185 PROA     43       ILE      N        N       -0.415700       11.9940           0
       186 PROA     43       ILE      H        H        0.271900       3.02400           0
       187 PROA     43       ILE      CA       CX      -0.597000E-01   9.99400           0
       188 PROA     43       ILE      HA       H1       0.869000E-01   3.02400           0
       189 PROA     43       ILE      CB       3C       0.130300       9.99400           0
       190 PROA     43       ILE      HB       HC       0.187000E-01   3.02400           0
       191 PROA     43       ILE      CG2      CT      -0.320400       5.96200           0
       192 PROA     43       ILE      HG21     HC       0.882000E-01   3.02400           0
       193 PROA     43       ILE      HG22     HC       0.882000E-01   3.02400           0
       194 PROA     43       ILE      HG23     HC       0.882000E-01   3.02400           0
       195 PROA     43       ILE      CG1      2C      -0.430000E-01   7.97800           0
       196 PROA     43       ILE      HG12     HC       0.236000E-01   3.02400           0
       197 PROA     43       ILE      HG13     HC       0.236000E-01   3.02400           0
       198 PROA     43       ILE      CD1      CT      -0.660000E-01   5.96200           0
       199 PROA     43       ILE      HD11     HC       0.186000E-01   3.02400           0
       200 PROA     43       ILE      HD12     HC       0.186000E-01   3.02400           0
       201 PROA     43       ILE      HD13     HC       0.186000E-01   3.02400           0
       202 PROA     43       ILE      C        C        0.597300       12.0100           0
       203 PROA     43       ILE      O        O       -0.567900       16.0000           0
       204 PROA     44       PHE      N        N       -0.415700       11.9940           0
       205 PROA     44       PHE      H        H        0.271900       3.02400           0
       206 PROA     44       PHE      CA       CX      -0.240000E-02   9.99400           0
       207 PROA     44       PHE      HA       H1       0.978000E-01   3.02400           0
       208 PROA     44       PHE      CB       CT      -0.343000E-01   7.97800           0
       209 PROA     44       PHE      HB2      HC       0.295000E-01   3.02400           0
       210 PROA     44       PHE      HB3      HC       0.295000E-01   3.02400           0
       211 PROA     44       PHE      CG       CA       0.118000E-01   12.0100           0
       212 PROA     44       PHE      CD1      CA      -0.125600       9.99400           0
       213 PROA     44       PHE      HD1      HA       0.133000       3.02400           0
       214 PROA     44       PHE      CE1      CA      -0.170400       9.99400           0
       215 PROA     44       PHE      HE1      HA       0.143000       3.02400           0
       216 PROA     44       PHE      CZ       CA      -0.107200       9.99400           0
       217 PROA     44       PHE      HZ       HA       0.129700       3.02400           0
       218 PROA     44       PHE      CE2      CA      -0.170400       9.99400           0
       219 PROA     44       PHE      HE2      HA       0.143000       3.02400           0
       220 PROA     44       PHE      CD2      CA      -0.125600       9.99400           0
       221 PROA     44       PHE      HD2      HA       0.133000       3.02400           0
       222 PROA     44       PHE      C        C        0.597300       12.0100           0
       223 PROA     44       PHE      O        O       -0.567900       16.0000           0
       224 PROA     45       ALA      N        N       -0.415700       11.9940           0
       225 PROA     45       ALA      H        H        0.271900       3.02400           0
       226 PROA     45       ALA      CA       CX       0.337000E-01   9.99400           0
       227 PROA     45       ALA      HA       H1       0.823000E-01   3.02400           0
       228 PROA     45       ALA      CB       CT      -0.182500       5.96200           0
       229 PROA     45       ALA      HB1      HC       0.603000E-01   3.02400           0
       230 PROA     45       ALA      HB2      HC       0.603000E-01   3.02400           0
       231 PROA     45       ALA      HB3      HC       0.603000E-01   3.02400           0
       232 PROA     45       ALA      C        C        0.597300       12.0100           0
       233 PROA     45       ALA      O        O       -0.567900       16.0000           0
       234 PROA     46       VAL      N        N       -0.415700       11.9940           0
       235 PROA     46       VAL      H        H        0.271900       3.02400           0
       236 PROA     46       VAL      CA       CX      -0.875000E-01   9.99400           0
       237 PROA     46       VAL      HA       H1       0.969000E-01   3.02400           0
       238 PROA     46       VAL      CB       3C       0.298500       9.99400           0
       239 PROA     46       VAL      HB       HC      -0.297000E-01   3.02400           0
       240 PROA     46       VAL      CG1      CT      -0.319200       5.96200           0
       241 PROA     46       VAL      HG11     HC       0.791000E-01   3.02400           0
       242 PROA     46       VAL      HG12     HC       0.791000E-01   3.02400           0
       243 PROA     46       VAL      HG13     HC       0.791000E-01   3.02400           0
       244 PROA     46       VAL      CG2      CT      -0.319200       5.96200           0
       245 PROA     46       VAL      HG21     HC       0.791000E-01   3.02400           0
       246 PROA     46       VAL      HG22     HC       0.791000E-01   3.02400           0
       247 PROA     46       VAL      HG23     HC       0.791000E-01   3.02400           0
       248 PROA     46       VAL      C        C        0.597300       12.0100           0
       249 PROA     46       VAL      O        O       -0.567900       16.0000           0
       250 PROA     47       VAL      N        N       -0.415700       11.9940           0
       251 PROA     47       VAL      H        H        0.271900       3.02400           0
       252 PROA     47       VAL      CA       CX      -0.875000E-01   9.99400           0
       253 PROA     47       VAL      HA       H1       0.969000E-01   3.02400           0
       254 PROA     47       VAL      CB       3C       0.298500       9.99400           0
       255 PROA     47       VAL      HB       HC      -0.297000E-01   3.02400           0
       256 PROA     47       VAL      CG1      CT      -0.319200       5.96200           0
       257 PROA     47       VAL      HG11     HC       0.791000E-01   3.02400           0
       258 PROA     47       VAL      HG12     HC       0.791000E-01   3.02400           0
       259 PROA     47       VAL      HG13     HC       0.791000E-01   3.02400           0
       260 PROA     47       VAL      CG2      CT      -0.319200       5.96200           0
       261 PROA     47       VAL      HG21     HC       0.791000E-01   3.02400           0
       262 PROA     47       VAL      HG22     HC       0.791000E-01   3.02400           0
       263 PROA     47       VAL      HG23     HC       0.791000E-01   3.02400           0
       264 PROA     47       VAL      C        C        0.597300       12.0100           0
       265 PROA     47       VAL      O        O       -0.567900       16.0000           0
       266 PROA     48       PHE      N        N       -0.415700       11.9940           0
       267 PROA     48       PHE      H        H        0.271900       3.02400           0
       268 PROA     48       PHE      CA       CX      -0.240000E-02   9.99400           0
       269 PROA     48       PHE      HA       H1       0.978000E-01   3.02400           0
       270 PROA     48       PHE      CB       CT      -0.343000E-01   7.97800           0
       271 PROA     48       PHE      HB2      HC       0.295000E-01   3.02400           0
       272 PROA     48       PHE      HB3      HC       0.295000E-01   3.02400           0
       273 PROA     48       PHE      CG       CA       0.118000E-01   12.0100           0
       274 PROA     48       PHE      CD1      CA      -0.125600       9.99400           0
       275 PROA     48       PHE      HD1      HA       0.133000       3.02400           0
       276 PROA     48       PHE      CE1      CA      -0.170400       9.99400           0
       277 PROA     48       PHE      HE1      HA       0.143000       3.02400           0
       278 PROA     48       PHE      CZ       CA      -0.107200       9.99400           0
       279 PROA     48       PHE      HZ       HA       0.129700       3.02400           0
       280 PROA     48       PHE      CE2      CA      -0.170400       9.99400           0
       281 PROA     48       PHE      HE2      HA       0.143000       3.02400           0
       282 PROA     48       PHE      CD2      CA      -0.125600       9.99400           0
       283 PROA     48       PHE      HD2      HA       0.133000       3.02400           0
       284 PROA     48       PHE      C        C        0.597300       12.0100           0
       285 PROA     48       PHE      O        O       -0.567900       16.0000           0
       286 PROA     49       LEU      N        N       -0.415700       11.9940           0
       287 PROA     49       LEU      H        H        0.271900       3.02400           0
       288 PROA     49       LEU      CA       CX      -0.518000E-01   9.99400           0
       289 PROA     49       LEU      HA       H1       0.922000E-01   3.02400           0
       290 PROA     49       LEU      CB       2C      -0.110200       7.97800           0
       291 PROA     49       LEU      HB2      HC       0.457000E-01   3.02400           0
       292 PROA     49       LEU      HB3      HC       0.457000E-01   3.02400           0
       293 PROA     49       LEU      CG       3C       0.353100       9.99400           0
       294 PROA     49       LEU      HG       HC      -0.361000E-01   3.02400           0
       295 PROA     49       LEU      CD1      CT      -0.412100       5.96200           0
       296 PROA     49       LEU      HD11     HC       0.100000       3.02400           0
       297 PROA     49       LEU      HD12     HC       0.100000       3.02400           0
       298 PROA     49       LEU      HD13     HC       0.100000       3.02400           0
       299 PROA     49       LEU      CD2      CT      -0.412100       5.96200           0
       300 PROA     49       LEU      HD21     HC       0.100000       3.02400           0
       301 PROA     49       LEU      HD22     HC       0.100000       3.02400           0
       302 PROA     49       LEU      HD23     HC       0.100000       3.02400           0
       303 PROA     49       LEU      C        C        0.597300       12.0100           0
       304 PROA     49       LEU      O        O       -0.567900       16.0000           0
       305 PROA     50       VAL      N        N       -0.415700       11.9940           0
       306 PROA     50       VAL      H        H        0.271900       3.02400           0
       307 PROA     50       VAL      CA       CX      -0.875000E-01   9.99400           0
       308 PROA     50       VAL      HA       H1       0.969000E-01   3.02400           0
       309 PROA     50       VAL      CB       3C       0.298500       9.99400           0
       310 PROA     50       VAL      HB       HC      -0.297000E-01   3.02400           0
       311 PROA     50       VAL      CG1      CT      -0.319200       5.96200           0
       312 PROA     50       VAL      HG11     HC       0.791000E-01   3.02400           0
       313 PROA     50       VAL      HG12     HC       0.791000E-01   3.02400           0
       314 PROA     50       VAL      HG13     HC       0.791000E-01   3.02400           0
       315 PROA     50       VAL      CG2      CT      -0.319200       5.96200           0
       316 PROA     50       VAL      HG21     HC       0.791000E-01   3.02400           0
       317 PROA     50       VAL      HG22     HC       0.791000E-01   3.02400           0
       318 PROA     50       VAL      HG23     HC       0.791000E-01   3.02400           0
       319 PROA     50       VAL      C        C        0.597300       12.0100           0
       320 PROA     50       VAL      O        O       -0.567900       16.0000           0
       321 PROA     51       GLY      N        N       -0.415700       11.9940           0
       322 PROA     51       GLY      H        H        0.271900       3.02400           0
       323 PROA     51       GLY      CA       CX      -0.252000E-01   7.97800           0
       324 PROA     51       GLY      HA2      H1       0.698000E-01   3.02400           0
       325 PROA     51       GLY      HA3      H1       0.698000E-01   3.02400           0
       326 PROA     51       GLY      C        C        0.597300       12.0100           0
       327 PROA     51       GLY      O        O       -0.567900       16.0000           0
       328 PROA     52       VAL      N        N       -0.415700       11.9940           0
       329 PROA     52       VAL      H        H        0.271900       3.02400           0
       330 PROA     52       VAL      CA       CX      -0.875000E-01   9.99400           0
       331 PROA     52       VAL      HA       H1       0.969000E-01   3.02400           0
       332 PROA     52       VAL      CB       3C       0.298500       9.99400           0
       333 PROA     52       VAL      HB       HC      -0.297000E-01   3.02400           0
       334 PROA     52       VAL      CG1      CT      -0.319200       5.96200           0
       335 PROA     52       VAL      HG11     HC       0.791000E-01   3.02400           0
       336 PROA     52       VAL      HG12     HC       0.791000E-01   3.02400           0
       337 PROA     52       VAL      HG13     HC       0.791000E-01   3.02400           0
       338 PROA     52       VAL      CG2      CT      -0.319200       5.96200           0
       339 PROA     52       VAL      HG21     HC       0.791000E-01   3.02400           0
       340 PROA     52       VAL      HG22     HC       0.791000E-01   3.02400           0
       341 PROA     52       VAL      HG23     HC       0.791000E-01   3.02400           0
       342 PROA     52       VAL      C        C        0.597300       12.0100           0
       343 PROA     52       VAL      O        O       -0.567900       16.0000           0
       344 PROA     53       LEU      N        N       -0.415700       11.9940           0
       345 PROA     53       LEU      H        H        0.271900       3.02400           0
       346 PROA     53       LEU      CA       CX      -0.518000E-01   9.99400           0
       347 PROA     53       LEU      HA       H1       0.922000E-01   3.02400           0
       348 PROA     53       LEU      CB       2C      -0.110200       7.97800           0
       349 PROA     53       LEU      HB2      HC       0.457000E-01   3.02400           0
       350 PROA     53       LEU      HB3      HC       0.457000E-01   3.02400           0
       351 PROA     53       LEU      CG       3C       0.353100       9.99400           0
       352 PROA     53       LEU      HG       HC      -0.361000E-01   3.02400           0
       353 PROA     53       LEU      CD1      CT      -0.412100       5.96200           0
       354 PROA     53       LEU      HD11     HC       0.100000       3.02400           0
       355 PROA     53       LEU      HD12     HC       0.100000       3.02400           0
       356 PROA     53       LEU      HD13     HC       0.100000       3.02400           0
       357 PROA     53       LEU      CD2      CT      -0.412100       5.96200           0
       358 PROA     53       LEU      HD21     HC       0.100000       3.02400           0
       359 PROA     53       LEU      HD22     HC       0.100000       3.02400           0
       360 PROA     53       LEU      HD23     HC       0.100000       3.02400           0
       361 PROA     53       LEU      C        C        0.597300       12.0100           0
       362 PROA     53       LEU      O        O       -0.567900       16.0000           0
       363 PROA     54       GLY      N        N       -0.415700       11.9940           0
       364 PROA     54       GLY      H        H        0.271900       3.02400           0
       365 PROA     54       GLY      CA       CX      -0.252000E-01   7.97800           0
       366 PROA     54       GLY      HA2      H1       0.698000E-01   3.02400           0
       367 PROA     54       GLY      HA3      H1       0.698000E-01   3.02400           0
       368 PROA     54       GLY      C        C        0.597300       12.0100           0
       369 PROA     54       GLY      O        O       -0.567900       16.0000           0
       370 PROA     55       ASN      N        N       -0.415700       11.9940           0
       371 PROA     55       ASN      H        H        0.271900       3.02400           0
       372 PROA     55       ASN      CA       CX       0.143000E-01   9.99400           0
       373 PROA     55       ASN      HA       H1       0.104800       3.02400           0
       374 PROA     55       ASN      CB       2C      -0.204100       7.97800           0
       375 PROA     55       ASN      HB2      HC       0.797000E-01   3.02400           0
       376 PROA     55       ASN      HB3      HC       0.797000E-01   3.02400           0
       377 PROA     55       ASN      CG       C        0.713000       12.0100           0
       378 PROA     55       ASN      OD1      O       -0.593100       16.0000           0
       379 PROA     55       ASN      ND2      N       -0.919100       9.97800           0
       380 PROA     55       ASN      HD21     H        0.419600       3.02400           0
       381 PROA     55       ASN      HD22     H        0.419600       3.02400           0
       382 PROA     55       ASN      C        C        0.597300       12.0100           0
       383 PROA     55       ASN      O        O       -0.567900       16.0000           0
       384 PROA     56       ALA      N        N       -0.415700       11.9940           0
       385 PROA     56       ALA      H        H        0.271900       3.02400           0
       386 PROA     56       ALA      CA       CX       0.337000E-01   9.99400           0
       387 PROA     56       ALA      HA       H1       0.823000E-01   3.02400           0
       388 PROA     56       ALA      CB       CT      -0.182500       5.96200           0
       389 PROA     56       ALA      HB1      HC       0.603000E-01   3.02400           0
       390 PROA     56       ALA      HB2      HC       0.603000E-01   3.02400           0
       391 PROA     56       ALA      HB3      HC       0.603000E-01   3.02400           0
       392 PROA     56       ALA      C        C        0.597300       12.0100           0
       393 PROA     56       ALA      O        O       -0.567900       16.0000           0
       394 PROA     57       LEU      N        N       -0.415700       11.9940           0
       395 PROA     57       LEU      H        H        0.271900       3.02400           0
       396 PROA     57       LEU      CA       CX      -0.518000E-01   9.99400           0
       397 PROA     57       LEU      HA       H1       0.922000E-01   3.02400           0
       398 PROA     57       LEU      CB       2C      -0.110200       7.97800           0
       399 PROA     57       LEU      HB2      HC       0.457000E-01   3.02400           0
       400 PROA     57       LEU      HB3      HC       0.457000E-01   3.02400           0
       401 PROA     57       LEU      CG       3C       0.353100       9.99400           0
       402 PROA     57       LEU      HG       HC      -0.361000E-01   3.02400           0
       403 PROA     57       LEU      CD1      CT      -0.412100       5.96200           0
       404 PROA     57       LEU      HD11     HC       0.100000       3.02400           0
       405 PROA     57       LEU      HD12     HC       0.100000       3.02400           0
       406 PROA     57       LEU      HD13     HC       0.100000       3.02400           0
       407 PROA     57       LEU      CD2      CT      -0.412100       5.96200           0
       408 PROA     57       LEU      HD21     HC       0.100000       3.02400           0
       409 PROA     57       LEU      HD22     HC       0.100000       3.02400           0
       410 PROA     57       LEU      HD23     HC       0.100000       3.02400           0
       411 PROA     57       LEU      C        C        0.597300       12.0100           0
       412 PROA     57       LEU      O        O       -0.567900       16.0000           0
       413 PROA     58       VAL      N        N       -0.415700       11.9940           0
       414 PROA     58       VAL      H        H        0.271900       3.02400           0
       415 PROA     58       VAL      CA       CX      -0.875000E-01   9.99400           0
       416 PROA     58       VAL      HA       H1       0.969000E-01   3.02400           0
       417 PROA     58       VAL      CB       3C       0.298500       9.99400           0
       418 PROA     58       VAL      HB       HC      -0.297000E-01   3.02400           0
       419 PROA     58       VAL      CG1      CT      -0.319200       5.96200           0
       420 PROA     58       VAL      HG11     HC       0.791000E-01   3.02400           0
       421 PROA     58       VAL      HG12     HC       0.791000E-01   3.02400           0
       422 PROA     58       VAL      HG13     HC       0.791000E-01   3.02400           0
       423 PROA     58       VAL      CG2      CT      -0.319200       5.96200           0
       424 PROA     58       VAL      HG21     HC       0.791000E-01   3.02400           0
       425 PROA     58       VAL      HG22     HC       0.791000E-01   3.02400           0
       426 PROA     58       VAL      HG23     HC       0.791000E-01   3.02400           0
       427 PROA     58       VAL      C        C        0.597300       12.0100           0
       428 PROA     58       VAL      O        O       -0.567900       16.0000           0
       429 PROA     59       VAL      N        N       -0.415700       11.9940           0
       430 PROA     59       VAL      H        H        0.271900       3.02400           0
       431 PROA     59       VAL      CA       CX      -0.875000E-01   9.99400           0
       432 PROA     59       VAL      HA       H1       0.969000E-01   3.02400           0
       433 PROA     59       VAL      CB       3C       0.298500       9.99400           0
       434 PROA     59       VAL      HB       HC      -0.297000E-01   3.02400           0
       435 PROA     59       VAL      CG1      CT      -0.319200       5.96200           0
       436 PROA     59       VAL      HG11     HC       0.791000E-01   3.02400           0
       437 PROA     59       VAL      HG12     HC       0.791000E-01   3.02400           0
       438 PROA     59       VAL      HG13     HC       0.791000E-01   3.02400           0
       439 PROA     59       VAL      CG2      CT      -0.319200       5.96200           0
       440 PROA     59       VAL      HG21     HC       0.791000E-01   3.02400           0
       441 PROA     59       VAL      HG22     HC       0.791000E-01   3.02400           0
       442 PROA     59       VAL      HG23     HC       0.791000E-01   3.02400           0
       443 PROA     59       VAL      C        C        0.597300       12.0100           0
       444 PROA     59       VAL      O        O       -0.567900       16.0000           0
       445 PROA     60       TRP      N        N       -0.415700       11.9940           0
       446 PROA     60       TRP      H        H        0.271900       3.02400           0
       447 PROA     60       TRP      CA       CX      -0.275000E-01   9.99400           0
       448 PROA     60       TRP      HA       H1       0.112300       3.02400           0
       449 PROA     60       TRP      CB       CT      -0.500000E-02   7.97800           0
       450 PROA     60       TRP      HB2      HC       0.339000E-01   3.02400           0
       451 PROA     60       TRP      HB3      HC       0.339000E-01   3.02400           0
       452 PROA     60       TRP      CG       C*      -0.141500       12.0100           0
       453 PROA     60       TRP      CD1      CW      -0.163800       9.99400           0
       454 PROA     60       TRP      HD1      H4       0.206200       3.02400           0
       455 PROA     60       TRP      NE1      NA      -0.341800       11.9940           0
       456 PROA     60       TRP      HE1      H        0.341200       3.02400           0
       457 PROA     60       TRP      CE2      CN       0.138000       12.0100           0
       458 PROA     60       TRP      CZ2      CA      -0.260100       9.99400           0
       459 PROA     60       TRP      HZ2      HA       0.157200       3.02400           0
       460 PROA     60       TRP      CH2      CA      -0.113400       9.99400           0
       461 PROA     60       TRP      HH2      HA       0.141700       3.02400           0
       462 PROA     60       TRP      CZ3      CA      -0.197200       9.99400           0
       463 PROA     60       TRP      HZ3      HA       0.144700       3.02400           0
       464 PROA     60       TRP      CE3      CA      -0.238700       9.99400           0
       465 PROA     60       TRP      HE3      HA       0.170000       3.02400           0
       466 PROA     60       TRP      CD2      CB       0.124300       12.0100           0
       467 PROA     60       TRP      C        C        0.597300       12.0100           0
       468 PROA     60       TRP      O        O       -0.567900       16.0000           0
       469 PROA     61       VAL      N        N       -0.415700       11.9940           0
       470 PROA     61       VAL      H        H        0.271900       3.02400           0
       471 PROA     61       VAL      CA       CX      -0.875000E-01   9.99400           0
       472 PROA     61       VAL      HA       H1       0.969000E-01   3.02400           0
       473 PROA     61       VAL      CB       3C       0.298500       9.99400           0
       474 PROA     61       VAL      HB       HC      -0.297000E-01   3.02400           0
       475 PROA     61       VAL      CG1      CT      -0.319200       5.96200           0
       476 PROA     61       VAL      HG11     HC       0.791000E-01   3.02400           0
       477 PROA     61       VAL      HG12     HC       0.791000E-01   3.02400           0
       478 PROA     61       VAL      HG13     HC       0.791000E-01   3.02400           0
       479 PROA     61       VAL      CG2      CT      -0.319200       5.96200           0
       480 PROA     61       VAL      HG21     HC       0.791000E-01   3.02400           0
       481 PROA     61       VAL      HG22     HC       0.791000E-01   3.02400           0
       482 PROA     61       VAL      HG23     HC       0.791000E-01   3.02400           0
       483 PROA     61       VAL      C        C        0.597300       12.0100           0
       484 PROA     61       VAL      O        O       -0.567900       16.0000           0
       485 PROA     62       THR      N        N       -0.415700       11.9940           0
       486 PROA     62       THR      H        H        0.271900       3.02400           0
       487 PROA     62       THR      CA       CX      -0.389000E-01   9.99400           0
       488 PROA     62       THR      HA       H1       0.100700       3.02400           0
       489 PROA     62       THR      CB       3C       0.365400       9.99400           0
       490 PROA     62       THR      HB       H1       0.430000E-02   3.02400           0
       491 PROA     62       THR      CG2      CT      -0.243800       5.96200           0
       492 PROA     62       THR      HG21     HC       0.642000E-01   3.02400           0
       493 PROA     62       THR      HG22     HC       0.642000E-01   3.02400           0
       494 PROA     62       THR      HG23     HC       0.642000E-01   3.02400           0
       495 PROA     62       THR      OG1      OH      -0.676100       13.9840           0
       496 PROA     62       THR      HG1      HO       0.410200       3.02400           0
       497 PROA     62       THR      C        C        0.597300       12.0100           0
       498 PROA     62       THR      O        O       -0.567900       16.0000           0
       499 PROA     63       ALA      N        N       -0.415700       11.9940           0
       500 PROA     63       ALA      H        H        0.271900       3.02400           0
       501 PROA     63       ALA      CA       CX       0.337000E-01   9.99400           0
       502 PROA     63       ALA      HA       H1       0.823000E-01   3.02400           0
       503 PROA     63       ALA      CB       CT      -0.182500       5.96200           0
       504 PROA     63       ALA      HB1      HC       0.603000E-01   3.02400           0
       505 PROA     63       ALA      HB2      HC       0.603000E-01   3.02400           0
       506 PROA     63       ALA      HB3      HC       0.603000E-01   3.02400           0
       507 PROA     63       ALA      C        C        0.597300       12.0100           0
       508 PROA     63       ALA      O        O       -0.567900       16.0000           0
       509 PROA     64       PHE      N        N       -0.415700       11.9940           0
       510 PROA     64       PHE      H        H        0.271900       3.02400           0
       511 PROA     64       PHE      CA       CX      -0.240000E-02   9.99400           0
       512 PROA     64       PHE      HA       H1       0.978000E-01   3.02400           0
       513 PROA     64       PHE      CB       CT      -0.343000E-01   7.97800           0
       514 PROA     64       PHE      HB2      HC       0.295000E-01   3.02400           0
       515 PROA     64       PHE      HB3      HC       0.295000E-01   3.02400           0
       516 PROA     64       PHE      CG       CA       0.118000E-01   12.0100           0
       517 PROA     64       PHE      CD1      CA      -0.125600       9.99400           0
       518 PROA     64       PHE      HD1      HA       0.133000       3.02400           0
       519 PROA     64       PHE      CE1      CA      -0.170400       9.99400           0
       520 PROA     64       PHE      HE1      HA       0.143000       3.02400           0
       521 PROA     64       PHE      CZ       CA      -0.107200       9.99400           0
       522 PROA     64       PHE      HZ       HA       0.129700       3.02400           0
       523 PROA     64       PHE      CE2      CA      -0.170400       9.99400           0
       524 PROA     64       PHE      HE2      HA       0.143000       3.02400           0
       525 PROA     64       PHE      CD2      CA      -0.125600       9.99400           0
       526 PROA     64       PHE      HD2      HA       0.133000       3.02400           0
       527 PROA     64       PHE      C        C        0.597300       12.0100           0
       528 PROA     64       PHE      O        O       -0.567900       16.0000           0
       529 PROA     65       GLU      N        N       -0.516300       11.9940           0
       530 PROA     65       GLU      H        H        0.293600       3.02400           0
       531 PROA     65       GLU      CA       CX       0.397000E-01   9.99400           0
       532 PROA     65       GLU      HA       H1       0.110500       3.02400           0
       533 PROA     65       GLU      CB       2C       0.560000E-01   7.97800           0
       534 PROA     65       GLU      HB2      HC      -0.173000E-01   3.02400           0
       535 PROA     65       GLU      HB3      HC      -0.173000E-01   3.02400           0
       536 PROA     65       GLU      CG       2C       0.136000E-01   7.97800           0
       537 PROA     65       GLU      HG2      HC      -0.425000E-01   3.02400           0
       538 PROA     65       GLU      HG3      HC      -0.425000E-01   3.02400           0
       539 PROA     65       GLU      CD       CO       0.805400       12.0100           0
       540 PROA     65       GLU      OE1      O2      -0.818800       16.0000           0
       541 PROA     65       GLU      OE2      O2      -0.818800       16.0000           0
       542 PROA     65       GLU      C        C        0.536600       12.0100           0
       543 PROA     65       GLU      O        O       -0.581900       16.0000           0
       544 PROA     66       ALA      N        N       -0.415700       11.9940           0
       545 PROA     66       ALA      H        H        0.271900       3.02400           0
       546 PROA     66       ALA      CA       CX       0.337000E-01   9.99400           0
       547 PROA     66       ALA      HA       H1       0.823000E-01   3.02400           0
       548 PROA     66       ALA      CB       CT      -0.182500       5.96200           0
       549 PROA     66       ALA      HB1      HC       0.603000E-01   3.02400           0
       550 PROA     66       ALA      HB2      HC       0.603000E-01   3.02400           0
       551 PROA     66       ALA      HB3      HC       0.603000E-01   3.02400           0
       552 PROA     66       ALA      C        C        0.597300       12.0100           0
       553 PROA     66       ALA      O        O       -0.567900       16.0000           0
       554 PROA     67       LYS      N        N       -0.347900       11.9940           0
       555 PROA     67       LYS      H        H        0.274700       3.02400           0
       556 PROA     67       LYS      CA       CX      -0.240000       9.99400           0
       557 PROA     67       LYS      HA       H1       0.142600       3.02400           0
       558 PROA     67       LYS      CB       C8      -0.940000E-02   7.97800           0
       559 PROA     67       LYS      HB2      HC       0.362000E-01   3.02400           0
       560 PROA     67       LYS      HB3      HC       0.362000E-01   3.02400           0
       561 PROA     67       LYS      CG       C8       0.187000E-01   7.97800           0
       562 PROA     67       LYS      HG2      HC       0.103000E-01   3.02400           0
       563 PROA     67       LYS      HG3      HC       0.103000E-01   3.02400           0
       564 PROA     67       LYS      CD       C8      -0.479000E-01   7.97800           0
       565 PROA     67       LYS      HD2      HC       0.621000E-01   3.02400           0
       566 PROA     67       LYS      HD3      HC       0.621000E-01   3.02400           0
       567 PROA     67       LYS      CE       C8      -0.143000E-01   7.97800           0
       568 PROA     67       LYS      HE2      HP       0.113500       3.02400           0
       569 PROA     67       LYS      HE3      HP       0.113500       3.02400           0
       570 PROA     67       LYS      NZ       N3      -0.385400       7.96200           0
       571 PROA     67       LYS      HZ1      H        0.340000       3.02400           0
       572 PROA     67       LYS      HZ2      H        0.340000       3.02400           0
       573 PROA     67       LYS      HZ3      H        0.340000       3.02400           0
       574 PROA     67       LYS      C        C        0.734100       12.0100           0
       575 PROA     67       LYS      O        O       -0.589400       16.0000           0
       576 PROA     68       ARG      N        N       -0.347900       11.9940           0
       577 PROA     68       ARG      H        H        0.274700       3.02400           0
       578 PROA     68       ARG      CA       CX      -0.263700       9.99400           0
       579 PROA     68       ARG      HA       H1       0.156000       3.02400           0
       580 PROA     68       ARG      CB       C8      -0.700000E-03   7.97800           0
       581 PROA     68       ARG      HB2      HC       0.327000E-01   3.02400           0
       582 PROA     68       ARG      HB3      HC       0.327000E-01   3.02400           0
       583 PROA     68       ARG      CG       C8       0.390000E-01   7.97800           0
       584 PROA     68       ARG      HG2      HC       0.285000E-01   3.02400           0
       585 PROA     68       ARG      HG3      HC       0.285000E-01   3.02400           0
       586 PROA     68       ARG      CD       C8       0.486000E-01   7.97800           0
       587 PROA     68       ARG      HD2      H1       0.687000E-01   3.02400           0
       588 PROA     68       ARG      HD3      H1       0.687000E-01   3.02400           0
       589 PROA     68       ARG      NE       N2      -0.529500       11.9940           0
       590 PROA     68       ARG      HE       H        0.345600       3.02400           0
       591 PROA     68       ARG      CZ       CA       0.807600       12.0100           0
       592 PROA     68       ARG      NH1      N2      -0.862700       9.97800           0
       593 PROA     68       ARG      HH11     H        0.447800       3.02400           0
       594 PROA     68       ARG      HH12     H        0.447800       3.02400           0
       595 PROA     68       ARG      NH2      N2      -0.862700       9.97800           0
       596 PROA     68       ARG      HH21     H        0.447800       3.02400           0
       597 PROA     68       ARG      HH22     H        0.447800       3.02400           0
       598 PROA     68       ARG      C        C        0.734100       12.0100           0
       599 PROA     68       ARG      O        O       -0.589400       16.0000           0
       600 PROA     69       THR      N        N       -0.415700       11.9940           0
       601 PROA     69       THR      H        H        0.271900       3.02400           0
       602 PROA     69       THR      CA       CX      -0.389000E-01   9.99400           0
       603 PROA     69       THR      HA       H1       0.100700       3.02400           0
       604 PROA     69       THR      CB       3C       0.365400       9.99400           0
       605 PROA     69       THR      HB       H1       0.430000E-02   3.02400           0
       606 PROA     69       THR      CG2      CT      -0.243800       5.96200           0
       607 PROA     69       THR      HG21     HC       0.642000E-01   3.02400           0
       608 PROA     69       THR      HG22     HC       0.642000E-01   3.02400           0
       609 PROA     69       THR      HG23     HC       0.642000E-01   3.02400           0
       610 PROA     69       THR      OG1      OH      -0.676100       13.9840           0
       611 PROA     69       THR      HG1      HO       0.410200       3.02400           0
       612 PROA     69       THR      C        C        0.597300       12.0100           0
       613 PROA     69       THR      O        O       -0.567900       16.0000           0
       614 PROA     70       ILE      N        N       -0.415700       11.9940           0
       615 PROA     70       ILE      H        H        0.271900       3.02400           0
       616 PROA     70       ILE      CA       CX      -0.597000E-01   9.99400           0
       617 PROA     70       ILE      HA       H1       0.869000E-01   3.02400           0
       618 PROA     70       ILE      CB       3C       0.130300       9.99400           0
       619 PROA     70       ILE      HB       HC       0.187000E-01   3.02400           0
       620 PROA     70       ILE      CG2      CT      -0.320400       5.96200           0
       621 PROA     70       ILE      HG21     HC       0.882000E-01   3.02400           0
       622 PROA     70       ILE      HG22     HC       0.882000E-01   3.02400           0
       623 PROA     70       ILE      HG23     HC       0.882000E-01   3.02400           0
       624 PROA     70       ILE      CG1      2C      -0.430000E-01   7.97800           0
       625 PROA     70       ILE      HG12     HC       0.236000E-01   3.02400           0
       626 PROA     70       ILE      HG13     HC       0.236000E-01   3.02400           0
       627 PROA     70       ILE      CD1      CT      -0.660000E-01   5.96200           0
       628 PROA     70       ILE      HD11     HC       0.186000E-01   3.02400           0
       629 PROA     70       ILE      HD12     HC       0.186000E-01   3.02400           0
       630 PROA     70       ILE      HD13     HC       0.186000E-01   3.02400           0
       631 PROA     70       ILE      C        C        0.597300       12.0100           0
       632 PROA     70       ILE      O        O       -0.567900       16.0000           0
       633 PROA     71       ASN      N        N       -0.415700       11.9940           0
       634 PROA     71       ASN      H        H        0.271900       3.02400           0
       635 PROA     71       ASN      CA       CX       0.143000E-01   9.99400           0
       636 PROA     71       ASN      HA       H1       0.104800       3.02400           0
       637 PROA     71       ASN      CB       2C      -0.204100       7.97800           0
       638 PROA     71       ASN      HB2      HC       0.797000E-01   3.02400           0
       639 PROA     71       ASN      HB3      HC       0.797000E-01   3.02400           0
       640 PROA     71       ASN      CG       C        0.713000       12.0100           0
       641 PROA     71       ASN      OD1      O       -0.593100       16.0000           0
       642 PROA     71       ASN      ND2      N       -0.919100       9.97800           0
       643 PROA     71       ASN      HD21     H        0.419600       3.02400           0
       644 PROA     71       ASN      HD22     H        0.419600       3.02400           0
       645 PROA     71       ASN      C        C        0.597300       12.0100           0
       646 PROA     71       ASN      O        O       -0.567900       16.0000           0
       647 PROA     72       ALA      N        N       -0.415700       11.9940           0
       648 PROA     72       ALA      H        H        0.271900       3.02400           0
       649 PROA     72       ALA      CA       CX       0.337000E-01   9.99400           0
       650 PROA     72       ALA      HA       H1       0.823000E-01   3.02400           0
       651 PROA     72       ALA      CB       CT      -0.182500       5.96200           0
       652 PROA     72       ALA      HB1      HC       0.603000E-01   3.02400           0
       653 PROA     72       ALA      HB2      HC       0.603000E-01   3.02400           0
       654 PROA     72       ALA      HB3      HC       0.603000E-01   3.02400           0
       655 PROA     72       ALA      C        C        0.597300       12.0100           0
       656 PROA     72       ALA      O        O       -0.567900       16.0000           0
       657 PROA     73       ILE      N        N       -0.415700       11.9940           0
       658 PROA     73       ILE      H        H        0.271900       3.02400           0
       659 PROA     73       ILE      CA       CX      -0.597000E-01   9.99400           0
       660 PROA     73       ILE      HA       H1       0.869000E-01   3.02400           0
       661 PROA     73       ILE      CB       3C       0.130300       9.99400           0
       662 PROA     73       ILE      HB       HC       0.187000E-01   3.02400           0
       663 PROA     73       ILE      CG2      CT      -0.320400       5.96200           0
       664 PROA     73       ILE      HG21     HC       0.882000E-01   3.02400           0
       665 PROA     73       ILE      HG22     HC       0.882000E-01   3.02400           0
       666 PROA     73       ILE      HG23     HC       0.882000E-01   3.02400           0
       667 PROA     73       ILE      CG1      2C      -0.430000E-01   7.97800           0
       668 PROA     73       ILE      HG12     HC       0.236000E-01   3.02400           0
       669 PROA     73       ILE      HG13     HC       0.236000E-01   3.02400           0
       670 PROA     73       ILE      CD1      CT      -0.660000E-01   5.96200           0
       671 PROA     73       ILE      HD11     HC       0.186000E-01   3.02400           0
       672 PROA     73       ILE      HD12     HC       0.186000E-01   3.02400           0
       673 PROA     73       ILE      HD13     HC       0.186000E-01   3.02400           0
       674 PROA     73       ILE      C        C        0.597300       12.0100           0
       675 PROA     73       ILE      O        O       -0.567900       16.0000           0
       676 PROA     74       TRP      N        N       -0.415700       11.9940           0
       677 PROA     74       TRP      H        H        0.271900       3.02400           0
       678 PROA     74       TRP      CA       CX      -0.275000E-01   9.99400           0
       679 PROA     74       TRP      HA       H1       0.112300       3.02400           0
       680 PROA     74       TRP      CB       CT      -0.500000E-02   7.97800           0
       681 PROA     74       TRP      HB2      HC       0.339000E-01   3.02400           0
       682 PROA     74       TRP      HB3      HC       0.339000E-01   3.02400           0
       683 PROA     74       TRP      CG       C*      -0.141500       12.0100           0
       684 PROA     74       TRP      CD1      CW      -0.163800       9.99400           0
       685 PROA     74       TRP      HD1      H4       0.206200       3.02400           0
       686 PROA     74       TRP      NE1      NA      -0.341800       11.9940           0
       687 PROA     74       TRP      HE1      H        0.341200       3.02400           0
       688 PROA     74       TRP      CE2      CN       0.138000       12.0100           0
       689 PROA     74       TRP      CZ2      CA      -0.260100       9.99400           0
       690 PROA     74       TRP      HZ2      HA       0.157200       3.02400           0
       691 PROA     74       TRP      CH2      CA      -0.113400       9.99400           0
       692 PROA     74       TRP      HH2      HA       0.141700       3.02400           0
       693 PROA     74       TRP      CZ3      CA      -0.197200       9.99400           0
       694 PROA     74       TRP      HZ3      HA       0.144700       3.02400           0
       695 PROA     74       TRP      CE3      CA      -0.238700       9.99400           0
       696 PROA     74       TRP      HE3      HA       0.170000       3.02400           0
       697 PROA     74       TRP      CD2      CB       0.124300       12.0100           0
       698 PROA     74       TRP      C        C        0.597300       12.0100           0
       699 PROA     74       TRP      O        O       -0.567900       16.0000           0
       700 PROA     75       PHE      N        N       -0.415700       11.9940           0
       701 PROA     75       PHE      H        H        0.271900       3.02400           0
       702 PROA     75       PHE      CA       CX      -0.240000E-02   9.99400           0
       703 PROA     75       PHE      HA       H1       0.978000E-01   3.02400           0
       704 PROA     75       PHE      CB       CT      -0.343000E-01   7.97800           0
       705 PROA     75       PHE      HB2      HC       0.295000E-01   3.02400           0
       706 PROA     75       PHE      HB3      HC       0.295000E-01   3.02400           0
       707 PROA     75       PHE      CG       CA       0.118000E-01   12.0100           0
       708 PROA     75       PHE      CD1      CA      -0.125600       9.99400           0
       709 PROA     75       PHE      HD1      HA       0.133000       3.02400           0
       710 PROA     75       PHE      CE1      CA      -0.170400       9.99400           0
       711 PROA     75       PHE      HE1      HA       0.143000       3.02400           0
       712 PROA     75       PHE      CZ       CA      -0.107200       9.99400           0
       713 PROA     75       PHE      HZ       HA       0.129700       3.02400           0
       714 PROA     75       PHE      CE2      CA      -0.170400       9.99400           0
       715 PROA     75       PHE      HE2      HA       0.143000       3.02400           0
       716 PROA     75       PHE      CD2      CA      -0.125600       9.99400           0
       717 PROA     75       PHE      HD2      HA       0.133000       3.02400           0
       718 PROA     75       PHE      C        C        0.597300       12.0100           0
       719 PROA     75       PHE      O        O       -0.567900       16.0000           0
       720 PROA     76       LEU      N        N       -0.415700       11.9940           0
       721 PROA     76       LEU      H        H        0.271900       3.02400           0
       722 PROA     76       LEU      CA       CX      -0.518000E-01   9.99400           0
       723 PROA     76       LEU      HA       H1       0.922000E-01   3.02400           0
       724 PROA     76       LEU      CB       2C      -0.110200       7.97800           0
       725 PROA     76       LEU      HB2      HC       0.457000E-01   3.02400           0
       726 PROA     76       LEU      HB3      HC       0.457000E-01   3.02400           0
       727 PROA     76       LEU      CG       3C       0.353100       9.99400           0
       728 PROA     76       LEU      HG       HC      -0.361000E-01   3.02400           0
       729 PROA     76       LEU      CD1      CT      -0.412100       5.96200           0
       730 PROA     76       LEU      HD11     HC       0.100000       3.02400           0
       731 PROA     76       LEU      HD12     HC       0.100000       3.02400           0
       732 PROA     76       LEU      HD13     HC       0.100000       3.02400           0
       733 PROA     76       LEU      CD2      CT      -0.412100       5.96200           0
       734 PROA     76       LEU      HD21     HC       0.100000       3.02400           0
       735 PROA     76       LEU      HD22     HC       0.100000       3.02400           0
       736 PROA     76       LEU      HD23     HC       0.100000       3.02400           0
       737 PROA     76       LEU      C        C        0.597300       12.0100           0
       738 PROA     76       LEU      O        O       -0.567900       16.0000           0
       739 PROA     77       ASN      N        N       -0.415700       11.9940           0
       740 PROA     77       ASN      H        H        0.271900       3.02400           0
       741 PROA     77       ASN      CA       CX       0.143000E-01   9.99400           0
       742 PROA     77       ASN      HA       H1       0.104800       3.02400           0
       743 PROA     77       ASN      CB       2C      -0.204100       7.97800           0
       744 PROA     77       ASN      HB2      HC       0.797000E-01   3.02400           0
       745 PROA     77       ASN      HB3      HC       0.797000E-01   3.02400           0
       746 PROA     77       ASN      CG       C        0.713000       12.0100           0
       747 PROA     77       ASN      OD1      O       -0.593100       16.0000           0
       748 PROA     77       ASN      ND2      N       -0.919100       9.97800           0
       749 PROA     77       ASN      HD21     H        0.419600       3.02400           0
       750 PROA     77       ASN      HD22     H        0.419600       3.02400           0
       751 PROA     77       ASN      C        C        0.597300       12.0100           0
       752 PROA     77       ASN      O        O       -0.567900       16.0000           0
       753 PROA     78       LEU      N        N       -0.415700       11.9940           0
       754 PROA     78       LEU      H        H        0.271900       3.02400           0
       755 PROA     78       LEU      CA       CX      -0.518000E-01   9.99400           0
       756 PROA     78       LEU      HA       H1       0.922000E-01   3.02400           0
       757 PROA     78       LEU      CB       2C      -0.110200       7.97800           0
       758 PROA     78       LEU      HB2      HC       0.457000E-01   3.02400           0
       759 PROA     78       LEU      HB3      HC       0.457000E-01   3.02400           0
       760 PROA     78       LEU      CG       3C       0.353100       9.99400           0
       761 PROA     78       LEU      HG       HC      -0.361000E-01   3.02400           0
       762 PROA     78       LEU      CD1      CT      -0.412100       5.96200           0
       763 PROA     78       LEU      HD11     HC       0.100000       3.02400           0
       764 PROA     78       LEU      HD12     HC       0.100000       3.02400           0
       765 PROA     78       LEU      HD13     HC       0.100000       3.02400           0
       766 PROA     78       LEU      CD2      CT      -0.412100       5.96200           0
       767 PROA     78       LEU      HD21     HC       0.100000       3.02400           0
       768 PROA     78       LEU      HD22     HC       0.100000       3.02400           0
       769 PROA     78       LEU      HD23     HC       0.100000       3.02400           0
       770 PROA     78       LEU      C        C        0.597300       12.0100           0
       771 PROA     78       LEU      O        O       -0.567900       16.0000           0
       772 PROA     79       ALA      N        N       -0.415700       11.9940           0
       773 PROA     79       ALA      H        H        0.271900       3.02400           0
       774 PROA     79       ALA      CA       CX       0.337000E-01   9.99400           0
       775 PROA     79       ALA      HA       H1       0.823000E-01   3.02400           0
       776 PROA     79       ALA      CB       CT      -0.182500       5.96200           0
       777 PROA     79       ALA      HB1      HC       0.603000E-01   3.02400           0
       778 PROA     79       ALA      HB2      HC       0.603000E-01   3.02400           0
       779 PROA     79       ALA      HB3      HC       0.603000E-01   3.02400           0
       780 PROA     79       ALA      C        C        0.597300       12.0100           0
       781 PROA     79       ALA      O        O       -0.567900       16.0000           0
       782 PROA     80       VAL      N        N       -0.415700       11.9940           0
       783 PROA     80       VAL      H        H        0.271900       3.02400           0
       784 PROA     80       VAL      CA       CX      -0.875000E-01   9.99400           0
       785 PROA     80       VAL      HA       H1       0.969000E-01   3.02400           0
       786 PROA     80       VAL      CB       3C       0.298500       9.99400           0
       787 PROA     80       VAL      HB       HC      -0.297000E-01   3.02400           0
       788 PROA     80       VAL      CG1      CT      -0.319200       5.96200           0
       789 PROA     80       VAL      HG11     HC       0.791000E-01   3.02400           0
       790 PROA     80       VAL      HG12     HC       0.791000E-01   3.02400           0
       791 PROA     80       VAL      HG13     HC       0.791000E-01   3.02400           0
       792 PROA     80       VAL      CG2      CT      -0.319200       5.96200           0
       793 PROA     80       VAL      HG21     HC       0.791000E-01   3.02400           0
       794 PROA     80       VAL      HG22     HC       0.791000E-01   3.02400           0
       795 PROA     80       VAL      HG23     HC       0.791000E-01   3.02400           0
       796 PROA     80       VAL      C        C        0.597300       12.0100           0
       797 PROA     80       VAL      O        O       -0.567900       16.0000           0
       798 PROA     81       ALA      N        N       -0.415700       11.9940           0
       799 PROA     81       ALA      H        H        0.271900       3.02400           0
       800 PROA     81       ALA      CA       CX       0.337000E-01   9.99400           0
       801 PROA     81       ALA      HA       H1       0.823000E-01   3.02400           0
       802 PROA     81       ALA      CB       CT      -0.182500       5.96200           0
       803 PROA     81       ALA      HB1      HC       0.603000E-01   3.02400           0
       804 PROA     81       ALA      HB2      HC       0.603000E-01   3.02400           0
       805 PROA     81       ALA      HB3      HC       0.603000E-01   3.02400           0
       806 PROA     81       ALA      C        C        0.597300       12.0100           0
       807 PROA     81       ALA      O        O       -0.567900       16.0000           0
       808 PROA     82       ASP      N        N       -0.516300       11.9940           0
       809 PROA     82       ASP      H        H        0.293600       3.02400           0
       810 PROA     82       ASP      CA       CX       0.381000E-01   9.99400           0
       811 PROA     82       ASP      HA       H1       0.880000E-01   3.02400           0
       812 PROA     82       ASP      CB       2C      -0.303000E-01   7.97800           0
       813 PROA     82       ASP      HB2      HC      -0.122000E-01   3.02400           0
       814 PROA     82       ASP      HB3      HC      -0.122000E-01   3.02400           0
       815 PROA     82       ASP      CG       CO       0.799400       12.0100           0
       816 PROA     82       ASP      OD1      O2      -0.801400       16.0000           0
       817 PROA     82       ASP      OD2      O2      -0.801400       16.0000           0
       818 PROA     82       ASP      C        C        0.536600       12.0100           0
       819 PROA     82       ASP      O        O       -0.581900       16.0000           0
       820 PROA     83       PHE      N        N       -0.415700       11.9940           0
       821 PROA     83       PHE      H        H        0.271900       3.02400           0
       822 PROA     83       PHE      CA       CX      -0.240000E-02   9.99400           0
       823 PROA     83       PHE      HA       H1       0.978000E-01   3.02400           0
       824 PROA     83       PHE      CB       CT      -0.343000E-01   7.97800           0
       825 PROA     83       PHE      HB2      HC       0.295000E-01   3.02400           0
       826 PROA     83       PHE      HB3      HC       0.295000E-01   3.02400           0
       827 PROA     83       PHE      CG       CA       0.118000E-01   12.0100           0
       828 PROA     83       PHE      CD1      CA      -0.125600       9.99400           0
       829 PROA     83       PHE      HD1      HA       0.133000       3.02400           0
       830 PROA     83       PHE      CE1      CA      -0.170400       9.99400           0
       831 PROA     83       PHE      HE1      HA       0.143000       3.02400           0
       832 PROA     83       PHE      CZ       CA      -0.107200       9.99400           0
       833 PROA     83       PHE      HZ       HA       0.129700       3.02400           0
       834 PROA     83       PHE      CE2      CA      -0.170400       9.99400           0
       835 PROA     83       PHE      HE2      HA       0.143000       3.02400           0
       836 PROA     83       PHE      CD2      CA      -0.125600       9.99400           0
       837 PROA     83       PHE      HD2      HA       0.133000       3.02400           0
       838 PROA     83       PHE      C        C        0.597300       12.0100           0
       839 PROA     83       PHE      O        O       -0.567900       16.0000           0
       840 PROA     84       LEU      N        N       -0.415700       11.9940           0
       841 PROA     84       LEU      H        H        0.271900       3.02400           0
       842 PROA     84       LEU      CA       CX      -0.518000E-01   9.99400           0
       843 PROA     84       LEU      HA       H1       0.922000E-01   3.02400           0
       844 PROA     84       LEU      CB       2C      -0.110200       7.97800           0
       845 PROA     84       LEU      HB2      HC       0.457000E-01   3.02400           0
       846 PROA     84       LEU      HB3      HC       0.457000E-01   3.02400           0
       847 PROA     84       LEU      CG       3C       0.353100       9.99400           0
       848 PROA     84       LEU      HG       HC      -0.361000E-01   3.02400           0
       849 PROA     84       LEU      CD1      CT      -0.412100       5.96200           0
       850 PROA     84       LEU      HD11     HC       0.100000       3.02400           0
       851 PROA     84       LEU      HD12     HC       0.100000       3.02400           0
       852 PROA     84       LEU      HD13     HC       0.100000       3.02400           0
       853 PROA     84       LEU      CD2      CT      -0.412100       5.96200           0
       854 PROA     84       LEU      HD21     HC       0.100000       3.02400           0
       855 PROA     84       LEU      HD22     HC       0.100000       3.02400           0
       856 PROA     84       LEU      HD23     HC       0.100000       3.02400           0
       857 PROA     84       LEU      C        C        0.597300       12.0100           0
       858 PROA     84       LEU      O        O       -0.567900       16.0000           0
       859 PROA     85       SER      N        N       -0.415700       11.9940           0
       860 PROA     85       SER      H        H        0.271900       3.02400           0
       861 PROA     85       SER      CA       CX      -0.249000E-01   9.99400           0
       862 PROA     85       SER      HA       H1       0.843000E-01   3.02400           0
       863 PROA     85       SER      CB       2C       0.211700       7.97800           0
       864 PROA     85       SER      HB2      H1       0.352000E-01   3.02400           0
       865 PROA     85       SER      HB3      H1       0.352000E-01   3.02400           0
       866 PROA     85       SER      OG       OH      -0.654600       13.9840           0
       867 PROA     85       SER      HG       HO       0.427500       3.02400           0
       868 PROA     85       SER      C        C        0.597300       12.0100           0
       869 PROA     85       SER      O        O       -0.567900       16.0000           0
       870 PROA     86       CYS      N        N       -0.415700       11.9940           0
       871 PROA     86       CYS      H        H        0.271900       3.02400           0
       872 PROA     86       CYS      CA       CX       0.213000E-01   9.99400           0
       873 PROA     86       CYS      HA       H1       0.112400       3.02400           0
       874 PROA     86       CYS      CB       2C      -0.123100       7.97800           0
       875 PROA     86       CYS      HB2      H1       0.111200       3.02400           0
       876 PROA     86       CYS      HB3      H1       0.111200       3.02400           0
       877 PROA     86       CYS      SG       SH      -0.311900       30.0440           0
       878 PROA     86       CYS      HG       HS       0.193300       3.02400           0
       879 PROA     86       CYS      C        C        0.597300       12.0100           0
       880 PROA     86       CYS      O        O       -0.567900       16.0000           0
       881 PROA     87       LEU      N        N       -0.415700       11.9940           0
       882 PROA     87       LEU      H        H        0.271900       3.02400           0
       883 PROA     87       LEU      CA       CX      -0.518000E-01   9.99400           0
       884 PROA     87       LEU      HA       H1       0.922000E-01   3.02400           0
       885 PROA     87       LEU      CB       2C      -0.110200       7.97800           0
       886 PROA     87       LEU      HB2      HC       0.457000E-01   3.02400           0
       887 PROA     87       LEU      HB3      HC       0.457000E-01   3.02400           0
       888 PROA     87       LEU      CG       3C       0.353100       9.99400           0
       889 PROA     87       LEU      HG       HC      -0.361000E-01   3.02400           0
       890 PROA     87       LEU      CD1      CT      -0.412100       5.96200           0
       891 PROA     87       LEU      HD11     HC       0.100000       3.02400           0
       892 PROA     87       LEU      HD12     HC       0.100000       3.02400           0
       893 PROA     87       LEU      HD13     HC       0.100000       3.02400           0
       894 PROA     87       LEU      CD2      CT      -0.412100       5.96200           0
       895 PROA     87       LEU      HD21     HC       0.100000       3.02400           0
       896 PROA     87       LEU      HD22     HC       0.100000       3.02400           0
       897 PROA     87       LEU      HD23     HC       0.100000       3.02400           0
       898 PROA     87       LEU      C        C        0.597300       12.0100           0
       899 PROA     87       LEU      O        O       -0.567900       16.0000           0
       900 PROA     88       ALA      N        N       -0.415700       11.9940           0
       901 PROA     88       ALA      H        H        0.271900       3.02400           0
       902 PROA     88       ALA      CA       CX       0.337000E-01   9.99400           0
       903 PROA     88       ALA      HA       H1       0.823000E-01   3.02400           0
       904 PROA     88       ALA      CB       CT      -0.182500       5.96200           0
       905 PROA     88       ALA      HB1      HC       0.603000E-01   3.02400           0
       906 PROA     88       ALA      HB2      HC       0.603000E-01   3.02400           0
       907 PROA     88       ALA      HB3      HC       0.603000E-01   3.02400           0
       908 PROA     88       ALA      C        C        0.597300       12.0100           0
       909 PROA     88       ALA      O        O       -0.567900       16.0000           0
       910 PROA     89       LEU      N        N       -0.415700       11.9940           0
       911 PROA     89       LEU      H        H        0.271900       3.02400           0
       912 PROA     89       LEU      CA       CX      -0.518000E-01   9.99400           0
       913 PROA     89       LEU      HA       H1       0.922000E-01   3.02400           0
       914 PROA     89       LEU      CB       2C      -0.110200       7.97800           0
       915 PROA     89       LEU      HB2      HC       0.457000E-01   3.02400           0
       916 PROA     89       LEU      HB3      HC       0.457000E-01   3.02400           0
       917 PROA     89       LEU      CG       3C       0.353100       9.99400           0
       918 PROA     89       LEU      HG       HC      -0.361000E-01   3.02400           0
       919 PROA     89       LEU      CD1      CT      -0.412100       5.96200           0
       920 PROA     89       LEU      HD11     HC       0.100000       3.02400           0
       921 PROA     89       LEU      HD12     HC       0.100000       3.02400           0
       922 PROA     89       LEU      HD13     HC       0.100000       3.02400           0
       923 PROA     89       LEU      CD2      CT      -0.412100       5.96200           0
       924 PROA     89       LEU      HD21     HC       0.100000       3.02400           0
       925 PROA     89       LEU      HD22     HC       0.100000       3.02400           0
       926 PROA     89       LEU      HD23     HC       0.100000       3.02400           0
       927 PROA     89       LEU      C        C        0.597300       12.0100           0
       928 PROA     89       LEU      O        O       -0.567900       16.0000           0
       929 PROA     90       PRO      N        N       -0.254800       14.0100           0
       930 PROA     90       PRO      CD       CT       0.192000E-01   7.97800           0
       931 PROA     90       PRO      HD2      H1       0.391000E-01   3.02400           0
       932 PROA     90       PRO      HD3      H1       0.391000E-01   3.02400           0
       933 PROA     90       PRO      CG       CT       0.189000E-01   7.97800           0
       934 PROA     90       PRO      HG2      HC       0.213000E-01   3.02400           0
       935 PROA     90       PRO      HG3      HC       0.213000E-01   3.02400           0
       936 PROA     90       PRO      CB       CT      -0.700000E-02   7.97800           0
       937 PROA     90       PRO      HB2      HC       0.253000E-01   3.02400           0
       938 PROA     90       PRO      HB3      HC       0.253000E-01   3.02400           0
       939 PROA     90       PRO      CA       CX      -0.266000E-01   9.99400           0
       940 PROA     90       PRO      HA       H1       0.641000E-01   3.02400           0
       941 PROA     90       PRO      C        C        0.589600       12.0100           0
       942 PROA     90       PRO      O        O       -0.574800       16.0000           0
       943 PROA     91       ILE      N        N       -0.415700       11.9940           0
       944 PROA     91       ILE      H        H        0.271900       3.02400           0
       945 PROA     91       ILE      CA       CX      -0.597000E-01   9.99400           0
       946 PROA     91       ILE      HA       H1       0.869000E-01   3.02400           0
       947 PROA     91       ILE      CB       3C       0.130300       9.99400           0
       948 PROA     91       ILE      HB       HC       0.187000E-01   3.02400           0
       949 PROA     91       ILE      CG2      CT      -0.320400       5.96200           0
       950 PROA     91       ILE      HG21     HC       0.882000E-01   3.02400           0
       951 PROA     91       ILE      HG22     HC       0.882000E-01   3.02400           0
       952 PROA     91       ILE      HG23     HC       0.882000E-01   3.02400           0
       953 PROA     91       ILE      CG1      2C      -0.430000E-01   7.97800           0
       954 PROA     91       ILE      HG12     HC       0.236000E-01   3.02400           0
       955 PROA     91       ILE      HG13     HC       0.236000E-01   3.02400           0
       956 PROA     91       ILE      CD1      CT      -0.660000E-01   5.96200           0
       957 PROA     91       ILE      HD11     HC       0.186000E-01   3.02400           0
       958 PROA     91       ILE      HD12     HC       0.186000E-01   3.02400           0
       959 PROA     91       ILE      HD13     HC       0.186000E-01   3.02400           0
       960 PROA     91       ILE      C        C        0.597300       12.0100           0
       961 PROA     91       ILE      O        O       -0.567900       16.0000           0
       962 PROA     92       LEU      N        N       -0.415700       11.9940           0
       963 PROA     92       LEU      H        H        0.271900       3.02400           0
       964 PROA     92       LEU      CA       CX      -0.518000E-01   9.99400           0
       965 PROA     92       LEU      HA       H1       0.922000E-01   3.02400           0
       966 PROA     92       LEU      CB       2C      -0.110200       7.97800           0
       967 PROA     92       LEU      HB2      HC       0.457000E-01   3.02400           0
       968 PROA     92       LEU      HB3      HC       0.457000E-01   3.02400           0
       969 PROA     92       LEU      CG       3C       0.353100       9.99400           0
       970 PROA     92       LEU      HG       HC      -0.361000E-01   3.02400           0
       971 PROA     92       LEU      CD1      CT      -0.412100       5.96200           0
       972 PROA     92       LEU      HD11     HC       0.100000       3.02400           0
       973 PROA     92       LEU      HD12     HC       0.100000       3.02400           0
       974 PROA     92       LEU      HD13     HC       0.100000       3.02400           0
       975 PROA     92       LEU      CD2      CT      -0.412100       5.96200           0
       976 PROA     92       LEU      HD21     HC       0.100000       3.02400           0
       977 PROA     92       LEU      HD22     HC       0.100000       3.02400           0
       978 PROA     92       LEU      HD23     HC       0.100000       3.02400           0
       979 PROA     92       LEU      C        C        0.597300       12.0100           0
       980 PROA     92       LEU      O        O       -0.567900       16.0000           0
       981 PROA     93       PHE      N        N       -0.415700       11.9940           0
       982 PROA     93       PHE      H        H        0.271900       3.02400           0
       983 PROA     93       PHE      CA       CX      -0.240000E-02   9.99400           0
       984 PROA     93       PHE      HA       H1       0.978000E-01   3.02400           0
       985 PROA     93       PHE      CB       CT      -0.343000E-01   7.97800           0
       986 PROA     93       PHE      HB2      HC       0.295000E-01   3.02400           0
       987 PROA     93       PHE      HB3      HC       0.295000E-01   3.02400           0
       988 PROA     93       PHE      CG       CA       0.118000E-01   12.0100           0
       989 PROA     93       PHE      CD1      CA      -0.125600       9.99400           0
       990 PROA     93       PHE      HD1      HA       0.133000       3.02400           0
       991 PROA     93       PHE      CE1      CA      -0.170400       9.99400           0
       992 PROA     93       PHE      HE1      HA       0.143000       3.02400           0
       993 PROA     93       PHE      CZ       CA      -0.107200       9.99400           0
       994 PROA     93       PHE      HZ       HA       0.129700       3.02400           0
       995 PROA     93       PHE      CE2      CA      -0.170400       9.99400           0
       996 PROA     93       PHE      HE2      HA       0.143000       3.02400           0
       997 PROA     93       PHE      CD2      CA      -0.125600       9.99400           0
       998 PROA     93       PHE      HD2      HA       0.133000       3.02400           0
       999 PROA     93       PHE      C        C        0.597300       12.0100           0
      1000 PROA     93       PHE      O        O       -0.567900       16.0000           0
      1001 PROA     94       THR      N        N       -0.415700       11.9940           0
      1002 PROA     94       THR      H        H        0.271900       3.02400           0
      1003 PROA     94       THR      CA       CX      -0.389000E-01   9.99400           0
      1004 PROA     94       THR      HA       H1       0.100700       3.02400           0
      1005 PROA     94       THR      CB       3C       0.365400       9.99400           0
      1006 PROA     94       THR      HB       H1       0.430000E-02   3.02400           0
      1007 PROA     94       THR      CG2      CT      -0.243800       5.96200           0
      1008 PROA     94       THR      HG21     HC       0.642000E-01   3.02400           0
      1009 PROA     94       THR      HG22     HC       0.642000E-01   3.02400           0
      1010 PROA     94       THR      HG23     HC       0.642000E-01   3.02400           0
      1011 PROA     94       THR      OG1      OH      -0.676100       13.9840           0
      1012 PROA     94       THR      HG1      HO       0.410200       3.02400           0
      1013 PROA     94       THR      C        C        0.597300       12.0100           0
      1014 PROA     94       THR      O        O       -0.567900       16.0000           0
      1015 PROA     95       SER      N        N       -0.415700       11.9940           0
      1016 PROA     95       SER      H        H        0.271900       3.02400           0
      1017 PROA     95       SER      CA       CX      -0.249000E-01   9.99400           0
      1018 PROA     95       SER      HA       H1       0.843000E-01   3.02400           0
      1019 PROA     95       SER      CB       2C       0.211700       7.97800           0
      1020 PROA     95       SER      HB2      H1       0.352000E-01   3.02400           0
      1021 PROA     95       SER      HB3      H1       0.352000E-01   3.02400           0
      1022 PROA     95       SER      OG       OH      -0.654600       13.9840           0
      1023 PROA     95       SER      HG       HO       0.427500       3.02400           0
      1024 PROA     95       SER      C        C        0.597300       12.0100           0
      1025 PROA     95       SER      O        O       -0.567900       16.0000           0
      1026 PROA     96       ILE      N        N       -0.415700       11.9940           0
      1027 PROA     96       ILE      H        H        0.271900       3.02400           0
      1028 PROA     96       ILE      CA       CX      -0.597000E-01   9.99400           0
      1029 PROA     96       ILE      HA       H1       0.869000E-01   3.02400           0
      1030 PROA     96       ILE      CB       3C       0.130300       9.99400           0
      1031 PROA     96       ILE      HB       HC       0.187000E-01   3.02400           0
      1032 PROA     96       ILE      CG2      CT      -0.320400       5.96200           0
      1033 PROA     96       ILE      HG21     HC       0.882000E-01   3.02400           0
      1034 PROA     96       ILE      HG22     HC       0.882000E-01   3.02400           0
      1035 PROA     96       ILE      HG23     HC       0.882000E-01   3.02400           0
      1036 PROA     96       ILE      CG1      2C      -0.430000E-01   7.97800           0
      1037 PROA     96       ILE      HG12     HC       0.236000E-01   3.02400           0
      1038 PROA     96       ILE      HG13     HC       0.236000E-01   3.02400           0
      1039 PROA     96       ILE      CD1      CT      -0.660000E-01   5.96200           0
      1040 PROA     96       ILE      HD11     HC       0.186000E-01   3.02400           0
      1041 PROA     96       ILE      HD12     HC       0.186000E-01   3.02400           0
      1042 PROA     96       ILE      HD13     HC       0.186000E-01   3.02400           0
      1043 PROA     96       ILE      C        C        0.597300       12.0100           0
      1044 PROA     96       ILE      O        O       -0.567900       16.0000           0
      1045 PROA     97       VAL      N        N       -0.415700       11.9940           0
      1046 PROA     97       VAL      H        H        0.271900       3.02400           0
      1047 PROA     97       VAL      CA       CX      -0.875000E-01   9.99400           0
      1048 PROA     97       VAL      HA       H1       0.969000E-01   3.02400           0
      1049 PROA     97       VAL      CB       3C       0.298500       9.99400           0
      1050 PROA     97       VAL      HB       HC      -0.297000E-01   3.02400           0
      1051 PROA     97       VAL      CG1      CT      -0.319200       5.96200           0
      1052 PROA     97       VAL      HG11     HC       0.791000E-01   3.02400           0
      1053 PROA     97       VAL      HG12     HC       0.791000E-01   3.02400           0
      1054 PROA     97       VAL      HG13     HC       0.791000E-01   3.02400           0
      1055 PROA     97       VAL      CG2      CT      -0.319200       5.96200           0
      1056 PROA     97       VAL      HG21     HC       0.791000E-01   3.02400           0
      1057 PROA     97       VAL      HG22     HC       0.791000E-01   3.02400           0
      1058 PROA     97       VAL      HG23     HC       0.791000E-01   3.02400           0
      1059 PROA     97       VAL      C        C        0.597300       12.0100           0
      1060 PROA     97       VAL      O        O       -0.567900       16.0000           0
      1061 PROA     98       GLN      N        N       -0.415700       11.9940           0
      1062 PROA     98       GLN      H        H        0.271900       3.02400           0
      1063 PROA     98       GLN      CA       CX      -0.310000E-02   9.99400           0
      1064 PROA     98       GLN      HA       H1       0.850000E-01   3.02400           0
      1065 PROA     98       GLN      CB       2C      -0.360000E-02   7.97800           0
      1066 PROA     98       GLN      HB2      HC       0.171000E-01   3.02400           0
      1067 PROA     98       GLN      HB3      HC       0.171000E-01   3.02400           0
      1068 PROA     98       GLN      CG       2C      -0.645000E-01   7.97800           0
      1069 PROA     98       GLN      HG2      HC       0.352000E-01   3.02400           0
      1070 PROA     98       GLN      HG3      HC       0.352000E-01   3.02400           0
      1071 PROA     98       GLN      CD       C        0.695100       12.0100           0
      1072 PROA     98       GLN      OE1      O       -0.608600       16.0000           0
      1073 PROA     98       GLN      NE2      N       -0.940700       9.97800           0
      1074 PROA     98       GLN      HE21     H        0.425100       3.02400           0
      1075 PROA     98       GLN      HE22     H        0.425100       3.02400           0
      1076 PROA     98       GLN      C        C        0.597300       12.0100           0
      1077 PROA     98       GLN      O        O       -0.567900       16.0000           0
      1078 PROA     99       HID      N        N       -0.415700       11.9940           0
      1079 PROA     99       HID      H        H        0.271900       3.02400           0
      1080 PROA     99       HID      CA       CX       0.188000E-01   9.99400           0
      1081 PROA     99       HID      HA       H1       0.881000E-01   3.02400           0
      1082 PROA     99       HID      CB       CT      -0.462000E-01   7.97800           0
      1083 PROA     99       HID      HB2      HC       0.402000E-01   3.02400           0
      1084 PROA     99       HID      HB3      HC       0.402000E-01   3.02400           0
      1085 PROA     99       HID      CG       CC      -0.266000E-01   12.0100           0
      1086 PROA     99       HID      ND1      NA      -0.381100       11.9940           0
      1087 PROA     99       HID      HD1      H        0.364900       3.02400           0
      1088 PROA     99       HID      CE1      CR       0.205700       9.99400           0
      1089 PROA     99       HID      HE1      H5       0.139200       3.02400           0
      1090 PROA     99       HID      NE2      NB      -0.572700       14.0100           0
      1091 PROA     99       HID      CD2      CV       0.129200       9.99400           0
      1092 PROA     99       HID      HD2      H4       0.114700       3.02400           0
      1093 PROA     99       HID      C        C        0.597300       12.0100           0
      1094 PROA     99       HID      O        O       -0.567900       16.0000           0
      1095 PROA     100      HID      N        N       -0.415700       11.9940           0
      1096 PROA     100      HID      H        H        0.271900       3.02400           0
      1097 PROA     100      HID      CA       CX       0.188000E-01   9.99400           0
      1098 PROA     100      HID      HA       H1       0.881000E-01   3.02400           0
      1099 PROA     100      HID      CB       CT      -0.462000E-01   7.97800           0
      1100 PROA     100      HID      HB2      HC       0.402000E-01   3.02400           0
      1101 PROA     100      HID      HB3      HC       0.402000E-01   3.02400           0
      1102 PROA     100      HID      CG       CC      -0.266000E-01   12.0100           0
      1103 PROA     100      HID      ND1      NA      -0.381100       11.9940           0
      1104 PROA     100      HID      HD1      H        0.364900       3.02400           0
      1105 PROA     100      HID      CE1      CR       0.205700       9.99400           0
      1106 PROA     100      HID      HE1      H5       0.139200       3.02400           0
      1107 PROA     100      HID      NE2      NB      -0.572700       14.0100           0
      1108 PROA     100      HID      CD2      CV       0.129200       9.99400           0
      1109 PROA     100      HID      HD2      H4       0.114700       3.02400           0
      1110 PROA     100      HID      C        C        0.597300       12.0100           0
      1111 PROA     100      HID      O        O       -0.567900       16.0000           0
      1112 PROA     101      HID      N        N       -0.415700       11.9940           0
      1113 PROA     101      HID      H        H        0.271900       3.02400           0
      1114 PROA     101      HID      CA       CX       0.188000E-01   9.99400           0
      1115 PROA     101      HID      HA       H1       0.881000E-01   3.02400           0
      1116 PROA     101      HID      CB       CT      -0.462000E-01   7.97800           0
      1117 PROA     101      HID      HB2      HC       0.402000E-01   3.02400           0
      1118 PROA     101      HID      HB3      HC       0.402000E-01   3.02400           0
      1119 PROA     101      HID      CG       CC      -0.266000E-01   12.0100           0
      1120 PROA     101      HID      ND1      NA      -0.381100       11.9940           0
      1121 PROA     101      HID      HD1      H        0.364900       3.02400           0
      1122 PROA     101      HID      CE1      CR       0.205700       9.99400           0
      1123 PROA     101      HID      HE1      H5       0.139200       3.02400           0
      1124 PROA     101      HID      NE2      NB      -0.572700       14.0100           0
      1125 PROA     101      HID      CD2      CV       0.129200       9.99400           0
      1126 PROA     101      HID      HD2      H4       0.114700       3.02400           0
      1127 PROA     101      HID      C        C        0.597300       12.0100           0
      1128 PROA     101      HID      O        O       -0.567900       16.0000           0
      1129 PROA     102      TRP      N        N       -0.415700       11.9940           0
      1130 PROA     102      TRP      H        H        0.271900       3.02400           0
      1131 PROA     102      TRP      CA       CX      -0.275000E-01   9.99400           0
      1132 PROA     102      TRP      HA       H1       0.112300       3.02400           0
      1133 PROA     102      TRP      CB       CT      -0.500000E-02   7.97800           0
      1134 PROA     102      TRP      HB2      HC       0.339000E-01   3.02400           0
      1135 PROA     102      TRP      HB3      HC       0.339000E-01   3.02400           0
      1136 PROA     102      TRP      CG       C*      -0.141500       12.0100           0
      1137 PROA     102      TRP      CD1      CW      -0.163800       9.99400           0
      1138 PROA     102      TRP      HD1      H4       0.206200       3.02400           0
      1139 PROA     102      TRP      NE1      NA      -0.341800       11.9940           0
      1140 PROA     102      TRP      HE1      H        0.341200       3.02400           0
      1141 PROA     102      TRP      CE2      CN       0.138000       12.0100           0
      1142 PROA     102      TRP      CZ2      CA      -0.260100       9.99400           0
      1143 PROA     102      TRP      HZ2      HA       0.157200       3.02400           0
      1144 PROA     102      TRP      CH2      CA      -0.113400       9.99400           0
      1145 PROA     102      TRP      HH2      HA       0.141700       3.02400           0
      1146 PROA     102      TRP      CZ3      CA      -0.197200       9.99400           0
      1147 PROA     102      TRP      HZ3      HA       0.144700       3.02400           0
      1148 PROA     102      TRP      CE3      CA      -0.238700       9.99400           0
      1149 PROA     102      TRP      HE3      HA       0.170000       3.02400           0
      1150 PROA     102      TRP      CD2      CB       0.124300       12.0100           0
      1151 PROA     102      TRP      C        C        0.597300       12.0100           0
      1152 PROA     102      TRP      O        O       -0.567900       16.0000           0
      1153 PROA     103      PRO      N        N       -0.254800       14.0100           0
      1154 PROA     103      PRO      CD       CT       0.192000E-01   7.97800           0
      1155 PROA     103      PRO      HD2      H1       0.391000E-01   3.02400           0
      1156 PROA     103      PRO      HD3      H1       0.391000E-01   3.02400           0
      1157 PROA     103      PRO      CG       CT       0.189000E-01   7.97800           0
      1158 PROA     103      PRO      HG2      HC       0.213000E-01   3.02400           0
      1159 PROA     103      PRO      HG3      HC       0.213000E-01   3.02400           0
      1160 PROA     103      PRO      CB       CT      -0.700000E-02   7.97800           0
      1161 PROA     103      PRO      HB2      HC       0.253000E-01   3.02400           0
      1162 PROA     103      PRO      HB3      HC       0.253000E-01   3.02400           0
      1163 PROA     103      PRO      CA       CX      -0.266000E-01   9.99400           0
      1164 PROA     103      PRO      HA       H1       0.641000E-01   3.02400           0
      1165 PROA     103      PRO      C        C        0.589600       12.0100           0
      1166 PROA     103      PRO      O        O       -0.574800       16.0000           0
      1167 PROA     104      PHE      N        N       -0.415700       11.9940           0
      1168 PROA     104      PHE      H        H        0.271900       3.02400           0
      1169 PROA     104      PHE      CA       CX      -0.240000E-02   9.99400           0
      1170 PROA     104      PHE      HA       H1       0.978000E-01   3.02400           0
      1171 PROA     104      PHE      CB       CT      -0.343000E-01   7.97800           0
      1172 PROA     104      PHE      HB2      HC       0.295000E-01   3.02400           0
      1173 PROA     104      PHE      HB3      HC       0.295000E-01   3.02400           0
      1174 PROA     104      PHE      CG       CA       0.118000E-01   12.0100           0
      1175 PROA     104      PHE      CD1      CA      -0.125600       9.99400           0
      1176 PROA     104      PHE      HD1      HA       0.133000       3.02400           0
      1177 PROA     104      PHE      CE1      CA      -0.170400       9.99400           0
      1178 PROA     104      PHE      HE1      HA       0.143000       3.02400           0
      1179 PROA     104      PHE      CZ       CA      -0.107200       9.99400           0
      1180 PROA     104      PHE      HZ       HA       0.129700       3.02400           0
      1181 PROA     104      PHE      CE2      CA      -0.170400       9.99400           0
      1182 PROA     104      PHE      HE2      HA       0.143000       3.02400           0
      1183 PROA     104      PHE      CD2      CA      -0.125600       9.99400           0
      1184 PROA     104      PHE      HD2      HA       0.133000       3.02400           0
      1185 PROA     104      PHE      C        C        0.597300       12.0100           0
      1186 PROA     104      PHE      O        O       -0.567900       16.0000           0
      1187 PROA     105      GLY      N        N       -0.415700       11.9940           0
      1188 PROA     105      GLY      H        H        0.271900       3.02400           0
      1189 PROA     105      GLY      CA       CX      -0.252000E-01   7.97800           0
      1190 PROA     105      GLY      HA2      H1       0.698000E-01   3.02400           0
      1191 PROA     105      GLY      HA3      H1       0.698000E-01   3.02400           0
      1192 PROA     105      GLY      C        C        0.597300       12.0100           0
      1193 PROA     105      GLY      O        O       -0.567900       16.0000           0
      1194 PROA     106      GLY      N        N       -0.415700       11.9940           0
      1195 PROA     106      GLY      H        H        0.271900       3.02400           0
      1196 PROA     106      GLY      CA       CX      -0.252000E-01   7.97800           0
      1197 PROA     106      GLY      HA2      H1       0.698000E-01   3.02400           0
      1198 PROA     106      GLY      HA3      H1       0.698000E-01   3.02400           0
      1199 PROA     106      GLY      C        C        0.597300       12.0100           0
      1200 PROA     106      GLY      O        O       -0.567900       16.0000           0
      1201 PROA     107      ALA      N        N       -0.415700       11.9940           0
      1202 PROA     107      ALA      H        H        0.271900       3.02400           0
      1203 PROA     107      ALA      CA       CX       0.337000E-01   9.99400           0
      1204 PROA     107      ALA      HA       H1       0.823000E-01   3.02400           0
      1205 PROA     107      ALA      CB       CT      -0.182500       5.96200           0
      1206 PROA     107      ALA      HB1      HC       0.603000E-01   3.02400           0
      1207 PROA     107      ALA      HB2      HC       0.603000E-01   3.02400           0
      1208 PROA     107      ALA      HB3      HC       0.603000E-01   3.02400           0
      1209 PROA     107      ALA      C        C        0.597300       12.0100           0
      1210 PROA     107      ALA      O        O       -0.567900       16.0000           0
      1211 PROA     108      ALA      N        N       -0.415700       11.9940           0
      1212 PROA     108      ALA      H        H        0.271900       3.02400           0
      1213 PROA     108      ALA      CA       CX       0.337000E-01   9.99400           0
      1214 PROA     108      ALA      HA       H1       0.823000E-01   3.02400           0
      1215 PROA     108      ALA      CB       CT      -0.182500       5.96200           0
      1216 PROA     108      ALA      HB1      HC       0.603000E-01   3.02400           0
      1217 PROA     108      ALA      HB2      HC       0.603000E-01   3.02400           0
      1218 PROA     108      ALA      HB3      HC       0.603000E-01   3.02400           0
      1219 PROA     108      ALA      C        C        0.597300       12.0100           0
      1220 PROA     108      ALA      O        O       -0.567900       16.0000           0
      1221 PROA     109      CYX      N        N       -0.415700       11.9940           0
      1222 PROA     109      CYX      H        H        0.271900       3.02400           0
      1223 PROA     109      CYX      CA       CX       0.429000E-01   9.99400           0
      1224 PROA     109      CYX      HA       H1       0.766000E-01   3.02400           0
      1225 PROA     109      CYX      CB       2C      -0.790000E-01   7.97800           0
      1226 PROA     109      CYX      HB2      H1       0.910000E-01   3.02400           0
      1227 PROA     109      CYX      HB3      H1       0.910000E-01   3.02400           0
      1228 PROA     109      CYX      SG       S       -0.108100       32.0600           0
      1229 PROA     109      CYX      C        C        0.597300       12.0100           0
      1230 PROA     109      CYX      O        O       -0.567900       16.0000           0
      1231 PROA     110      SER      N        N       -0.415700       11.9940           0
      1232 PROA     110      SER      H        H        0.271900       3.02400           0
      1233 PROA     110      SER      CA       CX      -0.249000E-01   9.99400           0
      1234 PROA     110      SER      HA       H1       0.843000E-01   3.02400           0
      1235 PROA     110      SER      CB       2C       0.211700       7.97800           0
      1236 PROA     110      SER      HB2      H1       0.352000E-01   3.02400           0
      1237 PROA     110      SER      HB3      H1       0.352000E-01   3.02400           0
      1238 PROA     110      SER      OG       OH      -0.654600       13.9840           0
      1239 PROA     110      SER      HG       HO       0.427500       3.02400           0
      1240 PROA     110      SER      C        C        0.597300       12.0100           0
      1241 PROA     110      SER      O        O       -0.567900       16.0000           0
      1242 PROA     111      ILE      N        N       -0.415700       11.9940           0
      1243 PROA     111      ILE      H        H        0.271900       3.02400           0
      1244 PROA     111      ILE      CA       CX      -0.597000E-01   9.99400           0
      1245 PROA     111      ILE      HA       H1       0.869000E-01   3.02400           0
      1246 PROA     111      ILE      CB       3C       0.130300       9.99400           0
      1247 PROA     111      ILE      HB       HC       0.187000E-01   3.02400           0
      1248 PROA     111      ILE      CG2      CT      -0.320400       5.96200           0
      1249 PROA     111      ILE      HG21     HC       0.882000E-01   3.02400           0
      1250 PROA     111      ILE      HG22     HC       0.882000E-01   3.02400           0
      1251 PROA     111      ILE      HG23     HC       0.882000E-01   3.02400           0
      1252 PROA     111      ILE      CG1      2C      -0.430000E-01   7.97800           0
      1253 PROA     111      ILE      HG12     HC       0.236000E-01   3.02400           0
      1254 PROA     111      ILE      HG13     HC       0.236000E-01   3.02400           0
      1255 PROA     111      ILE      CD1      CT      -0.660000E-01   5.96200           0
      1256 PROA     111      ILE      HD11     HC       0.186000E-01   3.02400           0
      1257 PROA     111      ILE      HD12     HC       0.186000E-01   3.02400           0
      1258 PROA     111      ILE      HD13     HC       0.186000E-01   3.02400           0
      1259 PROA     111      ILE      C        C        0.597300       12.0100           0
      1260 PROA     111      ILE      O        O       -0.567900       16.0000           0
      1261 PROA     112      LEU      N        N       -0.415700       11.9940           0
      1262 PROA     112      LEU      H        H        0.271900       3.02400           0
      1263 PROA     112      LEU      CA       CX      -0.518000E-01   9.99400           0
      1264 PROA     112      LEU      HA       H1       0.922000E-01   3.02400           0
      1265 PROA     112      LEU      CB       2C      -0.110200       7.97800           0
      1266 PROA     112      LEU      HB2      HC       0.457000E-01   3.02400           0
      1267 PROA     112      LEU      HB3      HC       0.457000E-01   3.02400           0
      1268 PROA     112      LEU      CG       3C       0.353100       9.99400           0
      1269 PROA     112      LEU      HG       HC      -0.361000E-01   3.02400           0
      1270 PROA     112      LEU      CD1      CT      -0.412100       5.96200           0
      1271 PROA     112      LEU      HD11     HC       0.100000       3.02400           0
      1272 PROA     112      LEU      HD12     HC       0.100000       3.02400           0
      1273 PROA     112      LEU      HD13     HC       0.100000       3.02400           0
      1274 PROA     112      LEU      CD2      CT      -0.412100       5.96200           0
      1275 PROA     112      LEU      HD21     HC       0.100000       3.02400           0
      1276 PROA     112      LEU      HD22     HC       0.100000       3.02400           0
      1277 PROA     112      LEU      HD23     HC       0.100000       3.02400           0
      1278 PROA     112      LEU      C        C        0.597300       12.0100           0
      1279 PROA     112      LEU      O        O       -0.567900       16.0000           0
      1280 PROA     113      PRO      N        N       -0.254800       14.0100           0
      1281 PROA     113      PRO      CD       CT       0.192000E-01   7.97800           0
      1282 PROA     113      PRO      HD2      H1       0.391000E-01   3.02400           0
      1283 PROA     113      PRO      HD3      H1       0.391000E-01   3.02400           0
      1284 PROA     113      PRO      CG       CT       0.189000E-01   7.97800           0
      1285 PROA     113      PRO      HG2      HC       0.213000E-01   3.02400           0
      1286 PROA     113      PRO      HG3      HC       0.213000E-01   3.02400           0
      1287 PROA     113      PRO      CB       CT      -0.700000E-02   7.97800           0
      1288 PROA     113      PRO      HB2      HC       0.253000E-01   3.02400           0
      1289 PROA     113      PRO      HB3      HC       0.253000E-01   3.02400           0
      1290 PROA     113      PRO      CA       CX      -0.266000E-01   9.99400           0
      1291 PROA     113      PRO      HA       H1       0.641000E-01   3.02400           0
      1292 PROA     113      PRO      C        C        0.589600       12.0100           0
      1293 PROA     113      PRO      O        O       -0.574800       16.0000           0
      1294 PROA     114      SER      N        N       -0.415700       11.9940           0
      1295 PROA     114      SER      H        H        0.271900       3.02400           0
      1296 PROA     114      SER      CA       CX      -0.249000E-01   9.99400           0
      1297 PROA     114      SER      HA       H1       0.843000E-01   3.02400           0
      1298 PROA     114      SER      CB       2C       0.211700       7.97800           0
      1299 PROA     114      SER      HB2      H1       0.352000E-01   3.02400           0
      1300 PROA     114      SER      HB3      H1       0.352000E-01   3.02400           0
      1301 PROA     114      SER      OG       OH      -0.654600       13.9840           0
      1302 PROA     114      SER      HG       HO       0.427500       3.02400           0
      1303 PROA     114      SER      C        C        0.597300       12.0100           0
      1304 PROA     114      SER      O        O       -0.567900       16.0000           0
      1305 PROA     115      LEU      N        N       -0.415700       11.9940           0
      1306 PROA     115      LEU      H        H        0.271900       3.02400           0
      1307 PROA     115      LEU      CA       CX      -0.518000E-01   9.99400           0
      1308 PROA     115      LEU      HA       H1       0.922000E-01   3.02400           0
      1309 PROA     115      LEU      CB       2C      -0.110200       7.97800           0
      1310 PROA     115      LEU      HB2      HC       0.457000E-01   3.02400           0
      1311 PROA     115      LEU      HB3      HC       0.457000E-01   3.02400           0
      1312 PROA     115      LEU      CG       3C       0.353100       9.99400           0
      1313 PROA     115      LEU      HG       HC      -0.361000E-01   3.02400           0
      1314 PROA     115      LEU      CD1      CT      -0.412100       5.96200           0
      1315 PROA     115      LEU      HD11     HC       0.100000       3.02400           0
      1316 PROA     115      LEU      HD12     HC       0.100000       3.02400           0
      1317 PROA     115      LEU      HD13     HC       0.100000       3.02400           0
      1318 PROA     115      LEU      CD2      CT      -0.412100       5.96200           0
      1319 PROA     115      LEU      HD21     HC       0.100000       3.02400           0
      1320 PROA     115      LEU      HD22     HC       0.100000       3.02400           0
      1321 PROA     115      LEU      HD23     HC       0.100000       3.02400           0
      1322 PROA     115      LEU      C        C        0.597300       12.0100           0
      1323 PROA     115      LEU      O        O       -0.567900       16.0000           0
      1324 PROA     116      ILE      N        N       -0.415700       11.9940           0
      1325 PROA     116      ILE      H        H        0.271900       3.02400           0
      1326 PROA     116      ILE      CA       CX      -0.597000E-01   9.99400           0
      1327 PROA     116      ILE      HA       H1       0.869000E-01   3.02400           0
      1328 PROA     116      ILE      CB       3C       0.130300       9.99400           0
      1329 PROA     116      ILE      HB       HC       0.187000E-01   3.02400           0
      1330 PROA     116      ILE      CG2      CT      -0.320400       5.96200           0
      1331 PROA     116      ILE      HG21     HC       0.882000E-01   3.02400           0
      1332 PROA     116      ILE      HG22     HC       0.882000E-01   3.02400           0
      1333 PROA     116      ILE      HG23     HC       0.882000E-01   3.02400           0
      1334 PROA     116      ILE      CG1      2C      -0.430000E-01   7.97800           0
      1335 PROA     116      ILE      HG12     HC       0.236000E-01   3.02400           0
      1336 PROA     116      ILE      HG13     HC       0.236000E-01   3.02400           0
      1337 PROA     116      ILE      CD1      CT      -0.660000E-01   5.96200           0
      1338 PROA     116      ILE      HD11     HC       0.186000E-01   3.02400           0
      1339 PROA     116      ILE      HD12     HC       0.186000E-01   3.02400           0
      1340 PROA     116      ILE      HD13     HC       0.186000E-01   3.02400           0
      1341 PROA     116      ILE      C        C        0.597300       12.0100           0
      1342 PROA     116      ILE      O        O       -0.567900       16.0000           0
      1343 PROA     117      LEU      N        N       -0.415700       11.9940           0
      1344 PROA     117      LEU      H        H        0.271900       3.02400           0
      1345 PROA     117      LEU      CA       CX      -0.518000E-01   9.99400           0
      1346 PROA     117      LEU      HA       H1       0.922000E-01   3.02400           0
      1347 PROA     117      LEU      CB       2C      -0.110200       7.97800           0
      1348 PROA     117      LEU      HB2      HC       0.457000E-01   3.02400           0
      1349 PROA     117      LEU      HB3      HC       0.457000E-01   3.02400           0
      1350 PROA     117      LEU      CG       3C       0.353100       9.99400           0
      1351 PROA     117      LEU      HG       HC      -0.361000E-01   3.02400           0
      1352 PROA     117      LEU      CD1      CT      -0.412100       5.96200           0
      1353 PROA     117      LEU      HD11     HC       0.100000       3.02400           0
      1354 PROA     117      LEU      HD12     HC       0.100000       3.02400           0
      1355 PROA     117      LEU      HD13     HC       0.100000       3.02400           0
      1356 PROA     117      LEU      CD2      CT      -0.412100       5.96200           0
      1357 PROA     117      LEU      HD21     HC       0.100000       3.02400           0
      1358 PROA     117      LEU      HD22     HC       0.100000       3.02400           0
      1359 PROA     117      LEU      HD23     HC       0.100000       3.02400           0
      1360 PROA     117      LEU      C        C        0.597300       12.0100           0
      1361 PROA     117      LEU      O        O       -0.567900       16.0000           0
      1362 PROA     118      LEU      N        N       -0.415700       11.9940           0
      1363 PROA     118      LEU      H        H        0.271900       3.02400           0
      1364 PROA     118      LEU      CA       CX      -0.518000E-01   9.99400           0
      1365 PROA     118      LEU      HA       H1       0.922000E-01   3.02400           0
      1366 PROA     118      LEU      CB       2C      -0.110200       7.97800           0
      1367 PROA     118      LEU      HB2      HC       0.457000E-01   3.02400           0
      1368 PROA     118      LEU      HB3      HC       0.457000E-01   3.02400           0
      1369 PROA     118      LEU      CG       3C       0.353100       9.99400           0
      1370 PROA     118      LEU      HG       HC      -0.361000E-01   3.02400           0
      1371 PROA     118      LEU      CD1      CT      -0.412100       5.96200           0
      1372 PROA     118      LEU      HD11     HC       0.100000       3.02400           0
      1373 PROA     118      LEU      HD12     HC       0.100000       3.02400           0
      1374 PROA     118      LEU      HD13     HC       0.100000       3.02400           0
      1375 PROA     118      LEU      CD2      CT      -0.412100       5.96200           0
      1376 PROA     118      LEU      HD21     HC       0.100000       3.02400           0
      1377 PROA     118      LEU      HD22     HC       0.100000       3.02400           0
      1378 PROA     118      LEU      HD23     HC       0.100000       3.02400           0
      1379 PROA     118      LEU      C        C        0.597300       12.0100           0
      1380 PROA     118      LEU      O        O       -0.567900       16.0000           0
      1381 PROA     119      ASN      N        N       -0.415700       11.9940           0
      1382 PROA     119      ASN      H        H        0.271900       3.02400           0
      1383 PROA     119      ASN      CA       CX       0.143000E-01   9.99400           0
      1384 PROA     119      ASN      HA       H1       0.104800       3.02400           0
      1385 PROA     119      ASN      CB       2C      -0.204100       7.97800           0
      1386 PROA     119      ASN      HB2      HC       0.797000E-01   3.02400           0
      1387 PROA     119      ASN      HB3      HC       0.797000E-01   3.02400           0
      1388 PROA     119      ASN      CG       C        0.713000       12.0100           0
      1389 PROA     119      ASN      OD1      O       -0.593100       16.0000           0
      1390 PROA     119      ASN      ND2      N       -0.919100       9.97800           0
      1391 PROA     119      ASN      HD21     H        0.419600       3.02400           0
      1392 PROA     119      ASN      HD22     H        0.419600       3.02400           0
      1393 PROA     119      ASN      C        C        0.597300       12.0100           0
      1394 PROA     119      ASN      O        O       -0.567900       16.0000           0
      1395 PROA     120      MET      N        N       -0.415700       11.9940           0
      1396 PROA     120      MET      H        H        0.271900       3.02400           0
      1397 PROA     120      MET      CA       CX      -0.237000E-01   9.99400           0
      1398 PROA     120      MET      HA       H1       0.880000E-01   3.02400           0
      1399 PROA     120      MET      CB       2C       0.342000E-01   7.97800           0
      1400 PROA     120      MET      HB2      HC       0.241000E-01   3.02400           0
      1401 PROA     120      MET      HB3      HC       0.241000E-01   3.02400           0
      1402 PROA     120      MET      CG       2C       0.180000E-02   7.97800           0
      1403 PROA     120      MET      HG2      H1       0.440000E-01   3.02400           0
      1404 PROA     120      MET      HG3      H1       0.440000E-01   3.02400           0
      1405 PROA     120      MET      SD       S       -0.273700       32.0600           0
      1406 PROA     120      MET      CE       CT      -0.536000E-01   5.96200           0
      1407 PROA     120      MET      HE1      H1       0.684000E-01   3.02400           0
      1408 PROA     120      MET      HE2      H1       0.684000E-01   3.02400           0
      1409 PROA     120      MET      HE3      H1       0.684000E-01   3.02400           0
      1410 PROA     120      MET      C        C        0.597300       12.0100           0
      1411 PROA     120      MET      O        O       -0.567900       16.0000           0
      1412 PROA     121      TYR      N        N       -0.415700       11.9940           0
      1413 PROA     121      TYR      H        H        0.271900       3.02400           0
      1414 PROA     121      TYR      CA       CX      -0.140000E-02   9.99400           0
      1415 PROA     121      TYR      HA       H1       0.876000E-01   3.02400           0
      1416 PROA     121      TYR      CB       CT      -0.152000E-01   7.97800           0
      1417 PROA     121      TYR      HB2      HC       0.295000E-01   3.02400           0
      1418 PROA     121      TYR      HB3      HC       0.295000E-01   3.02400           0
      1419 PROA     121      TYR      CG       CA      -0.110000E-02   12.0100           0
      1420 PROA     121      TYR      CD1      CA      -0.190600       9.99400           0
      1421 PROA     121      TYR      HD1      HA       0.169900       3.02400           0
      1422 PROA     121      TYR      CE1      CA      -0.234100       9.99400           0
      1423 PROA     121      TYR      HE1      HA       0.165600       3.02400           0
      1424 PROA     121      TYR      CZ       C        0.322600       12.0100           0
      1425 PROA     121      TYR      OH       OH      -0.557900       13.9840           0
      1426 PROA     121      TYR      HH       HO       0.399200       3.02400           0
      1427 PROA     121      TYR      CE2      CA      -0.234100       9.99400           0
      1428 PROA     121      TYR      HE2      HA       0.165600       3.02400           0
      1429 PROA     121      TYR      CD2      CA      -0.190600       9.99400           0
      1430 PROA     121      TYR      HD2      HA       0.169900       3.02400           0
      1431 PROA     121      TYR      C        C        0.597300       12.0100           0
      1432 PROA     121      TYR      O        O       -0.567900       16.0000           0
      1433 PROA     122      ALA      N        N       -0.415700       11.9940           0
      1434 PROA     122      ALA      H        H        0.271900       3.02400           0
      1435 PROA     122      ALA      CA       CX       0.337000E-01   9.99400           0
      1436 PROA     122      ALA      HA       H1       0.823000E-01   3.02400           0
      1437 PROA     122      ALA      CB       CT      -0.182500       5.96200           0
      1438 PROA     122      ALA      HB1      HC       0.603000E-01   3.02400           0
      1439 PROA     122      ALA      HB2      HC       0.603000E-01   3.02400           0
      1440 PROA     122      ALA      HB3      HC       0.603000E-01   3.02400           0
      1441 PROA     122      ALA      C        C        0.597300       12.0100           0
      1442 PROA     122      ALA      O        O       -0.567900       16.0000           0
      1443 PROA     123      SER      N        N       -0.415700       11.9940           0
      1444 PROA     123      SER      H        H        0.271900       3.02400           0
      1445 PROA     123      SER      CA       CX      -0.249000E-01   9.99400           0
      1446 PROA     123      SER      HA       H1       0.843000E-01   3.02400           0
      1447 PROA     123      SER      CB       2C       0.211700       7.97800           0
      1448 PROA     123      SER      HB2      H1       0.352000E-01   3.02400           0
      1449 PROA     123      SER      HB3      H1       0.352000E-01   3.02400           0
      1450 PROA     123      SER      OG       OH      -0.654600       13.9840           0
      1451 PROA     123      SER      HG       HO       0.427500       3.02400           0
      1452 PROA     123      SER      C        C        0.597300       12.0100           0
      1453 PROA     123      SER      O        O       -0.567900       16.0000           0
      1454 PROA     124      ILE      N        N       -0.415700       11.9940           0
      1455 PROA     124      ILE      H        H        0.271900       3.02400           0
      1456 PROA     124      ILE      CA       CX      -0.597000E-01   9.99400           0
      1457 PROA     124      ILE      HA       H1       0.869000E-01   3.02400           0
      1458 PROA     124      ILE      CB       3C       0.130300       9.99400           0
      1459 PROA     124      ILE      HB       HC       0.187000E-01   3.02400           0
      1460 PROA     124      ILE      CG2      CT      -0.320400       5.96200           0
      1461 PROA     124      ILE      HG21     HC       0.882000E-01   3.02400           0
      1462 PROA     124      ILE      HG22     HC       0.882000E-01   3.02400           0
      1463 PROA     124      ILE      HG23     HC       0.882000E-01   3.02400           0
      1464 PROA     124      ILE      CG1      2C      -0.430000E-01   7.97800           0
      1465 PROA     124      ILE      HG12     HC       0.236000E-01   3.02400           0
      1466 PROA     124      ILE      HG13     HC       0.236000E-01   3.02400           0
      1467 PROA     124      ILE      CD1      CT      -0.660000E-01   5.96200           0
      1468 PROA     124      ILE      HD11     HC       0.186000E-01   3.02400           0
      1469 PROA     124      ILE      HD12     HC       0.186000E-01   3.02400           0
      1470 PROA     124      ILE      HD13     HC       0.186000E-01   3.02400           0
      1471 PROA     124      ILE      C        C        0.597300       12.0100           0
      1472 PROA     124      ILE      O        O       -0.567900       16.0000           0
      1473 PROA     125      LEU      N        N       -0.415700       11.9940           0
      1474 PROA     125      LEU      H        H        0.271900       3.02400           0
      1475 PROA     125      LEU      CA       CX      -0.518000E-01   9.99400           0
      1476 PROA     125      LEU      HA       H1       0.922000E-01   3.02400           0
      1477 PROA     125      LEU      CB       2C      -0.110200       7.97800           0
      1478 PROA     125      LEU      HB2      HC       0.457000E-01   3.02400           0
      1479 PROA     125      LEU      HB3      HC       0.457000E-01   3.02400           0
      1480 PROA     125      LEU      CG       3C       0.353100       9.99400           0
      1481 PROA     125      LEU      HG       HC      -0.361000E-01   3.02400           0
      1482 PROA     125      LEU      CD1      CT      -0.412100       5.96200           0
      1483 PROA     125      LEU      HD11     HC       0.100000       3.02400           0
      1484 PROA     125      LEU      HD12     HC       0.100000       3.02400           0
      1485 PROA     125      LEU      HD13     HC       0.100000       3.02400           0
      1486 PROA     125      LEU      CD2      CT      -0.412100       5.96200           0
      1487 PROA     125      LEU      HD21     HC       0.100000       3.02400           0
      1488 PROA     125      LEU      HD22     HC       0.100000       3.02400           0
      1489 PROA     125      LEU      HD23     HC       0.100000       3.02400           0
      1490 PROA     125      LEU      C        C        0.597300       12.0100           0
      1491 PROA     125      LEU      O        O       -0.567900       16.0000           0
      1492 PROA     126      LEU      N        N       -0.415700       11.9940           0
      1493 PROA     126      LEU      H        H        0.271900       3.02400           0
      1494 PROA     126      LEU      CA       CX      -0.518000E-01   9.99400           0
      1495 PROA     126      LEU      HA       H1       0.922000E-01   3.02400           0
      1496 PROA     126      LEU      CB       2C      -0.110200       7.97800           0
      1497 PROA     126      LEU      HB2      HC       0.457000E-01   3.02400           0
      1498 PROA     126      LEU      HB3      HC       0.457000E-01   3.02400           0
      1499 PROA     126      LEU      CG       3C       0.353100       9.99400           0
      1500 PROA     126      LEU      HG       HC      -0.361000E-01   3.02400           0
      1501 PROA     126      LEU      CD1      CT      -0.412100       5.96200           0
      1502 PROA     126      LEU      HD11     HC       0.100000       3.02400           0
      1503 PROA     126      LEU      HD12     HC       0.100000       3.02400           0
      1504 PROA     126      LEU      HD13     HC       0.100000       3.02400           0
      1505 PROA     126      LEU      CD2      CT      -0.412100       5.96200           0
      1506 PROA     126      LEU      HD21     HC       0.100000       3.02400           0
      1507 PROA     126      LEU      HD22     HC       0.100000       3.02400           0
      1508 PROA     126      LEU      HD23     HC       0.100000       3.02400           0
      1509 PROA     126      LEU      C        C        0.597300       12.0100           0
      1510 PROA     126      LEU      O        O       -0.567900       16.0000           0
      1511 PROA     127      LEU      N        N       -0.415700       11.9940           0
      1512 PROA     127      LEU      H        H        0.271900       3.02400           0
      1513 PROA     127      LEU      CA       CX      -0.518000E-01   9.99400           0
      1514 PROA     127      LEU      HA       H1       0.922000E-01   3.02400           0
      1515 PROA     127      LEU      CB       2C      -0.110200       7.97800           0
      1516 PROA     127      LEU      HB2      HC       0.457000E-01   3.02400           0
      1517 PROA     127      LEU      HB3      HC       0.457000E-01   3.02400           0
      1518 PROA     127      LEU      CG       3C       0.353100       9.99400           0
      1519 PROA     127      LEU      HG       HC      -0.361000E-01   3.02400           0
      1520 PROA     127      LEU      CD1      CT      -0.412100       5.96200           0
      1521 PROA     127      LEU      HD11     HC       0.100000       3.02400           0
      1522 PROA     127      LEU      HD12     HC       0.100000       3.02400           0
      1523 PROA     127      LEU      HD13     HC       0.100000       3.02400           0
      1524 PROA     127      LEU      CD2      CT      -0.412100       5.96200           0
      1525 PROA     127      LEU      HD21     HC       0.100000       3.02400           0
      1526 PROA     127      LEU      HD22     HC       0.100000       3.02400           0
      1527 PROA     127      LEU      HD23     HC       0.100000       3.02400           0
      1528 PROA     127      LEU      C        C        0.597300       12.0100           0
      1529 PROA     127      LEU      O        O       -0.567900       16.0000           0
      1530 PROA     128      ALA      N        N       -0.415700       11.9940           0
      1531 PROA     128      ALA      H        H        0.271900       3.02400           0
      1532 PROA     128      ALA      CA       CX       0.337000E-01   9.99400           0
      1533 PROA     128      ALA      HA       H1       0.823000E-01   3.02400           0
      1534 PROA     128      ALA      CB       CT      -0.182500       5.96200           0
      1535 PROA     128      ALA      HB1      HC       0.603000E-01   3.02400           0
      1536 PROA     128      ALA      HB2      HC       0.603000E-01   3.02400           0
      1537 PROA     128      ALA      HB3      HC       0.603000E-01   3.02400           0
      1538 PROA     128      ALA      C        C        0.597300       12.0100           0
      1539 PROA     128      ALA      O        O       -0.567900       16.0000           0
      1540 PROA     129      THR      N        N       -0.415700       11.9940           0
      1541 PROA     129      THR      H        H        0.271900       3.02400           0
      1542 PROA     129      THR      CA       CX      -0.389000E-01   9.99400           0
      1543 PROA     129      THR      HA       H1       0.100700       3.02400           0
      1544 PROA     129      THR      CB       3C       0.365400       9.99400           0
      1545 PROA     129      THR      HB       H1       0.430000E-02   3.02400           0
      1546 PROA     129      THR      CG2      CT      -0.243800       5.96200           0
      1547 PROA     129      THR      HG21     HC       0.642000E-01   3.02400           0
      1548 PROA     129      THR      HG22     HC       0.642000E-01   3.02400           0
      1549 PROA     129      THR      HG23     HC       0.642000E-01   3.02400           0
      1550 PROA     129      THR      OG1      OH      -0.676100       13.9840           0
      1551 PROA     129      THR      HG1      HO       0.410200       3.02400           0
      1552 PROA     129      THR      C        C        0.597300       12.0100           0
      1553 PROA     129      THR      O        O       -0.567900       16.0000           0
      1554 PROA     130      ILE      N        N       -0.415700       11.9940           0
      1555 PROA     130      ILE      H        H        0.271900       3.02400           0
      1556 PROA     130      ILE      CA       CX      -0.597000E-01   9.99400           0
      1557 PROA     130      ILE      HA       H1       0.869000E-01   3.02400           0
      1558 PROA     130      ILE      CB       3C       0.130300       9.99400           0
      1559 PROA     130      ILE      HB       HC       0.187000E-01   3.02400           0
      1560 PROA     130      ILE      CG2      CT      -0.320400       5.96200           0
      1561 PROA     130      ILE      HG21     HC       0.882000E-01   3.02400           0
      1562 PROA     130      ILE      HG22     HC       0.882000E-01   3.02400           0
      1563 PROA     130      ILE      HG23     HC       0.882000E-01   3.02400           0
      1564 PROA     130      ILE      CG1      2C      -0.430000E-01   7.97800           0
      1565 PROA     130      ILE      HG12     HC       0.236000E-01   3.02400           0
      1566 PROA     130      ILE      HG13     HC       0.236000E-01   3.02400           0
      1567 PROA     130      ILE      CD1      CT      -0.660000E-01   5.96200           0
      1568 PROA     130      ILE      HD11     HC       0.186000E-01   3.02400           0
      1569 PROA     130      ILE      HD12     HC       0.186000E-01   3.02400           0
      1570 PROA     130      ILE      HD13     HC       0.186000E-01   3.02400           0
      1571 PROA     130      ILE      C        C        0.597300       12.0100           0
      1572 PROA     130      ILE      O        O       -0.567900       16.0000           0
      1573 PROA     131      SER      N        N       -0.415700       11.9940           0
      1574 PROA     131      SER      H        H        0.271900       3.02400           0
      1575 PROA     131      SER      CA       CX      -0.249000E-01   9.99400           0
      1576 PROA     131      SER      HA       H1       0.843000E-01   3.02400           0
      1577 PROA     131      SER      CB       2C       0.211700       7.97800           0
      1578 PROA     131      SER      HB2      H1       0.352000E-01   3.02400           0
      1579 PROA     131      SER      HB3      H1       0.352000E-01   3.02400           0
      1580 PROA     131      SER      OG       OH      -0.654600       13.9840           0
      1581 PROA     131      SER      HG       HO       0.427500       3.02400           0
      1582 PROA     131      SER      C        C        0.597300       12.0100           0
      1583 PROA     131      SER      O        O       -0.567900       16.0000           0
      1584 PROA     132      ALA      N        N       -0.415700       11.9940           0
      1585 PROA     132      ALA      H        H        0.271900       3.02400           0
      1586 PROA     132      ALA      CA       CX       0.337000E-01   9.99400           0
      1587 PROA     132      ALA      HA       H1       0.823000E-01   3.02400           0
      1588 PROA     132      ALA      CB       CT      -0.182500       5.96200           0
      1589 PROA     132      ALA      HB1      HC       0.603000E-01   3.02400           0
      1590 PROA     132      ALA      HB2      HC       0.603000E-01   3.02400           0
      1591 PROA     132      ALA      HB3      HC       0.603000E-01   3.02400           0
      1592 PROA     132      ALA      C        C        0.597300       12.0100           0
      1593 PROA     132      ALA      O        O       -0.567900       16.0000           0
      1594 PROA     133      ASP      N        N       -0.516300       11.9940           0
      1595 PROA     133      ASP      H        H        0.293600       3.02400           0
      1596 PROA     133      ASP      CA       CX       0.381000E-01   9.99400           0
      1597 PROA     133      ASP      HA       H1       0.880000E-01   3.02400           0
      1598 PROA     133      ASP      CB       2C      -0.303000E-01   7.97800           0
      1599 PROA     133      ASP      HB2      HC      -0.122000E-01   3.02400           0
      1600 PROA     133      ASP      HB3      HC      -0.122000E-01   3.02400           0
      1601 PROA     133      ASP      CG       CO       0.799400       12.0100           0
      1602 PROA     133      ASP      OD1      O2      -0.801400       16.0000           0
      1603 PROA     133      ASP      OD2      O2      -0.801400       16.0000           0
      1604 PROA     133      ASP      C        C        0.536600       12.0100           0
      1605 PROA     133      ASP      O        O       -0.581900       16.0000           0
      1606 PROA     134      ARG      N        N       -0.347900       11.9940           0
      1607 PROA     134      ARG      H        H        0.274700       3.02400           0
      1608 PROA     134      ARG      CA       CX      -0.263700       9.99400           0
      1609 PROA     134      ARG      HA       H1       0.156000       3.02400           0
      1610 PROA     134      ARG      CB       C8      -0.700000E-03   7.97800           0
      1611 PROA     134      ARG      HB2      HC       0.327000E-01   3.02400           0
      1612 PROA     134      ARG      HB3      HC       0.327000E-01   3.02400           0
      1613 PROA     134      ARG      CG       C8       0.390000E-01   7.97800           0
      1614 PROA     134      ARG      HG2      HC       0.285000E-01   3.02400           0
      1615 PROA     134      ARG      HG3      HC       0.285000E-01   3.02400           0
      1616 PROA     134      ARG      CD       C8       0.486000E-01   7.97800           0
      1617 PROA     134      ARG      HD2      H1       0.687000E-01   3.02400           0
      1618 PROA     134      ARG      HD3      H1       0.687000E-01   3.02400           0
      1619 PROA     134      ARG      NE       N2      -0.529500       11.9940           0
      1620 PROA     134      ARG      HE       H        0.345600       3.02400           0
      1621 PROA     134      ARG      CZ       CA       0.807600       12.0100           0
      1622 PROA     134      ARG      NH1      N2      -0.862700       9.97800           0
      1623 PROA     134      ARG      HH11     H        0.447800       3.02400           0
      1624 PROA     134      ARG      HH12     H        0.447800       3.02400           0
      1625 PROA     134      ARG      NH2      N2      -0.862700       9.97800           0
      1626 PROA     134      ARG      HH21     H        0.447800       3.02400           0
      1627 PROA     134      ARG      HH22     H        0.447800       3.02400           0
      1628 PROA     134      ARG      C        C        0.734100       12.0100           0
      1629 PROA     134      ARG      O        O       -0.589400       16.0000           0
      1630 PROA     135      PHE      N        N       -0.415700       11.9940           0
      1631 PROA     135      PHE      H        H        0.271900       3.02400           0
      1632 PROA     135      PHE      CA       CX      -0.240000E-02   9.99400           0
      1633 PROA     135      PHE      HA       H1       0.978000E-01   3.02400           0
      1634 PROA     135      PHE      CB       CT      -0.343000E-01   7.97800           0
      1635 PROA     135      PHE      HB2      HC       0.295000E-01   3.02400           0
      1636 PROA     135      PHE      HB3      HC       0.295000E-01   3.02400           0
      1637 PROA     135      PHE      CG       CA       0.118000E-01   12.0100           0
      1638 PROA     135      PHE      CD1      CA      -0.125600       9.99400           0
      1639 PROA     135      PHE      HD1      HA       0.133000       3.02400           0
      1640 PROA     135      PHE      CE1      CA      -0.170400       9.99400           0
      1641 PROA     135      PHE      HE1      HA       0.143000       3.02400           0
      1642 PROA     135      PHE      CZ       CA      -0.107200       9.99400           0
      1643 PROA     135      PHE      HZ       HA       0.129700       3.02400           0
      1644 PROA     135      PHE      CE2      CA      -0.170400       9.99400           0
      1645 PROA     135      PHE      HE2      HA       0.143000       3.02400           0
      1646 PROA     135      PHE      CD2      CA      -0.125600       9.99400           0
      1647 PROA     135      PHE      HD2      HA       0.133000       3.02400           0
      1648 PROA     135      PHE      C        C        0.597300       12.0100           0
      1649 PROA     135      PHE      O        O       -0.567900       16.0000           0
      1650 PROA     136      LEU      N        N       -0.415700       11.9940           0
      1651 PROA     136      LEU      H        H        0.271900       3.02400           0
      1652 PROA     136      LEU      CA       CX      -0.518000E-01   9.99400           0
      1653 PROA     136      LEU      HA       H1       0.922000E-01   3.02400           0
      1654 PROA     136      LEU      CB       2C      -0.110200       7.97800           0
      1655 PROA     136      LEU      HB2      HC       0.457000E-01   3.02400           0
      1656 PROA     136      LEU      HB3      HC       0.457000E-01   3.02400           0
      1657 PROA     136      LEU      CG       3C       0.353100       9.99400           0
      1658 PROA     136      LEU      HG       HC      -0.361000E-01   3.02400           0
      1659 PROA     136      LEU      CD1      CT      -0.412100       5.96200           0
      1660 PROA     136      LEU      HD11     HC       0.100000       3.02400           0
      1661 PROA     136      LEU      HD12     HC       0.100000       3.02400           0
      1662 PROA     136      LEU      HD13     HC       0.100000       3.02400           0
      1663 PROA     136      LEU      CD2      CT      -0.412100       5.96200           0
      1664 PROA     136      LEU      HD21     HC       0.100000       3.02400           0
      1665 PROA     136      LEU      HD22     HC       0.100000       3.02400           0
      1666 PROA     136      LEU      HD23     HC       0.100000       3.02400           0
      1667 PROA     136      LEU      C        C        0.597300       12.0100           0
      1668 PROA     136      LEU      O        O       -0.567900       16.0000           0
      1669 PROA     137      LEU      N        N       -0.415700       11.9940           0
      1670 PROA     137      LEU      H        H        0.271900       3.02400           0
      1671 PROA     137      LEU      CA       CX      -0.518000E-01   9.99400           0
      1672 PROA     137      LEU      HA       H1       0.922000E-01   3.02400           0
      1673 PROA     137      LEU      CB       2C      -0.110200       7.97800           0
      1674 PROA     137      LEU      HB2      HC       0.457000E-01   3.02400           0
      1675 PROA     137      LEU      HB3      HC       0.457000E-01   3.02400           0
      1676 PROA     137      LEU      CG       3C       0.353100       9.99400           0
      1677 PROA     137      LEU      HG       HC      -0.361000E-01   3.02400           0
      1678 PROA     137      LEU      CD1      CT      -0.412100       5.96200           0
      1679 PROA     137      LEU      HD11     HC       0.100000       3.02400           0
      1680 PROA     137      LEU      HD12     HC       0.100000       3.02400           0
      1681 PROA     137      LEU      HD13     HC       0.100000       3.02400           0
      1682 PROA     137      LEU      CD2      CT      -0.412100       5.96200           0
      1683 PROA     137      LEU      HD21     HC       0.100000       3.02400           0
      1684 PROA     137      LEU      HD22     HC       0.100000       3.02400           0
      1685 PROA     137      LEU      HD23     HC       0.100000       3.02400           0
      1686 PROA     137      LEU      C        C        0.597300       12.0100           0
      1687 PROA     137      LEU      O        O       -0.567900       16.0000           0
      1688 PROA     138      VAL      N        N       -0.415700       11.9940           0
      1689 PROA     138      VAL      H        H        0.271900       3.02400           0
      1690 PROA     138      VAL      CA       CX      -0.875000E-01   9.99400           0
      1691 PROA     138      VAL      HA       H1       0.969000E-01   3.02400           0
      1692 PROA     138      VAL      CB       3C       0.298500       9.99400           0
      1693 PROA     138      VAL      HB       HC      -0.297000E-01   3.02400           0
      1694 PROA     138      VAL      CG1      CT      -0.319200       5.96200           0
      1695 PROA     138      VAL      HG11     HC       0.791000E-01   3.02400           0
      1696 PROA     138      VAL      HG12     HC       0.791000E-01   3.02400           0
      1697 PROA     138      VAL      HG13     HC       0.791000E-01   3.02400           0
      1698 PROA     138      VAL      CG2      CT      -0.319200       5.96200           0
      1699 PROA     138      VAL      HG21     HC       0.791000E-01   3.02400           0
      1700 PROA     138      VAL      HG22     HC       0.791000E-01   3.02400           0
      1701 PROA     138      VAL      HG23     HC       0.791000E-01   3.02400           0
      1702 PROA     138      VAL      C        C        0.597300       12.0100           0
      1703 PROA     138      VAL      O        O       -0.567900       16.0000           0
      1704 PROA     139      PHE      N        N       -0.415700       11.9940           0
      1705 PROA     139      PHE      H        H        0.271900       3.02400           0
      1706 PROA     139      PHE      CA       CX      -0.240000E-02   9.99400           0
      1707 PROA     139      PHE      HA       H1       0.978000E-01   3.02400           0
      1708 PROA     139      PHE      CB       CT      -0.343000E-01   7.97800           0
      1709 PROA     139      PHE      HB2      HC       0.295000E-01   3.02400           0
      1710 PROA     139      PHE      HB3      HC       0.295000E-01   3.02400           0
      1711 PROA     139      PHE      CG       CA       0.118000E-01   12.0100           0
      1712 PROA     139      PHE      CD1      CA      -0.125600       9.99400           0
      1713 PROA     139      PHE      HD1      HA       0.133000       3.02400           0
      1714 PROA     139      PHE      CE1      CA      -0.170400       9.99400           0
      1715 PROA     139      PHE      HE1      HA       0.143000       3.02400           0
      1716 PROA     139      PHE      CZ       CA      -0.107200       9.99400           0
      1717 PROA     139      PHE      HZ       HA       0.129700       3.02400           0
      1718 PROA     139      PHE      CE2      CA      -0.170400       9.99400           0
      1719 PROA     139      PHE      HE2      HA       0.143000       3.02400           0
      1720 PROA     139      PHE      CD2      CA      -0.125600       9.99400           0
      1721 PROA     139      PHE      HD2      HA       0.133000       3.02400           0
      1722 PROA     139      PHE      C        C        0.597300       12.0100           0
      1723 PROA     139      PHE      O        O       -0.567900       16.0000           0
      1724 PROA     140      LYS      N        N       -0.347900       11.9940           0
      1725 PROA     140      LYS      H        H        0.274700       3.02400           0
      1726 PROA     140      LYS      CA       CX      -0.240000       9.99400           0
      1727 PROA     140      LYS      HA       H1       0.142600       3.02400           0
      1728 PROA     140      LYS      CB       C8      -0.940000E-02   7.97800           0
      1729 PROA     140      LYS      HB2      HC       0.362000E-01   3.02400           0
      1730 PROA     140      LYS      HB3      HC       0.362000E-01   3.02400           0
      1731 PROA     140      LYS      CG       C8       0.187000E-01   7.97800           0
      1732 PROA     140      LYS      HG2      HC       0.103000E-01   3.02400           0
      1733 PROA     140      LYS      HG3      HC       0.103000E-01   3.02400           0
      1734 PROA     140      LYS      CD       C8      -0.479000E-01   7.97800           0
      1735 PROA     140      LYS      HD2      HC       0.621000E-01   3.02400           0
      1736 PROA     140      LYS      HD3      HC       0.621000E-01   3.02400           0
      1737 PROA     140      LYS      CE       C8      -0.143000E-01   7.97800           0
      1738 PROA     140      LYS      HE2      HP       0.113500       3.02400           0
      1739 PROA     140      LYS      HE3      HP       0.113500       3.02400           0
      1740 PROA     140      LYS      NZ       N3      -0.385400       7.96200           0
      1741 PROA     140      LYS      HZ1      H        0.340000       3.02400           0
      1742 PROA     140      LYS      HZ2      H        0.340000       3.02400           0
      1743 PROA     140      LYS      HZ3      H        0.340000       3.02400           0
      1744 PROA     140      LYS      C        C        0.734100       12.0100           0
      1745 PROA     140      LYS      O        O       -0.589400       16.0000           0
      1746 PROA     141      PRO      N        N       -0.254800       14.0100           0
      1747 PROA     141      PRO      CD       CT       0.192000E-01   7.97800           0
      1748 PROA     141      PRO      HD2      H1       0.391000E-01   3.02400           0
      1749 PROA     141      PRO      HD3      H1       0.391000E-01   3.02400           0
      1750 PROA     141      PRO      CG       CT       0.189000E-01   7.97800           0
      1751 PROA     141      PRO      HG2      HC       0.213000E-01   3.02400           0
      1752 PROA     141      PRO      HG3      HC       0.213000E-01   3.02400           0
      1753 PROA     141      PRO      CB       CT      -0.700000E-02   7.97800           0
      1754 PROA     141      PRO      HB2      HC       0.253000E-01   3.02400           0
      1755 PROA     141      PRO      HB3      HC       0.253000E-01   3.02400           0
      1756 PROA     141      PRO      CA       CX      -0.266000E-01   9.99400           0
      1757 PROA     141      PRO      HA       H1       0.641000E-01   3.02400           0
      1758 PROA     141      PRO      C        C        0.589600       12.0100           0
      1759 PROA     141      PRO      O        O       -0.574800       16.0000           0
      1760 PROA     142      ILE      N        N       -0.415700       11.9940           0
      1761 PROA     142      ILE      H        H        0.271900       3.02400           0
      1762 PROA     142      ILE      CA       CX      -0.597000E-01   9.99400           0
      1763 PROA     142      ILE      HA       H1       0.869000E-01   3.02400           0
      1764 PROA     142      ILE      CB       3C       0.130300       9.99400           0
      1765 PROA     142      ILE      HB       HC       0.187000E-01   3.02400           0
      1766 PROA     142      ILE      CG2      CT      -0.320400       5.96200           0
      1767 PROA     142      ILE      HG21     HC       0.882000E-01   3.02400           0
      1768 PROA     142      ILE      HG22     HC       0.882000E-01   3.02400           0
      1769 PROA     142      ILE      HG23     HC       0.882000E-01   3.02400           0
      1770 PROA     142      ILE      CG1      2C      -0.430000E-01   7.97800           0
      1771 PROA     142      ILE      HG12     HC       0.236000E-01   3.02400           0
      1772 PROA     142      ILE      HG13     HC       0.236000E-01   3.02400           0
      1773 PROA     142      ILE      CD1      CT      -0.660000E-01   5.96200           0
      1774 PROA     142      ILE      HD11     HC       0.186000E-01   3.02400           0
      1775 PROA     142      ILE      HD12     HC       0.186000E-01   3.02400           0
      1776 PROA     142      ILE      HD13     HC       0.186000E-01   3.02400           0
      1777 PROA     142      ILE      C        C        0.597300       12.0100           0
      1778 PROA     142      ILE      O        O       -0.567900       16.0000           0
      1779 PROA     143      TRP      N        N       -0.415700       11.9940           0
      1780 PROA     143      TRP      H        H        0.271900       3.02400           0
      1781 PROA     143      TRP      CA       CX      -0.275000E-01   9.99400           0
      1782 PROA     143      TRP      HA       H1       0.112300       3.02400           0
      1783 PROA     143      TRP      CB       CT      -0.500000E-02   7.97800           0
      1784 PROA     143      TRP      HB2      HC       0.339000E-01   3.02400           0
      1785 PROA     143      TRP      HB3      HC       0.339000E-01   3.02400           0
      1786 PROA     143      TRP      CG       C*      -0.141500       12.0100           0
      1787 PROA     143      TRP      CD1      CW      -0.163800       9.99400           0
      1788 PROA     143      TRP      HD1      H4       0.206200       3.02400           0
      1789 PROA     143      TRP      NE1      NA      -0.341800       11.9940           0
      1790 PROA     143      TRP      HE1      H        0.341200       3.02400           0
      1791 PROA     143      TRP      CE2      CN       0.138000       12.0100           0
      1792 PROA     143      TRP      CZ2      CA      -0.260100       9.99400           0
      1793 PROA     143      TRP      HZ2      HA       0.157200       3.02400           0
      1794 PROA     143      TRP      CH2      CA      -0.113400       9.99400           0
      1795 PROA     143      TRP      HH2      HA       0.141700       3.02400           0
      1796 PROA     143      TRP      CZ3      CA      -0.197200       9.99400           0
      1797 PROA     143      TRP      HZ3      HA       0.144700       3.02400           0
      1798 PROA     143      TRP      CE3      CA      -0.238700       9.99400           0
      1799 PROA     143      TRP      HE3      HA       0.170000       3.02400           0
      1800 PROA     143      TRP      CD2      CB       0.124300       12.0100           0
      1801 PROA     143      TRP      C        C        0.597300       12.0100           0
      1802 PROA     143      TRP      O        O       -0.567900       16.0000           0
      1803 PROA     144      CYS      N        N       -0.415700       11.9940           0
      1804 PROA     144      CYS      H        H        0.271900       3.02400           0
      1805 PROA     144      CYS      CA       CX       0.213000E-01   9.99400           0
      1806 PROA     144      CYS      HA       H1       0.112400       3.02400           0
      1807 PROA     144      CYS      CB       2C      -0.123100       7.97800           0
      1808 PROA     144      CYS      HB2      H1       0.111200       3.02400           0
      1809 PROA     144      CYS      HB3      H1       0.111200       3.02400           0
      1810 PROA     144      CYS      SG       SH      -0.311900       30.0440           0
      1811 PROA     144      CYS      HG       HS       0.193300       3.02400           0
      1812 PROA     144      CYS      C        C        0.597300       12.0100           0
      1813 PROA     144      CYS      O        O       -0.567900       16.0000           0
      1814 PROA     145      GLN      N        N       -0.415700       11.9940           0
      1815 PROA     145      GLN      H        H        0.271900       3.02400           0
      1816 PROA     145      GLN      CA       CX      -0.310000E-02   9.99400           0
      1817 PROA     145      GLN      HA       H1       0.850000E-01   3.02400           0
      1818 PROA     145      GLN      CB       2C      -0.360000E-02   7.97800           0
      1819 PROA     145      GLN      HB2      HC       0.171000E-01   3.02400           0
      1820 PROA     145      GLN      HB3      HC       0.171000E-01   3.02400           0
      1821 PROA     145      GLN      CG       2C      -0.645000E-01   7.97800           0
      1822 PROA     145      GLN      HG2      HC       0.352000E-01   3.02400           0
      1823 PROA     145      GLN      HG3      HC       0.352000E-01   3.02400           0
      1824 PROA     145      GLN      CD       C        0.695100       12.0100           0
      1825 PROA     145      GLN      OE1      O       -0.608600       16.0000           0
      1826 PROA     145      GLN      NE2      N       -0.940700       9.97800           0
      1827 PROA     145      GLN      HE21     H        0.425100       3.02400           0
      1828 PROA     145      GLN      HE22     H        0.425100       3.02400           0
      1829 PROA     145      GLN      C        C        0.597300       12.0100           0
      1830 PROA     145      GLN      O        O       -0.567900       16.0000           0
      1831 PROA     146      ASN      N        N       -0.415700       11.9940           0
      1832 PROA     146      ASN      H        H        0.271900       3.02400           0
      1833 PROA     146      ASN      CA       CX       0.143000E-01   9.99400           0
      1834 PROA     146      ASN      HA       H1       0.104800       3.02400           0
      1835 PROA     146      ASN      CB       2C      -0.204100       7.97800           0
      1836 PROA     146      ASN      HB2      HC       0.797000E-01   3.02400           0
      1837 PROA     146      ASN      HB3      HC       0.797000E-01   3.02400           0
      1838 PROA     146      ASN      CG       C        0.713000       12.0100           0
      1839 PROA     146      ASN      OD1      O       -0.593100       16.0000           0
      1840 PROA     146      ASN      ND2      N       -0.919100       9.97800           0
      1841 PROA     146      ASN      HD21     H        0.419600       3.02400           0
      1842 PROA     146      ASN      HD22     H        0.419600       3.02400           0
      1843 PROA     146      ASN      C        C        0.597300       12.0100           0
      1844 PROA     146      ASN      O        O       -0.567900       16.0000           0
      1845 PROA     147      PHE      N        N       -0.415700       11.9940           0
      1846 PROA     147      PHE      H        H        0.271900       3.02400           0
      1847 PROA     147      PHE      CA       CX      -0.240000E-02   9.99400           0
      1848 PROA     147      PHE      HA       H1       0.978000E-01   3.02400           0
      1849 PROA     147      PHE      CB       CT      -0.343000E-01   7.97800           0
      1850 PROA     147      PHE      HB2      HC       0.295000E-01   3.02400           0
      1851 PROA     147      PHE      HB3      HC       0.295000E-01   3.02400           0
      1852 PROA     147      PHE      CG       CA       0.118000E-01   12.0100           0
      1853 PROA     147      PHE      CD1      CA      -0.125600       9.99400           0
      1854 PROA     147      PHE      HD1      HA       0.133000       3.02400           0
      1855 PROA     147      PHE      CE1      CA      -0.170400       9.99400           0
      1856 PROA     147      PHE      HE1      HA       0.143000       3.02400           0
      1857 PROA     147      PHE      CZ       CA      -0.107200       9.99400           0
      1858 PROA     147      PHE      HZ       HA       0.129700       3.02400           0
      1859 PROA     147      PHE      CE2      CA      -0.170400       9.99400           0
      1860 PROA     147      PHE      HE2      HA       0.143000       3.02400           0
      1861 PROA     147      PHE      CD2      CA      -0.125600       9.99400           0
      1862 PROA     147      PHE      HD2      HA       0.133000       3.02400           0
      1863 PROA     147      PHE      C        C        0.597300       12.0100           0
      1864 PROA     147      PHE      O        O       -0.567900       16.0000           0
      1865 PROA     148      ARG      N        N       -0.347900       11.9940           0
      1866 PROA     148      ARG      H        H        0.274700       3.02400           0
      1867 PROA     148      ARG      CA       CX      -0.263700       9.99400           0
      1868 PROA     148      ARG      HA       H1       0.156000       3.02400           0
      1869 PROA     148      ARG      CB       C8      -0.700000E-03   7.97800           0
      1870 PROA     148      ARG      HB2      HC       0.327000E-01   3.02400           0
      1871 PROA     148      ARG      HB3      HC       0.327000E-01   3.02400           0
      1872 PROA     148      ARG      CG       C8       0.390000E-01   7.97800           0
      1873 PROA     148      ARG      HG2      HC       0.285000E-01   3.02400           0
      1874 PROA     148      ARG      HG3      HC       0.285000E-01   3.02400           0
      1875 PROA     148      ARG      CD       C8       0.486000E-01   7.97800           0
      1876 PROA     148      ARG      HD2      H1       0.687000E-01   3.02400           0
      1877 PROA     148      ARG      HD3      H1       0.687000E-01   3.02400           0
      1878 PROA     148      ARG      NE       N2      -0.529500       11.9940           0
      1879 PROA     148      ARG      HE       H        0.345600       3.02400           0
      1880 PROA     148      ARG      CZ       CA       0.807600       12.0100           0
      1881 PROA     148      ARG      NH1      N2      -0.862700       9.97800           0
      1882 PROA     148      ARG      HH11     H        0.447800       3.02400           0
      1883 PROA     148      ARG      HH12     H        0.447800       3.02400           0
      1884 PROA     148      ARG      NH2      N2      -0.862700       9.97800           0
      1885 PROA     148      ARG      HH21     H        0.447800       3.02400           0
      1886 PROA     148      ARG      HH22     H        0.447800       3.02400           0
      1887 PROA     148      ARG      C        C        0.734100       12.0100           0
      1888 PROA     148      ARG      O        O       -0.589400       16.0000           0
      1889 PROA     149      GLY      N        N       -0.415700       11.9940           0
      1890 PROA     149      GLY      H        H        0.271900       3.02400           0
      1891 PROA     149      GLY      CA       CX      -0.252000E-01   7.97800           0
      1892 PROA     149      GLY      HA2      H1       0.698000E-01   3.02400           0
      1893 PROA     149      GLY      HA3      H1       0.698000E-01   3.02400           0
      1894 PROA     149      GLY      C        C        0.597300       12.0100           0
      1895 PROA     149      GLY      O        O       -0.567900       16.0000           0
      1896 PROA     150      ALA      N        N       -0.415700       11.9940           0
      1897 PROA     150      ALA      H        H        0.271900       3.02400           0
      1898 PROA     150      ALA      CA       CX       0.337000E-01   9.99400           0
      1899 PROA     150      ALA      HA       H1       0.823000E-01   3.02400           0
      1900 PROA     150      ALA      CB       CT      -0.182500       5.96200           0
      1901 PROA     150      ALA      HB1      HC       0.603000E-01   3.02400           0
      1902 PROA     150      ALA      HB2      HC       0.603000E-01   3.02400           0
      1903 PROA     150      ALA      HB3      HC       0.603000E-01   3.02400           0
      1904 PROA     150      ALA      C        C        0.597300       12.0100           0
      1905 PROA     150      ALA      O        O       -0.567900       16.0000           0
      1906 PROA     151      GLY      N        N       -0.415700       11.9940           0
      1907 PROA     151      GLY      H        H        0.271900       3.02400           0
      1908 PROA     151      GLY      CA       CX      -0.252000E-01   7.97800           0
      1909 PROA     151      GLY      HA2      H1       0.698000E-01   3.02400           0
      1910 PROA     151      GLY      HA3      H1       0.698000E-01   3.02400           0
      1911 PROA     151      GLY      C        C        0.597300       12.0100           0
      1912 PROA     151      GLY      O        O       -0.567900       16.0000           0
      1913 PROA     152      LEU      N        N       -0.415700       11.9940           0
      1914 PROA     152      LEU      H        H        0.271900       3.02400           0
      1915 PROA     152      LEU      CA       CX      -0.518000E-01   9.99400           0
      1916 PROA     152      LEU      HA       H1       0.922000E-01   3.02400           0
      1917 PROA     152      LEU      CB       2C      -0.110200       7.97800           0
      1918 PROA     152      LEU      HB2      HC       0.457000E-01   3.02400           0
      1919 PROA     152      LEU      HB3      HC       0.457000E-01   3.02400           0
      1920 PROA     152      LEU      CG       3C       0.353100       9.99400           0
      1921 PROA     152      LEU      HG       HC      -0.361000E-01   3.02400           0
      1922 PROA     152      LEU      CD1      CT      -0.412100       5.96200           0
      1923 PROA     152      LEU      HD11     HC       0.100000       3.02400           0
      1924 PROA     152      LEU      HD12     HC       0.100000       3.02400           0
      1925 PROA     152      LEU      HD13     HC       0.100000       3.02400           0
      1926 PROA     152      LEU      CD2      CT      -0.412100       5.96200           0
      1927 PROA     152      LEU      HD21     HC       0.100000       3.02400           0
      1928 PROA     152      LEU      HD22     HC       0.100000       3.02400           0
      1929 PROA     152      LEU      HD23     HC       0.100000       3.02400           0
      1930 PROA     152      LEU      C        C        0.597300       12.0100           0
      1931 PROA     152      LEU      O        O       -0.567900       16.0000           0
      1932 PROA     153      ALA      N        N       -0.415700       11.9940           0
      1933 PROA     153      ALA      H        H        0.271900       3.02400           0
      1934 PROA     153      ALA      CA       CX       0.337000E-01   9.99400           0
      1935 PROA     153      ALA      HA       H1       0.823000E-01   3.02400           0
      1936 PROA     153      ALA      CB       CT      -0.182500       5.96200           0
      1937 PROA     153      ALA      HB1      HC       0.603000E-01   3.02400           0
      1938 PROA     153      ALA      HB2      HC       0.603000E-01   3.02400           0
      1939 PROA     153      ALA      HB3      HC       0.603000E-01   3.02400           0
      1940 PROA     153      ALA      C        C        0.597300       12.0100           0
      1941 PROA     153      ALA      O        O       -0.567900       16.0000           0
      1942 PROA     154      TRP      N        N       -0.415700       11.9940           0
      1943 PROA     154      TRP      H        H        0.271900       3.02400           0
      1944 PROA     154      TRP      CA       CX      -0.275000E-01   9.99400           0
      1945 PROA     154      TRP      HA       H1       0.112300       3.02400           0
      1946 PROA     154      TRP      CB       CT      -0.500000E-02   7.97800           0
      1947 PROA     154      TRP      HB2      HC       0.339000E-01   3.02400           0
      1948 PROA     154      TRP      HB3      HC       0.339000E-01   3.02400           0
      1949 PROA     154      TRP      CG       C*      -0.141500       12.0100           0
      1950 PROA     154      TRP      CD1      CW      -0.163800       9.99400           0
      1951 PROA     154      TRP      HD1      H4       0.206200       3.02400           0
      1952 PROA     154      TRP      NE1      NA      -0.341800       11.9940           0
      1953 PROA     154      TRP      HE1      H        0.341200       3.02400           0
      1954 PROA     154      TRP      CE2      CN       0.138000       12.0100           0
      1955 PROA     154      TRP      CZ2      CA      -0.260100       9.99400           0
      1956 PROA     154      TRP      HZ2      HA       0.157200       3.02400           0
      1957 PROA     154      TRP      CH2      CA      -0.113400       9.99400           0
      1958 PROA     154      TRP      HH2      HA       0.141700       3.02400           0
      1959 PROA     154      TRP      CZ3      CA      -0.197200       9.99400           0
      1960 PROA     154      TRP      HZ3      HA       0.144700       3.02400           0
      1961 PROA     154      TRP      CE3      CA      -0.238700       9.99400           0
      1962 PROA     154      TRP      HE3      HA       0.170000       3.02400           0
      1963 PROA     154      TRP      CD2      CB       0.124300       12.0100           0
      1964 PROA     154      TRP      C        C        0.597300       12.0100           0
      1965 PROA     154      TRP      O        O       -0.567900       16.0000           0
      1966 PROA     155      ILE      N        N       -0.415700       11.9940           0
      1967 PROA     155      ILE      H        H        0.271900       3.02400           0
      1968 PROA     155      ILE      CA       CX      -0.597000E-01   9.99400           0
      1969 PROA     155      ILE      HA       H1       0.869000E-01   3.02400           0
      1970 PROA     155      ILE      CB       3C       0.130300       9.99400           0
      1971 PROA     155      ILE      HB       HC       0.187000E-01   3.02400           0
      1972 PROA     155      ILE      CG2      CT      -0.320400       5.96200           0
      1973 PROA     155      ILE      HG21     HC       0.882000E-01   3.02400           0
      1974 PROA     155      ILE      HG22     HC       0.882000E-01   3.02400           0
      1975 PROA     155      ILE      HG23     HC       0.882000E-01   3.02400           0
      1976 PROA     155      ILE      CG1      2C      -0.430000E-01   7.97800           0
      1977 PROA     155      ILE      HG12     HC       0.236000E-01   3.02400           0
      1978 PROA     155      ILE      HG13     HC       0.236000E-01   3.02400           0
      1979 PROA     155      ILE      CD1      CT      -0.660000E-01   5.96200           0
      1980 PROA     155      ILE      HD11     HC       0.186000E-01   3.02400           0
      1981 PROA     155      ILE      HD12     HC       0.186000E-01   3.02400           0
      1982 PROA     155      ILE      HD13     HC       0.186000E-01   3.02400           0
      1983 PROA     155      ILE      C        C        0.597300       12.0100           0
      1984 PROA     155      ILE      O        O       -0.567900       16.0000           0
      1985 PROA     156      ALA      N        N       -0.415700       11.9940           0
      1986 PROA     156      ALA      H        H        0.271900       3.02400           0
      1987 PROA     156      ALA      CA       CX       0.337000E-01   9.99400           0
      1988 PROA     156      ALA      HA       H1       0.823000E-01   3.02400           0
      1989 PROA     156      ALA      CB       CT      -0.182500       5.96200           0
      1990 PROA     156      ALA      HB1      HC       0.603000E-01   3.02400           0
      1991 PROA     156      ALA      HB2      HC       0.603000E-01   3.02400           0
      1992 PROA     156      ALA      HB3      HC       0.603000E-01   3.02400           0
      1993 PROA     156      ALA      C        C        0.597300       12.0100           0
      1994 PROA     156      ALA      O        O       -0.567900       16.0000           0
      1995 PROA     157      CYS      N        N       -0.415700       11.9940           0
      1996 PROA     157      CYS      H        H        0.271900       3.02400           0
      1997 PROA     157      CYS      CA       CX       0.213000E-01   9.99400           0
      1998 PROA     157      CYS      HA       H1       0.112400       3.02400           0
      1999 PROA     157      CYS      CB       2C      -0.123100       7.97800           0
      2000 PROA     157      CYS      HB2      H1       0.111200       3.02400           0
      2001 PROA     157      CYS      HB3      H1       0.111200       3.02400           0
      2002 PROA     157      CYS      SG       SH      -0.311900       30.0440           0
      2003 PROA     157      CYS      HG       HS       0.193300       3.02400           0
      2004 PROA     157      CYS      C        C        0.597300       12.0100           0
      2005 PROA     157      CYS      O        O       -0.567900       16.0000           0
      2006 PROA     158      ALA      N        N       -0.415700       11.9940           0
      2007 PROA     158      ALA      H        H        0.271900       3.02400           0
      2008 PROA     158      ALA      CA       CX       0.337000E-01   9.99400           0
      2009 PROA     158      ALA      HA       H1       0.823000E-01   3.02400           0
      2010 PROA     158      ALA      CB       CT      -0.182500       5.96200           0
      2011 PROA     158      ALA      HB1      HC       0.603000E-01   3.02400           0
      2012 PROA     158      ALA      HB2      HC       0.603000E-01   3.02400           0
      2013 PROA     158      ALA      HB3      HC       0.603000E-01   3.02400           0
      2014 PROA     158      ALA      C        C        0.597300       12.0100           0
      2015 PROA     158      ALA      O        O       -0.567900       16.0000           0
      2016 PROA     159      VAL      N        N       -0.415700       11.9940           0
      2017 PROA     159      VAL      H        H        0.271900       3.02400           0
      2018 PROA     159      VAL      CA       CX      -0.875000E-01   9.99400           0
      2019 PROA     159      VAL      HA       H1       0.969000E-01   3.02400           0
      2020 PROA     159      VAL      CB       3C       0.298500       9.99400           0
      2021 PROA     159      VAL      HB       HC      -0.297000E-01   3.02400           0
      2022 PROA     159      VAL      CG1      CT      -0.319200       5.96200           0
      2023 PROA     159      VAL      HG11     HC       0.791000E-01   3.02400           0
      2024 PROA     159      VAL      HG12     HC       0.791000E-01   3.02400           0
      2025 PROA     159      VAL      HG13     HC       0.791000E-01   3.02400           0
      2026 PROA     159      VAL      CG2      CT      -0.319200       5.96200           0
      2027 PROA     159      VAL      HG21     HC       0.791000E-01   3.02400           0
      2028 PROA     159      VAL      HG22     HC       0.791000E-01   3.02400           0
      2029 PROA     159      VAL      HG23     HC       0.791000E-01   3.02400           0
      2030 PROA     159      VAL      C        C        0.597300       12.0100           0
      2031 PROA     159      VAL      O        O       -0.567900       16.0000           0
      2032 PROA     160      ALA      N        N       -0.415700       11.9940           0
      2033 PROA     160      ALA      H        H        0.271900       3.02400           0
      2034 PROA     160      ALA      CA       CX       0.337000E-01   9.99400           0
      2035 PROA     160      ALA      HA       H1       0.823000E-01   3.02400           0
      2036 PROA     160      ALA      CB       CT      -0.182500       5.96200           0
      2037 PROA     160      ALA      HB1      HC       0.603000E-01   3.02400           0
      2038 PROA     160      ALA      HB2      HC       0.603000E-01   3.02400           0
      2039 PROA     160      ALA      HB3      HC       0.603000E-01   3.02400           0
      2040 PROA     160      ALA      C        C        0.597300       12.0100           0
      2041 PROA     160      ALA      O        O       -0.567900       16.0000           0
      2042 PROA     161      TRP      N        N       -0.415700       11.9940           0
      2043 PROA     161      TRP      H        H        0.271900       3.02400           0
      2044 PROA     161      TRP      CA       CX      -0.275000E-01   9.99400           0
      2045 PROA     161      TRP      HA       H1       0.112300       3.02400           0
      2046 PROA     161      TRP      CB       CT      -0.500000E-02   7.97800           0
      2047 PROA     161      TRP      HB2      HC       0.339000E-01   3.02400           0
      2048 PROA     161      TRP      HB3      HC       0.339000E-01   3.02400           0
      2049 PROA     161      TRP      CG       C*      -0.141500       12.0100           0
      2050 PROA     161      TRP      CD1      CW      -0.163800       9.99400           0
      2051 PROA     161      TRP      HD1      H4       0.206200       3.02400           0
      2052 PROA     161      TRP      NE1      NA      -0.341800       11.9940           0
      2053 PROA     161      TRP      HE1      H        0.341200       3.02400           0
      2054 PROA     161      TRP      CE2      CN       0.138000       12.0100           0
      2055 PROA     161      TRP      CZ2      CA      -0.260100       9.99400           0
      2056 PROA     161      TRP      HZ2      HA       0.157200       3.02400           0
      2057 PROA     161      TRP      CH2      CA      -0.113400       9.99400           0
      2058 PROA     161      TRP      HH2      HA       0.141700       3.02400           0
      2059 PROA     161      TRP      CZ3      CA      -0.197200       9.99400           0
      2060 PROA     161      TRP      HZ3      HA       0.144700       3.02400           0
      2061 PROA     161      TRP      CE3      CA      -0.238700       9.99400           0
      2062 PROA     161      TRP      HE3      HA       0.170000       3.02400           0
      2063 PROA     161      TRP      CD2      CB       0.124300       12.0100           0
      2064 PROA     161      TRP      C        C        0.597300       12.0100           0
      2065 PROA     161      TRP      O        O       -0.567900       16.0000           0
      2066 PROA     162      GLY      N        N       -0.415700       11.9940           0
      2067 PROA     162      GLY      H        H        0.271900       3.02400           0
      2068 PROA     162      GLY      CA       CX      -0.252000E-01   7.97800           0
      2069 PROA     162      GLY      HA2      H1       0.698000E-01   3.02400           0
      2070 PROA     162      GLY      HA3      H1       0.698000E-01   3.02400           0
      2071 PROA     162      GLY      C        C        0.597300       12.0100           0
      2072 PROA     162      GLY      O        O       -0.567900       16.0000           0
      2073 PROA     163      LEU      N        N       -0.415700       11.9940           0
      2074 PROA     163      LEU      H        H        0.271900       3.02400           0
      2075 PROA     163      LEU      CA       CX      -0.518000E-01   9.99400           0
      2076 PROA     163      LEU      HA       H1       0.922000E-01   3.02400           0
      2077 PROA     163      LEU      CB       2C      -0.110200       7.97800           0
      2078 PROA     163      LEU      HB2      HC       0.457000E-01   3.02400           0
      2079 PROA     163      LEU      HB3      HC       0.457000E-01   3.02400           0
      2080 PROA     163      LEU      CG       3C       0.353100       9.99400           0
      2081 PROA     163      LEU      HG       HC      -0.361000E-01   3.02400           0
      2082 PROA     163      LEU      CD1      CT      -0.412100       5.96200           0
      2083 PROA     163      LEU      HD11     HC       0.100000       3.02400           0
      2084 PROA     163      LEU      HD12     HC       0.100000       3.02400           0
      2085 PROA     163      LEU      HD13     HC       0.100000       3.02400           0
      2086 PROA     163      LEU      CD2      CT      -0.412100       5.96200           0
      2087 PROA     163      LEU      HD21     HC       0.100000       3.02400           0
      2088 PROA     163      LEU      HD22     HC       0.100000       3.02400           0
      2089 PROA     163      LEU      HD23     HC       0.100000       3.02400           0
      2090 PROA     163      LEU      C        C        0.597300       12.0100           0
      2091 PROA     163      LEU      O        O       -0.567900       16.0000           0
      2092 PROA     164      ALA      N        N       -0.415700       11.9940           0
      2093 PROA     164      ALA      H        H        0.271900       3.02400           0
      2094 PROA     164      ALA      CA       CX       0.337000E-01   9.99400           0
      2095 PROA     164      ALA      HA       H1       0.823000E-01   3.02400           0
      2096 PROA     164      ALA      CB       CT      -0.182500       5.96200           0
      2097 PROA     164      ALA      HB1      HC       0.603000E-01   3.02400           0
      2098 PROA     164      ALA      HB2      HC       0.603000E-01   3.02400           0
      2099 PROA     164      ALA      HB3      HC       0.603000E-01   3.02400           0
      2100 PROA     164      ALA      C        C        0.597300       12.0100           0
      2101 PROA     164      ALA      O        O       -0.567900       16.0000           0
      2102 PROA     165      LEU      N        N       -0.415700       11.9940           0
      2103 PROA     165      LEU      H        H        0.271900       3.02400           0
      2104 PROA     165      LEU      CA       CX      -0.518000E-01   9.99400           0
      2105 PROA     165      LEU      HA       H1       0.922000E-01   3.02400           0
      2106 PROA     165      LEU      CB       2C      -0.110200       7.97800           0
      2107 PROA     165      LEU      HB2      HC       0.457000E-01   3.02400           0
      2108 PROA     165      LEU      HB3      HC       0.457000E-01   3.02400           0
      2109 PROA     165      LEU      CG       3C       0.353100       9.99400           0
      2110 PROA     165      LEU      HG       HC      -0.361000E-01   3.02400           0
      2111 PROA     165      LEU      CD1      CT      -0.412100       5.96200           0
      2112 PROA     165      LEU      HD11     HC       0.100000       3.02400           0
      2113 PROA     165      LEU      HD12     HC       0.100000       3.02400           0
      2114 PROA     165      LEU      HD13     HC       0.100000       3.02400           0
      2115 PROA     165      LEU      CD2      CT      -0.412100       5.96200           0
      2116 PROA     165      LEU      HD21     HC       0.100000       3.02400           0
      2117 PROA     165      LEU      HD22     HC       0.100000       3.02400           0
      2118 PROA     165      LEU      HD23     HC       0.100000       3.02400           0
      2119 PROA     165      LEU      C        C        0.597300       12.0100           0
      2120 PROA     165      LEU      O        O       -0.567900       16.0000           0
      2121 PROA     166      LEU      N        N       -0.415700       11.9940           0
      2122 PROA     166      LEU      H        H        0.271900       3.02400           0
      2123 PROA     166      LEU      CA       CX      -0.518000E-01   9.99400           0
      2124 PROA     166      LEU      HA       H1       0.922000E-01   3.02400           0
      2125 PROA     166      LEU      CB       2C      -0.110200       7.97800           0
      2126 PROA     166      LEU      HB2      HC       0.457000E-01   3.02400           0
      2127 PROA     166      LEU      HB3      HC       0.457000E-01   3.02400           0
      2128 PROA     166      LEU      CG       3C       0.353100       9.99400           0
      2129 PROA     166      LEU      HG       HC      -0.361000E-01   3.02400           0
      2130 PROA     166      LEU      CD1      CT      -0.412100       5.96200           0
      2131 PROA     166      LEU      HD11     HC       0.100000       3.02400           0
      2132 PROA     166      LEU      HD12     HC       0.100000       3.02400           0
      2133 PROA     166      LEU      HD13     HC       0.100000       3.02400           0
      2134 PROA     166      LEU      CD2      CT      -0.412100       5.96200           0
      2135 PROA     166      LEU      HD21     HC       0.100000       3.02400           0
      2136 PROA     166      LEU      HD22     HC       0.100000       3.02400           0
      2137 PROA     166      LEU      HD23     HC       0.100000       3.02400           0
      2138 PROA     166      LEU      C        C        0.597300       12.0100           0
      2139 PROA     166      LEU      O        O       -0.567900       16.0000           0
      2140 PROA     167      LEU      N        N       -0.415700       11.9940           0
      2141 PROA     167      LEU      H        H        0.271900       3.02400           0
      2142 PROA     167      LEU      CA       CX      -0.518000E-01   9.99400           0
      2143 PROA     167      LEU      HA       H1       0.922000E-01   3.02400           0
      2144 PROA     167      LEU      CB       2C      -0.110200       7.97800           0
      2145 PROA     167      LEU      HB2      HC       0.457000E-01   3.02400           0
      2146 PROA     167      LEU      HB3      HC       0.457000E-01   3.02400           0
      2147 PROA     167      LEU      CG       3C       0.353100       9.99400           0
      2148 PROA     167      LEU      HG       HC      -0.361000E-01   3.02400           0
      2149 PROA     167      LEU      CD1      CT      -0.412100       5.96200           0
      2150 PROA     167      LEU      HD11     HC       0.100000       3.02400           0
      2151 PROA     167      LEU      HD12     HC       0.100000       3.02400           0
      2152 PROA     167      LEU      HD13     HC       0.100000       3.02400           0
      2153 PROA     167      LEU      CD2      CT      -0.412100       5.96200           0
      2154 PROA     167      LEU      HD21     HC       0.100000       3.02400           0
      2155 PROA     167      LEU      HD22     HC       0.100000       3.02400           0
      2156 PROA     167      LEU      HD23     HC       0.100000       3.02400           0
      2157 PROA     167      LEU      C        C        0.597300       12.0100           0
      2158 PROA     167      LEU      O        O       -0.567900       16.0000           0
      2159 PROA     168      THR      N        N       -0.415700       11.9940           0
      2160 PROA     168      THR      H        H        0.271900       3.02400           0
      2161 PROA     168      THR      CA       CX      -0.389000E-01   9.99400           0
      2162 PROA     168      THR      HA       H1       0.100700       3.02400           0
      2163 PROA     168      THR      CB       3C       0.365400       9.99400           0
      2164 PROA     168      THR      HB       H1       0.430000E-02   3.02400           0
      2165 PROA     168      THR      CG2      CT      -0.243800       5.96200           0
      2166 PROA     168      THR      HG21     HC       0.642000E-01   3.02400           0
      2167 PROA     168      THR      HG22     HC       0.642000E-01   3.02400           0
      2168 PROA     168      THR      HG23     HC       0.642000E-01   3.02400           0
      2169 PROA     168      THR      OG1      OH      -0.676100       13.9840           0
      2170 PROA     168      THR      HG1      HO       0.410200       3.02400           0
      2171 PROA     168      THR      C        C        0.597300       12.0100           0
      2172 PROA     168      THR      O        O       -0.567900       16.0000           0
      2173 PROA     169      ILE      N        N       -0.415700       11.9940           0
      2174 PROA     169      ILE      H        H        0.271900       3.02400           0
      2175 PROA     169      ILE      CA       CX      -0.597000E-01   9.99400           0
      2176 PROA     169      ILE      HA       H1       0.869000E-01   3.02400           0
      2177 PROA     169      ILE      CB       3C       0.130300       9.99400           0
      2178 PROA     169      ILE      HB       HC       0.187000E-01   3.02400           0
      2179 PROA     169      ILE      CG2      CT      -0.320400       5.96200           0
      2180 PROA     169      ILE      HG21     HC       0.882000E-01   3.02400           0
      2181 PROA     169      ILE      HG22     HC       0.882000E-01   3.02400           0
      2182 PROA     169      ILE      HG23     HC       0.882000E-01   3.02400           0
      2183 PROA     169      ILE      CG1      2C      -0.430000E-01   7.97800           0
      2184 PROA     169      ILE      HG12     HC       0.236000E-01   3.02400           0
      2185 PROA     169      ILE      HG13     HC       0.236000E-01   3.02400           0
      2186 PROA     169      ILE      CD1      CT      -0.660000E-01   5.96200           0
      2187 PROA     169      ILE      HD11     HC       0.186000E-01   3.02400           0
      2188 PROA     169      ILE      HD12     HC       0.186000E-01   3.02400           0
      2189 PROA     169      ILE      HD13     HC       0.186000E-01   3.02400           0
      2190 PROA     169      ILE      C        C        0.597300       12.0100           0
      2191 PROA     169      ILE      O        O       -0.567900       16.0000           0
      2192 PROA     170      PRO      N        N       -0.254800       14.0100           0
      2193 PROA     170      PRO      CD       CT       0.192000E-01   7.97800           0
      2194 PROA     170      PRO      HD2      H1       0.391000E-01   3.02400           0
      2195 PROA     170      PRO      HD3      H1       0.391000E-01   3.02400           0
      2196 PROA     170      PRO      CG       CT       0.189000E-01   7.97800           0
      2197 PROA     170      PRO      HG2      HC       0.213000E-01   3.02400           0
      2198 PROA     170      PRO      HG3      HC       0.213000E-01   3.02400           0
      2199 PROA     170      PRO      CB       CT      -0.700000E-02   7.97800           0
      2200 PROA     170      PRO      HB2      HC       0.253000E-01   3.02400           0
      2201 PROA     170      PRO      HB3      HC       0.253000E-01   3.02400           0
      2202 PROA     170      PRO      CA       CX      -0.266000E-01   9.99400           0
      2203 PROA     170      PRO      HA       H1       0.641000E-01   3.02400           0
      2204 PROA     170      PRO      C        C        0.589600       12.0100           0
      2205 PROA     170      PRO      O        O       -0.574800       16.0000           0
      2206 PROA     171      SER      N        N       -0.415700       11.9940           0
      2207 PROA     171      SER      H        H        0.271900       3.02400           0
      2208 PROA     171      SER      CA       CX      -0.249000E-01   9.99400           0
      2209 PROA     171      SER      HA       H1       0.843000E-01   3.02400           0
      2210 PROA     171      SER      CB       2C       0.211700       7.97800           0
      2211 PROA     171      SER      HB2      H1       0.352000E-01   3.02400           0
      2212 PROA     171      SER      HB3      H1       0.352000E-01   3.02400           0
      2213 PROA     171      SER      OG       OH      -0.654600       13.9840           0
      2214 PROA     171      SER      HG       HO       0.427500       3.02400           0
      2215 PROA     171      SER      C        C        0.597300       12.0100           0
      2216 PROA     171      SER      O        O       -0.567900       16.0000           0
      2217 PROA     172      PHE      N        N       -0.415700       11.9940           0
      2218 PROA     172      PHE      H        H        0.271900       3.02400           0
      2219 PROA     172      PHE      CA       CX      -0.240000E-02   9.99400           0
      2220 PROA     172      PHE      HA       H1       0.978000E-01   3.02400           0
      2221 PROA     172      PHE      CB       CT      -0.343000E-01   7.97800           0
      2222 PROA     172      PHE      HB2      HC       0.295000E-01   3.02400           0
      2223 PROA     172      PHE      HB3      HC       0.295000E-01   3.02400           0
      2224 PROA     172      PHE      CG       CA       0.118000E-01   12.0100           0
      2225 PROA     172      PHE      CD1      CA      -0.125600       9.99400           0
      2226 PROA     172      PHE      HD1      HA       0.133000       3.02400           0
      2227 PROA     172      PHE      CE1      CA      -0.170400       9.99400           0
      2228 PROA     172      PHE      HE1      HA       0.143000       3.02400           0
      2229 PROA     172      PHE      CZ       CA      -0.107200       9.99400           0
      2230 PROA     172      PHE      HZ       HA       0.129700       3.02400           0
      2231 PROA     172      PHE      CE2      CA      -0.170400       9.99400           0
      2232 PROA     172      PHE      HE2      HA       0.143000       3.02400           0
      2233 PROA     172      PHE      CD2      CA      -0.125600       9.99400           0
      2234 PROA     172      PHE      HD2      HA       0.133000       3.02400           0
      2235 PROA     172      PHE      C        C        0.597300       12.0100           0
      2236 PROA     172      PHE      O        O       -0.567900       16.0000           0
      2237 PROA     173      LEU      N        N       -0.415700       11.9940           0
      2238 PROA     173      LEU      H        H        0.271900       3.02400           0
      2239 PROA     173      LEU      CA       CX      -0.518000E-01   9.99400           0
      2240 PROA     173      LEU      HA       H1       0.922000E-01   3.02400           0
      2241 PROA     173      LEU      CB       2C      -0.110200       7.97800           0
      2242 PROA     173      LEU      HB2      HC       0.457000E-01   3.02400           0
      2243 PROA     173      LEU      HB3      HC       0.457000E-01   3.02400           0
      2244 PROA     173      LEU      CG       3C       0.353100       9.99400           0
      2245 PROA     173      LEU      HG       HC      -0.361000E-01   3.02400           0
      2246 PROA     173      LEU      CD1      CT      -0.412100       5.96200           0
      2247 PROA     173      LEU      HD11     HC       0.100000       3.02400           0
      2248 PROA     173      LEU      HD12     HC       0.100000       3.02400           0
      2249 PROA     173      LEU      HD13     HC       0.100000       3.02400           0
      2250 PROA     173      LEU      CD2      CT      -0.412100       5.96200           0
      2251 PROA     173      LEU      HD21     HC       0.100000       3.02400           0
      2252 PROA     173      LEU      HD22     HC       0.100000       3.02400           0
      2253 PROA     173      LEU      HD23     HC       0.100000       3.02400           0
      2254 PROA     173      LEU      C        C        0.597300       12.0100           0
      2255 PROA     173      LEU      O        O       -0.567900       16.0000           0
      2256 PROA     174      TYR      N        N       -0.415700       11.9940           0
      2257 PROA     174      TYR      H        H        0.271900       3.02400           0
      2258 PROA     174      TYR      CA       CX      -0.140000E-02   9.99400           0
      2259 PROA     174      TYR      HA       H1       0.876000E-01   3.02400           0
      2260 PROA     174      TYR      CB       CT      -0.152000E-01   7.97800           0
      2261 PROA     174      TYR      HB2      HC       0.295000E-01   3.02400           0
      2262 PROA     174      TYR      HB3      HC       0.295000E-01   3.02400           0
      2263 PROA     174      TYR      CG       CA      -0.110000E-02   12.0100           0
      2264 PROA     174      TYR      CD1      CA      -0.190600       9.99400           0
      2265 PROA     174      TYR      HD1      HA       0.169900       3.02400           0
      2266 PROA     174      TYR      CE1      CA      -0.234100       9.99400           0
      2267 PROA     174      TYR      HE1      HA       0.165600       3.02400           0
      2268 PROA     174      TYR      CZ       C        0.322600       12.0100           0
      2269 PROA     174      TYR      OH       OH      -0.557900       13.9840           0
      2270 PROA     174      TYR      HH       HO       0.399200       3.02400           0
      2271 PROA     174      TYR      CE2      CA      -0.234100       9.99400           0
      2272 PROA     174      TYR      HE2      HA       0.165600       3.02400           0
      2273 PROA     174      TYR      CD2      CA      -0.190600       9.99400           0
      2274 PROA     174      TYR      HD2      HA       0.169900       3.02400           0
      2275 PROA     174      TYR      C        C        0.597300       12.0100           0
      2276 PROA     174      TYR      O        O       -0.567900       16.0000           0
      2277 PROA     175      ARG      N        N       -0.347900       11.9940           0
      2278 PROA     175      ARG      H        H        0.274700       3.02400           0
      2279 PROA     175      ARG      CA       CX      -0.263700       9.99400           0
      2280 PROA     175      ARG      HA       H1       0.156000       3.02400           0
      2281 PROA     175      ARG      CB       C8      -0.700000E-03   7.97800           0
      2282 PROA     175      ARG      HB2      HC       0.327000E-01   3.02400           0
      2283 PROA     175      ARG      HB3      HC       0.327000E-01   3.02400           0
      2284 PROA     175      ARG      CG       C8       0.390000E-01   7.97800           0
      2285 PROA     175      ARG      HG2      HC       0.285000E-01   3.02400           0
      2286 PROA     175      ARG      HG3      HC       0.285000E-01   3.02400           0
      2287 PROA     175      ARG      CD       C8       0.486000E-01   7.97800           0
      2288 PROA     175      ARG      HD2      H1       0.687000E-01   3.02400           0
      2289 PROA     175      ARG      HD3      H1       0.687000E-01   3.02400           0
      2290 PROA     175      ARG      NE       N2      -0.529500       11.9940           0
      2291 PROA     175      ARG      HE       H        0.345600       3.02400           0
      2292 PROA     175      ARG      CZ       CA       0.807600       12.0100           0
      2293 PROA     175      ARG      NH1      N2      -0.862700       9.97800           0
      2294 PROA     175      ARG      HH11     H        0.447800       3.02400           0
      2295 PROA     175      ARG      HH12     H        0.447800       3.02400           0
      2296 PROA     175      ARG      NH2      N2      -0.862700       9.97800           0
      2297 PROA     175      ARG      HH21     H        0.447800       3.02400           0
      2298 PROA     175      ARG      HH22     H        0.447800       3.02400           0
      2299 PROA     175      ARG      C        C        0.734100       12.0100           0
      2300 PROA     175      ARG      O        O       -0.589400       16.0000           0
      2301 PROA     176      VAL      N        N       -0.415700       11.9940           0
      2302 PROA     176      VAL      H        H        0.271900       3.02400           0
      2303 PROA     176      VAL      CA       CX      -0.875000E-01   9.99400           0
      2304 PROA     176      VAL      HA       H1       0.969000E-01   3.02400           0
      2305 PROA     176      VAL      CB       3C       0.298500       9.99400           0
      2306 PROA     176      VAL      HB       HC      -0.297000E-01   3.02400           0
      2307 PROA     176      VAL      CG1      CT      -0.319200       5.96200           0
      2308 PROA     176      VAL      HG11     HC       0.791000E-01   3.02400           0
      2309 PROA     176      VAL      HG12     HC       0.791000E-01   3.02400           0
      2310 PROA     176      VAL      HG13     HC       0.791000E-01   3.02400           0
      2311 PROA     176      VAL      CG2      CT      -0.319200       5.96200           0
      2312 PROA     176      VAL      HG21     HC       0.791000E-01   3.02400           0
      2313 PROA     176      VAL      HG22     HC       0.791000E-01   3.02400           0
      2314 PROA     176      VAL      HG23     HC       0.791000E-01   3.02400           0
      2315 PROA     176      VAL      C        C        0.597300       12.0100           0
      2316 PROA     176      VAL      O        O       -0.567900       16.0000           0
      2317 PROA     177      VAL      N        N       -0.415700       11.9940           0
      2318 PROA     177      VAL      H        H        0.271900       3.02400           0
      2319 PROA     177      VAL      CA       CX      -0.875000E-01   9.99400           0
      2320 PROA     177      VAL      HA       H1       0.969000E-01   3.02400           0
      2321 PROA     177      VAL      CB       3C       0.298500       9.99400           0
      2322 PROA     177      VAL      HB       HC      -0.297000E-01   3.02400           0
      2323 PROA     177      VAL      CG1      CT      -0.319200       5.96200           0
      2324 PROA     177      VAL      HG11     HC       0.791000E-01   3.02400           0
      2325 PROA     177      VAL      HG12     HC       0.791000E-01   3.02400           0
      2326 PROA     177      VAL      HG13     HC       0.791000E-01   3.02400           0
      2327 PROA     177      VAL      CG2      CT      -0.319200       5.96200           0
      2328 PROA     177      VAL      HG21     HC       0.791000E-01   3.02400           0
      2329 PROA     177      VAL      HG22     HC       0.791000E-01   3.02400           0
      2330 PROA     177      VAL      HG23     HC       0.791000E-01   3.02400           0
      2331 PROA     177      VAL      C        C        0.597300       12.0100           0
      2332 PROA     177      VAL      O        O       -0.567900       16.0000           0
      2333 PROA     178      ARG      N        N       -0.347900       11.9940           0
      2334 PROA     178      ARG      H        H        0.274700       3.02400           0
      2335 PROA     178      ARG      CA       CX      -0.263700       9.99400           0
      2336 PROA     178      ARG      HA       H1       0.156000       3.02400           0
      2337 PROA     178      ARG      CB       C8      -0.700000E-03   7.97800           0
      2338 PROA     178      ARG      HB2      HC       0.327000E-01   3.02400           0
      2339 PROA     178      ARG      HB3      HC       0.327000E-01   3.02400           0
      2340 PROA     178      ARG      CG       C8       0.390000E-01   7.97800           0
      2341 PROA     178      ARG      HG2      HC       0.285000E-01   3.02400           0
      2342 PROA     178      ARG      HG3      HC       0.285000E-01   3.02400           0
      2343 PROA     178      ARG      CD       C8       0.486000E-01   7.97800           0
      2344 PROA     178      ARG      HD2      H1       0.687000E-01   3.02400           0
      2345 PROA     178      ARG      HD3      H1       0.687000E-01   3.02400           0
      2346 PROA     178      ARG      NE       N2      -0.529500       11.9940           0
      2347 PROA     178      ARG      HE       H        0.345600       3.02400           0
      2348 PROA     178      ARG      CZ       CA       0.807600       12.0100           0
      2349 PROA     178      ARG      NH1      N2      -0.862700       9.97800           0
      2350 PROA     178      ARG      HH11     H        0.447800       3.02400           0
      2351 PROA     178      ARG      HH12     H        0.447800       3.02400           0
      2352 PROA     178      ARG      NH2      N2      -0.862700       9.97800           0
      2353 PROA     178      ARG      HH21     H        0.447800       3.02400           0
      2354 PROA     178      ARG      HH22     H        0.447800       3.02400           0
      2355 PROA     178      ARG      C        C        0.734100       12.0100           0
      2356 PROA     178      ARG      O        O       -0.589400       16.0000           0
      2357 PROA     179      GLU      N        N       -0.516300       11.9940           0
      2358 PROA     179      GLU      H        H        0.293600       3.02400           0
      2359 PROA     179      GLU      CA       CX       0.397000E-01   9.99400           0
      2360 PROA     179      GLU      HA       H1       0.110500       3.02400           0
      2361 PROA     179      GLU      CB       2C       0.560000E-01   7.97800           0
      2362 PROA     179      GLU      HB2      HC      -0.173000E-01   3.02400           0
      2363 PROA     179      GLU      HB3      HC      -0.173000E-01   3.02400           0
      2364 PROA     179      GLU      CG       2C       0.136000E-01   7.97800           0
      2365 PROA     179      GLU      HG2      HC      -0.425000E-01   3.02400           0
      2366 PROA     179      GLU      HG3      HC      -0.425000E-01   3.02400           0
      2367 PROA     179      GLU      CD       CO       0.805400       12.0100           0
      2368 PROA     179      GLU      OE1      O2      -0.818800       16.0000           0
      2369 PROA     179      GLU      OE2      O2      -0.818800       16.0000           0
      2370 PROA     179      GLU      C        C        0.536600       12.0100           0
      2371 PROA     179      GLU      O        O       -0.581900       16.0000           0
      2372 PROA     180      GLU      N        N       -0.516300       11.9940           0
      2373 PROA     180      GLU      H        H        0.293600       3.02400           0
      2374 PROA     180      GLU      CA       CX       0.397000E-01   9.99400           0
      2375 PROA     180      GLU      HA       H1       0.110500       3.02400           0
      2376 PROA     180      GLU      CB       2C       0.560000E-01   7.97800           0
      2377 PROA     180      GLU      HB2      HC      -0.173000E-01   3.02400           0
      2378 PROA     180      GLU      HB3      HC      -0.173000E-01   3.02400           0
      2379 PROA     180      GLU      CG       2C       0.136000E-01   7.97800           0
      2380 PROA     180      GLU      HG2      HC      -0.425000E-01   3.02400           0
      2381 PROA     180      GLU      HG3      HC      -0.425000E-01   3.02400           0
      2382 PROA     180      GLU      CD       CO       0.805400       12.0100           0
      2383 PROA     180      GLU      OE1      O2      -0.818800       16.0000           0
      2384 PROA     180      GLU      OE2      O2      -0.818800       16.0000           0
      2385 PROA     180      GLU      C        C        0.536600       12.0100           0
      2386 PROA     180      GLU      O        O       -0.581900       16.0000           0
      2387 PROA     181      TYR      N        N       -0.415700       11.9940           0
      2388 PROA     181      TYR      H        H        0.271900       3.02400           0
      2389 PROA     181      TYR      CA       CX      -0.140000E-02   9.99400           0
      2390 PROA     181      TYR      HA       H1       0.876000E-01   3.02400           0
      2391 PROA     181      TYR      CB       CT      -0.152000E-01   7.97800           0
      2392 PROA     181      TYR      HB2      HC       0.295000E-01   3.02400           0
      2393 PROA     181      TYR      HB3      HC       0.295000E-01   3.02400           0
      2394 PROA     181      TYR      CG       CA      -0.110000E-02   12.0100           0
      2395 PROA     181      TYR      CD1      CA      -0.190600       9.99400           0
      2396 PROA     181      TYR      HD1      HA       0.169900       3.02400           0
      2397 PROA     181      TYR      CE1      CA      -0.234100       9.99400           0
      2398 PROA     181      TYR      HE1      HA       0.165600       3.02400           0
      2399 PROA     181      TYR      CZ       C        0.322600       12.0100           0
      2400 PROA     181      TYR      OH       OH      -0.557900       13.9840           0
      2401 PROA     181      TYR      HH       HO       0.399200       3.02400           0
      2402 PROA     181      TYR      CE2      CA      -0.234100       9.99400           0
      2403 PROA     181      TYR      HE2      HA       0.165600       3.02400           0
      2404 PROA     181      TYR      CD2      CA      -0.190600       9.99400           0
      2405 PROA     181      TYR      HD2      HA       0.169900       3.02400           0
      2406 PROA     181      TYR      C        C        0.597300       12.0100           0
      2407 PROA     181      TYR      O        O       -0.567900       16.0000           0
      2408 PROA     182      PHE      N        N       -0.415700       11.9940           0
      2409 PROA     182      PHE      H        H        0.271900       3.02400           0
      2410 PROA     182      PHE      CA       CX      -0.240000E-02   9.99400           0
      2411 PROA     182      PHE      HA       H1       0.978000E-01   3.02400           0
      2412 PROA     182      PHE      CB       CT      -0.343000E-01   7.97800           0
      2413 PROA     182      PHE      HB2      HC       0.295000E-01   3.02400           0
      2414 PROA     182      PHE      HB3      HC       0.295000E-01   3.02400           0
      2415 PROA     182      PHE      CG       CA       0.118000E-01   12.0100           0
      2416 PROA     182      PHE      CD1      CA      -0.125600       9.99400           0
      2417 PROA     182      PHE      HD1      HA       0.133000       3.02400           0
      2418 PROA     182      PHE      CE1      CA      -0.170400       9.99400           0
      2419 PROA     182      PHE      HE1      HA       0.143000       3.02400           0
      2420 PROA     182      PHE      CZ       CA      -0.107200       9.99400           0
      2421 PROA     182      PHE      HZ       HA       0.129700       3.02400           0
      2422 PROA     182      PHE      CE2      CA      -0.170400       9.99400           0
      2423 PROA     182      PHE      HE2      HA       0.143000       3.02400           0
      2424 PROA     182      PHE      CD2      CA      -0.125600       9.99400           0
      2425 PROA     182      PHE      HD2      HA       0.133000       3.02400           0
      2426 PROA     182      PHE      C        C        0.597300       12.0100           0
      2427 PROA     182      PHE      O        O       -0.567900       16.0000           0
      2428 PROA     183      PRO      N        N       -0.254800       14.0100           0
      2429 PROA     183      PRO      CD       CT       0.192000E-01   7.97800           0
      2430 PROA     183      PRO      HD2      H1       0.391000E-01   3.02400           0
      2431 PROA     183      PRO      HD3      H1       0.391000E-01   3.02400           0
      2432 PROA     183      PRO      CG       CT       0.189000E-01   7.97800           0
      2433 PROA     183      PRO      HG2      HC       0.213000E-01   3.02400           0
      2434 PROA     183      PRO      HG3      HC       0.213000E-01   3.02400           0
      2435 PROA     183      PRO      CB       CT      -0.700000E-02   7.97800           0
      2436 PROA     183      PRO      HB2      HC       0.253000E-01   3.02400           0
      2437 PROA     183      PRO      HB3      HC       0.253000E-01   3.02400           0
      2438 PROA     183      PRO      CA       CX      -0.266000E-01   9.99400           0
      2439 PROA     183      PRO      HA       H1       0.641000E-01   3.02400           0
      2440 PROA     183      PRO      C        C        0.589600       12.0100           0
      2441 PROA     183      PRO      O        O       -0.574800       16.0000           0
      2442 PROA     184      PRO      N        N       -0.254800       14.0100           0
      2443 PROA     184      PRO      CD       CT       0.192000E-01   7.97800           0
      2444 PROA     184      PRO      HD2      H1       0.391000E-01   3.02400           0
      2445 PROA     184      PRO      HD3      H1       0.391000E-01   3.02400           0
      2446 PROA     184      PRO      CG       CT       0.189000E-01   7.97800           0
      2447 PROA     184      PRO      HG2      HC       0.213000E-01   3.02400           0
      2448 PROA     184      PRO      HG3      HC       0.213000E-01   3.02400           0
      2449 PROA     184      PRO      CB       CT      -0.700000E-02   7.97800           0
      2450 PROA     184      PRO      HB2      HC       0.253000E-01   3.02400           0
      2451 PROA     184      PRO      HB3      HC       0.253000E-01   3.02400           0
      2452 PROA     184      PRO      CA       CX      -0.266000E-01   9.99400           0
      2453 PROA     184      PRO      HA       H1       0.641000E-01   3.02400           0
      2454 PROA     184      PRO      C        C        0.589600       12.0100           0
      2455 PROA     184      PRO      O        O       -0.574800       16.0000           0
      2456 PROA     185      LYS      N        N       -0.347900       11.9940           0
      2457 PROA     185      LYS      H        H        0.274700       3.02400           0
      2458 PROA     185      LYS      CA       CX      -0.240000       9.99400           0
      2459 PROA     185      LYS      HA       H1       0.142600       3.02400           0
      2460 PROA     185      LYS      CB       C8      -0.940000E-02   7.97800           0
      2461 PROA     185      LYS      HB2      HC       0.362000E-01   3.02400           0
      2462 PROA     185      LYS      HB3      HC       0.362000E-01   3.02400           0
      2463 PROA     185      LYS      CG       C8       0.187000E-01   7.97800           0
      2464 PROA     185      LYS      HG2      HC       0.103000E-01   3.02400           0
      2465 PROA     185      LYS      HG3      HC       0.103000E-01   3.02400           0
      2466 PROA     185      LYS      CD       C8      -0.479000E-01   7.97800           0
      2467 PROA     185      LYS      HD2      HC       0.621000E-01   3.02400           0
      2468 PROA     185      LYS      HD3      HC       0.621000E-01   3.02400           0
      2469 PROA     185      LYS      CE       C8      -0.143000E-01   7.97800           0
      2470 PROA     185      LYS      HE2      HP       0.113500       3.02400           0
      2471 PROA     185      LYS      HE3      HP       0.113500       3.02400           0
      2472 PROA     185      LYS      NZ       N3      -0.385400       7.96200           0
      2473 PROA     185      LYS      HZ1      H        0.340000       3.02400           0
      2474 PROA     185      LYS      HZ2      H        0.340000       3.02400           0
      2475 PROA     185      LYS      HZ3      H        0.340000       3.02400           0
      2476 PROA     185      LYS      C        C        0.734100       12.0100           0
      2477 PROA     185      LYS      O        O       -0.589400       16.0000           0
      2478 PROA     186      VAL      N        N       -0.415700       11.9940           0
      2479 PROA     186      VAL      H        H        0.271900       3.02400           0
      2480 PROA     186      VAL      CA       CX      -0.875000E-01   9.99400           0
      2481 PROA     186      VAL      HA       H1       0.969000E-01   3.02400           0
      2482 PROA     186      VAL      CB       3C       0.298500       9.99400           0
      2483 PROA     186      VAL      HB       HC      -0.297000E-01   3.02400           0
      2484 PROA     186      VAL      CG1      CT      -0.319200       5.96200           0
      2485 PROA     186      VAL      HG11     HC       0.791000E-01   3.02400           0
      2486 PROA     186      VAL      HG12     HC       0.791000E-01   3.02400           0
      2487 PROA     186      VAL      HG13     HC       0.791000E-01   3.02400           0
      2488 PROA     186      VAL      CG2      CT      -0.319200       5.96200           0
      2489 PROA     186      VAL      HG21     HC       0.791000E-01   3.02400           0
      2490 PROA     186      VAL      HG22     HC       0.791000E-01   3.02400           0
      2491 PROA     186      VAL      HG23     HC       0.791000E-01   3.02400           0
      2492 PROA     186      VAL      C        C        0.597300       12.0100           0
      2493 PROA     186      VAL      O        O       -0.567900       16.0000           0
      2494 PROA     187      LEU      N        N       -0.415700       11.9940           0
      2495 PROA     187      LEU      H        H        0.271900       3.02400           0
      2496 PROA     187      LEU      CA       CX      -0.518000E-01   9.99400           0
      2497 PROA     187      LEU      HA       H1       0.922000E-01   3.02400           0
      2498 PROA     187      LEU      CB       2C      -0.110200       7.97800           0
      2499 PROA     187      LEU      HB2      HC       0.457000E-01   3.02400           0
      2500 PROA     187      LEU      HB3      HC       0.457000E-01   3.02400           0
      2501 PROA     187      LEU      CG       3C       0.353100       9.99400           0
      2502 PROA     187      LEU      HG       HC      -0.361000E-01   3.02400           0
      2503 PROA     187      LEU      CD1      CT      -0.412100       5.96200           0
      2504 PROA     187      LEU      HD11     HC       0.100000       3.02400           0
      2505 PROA     187      LEU      HD12     HC       0.100000       3.02400           0
      2506 PROA     187      LEU      HD13     HC       0.100000       3.02400           0
      2507 PROA     187      LEU      CD2      CT      -0.412100       5.96200           0
      2508 PROA     187      LEU      HD21     HC       0.100000       3.02400           0
      2509 PROA     187      LEU      HD22     HC       0.100000       3.02400           0
      2510 PROA     187      LEU      HD23     HC       0.100000       3.02400           0
      2511 PROA     187      LEU      C        C        0.597300       12.0100           0
      2512 PROA     187      LEU      O        O       -0.567900       16.0000           0
      2513 PROA     188      CYX      N        N       -0.415700       11.9940           0
      2514 PROA     188      CYX      H        H        0.271900       3.02400           0
      2515 PROA     188      CYX      CA       CX       0.429000E-01   9.99400           0
      2516 PROA     188      CYX      HA       H1       0.766000E-01   3.02400           0
      2517 PROA     188      CYX      CB       2C      -0.790000E-01   7.97800           0
      2518 PROA     188      CYX      HB2      H1       0.910000E-01   3.02400           0
      2519 PROA     188      CYX      HB3      H1       0.910000E-01   3.02400           0
      2520 PROA     188      CYX      SG       S       -0.108100       32.0600           0
      2521 PROA     188      CYX      C        C        0.597300       12.0100           0
      2522 PROA     188      CYX      O        O       -0.567900       16.0000           0
      2523 PROA     189      GLY      N        N       -0.415700       11.9940           0
      2524 PROA     189      GLY      H        H        0.271900       3.02400           0
      2525 PROA     189      GLY      CA       CX      -0.252000E-01   7.97800           0
      2526 PROA     189      GLY      HA2      H1       0.698000E-01   3.02400           0
      2527 PROA     189      GLY      HA3      H1       0.698000E-01   3.02400           0
      2528 PROA     189      GLY      C        C        0.597300       12.0100           0
      2529 PROA     189      GLY      O        O       -0.567900       16.0000           0
      2530 PROA     190      VAL      N        N       -0.415700       11.9940           0
      2531 PROA     190      VAL      H        H        0.271900       3.02400           0
      2532 PROA     190      VAL      CA       CX      -0.875000E-01   9.99400           0
      2533 PROA     190      VAL      HA       H1       0.969000E-01   3.02400           0
      2534 PROA     190      VAL      CB       3C       0.298500       9.99400           0
      2535 PROA     190      VAL      HB       HC      -0.297000E-01   3.02400           0
      2536 PROA     190      VAL      CG1      CT      -0.319200       5.96200           0
      2537 PROA     190      VAL      HG11     HC       0.791000E-01   3.02400           0
      2538 PROA     190      VAL      HG12     HC       0.791000E-01   3.02400           0
      2539 PROA     190      VAL      HG13     HC       0.791000E-01   3.02400           0
      2540 PROA     190      VAL      CG2      CT      -0.319200       5.96200           0
      2541 PROA     190      VAL      HG21     HC       0.791000E-01   3.02400           0
      2542 PROA     190      VAL      HG22     HC       0.791000E-01   3.02400           0
      2543 PROA     190      VAL      HG23     HC       0.791000E-01   3.02400           0
      2544 PROA     190      VAL      C        C        0.597300       12.0100           0
      2545 PROA     190      VAL      O        O       -0.567900       16.0000           0
      2546 PROA     191      ASP      N        N       -0.516300       11.9940           0
      2547 PROA     191      ASP      H        H        0.293600       3.02400           0
      2548 PROA     191      ASP      CA       CX       0.381000E-01   9.99400           0
      2549 PROA     191      ASP      HA       H1       0.880000E-01   3.02400           0
      2550 PROA     191      ASP      CB       2C      -0.303000E-01   7.97800           0
      2551 PROA     191      ASP      HB2      HC      -0.122000E-01   3.02400           0
      2552 PROA     191      ASP      HB3      HC      -0.122000E-01   3.02400           0
      2553 PROA     191      ASP      CG       CO       0.799400       12.0100           0
      2554 PROA     191      ASP      OD1      O2      -0.801400       16.0000           0
      2555 PROA     191      ASP      OD2      O2      -0.801400       16.0000           0
      2556 PROA     191      ASP      C        C        0.536600       12.0100           0
      2557 PROA     191      ASP      O        O       -0.581900       16.0000           0
      2558 PROA     192      TYR      N        N       -0.415700       11.9940           0
      2559 PROA     192      TYR      H        H        0.271900       3.02400           0
      2560 PROA     192      TYR      CA       CX      -0.140000E-02   9.99400           0
      2561 PROA     192      TYR      HA       H1       0.876000E-01   3.02400           0
      2562 PROA     192      TYR      CB       CT      -0.152000E-01   7.97800           0
      2563 PROA     192      TYR      HB2      HC       0.295000E-01   3.02400           0
      2564 PROA     192      TYR      HB3      HC       0.295000E-01   3.02400           0
      2565 PROA     192      TYR      CG       CA      -0.110000E-02   12.0100           0
      2566 PROA     192      TYR      CD1      CA      -0.190600       9.99400           0
      2567 PROA     192      TYR      HD1      HA       0.169900       3.02400           0
      2568 PROA     192      TYR      CE1      CA      -0.234100       9.99400           0
      2569 PROA     192      TYR      HE1      HA       0.165600       3.02400           0
      2570 PROA     192      TYR      CZ       C        0.322600       12.0100           0
      2571 PROA     192      TYR      OH       OH      -0.557900       13.9840           0
      2572 PROA     192      TYR      HH       HO       0.399200       3.02400           0
      2573 PROA     192      TYR      CE2      CA      -0.234100       9.99400           0
      2574 PROA     192      TYR      HE2      HA       0.165600       3.02400           0
      2575 PROA     192      TYR      CD2      CA      -0.190600       9.99400           0
      2576 PROA     192      TYR      HD2      HA       0.169900       3.02400           0
      2577 PROA     192      TYR      C        C        0.597300       12.0100           0
      2578 PROA     192      TYR      O        O       -0.567900       16.0000           0
      2579 PROA     193      SER      N        N       -0.415700       11.9940           0
      2580 PROA     193      SER      H        H        0.271900       3.02400           0
      2581 PROA     193      SER      CA       CX      -0.249000E-01   9.99400           0
      2582 PROA     193      SER      HA       H1       0.843000E-01   3.02400           0
      2583 PROA     193      SER      CB       2C       0.211700       7.97800           0
      2584 PROA     193      SER      HB2      H1       0.352000E-01   3.02400           0
      2585 PROA     193      SER      HB3      H1       0.352000E-01   3.02400           0
      2586 PROA     193      SER      OG       OH      -0.654600       13.9840           0
      2587 PROA     193      SER      HG       HO       0.427500       3.02400           0
      2588 PROA     193      SER      C        C        0.597300       12.0100           0
      2589 PROA     193      SER      O        O       -0.567900       16.0000           0
      2590 PROA     194      HID      N        N       -0.415700       11.9940           0
      2591 PROA     194      HID      H        H        0.271900       3.02400           0
      2592 PROA     194      HID      CA       CX       0.188000E-01   9.99400           0
      2593 PROA     194      HID      HA       H1       0.881000E-01   3.02400           0
      2594 PROA     194      HID      CB       CT      -0.462000E-01   7.97800           0
      2595 PROA     194      HID      HB2      HC       0.402000E-01   3.02400           0
      2596 PROA     194      HID      HB3      HC       0.402000E-01   3.02400           0
      2597 PROA     194      HID      CG       CC      -0.266000E-01   12.0100           0
      2598 PROA     194      HID      ND1      NA      -0.381100       11.9940           0
      2599 PROA     194      HID      HD1      H        0.364900       3.02400           0
      2600 PROA     194      HID      CE1      CR       0.205700       9.99400           0
      2601 PROA     194      HID      HE1      H5       0.139200       3.02400           0
      2602 PROA     194      HID      NE2      NB      -0.572700       14.0100           0
      2603 PROA     194      HID      CD2      CV       0.129200       9.99400           0
      2604 PROA     194      HID      HD2      H4       0.114700       3.02400           0
      2605 PROA     194      HID      C        C        0.597300       12.0100           0
      2606 PROA     194      HID      O        O       -0.567900       16.0000           0
      2607 PROA     195      ASP      N        N       -0.516300       11.9940           0
      2608 PROA     195      ASP      H        H        0.293600       3.02400           0
      2609 PROA     195      ASP      CA       CX       0.381000E-01   9.99400           0
      2610 PROA     195      ASP      HA       H1       0.880000E-01   3.02400           0
      2611 PROA     195      ASP      CB       2C      -0.303000E-01   7.97800           0
      2612 PROA     195      ASP      HB2      HC      -0.122000E-01   3.02400           0
      2613 PROA     195      ASP      HB3      HC      -0.122000E-01   3.02400           0
      2614 PROA     195      ASP      CG       CO       0.799400       12.0100           0
      2615 PROA     195      ASP      OD1      O2      -0.801400       16.0000           0
      2616 PROA     195      ASP      OD2      O2      -0.801400       16.0000           0
      2617 PROA     195      ASP      C        C        0.536600       12.0100           0
      2618 PROA     195      ASP      O        O       -0.581900       16.0000           0
      2619 PROA     196      LYS      N        N       -0.347900       11.9940           0
      2620 PROA     196      LYS      H        H        0.274700       3.02400           0
      2621 PROA     196      LYS      CA       CX      -0.240000       9.99400           0
      2622 PROA     196      LYS      HA       H1       0.142600       3.02400           0
      2623 PROA     196      LYS      CB       C8      -0.940000E-02   7.97800           0
      2624 PROA     196      LYS      HB2      HC       0.362000E-01   3.02400           0
      2625 PROA     196      LYS      HB3      HC       0.362000E-01   3.02400           0
      2626 PROA     196      LYS      CG       C8       0.187000E-01   7.97800           0
      2627 PROA     196      LYS      HG2      HC       0.103000E-01   3.02400           0
      2628 PROA     196      LYS      HG3      HC       0.103000E-01   3.02400           0
      2629 PROA     196      LYS      CD       C8      -0.479000E-01   7.97800           0
      2630 PROA     196      LYS      HD2      HC       0.621000E-01   3.02400           0
      2631 PROA     196      LYS      HD3      HC       0.621000E-01   3.02400           0
      2632 PROA     196      LYS      CE       C8      -0.143000E-01   7.97800           0
      2633 PROA     196      LYS      HE2      HP       0.113500       3.02400           0
      2634 PROA     196      LYS      HE3      HP       0.113500       3.02400           0
      2635 PROA     196      LYS      NZ       N3      -0.385400       7.96200           0
      2636 PROA     196      LYS      HZ1      H        0.340000       3.02400           0
      2637 PROA     196      LYS      HZ2      H        0.340000       3.02400           0
      2638 PROA     196      LYS      HZ3      H        0.340000       3.02400           0
      2639 PROA     196      LYS      C        C        0.734100       12.0100           0
      2640 PROA     196      LYS      O        O       -0.589400       16.0000           0
      2641 PROA     197      ARG      N        N       -0.347900       11.9940           0
      2642 PROA     197      ARG      H        H        0.274700       3.02400           0
      2643 PROA     197      ARG      CA       CX      -0.263700       9.99400           0
      2644 PROA     197      ARG      HA       H1       0.156000       3.02400           0
      2645 PROA     197      ARG      CB       C8      -0.700000E-03   7.97800           0
      2646 PROA     197      ARG      HB2      HC       0.327000E-01   3.02400           0
      2647 PROA     197      ARG      HB3      HC       0.327000E-01   3.02400           0
      2648 PROA     197      ARG      CG       C8       0.390000E-01   7.97800           0
      2649 PROA     197      ARG      HG2      HC       0.285000E-01   3.02400           0
      2650 PROA     197      ARG      HG3      HC       0.285000E-01   3.02400           0
      2651 PROA     197      ARG      CD       C8       0.486000E-01   7.97800           0
      2652 PROA     197      ARG      HD2      H1       0.687000E-01   3.02400           0
      2653 PROA     197      ARG      HD3      H1       0.687000E-01   3.02400           0
      2654 PROA     197      ARG      NE       N2      -0.529500       11.9940           0
      2655 PROA     197      ARG      HE       H        0.345600       3.02400           0
      2656 PROA     197      ARG      CZ       CA       0.807600       12.0100           0
      2657 PROA     197      ARG      NH1      N2      -0.862700       9.97800           0
      2658 PROA     197      ARG      HH11     H        0.447800       3.02400           0
      2659 PROA     197      ARG      HH12     H        0.447800       3.02400           0
      2660 PROA     197      ARG      NH2      N2      -0.862700       9.97800           0
      2661 PROA     197      ARG      HH21     H        0.447800       3.02400           0
      2662 PROA     197      ARG      HH22     H        0.447800       3.02400           0
      2663 PROA     197      ARG      C        C        0.734100       12.0100           0
      2664 PROA     197      ARG      O        O       -0.589400       16.0000           0
      2665 PROA     198      ARG      N        N       -0.347900       11.9940           0
      2666 PROA     198      ARG      H        H        0.274700       3.02400           0
      2667 PROA     198      ARG      CA       CX      -0.263700       9.99400           0
      2668 PROA     198      ARG      HA       H1       0.156000       3.02400           0
      2669 PROA     198      ARG      CB       C8      -0.700000E-03   7.97800           0
      2670 PROA     198      ARG      HB2      HC       0.327000E-01   3.02400           0
      2671 PROA     198      ARG      HB3      HC       0.327000E-01   3.02400           0
      2672 PROA     198      ARG      CG       C8       0.390000E-01   7.97800           0
      2673 PROA     198      ARG      HG2      HC       0.285000E-01   3.02400           0
      2674 PROA     198      ARG      HG3      HC       0.285000E-01   3.02400           0
      2675 PROA     198      ARG      CD       C8       0.486000E-01   7.97800           0
      2676 PROA     198      ARG      HD2      H1       0.687000E-01   3.02400           0
      2677 PROA     198      ARG      HD3      H1       0.687000E-01   3.02400           0
      2678 PROA     198      ARG      NE       N2      -0.529500       11.9940           0
      2679 PROA     198      ARG      HE       H        0.345600       3.02400           0
      2680 PROA     198      ARG      CZ       CA       0.807600       12.0100           0
      2681 PROA     198      ARG      NH1      N2      -0.862700       9.97800           0
      2682 PROA     198      ARG      HH11     H        0.447800       3.02400           0
      2683 PROA     198      ARG      HH12     H        0.447800       3.02400           0
      2684 PROA     198      ARG      NH2      N2      -0.862700       9.97800           0
      2685 PROA     198      ARG      HH21     H        0.447800       3.02400           0
      2686 PROA     198      ARG      HH22     H        0.447800       3.02400           0
      2687 PROA     198      ARG      C        C        0.734100       12.0100           0
      2688 PROA     198      ARG      O        O       -0.589400       16.0000           0
      2689 PROA     199      GLU      N        N       -0.516300       11.9940           0
      2690 PROA     199      GLU      H        H        0.293600       3.02400           0
      2691 PROA     199      GLU      CA       CX       0.397000E-01   9.99400           0
      2692 PROA     199      GLU      HA       H1       0.110500       3.02400           0
      2693 PROA     199      GLU      CB       2C       0.560000E-01   7.97800           0
      2694 PROA     199      GLU      HB2      HC      -0.173000E-01   3.02400           0
      2695 PROA     199      GLU      HB3      HC      -0.173000E-01   3.02400           0
      2696 PROA     199      GLU      CG       2C       0.136000E-01   7.97800           0
      2697 PROA     199      GLU      HG2      HC      -0.425000E-01   3.02400           0
      2698 PROA     199      GLU      HG3      HC      -0.425000E-01   3.02400           0
      2699 PROA     199      GLU      CD       CO       0.805400       12.0100           0
      2700 PROA     199      GLU      OE1      O2      -0.818800       16.0000           0
      2701 PROA     199      GLU      OE2      O2      -0.818800       16.0000           0
      2702 PROA     199      GLU      C        C        0.536600       12.0100           0
      2703 PROA     199      GLU      O        O       -0.581900       16.0000           0
      2704 PROA     200      ARG      N        N       -0.347900       11.9940           0
      2705 PROA     200      ARG      H        H        0.274700       3.02400           0
      2706 PROA     200      ARG      CA       CX      -0.263700       9.99400           0
      2707 PROA     200      ARG      HA       H1       0.156000       3.02400           0
      2708 PROA     200      ARG      CB       C8      -0.700000E-03   7.97800           0
      2709 PROA     200      ARG      HB2      HC       0.327000E-01   3.02400           0
      2710 PROA     200      ARG      HB3      HC       0.327000E-01   3.02400           0
      2711 PROA     200      ARG      CG       C8       0.390000E-01   7.97800           0
      2712 PROA     200      ARG      HG2      HC       0.285000E-01   3.02400           0
      2713 PROA     200      ARG      HG3      HC       0.285000E-01   3.02400           0
      2714 PROA     200      ARG      CD       C8       0.486000E-01   7.97800           0
      2715 PROA     200      ARG      HD2      H1       0.687000E-01   3.02400           0
      2716 PROA     200      ARG      HD3      H1       0.687000E-01   3.02400           0
      2717 PROA     200      ARG      NE       N2      -0.529500       11.9940           0
      2718 PROA     200      ARG      HE       H        0.345600       3.02400           0
      2719 PROA     200      ARG      CZ       CA       0.807600       12.0100           0
      2720 PROA     200      ARG      NH1      N2      -0.862700       9.97800           0
      2721 PROA     200      ARG      HH11     H        0.447800       3.02400           0
      2722 PROA     200      ARG      HH12     H        0.447800       3.02400           0
      2723 PROA     200      ARG      NH2      N2      -0.862700       9.97800           0
      2724 PROA     200      ARG      HH21     H        0.447800       3.02400           0
      2725 PROA     200      ARG      HH22     H        0.447800       3.02400           0
      2726 PROA     200      ARG      C        C        0.734100       12.0100           0
      2727 PROA     200      ARG      O        O       -0.589400       16.0000           0
      2728 PROA     201      ALA      N        N       -0.415700       11.9940           0
      2729 PROA     201      ALA      H        H        0.271900       3.02400           0
      2730 PROA     201      ALA      CA       CX       0.337000E-01   9.99400           0
      2731 PROA     201      ALA      HA       H1       0.823000E-01   3.02400           0
      2732 PROA     201      ALA      CB       CT      -0.182500       5.96200           0
      2733 PROA     201      ALA      HB1      HC       0.603000E-01   3.02400           0
      2734 PROA     201      ALA      HB2      HC       0.603000E-01   3.02400           0
      2735 PROA     201      ALA      HB3      HC       0.603000E-01   3.02400           0
      2736 PROA     201      ALA      C        C        0.597300       12.0100           0
      2737 PROA     201      ALA      O        O       -0.567900       16.0000           0
      2738 PROA     202      VAL      N        N       -0.415700       11.9940           0
      2739 PROA     202      VAL      H        H        0.271900       3.02400           0
      2740 PROA     202      VAL      CA       CX      -0.875000E-01   9.99400           0
      2741 PROA     202      VAL      HA       H1       0.969000E-01   3.02400           0
      2742 PROA     202      VAL      CB       3C       0.298500       9.99400           0
      2743 PROA     202      VAL      HB       HC      -0.297000E-01   3.02400           0
      2744 PROA     202      VAL      CG1      CT      -0.319200       5.96200           0
      2745 PROA     202      VAL      HG11     HC       0.791000E-01   3.02400           0
      2746 PROA     202      VAL      HG12     HC       0.791000E-01   3.02400           0
      2747 PROA     202      VAL      HG13     HC       0.791000E-01   3.02400           0
      2748 PROA     202      VAL      CG2      CT      -0.319200       5.96200           0
      2749 PROA     202      VAL      HG21     HC       0.791000E-01   3.02400           0
      2750 PROA     202      VAL      HG22     HC       0.791000E-01   3.02400           0
      2751 PROA     202      VAL      HG23     HC       0.791000E-01   3.02400           0
      2752 PROA     202      VAL      C        C        0.597300       12.0100           0
      2753 PROA     202      VAL      O        O       -0.567900       16.0000           0
      2754 PROA     203      ALA      N        N       -0.415700       11.9940           0
      2755 PROA     203      ALA      H        H        0.271900       3.02400           0
      2756 PROA     203      ALA      CA       CX       0.337000E-01   9.99400           0
      2757 PROA     203      ALA      HA       H1       0.823000E-01   3.02400           0
      2758 PROA     203      ALA      CB       CT      -0.182500       5.96200           0
      2759 PROA     203      ALA      HB1      HC       0.603000E-01   3.02400           0
      2760 PROA     203      ALA      HB2      HC       0.603000E-01   3.02400           0
      2761 PROA     203      ALA      HB3      HC       0.603000E-01   3.02400           0
      2762 PROA     203      ALA      C        C        0.597300       12.0100           0
      2763 PROA     203      ALA      O        O       -0.567900       16.0000           0
      2764 PROA     204      ILE      N        N       -0.415700       11.9940           0
      2765 PROA     204      ILE      H        H        0.271900       3.02400           0
      2766 PROA     204      ILE      CA       CX      -0.597000E-01   9.99400           0
      2767 PROA     204      ILE      HA       H1       0.869000E-01   3.02400           0
      2768 PROA     204      ILE      CB       3C       0.130300       9.99400           0
      2769 PROA     204      ILE      HB       HC       0.187000E-01   3.02400           0
      2770 PROA     204      ILE      CG2      CT      -0.320400       5.96200           0
      2771 PROA     204      ILE      HG21     HC       0.882000E-01   3.02400           0
      2772 PROA     204      ILE      HG22     HC       0.882000E-01   3.02400           0
      2773 PROA     204      ILE      HG23     HC       0.882000E-01   3.02400           0
      2774 PROA     204      ILE      CG1      2C      -0.430000E-01   7.97800           0
      2775 PROA     204      ILE      HG12     HC       0.236000E-01   3.02400           0
      2776 PROA     204      ILE      HG13     HC       0.236000E-01   3.02400           0
      2777 PROA     204      ILE      CD1      CT      -0.660000E-01   5.96200           0
      2778 PROA     204      ILE      HD11     HC       0.186000E-01   3.02400           0
      2779 PROA     204      ILE      HD12     HC       0.186000E-01   3.02400           0
      2780 PROA     204      ILE      HD13     HC       0.186000E-01   3.02400           0
      2781 PROA     204      ILE      C        C        0.597300       12.0100           0
      2782 PROA     204      ILE      O        O       -0.567900       16.0000           0
      2783 PROA     205      VAL      N        N       -0.415700       11.9940           0
      2784 PROA     205      VAL      H        H        0.271900       3.02400           0
      2785 PROA     205      VAL      CA       CX      -0.875000E-01   9.99400           0
      2786 PROA     205      VAL      HA       H1       0.969000E-01   3.02400           0
      2787 PROA     205      VAL      CB       3C       0.298500       9.99400           0
      2788 PROA     205      VAL      HB       HC      -0.297000E-01   3.02400           0
      2789 PROA     205      VAL      CG1      CT      -0.319200       5.96200           0
      2790 PROA     205      VAL      HG11     HC       0.791000E-01   3.02400           0
      2791 PROA     205      VAL      HG12     HC       0.791000E-01   3.02400           0
      2792 PROA     205      VAL      HG13     HC       0.791000E-01   3.02400           0
      2793 PROA     205      VAL      CG2      CT      -0.319200       5.96200           0
      2794 PROA     205      VAL      HG21     HC       0.791000E-01   3.02400           0
      2795 PROA     205      VAL      HG22     HC       0.791000E-01   3.02400           0
      2796 PROA     205      VAL      HG23     HC       0.791000E-01   3.02400           0
      2797 PROA     205      VAL      C        C        0.597300       12.0100           0
      2798 PROA     205      VAL      O        O       -0.567900       16.0000           0
      2799 PROA     206      ARG      N        N       -0.347900       11.9940           0
      2800 PROA     206      ARG      H        H        0.274700       3.02400           0
      2801 PROA     206      ARG      CA       CX      -0.263700       9.99400           0
      2802 PROA     206      ARG      HA       H1       0.156000       3.02400           0
      2803 PROA     206      ARG      CB       C8      -0.700000E-03   7.97800           0
      2804 PROA     206      ARG      HB2      HC       0.327000E-01   3.02400           0
      2805 PROA     206      ARG      HB3      HC       0.327000E-01   3.02400           0
      2806 PROA     206      ARG      CG       C8       0.390000E-01   7.97800           0
      2807 PROA     206      ARG      HG2      HC       0.285000E-01   3.02400           0
      2808 PROA     206      ARG      HG3      HC       0.285000E-01   3.02400           0
      2809 PROA     206      ARG      CD       C8       0.486000E-01   7.97800           0
      2810 PROA     206      ARG      HD2      H1       0.687000E-01   3.02400           0
      2811 PROA     206      ARG      HD3      H1       0.687000E-01   3.02400           0
      2812 PROA     206      ARG      NE       N2      -0.529500       11.9940           0
      2813 PROA     206      ARG      HE       H        0.345600       3.02400           0
      2814 PROA     206      ARG      CZ       CA       0.807600       12.0100           0
      2815 PROA     206      ARG      NH1      N2      -0.862700       9.97800           0
      2816 PROA     206      ARG      HH11     H        0.447800       3.02400           0
      2817 PROA     206      ARG      HH12     H        0.447800       3.02400           0
      2818 PROA     206      ARG      NH2      N2      -0.862700       9.97800           0
      2819 PROA     206      ARG      HH21     H        0.447800       3.02400           0
      2820 PROA     206      ARG      HH22     H        0.447800       3.02400           0
      2821 PROA     206      ARG      C        C        0.734100       12.0100           0
      2822 PROA     206      ARG      O        O       -0.589400       16.0000           0
      2823 PROA     207      LEU      N        N       -0.415700       11.9940           0
      2824 PROA     207      LEU      H        H        0.271900       3.02400           0
      2825 PROA     207      LEU      CA       CX      -0.518000E-01   9.99400           0
      2826 PROA     207      LEU      HA       H1       0.922000E-01   3.02400           0
      2827 PROA     207      LEU      CB       2C      -0.110200       7.97800           0
      2828 PROA     207      LEU      HB2      HC       0.457000E-01   3.02400           0
      2829 PROA     207      LEU      HB3      HC       0.457000E-01   3.02400           0
      2830 PROA     207      LEU      CG       3C       0.353100       9.99400           0
      2831 PROA     207      LEU      HG       HC      -0.361000E-01   3.02400           0
      2832 PROA     207      LEU      CD1      CT      -0.412100       5.96200           0
      2833 PROA     207      LEU      HD11     HC       0.100000       3.02400           0
      2834 PROA     207      LEU      HD12     HC       0.100000       3.02400           0
      2835 PROA     207      LEU      HD13     HC       0.100000       3.02400           0
      2836 PROA     207      LEU      CD2      CT      -0.412100       5.96200           0
      2837 PROA     207      LEU      HD21     HC       0.100000       3.02400           0
      2838 PROA     207      LEU      HD22     HC       0.100000       3.02400           0
      2839 PROA     207      LEU      HD23     HC       0.100000       3.02400           0
      2840 PROA     207      LEU      C        C        0.597300       12.0100           0
      2841 PROA     207      LEU      O        O       -0.567900       16.0000           0
      2842 PROA     208      VAL      N        N       -0.415700       11.9940           0
      2843 PROA     208      VAL      H        H        0.271900       3.02400           0
      2844 PROA     208      VAL      CA       CX      -0.875000E-01   9.99400           0
      2845 PROA     208      VAL      HA       H1       0.969000E-01   3.02400           0
      2846 PROA     208      VAL      CB       3C       0.298500       9.99400           0
      2847 PROA     208      VAL      HB       HC      -0.297000E-01   3.02400           0
      2848 PROA     208      VAL      CG1      CT      -0.319200       5.96200           0
      2849 PROA     208      VAL      HG11     HC       0.791000E-01   3.02400           0
      2850 PROA     208      VAL      HG12     HC       0.791000E-01   3.02400           0
      2851 PROA     208      VAL      HG13     HC       0.791000E-01   3.02400           0
      2852 PROA     208      VAL      CG2      CT      -0.319200       5.96200           0
      2853 PROA     208      VAL      HG21     HC       0.791000E-01   3.02400           0
      2854 PROA     208      VAL      HG22     HC       0.791000E-01   3.02400           0
      2855 PROA     208      VAL      HG23     HC       0.791000E-01   3.02400           0
      2856 PROA     208      VAL      C        C        0.597300       12.0100           0
      2857 PROA     208      VAL      O        O       -0.567900       16.0000           0
      2858 PROA     209      LEU      N        N       -0.415700       11.9940           0
      2859 PROA     209      LEU      H        H        0.271900       3.02400           0
      2860 PROA     209      LEU      CA       CX      -0.518000E-01   9.99400           0
      2861 PROA     209      LEU      HA       H1       0.922000E-01   3.02400           0
      2862 PROA     209      LEU      CB       2C      -0.110200       7.97800           0
      2863 PROA     209      LEU      HB2      HC       0.457000E-01   3.02400           0
      2864 PROA     209      LEU      HB3      HC       0.457000E-01   3.02400           0
      2865 PROA     209      LEU      CG       3C       0.353100       9.99400           0
      2866 PROA     209      LEU      HG       HC      -0.361000E-01   3.02400           0
      2867 PROA     209      LEU      CD1      CT      -0.412100       5.96200           0
      2868 PROA     209      LEU      HD11     HC       0.100000       3.02400           0
      2869 PROA     209      LEU      HD12     HC       0.100000       3.02400           0
      2870 PROA     209      LEU      HD13     HC       0.100000       3.02400           0
      2871 PROA     209      LEU      CD2      CT      -0.412100       5.96200           0
      2872 PROA     209      LEU      HD21     HC       0.100000       3.02400           0
      2873 PROA     209      LEU      HD22     HC       0.100000       3.02400           0
      2874 PROA     209      LEU      HD23     HC       0.100000       3.02400           0
      2875 PROA     209      LEU      C        C        0.597300       12.0100           0
      2876 PROA     209      LEU      O        O       -0.567900       16.0000           0
      2877 PROA     210      GLY      N        N       -0.415700       11.9940           0
      2878 PROA     210      GLY      H        H        0.271900       3.02400           0
      2879 PROA     210      GLY      CA       CX      -0.252000E-01   7.97800           0
      2880 PROA     210      GLY      HA2      H1       0.698000E-01   3.02400           0
      2881 PROA     210      GLY      HA3      H1       0.698000E-01   3.02400           0
      2882 PROA     210      GLY      C        C        0.597300       12.0100           0
      2883 PROA     210      GLY      O        O       -0.567900       16.0000           0
      2884 PROA     211      PHE      N        N       -0.415700       11.9940           0
      2885 PROA     211      PHE      H        H        0.271900       3.02400           0
      2886 PROA     211      PHE      CA       CX      -0.240000E-02   9.99400           0
      2887 PROA     211      PHE      HA       H1       0.978000E-01   3.02400           0
      2888 PROA     211      PHE      CB       CT      -0.343000E-01   7.97800           0
      2889 PROA     211      PHE      HB2      HC       0.295000E-01   3.02400           0
      2890 PROA     211      PHE      HB3      HC       0.295000E-01   3.02400           0
      2891 PROA     211      PHE      CG       CA       0.118000E-01   12.0100           0
      2892 PROA     211      PHE      CD1      CA      -0.125600       9.99400           0
      2893 PROA     211      PHE      HD1      HA       0.133000       3.02400           0
      2894 PROA     211      PHE      CE1      CA      -0.170400       9.99400           0
      2895 PROA     211      PHE      HE1      HA       0.143000       3.02400           0
      2896 PROA     211      PHE      CZ       CA      -0.107200       9.99400           0
      2897 PROA     211      PHE      HZ       HA       0.129700       3.02400           0
      2898 PROA     211      PHE      CE2      CA      -0.170400       9.99400           0
      2899 PROA     211      PHE      HE2      HA       0.143000       3.02400           0
      2900 PROA     211      PHE      CD2      CA      -0.125600       9.99400           0
      2901 PROA     211      PHE      HD2      HA       0.133000       3.02400           0
      2902 PROA     211      PHE      C        C        0.597300       12.0100           0
      2903 PROA     211      PHE      O        O       -0.567900       16.0000           0
      2904 PROA     212      LEU      N        N       -0.415700       11.9940           0
      2905 PROA     212      LEU      H        H        0.271900       3.02400           0
      2906 PROA     212      LEU      CA       CX      -0.518000E-01   9.99400           0
      2907 PROA     212      LEU      HA       H1       0.922000E-01   3.02400           0
      2908 PROA     212      LEU      CB       2C      -0.110200       7.97800           0
      2909 PROA     212      LEU      HB2      HC       0.457000E-01   3.02400           0
      2910 PROA     212      LEU      HB3      HC       0.457000E-01   3.02400           0
      2911 PROA     212      LEU      CG       3C       0.353100       9.99400           0
      2912 PROA     212      LEU      HG       HC      -0.361000E-01   3.02400           0
      2913 PROA     212      LEU      CD1      CT      -0.412100       5.96200           0
      2914 PROA     212      LEU      HD11     HC       0.100000       3.02400           0
      2915 PROA     212      LEU      HD12     HC       0.100000       3.02400           0
      2916 PROA     212      LEU      HD13     HC       0.100000       3.02400           0
      2917 PROA     212      LEU      CD2      CT      -0.412100       5.96200           0
      2918 PROA     212      LEU      HD21     HC       0.100000       3.02400           0
      2919 PROA     212      LEU      HD22     HC       0.100000       3.02400           0
      2920 PROA     212      LEU      HD23     HC       0.100000       3.02400           0
      2921 PROA     212      LEU      C        C        0.597300       12.0100           0
      2922 PROA     212      LEU      O        O       -0.567900       16.0000           0
      2923 PROA     213      TRP      N        N       -0.415700       11.9940           0
      2924 PROA     213      TRP      H        H        0.271900       3.02400           0
      2925 PROA     213      TRP      CA       CX      -0.275000E-01   9.99400           0
      2926 PROA     213      TRP      HA       H1       0.112300       3.02400           0
      2927 PROA     213      TRP      CB       CT      -0.500000E-02   7.97800           0
      2928 PROA     213      TRP      HB2      HC       0.339000E-01   3.02400           0
      2929 PROA     213      TRP      HB3      HC       0.339000E-01   3.02400           0
      2930 PROA     213      TRP      CG       C*      -0.141500       12.0100           0
      2931 PROA     213      TRP      CD1      CW      -0.163800       9.99400           0
      2932 PROA     213      TRP      HD1      H4       0.206200       3.02400           0
      2933 PROA     213      TRP      NE1      NA      -0.341800       11.9940           0
      2934 PROA     213      TRP      HE1      H        0.341200       3.02400           0
      2935 PROA     213      TRP      CE2      CN       0.138000       12.0100           0
      2936 PROA     213      TRP      CZ2      CA      -0.260100       9.99400           0
      2937 PROA     213      TRP      HZ2      HA       0.157200       3.02400           0
      2938 PROA     213      TRP      CH2      CA      -0.113400       9.99400           0
      2939 PROA     213      TRP      HH2      HA       0.141700       3.02400           0
      2940 PROA     213      TRP      CZ3      CA      -0.197200       9.99400           0
      2941 PROA     213      TRP      HZ3      HA       0.144700       3.02400           0
      2942 PROA     213      TRP      CE3      CA      -0.238700       9.99400           0
      2943 PROA     213      TRP      HE3      HA       0.170000       3.02400           0
      2944 PROA     213      TRP      CD2      CB       0.124300       12.0100           0
      2945 PROA     213      TRP      C        C        0.597300       12.0100           0
      2946 PROA     213      TRP      O        O       -0.567900       16.0000           0
      2947 PROA     214      PRO      N        N       -0.254800       14.0100           0
      2948 PROA     214      PRO      CD       CT       0.192000E-01   7.97800           0
      2949 PROA     214      PRO      HD2      H1       0.391000E-01   3.02400           0
      2950 PROA     214      PRO      HD3      H1       0.391000E-01   3.02400           0
      2951 PROA     214      PRO      CG       CT       0.189000E-01   7.97800           0
      2952 PROA     214      PRO      HG2      HC       0.213000E-01   3.02400           0
      2953 PROA     214      PRO      HG3      HC       0.213000E-01   3.02400           0
      2954 PROA     214      PRO      CB       CT      -0.700000E-02   7.97800           0
      2955 PROA     214      PRO      HB2      HC       0.253000E-01   3.02400           0
      2956 PROA     214      PRO      HB3      HC       0.253000E-01   3.02400           0
      2957 PROA     214      PRO      CA       CX      -0.266000E-01   9.99400           0
      2958 PROA     214      PRO      HA       H1       0.641000E-01   3.02400           0
      2959 PROA     214      PRO      C        C        0.589600       12.0100           0
      2960 PROA     214      PRO      O        O       -0.574800       16.0000           0
      2961 PROA     215      LEU      N        N       -0.415700       11.9940           0
      2962 PROA     215      LEU      H        H        0.271900       3.02400           0
      2963 PROA     215      LEU      CA       CX      -0.518000E-01   9.99400           0
      2964 PROA     215      LEU      HA       H1       0.922000E-01   3.02400           0
      2965 PROA     215      LEU      CB       2C      -0.110200       7.97800           0
      2966 PROA     215      LEU      HB2      HC       0.457000E-01   3.02400           0
      2967 PROA     215      LEU      HB3      HC       0.457000E-01   3.02400           0
      2968 PROA     215      LEU      CG       3C       0.353100       9.99400           0
      2969 PROA     215      LEU      HG       HC      -0.361000E-01   3.02400           0
      2970 PROA     215      LEU      CD1      CT      -0.412100       5.96200           0
      2971 PROA     215      LEU      HD11     HC       0.100000       3.02400           0
      2972 PROA     215      LEU      HD12     HC       0.100000       3.02400           0
      2973 PROA     215      LEU      HD13     HC       0.100000       3.02400           0
      2974 PROA     215      LEU      CD2      CT      -0.412100       5.96200           0
      2975 PROA     215      LEU      HD21     HC       0.100000       3.02400           0
      2976 PROA     215      LEU      HD22     HC       0.100000       3.02400           0
      2977 PROA     215      LEU      HD23     HC       0.100000       3.02400           0
      2978 PROA     215      LEU      C        C        0.597300       12.0100           0
      2979 PROA     215      LEU      O        O       -0.567900       16.0000           0
      2980 PROA     216      LEU      N        N       -0.415700       11.9940           0
      2981 PROA     216      LEU      H        H        0.271900       3.02400           0
      2982 PROA     216      LEU      CA       CX      -0.518000E-01   9.99400           0
      2983 PROA     216      LEU      HA       H1       0.922000E-01   3.02400           0
      2984 PROA     216      LEU      CB       2C      -0.110200       7.97800           0
      2985 PROA     216      LEU      HB2      HC       0.457000E-01   3.02400           0
      2986 PROA     216      LEU      HB3      HC       0.457000E-01   3.02400           0
      2987 PROA     216      LEU      CG       3C       0.353100       9.99400           0
      2988 PROA     216      LEU      HG       HC      -0.361000E-01   3.02400           0
      2989 PROA     216      LEU      CD1      CT      -0.412100       5.96200           0
      2990 PROA     216      LEU      HD11     HC       0.100000       3.02400           0
      2991 PROA     216      LEU      HD12     HC       0.100000       3.02400           0
      2992 PROA     216      LEU      HD13     HC       0.100000       3.02400           0
      2993 PROA     216      LEU      CD2      CT      -0.412100       5.96200           0
      2994 PROA     216      LEU      HD21     HC       0.100000       3.02400           0
      2995 PROA     216      LEU      HD22     HC       0.100000       3.02400           0
      2996 PROA     216      LEU      HD23     HC       0.100000       3.02400           0
      2997 PROA     216      LEU      C        C        0.597300       12.0100           0
      2998 PROA     216      LEU      O        O       -0.567900       16.0000           0
      2999 PROA     217      THR      N        N       -0.415700       11.9940           0
      3000 PROA     217      THR      H        H        0.271900       3.02400           0
      3001 PROA     217      THR      CA       CX      -0.389000E-01   9.99400           0
      3002 PROA     217      THR      HA       H1       0.100700       3.02400           0
      3003 PROA     217      THR      CB       3C       0.365400       9.99400           0
      3004 PROA     217      THR      HB       H1       0.430000E-02   3.02400           0
      3005 PROA     217      THR      CG2      CT      -0.243800       5.96200           0
      3006 PROA     217      THR      HG21     HC       0.642000E-01   3.02400           0
      3007 PROA     217      THR      HG22     HC       0.642000E-01   3.02400           0
      3008 PROA     217      THR      HG23     HC       0.642000E-01   3.02400           0
      3009 PROA     217      THR      OG1      OH      -0.676100       13.9840           0
      3010 PROA     217      THR      HG1      HO       0.410200       3.02400           0
      3011 PROA     217      THR      C        C        0.597300       12.0100           0
      3012 PROA     217      THR      O        O       -0.567900       16.0000           0
      3013 PROA     218      LEU      N        N       -0.415700       11.9940           0
      3014 PROA     218      LEU      H        H        0.271900       3.02400           0
      3015 PROA     218      LEU      CA       CX      -0.518000E-01   9.99400           0
      3016 PROA     218      LEU      HA       H1       0.922000E-01   3.02400           0
      3017 PROA     218      LEU      CB       2C      -0.110200       7.97800           0
      3018 PROA     218      LEU      HB2      HC       0.457000E-01   3.02400           0
      3019 PROA     218      LEU      HB3      HC       0.457000E-01   3.02400           0
      3020 PROA     218      LEU      CG       3C       0.353100       9.99400           0
      3021 PROA     218      LEU      HG       HC      -0.361000E-01   3.02400           0
      3022 PROA     218      LEU      CD1      CT      -0.412100       5.96200           0
      3023 PROA     218      LEU      HD11     HC       0.100000       3.02400           0
      3024 PROA     218      LEU      HD12     HC       0.100000       3.02400           0
      3025 PROA     218      LEU      HD13     HC       0.100000       3.02400           0
      3026 PROA     218      LEU      CD2      CT      -0.412100       5.96200           0
      3027 PROA     218      LEU      HD21     HC       0.100000       3.02400           0
      3028 PROA     218      LEU      HD22     HC       0.100000       3.02400           0
      3029 PROA     218      LEU      HD23     HC       0.100000       3.02400           0
      3030 PROA     218      LEU      C        C        0.597300       12.0100           0
      3031 PROA     218      LEU      O        O       -0.567900       16.0000           0
      3032 PROA     219      THR      N        N       -0.415700       11.9940           0
      3033 PROA     219      THR      H        H        0.271900       3.02400           0
      3034 PROA     219      THR      CA       CX      -0.389000E-01   9.99400           0
      3035 PROA     219      THR      HA       H1       0.100700       3.02400           0
      3036 PROA     219      THR      CB       3C       0.365400       9.99400           0
      3037 PROA     219      THR      HB       H1       0.430000E-02   3.02400           0
      3038 PROA     219      THR      CG2      CT      -0.243800       5.96200           0
      3039 PROA     219      THR      HG21     HC       0.642000E-01   3.02400           0
      3040 PROA     219      THR      HG22     HC       0.642000E-01   3.02400           0
      3041 PROA     219      THR      HG23     HC       0.642000E-01   3.02400           0
      3042 PROA     219      THR      OG1      OH      -0.676100       13.9840           0
      3043 PROA     219      THR      HG1      HO       0.410200       3.02400           0
      3044 PROA     219      THR      C        C        0.597300       12.0100           0
      3045 PROA     219      THR      O        O       -0.567900       16.0000           0
      3046 PROA     220      ILE      N        N       -0.415700       11.9940           0
      3047 PROA     220      ILE      H        H        0.271900       3.02400           0
      3048 PROA     220      ILE      CA       CX      -0.597000E-01   9.99400           0
      3049 PROA     220      ILE      HA       H1       0.869000E-01   3.02400           0
      3050 PROA     220      ILE      CB       3C       0.130300       9.99400           0
      3051 PROA     220      ILE      HB       HC       0.187000E-01   3.02400           0
      3052 PROA     220      ILE      CG2      CT      -0.320400       5.96200           0
      3053 PROA     220      ILE      HG21     HC       0.882000E-01   3.02400           0
      3054 PROA     220      ILE      HG22     HC       0.882000E-01   3.02400           0
      3055 PROA     220      ILE      HG23     HC       0.882000E-01   3.02400           0
      3056 PROA     220      ILE      CG1      2C      -0.430000E-01   7.97800           0
      3057 PROA     220      ILE      HG12     HC       0.236000E-01   3.02400           0
      3058 PROA     220      ILE      HG13     HC       0.236000E-01   3.02400           0
      3059 PROA     220      ILE      CD1      CT      -0.660000E-01   5.96200           0
      3060 PROA     220      ILE      HD11     HC       0.186000E-01   3.02400           0
      3061 PROA     220      ILE      HD12     HC       0.186000E-01   3.02400           0
      3062 PROA     220      ILE      HD13     HC       0.186000E-01   3.02400           0
      3063 PROA     220      ILE      C        C        0.597300       12.0100           0
      3064 PROA     220      ILE      O        O       -0.567900       16.0000           0
      3065 PROA     221      CYS      N        N       -0.415700       11.9940           0
      3066 PROA     221      CYS      H        H        0.271900       3.02400           0
      3067 PROA     221      CYS      CA       CX       0.213000E-01   9.99400           0
      3068 PROA     221      CYS      HA       H1       0.112400       3.02400           0
      3069 PROA     221      CYS      CB       2C      -0.123100       7.97800           0
      3070 PROA     221      CYS      HB2      H1       0.111200       3.02400           0
      3071 PROA     221      CYS      HB3      H1       0.111200       3.02400           0
      3072 PROA     221      CYS      SG       SH      -0.311900       30.0440           0
      3073 PROA     221      CYS      HG       HS       0.193300       3.02400           0
      3074 PROA     221      CYS      C        C        0.597300       12.0100           0
      3075 PROA     221      CYS      O        O       -0.567900       16.0000           0
      3076 PROA     222      TYR      N        N       -0.415700       11.9940           0
      3077 PROA     222      TYR      H        H        0.271900       3.02400           0
      3078 PROA     222      TYR      CA       CX      -0.140000E-02   9.99400           0
      3079 PROA     222      TYR      HA       H1       0.876000E-01   3.02400           0
      3080 PROA     222      TYR      CB       CT      -0.152000E-01   7.97800           0
      3081 PROA     222      TYR      HB2      HC       0.295000E-01   3.02400           0
      3082 PROA     222      TYR      HB3      HC       0.295000E-01   3.02400           0
      3083 PROA     222      TYR      CG       CA      -0.110000E-02   12.0100           0
      3084 PROA     222      TYR      CD1      CA      -0.190600       9.99400           0
      3085 PROA     222      TYR      HD1      HA       0.169900       3.02400           0
      3086 PROA     222      TYR      CE1      CA      -0.234100       9.99400           0
      3087 PROA     222      TYR      HE1      HA       0.165600       3.02400           0
      3088 PROA     222      TYR      CZ       C        0.322600       12.0100           0
      3089 PROA     222      TYR      OH       OH      -0.557900       13.9840           0
      3090 PROA     222      TYR      HH       HO       0.399200       3.02400           0
      3091 PROA     222      TYR      CE2      CA      -0.234100       9.99400           0
      3092 PROA     222      TYR      HE2      HA       0.165600       3.02400           0
      3093 PROA     222      TYR      CD2      CA      -0.190600       9.99400           0
      3094 PROA     222      TYR      HD2      HA       0.169900       3.02400           0
      3095 PROA     222      TYR      C        C        0.597300       12.0100           0
      3096 PROA     222      TYR      O        O       -0.567900       16.0000           0
      3097 PROA     223      THR      N        N       -0.415700       11.9940           0
      3098 PROA     223      THR      H        H        0.271900       3.02400           0
      3099 PROA     223      THR      CA       CX      -0.389000E-01   9.99400           0
      3100 PROA     223      THR      HA       H1       0.100700       3.02400           0
      3101 PROA     223      THR      CB       3C       0.365400       9.99400           0
      3102 PROA     223      THR      HB       H1       0.430000E-02   3.02400           0
      3103 PROA     223      THR      CG2      CT      -0.243800       5.96200           0
      3104 PROA     223      THR      HG21     HC       0.642000E-01   3.02400           0
      3105 PROA     223      THR      HG22     HC       0.642000E-01   3.02400           0
      3106 PROA     223      THR      HG23     HC       0.642000E-01   3.02400           0
      3107 PROA     223      THR      OG1      OH      -0.676100       13.9840           0
      3108 PROA     223      THR      HG1      HO       0.410200       3.02400           0
      3109 PROA     223      THR      C        C        0.597300       12.0100           0
      3110 PROA     223      THR      O        O       -0.567900       16.0000           0
      3111 PROA     224      PHE      N        N       -0.415700       11.9940           0
      3112 PROA     224      PHE      H        H        0.271900       3.02400           0
      3113 PROA     224      PHE      CA       CX      -0.240000E-02   9.99400           0
      3114 PROA     224      PHE      HA       H1       0.978000E-01   3.02400           0
      3115 PROA     224      PHE      CB       CT      -0.343000E-01   7.97800           0
      3116 PROA     224      PHE      HB2      HC       0.295000E-01   3.02400           0
      3117 PROA     224      PHE      HB3      HC       0.295000E-01   3.02400           0
      3118 PROA     224      PHE      CG       CA       0.118000E-01   12.0100           0
      3119 PROA     224      PHE      CD1      CA      -0.125600       9.99400           0
      3120 PROA     224      PHE      HD1      HA       0.133000       3.02400           0
      3121 PROA     224      PHE      CE1      CA      -0.170400       9.99400           0
      3122 PROA     224      PHE      HE1      HA       0.143000       3.02400           0
      3123 PROA     224      PHE      CZ       CA      -0.107200       9.99400           0
      3124 PROA     224      PHE      HZ       HA       0.129700       3.02400           0
      3125 PROA     224      PHE      CE2      CA      -0.170400       9.99400           0
      3126 PROA     224      PHE      HE2      HA       0.143000       3.02400           0
      3127 PROA     224      PHE      CD2      CA      -0.125600       9.99400           0
      3128 PROA     224      PHE      HD2      HA       0.133000       3.02400           0
      3129 PROA     224      PHE      C        C        0.597300       12.0100           0
      3130 PROA     224      PHE      O        O       -0.567900       16.0000           0
      3131 PROA     225      ILE      N        N       -0.415700       11.9940           0
      3132 PROA     225      ILE      H        H        0.271900       3.02400           0
      3133 PROA     225      ILE      CA       CX      -0.597000E-01   9.99400           0
      3134 PROA     225      ILE      HA       H1       0.869000E-01   3.02400           0
      3135 PROA     225      ILE      CB       3C       0.130300       9.99400           0
      3136 PROA     225      ILE      HB       HC       0.187000E-01   3.02400           0
      3137 PROA     225      ILE      CG2      CT      -0.320400       5.96200           0
      3138 PROA     225      ILE      HG21     HC       0.882000E-01   3.02400           0
      3139 PROA     225      ILE      HG22     HC       0.882000E-01   3.02400           0
      3140 PROA     225      ILE      HG23     HC       0.882000E-01   3.02400           0
      3141 PROA     225      ILE      CG1      2C      -0.430000E-01   7.97800           0
      3142 PROA     225      ILE      HG12     HC       0.236000E-01   3.02400           0
      3143 PROA     225      ILE      HG13     HC       0.236000E-01   3.02400           0
      3144 PROA     225      ILE      CD1      CT      -0.660000E-01   5.96200           0
      3145 PROA     225      ILE      HD11     HC       0.186000E-01   3.02400           0
      3146 PROA     225      ILE      HD12     HC       0.186000E-01   3.02400           0
      3147 PROA     225      ILE      HD13     HC       0.186000E-01   3.02400           0
      3148 PROA     225      ILE      C        C        0.597300       12.0100           0
      3149 PROA     225      ILE      O        O       -0.567900       16.0000           0
      3150 PROA     226      LEU      N        N       -0.415700       11.9940           0
      3151 PROA     226      LEU      H        H        0.271900       3.02400           0
      3152 PROA     226      LEU      CA       CX      -0.518000E-01   9.99400           0
      3153 PROA     226      LEU      HA       H1       0.922000E-01   3.02400           0
      3154 PROA     226      LEU      CB       2C      -0.110200       7.97800           0
      3155 PROA     226      LEU      HB2      HC       0.457000E-01   3.02400           0
      3156 PROA     226      LEU      HB3      HC       0.457000E-01   3.02400           0
      3157 PROA     226      LEU      CG       3C       0.353100       9.99400           0
      3158 PROA     226      LEU      HG       HC      -0.361000E-01   3.02400           0
      3159 PROA     226      LEU      CD1      CT      -0.412100       5.96200           0
      3160 PROA     226      LEU      HD11     HC       0.100000       3.02400           0
      3161 PROA     226      LEU      HD12     HC       0.100000       3.02400           0
      3162 PROA     226      LEU      HD13     HC       0.100000       3.02400           0
      3163 PROA     226      LEU      CD2      CT      -0.412100       5.96200           0
      3164 PROA     226      LEU      HD21     HC       0.100000       3.02400           0
      3165 PROA     226      LEU      HD22     HC       0.100000       3.02400           0
      3166 PROA     226      LEU      HD23     HC       0.100000       3.02400           0
      3167 PROA     226      LEU      C        C        0.597300       12.0100           0
      3168 PROA     226      LEU      O        O       -0.567900       16.0000           0
      3169 PROA     227      LEU      N        N       -0.415700       11.9940           0
      3170 PROA     227      LEU      H        H        0.271900       3.02400           0
      3171 PROA     227      LEU      CA       CX      -0.518000E-01   9.99400           0
      3172 PROA     227      LEU      HA       H1       0.922000E-01   3.02400           0
      3173 PROA     227      LEU      CB       2C      -0.110200       7.97800           0
      3174 PROA     227      LEU      HB2      HC       0.457000E-01   3.02400           0
      3175 PROA     227      LEU      HB3      HC       0.457000E-01   3.02400           0
      3176 PROA     227      LEU      CG       3C       0.353100       9.99400           0
      3177 PROA     227      LEU      HG       HC      -0.361000E-01   3.02400           0
      3178 PROA     227      LEU      CD1      CT      -0.412100       5.96200           0
      3179 PROA     227      LEU      HD11     HC       0.100000       3.02400           0
      3180 PROA     227      LEU      HD12     HC       0.100000       3.02400           0
      3181 PROA     227      LEU      HD13     HC       0.100000       3.02400           0
      3182 PROA     227      LEU      CD2      CT      -0.412100       5.96200           0
      3183 PROA     227      LEU      HD21     HC       0.100000       3.02400           0
      3184 PROA     227      LEU      HD22     HC       0.100000       3.02400           0
      3185 PROA     227      LEU      HD23     HC       0.100000       3.02400           0
      3186 PROA     227      LEU      C        C        0.597300       12.0100           0
      3187 PROA     227      LEU      O        O       -0.567900       16.0000           0
      3188 PROA     228      ARG      N        N       -0.347900       11.9940           0
      3189 PROA     228      ARG      H        H        0.274700       3.02400           0
      3190 PROA     228      ARG      CA       CX      -0.263700       9.99400           0
      3191 PROA     228      ARG      HA       H1       0.156000       3.02400           0
      3192 PROA     228      ARG      CB       C8      -0.700000E-03   7.97800           0
      3193 PROA     228      ARG      HB2      HC       0.327000E-01   3.02400           0
      3194 PROA     228      ARG      HB3      HC       0.327000E-01   3.02400           0
      3195 PROA     228      ARG      CG       C8       0.390000E-01   7.97800           0
      3196 PROA     228      ARG      HG2      HC       0.285000E-01   3.02400           0
      3197 PROA     228      ARG      HG3      HC       0.285000E-01   3.02400           0
      3198 PROA     228      ARG      CD       C8       0.486000E-01   7.97800           0
      3199 PROA     228      ARG      HD2      H1       0.687000E-01   3.02400           0
      3200 PROA     228      ARG      HD3      H1       0.687000E-01   3.02400           0
      3201 PROA     228      ARG      NE       N2      -0.529500       11.9940           0
      3202 PROA     228      ARG      HE       H        0.345600       3.02400           0
      3203 PROA     228      ARG      CZ       CA       0.807600       12.0100           0
      3204 PROA     228      ARG      NH1      N2      -0.862700       9.97800           0
      3205 PROA     228      ARG      HH11     H        0.447800       3.02400           0
      3206 PROA     228      ARG      HH12     H        0.447800       3.02400           0
      3207 PROA     228      ARG      NH2      N2      -0.862700       9.97800           0
      3208 PROA     228      ARG      HH21     H        0.447800       3.02400           0
      3209 PROA     228      ARG      HH22     H        0.447800       3.02400           0
      3210 PROA     228      ARG      C        C        0.734100       12.0100           0
      3211 PROA     228      ARG      O        O       -0.589400       16.0000           0
      3212 PROA     229      THR      N        N       -0.415700       11.9940           0
      3213 PROA     229      THR      H        H        0.271900       3.02400           0
      3214 PROA     229      THR      CA       CX      -0.389000E-01   9.99400           0
      3215 PROA     229      THR      HA       H1       0.100700       3.02400           0
      3216 PROA     229      THR      CB       3C       0.365400       9.99400           0
      3217 PROA     229      THR      HB       H1       0.430000E-02   3.02400           0
      3218 PROA     229      THR      CG2      CT      -0.243800       5.96200           0
      3219 PROA     229      THR      HG21     HC       0.642000E-01   3.02400           0
      3220 PROA     229      THR      HG22     HC       0.642000E-01   3.02400           0
      3221 PROA     229      THR      HG23     HC       0.642000E-01   3.02400           0
      3222 PROA     229      THR      OG1      OH      -0.676100       13.9840           0
      3223 PROA     229      THR      HG1      HO       0.410200       3.02400           0
      3224 PROA     229      THR      C        C        0.597300       12.0100           0
      3225 PROA     229      THR      O        O       -0.567900       16.0000           0
      3226 PROA     230      TRP      N        N       -0.415700       11.9940           0
      3227 PROA     230      TRP      H        H        0.271900       3.02400           0
      3228 PROA     230      TRP      CA       CX      -0.275000E-01   9.99400           0
      3229 PROA     230      TRP      HA       H1       0.112300       3.02400           0
      3230 PROA     230      TRP      CB       CT      -0.500000E-02   7.97800           0
      3231 PROA     230      TRP      HB2      HC       0.339000E-01   3.02400           0
      3232 PROA     230      TRP      HB3      HC       0.339000E-01   3.02400           0
      3233 PROA     230      TRP      CG       C*      -0.141500       12.0100           0
      3234 PROA     230      TRP      CD1      CW      -0.163800       9.99400           0
      3235 PROA     230      TRP      HD1      H4       0.206200       3.02400           0
      3236 PROA     230      TRP      NE1      NA      -0.341800       11.9940           0
      3237 PROA     230      TRP      HE1      H        0.341200       3.02400           0
      3238 PROA     230      TRP      CE2      CN       0.138000       12.0100           0
      3239 PROA     230      TRP      CZ2      CA      -0.260100       9.99400           0
      3240 PROA     230      TRP      HZ2      HA       0.157200       3.02400           0
      3241 PROA     230      TRP      CH2      CA      -0.113400       9.99400           0
      3242 PROA     230      TRP      HH2      HA       0.141700       3.02400           0
      3243 PROA     230      TRP      CZ3      CA      -0.197200       9.99400           0
      3244 PROA     230      TRP      HZ3      HA       0.144700       3.02400           0
      3245 PROA     230      TRP      CE3      CA      -0.238700       9.99400           0
      3246 PROA     230      TRP      HE3      HA       0.170000       3.02400           0
      3247 PROA     230      TRP      CD2      CB       0.124300       12.0100           0
      3248 PROA     230      TRP      C        C        0.597300       12.0100           0
      3249 PROA     230      TRP      O        O       -0.567900       16.0000           0
      3250 PROA     231      SER      N        N       -0.415700       11.9940           0
      3251 PROA     231      SER      H        H        0.271900       3.02400           0
      3252 PROA     231      SER      CA       CX      -0.249000E-01   9.99400           0
      3253 PROA     231      SER      HA       H1       0.843000E-01   3.02400           0
      3254 PROA     231      SER      CB       2C       0.211700       7.97800           0
      3255 PROA     231      SER      HB2      H1       0.352000E-01   3.02400           0
      3256 PROA     231      SER      HB3      H1       0.352000E-01   3.02400           0
      3257 PROA     231      SER      OG       OH      -0.654600       13.9840           0
      3258 PROA     231      SER      HG       HO       0.427500       3.02400           0
      3259 PROA     231      SER      C        C        0.597300       12.0100           0
      3260 PROA     231      SER      O        O       -0.567900       16.0000           0
      3261 PROA     232      ARG      N        N       -0.347900       11.9940           0
      3262 PROA     232      ARG      H        H        0.274700       3.02400           0
      3263 PROA     232      ARG      CA       CX      -0.263700       9.99400           0
      3264 PROA     232      ARG      HA       H1       0.156000       3.02400           0
      3265 PROA     232      ARG      CB       C8      -0.700000E-03   7.97800           0
      3266 PROA     232      ARG      HB2      HC       0.327000E-01   3.02400           0
      3267 PROA     232      ARG      HB3      HC       0.327000E-01   3.02400           0
      3268 PROA     232      ARG      CG       C8       0.390000E-01   7.97800           0
      3269 PROA     232      ARG      HG2      HC       0.285000E-01   3.02400           0
      3270 PROA     232      ARG      HG3      HC       0.285000E-01   3.02400           0
      3271 PROA     232      ARG      CD       C8       0.486000E-01   7.97800           0
      3272 PROA     232      ARG      HD2      H1       0.687000E-01   3.02400           0
      3273 PROA     232      ARG      HD3      H1       0.687000E-01   3.02400           0
      3274 PROA     232      ARG      NE       N2      -0.529500       11.9940           0
      3275 PROA     232      ARG      HE       H        0.345600       3.02400           0
      3276 PROA     232      ARG      CZ       CA       0.807600       12.0100           0
      3277 PROA     232      ARG      NH1      N2      -0.862700       9.97800           0
      3278 PROA     232      ARG      HH11     H        0.447800       3.02400           0
      3279 PROA     232      ARG      HH12     H        0.447800       3.02400           0
      3280 PROA     232      ARG      NH2      N2      -0.862700       9.97800           0
      3281 PROA     232      ARG      HH21     H        0.447800       3.02400           0
      3282 PROA     232      ARG      HH22     H        0.447800       3.02400           0
      3283 PROA     232      ARG      C        C        0.734100       12.0100           0
      3284 PROA     232      ARG      O        O       -0.589400       16.0000           0
      3285 PROA     233      ARG      N        N       -0.347900       11.9940           0
      3286 PROA     233      ARG      H        H        0.274700       3.02400           0
      3287 PROA     233      ARG      CA       CX      -0.263700       9.99400           0
      3288 PROA     233      ARG      HA       H1       0.156000       3.02400           0
      3289 PROA     233      ARG      CB       C8      -0.700000E-03   7.97800           0
      3290 PROA     233      ARG      HB2      HC       0.327000E-01   3.02400           0
      3291 PROA     233      ARG      HB3      HC       0.327000E-01   3.02400           0
      3292 PROA     233      ARG      CG       C8       0.390000E-01   7.97800           0
      3293 PROA     233      ARG      HG2      HC       0.285000E-01   3.02400           0
      3294 PROA     233      ARG      HG3      HC       0.285000E-01   3.02400           0
      3295 PROA     233      ARG      CD       C8       0.486000E-01   7.97800           0
      3296 PROA     233      ARG      HD2      H1       0.687000E-01   3.02400           0
      3297 PROA     233      ARG      HD3      H1       0.687000E-01   3.02400           0
      3298 PROA     233      ARG      NE       N2      -0.529500       11.9940           0
      3299 PROA     233      ARG      HE       H        0.345600       3.02400           0
      3300 PROA     233      ARG      CZ       CA       0.807600       12.0100           0
      3301 PROA     233      ARG      NH1      N2      -0.862700       9.97800           0
      3302 PROA     233      ARG      HH11     H        0.447800       3.02400           0
      3303 PROA     233      ARG      HH12     H        0.447800       3.02400           0
      3304 PROA     233      ARG      NH2      N2      -0.862700       9.97800           0
      3305 PROA     233      ARG      HH21     H        0.447800       3.02400           0
      3306 PROA     233      ARG      HH22     H        0.447800       3.02400           0
      3307 PROA     233      ARG      C        C        0.734100       12.0100           0
      3308 PROA     233      ARG      O        O       -0.589400       16.0000           0
      3309 PROA     234      ALA      N        N       -0.415700       11.9940           0
      3310 PROA     234      ALA      H        H        0.271900       3.02400           0
      3311 PROA     234      ALA      CA       CX       0.337000E-01   9.99400           0
      3312 PROA     234      ALA      HA       H1       0.823000E-01   3.02400           0
      3313 PROA     234      ALA      CB       CT      -0.182500       5.96200           0
      3314 PROA     234      ALA      HB1      HC       0.603000E-01   3.02400           0
      3315 PROA     234      ALA      HB2      HC       0.603000E-01   3.02400           0
      3316 PROA     234      ALA      HB3      HC       0.603000E-01   3.02400           0
      3317 PROA     234      ALA      C        C        0.597300       12.0100           0
      3318 PROA     234      ALA      O        O       -0.567900       16.0000           0
      3319 PROA     235      THR      N        N       -0.415700       11.9940           0
      3320 PROA     235      THR      H        H        0.271900       3.02400           0
      3321 PROA     235      THR      CA       CX      -0.389000E-01   9.99400           0
      3322 PROA     235      THR      HA       H1       0.100700       3.02400           0
      3323 PROA     235      THR      CB       3C       0.365400       9.99400           0
      3324 PROA     235      THR      HB       H1       0.430000E-02   3.02400           0
      3325 PROA     235      THR      CG2      CT      -0.243800       5.96200           0
      3326 PROA     235      THR      HG21     HC       0.642000E-01   3.02400           0
      3327 PROA     235      THR      HG22     HC       0.642000E-01   3.02400           0
      3328 PROA     235      THR      HG23     HC       0.642000E-01   3.02400           0
      3329 PROA     235      THR      OG1      OH      -0.676100       13.9840           0
      3330 PROA     235      THR      HG1      HO       0.410200       3.02400           0
      3331 PROA     235      THR      C        C        0.597300       12.0100           0
      3332 PROA     235      THR      O        O       -0.567900       16.0000           0
      3333 PROA     236      ARG      N        N       -0.347900       11.9940           0
      3334 PROA     236      ARG      H        H        0.274700       3.02400           0
      3335 PROA     236      ARG      CA       CX      -0.263700       9.99400           0
      3336 PROA     236      ARG      HA       H1       0.156000       3.02400           0
      3337 PROA     236      ARG      CB       C8      -0.700000E-03   7.97800           0
      3338 PROA     236      ARG      HB2      HC       0.327000E-01   3.02400           0
      3339 PROA     236      ARG      HB3      HC       0.327000E-01   3.02400           0
      3340 PROA     236      ARG      CG       C8       0.390000E-01   7.97800           0
      3341 PROA     236      ARG      HG2      HC       0.285000E-01   3.02400           0
      3342 PROA     236      ARG      HG3      HC       0.285000E-01   3.02400           0
      3343 PROA     236      ARG      CD       C8       0.486000E-01   7.97800           0
      3344 PROA     236      ARG      HD2      H1       0.687000E-01   3.02400           0
      3345 PROA     236      ARG      HD3      H1       0.687000E-01   3.02400           0
      3346 PROA     236      ARG      NE       N2      -0.529500       11.9940           0
      3347 PROA     236      ARG      HE       H        0.345600       3.02400           0
      3348 PROA     236      ARG      CZ       CA       0.807600       12.0100           0
      3349 PROA     236      ARG      NH1      N2      -0.862700       9.97800           0
      3350 PROA     236      ARG      HH11     H        0.447800       3.02400           0
      3351 PROA     236      ARG      HH12     H        0.447800       3.02400           0
      3352 PROA     236      ARG      NH2      N2      -0.862700       9.97800           0
      3353 PROA     236      ARG      HH21     H        0.447800       3.02400           0
      3354 PROA     236      ARG      HH22     H        0.447800       3.02400           0
      3355 PROA     236      ARG      C        C        0.734100       12.0100           0
      3356 PROA     236      ARG      O        O       -0.589400       16.0000           0
      3357 PROA     237      SER      N        N       -0.415700       11.9940           0
      3358 PROA     237      SER      H        H        0.271900       3.02400           0
      3359 PROA     237      SER      CA       CX      -0.249000E-01   9.99400           0
      3360 PROA     237      SER      HA       H1       0.843000E-01   3.02400           0
      3361 PROA     237      SER      CB       2C       0.211700       7.97800           0
      3362 PROA     237      SER      HB2      H1       0.352000E-01   3.02400           0
      3363 PROA     237      SER      HB3      H1       0.352000E-01   3.02400           0
      3364 PROA     237      SER      OG       OH      -0.654600       13.9840           0
      3365 PROA     237      SER      HG       HO       0.427500       3.02400           0
      3366 PROA     237      SER      C        C        0.597300       12.0100           0
      3367 PROA     237      SER      O        O       -0.567900       16.0000           0
      3368 PROA     238      THR      N        N       -0.415700       11.9940           0
      3369 PROA     238      THR      H        H        0.271900       3.02400           0
      3370 PROA     238      THR      CA       CX      -0.389000E-01   9.99400           0
      3371 PROA     238      THR      HA       H1       0.100700       3.02400           0
      3372 PROA     238      THR      CB       3C       0.365400       9.99400           0
      3373 PROA     238      THR      HB       H1       0.430000E-02   3.02400           0
      3374 PROA     238      THR      CG2      CT      -0.243800       5.96200           0
      3375 PROA     238      THR      HG21     HC       0.642000E-01   3.02400           0
      3376 PROA     238      THR      HG22     HC       0.642000E-01   3.02400           0
      3377 PROA     238      THR      HG23     HC       0.642000E-01   3.02400           0
      3378 PROA     238      THR      OG1      OH      -0.676100       13.9840           0
      3379 PROA     238      THR      HG1      HO       0.410200       3.02400           0
      3380 PROA     238      THR      C        C        0.597300       12.0100           0
      3381 PROA     238      THR      O        O       -0.567900       16.0000           0
      3382 PROA     239      LYS      N        N       -0.347900       11.9940           0
      3383 PROA     239      LYS      H        H        0.274700       3.02400           0
      3384 PROA     239      LYS      CA       CX      -0.240000       9.99400           0
      3385 PROA     239      LYS      HA       H1       0.142600       3.02400           0
      3386 PROA     239      LYS      CB       C8      -0.940000E-02   7.97800           0
      3387 PROA     239      LYS      HB2      HC       0.362000E-01   3.02400           0
      3388 PROA     239      LYS      HB3      HC       0.362000E-01   3.02400           0
      3389 PROA     239      LYS      CG       C8       0.187000E-01   7.97800           0
      3390 PROA     239      LYS      HG2      HC       0.103000E-01   3.02400           0
      3391 PROA     239      LYS      HG3      HC       0.103000E-01   3.02400           0
      3392 PROA     239      LYS      CD       C8      -0.479000E-01   7.97800           0
      3393 PROA     239      LYS      HD2      HC       0.621000E-01   3.02400           0
      3394 PROA     239      LYS      HD3      HC       0.621000E-01   3.02400           0
      3395 PROA     239      LYS      CE       C8      -0.143000E-01   7.97800           0
      3396 PROA     239      LYS      HE2      HP       0.113500       3.02400           0
      3397 PROA     239      LYS      HE3      HP       0.113500       3.02400           0
      3398 PROA     239      LYS      NZ       N3      -0.385400       7.96200           0
      3399 PROA     239      LYS      HZ1      H        0.340000       3.02400           0
      3400 PROA     239      LYS      HZ2      H        0.340000       3.02400           0
      3401 PROA     239      LYS      HZ3      H        0.340000       3.02400           0
      3402 PROA     239      LYS      C        C        0.734100       12.0100           0
      3403 PROA     239      LYS      O        O       -0.589400       16.0000           0
      3404 PROA     240      THR      N        N       -0.415700       11.9940           0
      3405 PROA     240      THR      H        H        0.271900       3.02400           0
      3406 PROA     240      THR      CA       CX      -0.389000E-01   9.99400           0
      3407 PROA     240      THR      HA       H1       0.100700       3.02400           0
      3408 PROA     240      THR      CB       3C       0.365400       9.99400           0
      3409 PROA     240      THR      HB       H1       0.430000E-02   3.02400           0
      3410 PROA     240      THR      CG2      CT      -0.243800       5.96200           0
      3411 PROA     240      THR      HG21     HC       0.642000E-01   3.02400           0
      3412 PROA     240      THR      HG22     HC       0.642000E-01   3.02400           0
      3413 PROA     240      THR      HG23     HC       0.642000E-01   3.02400           0
      3414 PROA     240      THR      OG1      OH      -0.676100       13.9840           0
      3415 PROA     240      THR      HG1      HO       0.410200       3.02400           0
      3416 PROA     240      THR      C        C        0.597300       12.0100           0
      3417 PROA     240      THR      O        O       -0.567900       16.0000           0
      3418 PROA     241      LEU      N        N       -0.415700       11.9940           0
      3419 PROA     241      LEU      H        H        0.271900       3.02400           0
      3420 PROA     241      LEU      CA       CX      -0.518000E-01   9.99400           0
      3421 PROA     241      LEU      HA       H1       0.922000E-01   3.02400           0
      3422 PROA     241      LEU      CB       2C      -0.110200       7.97800           0
      3423 PROA     241      LEU      HB2      HC       0.457000E-01   3.02400           0
      3424 PROA     241      LEU      HB3      HC       0.457000E-01   3.02400           0
      3425 PROA     241      LEU      CG       3C       0.353100       9.99400           0
      3426 PROA     241      LEU      HG       HC      -0.361000E-01   3.02400           0
      3427 PROA     241      LEU      CD1      CT      -0.412100       5.96200           0
      3428 PROA     241      LEU      HD11     HC       0.100000       3.02400           0
      3429 PROA     241      LEU      HD12     HC       0.100000       3.02400           0
      3430 PROA     241      LEU      HD13     HC       0.100000       3.02400           0
      3431 PROA     241      LEU      CD2      CT      -0.412100       5.96200           0
      3432 PROA     241      LEU      HD21     HC       0.100000       3.02400           0
      3433 PROA     241      LEU      HD22     HC       0.100000       3.02400           0
      3434 PROA     241      LEU      HD23     HC       0.100000       3.02400           0
      3435 PROA     241      LEU      C        C        0.597300       12.0100           0
      3436 PROA     241      LEU      O        O       -0.567900       16.0000           0
      3437 PROA     242      LYS      N        N       -0.347900       11.9940           0
      3438 PROA     242      LYS      H        H        0.274700       3.02400           0
      3439 PROA     242      LYS      CA       CX      -0.240000       9.99400           0
      3440 PROA     242      LYS      HA       H1       0.142600       3.02400           0
      3441 PROA     242      LYS      CB       C8      -0.940000E-02   7.97800           0
      3442 PROA     242      LYS      HB2      HC       0.362000E-01   3.02400           0
      3443 PROA     242      LYS      HB3      HC       0.362000E-01   3.02400           0
      3444 PROA     242      LYS      CG       C8       0.187000E-01   7.97800           0
      3445 PROA     242      LYS      HG2      HC       0.103000E-01   3.02400           0
      3446 PROA     242      LYS      HG3      HC       0.103000E-01   3.02400           0
      3447 PROA     242      LYS      CD       C8      -0.479000E-01   7.97800           0
      3448 PROA     242      LYS      HD2      HC       0.621000E-01   3.02400           0
      3449 PROA     242      LYS      HD3      HC       0.621000E-01   3.02400           0
      3450 PROA     242      LYS      CE       C8      -0.143000E-01   7.97800           0
      3451 PROA     242      LYS      HE2      HP       0.113500       3.02400           0
      3452 PROA     242      LYS      HE3      HP       0.113500       3.02400           0
      3453 PROA     242      LYS      NZ       N3      -0.385400       7.96200           0
      3454 PROA     242      LYS      HZ1      H        0.340000       3.02400           0
      3455 PROA     242      LYS      HZ2      H        0.340000       3.02400           0
      3456 PROA     242      LYS      HZ3      H        0.340000       3.02400           0
      3457 PROA     242      LYS      C        C        0.734100       12.0100           0
      3458 PROA     242      LYS      O        O       -0.589400       16.0000           0
      3459 PROA     243      VAL      N        N       -0.415700       11.9940           0
      3460 PROA     243      VAL      H        H        0.271900       3.02400           0
      3461 PROA     243      VAL      CA       CX      -0.875000E-01   9.99400           0
      3462 PROA     243      VAL      HA       H1       0.969000E-01   3.02400           0
      3463 PROA     243      VAL      CB       3C       0.298500       9.99400           0
      3464 PROA     243      VAL      HB       HC      -0.297000E-01   3.02400           0
      3465 PROA     243      VAL      CG1      CT      -0.319200       5.96200           0
      3466 PROA     243      VAL      HG11     HC       0.791000E-01   3.02400           0
      3467 PROA     243      VAL      HG12     HC       0.791000E-01   3.02400           0
      3468 PROA     243      VAL      HG13     HC       0.791000E-01   3.02400           0
      3469 PROA     243      VAL      CG2      CT      -0.319200       5.96200           0
      3470 PROA     243      VAL      HG21     HC       0.791000E-01   3.02400           0
      3471 PROA     243      VAL      HG22     HC       0.791000E-01   3.02400           0
      3472 PROA     243      VAL      HG23     HC       0.791000E-01   3.02400           0
      3473 PROA     243      VAL      C        C        0.597300       12.0100           0
      3474 PROA     243      VAL      O        O       -0.567900       16.0000           0
      3475 PROA     244      VAL      N        N       -0.415700       11.9940           0
      3476 PROA     244      VAL      H        H        0.271900       3.02400           0
      3477 PROA     244      VAL      CA       CX      -0.875000E-01   9.99400           0
      3478 PROA     244      VAL      HA       H1       0.969000E-01   3.02400           0
      3479 PROA     244      VAL      CB       3C       0.298500       9.99400           0
      3480 PROA     244      VAL      HB       HC      -0.297000E-01   3.02400           0
      3481 PROA     244      VAL      CG1      CT      -0.319200       5.96200           0
      3482 PROA     244      VAL      HG11     HC       0.791000E-01   3.02400           0
      3483 PROA     244      VAL      HG12     HC       0.791000E-01   3.02400           0
      3484 PROA     244      VAL      HG13     HC       0.791000E-01   3.02400           0
      3485 PROA     244      VAL      CG2      CT      -0.319200       5.96200           0
      3486 PROA     244      VAL      HG21     HC       0.791000E-01   3.02400           0
      3487 PROA     244      VAL      HG22     HC       0.791000E-01   3.02400           0
      3488 PROA     244      VAL      HG23     HC       0.791000E-01   3.02400           0
      3489 PROA     244      VAL      C        C        0.597300       12.0100           0
      3490 PROA     244      VAL      O        O       -0.567900       16.0000           0
      3491 PROA     245      VAL      N        N       -0.415700       11.9940           0
      3492 PROA     245      VAL      H        H        0.271900       3.02400           0
      3493 PROA     245      VAL      CA       CX      -0.875000E-01   9.99400           0
      3494 PROA     245      VAL      HA       H1       0.969000E-01   3.02400           0
      3495 PROA     245      VAL      CB       3C       0.298500       9.99400           0
      3496 PROA     245      VAL      HB       HC      -0.297000E-01   3.02400           0
      3497 PROA     245      VAL      CG1      CT      -0.319200       5.96200           0
      3498 PROA     245      VAL      HG11     HC       0.791000E-01   3.02400           0
      3499 PROA     245      VAL      HG12     HC       0.791000E-01   3.02400           0
      3500 PROA     245      VAL      HG13     HC       0.791000E-01   3.02400           0
      3501 PROA     245      VAL      CG2      CT      -0.319200       5.96200           0
      3502 PROA     245      VAL      HG21     HC       0.791000E-01   3.02400           0
      3503 PROA     245      VAL      HG22     HC       0.791000E-01   3.02400           0
      3504 PROA     245      VAL      HG23     HC       0.791000E-01   3.02400           0
      3505 PROA     245      VAL      C        C        0.597300       12.0100           0
      3506 PROA     245      VAL      O        O       -0.567900       16.0000           0
      3507 PROA     246      ALA      N        N       -0.415700       11.9940           0
      3508 PROA     246      ALA      H        H        0.271900       3.02400           0
      3509 PROA     246      ALA      CA       CX       0.337000E-01   9.99400           0
      3510 PROA     246      ALA      HA       H1       0.823000E-01   3.02400           0
      3511 PROA     246      ALA      CB       CT      -0.182500       5.96200           0
      3512 PROA     246      ALA      HB1      HC       0.603000E-01   3.02400           0
      3513 PROA     246      ALA      HB2      HC       0.603000E-01   3.02400           0
      3514 PROA     246      ALA      HB3      HC       0.603000E-01   3.02400           0
      3515 PROA     246      ALA      C        C        0.597300       12.0100           0
      3516 PROA     246      ALA      O        O       -0.567900       16.0000           0
      3517 PROA     247      VAL      N        N       -0.415700       11.9940           0
      3518 PROA     247      VAL      H        H        0.271900       3.02400           0
      3519 PROA     247      VAL      CA       CX      -0.875000E-01   9.99400           0
      3520 PROA     247      VAL      HA       H1       0.969000E-01   3.02400           0
      3521 PROA     247      VAL      CB       3C       0.298500       9.99400           0
      3522 PROA     247      VAL      HB       HC      -0.297000E-01   3.02400           0
      3523 PROA     247      VAL      CG1      CT      -0.319200       5.96200           0
      3524 PROA     247      VAL      HG11     HC       0.791000E-01   3.02400           0
      3525 PROA     247      VAL      HG12     HC       0.791000E-01   3.02400           0
      3526 PROA     247      VAL      HG13     HC       0.791000E-01   3.02400           0
      3527 PROA     247      VAL      CG2      CT      -0.319200       5.96200           0
      3528 PROA     247      VAL      HG21     HC       0.791000E-01   3.02400           0
      3529 PROA     247      VAL      HG22     HC       0.791000E-01   3.02400           0
      3530 PROA     247      VAL      HG23     HC       0.791000E-01   3.02400           0
      3531 PROA     247      VAL      C        C        0.597300       12.0100           0
      3532 PROA     247      VAL      O        O       -0.567900       16.0000           0
      3533 PROA     248      VAL      N        N       -0.415700       11.9940           0
      3534 PROA     248      VAL      H        H        0.271900       3.02400           0
      3535 PROA     248      VAL      CA       CX      -0.875000E-01   9.99400           0
      3536 PROA     248      VAL      HA       H1       0.969000E-01   3.02400           0
      3537 PROA     248      VAL      CB       3C       0.298500       9.99400           0
      3538 PROA     248      VAL      HB       HC      -0.297000E-01   3.02400           0
      3539 PROA     248      VAL      CG1      CT      -0.319200       5.96200           0
      3540 PROA     248      VAL      HG11     HC       0.791000E-01   3.02400           0
      3541 PROA     248      VAL      HG12     HC       0.791000E-01   3.02400           0
      3542 PROA     248      VAL      HG13     HC       0.791000E-01   3.02400           0
      3543 PROA     248      VAL      CG2      CT      -0.319200       5.96200           0
      3544 PROA     248      VAL      HG21     HC       0.791000E-01   3.02400           0
      3545 PROA     248      VAL      HG22     HC       0.791000E-01   3.02400           0
      3546 PROA     248      VAL      HG23     HC       0.791000E-01   3.02400           0
      3547 PROA     248      VAL      C        C        0.597300       12.0100           0
      3548 PROA     248      VAL      O        O       -0.567900       16.0000           0
      3549 PROA     249      ALA      N        N       -0.415700       11.9940           0
      3550 PROA     249      ALA      H        H        0.271900       3.02400           0
      3551 PROA     249      ALA      CA       CX       0.337000E-01   9.99400           0
      3552 PROA     249      ALA      HA       H1       0.823000E-01   3.02400           0
      3553 PROA     249      ALA      CB       CT      -0.182500       5.96200           0
      3554 PROA     249      ALA      HB1      HC       0.603000E-01   3.02400           0
      3555 PROA     249      ALA      HB2      HC       0.603000E-01   3.02400           0
      3556 PROA     249      ALA      HB3      HC       0.603000E-01   3.02400           0
      3557 PROA     249      ALA      C        C        0.597300       12.0100           0
      3558 PROA     249      ALA      O        O       -0.567900       16.0000           0
      3559 PROA     250      SER      N        N       -0.415700       11.9940           0
      3560 PROA     250      SER      H        H        0.271900       3.02400           0
      3561 PROA     250      SER      CA       CX      -0.249000E-01   9.99400           0
      3562 PROA     250      SER      HA       H1       0.843000E-01   3.02400           0
      3563 PROA     250      SER      CB       2C       0.211700       7.97800           0
      3564 PROA     250      SER      HB2      H1       0.352000E-01   3.02400           0
      3565 PROA     250      SER      HB3      H1       0.352000E-01   3.02400           0
      3566 PROA     250      SER      OG       OH      -0.654600       13.9840           0
      3567 PROA     250      SER      HG       HO       0.427500       3.02400           0
      3568 PROA     250      SER      C        C        0.597300       12.0100           0
      3569 PROA     250      SER      O        O       -0.567900       16.0000           0
      3570 PROA     251      PHE      N        N       -0.415700       11.9940           0
      3571 PROA     251      PHE      H        H        0.271900       3.02400           0
      3572 PROA     251      PHE      CA       CX      -0.240000E-02   9.99400           0
      3573 PROA     251      PHE      HA       H1       0.978000E-01   3.02400           0
      3574 PROA     251      PHE      CB       CT      -0.343000E-01   7.97800           0
      3575 PROA     251      PHE      HB2      HC       0.295000E-01   3.02400           0
      3576 PROA     251      PHE      HB3      HC       0.295000E-01   3.02400           0
      3577 PROA     251      PHE      CG       CA       0.118000E-01   12.0100           0
      3578 PROA     251      PHE      CD1      CA      -0.125600       9.99400           0
      3579 PROA     251      PHE      HD1      HA       0.133000       3.02400           0
      3580 PROA     251      PHE      CE1      CA      -0.170400       9.99400           0
      3581 PROA     251      PHE      HE1      HA       0.143000       3.02400           0
      3582 PROA     251      PHE      CZ       CA      -0.107200       9.99400           0
      3583 PROA     251      PHE      HZ       HA       0.129700       3.02400           0
      3584 PROA     251      PHE      CE2      CA      -0.170400       9.99400           0
      3585 PROA     251      PHE      HE2      HA       0.143000       3.02400           0
      3586 PROA     251      PHE      CD2      CA      -0.125600       9.99400           0
      3587 PROA     251      PHE      HD2      HA       0.133000       3.02400           0
      3588 PROA     251      PHE      C        C        0.597300       12.0100           0
      3589 PROA     251      PHE      O        O       -0.567900       16.0000           0
      3590 PROA     252      PHE      N        N       -0.415700       11.9940           0
      3591 PROA     252      PHE      H        H        0.271900       3.02400           0
      3592 PROA     252      PHE      CA       CX      -0.240000E-02   9.99400           0
      3593 PROA     252      PHE      HA       H1       0.978000E-01   3.02400           0
      3594 PROA     252      PHE      CB       CT      -0.343000E-01   7.97800           0
      3595 PROA     252      PHE      HB2      HC       0.295000E-01   3.02400           0
      3596 PROA     252      PHE      HB3      HC       0.295000E-01   3.02400           0
      3597 PROA     252      PHE      CG       CA       0.118000E-01   12.0100           0
      3598 PROA     252      PHE      CD1      CA      -0.125600       9.99400           0
      3599 PROA     252      PHE      HD1      HA       0.133000       3.02400           0
      3600 PROA     252      PHE      CE1      CA      -0.170400       9.99400           0
      3601 PROA     252      PHE      HE1      HA       0.143000       3.02400           0
      3602 PROA     252      PHE      CZ       CA      -0.107200       9.99400           0
      3603 PROA     252      PHE      HZ       HA       0.129700       3.02400           0
      3604 PROA     252      PHE      CE2      CA      -0.170400       9.99400           0
      3605 PROA     252      PHE      HE2      HA       0.143000       3.02400           0
      3606 PROA     252      PHE      CD2      CA      -0.125600       9.99400           0
      3607 PROA     252      PHE      HD2      HA       0.133000       3.02400           0
      3608 PROA     252      PHE      C        C        0.597300       12.0100           0
      3609 PROA     252      PHE      O        O       -0.567900       16.0000           0
      3610 PROA     253      ILE      N        N       -0.415700       11.9940           0
      3611 PROA     253      ILE      H        H        0.271900       3.02400           0
      3612 PROA     253      ILE      CA       CX      -0.597000E-01   9.99400           0
      3613 PROA     253      ILE      HA       H1       0.869000E-01   3.02400           0
      3614 PROA     253      ILE      CB       3C       0.130300       9.99400           0
      3615 PROA     253      ILE      HB       HC       0.187000E-01   3.02400           0
      3616 PROA     253      ILE      CG2      CT      -0.320400       5.96200           0
      3617 PROA     253      ILE      HG21     HC       0.882000E-01   3.02400           0
      3618 PROA     253      ILE      HG22     HC       0.882000E-01   3.02400           0
      3619 PROA     253      ILE      HG23     HC       0.882000E-01   3.02400           0
      3620 PROA     253      ILE      CG1      2C      -0.430000E-01   7.97800           0
      3621 PROA     253      ILE      HG12     HC       0.236000E-01   3.02400           0
      3622 PROA     253      ILE      HG13     HC       0.236000E-01   3.02400           0
      3623 PROA     253      ILE      CD1      CT      -0.660000E-01   5.96200           0
      3624 PROA     253      ILE      HD11     HC       0.186000E-01   3.02400           0
      3625 PROA     253      ILE      HD12     HC       0.186000E-01   3.02400           0
      3626 PROA     253      ILE      HD13     HC       0.186000E-01   3.02400           0
      3627 PROA     253      ILE      C        C        0.597300       12.0100           0
      3628 PROA     253      ILE      O        O       -0.567900       16.0000           0
      3629 PROA     254      PHE      N        N       -0.415700       11.9940           0
      3630 PROA     254      PHE      H        H        0.271900       3.02400           0
      3631 PROA     254      PHE      CA       CX      -0.240000E-02   9.99400           0
      3632 PROA     254      PHE      HA       H1       0.978000E-01   3.02400           0
      3633 PROA     254      PHE      CB       CT      -0.343000E-01   7.97800           0
      3634 PROA     254      PHE      HB2      HC       0.295000E-01   3.02400           0
      3635 PROA     254      PHE      HB3      HC       0.295000E-01   3.02400           0
      3636 PROA     254      PHE      CG       CA       0.118000E-01   12.0100           0
      3637 PROA     254      PHE      CD1      CA      -0.125600       9.99400           0
      3638 PROA     254      PHE      HD1      HA       0.133000       3.02400           0
      3639 PROA     254      PHE      CE1      CA      -0.170400       9.99400           0
      3640 PROA     254      PHE      HE1      HA       0.143000       3.02400           0
      3641 PROA     254      PHE      CZ       CA      -0.107200       9.99400           0
      3642 PROA     254      PHE      HZ       HA       0.129700       3.02400           0
      3643 PROA     254      PHE      CE2      CA      -0.170400       9.99400           0
      3644 PROA     254      PHE      HE2      HA       0.143000       3.02400           0
      3645 PROA     254      PHE      CD2      CA      -0.125600       9.99400           0
      3646 PROA     254      PHE      HD2      HA       0.133000       3.02400           0
      3647 PROA     254      PHE      C        C        0.597300       12.0100           0
      3648 PROA     254      PHE      O        O       -0.567900       16.0000           0
      3649 PROA     255      TRP      N        N       -0.415700       11.9940           0
      3650 PROA     255      TRP      H        H        0.271900       3.02400           0
      3651 PROA     255      TRP      CA       CX      -0.275000E-01   9.99400           0
      3652 PROA     255      TRP      HA       H1       0.112300       3.02400           0
      3653 PROA     255      TRP      CB       CT      -0.500000E-02   7.97800           0
      3654 PROA     255      TRP      HB2      HC       0.339000E-01   3.02400           0
      3655 PROA     255      TRP      HB3      HC       0.339000E-01   3.02400           0
      3656 PROA     255      TRP      CG       C*      -0.141500       12.0100           0
      3657 PROA     255      TRP      CD1      CW      -0.163800       9.99400           0
      3658 PROA     255      TRP      HD1      H4       0.206200       3.02400           0
      3659 PROA     255      TRP      NE1      NA      -0.341800       11.9940           0
      3660 PROA     255      TRP      HE1      H        0.341200       3.02400           0
      3661 PROA     255      TRP      CE2      CN       0.138000       12.0100           0
      3662 PROA     255      TRP      CZ2      CA      -0.260100       9.99400           0
      3663 PROA     255      TRP      HZ2      HA       0.157200       3.02400           0
      3664 PROA     255      TRP      CH2      CA      -0.113400       9.99400           0
      3665 PROA     255      TRP      HH2      HA       0.141700       3.02400           0
      3666 PROA     255      TRP      CZ3      CA      -0.197200       9.99400           0
      3667 PROA     255      TRP      HZ3      HA       0.144700       3.02400           0
      3668 PROA     255      TRP      CE3      CA      -0.238700       9.99400           0
      3669 PROA     255      TRP      HE3      HA       0.170000       3.02400           0
      3670 PROA     255      TRP      CD2      CB       0.124300       12.0100           0
      3671 PROA     255      TRP      C        C        0.597300       12.0100           0
      3672 PROA     255      TRP      O        O       -0.567900       16.0000           0
      3673 PROA     256      LEU      N        N       -0.415700       11.9940           0
      3674 PROA     256      LEU      H        H        0.271900       3.02400           0
      3675 PROA     256      LEU      CA       CX      -0.518000E-01   9.99400           0
      3676 PROA     256      LEU      HA       H1       0.922000E-01   3.02400           0
      3677 PROA     256      LEU      CB       2C      -0.110200       7.97800           0
      3678 PROA     256      LEU      HB2      HC       0.457000E-01   3.02400           0
      3679 PROA     256      LEU      HB3      HC       0.457000E-01   3.02400           0
      3680 PROA     256      LEU      CG       3C       0.353100       9.99400           0
      3681 PROA     256      LEU      HG       HC      -0.361000E-01   3.02400           0
      3682 PROA     256      LEU      CD1      CT      -0.412100       5.96200           0
      3683 PROA     256      LEU      HD11     HC       0.100000       3.02400           0
      3684 PROA     256      LEU      HD12     HC       0.100000       3.02400           0
      3685 PROA     256      LEU      HD13     HC       0.100000       3.02400           0
      3686 PROA     256      LEU      CD2      CT      -0.412100       5.96200           0
      3687 PROA     256      LEU      HD21     HC       0.100000       3.02400           0
      3688 PROA     256      LEU      HD22     HC       0.100000       3.02400           0
      3689 PROA     256      LEU      HD23     HC       0.100000       3.02400           0
      3690 PROA     256      LEU      C        C        0.597300       12.0100           0
      3691 PROA     256      LEU      O        O       -0.567900       16.0000           0
      3692 PROA     257      PRO      N        N       -0.254800       14.0100           0
      3693 PROA     257      PRO      CD       CT       0.192000E-01   7.97800           0
      3694 PROA     257      PRO      HD2      H1       0.391000E-01   3.02400           0
      3695 PROA     257      PRO      HD3      H1       0.391000E-01   3.02400           0
      3696 PROA     257      PRO      CG       CT       0.189000E-01   7.97800           0
      3697 PROA     257      PRO      HG2      HC       0.213000E-01   3.02400           0
      3698 PROA     257      PRO      HG3      HC       0.213000E-01   3.02400           0
      3699 PROA     257      PRO      CB       CT      -0.700000E-02   7.97800           0
      3700 PROA     257      PRO      HB2      HC       0.253000E-01   3.02400           0
      3701 PROA     257      PRO      HB3      HC       0.253000E-01   3.02400           0
      3702 PROA     257      PRO      CA       CX      -0.266000E-01   9.99400           0
      3703 PROA     257      PRO      HA       H1       0.641000E-01   3.02400           0
      3704 PROA     257      PRO      C        C        0.589600       12.0100           0
      3705 PROA     257      PRO      O        O       -0.574800       16.0000           0
      3706 PROA     258      TYR      N        N       -0.415700       11.9940           0
      3707 PROA     258      TYR      H        H        0.271900       3.02400           0
      3708 PROA     258      TYR      CA       CX      -0.140000E-02   9.99400           0
      3709 PROA     258      TYR      HA       H1       0.876000E-01   3.02400           0
      3710 PROA     258      TYR      CB       CT      -0.152000E-01   7.97800           0
      3711 PROA     258      TYR      HB2      HC       0.295000E-01   3.02400           0
      3712 PROA     258      TYR      HB3      HC       0.295000E-01   3.02400           0
      3713 PROA     258      TYR      CG       CA      -0.110000E-02   12.0100           0
      3714 PROA     258      TYR      CD1      CA      -0.190600       9.99400           0
      3715 PROA     258      TYR      HD1      HA       0.169900       3.02400           0
      3716 PROA     258      TYR      CE1      CA      -0.234100       9.99400           0
      3717 PROA     258      TYR      HE1      HA       0.165600       3.02400           0
      3718 PROA     258      TYR      CZ       C        0.322600       12.0100           0
      3719 PROA     258      TYR      OH       OH      -0.557900       13.9840           0
      3720 PROA     258      TYR      HH       HO       0.399200       3.02400           0
      3721 PROA     258      TYR      CE2      CA      -0.234100       9.99400           0
      3722 PROA     258      TYR      HE2      HA       0.165600       3.02400           0
      3723 PROA     258      TYR      CD2      CA      -0.190600       9.99400           0
      3724 PROA     258      TYR      HD2      HA       0.169900       3.02400           0
      3725 PROA     258      TYR      C        C        0.597300       12.0100           0
      3726 PROA     258      TYR      O        O       -0.567900       16.0000           0
      3727 PROA     259      GLN      N        N       -0.415700       11.9940           0
      3728 PROA     259      GLN      H        H        0.271900       3.02400           0
      3729 PROA     259      GLN      CA       CX      -0.310000E-02   9.99400           0
      3730 PROA     259      GLN      HA       H1       0.850000E-01   3.02400           0
      3731 PROA     259      GLN      CB       2C      -0.360000E-02   7.97800           0
      3732 PROA     259      GLN      HB2      HC       0.171000E-01   3.02400           0
      3733 PROA     259      GLN      HB3      HC       0.171000E-01   3.02400           0
      3734 PROA     259      GLN      CG       2C      -0.645000E-01   7.97800           0
      3735 PROA     259      GLN      HG2      HC       0.352000E-01   3.02400           0
      3736 PROA     259      GLN      HG3      HC       0.352000E-01   3.02400           0
      3737 PROA     259      GLN      CD       C        0.695100       12.0100           0
      3738 PROA     259      GLN      OE1      O       -0.608600       16.0000           0
      3739 PROA     259      GLN      NE2      N       -0.940700       9.97800           0
      3740 PROA     259      GLN      HE21     H        0.425100       3.02400           0
      3741 PROA     259      GLN      HE22     H        0.425100       3.02400           0
      3742 PROA     259      GLN      C        C        0.597300       12.0100           0
      3743 PROA     259      GLN      O        O       -0.567900       16.0000           0
      3744 PROA     260      VAL      N        N       -0.415700       11.9940           0
      3745 PROA     260      VAL      H        H        0.271900       3.02400           0
      3746 PROA     260      VAL      CA       CX      -0.875000E-01   9.99400           0
      3747 PROA     260      VAL      HA       H1       0.969000E-01   3.02400           0
      3748 PROA     260      VAL      CB       3C       0.298500       9.99400           0
      3749 PROA     260      VAL      HB       HC      -0.297000E-01   3.02400           0
      3750 PROA     260      VAL      CG1      CT      -0.319200       5.96200           0
      3751 PROA     260      VAL      HG11     HC       0.791000E-01   3.02400           0
      3752 PROA     260      VAL      HG12     HC       0.791000E-01   3.02400           0
      3753 PROA     260      VAL      HG13     HC       0.791000E-01   3.02400           0
      3754 PROA     260      VAL      CG2      CT      -0.319200       5.96200           0
      3755 PROA     260      VAL      HG21     HC       0.791000E-01   3.02400           0
      3756 PROA     260      VAL      HG22     HC       0.791000E-01   3.02400           0
      3757 PROA     260      VAL      HG23     HC       0.791000E-01   3.02400           0
      3758 PROA     260      VAL      C        C        0.597300       12.0100           0
      3759 PROA     260      VAL      O        O       -0.567900       16.0000           0
      3760 PROA     261      THR      N        N       -0.415700       11.9940           0
      3761 PROA     261      THR      H        H        0.271900       3.02400           0
      3762 PROA     261      THR      CA       CX      -0.389000E-01   9.99400           0
      3763 PROA     261      THR      HA       H1       0.100700       3.02400           0
      3764 PROA     261      THR      CB       3C       0.365400       9.99400           0
      3765 PROA     261      THR      HB       H1       0.430000E-02   3.02400           0
      3766 PROA     261      THR      CG2      CT      -0.243800       5.96200           0
      3767 PROA     261      THR      HG21     HC       0.642000E-01   3.02400           0
      3768 PROA     261      THR      HG22     HC       0.642000E-01   3.02400           0
      3769 PROA     261      THR      HG23     HC       0.642000E-01   3.02400           0
      3770 PROA     261      THR      OG1      OH      -0.676100       13.9840           0
      3771 PROA     261      THR      HG1      HO       0.410200       3.02400           0
      3772 PROA     261      THR      C        C        0.597300       12.0100           0
      3773 PROA     261      THR      O        O       -0.567900       16.0000           0
      3774 PROA     262      GLY      N        N       -0.415700       11.9940           0
      3775 PROA     262      GLY      H        H        0.271900       3.02400           0
      3776 PROA     262      GLY      CA       CX      -0.252000E-01   7.97800           0
      3777 PROA     262      GLY      HA2      H1       0.698000E-01   3.02400           0
      3778 PROA     262      GLY      HA3      H1       0.698000E-01   3.02400           0
      3779 PROA     262      GLY      C        C        0.597300       12.0100           0
      3780 PROA     262      GLY      O        O       -0.567900       16.0000           0
      3781 PROA     263      ILE      N        N       -0.415700       11.9940           0
      3782 PROA     263      ILE      H        H        0.271900       3.02400           0
      3783 PROA     263      ILE      CA       CX      -0.597000E-01   9.99400           0
      3784 PROA     263      ILE      HA       H1       0.869000E-01   3.02400           0
      3785 PROA     263      ILE      CB       3C       0.130300       9.99400           0
      3786 PROA     263      ILE      HB       HC       0.187000E-01   3.02400           0
      3787 PROA     263      ILE      CG2      CT      -0.320400       5.96200           0
      3788 PROA     263      ILE      HG21     HC       0.882000E-01   3.02400           0
      3789 PROA     263      ILE      HG22     HC       0.882000E-01   3.02400           0
      3790 PROA     263      ILE      HG23     HC       0.882000E-01   3.02400           0
      3791 PROA     263      ILE      CG1      2C      -0.430000E-01   7.97800           0
      3792 PROA     263      ILE      HG12     HC       0.236000E-01   3.02400           0
      3793 PROA     263      ILE      HG13     HC       0.236000E-01   3.02400           0
      3794 PROA     263      ILE      CD1      CT      -0.660000E-01   5.96200           0
      3795 PROA     263      ILE      HD11     HC       0.186000E-01   3.02400           0
      3796 PROA     263      ILE      HD12     HC       0.186000E-01   3.02400           0
      3797 PROA     263      ILE      HD13     HC       0.186000E-01   3.02400           0
      3798 PROA     263      ILE      C        C        0.597300       12.0100           0
      3799 PROA     263      ILE      O        O       -0.567900       16.0000           0
      3800 PROA     264      MET      N        N       -0.415700       11.9940           0
      3801 PROA     264      MET      H        H        0.271900       3.02400           0
      3802 PROA     264      MET      CA       CX      -0.237000E-01   9.99400           0
      3803 PROA     264      MET      HA       H1       0.880000E-01   3.02400           0
      3804 PROA     264      MET      CB       2C       0.342000E-01   7.97800           0
      3805 PROA     264      MET      HB2      HC       0.241000E-01   3.02400           0
      3806 PROA     264      MET      HB3      HC       0.241000E-01   3.02400           0
      3807 PROA     264      MET      CG       2C       0.180000E-02   7.97800           0
      3808 PROA     264      MET      HG2      H1       0.440000E-01   3.02400           0
      3809 PROA     264      MET      HG3      H1       0.440000E-01   3.02400           0
      3810 PROA     264      MET      SD       S       -0.273700       32.0600           0
      3811 PROA     264      MET      CE       CT      -0.536000E-01   5.96200           0
      3812 PROA     264      MET      HE1      H1       0.684000E-01   3.02400           0
      3813 PROA     264      MET      HE2      H1       0.684000E-01   3.02400           0
      3814 PROA     264      MET      HE3      H1       0.684000E-01   3.02400           0
      3815 PROA     264      MET      C        C        0.597300       12.0100           0
      3816 PROA     264      MET      O        O       -0.567900       16.0000           0
      3817 PROA     265      MET      N        N       -0.415700       11.9940           0
      3818 PROA     265      MET      H        H        0.271900       3.02400           0
      3819 PROA     265      MET      CA       CX      -0.237000E-01   9.99400           0
      3820 PROA     265      MET      HA       H1       0.880000E-01   3.02400           0
      3821 PROA     265      MET      CB       2C       0.342000E-01   7.97800           0
      3822 PROA     265      MET      HB2      HC       0.241000E-01   3.02400           0
      3823 PROA     265      MET      HB3      HC       0.241000E-01   3.02400           0
      3824 PROA     265      MET      CG       2C       0.180000E-02   7.97800           0
      3825 PROA     265      MET      HG2      H1       0.440000E-01   3.02400           0
      3826 PROA     265      MET      HG3      H1       0.440000E-01   3.02400           0
      3827 PROA     265      MET      SD       S       -0.273700       32.0600           0
      3828 PROA     265      MET      CE       CT      -0.536000E-01   5.96200           0
      3829 PROA     265      MET      HE1      H1       0.684000E-01   3.02400           0
      3830 PROA     265      MET      HE2      H1       0.684000E-01   3.02400           0
      3831 PROA     265      MET      HE3      H1       0.684000E-01   3.02400           0
      3832 PROA     265      MET      C        C        0.597300       12.0100           0
      3833 PROA     265      MET      O        O       -0.567900       16.0000           0
      3834 PROA     266      SER      N        N       -0.415700       11.9940           0
      3835 PROA     266      SER      H        H        0.271900       3.02400           0
      3836 PROA     266      SER      CA       CX      -0.249000E-01   9.99400           0
      3837 PROA     266      SER      HA       H1       0.843000E-01   3.02400           0
      3838 PROA     266      SER      CB       2C       0.211700       7.97800           0
      3839 PROA     266      SER      HB2      H1       0.352000E-01   3.02400           0
      3840 PROA     266      SER      HB3      H1       0.352000E-01   3.02400           0
      3841 PROA     266      SER      OG       OH      -0.654600       13.9840           0
      3842 PROA     266      SER      HG       HO       0.427500       3.02400           0
      3843 PROA     266      SER      C        C        0.597300       12.0100           0
      3844 PROA     266      SER      O        O       -0.567900       16.0000           0
      3845 PROA     267      PHE      N        N       -0.415700       11.9940           0
      3846 PROA     267      PHE      H        H        0.271900       3.02400           0
      3847 PROA     267      PHE      CA       CX      -0.240000E-02   9.99400           0
      3848 PROA     267      PHE      HA       H1       0.978000E-01   3.02400           0
      3849 PROA     267      PHE      CB       CT      -0.343000E-01   7.97800           0
      3850 PROA     267      PHE      HB2      HC       0.295000E-01   3.02400           0
      3851 PROA     267      PHE      HB3      HC       0.295000E-01   3.02400           0
      3852 PROA     267      PHE      CG       CA       0.118000E-01   12.0100           0
      3853 PROA     267      PHE      CD1      CA      -0.125600       9.99400           0
      3854 PROA     267      PHE      HD1      HA       0.133000       3.02400           0
      3855 PROA     267      PHE      CE1      CA      -0.170400       9.99400           0
      3856 PROA     267      PHE      HE1      HA       0.143000       3.02400           0
      3857 PROA     267      PHE      CZ       CA      -0.107200       9.99400           0
      3858 PROA     267      PHE      HZ       HA       0.129700       3.02400           0
      3859 PROA     267      PHE      CE2      CA      -0.170400       9.99400           0
      3860 PROA     267      PHE      HE2      HA       0.143000       3.02400           0
      3861 PROA     267      PHE      CD2      CA      -0.125600       9.99400           0
      3862 PROA     267      PHE      HD2      HA       0.133000       3.02400           0
      3863 PROA     267      PHE      C        C        0.597300       12.0100           0
      3864 PROA     267      PHE      O        O       -0.567900       16.0000           0
      3865 PROA     268      LEU      N        N       -0.415700       11.9940           0
      3866 PROA     268      LEU      H        H        0.271900       3.02400           0
      3867 PROA     268      LEU      CA       CX      -0.518000E-01   9.99400           0
      3868 PROA     268      LEU      HA       H1       0.922000E-01   3.02400           0
      3869 PROA     268      LEU      CB       2C      -0.110200       7.97800           0
      3870 PROA     268      LEU      HB2      HC       0.457000E-01   3.02400           0
      3871 PROA     268      LEU      HB3      HC       0.457000E-01   3.02400           0
      3872 PROA     268      LEU      CG       3C       0.353100       9.99400           0
      3873 PROA     268      LEU      HG       HC      -0.361000E-01   3.02400           0
      3874 PROA     268      LEU      CD1      CT      -0.412100       5.96200           0
      3875 PROA     268      LEU      HD11     HC       0.100000       3.02400           0
      3876 PROA     268      LEU      HD12     HC       0.100000       3.02400           0
      3877 PROA     268      LEU      HD13     HC       0.100000       3.02400           0
      3878 PROA     268      LEU      CD2      CT      -0.412100       5.96200           0
      3879 PROA     268      LEU      HD21     HC       0.100000       3.02400           0
      3880 PROA     268      LEU      HD22     HC       0.100000       3.02400           0
      3881 PROA     268      LEU      HD23     HC       0.100000       3.02400           0
      3882 PROA     268      LEU      C        C        0.597300       12.0100           0
      3883 PROA     268      LEU      O        O       -0.567900       16.0000           0
      3884 PROA     269      GLU      N        N       -0.516300       11.9940           0
      3885 PROA     269      GLU      H        H        0.293600       3.02400           0
      3886 PROA     269      GLU      CA       CX       0.397000E-01   9.99400           0
      3887 PROA     269      GLU      HA       H1       0.110500       3.02400           0
      3888 PROA     269      GLU      CB       2C       0.560000E-01   7.97800           0
      3889 PROA     269      GLU      HB2      HC      -0.173000E-01   3.02400           0
      3890 PROA     269      GLU      HB3      HC      -0.173000E-01   3.02400           0
      3891 PROA     269      GLU      CG       2C       0.136000E-01   7.97800           0
      3892 PROA     269      GLU      HG2      HC      -0.425000E-01   3.02400           0
      3893 PROA     269      GLU      HG3      HC      -0.425000E-01   3.02400           0
      3894 PROA     269      GLU      CD       CO       0.805400       12.0100           0
      3895 PROA     269      GLU      OE1      O2      -0.818800       16.0000           0
      3896 PROA     269      GLU      OE2      O2      -0.818800       16.0000           0
      3897 PROA     269      GLU      C        C        0.536600       12.0100           0
      3898 PROA     269      GLU      O        O       -0.581900       16.0000           0
      3899 PROA     270      PRO      N        N       -0.254800       14.0100           0
      3900 PROA     270      PRO      CD       CT       0.192000E-01   7.97800           0
      3901 PROA     270      PRO      HD2      H1       0.391000E-01   3.02400           0
      3902 PROA     270      PRO      HD3      H1       0.391000E-01   3.02400           0
      3903 PROA     270      PRO      CG       CT       0.189000E-01   7.97800           0
      3904 PROA     270      PRO      HG2      HC       0.213000E-01   3.02400           0
      3905 PROA     270      PRO      HG3      HC       0.213000E-01   3.02400           0
      3906 PROA     270      PRO      CB       CT      -0.700000E-02   7.97800           0
      3907 PROA     270      PRO      HB2      HC       0.253000E-01   3.02400           0
      3908 PROA     270      PRO      HB3      HC       0.253000E-01   3.02400           0
      3909 PROA     270      PRO      CA       CX      -0.266000E-01   9.99400           0
      3910 PROA     270      PRO      HA       H1       0.641000E-01   3.02400           0
      3911 PROA     270      PRO      C        C        0.589600       12.0100           0
      3912 PROA     270      PRO      O        O       -0.574800       16.0000           0
      3913 PROA     271      SER      N        N       -0.415700       11.9940           0
      3914 PROA     271      SER      H        H        0.271900       3.02400           0
      3915 PROA     271      SER      CA       CX      -0.249000E-01   9.99400           0
      3916 PROA     271      SER      HA       H1       0.843000E-01   3.02400           0
      3917 PROA     271      SER      CB       2C       0.211700       7.97800           0
      3918 PROA     271      SER      HB2      H1       0.352000E-01   3.02400           0
      3919 PROA     271      SER      HB3      H1       0.352000E-01   3.02400           0
      3920 PROA     271      SER      OG       OH      -0.654600       13.9840           0
      3921 PROA     271      SER      HG       HO       0.427500       3.02400           0
      3922 PROA     271      SER      C        C        0.597300       12.0100           0
      3923 PROA     271      SER      O        O       -0.567900       16.0000           0
      3924 PROA     272      SER      N        N       -0.415700       11.9940           0
      3925 PROA     272      SER      H        H        0.271900       3.02400           0
      3926 PROA     272      SER      CA       CX      -0.249000E-01   9.99400           0
      3927 PROA     272      SER      HA       H1       0.843000E-01   3.02400           0
      3928 PROA     272      SER      CB       2C       0.211700       7.97800           0
      3929 PROA     272      SER      HB2      H1       0.352000E-01   3.02400           0
      3930 PROA     272      SER      HB3      H1       0.352000E-01   3.02400           0
      3931 PROA     272      SER      OG       OH      -0.654600       13.9840           0
      3932 PROA     272      SER      HG       HO       0.427500       3.02400           0
      3933 PROA     272      SER      C        C        0.597300       12.0100           0
      3934 PROA     272      SER      O        O       -0.567900       16.0000           0
      3935 PROA     273      PRO      N        N       -0.254800       14.0100           0
      3936 PROA     273      PRO      CD       CT       0.192000E-01   7.97800           0
      3937 PROA     273      PRO      HD2      H1       0.391000E-01   3.02400           0
      3938 PROA     273      PRO      HD3      H1       0.391000E-01   3.02400           0
      3939 PROA     273      PRO      CG       CT       0.189000E-01   7.97800           0
      3940 PROA     273      PRO      HG2      HC       0.213000E-01   3.02400           0
      3941 PROA     273      PRO      HG3      HC       0.213000E-01   3.02400           0
      3942 PROA     273      PRO      CB       CT      -0.700000E-02   7.97800           0
      3943 PROA     273      PRO      HB2      HC       0.253000E-01   3.02400           0
      3944 PROA     273      PRO      HB3      HC       0.253000E-01   3.02400           0
      3945 PROA     273      PRO      CA       CX      -0.266000E-01   9.99400           0
      3946 PROA     273      PRO      HA       H1       0.641000E-01   3.02400           0
      3947 PROA     273      PRO      C        C        0.589600       12.0100           0
      3948 PROA     273      PRO      O        O       -0.574800       16.0000           0
      3949 PROA     274      THR      N        N       -0.415700       11.9940           0
      3950 PROA     274      THR      H        H        0.271900       3.02400           0
      3951 PROA     274      THR      CA       CX      -0.389000E-01   9.99400           0
      3952 PROA     274      THR      HA       H1       0.100700       3.02400           0
      3953 PROA     274      THR      CB       3C       0.365400       9.99400           0
      3954 PROA     274      THR      HB       H1       0.430000E-02   3.02400           0
      3955 PROA     274      THR      CG2      CT      -0.243800       5.96200           0
      3956 PROA     274      THR      HG21     HC       0.642000E-01   3.02400           0
      3957 PROA     274      THR      HG22     HC       0.642000E-01   3.02400           0
      3958 PROA     274      THR      HG23     HC       0.642000E-01   3.02400           0
      3959 PROA     274      THR      OG1      OH      -0.676100       13.9840           0
      3960 PROA     274      THR      HG1      HO       0.410200       3.02400           0
      3961 PROA     274      THR      C        C        0.597300       12.0100           0
      3962 PROA     274      THR      O        O       -0.567900       16.0000           0
      3963 PROA     275      PHE      N        N       -0.415700       11.9940           0
      3964 PROA     275      PHE      H        H        0.271900       3.02400           0
      3965 PROA     275      PHE      CA       CX      -0.240000E-02   9.99400           0
      3966 PROA     275      PHE      HA       H1       0.978000E-01   3.02400           0
      3967 PROA     275      PHE      CB       CT      -0.343000E-01   7.97800           0
      3968 PROA     275      PHE      HB2      HC       0.295000E-01   3.02400           0
      3969 PROA     275      PHE      HB3      HC       0.295000E-01   3.02400           0
      3970 PROA     275      PHE      CG       CA       0.118000E-01   12.0100           0
      3971 PROA     275      PHE      CD1      CA      -0.125600       9.99400           0
      3972 PROA     275      PHE      HD1      HA       0.133000       3.02400           0
      3973 PROA     275      PHE      CE1      CA      -0.170400       9.99400           0
      3974 PROA     275      PHE      HE1      HA       0.143000       3.02400           0
      3975 PROA     275      PHE      CZ       CA      -0.107200       9.99400           0
      3976 PROA     275      PHE      HZ       HA       0.129700       3.02400           0
      3977 PROA     275      PHE      CE2      CA      -0.170400       9.99400           0
      3978 PROA     275      PHE      HE2      HA       0.143000       3.02400           0
      3979 PROA     275      PHE      CD2      CA      -0.125600       9.99400           0
      3980 PROA     275      PHE      HD2      HA       0.133000       3.02400           0
      3981 PROA     275      PHE      C        C        0.597300       12.0100           0
      3982 PROA     275      PHE      O        O       -0.567900       16.0000           0
      3983 PROA     276      LEU      N        N       -0.415700       11.9940           0
      3984 PROA     276      LEU      H        H        0.271900       3.02400           0
      3985 PROA     276      LEU      CA       CX      -0.518000E-01   9.99400           0
      3986 PROA     276      LEU      HA       H1       0.922000E-01   3.02400           0
      3987 PROA     276      LEU      CB       2C      -0.110200       7.97800           0
      3988 PROA     276      LEU      HB2      HC       0.457000E-01   3.02400           0
      3989 PROA     276      LEU      HB3      HC       0.457000E-01   3.02400           0
      3990 PROA     276      LEU      CG       3C       0.353100       9.99400           0
      3991 PROA     276      LEU      HG       HC      -0.361000E-01   3.02400           0
      3992 PROA     276      LEU      CD1      CT      -0.412100       5.96200           0
      3993 PROA     276      LEU      HD11     HC       0.100000       3.02400           0
      3994 PROA     276      LEU      HD12     HC       0.100000       3.02400           0
      3995 PROA     276      LEU      HD13     HC       0.100000       3.02400           0
      3996 PROA     276      LEU      CD2      CT      -0.412100       5.96200           0
      3997 PROA     276      LEU      HD21     HC       0.100000       3.02400           0
      3998 PROA     276      LEU      HD22     HC       0.100000       3.02400           0
      3999 PROA     276      LEU      HD23     HC       0.100000       3.02400           0
      4000 PROA     276      LEU      C        C        0.597300       12.0100           0
      4001 PROA     276      LEU      O        O       -0.567900       16.0000           0
      4002 PROA     277      LEU      N        N       -0.415700       11.9940           0
      4003 PROA     277      LEU      H        H        0.271900       3.02400           0
      4004 PROA     277      LEU      CA       CX      -0.518000E-01   9.99400           0
      4005 PROA     277      LEU      HA       H1       0.922000E-01   3.02400           0
      4006 PROA     277      LEU      CB       2C      -0.110200       7.97800           0
      4007 PROA     277      LEU      HB2      HC       0.457000E-01   3.02400           0
      4008 PROA     277      LEU      HB3      HC       0.457000E-01   3.02400           0
      4009 PROA     277      LEU      CG       3C       0.353100       9.99400           0
      4010 PROA     277      LEU      HG       HC      -0.361000E-01   3.02400           0
      4011 PROA     277      LEU      CD1      CT      -0.412100       5.96200           0
      4012 PROA     277      LEU      HD11     HC       0.100000       3.02400           0
      4013 PROA     277      LEU      HD12     HC       0.100000       3.02400           0
      4014 PROA     277      LEU      HD13     HC       0.100000       3.02400           0
      4015 PROA     277      LEU      CD2      CT      -0.412100       5.96200           0
      4016 PROA     277      LEU      HD21     HC       0.100000       3.02400           0
      4017 PROA     277      LEU      HD22     HC       0.100000       3.02400           0
      4018 PROA     277      LEU      HD23     HC       0.100000       3.02400           0
      4019 PROA     277      LEU      C        C        0.597300       12.0100           0
      4020 PROA     277      LEU      O        O       -0.567900       16.0000           0
      4021 PROA     278      LEU      N        N       -0.415700       11.9940           0
      4022 PROA     278      LEU      H        H        0.271900       3.02400           0
      4023 PROA     278      LEU      CA       CX      -0.518000E-01   9.99400           0
      4024 PROA     278      LEU      HA       H1       0.922000E-01   3.02400           0
      4025 PROA     278      LEU      CB       2C      -0.110200       7.97800           0
      4026 PROA     278      LEU      HB2      HC       0.457000E-01   3.02400           0
      4027 PROA     278      LEU      HB3      HC       0.457000E-01   3.02400           0
      4028 PROA     278      LEU      CG       3C       0.353100       9.99400           0
      4029 PROA     278      LEU      HG       HC      -0.361000E-01   3.02400           0
      4030 PROA     278      LEU      CD1      CT      -0.412100       5.96200           0
      4031 PROA     278      LEU      HD11     HC       0.100000       3.02400           0
      4032 PROA     278      LEU      HD12     HC       0.100000       3.02400           0
      4033 PROA     278      LEU      HD13     HC       0.100000       3.02400           0
      4034 PROA     278      LEU      CD2      CT      -0.412100       5.96200           0
      4035 PROA     278      LEU      HD21     HC       0.100000       3.02400           0
      4036 PROA     278      LEU      HD22     HC       0.100000       3.02400           0
      4037 PROA     278      LEU      HD23     HC       0.100000       3.02400           0
      4038 PROA     278      LEU      C        C        0.597300       12.0100           0
      4039 PROA     278      LEU      O        O       -0.567900       16.0000           0
      4040 PROA     279      LYS      N        N       -0.347900       11.9940           0
      4041 PROA     279      LYS      H        H        0.274700       3.02400           0
      4042 PROA     279      LYS      CA       CX      -0.240000       9.99400           0
      4043 PROA     279      LYS      HA       H1       0.142600       3.02400           0
      4044 PROA     279      LYS      CB       C8      -0.940000E-02   7.97800           0
      4045 PROA     279      LYS      HB2      HC       0.362000E-01   3.02400           0
      4046 PROA     279      LYS      HB3      HC       0.362000E-01   3.02400           0
      4047 PROA     279      LYS      CG       C8       0.187000E-01   7.97800           0
      4048 PROA     279      LYS      HG2      HC       0.103000E-01   3.02400           0
      4049 PROA     279      LYS      HG3      HC       0.103000E-01   3.02400           0
      4050 PROA     279      LYS      CD       C8      -0.479000E-01   7.97800           0
      4051 PROA     279      LYS      HD2      HC       0.621000E-01   3.02400           0
      4052 PROA     279      LYS      HD3      HC       0.621000E-01   3.02400           0
      4053 PROA     279      LYS      CE       C8      -0.143000E-01   7.97800           0
      4054 PROA     279      LYS      HE2      HP       0.113500       3.02400           0
      4055 PROA     279      LYS      HE3      HP       0.113500       3.02400           0
      4056 PROA     279      LYS      NZ       N3      -0.385400       7.96200           0
      4057 PROA     279      LYS      HZ1      H        0.340000       3.02400           0
      4058 PROA     279      LYS      HZ2      H        0.340000       3.02400           0
      4059 PROA     279      LYS      HZ3      H        0.340000       3.02400           0
      4060 PROA     279      LYS      C        C        0.734100       12.0100           0
      4061 PROA     279      LYS      O        O       -0.589400       16.0000           0
      4062 PROA     280      LYS      N        N       -0.347900       11.9940           0
      4063 PROA     280      LYS      H        H        0.274700       3.02400           0
      4064 PROA     280      LYS      CA       CX      -0.240000       9.99400           0
      4065 PROA     280      LYS      HA       H1       0.142600       3.02400           0
      4066 PROA     280      LYS      CB       C8      -0.940000E-02   7.97800           0
      4067 PROA     280      LYS      HB2      HC       0.362000E-01   3.02400           0
      4068 PROA     280      LYS      HB3      HC       0.362000E-01   3.02400           0
      4069 PROA     280      LYS      CG       C8       0.187000E-01   7.97800           0
      4070 PROA     280      LYS      HG2      HC       0.103000E-01   3.02400           0
      4071 PROA     280      LYS      HG3      HC       0.103000E-01   3.02400           0
      4072 PROA     280      LYS      CD       C8      -0.479000E-01   7.97800           0
      4073 PROA     280      LYS      HD2      HC       0.621000E-01   3.02400           0
      4074 PROA     280      LYS      HD3      HC       0.621000E-01   3.02400           0
      4075 PROA     280      LYS      CE       C8      -0.143000E-01   7.97800           0
      4076 PROA     280      LYS      HE2      HP       0.113500       3.02400           0
      4077 PROA     280      LYS      HE3      HP       0.113500       3.02400           0
      4078 PROA     280      LYS      NZ       N3      -0.385400       7.96200           0
      4079 PROA     280      LYS      HZ1      H        0.340000       3.02400           0
      4080 PROA     280      LYS      HZ2      H        0.340000       3.02400           0
      4081 PROA     280      LYS      HZ3      H        0.340000       3.02400           0
      4082 PROA     280      LYS      C        C        0.734100       12.0100           0
      4083 PROA     280      LYS      O        O       -0.589400       16.0000           0
      4084 PROA     281      LEU      N        N       -0.415700       11.9940           0
      4085 PROA     281      LEU      H        H        0.271900       3.02400           0
      4086 PROA     281      LEU      CA       CX      -0.518000E-01   9.99400           0
      4087 PROA     281      LEU      HA       H1       0.922000E-01   3.02400           0
      4088 PROA     281      LEU      CB       2C      -0.110200       7.97800           0
      4089 PROA     281      LEU      HB2      HC       0.457000E-01   3.02400           0
      4090 PROA     281      LEU      HB3      HC       0.457000E-01   3.02400           0
      4091 PROA     281      LEU      CG       3C       0.353100       9.99400           0
      4092 PROA     281      LEU      HG       HC      -0.361000E-01   3.02400           0
      4093 PROA     281      LEU      CD1      CT      -0.412100       5.96200           0
      4094 PROA     281      LEU      HD11     HC       0.100000       3.02400           0
      4095 PROA     281      LEU      HD12     HC       0.100000       3.02400           0
      4096 PROA     281      LEU      HD13     HC       0.100000       3.02400           0
      4097 PROA     281      LEU      CD2      CT      -0.412100       5.96200           0
      4098 PROA     281      LEU      HD21     HC       0.100000       3.02400           0
      4099 PROA     281      LEU      HD22     HC       0.100000       3.02400           0
      4100 PROA     281      LEU      HD23     HC       0.100000       3.02400           0
      4101 PROA     281      LEU      C        C        0.597300       12.0100           0
      4102 PROA     281      LEU      O        O       -0.567900       16.0000           0
      4103 PROA     282      ASP      N        N       -0.516300       11.9940           0
      4104 PROA     282      ASP      H        H        0.293600       3.02400           0
      4105 PROA     282      ASP      CA       CX       0.381000E-01   9.99400           0
      4106 PROA     282      ASP      HA       H1       0.880000E-01   3.02400           0
      4107 PROA     282      ASP      CB       2C      -0.303000E-01   7.97800           0
      4108 PROA     282      ASP      HB2      HC      -0.122000E-01   3.02400           0
      4109 PROA     282      ASP      HB3      HC      -0.122000E-01   3.02400           0
      4110 PROA     282      ASP      CG       CO       0.799400       12.0100           0
      4111 PROA     282      ASP      OD1      O2      -0.801400       16.0000           0
      4112 PROA     282      ASP      OD2      O2      -0.801400       16.0000           0
      4113 PROA     282      ASP      C        C        0.536600       12.0100           0
      4114 PROA     282      ASP      O        O       -0.581900       16.0000           0
      4115 PROA     283      SER      N        N       -0.415700       11.9940           0
      4116 PROA     283      SER      H        H        0.271900       3.02400           0
      4117 PROA     283      SER      CA       CX      -0.249000E-01   9.99400           0
      4118 PROA     283      SER      HA       H1       0.843000E-01   3.02400           0
      4119 PROA     283      SER      CB       2C       0.211700       7.97800           0
      4120 PROA     283      SER      HB2      H1       0.352000E-01   3.02400           0
      4121 PROA     283      SER      HB3      H1       0.352000E-01   3.02400           0
      4122 PROA     283      SER      OG       OH      -0.654600       13.9840           0
      4123 PROA     283      SER      HG       HO       0.427500       3.02400           0
      4124 PROA     283      SER      C        C        0.597300       12.0100           0
      4125 PROA     283      SER      O        O       -0.567900       16.0000           0
      4126 PROA     284      LEU      N        N       -0.415700       11.9940           0
      4127 PROA     284      LEU      H        H        0.271900       3.02400           0
      4128 PROA     284      LEU      CA       CX      -0.518000E-01   9.99400           0
      4129 PROA     284      LEU      HA       H1       0.922000E-01   3.02400           0
      4130 PROA     284      LEU      CB       2C      -0.110200       7.97800           0
      4131 PROA     284      LEU      HB2      HC       0.457000E-01   3.02400           0
      4132 PROA     284      LEU      HB3      HC       0.457000E-01   3.02400           0
      4133 PROA     284      LEU      CG       3C       0.353100       9.99400           0
      4134 PROA     284      LEU      HG       HC      -0.361000E-01   3.02400           0
      4135 PROA     284      LEU      CD1      CT      -0.412100       5.96200           0
      4136 PROA     284      LEU      HD11     HC       0.100000       3.02400           0
      4137 PROA     284      LEU      HD12     HC       0.100000       3.02400           0
      4138 PROA     284      LEU      HD13     HC       0.100000       3.02400           0
      4139 PROA     284      LEU      CD2      CT      -0.412100       5.96200           0
      4140 PROA     284      LEU      HD21     HC       0.100000       3.02400           0
      4141 PROA     284      LEU      HD22     HC       0.100000       3.02400           0
      4142 PROA     284      LEU      HD23     HC       0.100000       3.02400           0
      4143 PROA     284      LEU      C        C        0.597300       12.0100           0
      4144 PROA     284      LEU      O        O       -0.567900       16.0000           0
      4145 PROA     285      CYS      N        N       -0.415700       11.9940           0
      4146 PROA     285      CYS      H        H        0.271900       3.02400           0
      4147 PROA     285      CYS      CA       CX       0.213000E-01   9.99400           0
      4148 PROA     285      CYS      HA       H1       0.112400       3.02400           0
      4149 PROA     285      CYS      CB       2C      -0.123100       7.97800           0
      4150 PROA     285      CYS      HB2      H1       0.111200       3.02400           0
      4151 PROA     285      CYS      HB3      H1       0.111200       3.02400           0
      4152 PROA     285      CYS      SG       SH      -0.311900       30.0440           0
      4153 PROA     285      CYS      HG       HS       0.193300       3.02400           0
      4154 PROA     285      CYS      C        C        0.597300       12.0100           0
      4155 PROA     285      CYS      O        O       -0.567900       16.0000           0
      4156 PROA     286      VAL      N        N       -0.415700       11.9940           0
      4157 PROA     286      VAL      H        H        0.271900       3.02400           0
      4158 PROA     286      VAL      CA       CX      -0.875000E-01   9.99400           0
      4159 PROA     286      VAL      HA       H1       0.969000E-01   3.02400           0
      4160 PROA     286      VAL      CB       3C       0.298500       9.99400           0
      4161 PROA     286      VAL      HB       HC      -0.297000E-01   3.02400           0
      4162 PROA     286      VAL      CG1      CT      -0.319200       5.96200           0
      4163 PROA     286      VAL      HG11     HC       0.791000E-01   3.02400           0
      4164 PROA     286      VAL      HG12     HC       0.791000E-01   3.02400           0
      4165 PROA     286      VAL      HG13     HC       0.791000E-01   3.02400           0
      4166 PROA     286      VAL      CG2      CT      -0.319200       5.96200           0
      4167 PROA     286      VAL      HG21     HC       0.791000E-01   3.02400           0
      4168 PROA     286      VAL      HG22     HC       0.791000E-01   3.02400           0
      4169 PROA     286      VAL      HG23     HC       0.791000E-01   3.02400           0
      4170 PROA     286      VAL      C        C        0.597300       12.0100           0
      4171 PROA     286      VAL      O        O       -0.567900       16.0000           0
      4172 PROA     287      SER      N        N       -0.415700       11.9940           0
      4173 PROA     287      SER      H        H        0.271900       3.02400           0
      4174 PROA     287      SER      CA       CX      -0.249000E-01   9.99400           0
      4175 PROA     287      SER      HA       H1       0.843000E-01   3.02400           0
      4176 PROA     287      SER      CB       2C       0.211700       7.97800           0
      4177 PROA     287      SER      HB2      H1       0.352000E-01   3.02400           0
      4178 PROA     287      SER      HB3      H1       0.352000E-01   3.02400           0
      4179 PROA     287      SER      OG       OH      -0.654600       13.9840           0
      4180 PROA     287      SER      HG       HO       0.427500       3.02400           0
      4181 PROA     287      SER      C        C        0.597300       12.0100           0
      4182 PROA     287      SER      O        O       -0.567900       16.0000           0
      4183 PROA     288      PHE      N        N       -0.415700       11.9940           0
      4184 PROA     288      PHE      H        H        0.271900       3.02400           0
      4185 PROA     288      PHE      CA       CX      -0.240000E-02   9.99400           0
      4186 PROA     288      PHE      HA       H1       0.978000E-01   3.02400           0
      4187 PROA     288      PHE      CB       CT      -0.343000E-01   7.97800           0
      4188 PROA     288      PHE      HB2      HC       0.295000E-01   3.02400           0
      4189 PROA     288      PHE      HB3      HC       0.295000E-01   3.02400           0
      4190 PROA     288      PHE      CG       CA       0.118000E-01   12.0100           0
      4191 PROA     288      PHE      CD1      CA      -0.125600       9.99400           0
      4192 PROA     288      PHE      HD1      HA       0.133000       3.02400           0
      4193 PROA     288      PHE      CE1      CA      -0.170400       9.99400           0
      4194 PROA     288      PHE      HE1      HA       0.143000       3.02400           0
      4195 PROA     288      PHE      CZ       CA      -0.107200       9.99400           0
      4196 PROA     288      PHE      HZ       HA       0.129700       3.02400           0
      4197 PROA     288      PHE      CE2      CA      -0.170400       9.99400           0
      4198 PROA     288      PHE      HE2      HA       0.143000       3.02400           0
      4199 PROA     288      PHE      CD2      CA      -0.125600       9.99400           0
      4200 PROA     288      PHE      HD2      HA       0.133000       3.02400           0
      4201 PROA     288      PHE      C        C        0.597300       12.0100           0
      4202 PROA     288      PHE      O        O       -0.567900       16.0000           0
      4203 PROA     289      ALA      N        N       -0.415700       11.9940           0
      4204 PROA     289      ALA      H        H        0.271900       3.02400           0
      4205 PROA     289      ALA      CA       CX       0.337000E-01   9.99400           0
      4206 PROA     289      ALA      HA       H1       0.823000E-01   3.02400           0
      4207 PROA     289      ALA      CB       CT      -0.182500       5.96200           0
      4208 PROA     289      ALA      HB1      HC       0.603000E-01   3.02400           0
      4209 PROA     289      ALA      HB2      HC       0.603000E-01   3.02400           0
      4210 PROA     289      ALA      HB3      HC       0.603000E-01   3.02400           0
      4211 PROA     289      ALA      C        C        0.597300       12.0100           0
      4212 PROA     289      ALA      O        O       -0.567900       16.0000           0
      4213 PROA     290      TYR      N        N       -0.415700       11.9940           0
      4214 PROA     290      TYR      H        H        0.271900       3.02400           0
      4215 PROA     290      TYR      CA       CX      -0.140000E-02   9.99400           0
      4216 PROA     290      TYR      HA       H1       0.876000E-01   3.02400           0
      4217 PROA     290      TYR      CB       CT      -0.152000E-01   7.97800           0
      4218 PROA     290      TYR      HB2      HC       0.295000E-01   3.02400           0
      4219 PROA     290      TYR      HB3      HC       0.295000E-01   3.02400           0
      4220 PROA     290      TYR      CG       CA      -0.110000E-02   12.0100           0
      4221 PROA     290      TYR      CD1      CA      -0.190600       9.99400           0
      4222 PROA     290      TYR      HD1      HA       0.169900       3.02400           0
      4223 PROA     290      TYR      CE1      CA      -0.234100       9.99400           0
      4224 PROA     290      TYR      HE1      HA       0.165600       3.02400           0
      4225 PROA     290      TYR      CZ       C        0.322600       12.0100           0
      4226 PROA     290      TYR      OH       OH      -0.557900       13.9840           0
      4227 PROA     290      TYR      HH       HO       0.399200       3.02400           0
      4228 PROA     290      TYR      CE2      CA      -0.234100       9.99400           0
      4229 PROA     290      TYR      HE2      HA       0.165600       3.02400           0
      4230 PROA     290      TYR      CD2      CA      -0.190600       9.99400           0
      4231 PROA     290      TYR      HD2      HA       0.169900       3.02400           0
      4232 PROA     290      TYR      C        C        0.597300       12.0100           0
      4233 PROA     290      TYR      O        O       -0.567900       16.0000           0
      4234 PROA     291      ILE      N        N       -0.415700       11.9940           0
      4235 PROA     291      ILE      H        H        0.271900       3.02400           0
      4236 PROA     291      ILE      CA       CX      -0.597000E-01   9.99400           0
      4237 PROA     291      ILE      HA       H1       0.869000E-01   3.02400           0
      4238 PROA     291      ILE      CB       3C       0.130300       9.99400           0
      4239 PROA     291      ILE      HB       HC       0.187000E-01   3.02400           0
      4240 PROA     291      ILE      CG2      CT      -0.320400       5.96200           0
      4241 PROA     291      ILE      HG21     HC       0.882000E-01   3.02400           0
      4242 PROA     291      ILE      HG22     HC       0.882000E-01   3.02400           0
      4243 PROA     291      ILE      HG23     HC       0.882000E-01   3.02400           0
      4244 PROA     291      ILE      CG1      2C      -0.430000E-01   7.97800           0
      4245 PROA     291      ILE      HG12     HC       0.236000E-01   3.02400           0
      4246 PROA     291      ILE      HG13     HC       0.236000E-01   3.02400           0
      4247 PROA     291      ILE      CD1      CT      -0.660000E-01   5.96200           0
      4248 PROA     291      ILE      HD11     HC       0.186000E-01   3.02400           0
      4249 PROA     291      ILE      HD12     HC       0.186000E-01   3.02400           0
      4250 PROA     291      ILE      HD13     HC       0.186000E-01   3.02400           0
      4251 PROA     291      ILE      C        C        0.597300       12.0100           0
      4252 PROA     291      ILE      O        O       -0.567900       16.0000           0
      4253 PROA     292      ASN      N        N       -0.415700       11.9940           0
      4254 PROA     292      ASN      H        H        0.271900       3.02400           0
      4255 PROA     292      ASN      CA       CX       0.143000E-01   9.99400           0
      4256 PROA     292      ASN      HA       H1       0.104800       3.02400           0
      4257 PROA     292      ASN      CB       2C      -0.204100       7.97800           0
      4258 PROA     292      ASN      HB2      HC       0.797000E-01   3.02400           0
      4259 PROA     292      ASN      HB3      HC       0.797000E-01   3.02400           0
      4260 PROA     292      ASN      CG       C        0.713000       12.0100           0
      4261 PROA     292      ASN      OD1      O       -0.593100       16.0000           0
      4262 PROA     292      ASN      ND2      N       -0.919100       9.97800           0
      4263 PROA     292      ASN      HD21     H        0.419600       3.02400           0
      4264 PROA     292      ASN      HD22     H        0.419600       3.02400           0
      4265 PROA     292      ASN      C        C        0.597300       12.0100           0
      4266 PROA     292      ASN      O        O       -0.567900       16.0000           0
      4267 PROA     293      CYS      N        N       -0.415700       11.9940           0
      4268 PROA     293      CYS      H        H        0.271900       3.02400           0
      4269 PROA     293      CYS      CA       CX       0.213000E-01   9.99400           0
      4270 PROA     293      CYS      HA       H1       0.112400       3.02400           0
      4271 PROA     293      CYS      CB       2C      -0.123100       7.97800           0
      4272 PROA     293      CYS      HB2      H1       0.111200       3.02400           0
      4273 PROA     293      CYS      HB3      H1       0.111200       3.02400           0
      4274 PROA     293      CYS      SG       SH      -0.311900       30.0440           0
      4275 PROA     293      CYS      HG       HS       0.193300       3.02400           0
      4276 PROA     293      CYS      C        C        0.597300       12.0100           0
      4277 PROA     293      CYS      O        O       -0.567900       16.0000           0
      4278 PROA     294      CYS      N        N       -0.415700       11.9940           0
      4279 PROA     294      CYS      H        H        0.271900       3.02400           0
      4280 PROA     294      CYS      CA       CX       0.213000E-01   9.99400           0
      4281 PROA     294      CYS      HA       H1       0.112400       3.02400           0
      4282 PROA     294      CYS      CB       2C      -0.123100       7.97800           0
      4283 PROA     294      CYS      HB2      H1       0.111200       3.02400           0
      4284 PROA     294      CYS      HB3      H1       0.111200       3.02400           0
      4285 PROA     294      CYS      SG       SH      -0.311900       30.0440           0
      4286 PROA     294      CYS      HG       HS       0.193300       3.02400           0
      4287 PROA     294      CYS      C        C        0.597300       12.0100           0
      4288 PROA     294      CYS      O        O       -0.567900       16.0000           0
      4289 PROA     295      ILE      N        N       -0.415700       11.9940           0
      4290 PROA     295      ILE      H        H        0.271900       3.02400           0
      4291 PROA     295      ILE      CA       CX      -0.597000E-01   9.99400           0
      4292 PROA     295      ILE      HA       H1       0.869000E-01   3.02400           0
      4293 PROA     295      ILE      CB       3C       0.130300       9.99400           0
      4294 PROA     295      ILE      HB       HC       0.187000E-01   3.02400           0
      4295 PROA     295      ILE      CG2      CT      -0.320400       5.96200           0
      4296 PROA     295      ILE      HG21     HC       0.882000E-01   3.02400           0
      4297 PROA     295      ILE      HG22     HC       0.882000E-01   3.02400           0
      4298 PROA     295      ILE      HG23     HC       0.882000E-01   3.02400           0
      4299 PROA     295      ILE      CG1      2C      -0.430000E-01   7.97800           0
      4300 PROA     295      ILE      HG12     HC       0.236000E-01   3.02400           0
      4301 PROA     295      ILE      HG13     HC       0.236000E-01   3.02400           0
      4302 PROA     295      ILE      CD1      CT      -0.660000E-01   5.96200           0
      4303 PROA     295      ILE      HD11     HC       0.186000E-01   3.02400           0
      4304 PROA     295      ILE      HD12     HC       0.186000E-01   3.02400           0
      4305 PROA     295      ILE      HD13     HC       0.186000E-01   3.02400           0
      4306 PROA     295      ILE      C        C        0.597300       12.0100           0
      4307 PROA     295      ILE      O        O       -0.567900       16.0000           0
      4308 PROA     296      ASN      N        N       -0.415700       11.9940           0
      4309 PROA     296      ASN      H        H        0.271900       3.02400           0
      4310 PROA     296      ASN      CA       CX       0.143000E-01   9.99400           0
      4311 PROA     296      ASN      HA       H1       0.104800       3.02400           0
      4312 PROA     296      ASN      CB       2C      -0.204100       7.97800           0
      4313 PROA     296      ASN      HB2      HC       0.797000E-01   3.02400           0
      4314 PROA     296      ASN      HB3      HC       0.797000E-01   3.02400           0
      4315 PROA     296      ASN      CG       C        0.713000       12.0100           0
      4316 PROA     296      ASN      OD1      O       -0.593100       16.0000           0
      4317 PROA     296      ASN      ND2      N       -0.919100       9.97800           0
      4318 PROA     296      ASN      HD21     H        0.419600       3.02400           0
      4319 PROA     296      ASN      HD22     H        0.419600       3.02400           0
      4320 PROA     296      ASN      C        C        0.597300       12.0100           0
      4321 PROA     296      ASN      O        O       -0.567900       16.0000           0
      4322 PROA     297      PRO      N        N       -0.254800       14.0100           0
      4323 PROA     297      PRO      CD       CT       0.192000E-01   7.97800           0
      4324 PROA     297      PRO      HD2      H1       0.391000E-01   3.02400           0
      4325 PROA     297      PRO      HD3      H1       0.391000E-01   3.02400           0
      4326 PROA     297      PRO      CG       CT       0.189000E-01   7.97800           0
      4327 PROA     297      PRO      HG2      HC       0.213000E-01   3.02400           0
      4328 PROA     297      PRO      HG3      HC       0.213000E-01   3.02400           0
      4329 PROA     297      PRO      CB       CT      -0.700000E-02   7.97800           0
      4330 PROA     297      PRO      HB2      HC       0.253000E-01   3.02400           0
      4331 PROA     297      PRO      HB3      HC       0.253000E-01   3.02400           0
      4332 PROA     297      PRO      CA       CX      -0.266000E-01   9.99400           0
      4333 PROA     297      PRO      HA       H1       0.641000E-01   3.02400           0
      4334 PROA     297      PRO      C        C        0.589600       12.0100           0
      4335 PROA     297      PRO      O        O       -0.574800       16.0000           0
      4336 PROA     298      ILE      N        N       -0.415700       11.9940           0
      4337 PROA     298      ILE      H        H        0.271900       3.02400           0
      4338 PROA     298      ILE      CA       CX      -0.597000E-01   9.99400           0
      4339 PROA     298      ILE      HA       H1       0.869000E-01   3.02400           0
      4340 PROA     298      ILE      CB       3C       0.130300       9.99400           0
      4341 PROA     298      ILE      HB       HC       0.187000E-01   3.02400           0
      4342 PROA     298      ILE      CG2      CT      -0.320400       5.96200           0
      4343 PROA     298      ILE      HG21     HC       0.882000E-01   3.02400           0
      4344 PROA     298      ILE      HG22     HC       0.882000E-01   3.02400           0
      4345 PROA     298      ILE      HG23     HC       0.882000E-01   3.02400           0
      4346 PROA     298      ILE      CG1      2C      -0.430000E-01   7.97800           0
      4347 PROA     298      ILE      HG12     HC       0.236000E-01   3.02400           0
      4348 PROA     298      ILE      HG13     HC       0.236000E-01   3.02400           0
      4349 PROA     298      ILE      CD1      CT      -0.660000E-01   5.96200           0
      4350 PROA     298      ILE      HD11     HC       0.186000E-01   3.02400           0
      4351 PROA     298      ILE      HD12     HC       0.186000E-01   3.02400           0
      4352 PROA     298      ILE      HD13     HC       0.186000E-01   3.02400           0
      4353 PROA     298      ILE      C        C        0.597300       12.0100           0
      4354 PROA     298      ILE      O        O       -0.567900       16.0000           0
      4355 PROA     299      ILE      N        N       -0.415700       11.9940           0
      4356 PROA     299      ILE      H        H        0.271900       3.02400           0
      4357 PROA     299      ILE      CA       CX      -0.597000E-01   9.99400           0
      4358 PROA     299      ILE      HA       H1       0.869000E-01   3.02400           0
      4359 PROA     299      ILE      CB       3C       0.130300       9.99400           0
      4360 PROA     299      ILE      HB       HC       0.187000E-01   3.02400           0
      4361 PROA     299      ILE      CG2      CT      -0.320400       5.96200           0
      4362 PROA     299      ILE      HG21     HC       0.882000E-01   3.02400           0
      4363 PROA     299      ILE      HG22     HC       0.882000E-01   3.02400           0
      4364 PROA     299      ILE      HG23     HC       0.882000E-01   3.02400           0
      4365 PROA     299      ILE      CG1      2C      -0.430000E-01   7.97800           0
      4366 PROA     299      ILE      HG12     HC       0.236000E-01   3.02400           0
      4367 PROA     299      ILE      HG13     HC       0.236000E-01   3.02400           0
      4368 PROA     299      ILE      CD1      CT      -0.660000E-01   5.96200           0
      4369 PROA     299      ILE      HD11     HC       0.186000E-01   3.02400           0
      4370 PROA     299      ILE      HD12     HC       0.186000E-01   3.02400           0
      4371 PROA     299      ILE      HD13     HC       0.186000E-01   3.02400           0
      4372 PROA     299      ILE      C        C        0.597300       12.0100           0
      4373 PROA     299      ILE      O        O       -0.567900       16.0000           0
      4374 PROA     300      TYR      N        N       -0.415700       11.9940           0
      4375 PROA     300      TYR      H        H        0.271900       3.02400           0
      4376 PROA     300      TYR      CA       CX      -0.140000E-02   9.99400           0
      4377 PROA     300      TYR      HA       H1       0.876000E-01   3.02400           0
      4378 PROA     300      TYR      CB       CT      -0.152000E-01   7.97800           0
      4379 PROA     300      TYR      HB2      HC       0.295000E-01   3.02400           0
      4380 PROA     300      TYR      HB3      HC       0.295000E-01   3.02400           0
      4381 PROA     300      TYR      CG       CA      -0.110000E-02   12.0100           0
      4382 PROA     300      TYR      CD1      CA      -0.190600       9.99400           0
      4383 PROA     300      TYR      HD1      HA       0.169900       3.02400           0
      4384 PROA     300      TYR      CE1      CA      -0.234100       9.99400           0
      4385 PROA     300      TYR      HE1      HA       0.165600       3.02400           0
      4386 PROA     300      TYR      CZ       C        0.322600       12.0100           0
      4387 PROA     300      TYR      OH       OH      -0.557900       13.9840           0
      4388 PROA     300      TYR      HH       HO       0.399200       3.02400           0
      4389 PROA     300      TYR      CE2      CA      -0.234100       9.99400           0
      4390 PROA     300      TYR      HE2      HA       0.165600       3.02400           0
      4391 PROA     300      TYR      CD2      CA      -0.190600       9.99400           0
      4392 PROA     300      TYR      HD2      HA       0.169900       3.02400           0
      4393 PROA     300      TYR      C        C        0.597300       12.0100           0
      4394 PROA     300      TYR      O        O       -0.567900       16.0000           0
[truncated: 19,262,475 more chars]
