# Supplementary material for: Intermolecular Interactions in G Protein-Coupled Receptor Allosteric Sites at the Membrane Interface from Molecular Dynamics Simulations and Quantum Chemical Calculations
Source: J Chem Inf Model. 2022 Sep 30;62(19):4736–47. doi: 10.1021/acs.jcim.2c00788 (PMC9554917; doi:10.1021/acs.jcim.2c00788)
Supplement: Supplementary file 2 — ci2c00788_si_002.zip [file ci2c00788_si_002.zip › MD_simulations_inputs/C5aR1_MD_simulations_inputs/dmpc_6c1q/step5_input.rst7]

110504
  40.8274113  35.2520993  86.3076635  41.6707097  35.8072953  86.2810890
  41.0520548  34.3071125  86.0308322  40.3538732  35.4227587  87.1832984
  39.8982603  35.7651099  85.2481522  39.6807183  34.9675546  84.5377437
  38.5778382  36.2516284  85.8505277  38.7429523  37.1908281  86.3784876
  37.5343331  36.4781757  84.7594160  37.3543540  35.5434581  84.2283697
  36.6044948  36.8235738  85.2113008  37.8980634  37.2294721  84.0584491
  38.0774873  35.2522885  86.7151319  37.2484594  35.5470978  87.0990596
  40.5258494  36.8786098  84.4689655  41.2926896  37.6630507  85.0182871
  40.2497084  36.9660114  83.1662584  39.6615721  36.2722586  82.7270513
  40.7593719  38.0257846  82.3297336  41.3029408  38.7441935  82.9433464
  41.7049961  37.4234062  81.2777914  42.4295706  36.7740848  81.7691901
  41.1268993  36.8431181  80.5586461  42.5335700  38.4126262  80.4425707
  41.8676138  39.0102575  79.8201239  43.3403365  39.3564782  81.3327215
  44.0209259  38.7761459  81.9557072  43.9143878  40.0423350  80.7096915
  42.6621061  39.9253080  81.9687534  43.4689779  37.6442750  79.5017754
  42.8784824  37.0166570  78.8343100  44.0533815  38.3510528  78.9126754
  44.1410623  37.0180630  80.0885122  39.6143210  38.7280615  81.6462159
  38.5584762  38.1508247  81.4040180  39.7792735  40.0236819  81.3397463
  40.6468145  40.4893543  81.5647391  38.7661591  40.8049496  80.6936085
  37.8348384  40.7288943  81.2548184  39.1855354  42.2876714  80.6219363
  40.0589235  42.3880255  79.9775595  38.3648596  42.8786733  80.2153553
  39.5525693  42.8970267  81.9794084  40.4623858  42.4284089  82.3545511
  39.7170159  43.9684371  81.8647825  38.4272891  42.6723652  82.9855259
  37.5404617  43.2208509  82.6680363  38.1955933  41.6087093  83.0407771
  38.8579299  43.1563515  84.3219205  39.7178233  43.6817375  84.3901278
  38.1692490  42.9344510  85.4398600  37.0364202  42.2636728  85.4008501
  36.6889565  41.9162057  84.5184467  36.5204489  42.0998793  86.2535194
  38.5709453  43.4509608  86.5816164  39.4059245  44.0185218  86.6096255
  38.0424048  43.2774219  87.4246039  38.4201692  40.3008153  79.3328824
  39.2609399  39.8354158  78.5749939  37.1494707  40.4336976  78.9550732
  36.4555812  40.7476585  79.6184328  36.7672591  40.1355346  77.6232630
  36.9299932  39.0758458  77.4265996  35.3206670  40.4826708  77.5105648
  35.1280686  41.4157373  78.0400853  35.2435854  40.5795106  76.0122442
  35.5202726  39.6219736  75.5710322  34.2262117  40.8350404  75.7160082
  35.9283099  41.3518281  75.6618451  34.4581129  39.4940454  78.3523419
  34.7563725  39.5514452  79.3991697  33.4051852  39.7603311  78.2599581
  34.6087931  38.4780874  77.9873412  37.6105923  40.8394289  76.5318969
  37.9573210  40.2079960  75.5310978  37.8576598  42.1355221  76.6044599
  37.3687466  43.0479775  77.6372375  37.9749432  42.9381152  78.5364350
  36.3300451  42.8123165  77.8688883  37.5152047  44.3652243  77.0215041
  37.7988837  45.0928080  77.7819298  36.5689935  44.6628758  76.5696309
  38.5857275  44.2685523  75.9586802  39.5522628  44.5270502  76.3912163
  38.3555324  44.9582141  75.1465986  38.5299088  42.8188469  75.5118453
  37.8715941  42.8523734  74.6437462  39.9248552  42.3077661  75.3451471
  40.4108135  42.2896287  74.2230018  40.5751298  41.8845486  76.4371865
  40.1496087  41.9823171  77.3479406  41.8810135  41.2842590  76.3658397
  42.5464325  41.9279786  75.7905642  42.4786594  41.0893158  77.7734089
  41.7133425  40.6957044  78.4423330  43.3108965  40.3873418  77.7213140
  42.9953132  42.3993045  78.3579004  44.0568317  42.8792961  77.8776838
  42.3174852  42.9327007  79.2829125  41.8382913  39.9575759  75.6317081
  42.7340781  39.6216023  74.8728783  40.7640372  39.1693319  75.8168326
  40.0477554  39.4385022  76.4760653  40.5543115  37.9182489  75.1132769
  41.4459902  37.2975248  75.2010827  39.3730330  37.1505432  75.6879466
  38.4707570  37.7566165  75.6062554  39.1605123  35.8329936  74.9207281
  40.0557509  35.2164498  75.0014894  38.3115717  35.2973951  75.3456219
  38.9635219  36.0508872  73.8710537  39.5804569  36.8608799  77.1835614
  39.6855666  37.8009860  77.7250900  38.7211817  36.3132821  77.5707076
  40.8210667  36.0261831  77.4773619  41.7066901  36.5533439  77.1225766
  40.9028611  35.8616658  78.5517654  40.7423059  35.0656403  76.9681919
  40.3490954  38.1123813  73.6327711  40.9703152  37.4683504  72.7911789
  39.5098239  39.0878302  73.2566699  38.9677344  39.5829252  73.9502979
  39.3437477  39.4691439  71.8755303  38.9955547  38.6111099  71.3005186
  38.3301974  40.5895892  71.7369637  38.6259644  41.4278445  72.3677957
  38.2874687  40.9150854  70.6975761  36.9297303  40.1738033  72.1484359
  36.9167220  39.9437933  73.2138124  36.1118954  41.3427240  71.8236221
  36.1837936  41.5518703  70.7562949  35.0726184  41.1436902  72.0851361
  36.4691369  42.2046749  72.3871108  36.3292167  39.0301101  71.3718756
  36.9547727  38.1447872  71.4858168  35.3290780  38.8188223  71.7502685
  36.2688981  39.2984385  70.3171431  40.6364829  39.9313815  71.2612273
  40.9723003  39.5848434  70.1338747  41.4344339  40.6769911  72.0374221
  41.1205371  40.9680705  72.9522126  42.7492623  41.1024791  71.6396354
  42.6879741  41.6335686  70.6897475  43.3491461  42.0370083  72.6973558
  43.4185484  41.5115471  73.6498125  44.3444157  42.3511212  72.3829169
  42.7114414  42.9135067  72.8121708  43.6805765  39.9386105  71.4016741
  44.5015015  39.9582196  70.4938635  43.5664780  38.8754222  72.2177414
  42.9355531  38.9090390  73.0057159  44.3177342  37.6584679  72.0208678
  45.3801601  37.8932317  71.9557814  44.0996346  36.6755568  73.1929443
  43.0312585  36.5518181  73.3700332  44.5405122  35.7100377  72.9449526
  44.7102824  37.0902410  74.5398616  44.3212973  38.0660535  74.8306907
  44.3510582  36.0645839  75.6192793  44.7408437  35.0868065  75.3362291
  44.7890438  36.3684118  76.5700463  43.2672912  36.0076166  75.7207896
  46.2186900  37.2730939  74.4443183  46.4455777  38.0486497  73.7127894
  46.6120488  37.5662132  75.4176894  46.6799253  36.3355186  74.1339739
  43.9649134  36.9505687  70.7297191  44.8337085  36.5792532  69.9408480
  42.6587884  36.7996858  70.4465687  41.9598249  37.1166023  71.1031614
  42.1851518  36.1927534  69.2216823  42.5515670  35.1681682  69.1579312
  40.6633921  36.1724372  69.1810898  40.2807161  37.1735373  69.3797273
  40.1769051  35.7138026  67.8001932  40.5525871  34.7110432  67.5966309
  39.0870853  35.7033018  67.7833666  40.5449283  36.4007626  67.0381259
  40.1200484  35.2741416  70.2787973  40.4453336  35.6483449  71.2494999
  39.0308062  35.2685651  70.2385483  40.4935420  34.2599656  70.1371980
  42.6675390  36.9347466  68.0002514  43.2597069  36.3466864  67.0949508
  42.4837150  38.2702148  67.9968013  42.0115977  38.7169894  68.7698458
  42.9309670  39.1375367  66.9262015  42.4839846  38.8149867  65.9858466
  42.5339038  40.5872364  67.1731908  42.8774094  40.8953889  68.1606858
  43.1712208  41.5046322  66.1093384  42.8286221  41.2056676  65.1187088
  42.8792370  42.5377593  66.2977381  44.2567759  41.4196288  66.1587723
  41.0009464  40.7354875  67.1543440  40.6292688  40.5444061  66.1476443
  40.5576440  40.0197843  67.8466961  40.5253432  42.1285323  67.5644288
  40.9356913  42.8696568  66.8785361  39.4365291  42.1660149  67.5301043
  40.8640689  42.3450359  68.5775878  44.4224467  39.0572401  66.7294414
  44.9096446  38.8818946  65.6164938  45.1968766  39.0984310  67.8236731
  44.7787269  39.2295487  68.7336505  46.6342034  38.9611123  67.7625595
  47.0487065  39.7499199  67.1348104  47.2645173  39.0684167  69.1743716
  46.6233994  38.5653752  69.8982613  48.2472909  38.5969893  69.1708606
  47.4452550  40.4811573  69.6392607  47.4647514  41.5671609  68.7483030
  47.3226137  41.3989302  67.6807848  47.6634453  42.8671995  69.2012941
  47.6845426  43.6943406  68.4917214  47.8351638  43.1118025  70.5592105
  47.9744320  44.1323618  70.9158096  47.8275313  42.0442955  71.4559213
  47.9729777  42.2259717  72.5207872  47.6347727  40.7345304  71.0072012
  47.6316366  39.9097298  71.7197978  47.0857248  37.6810236  67.1334670
  48.0326090  37.6397709  66.3528040  46.3985350  36.5904701  67.4665883
  45.6388178  36.6550176  68.1289804  46.7277725  35.3263400  66.8932986
  47.7938642  35.1367489  67.0182106  45.9342255  34.2981876  67.5995873
  44.8721004  34.5082855  67.4736934  46.1612355  33.3156191  67.1859137
  46.1834369  34.3115388  68.6606315  46.4540624  35.1970552  65.4193927
  47.3285119  34.8260988  64.6460588  45.2467329  35.5574875  64.9635320
  44.5347150  35.8669118  65.6095870  44.9422057  35.5110536  63.5512441
  45.1689895  34.5182753  63.1625803  43.5112503  35.7973192  63.2698903
  43.3615741  35.8800809  62.1933928  42.7578807  34.6365609  63.8418623
  42.9495926  34.5705028  64.9128356  41.6902850  34.7765714  63.6723426
  43.0845708  33.7164300  63.3573683  42.9765417  37.0894794  63.9077546
  43.5464663  37.9412979  63.5366845  41.9254106  37.2154314  63.6482180
  43.0780176  37.0293624  64.9913548  45.7700830  36.4368427  62.7135138
  46.2374281  36.0697507  61.6386341  46.0021608  37.6605099  63.2176811
  45.5674667  37.9399279  64.0854752  46.8568032  38.6406903  62.5894267
  46.5318733  38.8012278  61.5614444  46.8245692  39.9839886  63.3085617
  46.9653116  39.8276093  64.3780645  47.9362037  40.9190934  62.8021964
  47.8049473  41.0956093  61.7346221  47.8845416  41.8680905  63.3358967
  48.9078896  40.4570865  62.9767755  45.4581346  40.6538898  63.1143469
  44.6770078  40.0118841  63.5214976  45.4461699  41.6129030  63.6322757
  45.2790056  40.8135145  62.0510814  48.2747644  38.1688217  62.5229100
  48.9802800  38.4442765  61.5506764  48.7236148  37.4086672  63.5677680
  48.1446250  37.2822396  64.3856231  50.0083504  36.7516586  63.5871830
  50.7880345  37.4695613  63.3326097  50.3598884  36.1480107  64.9680007
  50.3845702  36.9405248  65.7159388  49.6064289  35.4107796  65.2452897
  51.6141407  35.4105907  65.2911266  52.8539098  36.0728838  65.5634934
  52.8732896  37.1519512  65.7162607  54.0787652  35.3220711  65.6373230
  55.0378489  35.8369138  65.5807891  54.0136749  33.8999016  65.7850052
  54.9232270  33.3292470  65.9725368  52.6710921  33.2913070  65.6679639
  52.5425652  32.2203949  65.8252162  51.5275165  34.0324118  65.3587551
  50.5750814  33.5363756  65.1718983  49.7687448  35.7869253  62.4845537
  49.9764891  36.1897601  61.3771422  49.1808598  34.6339903  62.5285522
  48.6590768  34.3642150  63.3501749  49.2695697  33.7124272  61.3841429
  50.2388461  33.2139004  61.3927213  48.1392052  32.7113415  61.5563587
  47.1819121  33.2215933  61.4499052  48.2225583  31.9341785  60.7966416
  48.1515772  32.0295912  62.9196202  47.9654893  32.7694530  63.6981295
  47.0725787  30.9884032  62.9265447  47.2654016  30.2593511  62.1395242
  47.0596197  30.4842647  63.8928662  46.1072399  31.4636446  62.7522834
  49.5022262  31.3940548  63.2572899  50.2745395  32.1631941  63.2647975
  49.4480690  30.9246749  64.2395580  49.7474028  30.6410079  62.5083521
  49.1826357  34.2310032  59.9294408  50.0827892  34.0137793  59.1128134
  48.1342065  35.0279220  59.6364774  47.4369351  35.2242505  60.3403010
  47.9202061  35.6475687  58.3459096  47.9328848  34.8833603  57.5687841
  46.5767916  36.3682660  58.2989722  46.5533029  37.1443391  59.0639938
  46.3596945  37.0192907  56.9224006  46.3748828  36.2504945  56.1498576
  45.3960413  37.5284895  56.9086335  47.1540988  37.7408890  56.7318240
  45.4390824  35.3762005  58.5894229  45.5788856  34.9419181  59.5793501
  44.4830185  35.8984958  58.5540804  45.4474604  34.5837208  57.8410870
  49.0247218  36.6066117  57.9396790  49.4400285  36.6615149  56.7827712
  49.5459568  37.3910454  58.8944808  49.2302386  37.3015672  59.8496854
  50.5653910  38.3877072  58.6244347  50.2367915  39.0327470  57.8095450
  50.7323596  38.9888268  59.5182334  51.8742660  37.7936066  58.2295534
  52.5349971  38.1316784  57.2797573  52.3178386  36.8060944  58.9141007
  51.7937701  36.4657315  59.7075774  53.5699783  36.0821846  58.6524671
  54.3324014  36.7842041  58.3148594  54.3014145  35.3075955  59.6778407
  53.6848464  35.2142508  60.5718373  54.8944147  33.9629695  59.8320210
  55.6620426  33.8145730  59.0725299  55.3415639  33.8738469  60.8220792
  54.1176911  33.2071990  59.7153465  54.9937347  36.5123228  60.3968432
  54.2334082  37.1890771  60.7867269  55.6060698  36.1421881  61.2191239
  55.6247584  37.0462479  59.6863266  53.5115396  35.2613082  57.5235504
  54.3183502  35.4776074  56.6403507  52.5702609  34.3168233  57.4720453
  51.9232660  34.2062621  58.2396870  52.5284505  33.4886726  56.2976302
  53.4780209  32.9648919  56.1877710  51.3834314  32.4586430  56.4373827
  50.4334506  32.9826576  56.5424750  51.3526937  31.8261600  55.5501846
  51.5203134  31.5572972  57.6146904  51.2653623  32.1036173  58.5227845
  50.6262013  30.3127520  57.5872219  50.8629645  29.7139818  56.7077242
  50.7986193  29.7209548  58.4861930  49.5802432  30.6169694  57.5481851
  52.8231731  31.1670262  57.3195252  53.4716693  32.0430525  57.3081250
  53.1735243  30.4660948  58.0771864  52.8461833  30.6858348  56.3417602
  52.2649633  34.2626868  55.0427204  52.9787798  34.1436347  54.0471121
  51.2620670  35.1513474  55.1251929  50.7426099  35.2481392  55.9859459
  50.8684767  36.0027179  54.0264467  50.5774785  35.3871204  53.1752951
  50.0253964  36.6230010  54.3306900  51.9614778  36.9219391  53.5654608
  52.3123021  36.9425573  52.3935693  52.5827831  37.6843850  54.4800732
  52.3186609  37.6221641  55.4529391  53.6348022  38.6032058  54.0936805
  53.3357162  39.1412625  53.1941575  53.9311153  39.6380515  55.1972352
  54.0753819  39.1248826  56.1479949  54.8347418  40.1921770  54.9432585
  52.7784044  40.6324059  55.3515799  52.4878819  41.4079387  54.4416019
  52.1197804  40.6222678  56.5308750  51.3511200  41.2597795  56.6820033
  52.3989587  39.9772203  57.2561846  54.9339328  37.9080823  53.7468962
  55.7155711  38.4090779  52.9445406  55.1956128  36.7111991  54.2987598
  54.6047958  36.3552613  55.0365562  56.3194791  35.9230196  53.8457693
  57.2295507  36.5201075  53.9036906  56.4990188  34.6777103  54.7053735
  55.5993363  34.0648111  54.6503638  57.3515268  34.1042089  54.3414689
  56.6748033  34.9720491  55.7400540  56.1621240  35.5060233  52.4003802
  57.0877032  35.5835308  51.5920742  54.9355275  35.0908777  52.0408504
  54.2060901  35.0103146  52.7347745  54.6022305  34.7472556  50.6834023
  55.3391396  34.0445061  50.2945485  53.2079425  34.0980432  50.6305452
  53.1801355  33.2405330  51.3028563  52.4562379  34.8248989  50.9383131
  52.7855818  33.5866399  49.2466069  52.6872987  34.4289888  48.5618517
  53.8203825  32.6153354  48.6814270  53.9231139  31.7622716  49.3521187
  53.4960854  32.2684860  47.7002912  54.7813513  33.1212174  48.5880310
  51.4173638  32.9114879  49.3294985  50.6783692  33.6293316  49.6854296
  51.1282249  32.5527066  48.3416849  51.4680765  32.0701144  50.0205974
  54.6559943  35.9315309  49.7441744  55.1590039  35.8535977  48.6278603
  54.1480776  37.0960370  50.1829193  53.7138798  37.1464812  51.0934288
  54.1877813  38.3174374  49.4050265  53.7395196  38.1408392  48.4272874
  53.4221915  39.4527951  50.0817512  53.7798080  39.5739874  51.1042590
  53.6336236  40.7698801  49.3177426  53.2736641  40.6590018  48.2948858
  53.0819927  41.5696977  49.8118029  54.6953480  41.0161627  49.3040384
  51.9220606  39.1335041  50.1378309  51.7663676  38.2156151  50.7047008
  51.3933589  39.9538258  50.6232652  51.5395317  39.0039818  49.1254098
  55.6060547  38.7728688  49.1477526  55.9734660  39.1211609  48.0242603
  56.4594081  38.7487443  50.1901059  56.1277546  38.4901860  51.1083943
  57.8670058  39.0805209  50.0741781  57.9713580  40.0890815  49.6741591
  58.5724203  39.0246281  51.4270468  58.2578017  38.1302132  51.9647608
  60.1010336  38.9820872  51.2468885  60.4299323  39.8758714  50.7167221
  60.5816520  38.9425959  52.2244093  60.3751519  38.0976361  50.6718172
  58.1800585  40.2441722  52.2746042  57.1015611  40.2457226  52.4325377
  58.6877492  40.1962917  53.2379614  58.4720499  41.1571138  51.7555864
  58.5610338  38.1508688  49.1111744  59.2416782  38.5796071  48.1854570
  58.2942947  36.8370508  49.2412416  57.7267953  36.5106870  50.0103522
  58.7861965  35.8390431  48.3191235  59.8737597  35.7947876  48.3769749
  58.1991700  34.4444458  48.6781692  58.4665031  34.1902513  49.7038481
  57.1137371  34.4708585  48.5820557  58.6677134  33.3031500  47.8276681
  59.7346011  33.2858918  46.9753706  60.3536200  34.1754804  46.8589770
  59.8408938  32.0580416  46.3750926  60.5424318  31.7950987  45.6977411
  58.8682691  31.2494920  46.8227819  58.5889382  29.9265766  46.5081224
  59.1863552  29.4066646  45.7592011  57.5416647  29.3305627  47.1810260
  57.2634856  28.3013387  46.9542790  56.8742594  30.0685368  48.1302877
  56.1064593  29.5988882  48.7451151  57.0630853  31.3976421  48.4183022
  56.4065661  31.8999563  49.1287695  58.1022583  31.9981851  47.7600517
  58.4141690  36.1753339  46.8844680  59.2505565  36.1404413  45.9901004
  57.1480588  36.5477727  46.6444073  56.4903411  36.6224092  47.4072551
  56.6556517  36.8573087  45.3210414  56.9381841  36.0611618  44.6322564
  55.1325952  36.9827096  45.3475298  54.8296399  37.5523580  46.2260616
  54.6130927  37.7028706  44.0933058  54.9001667  37.1397765  43.2052661
  53.5266492  37.7772928  44.1402342  55.0434617  38.7030744  44.0435408
  54.4965011  35.5902427  45.4650797  54.8339973  35.1125218  46.3848520
  53.4109157  35.6865062  45.4834507  54.7923739  34.9817490  44.6105063
  57.2688927  38.0973288  44.7010769  57.7439271  38.0905731  43.5629266
  57.2984267  39.2060088  45.4589355  56.9782266  39.1720192  46.4162320
  57.7792261  40.4860683  44.9621607  57.3765372  40.6638600  43.9649992
  57.3579177  41.6487249  45.8558307  57.8397491  42.5643532  45.5129550
  55.8330063  41.8364963  45.8059826  55.3428561  40.9266692  46.1524894
  55.5477864  42.6695180  46.4484960  55.5255775  42.0466312  44.7815650
  57.7019528  41.4133597  47.2143073  57.4243371  42.1608945  47.7488367
  59.2858117  40.5157532  44.8306616  59.8349545  41.3195718  44.0804338
  59.9925783  39.6133656  45.5394898  59.5126784  38.9182521  46.0932166
  61.4369490  39.5757342  45.5583952  61.8237789  40.5681382  45.7899038
  61.9434291  38.5917113  46.6153177  61.5699739  37.5925810  46.3908852
  63.0333671  38.5812915  46.6101370  61.5882071  38.8993783  47.5988102
  62.0355647  39.2314310  44.2187847  63.0307639  39.8118653  43.8044798
  61.3706984  38.3430402  43.4578602  60.5374716  37.8968564  43.8138841
  61.7941725  37.9826528  42.1243531  62.7956823  37.5542731  42.1639523
  60.8412739  36.9458134  41.4968700  59.8194587  37.3238259  41.5300280
  61.1287727  36.7676744  40.4606697  60.8905631  35.6670310  42.2222878
  59.9624968  35.3440058  43.2332038  59.2040347  36.0689666  43.5286133
  59.9869581  34.0985831  43.8795363  59.2627895  33.8771044  44.6635183
  60.9161917  33.1574914  43.5315310  60.9416477  32.1989677  44.0498785
  61.7446311  33.5443179  42.5275182  62.5131197  32.8631642  42.1620664
  61.8085613  34.7172217  41.8280484  62.5056030  34.9357244  41.0190432
  61.8433941  39.1673042  41.1802455  62.7795319  39.3462515  40.4049978
  60.8261347  40.0522232  41.2648270  60.1768814  40.0030234  42.0369341
  60.6278438  41.0875738  40.2721130  61.2839453  40.9059067  39.4208626
  59.1621734  41.0951537  39.7827096  58.5085407  41.4097689  40.5962702
  59.0610673  41.7880905  38.9474155  58.6802031  39.7095326  39.3032786
  59.0615946  38.9395437  39.9739188  57.5905189  39.6833134  39.3031895
  59.1509116  39.3752890  37.9002592  60.3095883  39.6890262  37.5375296
  58.3494666  38.7767582  37.1417985  60.9495797  42.4514136  40.8121519
  60.6144046  43.4685711  40.2007939  61.6300473  42.5241406  41.9705846
  62.0635759  41.6965992  42.3544182  61.7822468  43.7519455  42.7207631
  60.7993811  44.1718127  42.9347391  62.5097921  43.4628492  44.0382890
  63.4935312  43.0439745  43.8263898  62.6234858  44.3888527  44.6019303
  61.9305433  42.7498155  44.6249346  62.5076963  44.8420752  41.9740878
  62.1630885  46.0092263  42.0416550  63.5558039  44.5033779  41.2076708
  63.8297320  43.5346538  41.1262024  64.2750152  45.5589362  40.5078632
  63.8884078  46.5298197  40.8177327  65.7661634  45.5671974  40.7715480
  66.2045256  44.6365236  40.4112924  66.2230562  46.4088357  40.2509773
  66.2423572  45.6905397  42.1901552  65.7808675  46.5620969  42.6543922
  65.9660850  44.7944838  42.7459066  67.7466047  45.8533973  42.2913062
  68.2148879  44.8717007  42.3625919  68.1171997  46.3686699  41.4051612
  67.8919174  46.6491054  43.5205911  67.3493847  47.5882774  43.4123557
  67.4869411  46.0913964  44.3650164  69.2337484  46.8713705  43.6760783
  69.5868452  47.3740271  42.8743561  69.3899887  47.4173058  44.5113289
  69.7143300  45.9867518  43.7572580  63.9735830  45.5588751  39.0357406
  64.6754899  46.1862867  38.2511005  62.8936335  44.8578643  38.6531708
  62.4084029  44.2741717  39.3194696  62.3762162  44.8952011  37.3058023
  63.1120863  45.3549208  36.6460658  62.0873483  43.4492317  36.8380533
  63.0282134  42.9158095  36.7026545  61.4849254  42.9375242  37.5886145
  61.3217434  43.3215807  35.5075464  60.5231212  44.0626798  35.4747531
  62.0065143  43.4890939  34.6762040  60.7082888  41.9277742  35.3691367
  61.4954135  41.2027172  35.1621921  60.2022957  41.6592177  36.2964704
  59.7217209  41.9348512  34.2415665  59.6162358  42.7800584  33.6987986
  58.9926952  40.8612586  33.9477340  59.1207994  39.7507565  34.6256118
  59.7829547  39.7007713  35.3866320  58.5570151  38.9480038  34.3851227
  58.1257327  40.9017246  32.9543170  58.0169301  41.7501834  32.4173070
  57.5747620  40.0840626  32.7353220  61.1168503  45.7486177  37.2208524
  60.8417401  46.3836002  36.2005634  60.3236215  45.7722938  38.3069763
  60.5907453  45.2651278  39.1385576  59.0736129  46.5157425  38.3248343
  59.0598624  47.2243558  37.4967176  57.8534404  45.6161716  38.1885079
  56.9508211  46.1953328  38.3833178  57.7811344  45.0339752  36.7681120
  58.6794268  44.4498693  36.5681352  56.9043789  44.3920921  36.6821761
  57.7082419  45.8464415  36.0451419  57.9114141  44.5305584  39.1026616
  57.1319878  43.9803774  38.9959096  58.9117270  47.3358721  39.5885581
  59.2479887  46.9085569  40.6852125  58.3783129  48.5678507  39.4621578
  58.0547433  48.8879849  38.5605388  58.2251376  49.5093078  40.5607410
  59.1569774  49.5667441  41.1233021  57.8814345  50.8925146  40.0265463
  56.9523122  50.8427567  39.4587820  57.7031365  51.8971309  41.1669835
  58.6281581  51.9656372  41.7394716  57.4583082  52.8759783  40.7546515
  56.8957612  51.5663895  41.8203245  58.9696396  51.3996452  39.0803920
  59.0162454  50.7566138  38.2015067  58.7376620  52.4191006  38.7721768
  60.3702400  51.4230385  39.6959695  60.6520304  50.4142063  39.9975514
  61.0844189  51.7949056  38.9612841  60.3734462  52.0766917  40.5682235
  57.1766632  49.0910664  41.5591197  57.3345778  49.1958645  42.7681126
  56.0477342  48.5523621  41.0781439  55.9106611  48.4739869  40.0805627
  54.9791815  48.0604188  41.9230927  54.5949710  48.8759877  42.5357335
  53.8302372  47.4944604  41.0592909  54.2416460  46.8435268  40.2878458
  53.1481732  46.9238791  41.6896287  53.0510177  48.6199971  40.3869378
  53.1081312  49.8024786  40.7231453  52.2901940  48.2342283  39.3336248
  51.7424374  48.9190594  38.8325571  52.2744455  47.2636761  39.0545525
  55.4608633  46.9781230  42.8699170  55.0887958  46.9215258  44.0408566
  56.3547116  46.1039540  42.3734625  56.5981610  46.1322161  41.3936494
  56.9972906  45.1058095  43.1889216  56.2404913  44.4796276  43.6614151
  57.9102158  44.2216125  42.3401330  58.6759921  44.8368548  41.8677309
  58.3859559  43.4742947  42.9751824  57.3207375  43.7221699  41.5712561
  57.7981838  45.7075334  44.3168823  57.7532787  45.2078100  45.4362197
  58.5043544  46.8277405  44.0618471  58.5673457  47.1810293  43.1177501
  59.1975666  47.5734285  45.0986588  59.9178135  46.9229575  45.5948755
  59.9536803  48.7784342  44.5287747  59.2557818  49.4309706  44.0041469
  60.6333482  49.5832729  45.6507184  61.3411802  48.9446467  46.1791415
  61.1629841  50.4327925  45.2195538  59.8779473  49.9432246  46.3492194
  60.9885167  48.3216151  43.4924682  61.7418231  47.7021261  43.9791546
  60.4921049  47.7438386  42.7128215  61.7266227  49.4678961  42.8018056
  62.2584672  50.0595153  43.5469419  62.4398168  49.0616354  42.0845848
  61.0087480  50.1012295  42.2806104  58.2493979  48.0700328  46.1710740
  58.4526526  47.8470590  47.3683940  57.1450850  48.7194084  45.7573332
  56.9897527  48.8740134  44.7713975  56.1440452  49.2201195  46.6718259
  56.5916643  49.9662546  47.3283461  54.9705464  49.8749416  45.8970717
  54.4917473  49.1286839  45.2630763  54.2424779  50.2701965  46.6054431
  55.3133859  51.0204359  44.9866376  54.6757166  51.3250501  43.8050597
  53.8865750  50.6744289  43.4281679  55.1915447  52.4856459  43.2747687
  54.8866266  52.9252846  42.4181228  56.1819276  52.9500447  44.0901505
  57.0079158  54.0587848  43.9695257  56.9210685  54.7111469  43.1006298
  57.9357290  54.3034939  44.9813337  58.6007314  55.1645344  44.9143947
  58.0296673  53.4643349  46.0818993  58.7574382  53.6732385  46.8659964
  57.2040343  52.3481026  46.2068595  57.2837030  51.7068166  47.0846441
  56.2808086  52.0681145  45.1963410  55.5744617  48.1552711  47.5850575
  55.7056089  48.2149403  48.8097834  55.0034333  47.1039729  46.9832933
  54.9828339  47.0490203  45.9749998  54.3975819  46.0119909  47.7021979
  53.6485266  46.4013802  48.3916842  53.7154715  45.0305146  46.7271937
  54.4275655  44.7255800  45.9603583  53.3737130  44.1522090  47.2748070
  52.5307786  45.6573346  46.0507954  51.5271625  46.2922648  46.7960181
  51.6129540  46.3583284  47.8806264  50.4086588  46.8468499  46.1663250
  49.6389962  47.3414467  46.7588571  50.2803303  46.7652858  44.7756829
  49.4077895  47.1940536  44.2828029  51.2727098  46.1330051  44.0181169
  51.1739776  46.0701925  42.9344165  52.3881272  45.5840157  44.6572465
  53.1536750  45.0934562  44.0560912  55.3762350  45.2651132  48.5730822
  55.0309738  44.8134131  49.6647451  56.6360355  45.1376798  48.1120866
  56.8662703  45.4486515  47.1791404  57.6918006  44.5633993  48.9127129
  57.4200040  43.5472668  49.1985457  59.0106568  44.5262085  48.1102812
  58.9034179  43.8460048  47.2653422  59.2419187  45.5263675  47.7438117
  60.2631324  44.0571203  48.8716158  60.4445896  44.7204548  49.7172880
  60.0798053  42.6301266  49.3954770  59.9051259  41.9547141  48.5579785
  60.9778912  42.3205764  49.9300061  59.2257026  42.5977760  50.0719106
  61.4919108  44.1400521  47.9620119  61.6354346  45.1706544  47.6374211
  62.3731939  43.8060730  48.5096425  61.3431444  43.5025544  47.0904821
  57.9303002  45.3355874  50.1874723  57.8826642  44.7852882  51.2800434
  58.0956585  46.6667630  50.0894085  58.0827203  47.1118259  49.1828482
  58.2946457  47.4965184  51.2567108  59.1523797  47.1307706  51.8211751
  58.5542837  48.9553925  50.8365388  57.9563928  49.1924860  49.9565318
  58.2793851  49.6235212  51.6527096  60.0252395  49.1595191  50.5045621
  60.7909882  49.6892730  51.3105119  60.4314131  48.7805145  49.2741824
  61.3985879  48.8960810  49.0071298  59.7662812  48.3831072  48.6262875
  57.1344715  47.4546160  52.2359844  57.3340649  47.3367104  53.4466579
  55.8876220  47.5044947  51.7310693  55.7492362  47.6405387  50.7398875
  54.7175684  47.3672845  52.5758053  54.7263533  48.1456575  53.3387978
  53.4268808  47.5017608  51.7336356  53.4629826  46.8024878  50.8982835
  52.5609180  47.2782435  52.3567316  53.1818427  48.8972300  51.1268664
  54.0130650  49.1606720  50.4728262  51.8822927  48.9038863  50.3109649
  51.0445133  48.6463742  50.9589711  51.7228149  49.8960696  49.8887802
  51.9551045  48.1739488  49.5047452  53.1260798  49.9685110  52.2154687
  54.0713999  49.9856526  52.7578481  52.9521765  50.9427612  51.7586367
  52.3148370  49.7422373  52.9074111  54.6728370  46.0415634  53.3206938
  54.4920243  45.9885258  54.5360245  54.9392900  44.9386451  52.5979819
  55.1325868  45.0169409  51.6097480  54.9631400  43.6159886  53.1797405
  54.0142698  43.4211617  53.6795273  55.1808754  42.5665782  52.0850359
  56.1303743  42.7550581  51.5840098  55.1975475  41.5725835  52.5320222
  54.3698410  42.6243922  51.3591020  56.0173367  43.4611195  54.2235278
  55.8587223  42.7846101  55.2447639  57.1645365  44.0929553  53.9602348
  57.2834846  44.5791487  53.0829849  58.2223047  44.1062528  54.8676542
  58.4369166  43.0877610  55.1912518  59.3781360  44.7209038  54.0574961
  59.0036039  45.5556993  53.4650930  60.5100123  45.2566839  54.7477648
  60.9820659  44.4708245  55.3374184  61.2258756  45.6472422  54.0245052
  60.1861290  46.0609813  55.4083001  60.0547864  43.7327460  53.0326014
  59.3112818  43.3891456  52.3134062  60.8577966  44.2484236  52.5059602
  60.4638437  42.8763890  53.5687222  57.8867726  44.8042969  56.1826494
  57.9847933  44.2833753  57.2999001  57.3532536  46.0046281  56.0765100
  57.2373482  46.4270772  55.1664535  56.9377959  46.7092963  57.2559062
  57.8056209  46.9112252  57.8837626  56.2910891  48.0143623  56.8051576
  55.4326084  47.7947981  56.1704116  55.9620849  48.5779427  57.6782175
  57.0155774  48.6046796  56.2441393  55.9508829  45.9244212  58.0917650
  56.1673618  45.6860335  59.2827360  54.9116293  45.3934413  57.4415895
  54.8118470  45.5363447  56.4467417  53.9011454  44.6071595  58.1078899
  53.4778339  45.1815394  58.9319010  52.7798448  44.2372770  57.1308965
  53.2124030  43.8186234  56.2222042  52.1230375  43.5002783  57.5929973
  51.9470803  45.4523220  56.7512769  52.0221445  46.4729358  57.4929162
  51.1720886  45.3065328  55.7725431  54.4284820  43.3608278  58.7764261
  54.0914650  43.0688749  59.9227562  55.3046822  42.6100990  58.0957663
  55.5872223  42.8824880  57.1651346  55.8847204  41.4004308  58.6303195
  55.0911511  40.7400304  58.9799167  56.6939661  40.6926385  57.5311553
  56.0490569  40.4943439  56.6750767  57.5222019  41.3300244  57.2215349
  57.2658771  39.3967061  57.9712216  56.5214608  38.2355672  57.8017816
  55.5334648  38.2835429  57.3438929  57.0452577  37.0263468  58.2181194
  56.4694768  36.1098035  58.0895684  58.3199764  36.9662584  58.8088781
  58.7113093  36.0132445  59.1648599  59.0829446  38.1083366  58.9423559
  60.0853973  38.0476456  59.3660365  58.5537092  39.3248757  58.5302885
  59.1494613  40.2304612  58.6447184  56.7717960  41.6437293  59.8263845
  56.6250387  41.0121923  60.8690732  57.6800328  42.6352086  59.7168896
  57.7758383  43.1384390  58.8464412  58.5411350  43.0186893  60.8121784
  59.1676656  42.1730214  61.0957353  59.4477308  44.1968564  60.4015798
  60.1393122  43.8703137  59.6249304  58.8336662  45.0129792  60.0208328
  60.3007876  44.7752814  61.5454094  59.6612684  44.9979027  62.3995498
  61.3760419  43.7713717  61.9794027  62.0262096  43.5463833  61.1339673
  61.9679584  44.1992539  62.7885086  60.8992075  42.8540020  62.3246013
  60.9251060  46.1129494  61.1431084  60.1358160  46.8250437  60.9021884
  61.5221921  46.4989269  61.9693110  61.5627106  45.9691969  60.2708157
  57.7333044  43.4160835  62.0243935  58.0158162  43.0194983  63.1553681
  56.6380262  44.1697619  61.7956474  56.4485129  44.5161466  60.8660226
  55.7232730  44.4913551  62.8733102  56.2707006  44.9723812  63.6838878
  54.6184083  45.4431790  62.3961893  55.0665075  46.2863448  61.8704728
  53.9459953  44.9116510  61.7228107  53.8615897  45.9426205  63.4895237
  53.1793506  46.5337924  63.1629272  55.0694176  43.2656519  63.4679140
  54.8578895  43.1612147  64.6764264  54.7651029  42.2677494  62.6200212
  54.9918229  42.3515118  61.6393674  54.1135861  41.0441993  63.0359271
  53.2442080  41.2847493  63.6478230  53.6393608  40.2086920  61.8231176
  54.4155537  40.2051744  61.0578651  53.4394742  39.1856812  62.1418564
  52.1293263  40.8326031  61.0501972  52.0590991  39.8972604  60.1072759
  54.9841791  40.1522832  63.8867122  54.4809343  39.3568527  64.6776848
  56.3171569  40.2779650  63.7900976  56.7161071  40.9433366  63.1433987
  57.2235535  39.4820476  64.5917777  57.0068270  38.4241067  64.4438254
  58.6855408  39.7569196  64.1831724  58.8805549  40.8283950  64.2279960
  59.3579461  39.2369076  64.8654910  59.0681326  39.3032751  62.7641585
  58.5028676  39.8808395  62.0327244  60.5668427  39.5234466  62.5322136
  61.1364241  38.9453515  63.2598687  60.8305732  39.1999555  61.5252873
  60.8010484  40.5818597  62.6462736  58.7012254  37.8356018  62.5405457
  57.6269807  37.7051244  62.6712107  58.9822819  37.5402330  61.5296719
  59.2325262  37.2138686  63.2611470  57.0964638  39.7418648  66.0830854
  57.4477201  38.9001405  66.9035720  56.5650086  40.9228139  66.4718339
  56.2177008  41.5722354  65.7806545  56.4742660  41.2959183  67.8630697
  57.3561834  40.9377070  68.3941116  56.3943189  42.8258536  67.9626381
  55.5128022  43.1796990  67.4280151  56.3253896  43.1191935  69.0101593
  57.2879225  43.2664369  67.5205314  55.2769061  40.7034135  68.5756943
  55.2224482  40.6189306  69.8016586  54.2775045  40.2465018  67.8006167
  54.3865962  40.2244910  66.7967668  53.0102706  39.7655394  68.3077157
  52.5224902  40.5565351  68.8773605  52.0953346  39.3470317  67.1452721
  52.6568332  38.7290651  66.4446040  51.2503060  38.7786400  67.5338047
  51.5249614  40.5268902  66.3550269  52.3421958  41.1456484  65.9843963
  50.7049951  40.0166762  65.1708262  49.8837360  39.3998527  65.5357387
  50.3032672  40.8636158  64.6145809  51.3422532  39.4220960  64.5162448
  50.6678937  41.4041574  67.2648048  51.2784003  41.7847475  68.0836652
  50.2673493  42.2404195  66.6918030  49.8452884  40.8143873  67.6692683
  53.0451047  38.6324069  69.2961203  52.3162596  38.6940907  70.2915848
  53.8505323  37.6084095  69.1737137  54.7078822  37.2803507  68.0180625
  55.6392082  37.8427524  68.0846690  54.1907115  37.5428979  67.0951852
  54.9280634  35.8075935  68.1374994  55.9644990  35.5737339  67.8941685
  54.2663447  35.2836548  67.4477763  54.6114421  35.5018196  69.5115354
  55.5293262  35.4730035  70.0986959  54.1167292  34.5319587  69.5637722
  53.7061179  36.5219183  70.1114202  52.7102498  36.0891405  70.0162970
  54.1102528  36.9496236  71.5413778  53.5908603  36.3964498  72.5093497
  55.1214081  37.8363203  71.6914845  55.5983995  38.2005927  70.8791515
  55.5590893  38.2958791  72.9951174  55.7062895  37.4389458  73.6524580
  56.8727285  39.0653180  72.9041046  56.8593469  39.7049731  72.0216293
  57.0718175  39.9419338  74.1533856  57.0926375  39.3103444  75.0415084
  58.0140605  40.4837290  74.0713080  56.2499518  40.6534397  74.2333559
  58.0488858  38.0776753  72.7273061  57.9166592  37.2302527  73.3999812
  58.0741253  37.7226145  71.6970662  59.4191132  38.6874787  73.0303215
  59.4421488  39.0355343  74.0630008  60.1930767  37.9340316  72.8840439
  59.5996138  39.5278981  72.3600868  54.4791003  39.1074490  73.6725004
  54.1947345  38.9486244  74.8598847  53.8152612  39.9810390  72.8943249
  54.1044196  40.1260687  71.9375314  52.6825373  40.7393937  73.3719304
  52.9832033  41.3414892  74.2293569  52.1452762  41.6770272  72.2724013
  51.8383283  41.0868459  71.4089384  51.2892314  42.2330446  72.6546734
  53.1490651  42.7212698  71.7540479  54.0338112  42.2151309  71.3678503
  52.5101267  43.5473682  70.6327619  51.6262002  44.0577443  71.0152393
  53.2265285  44.2847035  70.2705386  52.2224975  42.8881336  69.8137506
  53.6280117  43.6387915  72.8796948  54.1153414  43.0434931  73.6518534
  54.3360304  44.3651439  72.4806674  52.7745475  44.1626873  73.3100795
  51.5582939  39.8301918  73.8232071  50.9924548  39.9918097  74.8997713
  51.2778828  38.7794437  73.0279089  51.7646491  38.6663428  72.1502035
  50.2953058  37.7658678  73.3518468  49.3115639  38.2272445  73.4383482
  50.2782688  36.7057307  72.2242981  50.1416318  37.1998167  71.2623685
  51.2229040  36.1618936  72.2219000  49.1738373  35.7042446  72.3855495
  47.9665537  35.8764622  71.6983465  47.8207649  36.7502923  71.0633138
  46.9431262  34.9325459  71.8211412  46.0072315  35.0698293  71.2795186
  47.1150760  33.8112022  72.6370827  46.3075921  33.0871087  72.7455178
  48.3227047  33.6210439  73.3123255  48.4625194  32.7424164  73.9420601
  49.3508969  34.5588719  73.1791352  50.2958690  34.3955810  73.6972700
  50.6163197  37.0881579  74.6661737  49.7881249  37.0290382  75.5687264
  51.8818649  36.6658860  74.8386820  52.5529755  36.7625979  74.0901117
  52.3428992  36.0635583  76.0765475  51.7795411  35.1504474  76.2687853
  53.7994877  35.7150919  76.0130118  54.3796560  36.6134355  75.8021001
  54.3441825  35.1156140  77.3093296  53.8013576  34.1997057  77.5428948
  55.4034336  34.8887711  77.1883814  54.2167220  35.8302769  78.1224172
  53.8305311  34.6796782  75.0975067  54.7354466  34.3799372  74.9840006
  52.1695498  36.9495878  77.2575579  51.6801890  36.5296579  78.2983640
  52.5228467  38.2320310  77.1137593  52.9021300  38.5559300  76.2355033
  52.3816040  39.1922582  78.1839279  52.8708615  38.8121750  79.0807350
  53.0273705  40.5344519  77.7931181  54.0691943  40.3704705  77.5177774
  52.4914551  40.9631670  76.9463017  52.9807778  41.4557764  78.8772861
  53.3879891  42.2835117  78.6115174  50.9446195  39.4291786  78.5974602
  50.6233411  39.5124260  79.7799178  50.0271043  39.5272109  77.6213728
  50.3137936  39.4930273  76.6535191  48.6111268  39.6834499  77.8881019
  48.4613839  40.5043834  78.5893467  47.8265485  39.9897092  76.6227619
  48.0494127  39.2380026  75.8655505  46.3134064  39.9765415  76.9107600
  46.0796878  40.7296450  77.6632966  45.7666213  40.1976799  75.9941223
  46.0216473  38.9929695  77.2789473  48.2410952  41.3627202  76.0703803
  48.1487454  42.1135895  76.8550889  49.2752929  41.3203004  75.7287149
  47.3840922  41.8133610  74.8958665  46.3430039  41.8837265  75.2109598
  47.7251648  42.7890726  74.5498095  47.4695498  41.0904355  74.0845862
  48.0216624  38.4825719  78.5870112  47.2740139  38.6097493  79.5577889
  48.4033806  37.2679483  78.1418270  48.9972628  37.1919383  77.3284228
  47.9970977  36.0291355  78.7842470  46.9091994  35.9616759  78.7893238
  48.5566182  34.8123428  78.0462110  49.6310584  34.9330105  77.9079474
  48.3041981  33.5240364  78.8414332  47.2318690  33.3862281  78.9800702
  48.7116646  32.6734395  78.2950299  48.7895471  33.5962391  79.8147393
  47.9077426  34.6922619  76.6631506  48.1186112  35.5906751  76.0830728
  48.3127868  33.8227536  76.1454690  46.8296300  34.5778258  76.7757491
  48.4215022  35.9982064  80.2447795  47.7041306  35.5438316  81.1364167
  49.6164728  36.5431775  80.5265825  50.1707693  36.9539393  79.7889307
  50.1632009  36.5731329  81.8614472  49.7237218  35.7698115  82.4527442
  51.6923273  36.3879155  81.8404888  52.1497136  37.2015906  81.2776125
  52.0735982  36.3939513  82.8616137  52.1213274  35.0621321  81.1851231
  51.6051051  34.2331526  81.6692804  51.8649481  35.0801831  80.1258564
  53.6268051  34.8402050  81.3167836  54.3319424  35.4640593  82.1099809
  54.1581238  33.8927515  80.5027583  55.1482555  33.6969023  80.5399569
  53.5609313  33.3879059  79.8635451  49.8331152  37.8525343  82.5973873
  50.5878165  38.3000408  83.4707942  48.6733889  38.4666265  82.2904483
  48.0965963  38.1112208  81.5413843  48.1582772  39.6409573  82.9678006
  47.2849968  40.0153353  82.4336457  47.7480257  39.2984476  84.4169744
  48.5849928  38.8244013  84.9296783  47.4712996  40.2124426  84.9424607
  46.5842010  38.3639930  84.4887933  45.2906017  38.8048431  84.4060713
  44.9972739  39.7588329  84.2512745  44.4893225  37.7263386  84.5701295
  43.4061473  37.8407415  84.5283870  45.1797104  36.6175943  84.7703338
  46.5007365  37.0306797  84.7174290  47.2419732  36.2449031  84.8631147
  49.1239321  40.8042366  82.9889587  49.4919347  41.2944825  84.0601420
  49.6077840  41.1953908  81.7961191  49.3788770  40.6731780  80.9624552
  50.4631753  42.3452302  81.5877083  50.6036724  42.5052112  80.5187060
  49.8442200  43.6118872  82.1964128  49.7044060  43.4697001  83.2680163
  50.5084562  44.4592410  82.0264663  48.5131151  43.9881030  81.6342168
  47.7845755  45.0523808  82.1191399  48.0635794  45.6712268  82.8669943
  46.6428092  45.1033787  81.4084663  45.9052881  45.8784416  81.6168868
  46.5868852  44.1497305  80.5136768  47.7646366  43.4431298  80.6391855
  47.9121238  42.6019587  79.9618526  51.8715129  42.1979146  82.1193614
  52.6860818  43.1149692  82.0323671  52.2149694  41.0258294  82.6736338
  51.5354080  40.2819262  82.7436632  53.5311992  40.7515332  83.1913058
  53.8196497  41.5388847  83.8877060  53.5635102  39.4014001  83.9325029
  52.8742775  39.4329907  84.7763391  53.2659505  38.6047782  83.2506291
  54.9004611  39.0281725  84.4783203  55.5924231  39.8456905  85.3277564
  55.2811382  40.7418971  85.6741886  56.7623091  39.2411675  85.6187468
  57.4743505  39.7250923  86.2872623  56.8637965  38.0830511  85.0061725
  55.6840685  37.9381487  84.2915582  55.5690728  37.0188961  83.7172310
  54.5905848  40.7641402  82.1088427  54.4210157  40.1588572  81.0492858
  55.7108481  41.4634281  82.3454037  55.8630001  41.8818716  83.2519657
  56.7262732  41.6459701  81.3398121  56.4956316  41.0264294  80.4731675
  56.8015623  43.1282689  80.8840947  55.8085476  43.4700812  80.5922293
  57.1701032  43.7431044  81.7052250  57.7097584  43.3553615  79.7173690
  59.0411216  43.6716319  79.7728598  59.5260425  43.8210708  80.7375460
  59.5475987  43.7452138  78.5050022  60.5117087  43.9313133  78.2684468
  58.5441649  43.5271962  77.6007388  58.5618073  43.5042036  76.2172263
  59.4874642  43.7119012  75.6804586  57.3748947  43.2112316  75.5473078
  57.3516248  43.2040233  74.4575801  56.2105084  42.9256745  76.2530394
  55.2931211  42.6843497  75.7161387  56.1864522  42.9404192  77.6484224
  55.2624653  42.7129008  78.1800089  57.3649666  43.2509332  78.3288681
  58.0844820  41.1989689  81.8529686  58.8211075  41.9837531  82.4550088
  58.5066457  39.9791649  81.5385813  57.6240271  38.9152117  81.0451936
  57.4138200  39.0778436  79.9880918  56.6900073  38.9275870  81.6069345
  58.3906866  37.6173071  81.2703309  58.8290376  37.2856896  80.3290673
  57.7094595  36.8522441  81.6427681  59.4564334  37.9811042  82.3091577
  60.3362749  37.3546238  82.1625286  59.0584428  37.8189640  83.3108631
  59.7655031  39.4508616  82.0569245  59.9423181  39.8473940  83.0567229
  60.7978517  39.5066907  81.0201372  61.7932618  38.7730573  81.0462599
  60.6228496  40.4334404  80.0816263  59.8760887  41.1076211  80.1706685
  61.4653536  40.4569676  79.0025855  62.0351618  39.5285031  78.9655529
  60.8169443  40.6031310  77.5718861  60.3329723  41.5763086  77.4894500
  61.5923284  40.5178804  76.8105636  59.8206579  39.5311288  77.3950639
  60.1894368  38.2308402  77.0126312  61.2365888  37.9947713  76.8233060
  59.2095643  37.2409078  76.8756725  59.4937342  36.2290734  76.5866409
  57.8649222  37.5505272  77.1099118  57.1018136  36.7793109  77.0050759
  57.5010605  38.8483056  77.4781265  56.4540646  39.0893577  77.6619570
  58.4791879  39.8325047  77.6095632  58.1852375  40.8458648  77.8830491
  62.2664017  41.6744234  79.2055350  62.5832486  42.2151448  78.2451554
  62.5685522  42.3773250  80.2533730  62.1308943  42.1747041  81.1407852
  63.5544096  43.4861329  80.1784859  63.9223044  43.7140859  81.1788808
  64.3892336  43.1885147  79.5439848  63.1105445  44.8269833  79.6206728
  62.1636065  44.9475374  78.8423283  63.8221444  45.9105729  80.0170872
  64.6408714  45.7926634  80.5966417  63.4540506  47.2698796  79.6383390
  62.3954008  47.4303810  79.8422974  64.0463559  47.9810509  80.2141073
  63.6766462  47.5807980  78.1894585  62.9194179  48.2979364  77.5512456
  64.7529690  47.0393101  77.6111704  65.3840499  46.4674533  78.1541407
  65.0446384  47.2494272  76.2170395  65.0981452  48.3189505  76.0136773
  66.3627912  46.6006669  75.9072476  66.3016067  45.5331770  76.1189592
  66.6025607  46.7485599  74.8542811  67.1424922  47.0486193  76.5232867
  64.0121231  46.6870964  75.2692854  63.5096229  47.3791219  74.3930296
  63.6022627  45.4245741  75.4939818  64.0470062  44.8692883  76.2108924
  62.5345835  44.8078151  74.7459036  62.7617073  44.8555892  73.6809005
  62.3649574  43.3436877  75.1468520  62.1294951  43.2823338  76.2093459
  61.5540451  42.8998824  74.5693069  63.2901157  42.8025702  74.9484250
  61.2208341  45.5364382  74.9155911  60.4589428  45.7183374  73.9678626
  60.9546006  45.9980655  76.1477787  61.5773907  45.7827674  76.9132061
  59.8004996  46.8083801  76.4649141  58.8922220  46.2686536  76.1969097
  59.7678852  47.1298609  77.9782962  59.5794252  46.2152908  78.5405635
  60.7263519  47.5511756  78.2815047  58.4934161  48.3236165  78.4916826
  59.7856737  48.0976442  75.6848696  58.7350604  48.6066638  75.2994328
  60.9570167  48.6864058  75.4456192  61.8058848  48.2968266  75.8300031
  61.0837685  49.8767366  74.6498792  60.2945165  50.5791967  74.9177039
  62.4468309  50.5540924  74.8829025  63.2446879  49.8259885  74.7366561
  62.5707374  51.3749054  74.1764939  62.5252108  51.0663639  76.2050921
  63.3790708  51.4851907  76.3358859  60.8774572  49.6243002  73.1770597
  60.1747599  50.3680740  72.4936246  61.4370088  48.5257993  72.6387347
  61.8387467  47.8185795  73.2375225  61.4849067  48.3169086  71.2034727
  61.4587601  49.2804168  70.6944860  62.7636476  47.5807023  70.7732306
  63.6332472  48.1948981  71.0070265  62.9139510  46.2315671  71.4989736
  62.0583888  45.5969034  71.2680710  63.8294256  45.7407415  71.1686749
  62.9606202  46.4003572  72.5748133  62.7911521  47.3623247  69.2486555
  61.9691288  46.7072877  68.9600296  62.6858850  48.3215199  68.7417404
  64.0874578  46.7202671  68.7571343  64.2141909  45.7471451  69.2315521
  64.0433805  46.5935624  67.6754217  64.9309477  47.3613768  69.0132652
  60.2624711  47.6199186  70.6383485  59.6534903  48.0989396  69.6807156
  59.8727016  46.4581203  71.1845340  60.3002160  46.1337776  72.0401819
  58.8459581  45.6213796  70.5998031  59.0538251  45.4776905  69.5394994
  58.8004654  44.2426183  71.2847466  58.5864401  44.3703721  72.3458646
  58.0195183  43.6348858  70.8277097  60.1018145  43.4353746  71.1898633
  60.9112213  43.9933003  71.6606926  59.9263108  42.0965468  71.9032027
  59.1177977  41.5369118  71.4328687  60.8513326  41.5240047  71.8351503
  59.6843556  42.2717642  72.9514665  60.5177170  43.2198113  69.7381413
  60.6739145  44.1854114  69.2571859  61.4431091  42.6447126  69.7063273
  59.7337338  42.6750600  69.2121038  57.4556562  46.2216532  70.5566316
  56.8104020  46.1311072  69.5103458  56.9483699  46.8904015  71.5979187
  57.4197339  46.8442631  72.9952170  58.1090973  47.6694177  73.1740976
  57.9310501  45.8987031  73.1756911  56.1521681  46.9698818  73.8227314
  56.3904383  47.4173667  74.7876582  55.7196038  45.9815174  73.9780546
  55.2738939  47.8619312  72.9512577  55.4954412  48.9081508  73.1620666
  54.2244287  47.6625058  73.1679414  55.6290139  47.4944580  71.5021249
  54.8948269  46.7276353  71.2550406  55.6239004  48.7153254  70.6111699
  54.5588822  49.1790970  70.2237679  56.7990192  49.2679617  70.2738461
  57.6621575  48.8592953  70.6026076  56.8869789  50.4512859  69.4403646
  56.0334758  51.0998012  69.6379994  58.1850909  51.2285409  69.7389474
  59.0353394  50.5480397  69.6931784  58.3134857  52.0197825  69.0003327
  58.1272242  51.8125494  71.0397858  58.9407378  52.2924300  71.2115702
  56.8638123  50.1224239  67.9674131  56.6117375  50.9710355  67.1107740
  57.0800538  48.8453294  67.6216995  57.2231437  48.1460098  68.3362465
  57.1274327  48.3665507  66.2582389  57.8796538  48.9259853  65.7020953
  57.4912479  46.8691408  66.2276590  56.8320032  46.3207186  66.9005103
  57.3741531  46.4868898  65.2136210  58.9290219  46.5282371  66.6561635
  59.0818038  46.8321846  67.6917186  59.1515098  45.0189183  66.5275399
  58.9982556  44.7154977  65.4919010  60.1695371  44.7740808  66.8304854
  58.4453576  44.4911124  67.1685316  59.9669014  47.2857861  65.8266404
  59.8195452  48.3585802  65.9511328  60.9682443  47.0157687  66.1620567
  59.8536419  47.0236676  64.7747064  55.8355843  48.5676561  65.4985848
  55.8303739  48.7621485  64.2861674  54.6898298  48.5443767  66.2010184
  54.7083403  48.3448394  67.1909387  53.4096373  48.8004155  65.5732225
  53.3411982  48.2362402  64.6431034  52.2337645  48.3947987  66.4535289
  52.2965750  47.3297004  66.6765104  52.2352059  49.1740688  67.7812895
  52.1627267  50.2421784  67.5763767  51.3843715  48.8623000  68.3870797
  53.1595417  48.9702375  68.3218034  50.8875530  48.5635796  65.7269614
  50.0807190  48.2103791  66.3691212  50.7301625  49.6163446  65.4924119
  50.8231972  47.7781678  64.4197368  50.9609536  46.7167326  64.6258394
  49.8522196  47.9334083  63.9494156  51.6103992  48.1226969  63.7491307
  53.2711649  50.2497281  65.1498136  52.7015031  50.5904869  64.1170101
  53.8267215  51.1767931  65.9459416  54.2493460  50.9029140  66.8214293
  53.8521625  52.5781058  65.6078839  52.8519134  52.9009552  65.3191465
  54.3192150  53.4059021  66.8161889  53.8180974  53.0502572  67.7164650
  55.3974827  53.2996383  66.9351292  54.0211118  54.9034937  66.6915947
  54.4773821  55.2907449  65.7805762  52.5118716  55.1446004  66.6330945
  52.0472726  54.7653515  67.5432686  52.3173174  56.2134439  66.5446473
  52.0939303  54.6270743  65.7696177  54.6453217  55.6815519  67.8490750
  55.7257988  55.5379032  67.8432732  54.4197187  56.7421616  67.7381177
  54.2363631  55.3204096  68.7926999  54.7590373  52.8477794  64.4338018
  54.4316069  53.5836485  63.5018767  55.9184883  52.1617684  64.4308517
  56.1803609  51.6091845  65.2347010  56.8193073  52.1848545  63.3035047
  57.1556795  53.2065900  63.1274089  58.0502028  51.2956251  63.5681768
  58.5916215  51.6726257  64.4358377  57.7257744  50.2727255  63.7592856
  59.0540900  51.2366369  62.4054632  58.5524085  50.8701908  61.5098440
  59.6145110  52.6338479  62.1359106  60.1185417  53.0023125  63.0293789
  60.3256412  52.5877576  61.3111256  58.7993396  53.3087093  61.8748393
  60.1829680  50.2466597  62.6997147  59.7644290  49.2512727  62.8484736
  60.8773449  50.2264613  61.8597539  60.7124892  50.5559794  63.6008404
  56.1399574  51.7114571  62.0454754  56.2722610  52.3164733  60.9825300
  55.3381552  50.6365721  62.1598244  55.2783035  50.1423992  63.0386366
  54.5339388  50.1261349  61.0809963  55.1729650  49.8943222  60.2289356
  53.8057289  48.8507401  61.5279017  54.5373379  48.0976002  61.8205237
  53.1603680  49.0785398  62.3762628  52.9428349  48.2699796  60.4149937
  51.7680847  48.6157281  60.2796765  53.5456503  47.3578473  59.6426879
  53.0369197  46.9278185  58.8834987  54.5064686  47.1038153  59.8226789
  53.5389584  51.1366889  60.5834318  53.3598859  51.2847329  59.3815484
  52.8946121  51.8790895  61.4941393  53.0394396  51.7082057  62.4789863
  51.9868370  52.9306650  61.1016239  51.1656011  52.5057757  60.5244412
  51.4226463  53.6259799  62.3615670  51.0530244  52.8732102  63.0578549
  52.2108907  54.2070487  62.8402421  50.2598573  54.5858146  62.0578587
  50.5925226  55.3493712  61.3547116  49.4314686  54.0273745  61.6219472
  49.5838386  55.4704243  63.4968754  50.8319920  56.7791422  63.6341230
  50.8501698  57.3625862  62.7136006  50.5850235  57.4310488  64.4720520
  51.8119740  56.3314288  63.7993181  52.6483602  53.9950469  60.2377389
  52.2271632  54.2570259  59.1095310  53.7433699  54.6035492  60.7349588
  54.1118933  54.3250150  61.6331287  54.4256925  55.6589706  60.0222320
  53.7057870  56.4212153  59.7242080  55.4986824  56.3054894  60.9198573
  56.1024178  55.5258648  61.3843874  56.1388351  56.9487020  60.3160511
  54.8730410  57.1371258  62.0061245  54.0304438  58.2124645  61.6765554
  53.8035542  58.4268545  60.6322099  53.4737447  59.0187214  62.6764386
  52.8285399  59.8546525  62.4061948  53.7486179  58.7472638  64.0199638
  53.1767572  59.5495326  65.0226109  52.6195964  60.2481400  64.6717273
  54.5901014  57.6902861  64.3623905  54.8085683  57.4850730  65.4103697
  55.1562205  56.8903022  63.3608227  55.8203776  56.0718094  63.6384286
  55.0588130  55.2178650  58.7179407  54.9302539  55.8533435  57.6728682
  55.7259479  54.0542161  58.7425424  55.8387648  53.5551004  59.6133213
  56.3039301  53.4676801  57.5553498  57.0368596  54.1535546  57.1305089
  56.9927792  52.1448865  57.9232684  56.2599404  51.4588773  58.3480493
  57.4294537  51.7009352  57.0286607  57.7784319  52.3348824  58.6545348
  55.2655382  53.1955569  56.4935222  55.4180952  53.5758519  55.3333666
  54.1296724  52.6011232  56.9077041  54.0284687  52.3227420  57.8732929
  53.0157066  52.3312978  56.0237854  53.3400669  51.6685358  55.2215161
  51.8422205  51.6529026  56.7684413  51.5939460  52.2303706  57.6589410
  50.9731502  51.6064035  56.1121986  52.1909736  50.3354005  57.1599561
  51.4511524  49.9317957  57.6197036  52.4646004  53.5768470  55.3898270
  52.3461794  53.6667958  54.1712368  52.1853744  54.6126963  56.2008122
  52.4095669  54.5589102  57.1841457  51.5634492  55.8214878  55.6993048
  50.7271983  55.5586041  55.0514809  51.0343645  56.6993108  56.8342783
  50.5442309  56.0734904  57.5800786  52.1623261  57.4821184  57.5297425
  52.6590342  58.1263321  56.8042287  51.7422863  58.0924625  58.3292095
  52.8856374  56.7827482  57.9490290  49.9595975  57.6708018  56.3304806
  49.5672520  58.2460907  57.1690558  50.3969536  58.3492969  55.5980438
  48.7787031  56.9706695  55.6608187  48.3034915  56.2966703  56.3735591
  48.0555384  57.7151351  55.3277976  49.1331940  56.3998743  54.8025479
  52.4754922  56.5930003  54.7622463  52.0356731  57.1973386  53.7860887
  53.7954216  56.5897770  55.0268850  54.1453640  56.1111953  55.8445646
  54.7545660  57.2524914  54.1785485  54.3924996  58.2501434  53.9301583
  56.1044455  57.3701109  54.9058725  56.3557596  56.4132870  55.3635061
  56.8800630  57.6453199  54.1911855  56.1098137  58.4279663  56.0200099
  55.2346514  58.2917195  56.6553275  57.3702430  58.2939674  56.8729673
  58.2506229  58.4339971  56.2457338  57.3602540  59.0498805  57.6582038
  57.4003775  57.3022867  57.3243669  56.0177482  59.8262108  55.4121782
  55.0947427  59.9137489  54.8390312  56.0221422  60.5702377  56.2087370
  56.8705659  59.9938801  54.7543880  54.9662516  56.5550015  52.8567571
  54.9796490  57.1711856  51.7843018  55.1117585  55.2194470  52.9032743
  55.1635145  54.7478486  53.7949112  55.2015420  54.3905874  51.7228470
  56.0726053  54.6845490  51.1372409  55.3394976  52.9082014  52.1379483
  54.6340950  52.6875282  52.9390786  55.1268062  52.2690781  51.2809864
  56.7241510  52.4831431  52.6566762  57.0347209  53.1546866  53.4570989
  56.6578058  51.0490287  53.1948641  56.3493068  50.3745556  52.3961069
  57.6405084  50.7520504  53.5611975  55.9363672  50.9994791  54.0104446
  57.7756891  52.5871687  51.5507214  57.8340073  53.6175043  51.1998553
  58.7462232  52.2814904  51.9415226  57.4972310  51.9367462  50.7215587
  53.9821518  54.5104901  50.8284234  54.0834819  54.7956759  49.6352309
  52.7839075  54.3958733  51.4297736  52.7317656  54.1697307  52.4127491
  51.5192220  54.5771921  50.7566330  51.4368914  53.8620971  49.9381222
  50.3448506  54.3540534  51.7351269  50.5270829  54.9097140  52.6549812
  49.4189522  54.7029517  51.2778718  50.0799851  52.8988443  52.1667460
  50.9611742  52.5029437  52.6715919  48.8816371  52.8550162  53.1247188
  47.9988450  53.2492794  52.6213964  48.6962390  51.8247843  53.4286112
  49.0975722  53.4598160  54.0054512  49.8307897  51.9977641  50.9631957
  50.7044731  52.0111062  50.3115833  49.6474859  50.9785886  51.3034637
  48.9619267  52.3582079  50.4125086  51.3855401  55.9554423  50.1412268
  50.8687288  56.1279781  49.0372961  51.8716344  56.9878457  50.8493329
  52.2492595  56.8332669  51.7732402  51.8777805  58.3339389  50.3373775
  50.8673514  58.6148770  50.0403823  52.3723283  59.3052679  51.4119912
  53.3844977  59.0326728  51.7108308  52.3725574  60.3196996  51.0132075
  51.7126100  59.2561189  52.2782795  52.7210320  58.4794617  49.0862591
  52.2878719  59.0457170  48.0832154  53.9309752  57.8878309  49.0974824
  54.2648239  57.4368456  49.9372784  54.8122745  57.8594811  47.9350231
  55.0152090  58.8790563  47.6073295  56.1422187  57.1866218  48.2432550
  55.9846761  56.1175384  48.3858777  57.1272825  57.3963546  47.0867422
  57.2948262  58.4634239  46.9404824  58.0736515  56.9093990  47.3220272
  56.7145045  56.9655233  46.1745475  56.7219554  57.7234696  49.4266995
  57.5580034  57.2849419  49.6008186  54.1917220  57.1456758  46.7583193
  54.1952370  57.6387684  45.6322154  53.5695215  55.9839300  47.0137960
  53.5783794  55.6011861  47.9484235  52.8580141  55.1991096  46.0283742
  53.5402901  54.9163898  45.2267083  52.2821707  53.9290288  46.6507894
  51.6889141  54.1899971  47.5271698  51.3804586  53.1840661  45.6464668
  51.9639198  52.9097099  44.7676025  50.9825086  52.2831629  46.1134893
  50.5565038  53.8318648  45.3472104  53.4061259  53.0073222  47.1417298
  53.8660390  52.5082082  46.2888136  54.1580675  53.5975734  47.6654538
  52.9165071  51.9235100  48.1032364  52.1746627  51.3012032  47.6027357
  53.7587059  51.3051978  48.4138655  52.4666888  52.3905689  48.9793753
  51.7379406  55.9975277  45.4150594  51.5283810  55.9943667  44.2139668
  50.9952151  56.7460441  46.2365418  51.1772413  56.7382151  47.2299728
  49.9066885  57.6040673  45.8145870  49.1867857  57.0221393  45.2390881
  49.1901409  58.2156668  47.0291117  49.9013354  58.7959480  47.6169682
  48.3856005  58.8666925  46.6870878  48.6422565  57.1790069  47.8433113
  48.1965256  57.5678320  48.5994454  50.3585743  58.7195058  44.9159292
  49.7329458  59.0086576  43.8950251  51.5131885  59.3309179  45.2525572
  51.9608322  59.1157354  46.1319955  52.1512204  60.3019058  44.3900631
  51.4692980  61.1331875  44.2110327  53.4342524  60.8336621  45.0548878
  54.1213163  60.0064816  45.2332571  53.9081362  61.5639254  44.3989534
  53.1828459  61.3075402  46.0037469  52.4894770  59.7058520  43.0315142
  52.2384706  60.3003443  41.9849233  53.0088676  58.4631434  43.0289255
  53.2042012  57.9956291  43.9026389  53.3089460  57.7453809  41.8135522
  54.0064628  58.3266526  41.2104827  53.9429635  56.3847649  42.1571692
  54.7810400  56.5353453  42.8376488  53.1988374  55.7465658  42.6336966
  54.4570353  55.6732667  40.9208411  55.0586959  56.2846884  40.0035497
  54.2922364  54.4256848  40.8971527  52.0751393  57.5296124  40.9548464
  52.0767454  57.7904734  39.7600108  50.9499282  57.1089871  41.5687624
  50.9580723  56.9138520  42.5596994  49.7025392  56.9189397  40.8618375
  49.8433605  56.1882349  40.0653836  48.6022772  56.4070961  41.8166282
  48.4306923  57.1432494  42.6019537  47.6794996  56.2508427  41.2579096
  48.9231974  55.0838864  42.5158367  49.7246346  55.2390580  43.2381393
  48.0347512  54.7203861  43.0322020  49.3777394  53.9760382  41.5761646
  50.3560386  54.2258249  41.1655113  49.4439533  53.0370923  42.1257970
  48.3787659  53.8501838  40.4715398  47.6428171  54.5388448  40.4065424
  48.4272000  52.8695578  39.5795269  47.5280923  52.8130993  38.6212061
  46.8052090  53.5165349  38.5690717  47.5647298  52.0665710  37.9419028
  49.3183622  51.9014477  39.6732225  49.9799053  51.9003160  40.4364129
  49.3350000  51.1658436  38.9813348  49.1872984  58.1908037  40.2328227
  48.8249464  58.2362912  39.0598745  49.2135498  59.2889029  41.0066242
  49.5372108  59.2263279  41.9613116  48.7927542  60.5848024  40.5320938
  47.7387294  60.5468900  40.2569692  48.9930734  61.6304152  41.6400344
  48.5480293  61.2683312  42.5668193  50.0590340  61.8003067  41.7915764
  48.3342043  62.9183240  41.2396198  47.0288131  63.1971985  41.6648542
  46.4749703  62.4587030  42.2444942  46.4342208  64.4177282  41.3490346
  45.4277825  64.6413929  41.7028095  47.1336763  65.3518756  40.5777679
  46.6343818  66.2575505  40.2334455  48.4708658  65.1363929  40.2422181
  49.0488356  65.9303282  39.7692301  49.0506202  63.8981637  40.5199780
  50.0641218  63.6901177  40.1770041  49.5925444  61.0124849  39.3208787
  49.0594421  61.4432672  38.3012862  50.9182701  60.8397786  39.3623571
  51.3528973  60.4644984  40.1932385  51.7578377  61.1782025  38.2401382
  51.5213566  62.1863334  37.8997736  53.2381311  61.1219837  38.6404989
  53.4683009  60.1366138  39.0456745  53.8593285  61.3081840  37.7644035
  53.6141565  62.1367022  39.6830959  53.0790371  61.9231272  40.6083709
  55.1022710  62.1575011  40.0175392  55.6738115  62.3915436  39.1193943
  55.2938988  62.9152612  40.7772624  55.4039900  61.1805809  40.3952865
  53.2914165  63.4531310  39.1190564  52.2257837  63.5016757  38.8950705
  53.5464658  64.2301743  39.8396498  53.8620366  63.6063309  38.2030753
  51.5570865  60.2869057  37.0498192  51.5890343  60.7326362  35.9101340
  51.2883243  59.0045432  37.2910195  51.3141582  58.6524767  38.2373185
  50.9554986  58.0737738  36.2491570  51.7647959  58.0393718  35.5198054
  50.7468152  56.6635655  36.8262639  50.1440956  56.7267153  37.7322663
  50.2341449  56.0421450  36.0920256  51.9952281  55.8649324  37.2281183
  52.6156250  56.4685105  37.8906150  51.5809246  54.5794455  37.9554684
  50.9623989  53.9711862  37.2955098  52.4715016  54.0178725  38.2376189
  51.0140657  54.8345637  38.8508376  52.8370763  55.5333155  36.0062075
  53.1513410  56.4565564  35.5194186  53.7166422  54.9673521  36.3130474
  52.2476224  54.9379652  35.3089262  49.7133356  58.4983358  35.4820412
  49.6047628  58.2564674  34.2805234  48.7587024  59.1513893  36.1749782
  48.8959970  59.3552653  37.1546132  47.5245235  59.5768339  35.5528376
  47.2774734  58.9003955  34.7346099  46.3732363  59.5691347  36.5619025
  46.6630176  60.1325624  37.4488497  45.1142793  60.2096490  35.9588965
  44.8093638  59.6501894  35.0745140  44.3097212  60.1928537  36.6940867
  45.3289966  61.2411277  35.6795225  46.0575872  58.1322984  36.9903469
  46.9397026  57.6879831  37.4513876  45.2372732  58.1385218  37.7080835
  45.7709204  57.5467878  36.1167908  47.6465692  60.9557945  34.9255665
  47.2300307  61.1717269  33.7904462  48.2352435  61.9370247  35.6300896
  48.7643930  61.7144864  36.4610995  48.1282746  63.3238642  35.2218937
  47.3760756  63.4155510  34.4383827  47.7151475  64.2068028  36.4256626
  48.4470405  64.0966286  37.2258460  47.6727971  65.2503972  36.1138660
  46.3678658  63.8192017  36.9615732  45.1959911  64.2718456  36.3391674
  45.2584559  64.8928460  35.4455475  43.9396648  63.9343461  36.8538992
  43.0350644  64.2873701  36.3587501  43.8436376  63.1448833  38.0025035
  42.8644553  62.8777261  38.3999065  45.0029206  62.6987875  38.6403707
  44.9292073  62.0819133  39.5359894  46.2528340  63.0464743  38.1258009
  47.1488950  62.7066507  38.6451221  49.4087114  63.8988371  34.6634344
  49.3735362  64.8858092  33.9349646  50.5704528  63.2895060  34.9573464
  50.5785930  62.4859873  35.5692218  51.8333257  63.7496134  34.4204061
  51.6493404  64.4125552  33.5749732  52.6434854  64.5215779  35.4846358
  52.8070233  63.8820489  36.3520211  53.6052105  64.8176868  35.0657033
  51.9583208  65.7935341  35.9846676  50.9541079  65.5527873  36.3335205
  52.5353742  66.2189326  36.8057326  51.8434907  66.8488008  34.8805374
  52.8400783  67.1248271  34.5359776  51.2710140  66.4422694  34.0468096
  51.1406302  68.1039436  35.3836895  50.1347906  67.8487579  35.7172575
  51.7027191  68.5266684  36.2164313  51.0335061  69.1294280  34.3274961
  50.5050768  68.7587086  33.5506890  50.5639464  69.9442663  34.6958060
  51.9581972  69.3869791  34.0133100  52.6655925  62.5935430  33.9065810
  53.7667715  62.3314647  34.3979683  52.2151470  61.8755685  32.8809979
  51.0602794  62.2274046  32.0569301  51.0960560  63.2895929  31.8149046
  50.1430343  62.0107500  32.6044893  51.2485133  61.3392971  30.8515138
  51.8709054  61.8501472  30.1168307  50.2775472  61.1138620  30.4104865
  51.9182487  60.0823774  31.3804869  52.4490147  59.5840084  30.5693057
  51.1619943  59.4103129  31.7860832  52.8526988  60.6353202  32.4460547
  52.7850355  59.8930697  33.2414064  54.2087021  60.8812313  31.8402865
  55.0710296  60.0215347  31.9656814  54.4306624  62.0412218  31.1915664
  53.6852387  62.7156290  31.0934930  55.7157315  62.3906061  30.6073821
  55.9820727  61.6555200  29.8479020  55.6627138  63.7664127  29.9578692
  55.3500935  64.5053020  30.6957116  57.0567479  64.1438408  29.4184621
  57.3719016  63.4082969  28.6783581  57.0128896  65.1293038  28.9547383
  57.7724744  64.1611515  30.2403715  54.5877611  63.7857380  28.8529262
  54.7726560  62.9724503  28.1511586  53.6023505  63.6607012  29.3017371
  54.5691719  65.0903152  28.0536476  55.5368857  65.2369332  27.5739258
  53.7907879  65.0395135  27.2923088  54.3665824  65.9251848  28.7245054
  56.8239779  62.3748781  31.6345176  57.8948081  61.8141547  31.4391936
  56.5545745  62.9265813  32.8307988  55.6866804  63.4228973  32.9740828
  57.4517567  62.8568272  33.9667685  58.3691951  63.3998269  33.7397059
  56.8101087  63.4808949  35.2276245  55.8821876  62.9584351  35.4602126
  57.4978339  63.3907076  36.0684577  56.4579900  64.9264490  35.1355995
  56.3721060  65.7112854  34.0219446  56.5862303  65.2893385  33.0400019
  56.0063660  66.9764633  34.3658732  55.8572097  67.7395759  33.7212716
  55.8715876  67.0618861  35.7019358  55.5085805  68.1271804  36.4978440
  55.1745549  69.0591975  36.0419168  55.5938322  67.9398329  37.8591005
  55.3176937  68.7461680  38.5385645  56.0380996  66.7053268  38.3670667
  56.3253286  66.6187633  39.4149721  56.1315034  65.5776142  37.5960421
  56.1808191  64.5967171  38.0688102  56.1566427  65.7786143  36.2369328
  57.7788714  61.4083530  34.3135253  58.9175791  61.0542576  34.5670635
  56.7719674  60.5139924  34.2714755  55.8232752  60.8281308  34.1251876
  56.9205014  59.0727681  34.4227409  57.6266586  58.8620761  35.2258911
  55.5640190  58.4130968  34.7666032  54.8080261  58.7428732  34.0539872
  55.6631483  57.3288582  34.7146401  55.0100937  58.8577088  36.4352003
  53.8802509  58.1570205  36.3979252  57.5867043  58.3308969  33.2654290
  57.9176271  57.1571656  33.4075159  57.8415943  58.9866304  32.1192685
  57.4035955  59.8788379  31.9397616  58.7257786  58.5137870  31.0678392
  58.8449383  57.4335228  31.1510825  58.1221062  58.8580575  29.6830778
  57.8620915  59.9161452  29.6523851  58.8525432  58.6411884  28.9036359
  56.8475988  58.0449052  29.3817686  57.1243385  57.0431386  29.0531658
  56.2385400  57.9757686  30.2830841  56.0153079  58.6986359  28.2866307
  55.7582271  59.9012075  28.2506229  55.5285038  57.8542945  27.3509001
  54.9670310  58.2149861  26.5927766  55.7282754  56.8662453  27.4137606
  60.1062466  59.1364518  31.1652813  61.0746353  58.5896971  30.6386618
  60.2297720  60.2716296  31.8742816  59.4240074  60.6690740  32.3356721
  61.4886091  60.9683751  32.0124340  62.1386134  60.7148504  31.1749862
  61.2536566  62.4970240  32.0260473  60.4120912  62.7300035  32.6784180
  62.1481451  62.9993642  32.3943469  60.9435835  63.0272165  30.6338172
  60.5056467  62.3429995  29.7072234  61.2017309  64.3442606  30.4431579
  61.0205406  64.7661789  29.5435720  61.5740940  64.8976935  31.2015500
  62.2441319  60.5886454  33.2712361  63.4685704  60.5426226  33.2948301
  61.5183890  60.3147358  34.3613523  60.5124497  60.2523860  34.2957886
  62.1082103  60.0980253  35.6581549  63.0943246  60.5612474  35.6913672
  61.2215089  60.7213425  36.7771292  60.1726843  60.5068381  36.5720583
  61.4976461  60.2934569  37.7408523  61.4043111  62.1951885  36.8389753
  62.6801074  62.7021296  37.0123527  63.4895604  62.0443597  37.3289351
  62.9254111  64.0678977  36.7781772  63.9389952  64.4121677  36.5726871
  61.8135286  64.9755847  36.8187324  61.9886904  66.0492837  36.8864729
  60.5172431  64.4693608  36.7706969  59.6653052  65.1482728  36.8078518
  60.3385337  63.0896323  36.6750800  59.3373811  62.7122070  36.4668887
  62.2903895  58.6422568  35.9974318  63.3742969  58.2234879  36.3945930
  61.1884353  57.8692815  35.9324798  60.3558466  58.2141308  35.4764371
  61.0900183  56.5350465  36.4810000  61.0342810  56.5917639  37.5680951
  59.8291626  55.8382837  35.9464931  59.3540097  56.4708953  35.1967387
  60.1039019  54.8848223  35.4953504  58.7553113  55.5275305  36.9926565
  59.1207235  54.7568075  37.6713027  58.5265995  56.4305631  37.5586291
  57.5062636  55.0355089  36.2699044  57.2167688  55.7604492  35.5091460
  57.7141196  54.0760196  35.7963268  56.4039376  54.8772681  37.2508131
  55.9776439  55.7084168  37.6349548  55.9529746  53.6958523  37.6460937
  56.4974137  52.5598238  37.2579550  57.2914539  52.5711593  36.6338783
  56.1179986  51.6833288  37.5864367  54.8965317  53.6333448  38.4081404
  54.4306388  54.4836598  38.6909979  54.5491858  52.7349133  38.7119006
  62.2658222  55.6109831  36.2659149  62.5943911  55.1971925  35.1665778
  62.8945358  55.2131234  37.3709931  62.7026040  55.6672573  38.2524830
  63.8550967  54.1485477  37.3860515  63.6497795  53.4615828  36.5650623
  64.8574483  54.5612513  37.2717433  63.7055646  53.4667470  38.7025443
  63.0032626  53.9313747  39.6007676  64.4014823  52.3269890  38.8933727
  64.9417718  51.9324875  38.1366985  64.3989250  51.6390807  40.1697177
  63.3731979  51.4056330  40.4551739  65.2035440  50.3340075  40.0654076
  66.2314739  50.5618671  39.7833789  65.1961651  49.8240321  41.0287201
  64.7545245  49.6891146  39.3100309  64.9673692  52.5026842  41.2838968
  64.4739477  52.4944795  42.4058011  66.0146207  53.2858874  40.9612486
  66.3490584  53.3147613  40.0086639  66.7205396  54.1188172  41.9149312
  67.1988078  53.4884263  42.6645751  67.4793221  54.7039371  41.3953321
  65.8600977  55.1004225  42.6648152  65.9082505  55.1592792  43.8839094
  65.0126582  55.8771711  41.9701610  64.9699317  55.8037435  40.9637401
  64.1361991  56.8378308  42.6089693  64.7293421  57.5313799  43.2050149
  63.3449991  57.6370560  41.5472896  62.9784146  56.9569160  40.7784433
  62.5006557  58.1364684  42.0224438  64.1282770  58.7360280  40.8060713
  64.9789914  58.2912422  40.2897851  63.2175815  59.4225726  39.7824911
  62.3666196  59.8707186  40.2954509  63.7769724  60.1992417  39.2609858
  62.8604746  58.6867739  39.0619529  64.6860800  59.7758627  41.7774722
  65.3583890  59.2896496  42.4843645  65.2332247  60.5369101  41.2211082
  63.8649961  60.2436535  42.3206958  63.1512735  56.2028501  43.5756268
  62.9025828  56.6990626  44.6748544  62.5784699  55.0522023  43.1738564
  62.7655944  54.6907812  42.2494868  61.6906146  54.2939090  44.0189341
  60.8645639  54.9281035  44.3407054  61.1342060  53.0927844  43.2458338
  61.9569771  52.4542027  42.9243354  60.4639776  52.5240382  43.8903661
  60.5854719  53.4448477  42.3723113  62.3611903  53.7970010  45.2738012
  61.8588878  53.9323610  46.3902821  63.5647836  53.2514001  45.1227124
  63.9591758  53.1461451  44.1988747  64.3194169  52.8074953  46.2387741
  63.7034390  52.1559353  46.8585643  65.5144530  52.0537982  45.6924237
  65.8882181  52.5602284  44.8025208  66.2997676  52.0202747  46.4475775
  65.3137720  50.6380150  45.2779293  65.5608473  50.1406821  44.0323988
  65.9941517  50.7825376  43.2653470  65.1887690  48.8289229  43.9790773
  65.2701764  48.2285662  43.1709658  64.6856333  48.4438438  45.1899336
  64.1869722  47.2229290  45.6112188  64.1356890  46.3856844  44.9151656
  63.7652283  47.1231939  46.9366782  63.3562527  46.1840389  47.3092727
  63.8531327  48.2036518  47.8085036  63.5292069  48.0963897  48.8437168
  64.3520453  49.4361348  47.3842886  64.4061165  50.2716339  48.0822272
  64.7718747  49.5585075  46.0578517  64.7446818  53.9031350  47.2137086
  64.7343838  53.7267270  48.4342832  65.1377259  55.0587294  46.6690349
  65.2181741  55.1425876  45.6657424  65.4577413  56.2105324  47.4576515
  66.2253535  55.9505945  48.1865568  65.9652414  57.3000877  46.5672357
  65.2893763  57.4227888  45.7209194  66.0094782  58.5296197  47.3921624
  66.6779212  58.3755870  48.2392507  66.3747634  59.3601283  46.7880739
  65.0083486  58.7591785  47.7570479  67.3632702  56.9746323  45.9887582
  68.1012314  56.9888320  46.7908258  67.3458420  55.9863870  45.5292292
  67.8555190  57.9528084  44.9167784  67.9151854  58.9558167  45.3392877
  68.8422085  57.6460014  44.5697733  67.1597941  57.9533733  44.0776917
  64.2658387  56.7074194  48.2438246  64.3425496  56.9791651  49.4412206
  63.1003804  56.7772481  47.5821149  63.0647227  56.5557562  46.5973460
  61.8708334  57.1609991  48.2214231  61.9781291  58.1585750  48.6473682
  60.7396206  57.1660624  47.1915757  60.6310501  56.1687029  46.7654460
  59.8076417  57.4569573  47.6762362  60.9730154  57.8761388  46.3982172
  61.5134306  56.2280965  49.3581007  61.1098762  56.6507313  50.4393805
  61.7097334  54.9130476  49.1506606  61.9896280  54.5819521  48.2384464
  61.5325007  53.9379833  50.2013001  60.5310977  54.0333486  50.6210579
  61.7090683  52.5059534  49.6495023  62.6520104  52.4388079  49.1068691
  61.7148419  51.7956068  50.4762274  60.3755957  52.0185590  48.5079606
  60.8456848  50.7999229  48.2572803  62.4809842  54.1471808  51.3658352
  62.0861913  54.1098091  52.5271883  63.7667327  54.4151573  51.0765995
  64.0699198  54.4559081  50.1140420  64.7609630  54.6536257  52.0984492
  64.8041292  53.7969931  52.7710683  66.1340460  54.8569445  51.4437468
  66.0933039  55.7140319  50.7715554  66.8822390  55.0365855  52.2157809
  66.4031903  53.9648261  50.8782512  64.4358208  55.8544508  52.9699222
  64.5049434  55.7929884  54.2009114  64.0024856  56.9542763  52.3206604
  64.0114907  56.9810880  51.3110565  63.5031772  58.1538170  52.9676839
  64.2279881  58.4978026  53.7055338  63.2594026  59.2941688  51.9909602
  62.5108486  58.9921138  51.2584788  62.7559402  60.5315386  52.7516019
  63.5032401  60.8375889  53.4837064  62.5827339  61.3456989  52.0478668
  61.8243527  60.2899441  53.2633425  64.4775594  59.6907362  51.1788408
  64.8182123  58.8368273  50.5932666  64.2170219  60.5097015  50.5083816
  65.2740770  60.0110618  51.8504449  62.3126215  57.9193773  53.8193437
  62.2314658  58.3903709  54.9554759  61.3697161  57.1345632  53.3042295
  61.4725606  56.7691562  52.3682804  60.1921601  56.7832515  54.0441898
  59.6805402  57.6903269  54.3659950  59.2607755  55.9588998  53.1504796
  59.7734955  55.0524275  52.8287246  58.3644178  55.6898305  53.7092684
  58.9806220  56.5469303  52.2765040  60.4971190  56.0001855  55.3051412
  59.9703540  56.2809635  56.3794059  61.4064714  55.0145184  55.2024331
  61.8271803  54.8067522  54.3080410  61.8210814  54.2194308  56.3348612
  60.9440109  53.7875154  56.8168318  62.7534478  53.0790377  55.8941098
  63.3817879  53.4201756  55.0713627  63.3833960  52.7797531  56.7317816
  62.0013233  51.8790644  55.4320094  61.8101671  51.4683039  54.1431609
  62.2362101  52.0413679  53.3196411  61.0609576  50.3247324  54.1253101
  60.7784485  49.8215235  53.2964138  60.7518467  49.9648815  55.3965760
  60.0264706  48.8890738  55.8746180  59.5933744  48.1711108  55.1781587
  59.8849648  48.7783409  57.2547850  59.3310172  47.9416559  57.6804611
  60.4332656  49.7110415  58.1239549  60.2974734  49.5993506  59.1996803
  61.1610209  50.7979673  57.6432124  61.5851032  51.5209815  58.3399946
  61.3250087  50.9262964  56.2641662  62.5070958  54.9844665  57.3842139
  62.2206143  54.9292032  58.5813517  63.4311678  55.7978512  56.9861703
  63.6684209  55.8518875  56.0059198  63.9447526  56.4851486  58.0992327
  64.0533326  55.7941636  58.9352048  64.9179215  56.9074533  57.8488324
  63.2233137  57.6166229  58.6845844  63.3624002  57.8400368  59.8686021
  62.3910416  58.3266687  57.8991428  62.4158329  58.2048246  56.8968258
  61.4577113  59.2656165  58.4717884  62.0036181  60.0297212  59.0251679
  60.6329378  59.9418499  57.3631968  61.2826426  60.1825196  56.5217332
  59.8453349  59.2652521  57.0315385  59.9448141  61.2498521  57.7765770
  59.2931257  61.0640949  58.6303318  60.9887676  62.2949899  58.1629399
  61.6417109  62.4889383  57.3119711  60.4885081  63.2185387  58.4543139
  61.5823859  61.9246395  58.9987380  59.0725362  61.7809606  56.6411948
  58.3088411  61.0436753  56.3936478  58.5933551  62.7086922  56.9539260
  59.6919203  61.9701427  55.7644552  60.5242226  58.5693103  59.4431834
  60.1814531  59.0957878  60.4935090  60.1179469  57.3236709  59.1287344
  60.3763962  56.9172128  58.2409868  59.3146331  56.5210403  60.0134752
  58.4081026  57.0659964  60.2767708  58.9281433  55.2050119  59.3282462
  59.8304922  54.6527475  59.0658143  58.3207203  54.6061567  60.0068550
  58.3580681  55.4192227  58.4242400  60.0118288  56.2077261  61.3146884
  59.4443531  56.3491675  62.3965398  61.2942886  55.8149873  61.2361701
  61.7260396  55.6777231  60.3334800  62.1044937  55.5738618  62.4006791
  61.6404881  54.8006599  63.0130163  63.5046007  55.1104676  61.9796062
  63.4258532  54.1816512  61.4146300  63.9691942  55.8753556  61.3573528
  64.4643265  54.8418140  63.1395352  64.6093011  55.7582636  63.7115522
  63.9242024  53.7678550  64.0812682  63.7833893  52.8380473  63.5301529
  64.6338086  53.6049135  64.8924464  62.9693305  54.0929441  64.4943506
  65.7874192  54.3837301  62.5617770  66.1908762  55.1623863  61.9144622
  66.4891971  54.1857515  63.3719705  65.6356752  53.4729333  61.9825345
  62.2521602  56.7867838  63.2589940  62.0377559  56.7365655  64.4657378
  62.5429718  57.9351594  62.6412353  62.7036182  57.9456224  61.6441479
  62.6406203  59.1732791  63.3299474  63.2751867  59.0522160  64.2078815
  63.2734060  60.1432088  62.2691059  62.6552182  60.1538508  61.3714256
  63.3285076  61.1498008  62.6836374  64.6109743  60.0224973  61.6744254
  64.6682560  59.1034675  61.0911554  64.8484235  61.2421656  60.7619157
  64.7837107  62.1562473  61.3521409  65.8378055  61.1713580  60.3100192
  64.0918782  61.2624735  59.9774877  65.6072707  59.9658194  62.8166246
  65.3893798  59.1037434  63.4470594  66.6165496  59.8757228  62.4149531
  65.5328954  60.8772017  63.4098780  61.2116258  59.4593483  63.9673648
  60.9450524  59.8538817  65.0929395  60.1233191  59.2088796  63.3020836
  60.1766567  58.7763462  62.3909469  58.8547984  59.5713556  63.9151075
  58.9172621  60.5862809  64.3076941  57.7827270  59.4821517  62.8306864
  57.8760762  58.5324165  62.3040099  56.7957236  59.5476300  63.2885475
  57.8242811  60.5809855  61.7432147  58.8072999  60.5899286  61.2723699
  56.7578119  60.2963630  60.6863133  55.7738836  60.2881299  61.1552656
  56.7883327  61.0715626  59.9206536  56.9494718  59.3260978  60.2281078
  57.5260451  61.8962466  62.3065467  58.2619184  62.1391137  63.0731010
  57.5630742  62.6470410  61.5172192  56.5304107  61.8848639  62.7500347
  58.5002651  58.6407836  65.0770527  57.6981016  58.9563127  65.9549353
  59.1790116  57.4785295  65.1280504  59.9078464  57.2893987  64.4549015
  58.9029720  56.4698834  66.1256102  57.8774593  56.5783797  66.4786703
  59.0761462  55.0760496  65.5456256  60.1186433  54.9256038  65.2651511
  58.6816112  54.0064251  66.5704973  57.6377369  54.1413622  66.8537251
  58.8138232  53.0169084  66.1329177  59.3123517  54.0993999  67.4545915
  58.2328111  54.9240592  64.4145830  58.3431854  54.0431972  64.0492063
  59.7623364  56.5909007  67.3609895  59.3024016  56.3273093  68.4765071
  61.0186975  57.0539761  67.2416310  61.3636569  57.3517492  66.3402796
  61.9345051  57.1533195  68.3672378  62.0312563  56.1782649  68.8447385
  63.3261455  57.6045307  67.9872738  63.8128422  58.0520422  68.8538534
  64.1422872  56.3943224  67.5092923  63.6557891  55.9467431  66.6426361
  65.1462847  56.7180059  67.2348498  64.2047912  55.6581630  68.3107047
  63.3130915  58.6196172  66.8747040  62.9761651  58.1450322  65.9531019
  62.6352929  59.4333737  67.1325583  64.6731089  59.1787091  66.6570525
  65.3589592  58.3742824  66.3913327  64.6409718  59.9097751  65.8492103
  65.0180880  59.6626222  67.5707906  61.4718692  57.9853958  69.5553446
  61.7678582  57.5783279  70.6817235  60.7392576  59.1025197  69.4595940
  60.3260209  59.8297590  68.2449304  59.3794848  59.4272355  67.8841750
  61.0875280  59.7125536  67.4739123  60.1928528  61.2685064  68.6800582
  59.4826463  61.7807040  68.0309362  61.1636876  61.7597415  68.6147177
  59.7030749  61.1093110  70.1084468  58.6235970  60.9582269  70.1082449
  59.9436628  62.0071277  70.6777818  60.4459135  59.8783181  70.6500378
  61.3700223  60.2975332  71.0480075  59.5606660  59.1311729  71.6092383
  59.8014228  59.1545581  72.8095861  58.5337499  58.4189504  71.1090555
  58.3348245  58.4464619  70.1192212  57.6947550  57.6020954  71.9683216
  57.3593991  58.1948372  72.8193755  56.4620363  57.0918088  71.2051157
  55.7854273  56.5927825  71.8988536  55.9485691  57.9329278  70.7393149
  56.8086895  56.1639942  70.1815587  56.0126098  55.8716536  69.7316766
  58.4458409  56.4222556  72.5306210  58.2460169  56.0156169  73.6717493
  59.3726090  55.8794966  71.7194443  59.5001939  56.2413762  70.7851717
  60.2334648  54.7788820  72.0897484  59.6247541  53.9237632  72.3835891
  61.1216782  54.3900941  70.8805190  60.5541469  53.7531285  70.2020780
  61.4352190  55.2918307  70.3545311  62.3568416  53.6482263  71.2297798
  62.3172640  52.2565493  71.3386174  61.3870631  51.7212262  71.1482089
  63.4571491  51.5452699  71.6887490  63.4225909  50.4577249  71.7531876
  64.6010763  52.2850880  71.9417519  65.5137117  51.7842219  72.2647530
  64.6987089  53.6517811  71.8186026  65.6517559  54.1486423  72.0000709
  63.5584335  54.3401797  71.4632888  63.5907957  55.4251260  71.3635689
  61.0576484  55.0788784  73.3250285  61.2421224  54.2383694  74.2018445
  61.5603435  56.3151877  73.4184746  61.3649051  56.9955898  72.6980881
  62.3845750  56.7186788  74.5282592  63.1183237  55.9404978  74.7383693
  63.1144083  58.0259107  74.1842014  62.4008154  58.7469440  73.7854590
  63.5764977  58.4322952  75.0838819  64.2232755  57.8707095  73.1425467
  63.8107947  57.4300420  72.2349274  64.7882510  59.2512994  72.8444758
  65.1911629  59.6849337  73.7597474  65.5824574  59.1670471  72.1026950
  63.9965331  59.8925680  72.4571029  65.3176972  56.9207064  73.6379873
  64.8858777  55.9395235  73.8352469  66.0925143  56.8297222  72.8767503
  65.7546907  57.3158085  74.5550641  61.6144648  56.9330730  75.8108708
  62.1878982  56.9493230  76.8988127  60.2854843  57.0890422  75.7170609
  59.8353573  57.0533793  74.8136154  59.4448123  57.3107775  76.8700644
  60.0517883  57.6776443  77.6977649  58.3471185  58.3543848  76.5556774
  58.0804230  58.2953035  75.5004607  57.4662567  58.1505972  77.1644903
  58.8149397  59.7507279  76.8497706  58.4353620  60.3834141  78.0437911
  57.8047333  59.8591138  78.7617855  58.8528634  61.6851040  78.3353773
  58.5598960  62.1538524  79.2748170  59.6404879  62.3641924  77.4149527
  60.0404250  63.6587289  77.7265369  59.7158978  63.9565228  78.5795319
  59.9931847  61.7792261  76.2012226  60.5815871  62.3412479  75.4759539
  59.5860316  60.4702235  75.9255640  59.8742353  60.0097170  74.9805918
  58.8043437  56.0313469  77.3683544  57.9209098  56.0418761  78.2290082
  59.2519472  54.8725785  76.8545322  59.9118247  54.8806574  76.0899432
  58.8235233  53.5951920  77.3561941  57.7994902  53.6726079  77.7215188
  58.8750526  52.5310889  76.2525389  59.8956341  52.4421284  75.8802505
  58.5513226  51.5718815  76.6565441  57.9740496  52.8518255  75.0518237
  57.0552625  53.3224023  75.4018073  58.4951969  53.5308653  74.3769811
  57.5916444  51.6017238  74.2602371  56.9651648  51.8842797  73.4141966
  58.4943984  51.1116940  73.8955379  56.8378422  50.6642117  75.1503167
  57.3498991  49.9356081  75.6267974  55.5354820  50.7360175  75.3488147
  54.8086276  51.6808331  74.7862137  55.2505390  52.3663570  74.1905028
  53.8131522  51.7148728  74.9534546  54.9557473  49.8373428  76.1125052
  55.5092088  49.1064985  76.5363530  53.9594151  49.8816699  76.2720548
  59.6764468  53.1434073  78.5193385  60.8981741  53.1719325  78.4455566
  59.0321587  52.7416102  79.6294669  58.0231689  52.6976437  79.6397918
  59.7305056  52.3595592  80.8403046  60.7580675  52.0887557  80.5976502
  59.7703688  53.4981606  81.8773134  58.7560549  53.7303682  82.2018843
  60.5980773  53.1049122  83.1101380  61.6199807  52.8791948  82.8053986
  60.6056555  53.9305225  83.8217633  60.1567650  52.2255742  83.5792966
  60.3732092  54.7768800  81.2695831  59.7674093  55.0975353  80.4220640
  60.3896748  55.5648299  82.0225530  61.3901734  54.5753421  80.9330312
  59.0264649  51.1424488  81.4207796  57.8395523  50.8975837  81.2065749
  59.7577936  50.2998487  82.1688753  60.7625265  50.3970633  82.2029500
  59.1947737  49.2227576  82.9595932  58.2226259  48.9430857  82.5536236
  60.0793224  47.9715987  82.9653659  59.5961849  47.1871147  83.5478282
  60.2965088  47.4722758  81.5393155  60.7836967  48.2503214  80.9516133
  60.9265336  46.5829783  81.5571768  59.3345998  47.2264719  81.0894119
  61.4414083  48.2809707  83.5819749  61.3070039  48.6233714  84.6080350
  62.0557977  47.3806346  83.5774736  61.9351994  49.0600847  83.0012405
  58.9547925  49.6786740  84.3882811  59.6683245  50.5265449  84.9209196
  57.9521356  49.1112740  85.0670427  57.3241266  48.4726177  84.6003277
  57.7250264  49.3783707  86.4663652  58.6421849  49.7562215  86.9181930
  56.6153150  50.4265352  86.6677245  55.7893582  50.2171369  85.9879841
  56.2579023  50.3849536  87.6966206  57.0677423  51.8733550  86.4015582
  58.0977461  51.9996810  86.7350769  57.0036156  52.0840784  85.3340445
  56.1667704  52.8423811  87.1635419  55.1430031  52.7486717  86.8013016
  56.1980128  52.6080388  88.2275941  56.6407069  54.2400248  86.9507860
  57.4134167  54.3960315  86.3193742  56.0724820  55.2736647  87.5690331
  55.0366240  55.1154866  88.3819923  54.6615054  54.1916803  88.5431378
  54.6276585  55.9195613  88.8362068  56.5251060  56.4852562  87.3411640
  57.2957474  56.6213541  86.7026585  56.1004541  57.2753033  87.8054863
  57.3542142  48.1181849  87.2059478  56.4772557  47.3688264  86.7790301
  58.0170899  47.8454532  88.3428892  58.7237586  48.4830497  88.6808096
  57.7433820  46.6514514  89.1037475  57.4224784  45.8565615  88.4304940
  59.0044624  46.1986961  89.8496094  59.8397505  46.1429213  89.1515535
  59.2376183  46.9144265  90.6379421  58.8550922  44.8119389  90.5088919
  58.2232822  44.8956042  91.3931527  58.3988265  44.1198330  89.8011419
  60.2034006  44.2353016  90.9385549  61.2052050  44.9929911  91.0007334
  60.2560321  43.0152563  91.2108361  56.6211933  46.8660028  90.0952200
  56.6144706  47.8174186  90.8778724  55.6146386  45.9798260  90.0493768
  55.6212680  45.2433788  89.3582173  54.4894328  46.0159175  90.9545614
  54.4163274  47.0058540  91.4048731  53.1758815  45.7120213  90.2064854
  52.9650144  46.5152734  89.5004965  53.2743681  44.7705610  89.6660663
  51.9243979  45.5751447  91.1024297  52.0611201  44.7437217  91.7939090
  51.7784519  46.4961704  91.6667972  50.6478670  45.3116165  90.3079850
  50.3068137  44.1223515  90.1047678  49.9723131  46.3219835  89.9583050
  54.6997780  45.0272433  92.0644505  55.1198481  43.9080517  91.8223129
  54.4580682  45.4216407  93.3285080  54.0106716  46.3100720  93.5035106
  54.8201961  44.6086327  94.4700129  55.5697417  43.8756823  94.1715764
  55.4015325  45.5098664  95.5926045  54.7034932  46.3189016  95.8077842
  55.5564736  44.9152800  96.4929158  56.7232418  46.1420630  95.2422674
  56.7793096  47.4765123  94.8072415  55.8599317  48.0494413  94.6864271
  58.0076792  48.0765785  94.5275041  58.0424345  49.1043446  94.1661306
  59.1934506  47.3674743  94.7079920  60.4020763  48.0102320  94.4528995
  60.2900951  48.9192117  94.1651222  59.1620176  46.0472006  95.1534681
  60.0919513  45.4937736  95.2840137  57.9284104  45.4396508  95.4310947
  57.9093023  44.4129153  95.7965387  53.6418344  43.8485081  95.0591203
  53.8352323  42.9393284  95.8710756  52.4052126  44.1544133  94.6488428
  52.2683494  44.8634597  93.9427113  51.2387409  43.4948679  95.1896229
  51.4891083  42.4656109  95.4466158  50.7561868  44.2348086  96.4608113
  51.5547823  44.2424039  97.2026245  50.4884356  45.2600891  96.2054505
  49.5570111  43.6178140  97.1134863  49.7048313  42.4945541  97.9424600
  50.6879637  42.0444799  98.0802416  48.5964255  41.9501179  98.5925230
  48.7150929  41.0759852  99.2327657  47.3443115  42.5301534  98.4170899
  46.4798815  42.1318147  98.9483026  47.1702739  43.6229083  97.5661437
  46.1738700  44.0338380  97.4036130  48.2817664  44.1810494  96.9284741
  48.1592932  45.0538833  96.2871775  50.1248589  43.3981551  94.1510810
  49.3251978  44.3284407  94.0186038  50.0116924  42.2462472  93.4777266
  48.9547521  42.0532200  92.4856922  48.9751407  42.8733710  91.7680314
  47.9862239  42.0322886  92.9853061  49.2758054  40.7104355  91.8224870
  49.8061906  40.8846058  90.8862950  48.3489143  40.1738186  91.6199621
  50.1364670  39.9868152  92.8497266  50.7858481  39.2732986  92.3424820
  49.4947058  39.4567099  93.5534530  50.9281886  41.1038376  93.5229207
  51.0285448  40.7583635  94.5518398  52.2337444  41.3476362  92.7996900
  52.2754811  42.2232713  91.9466325  53.3258625  40.6669495  93.1178131
  53.4054846  39.6121553  94.1150951  52.5524554  38.9425287  94.0053609
  53.3951241  40.0525469  95.1121141  54.7270404  38.9134797  93.8137631
  54.5471584  38.0623058  93.1570711  55.1750608  38.5653691  94.7444608
  55.5879114  39.9756076  93.1452737  56.2820675  39.4987819  92.4532596
  56.1492046  40.5199796  93.9046870  54.5833483  40.8651401  92.4259916
  54.9600108  41.8663151  92.6354485  54.5500371  40.5375895  90.9713424
  54.3048744  39.3757555  90.6792347  54.8700665  41.4900149  90.0924654
  55.0874290  42.4221992  90.4147790  54.9346263  41.2954462  88.6692101
  55.5274137  40.4074129  88.4498951  53.5359498  41.1033840  88.0317105
  52.7928177  41.6483375  88.6138443  53.5464406  41.4832949  87.0101148
  53.0780203  39.6358029  87.9675514  53.7666263  39.0667592  87.3429621
  53.0666530  39.2139302  88.9725371  51.6749774  39.4382829  87.3827222
  50.9509161  39.9941579  87.9784043  51.6546402  39.8014583  86.3552060
  51.2364707  37.9690867  87.3670282  51.9466620  37.3836245  86.7831078
  51.2046445  37.5879519  88.3877253  49.8957029  37.8130986  86.7668847
  49.9108700  38.1531598  85.8159757  49.6363968  36.8369628  86.7712743
  49.2231852  38.3425278  87.3030972  55.6391161  42.4803452  88.0398577
  55.9533038  43.4651223  88.6953107  55.9170058  42.4375550  86.7302356
  55.6615701  41.6259456  86.1860455  56.5767166  43.5056155  86.0238564
  56.8029665  44.3153679  86.7175504  57.8753685  43.0409429  85.3922697
  57.6614256  42.2933031  84.6284881  58.6014245  44.2327312  84.7440907
  58.8208752  44.9823149  85.5043976  59.5326700  43.8899113  84.2931399
  57.9657832  44.6714127  83.9749221  58.7545228  42.4154233  86.4782864
  58.2351349  41.5663468  86.9225919  59.6920624  42.0768979  86.0372425
  58.9632218  43.1570187  87.2493777  55.6819297  44.0685616  84.9535237
  55.1409482  43.3443320  84.1331695  55.5003995  45.3867581  84.9319182
  55.9275445  45.9670145  85.6396962  54.7071099  46.0269027  83.9239264
  54.1132712  45.2788256  83.3987261  53.7624901  47.0591310  84.5654318
  54.3363441  47.7286695  85.2061416  53.2710727  47.6379934  83.7834296
  52.6400298  46.4771345  85.4429790  53.0766604  45.8805156  86.2439163
  51.8143431  47.6103910  86.0520417  51.3731287  48.2083220  85.2546037
  51.0219103  47.1907744  86.6717780  52.4584267  48.2412557  86.6646316
  51.7320956  45.5662525  84.6515830  52.3128230  44.7393550  84.2428098
  50.9518258  45.1740749  85.3038690  51.2753470  46.1269056  83.8360170
  55.5921697  46.7220803  82.9178311  56.6024215  47.3287456  83.2634770
  55.1901358  46.6894909  81.6371322  54.4008445  46.1187494  81.3699742
  55.8458383  47.4486842  80.5950502  56.7375379  47.9273618  80.9998202
  56.2604838  46.5210390  79.4260103  57.0884322  45.8861191  79.7414117
  55.4140212  45.8973358  79.1386160  56.8117087  47.3713475  77.9106721
  54.9001617  48.5113025  80.0912914  53.7657328  48.2218260  79.7130338
  55.3402499  49.7804353  80.0543849  56.2816914  49.9972467  80.3489705
  54.4540078  50.8246698  79.5904131  53.9197690  50.4814814  78.7044617
  53.7372308  51.0685995  80.3745230  55.1127927  52.1070895  79.2115780
  56.3021166  52.1762197  78.9281179  54.3173998  53.1853320  79.1648165
  53.3273182  53.0905075  79.3404490  54.7959026  54.5199895  78.8702040
  55.8079059  54.4634452  78.4692661  53.9236672  55.2438247  77.8426990
  54.3444442  56.2280976  77.6371441  53.8733914  54.4288807  76.5388837
  53.4513082  53.4444837  76.7411442  53.2512784  54.9474836  75.8094134
  54.8819169  54.3164306  76.1409729  52.5018341  55.4542744  78.3762519
  52.5395028  56.0541855  79.2855318  51.9041402  55.9708658  77.6252559
  52.0495681  54.4876025  78.5978411  54.8437168  55.3166717  80.1576315
  54.1012423  55.0447015  81.1044111  55.7104243  56.3410360  80.2180580
  56.2748741  56.5731079  79.4132978  55.8631520  57.1324779  81.4140699
  55.0112924  56.9642293  82.0729528  57.1609372  56.7398281  82.1593759
  57.1799546  55.6609031  82.3131890  58.0255059  57.0369865  81.5658121
  57.2547955  57.4203038  83.5184651  56.1830432  57.7294949  84.1089070
  58.3816490  57.5428829  84.0524095  55.8683106  58.6099268  81.0965689
  56.8986787  59.2242447  80.8321964  54.6871835  59.2388965  81.1669701
  53.8436021  58.7112438  81.3403283  54.5718548  60.6705735  81.0012048
  55.5377265  61.0818708  80.7079038  53.5387589  61.0361607  79.9165115
  52.5673678  60.6205433  80.1843932  53.4605800  62.1206049  79.8392531
  53.9340986  60.4913709  78.5718510  54.8210342  61.2006041  77.7462899
  55.2516813  62.1410714  78.0900397  55.1610950  60.7104937  76.4778866
  55.8576296  61.2642708  75.8483850  54.6048869  59.5111714  76.0237525
  54.9538903  59.0161156  74.7555530  55.5776731  59.5793945  74.2916440
  53.7127968  58.8046598  76.8274185  53.2792056  57.8707230  76.4698419
  53.3748236  59.2956531  78.0930748  52.6688729  58.7390290  78.7094377
  54.1813599  61.2830703  82.3338575  53.4070380  62.2436396  82.4308697
  54.6868368  60.6874036  83.4295364  55.2704833  59.8685150  83.3353124
  54.4425220  61.1555979  84.7692462  53.3683925  61.1979083  84.9496757
  55.0779224  60.2188681  85.8131251  54.7566218  60.5154867  86.8115652
  54.7636093  59.1930728  85.6206381  56.5027793  60.2469302  85.7903239
  56.8453416  59.6477913  86.4576195  54.9417117  62.5610412  85.0099914
  56.0231568  62.9534782  84.5755156  54.0881587  63.3842112  85.6605030
  53.2209237  63.0222391  86.0306105  54.3707323  64.7938449  85.8533981
  53.5124500  65.2763188  86.3210194  55.6064280  65.0037741  86.7617834
  56.4727080  64.5145500  86.3164542  55.8052923  66.0705202  86.8647677
  55.4473796  64.4461539  88.1505676  54.6820302  65.0796660  89.0984878
  54.1217923  65.9073531  88.9529976  54.8183179  64.3908577  90.2580954
  54.2996066  64.7270425  91.1558801  55.6110909  63.3455602  90.1211209
  56.0283976  63.3895368  88.7903010  56.7228736  62.6101416  88.4766969
  54.5376617  65.5476136  84.5405202  55.2144891  66.5705117  84.4890145
  53.8929713  65.0548600  83.4680289  53.2948125  64.2469025  83.5655522
  54.0240007  65.6462943  82.1557086  54.0316363  66.7325795  82.2452926
  55.3305603  65.2210144  81.4324115  56.0728665  64.9175263  82.1706362
  55.1211146  64.3858842  80.7639879  55.9093803  66.3699383  80.6065402
  55.1561896  67.3160414  80.2252369  57.1006008  66.2814933  80.1860066
  52.8044969  65.2651635  81.3375276  52.8642605  64.6863221  80.2526129
  51.6122202  65.5926920  81.8586841  51.5615929  66.0336495  82.7659290
  50.3615672  65.3448847  81.1796633  50.2829663  64.2851138  80.9371625
  49.2033508  65.7533538  82.1046763  49.3323414  65.2821245  83.0790497
  49.1974230  66.8368321  82.2235871  47.8130833  65.3591278  81.6074777
  47.0582771  65.7498894  82.2898807  47.6516258  65.7732607  80.6122253
  47.6165745  63.8456868  81.5168932  48.3431534  63.4254170  80.8215116
  47.7577261  63.4008512  82.5019297  46.2192912  63.4839782  81.0248173
  45.4912053  63.6983320  81.8071497  45.9824350  64.0716258  80.1378738
  46.1169243  62.0587943  80.6759848  46.3222864  61.4973606  81.4900599
  45.1806480  61.8570957  80.3553538  46.7775487  61.8433200  79.9430145
  50.2449292  66.0951563  79.8755835  49.6603921  65.6285908  78.8999744
  50.8123358  67.3108492  79.8321591  51.2790056  67.6797820  80.6483747
  50.7855343  68.1359784  78.6425141  49.7574848  68.2415110  78.2959936
  51.3668341  69.5231696  78.9906377  50.9807849  70.2652549  78.2917996
  51.0766350  69.7950222  80.0055174  52.8931629  69.6730316  78.9463902
  53.2377031  70.1586414  79.8593941  53.3531889  68.6883560  78.8633718
  53.2451097  70.5239158  77.7311585  52.6578469  70.1945756  76.8739791
  53.0231138  71.5698859  77.9427331  54.6213538  70.4384984  77.3707198
  54.8827964  69.8311091  76.6072898  55.6482436  71.0548461  77.9012665
  55.5871430  71.7661864  78.9739453  54.7061291  71.8724487  79.4562553
  56.4205535  72.2141163  79.3273363  56.8106351  70.9118108  77.3603166
  56.9147680  70.3309866  76.5406217  57.6110471  71.3813264  77.7590577
  51.5497531  67.4822309  77.5095692  51.2054465  67.6323679  76.3391264
  52.6140960  66.7233346  77.8636234  52.8697140  66.6346164  78.8367054
  53.4392408  66.0076900  76.9295676  53.6986894  66.6622036  76.0974633
  54.7444319  65.5169805  77.5908738  55.2912530  66.3696405  77.9934367
  54.5053258  64.8251890  78.3985575  55.7382346  64.7760841  76.6942995
  55.3883514  63.7573316  76.5274886  55.8206210  65.2925658  75.7379726
  57.1431274  64.6770474  77.2709156  57.0950623  64.7351566  78.3583033
  57.5906412  63.7273678  76.9777611  58.0669600  65.7165083  76.8437456
  58.4101740  66.3694763  77.5336270  58.4805343  65.8606489  75.6309075
  58.6167619  66.9973592  75.1273817  58.4008440  67.8180850  75.6750026
  58.9420238  67.0890394  74.1755944  58.7956315  64.9089061  74.9067409
  58.7335734  63.9655907  75.2622756  59.1134632  65.0796687  73.9633842
  52.7295560  64.8431033  76.3521231  52.8353233  64.5420319  75.1683042
  51.9589779  64.1618320  77.2002650  51.9675078  64.3890806  78.1843307
  51.0968595  63.0961649  76.7769795  51.6851628  62.3324764  76.2682770
  50.4079921  62.4798448  78.0011719  51.1587234  62.0423735  78.6592909
  49.8608900  63.2541084  78.5390337  49.4008214  61.3670483  77.6579516
  48.6723066  61.7443406  76.9403044  49.9300899  60.5180227  77.2253670
  48.6567002  60.8917740  78.8966413  48.9143838  61.4088278  80.0169535
  47.7315666  60.0558658  78.7607440  50.0536839  63.5661376  75.7888121
  49.8590197  62.9746667  74.7247645  49.4097299  64.7153515  76.0899109
  49.5933718  65.1824171  76.9663956  48.4545583  65.3097927  75.1923082
  47.6691083  64.5884063  74.9669880  47.8151398  66.5565035  75.8230388
  47.7063247  66.4057637  76.8970668  48.4507029  67.4230861  75.6408459
  46.4260119  66.8631024  75.2481974  46.4472472  66.7482593  74.1644719
  45.6964560  66.1729691  75.6719501  45.9453701  68.2751046  75.5476709
  46.4748200  68.9826777  74.9096096  44.8747248  68.3435524  75.3549720
  46.2068258  68.6142708  76.9737552  45.8014565  68.0292882  77.6903936
  46.9421578  69.6417221  77.3421771  47.4077990  70.4816880  76.4426162
  47.1994950  70.3365764  75.4650416  47.9713397  71.2676039  76.7339196
  47.2066171  69.8050122  78.6139163  46.8464980  69.1467765  79.2900377
  47.7695252  70.5884613  78.9129827  49.1095291  65.6954104  73.8907604
  48.5930508  65.4351252  72.8143315  50.3017874  66.2913253  73.9434481
  50.7262432  66.4934954  74.8373522  51.0025135  66.6555622  72.7469629
  50.3602780  67.2786541  72.1245569  52.2130066  67.4042135  73.1712245
  52.8316446  66.7674011  73.8035669  52.7821079  67.7044401  72.2914018
  51.9149318  68.2910272  73.7305206  51.3556244  65.4689390  71.8663109
  51.1636482  65.5243877  70.6578393  51.8174919  64.3429546  72.4532521
  51.9971590  64.3286888  73.4470410  52.0760861  63.1217038  71.7145831
  52.7849474  63.3251261  70.9119411  52.6646798  62.0339378  72.6129268
  52.0249845  61.8964431  73.4846976  52.7681829  60.6971224  71.8614655
  53.4125917  60.8181383  70.9907224  53.1898222  59.9398685  72.5224400
  51.7756372  60.3839992  71.5375694  54.0563606  62.4503989  73.0999761
  53.9811038  63.3792634  73.6653513  54.4671072  61.6688558  73.7391766
  54.7123588  62.5997841  72.2423915  50.8281713  62.5829533  71.0520648
  50.8371269  62.2103994  69.8767697  49.7008813  62.5638027  71.7874377
  49.7197930  62.8726900  72.7488591  48.4412825  62.1088451  71.2409145
  48.5502472  61.0870423  70.8773970  47.3573260  62.1464396  72.3251917
  47.2427364  63.1672081  72.6898847  46.4116194  61.8025010  71.9063295
  47.6461256  61.4963684  73.1510861  47.9848789  62.9243160  70.0645836
  47.5895178  62.4157360  69.0174779  48.0955116  64.2395271  70.2021661
  48.4385354  64.6295911  71.0683559  47.7443331  65.1225178  69.1625251
  46.7242899  64.9158675  68.8386320  47.8696917  66.4587099  69.7579767
  48.8075635  66.5247657  70.3094598  47.8350370  67.2894676  68.5747677
  46.8934520  67.1336477  68.0482334  47.9203922  68.3371523  68.8631634
  48.6651083  67.0246578  67.9198199  46.7002958  66.6663865  70.7624766
  45.7941473  66.9292435  70.2166726  46.5329595  65.7457133  71.3214568
  46.9185771  67.7324727  71.7585762  47.0641607  68.6839877  71.2471816
  46.0501055  67.8017721  72.4135983  47.8029749  67.5004583  72.3519646
  48.5964149  65.0097958  67.9243033  48.1147979  64.8613752  66.8161318
  49.9087501  65.0653201  68.0852977  50.2996825  65.1827068  69.0091442
  50.8294246  64.9655531  66.9934088  50.6376323  65.7681533  66.2812657
  52.1924195  65.0938951  67.6266470  52.2741910  64.3949022  68.4590061
  53.2586456  64.8094334  66.7055330  53.2118774  65.5060257  65.8684709
  54.2168985  64.9167957  67.2137900  53.1568272  63.7894635  66.3348633
  52.3600529  66.5360275  67.9736359  51.5763325  66.8364130  68.6690875
  53.3345962  66.6877054  68.4377037  52.2918077  67.1385167  67.0678488
  50.6645875  63.6650812  66.2467291  50.6325529  63.6039162  65.0173988
  50.4682732  62.5727270  66.9980377  50.5220869  62.6357801  68.0046301
  50.1785198  61.2906834  66.4129852  50.9602379  61.0315480  65.6989370
  50.1208862  60.2283190  67.5124473  51.0078605  60.3068179  68.1411076
  49.2299427  60.3826111  68.1211457  50.0656405  58.7932809  66.9841999
  49.0580813  58.5742082  66.6307418  50.7712892  58.6811528  66.1610418
  50.4243926  57.7743268  68.0607275  49.6999905  57.8329449  68.8730726
  50.4091061  56.7720441  67.6325978  51.7919309  58.0854585  68.5763866
  52.3944479  58.6745701  68.0195920  52.2488877  57.6217965  69.7331598
  51.5017642  56.8543362  70.5048460  50.5649096  56.6120593  70.2155271
  51.8704613  56.5129932  71.3810007  53.4703966  57.9330099  70.1152282
  54.0461563  58.5189461  69.5276233  53.8256239  57.5842675  70.9940291
  48.8910225  61.2659641  65.6236309  48.8257214  60.6895969  64.5381101
  47.8434846  61.9234604  66.1442329  47.9203561  62.3567915  67.0533066
  46.5805125  62.0441783  65.4500695  46.2001405  61.0509837  65.2113627
  45.5504288  62.7791243  66.3365594  45.2868762  62.1495343  67.1864157
  45.9812790  63.7132765  66.6968755  44.2285895  63.1471226  65.6370551
  44.4421389  63.7114762  64.7293093  43.4509511  61.8790232  65.2656110
  43.2286020  61.3108785  66.1688670  42.5191334  62.1550927  64.7720503
  44.0514924  61.2682958  64.5914726  43.3806600  64.0832956  66.5006362
  43.9355050  65.0011353  66.6951016  42.4552009  64.3228311  65.9769479
  43.1463707  63.5937765  67.4459290  46.7006466  62.7557440  64.1389101
  46.1982328  62.3649297  63.0844970  47.4181431  63.8503702  64.1666302
  47.8702807  64.1362642  65.0233309  47.5674573  64.6250709  63.0360169
  46.5902275  64.8100585  62.5900340  48.1971535  65.8217992  63.6566839
  48.9578504  65.5040838  64.3697732  48.7425902  66.4879951  62.4866775
  47.9345999  66.7309277  61.7965787  49.2468798  67.4048069  62.7920439
  49.4561400  65.8288375  61.9922490  47.1892303  66.5251458  64.6291758
  46.8968344  65.8294321  65.4156802  47.6639616  67.3988478  65.0756896
  46.3049085  66.8370116  64.0734641  48.4405223  64.0363183  61.9317677
  48.0239749  63.9363329  60.7731585  49.6999816  63.7169733  62.2666629
  49.9984243  63.7817583  63.2293855  50.6177570  63.2805020  61.2291961
  50.4823446  63.8971412  60.3406474  52.0979173  63.3634262  61.5934604
  52.2429606  63.0014778  62.6113282  52.6772554  62.7493222  60.9040086
  52.6683771  64.8417863  61.5202285  52.2278843  65.4416266  62.3166321
  54.3815388  65.1793769  61.6744096  54.9261544  64.6671171  60.8812624
  54.5493669  66.2534170  61.5945815  54.7359001  64.8278170  62.6433957
  52.1855454  65.9985175  60.7516913  51.1639424  66.2331846  61.0506193
  52.8270175  66.8580289  60.9462548  52.2072234  65.7630916  59.6876407
  50.3650943  61.8678695  60.8722972  50.7496042  61.4241493  59.7965755
  49.7298969  61.1188844  61.7910526  49.3926024  61.5434409  62.6431583
  49.5242787  59.7098131  61.5716870  50.2754178  59.3365320  60.8755905
  49.6111694  59.1776208  62.5189571  48.1738748  59.3947324  60.9953865
  47.9456700  58.2664910  60.5737526  47.2275317  60.3572057  60.9670320
  47.4604974  61.3025549  61.2356245  45.8725894  60.0305185  60.5492190
  45.8937608  59.1590684  59.8948294  44.9956276  59.7157520  61.7830782
  45.5580447  59.0947706  62.4803358  44.7110943  60.6463213  62.2741807
  43.7437267  58.9826060  61.4085277  43.7258916  57.5835323  61.3719718
  44.6335043  57.0210110  61.5908525  42.5487667  56.8986113  61.0557398
  42.5404467  55.8087942  61.0375713  41.3806401  57.6107384  60.7623681
  40.4668873  57.0759415  60.5032390  41.3863589  59.0072181  60.8018115
  40.4765453  59.5626008  60.5740192  42.5635249  59.6804722  61.1343352
  42.5516096  60.7695234  61.1782153  45.2090637  61.1344945  59.7538776
  44.8567762  60.9422379  58.5952997  45.0087535  62.3271750  60.3367259
  45.4211763  62.5248029  61.2372538  44.2090183  63.3649647  59.7155035
  43.2598677  62.9436435  59.3842924  43.9445771  64.4876998  60.7369059
  44.8921687  64.8375690  61.1464922  43.4347218  65.3154103  60.2439122
  43.0731133  64.0582194  61.9167324  43.6245470  63.3531175  62.5387074
  42.6843204  65.2770218  62.7673230  42.1272280  65.9856463  62.1544624
  42.0638927  64.9542574  63.6033813  43.5855974  65.7571428  63.1484844
  41.8544090  63.3389335  61.3954304  42.1646255  62.4599082  60.8304706
  41.2284699  63.0298933  62.2325658  41.2880442  64.0063859  60.7459404
  44.7661698  63.9855033  58.4718353  44.1138405  64.0746857  57.4345767
  46.0248231  64.4028809  58.5240068  46.5261763  64.3870884  59.4006456
  46.7001899  64.8780652  57.3708846  46.1231289  65.6840060  56.9174982
  48.0374240  65.3712807  57.8394388  47.8961078  66.1788602  58.5577314
  48.5806035  64.5542512  58.3143270  48.6610807  65.8123947  56.6490429
  49.5924757  65.0433203  56.1183569  49.7184471  64.0189826  56.4690182
  49.9703916  65.9032396  55.3650825  50.8068996  65.8623220  54.8005653
  49.4074637  67.1680524  55.0431811  49.8060440  68.5307122  54.4380813
  50.8587014  68.7925977  54.3311840  48.7881337  69.2993729  54.0847904
  48.8578696  69.9193532  53.1910000  47.7425789  69.1801459  54.9621508
  46.9436123  69.9215984  54.9618561  47.6172303  68.1248957  55.9059558
  46.8645679  68.1834627  56.6921936  48.4186081  67.0329620  55.8546521
  46.8125278  63.8518913  56.2271354  46.5383765  64.1945686  55.0685711
  47.1603378  62.5978053  56.4960285  47.8324316  62.0913592  57.7047459
  47.0885586  61.8782601  58.4724320  48.5305763  62.8423179  58.0745488
  48.5496675  60.8419376  57.2655243  48.6226936  60.1502303  58.1047544
  49.5506772  61.0995900  56.9195529  47.6502350  60.3445010  56.1511672
  46.8257758  59.7725790  56.5769270  48.2237235  59.7077761  55.4775263
  47.1563391  61.6044060  55.4508168  47.9506599  61.8237414  54.7373431
  45.7861576  61.3719762  54.9058699  45.6492579  61.1981173  53.7006614
  44.7609845  61.3824879  55.7718006  44.9340499  61.5173220  56.7576851
  43.3984662  61.2049179  55.3353897  43.2962813  60.2359836  54.8466937
  42.4607326  61.2679354  56.5556638  42.7819901  60.5387774  57.2994524
  42.4944658  62.2674263  56.9892306  40.9762942  60.9742733  56.2951155
  40.5568118  61.7551030  55.6607337  40.8031688  59.6249294  55.5946694
  41.2121851  58.8336995  56.2229685  39.7434047  59.4386708  55.4205756
  41.3304158  59.6398404  54.6407885  40.2093769  60.9890535  57.6227816
  40.3083447  61.9692132  58.0892491  39.1558152  60.7805005  57.4367313
  40.6180136  60.2279692  58.2875113  42.9978135  62.2720054  54.3542915
  42.5833545  61.9745872  53.2415813  43.2362819  63.5477413  54.6996733
  43.6322759  63.7604845  55.6041229  42.9551327  64.6706851  53.8363067
  41.8830907  64.7244458  53.6467415  43.4318175  65.9594560  54.5415741
  42.9136018  66.0656484  55.4946087  44.5060574  65.9021066  54.7171295
  43.2029722  67.2854203  53.7939303  43.6164497  67.2120268  52.7880721
  41.7073581  67.5984482  53.6920647  41.2839519  67.6812441  54.6930497
  41.5680073  68.5396140  53.1601916  41.2040800  66.7976033  53.1503460
  43.9429189  68.4216604  54.5096502  45.0103276  68.2022314  54.5339161
  43.7768876  69.3572070  53.9755270  43.5683284  68.5144605  55.5290466
  43.6208319  64.5653981  52.5121486  43.0074009  64.5157736  51.4531287
  44.9169653  64.4435022  52.5345244  45.4043957  64.3943215  53.4177530
  45.6026393  64.3837241  51.3136163  45.3543903  65.2592290  50.7136474
  46.9134619  64.3678793  51.7683551  47.5866309  64.1813381  50.9316078
  47.0640718  65.7420341  52.3449336  46.3376289  65.8823960  53.1453578
  48.0713405  65.8606916  52.7442196  46.8930030  66.4844519  51.5654134
  47.4621821  63.3217134  52.5406693  48.3797214  63.5198076  52.7418671
  45.3870888  63.2198741  50.4053392  45.1567194  63.3563657  49.2145875
  45.4303209  62.0196136  50.9480750  45.6315559  61.9174928  51.9325423
  45.1946061  60.8516570  50.1568781  45.8719384  60.8479040  49.3028839
  45.4330854  59.5869132  50.9883190  44.8541341  59.6429536  51.9101509
  45.1222090  58.7120742  50.4172563  46.8969784  59.3477709  51.4003002
  47.2305306  60.1599965  52.0461587  47.0125642  58.0196524  52.1558785
  46.6816991  57.2047507  51.5120132  48.0504225  57.8548496  52.4453450
  46.3879047  58.0533000  53.0484975  47.8275938  59.3570472  50.1895911
  47.7638008  60.3232106  49.6890333  48.8528385  59.1852585  50.5174071
  47.5313456  58.5693036  49.4969181  43.7905336  60.8477317  49.6021604
  43.5443099  60.4446186  48.4701361  42.8212039  61.3539694  50.3832076
  43.0350743  61.6523403  51.3241296  41.4533757  61.4881701  49.9103395
  41.1004512  60.5257868  49.5397160  40.4834785  61.9433825  50.9819641
  40.7324861  62.9587005  51.2905491  39.0487884  61.9280170  50.4626569
  38.7829390  60.9157930  50.1579829  38.3728617  62.2589002  51.2511609
  38.9642352  62.5983650  49.6073296  40.5146079  61.0482672  52.0774901
  39.8975522  61.3446854  52.7505272  41.3594441  62.4326313  48.7478341
  40.7248476  62.1298219  47.7436037  42.0701004  63.5758075  48.8064497
  42.5542175  63.8264491  49.6566905  42.1617190  64.4703161  47.6676621
  41.1622204  64.7958881  47.3793833  42.9954993  65.7016970  47.9958181
  43.9893835  65.3924884  48.3193682  43.0865372  66.5463330  46.7259338
  42.0848154  66.8379650  46.4103314  43.6787385  67.4395702  46.9247443
  43.5610971  65.9649053  45.9354695  42.3571239  66.5828642  49.0768965
  41.4587791  67.0543184  48.6783889  42.0931163  65.9687030  49.9378295
  43.2677758  67.7075461  49.5876871  43.5372729  68.3622146  48.7589046
  42.7421712  68.2837844  50.3491255  44.1716117  67.2765988  50.0183434
  42.7312151  63.7331199  46.4592574  42.2017276  63.7526168  45.3589571
  43.8091800  62.9765747  46.6647773  44.1273154  62.7958909  47.6061822
  44.6153691  62.3532323  45.6287001  44.9917344  63.1190324  44.9504682
  45.8138295  61.6065898  46.2931083  46.3655322  62.2982325  46.9297824
  45.4382951  60.7796120  46.8957539  47.0084267  60.9034263  45.1223907
  47.8184365  60.3882223  46.0429054  43.7935123  61.3757028  44.8530384
  43.6872053  61.4307435  43.6352938  43.0992436  60.4990904  45.5755735
  43.1164835  60.5497737  46.5841537  42.3178308  59.4719234  44.9502118
  42.8050852  59.1545229  44.0282903  42.1728709  58.2532348  45.8791509
  41.8605603  58.5854895  46.8691853  41.4251107  57.5724958  45.4722736
  43.4905069  57.5405811  45.9852058  44.3016358  57.6968324  47.1162911
  43.9824700  58.3479573  47.9300901  45.5220310  57.0329579  47.2300021
  46.1455637  57.1857489  48.1108901  45.9345594  56.1756353  46.2099605
  47.1648729  55.5135985  46.3114220  47.6379285  55.7229711  47.1201130
  45.1389072  55.9933138  45.0799966  45.4652766  55.3212946  44.2862878
  43.9203139  56.6751796  44.9673512  43.3044031  56.5291271  44.0799828
  40.9641965  59.9697826  44.5329711  40.2845771  59.3431993  43.7297054
  40.5310973  61.1421622  45.0352289  40.9920978  61.5494956  45.8362645
  39.4076702  61.8435926  44.4501451  38.5512242  61.1721129  44.3891972
  38.9870233  63.0728540  45.2730229  39.8525148  63.7150619  45.4360984
  37.9184717  63.9100593  44.5968597  37.0278513  63.3025694  44.4360774
  37.6677972  64.7608791  45.2303951  38.2906647  64.2693158  43.6374287
  38.5158659  62.7183740  46.5669792  38.2649552  63.5123327  47.0447591
  39.7260688  62.2623184  43.0377866  39.1212588  61.8967950  42.0429716
  40.8537559  62.9404554  42.8710995  41.3733253  63.2618926  43.6753544
  41.3631160  63.2340466  41.5502519  40.7035685  63.9475175  41.0562320
  42.7774314  63.8371924  41.6749127  43.2837459  63.4023961  42.5367115
  43.3469064  63.6191453  40.7714451  42.7613223  65.3182109  41.8561839
  42.3100611  65.9080368  43.0414324  41.9373551  65.2836302  43.8534093
  42.3262772  67.2932781  43.2100692  41.9473094  67.7345553  44.1318927
  42.8304980  68.1067977  42.1911472  42.8525995  69.1891090  42.3184801
  43.3062823  67.5309836  41.0089202  43.7009516  68.1644667  40.2145429
  43.2752724  66.1440515  40.8471502  43.6559358  65.7052041  39.9248659
  41.4554804  62.0230641  40.6300345  40.8150212  61.9424592  39.5809554
  42.2318119  61.0097733  41.0594037  42.6687237  61.0586149  41.9687015
  42.4794326  59.8246817  40.2668903  42.9313700  60.1101067  39.3169512
  43.4279867  58.8783860  41.0052170  43.0365591  58.6755984  42.0020932
  43.5635085  57.5509533  40.2420141  43.9599291  57.7432895  39.2450396
  44.2417095  56.8891479  40.7806770  42.5851212  57.0778129  40.1583736
  44.8097575  59.5343329  41.1899337  45.2660941  59.7023581  40.2144209
  44.6939434  60.4877535  41.7053712  45.7839707  58.6882296  42.0094923
  45.9421461  57.7312819  41.5121679  46.7354350  59.2125449  42.0984213
  45.3699939  58.5166754  43.0031181  41.2119112  59.0826854  39.8920739
  40.9945958  58.7352193  38.7302234  40.3183811  58.8431763  40.8561268
  40.4777683  59.1921225  41.7904352  39.1136837  58.0911812  40.6057976
  39.3575622  57.1900886  40.0430769  38.4429202  57.6847939  41.9280027
  38.3624004  58.5560760  42.5779899  37.4472631  57.2905121  41.7247569
  39.1850991  56.6051508  42.7333637  40.1696593  56.9761357  43.0181659
  38.3889636  56.2609609  43.9963374  37.4043022  55.8874348  43.7152344
  38.9190400  55.4956767  44.5633117  38.2763465  57.1545564  44.6102631
  39.4349095  55.3501933  41.8967780  40.0401615  55.6069840  41.0273943
  39.9612096  54.6099748  42.4994271  38.4817210  54.9375866  41.5661929
  38.1072790  58.8087405  39.7409454  37.4257349  58.1889561  38.9220122
  37.9873127  60.1445268  39.8775285  38.5025424  60.6265598  40.6002197
  37.1230131  60.9068656  38.9959462  36.1050546  60.5230144  39.0631615
  37.0502239  62.4201977  39.3089313  38.0109995  62.7580391  39.6973545
  36.8140159  62.9693088  38.3974584  36.0259175  62.8126135  40.3159213
  36.0665040  62.1270753  41.1623792  36.1315691  64.2313979  40.9352183
  36.0581242  64.9793832  40.1457738  35.3217801  64.3776093  41.6500364
  37.0891273  64.3352796  41.4455038  34.6864562  62.1194235  40.1608328
  34.8216208  61.0417801  40.2531085  34.0047015  62.4673423  40.9368898
  34.2687051  62.3500872  39.1808445  37.5966912  60.8699237  37.5808709
  36.8217716  60.6494660  36.6429882  38.9198561  61.0465084  37.3953779
  39.5175955  61.2499132  38.1836888  39.4882578  60.9470253  36.0788432
  38.9958156  61.6578388  35.4152590  41.0035617  61.2583377  36.0941163
  41.1616226  62.2801670  36.4390524  41.5104917  60.5660054  36.7662755
  41.6735190  61.1304412  34.7098565  42.6971963  61.5007019  34.7654688
  41.6822720  60.0839291  34.4051632  40.9185574  61.9394951  33.6551488
  39.8715558  61.6365427  33.6448344  40.9867801  63.0009910  33.8932067
  41.4995852  61.7117252  32.2975290  42.3135219  61.1194698  32.2148256
  40.9647240  62.2701775  31.2247393  41.5220677  62.1142632  30.0520459
  42.3650131  61.5645897  29.9660103  41.1069735  62.5442492  29.2378539
  39.8430738  62.9583825  31.2490437  39.3473991  63.0796968  32.1206454
  39.4832287  63.3619827  30.3959803  39.2609772  59.5804913  35.4583075
  38.8390969  59.4718901  34.3092586  39.4863560  58.5219536  36.2502920
  39.7854071  58.6601646  37.2050518  39.3197398  57.1524565  35.7988663
  39.9240432  56.9873043  34.9068790  39.7516326  56.1572564  36.8601436
  39.0491698  56.1858152  37.6931086  39.7863198  54.7340092  36.2962471
  40.4920976  54.6883514  35.4668540  40.0988334  54.0407543  37.0771645
  38.7927541  54.4583808  35.9427548  41.0586281  56.4552448  37.3222843
  41.3146369  55.8166519  37.9918058  37.8964175  56.8514083  35.4090600
  37.6123197  56.2125224  34.4030467  36.9260485  57.3361886  36.1994742
  37.1644088  57.8873670  37.0115621  35.5183529  57.1052597  35.9436352
  35.3676737  56.0667045  35.6490201  34.7106525  57.3909907  37.1949578
  34.9576869  58.3847576  37.5684554  33.6472696  57.3457402  36.9598637
  35.0557147  56.3714676  38.1925503  35.6694551  55.1667729  38.0912880
  35.9079408  54.7574202  37.1096288  35.8861957  54.6633660  39.3058211
  36.3660043  53.7971314  39.5046196  35.3676296  55.4920281  40.1698998
  35.7105879  55.8477743  41.4592386  36.6524314  55.5043451  41.8871241
  34.8745912  56.6248065  42.1926922  35.2528288  57.1628341  43.0619232
  33.6114223  56.5600299  41.6282891  32.7603538  56.2445284  42.2318127
  33.7368917  56.9801390  40.1873633  33.0668337  57.7372740  39.7800923
  34.6666656  56.3911876  39.5059570  34.9641491  57.9362552  34.8349851
  33.8914020  57.6606596  34.2951089  35.7203361  58.9719962  34.4506874
  36.5543050  59.2082268  34.9691378  35.3541829  59.7595857  33.2961154
  34.2689617  59.7747209  33.1952931  35.8605963  61.2115368  33.4394284
  36.9458386  61.2100010  33.5411441  35.5798776  61.7837406  32.5551887
  35.2939644  61.8392242  34.5897086  35.6225334  62.7386644  34.6578955
  35.9460417  59.1592642  32.0389805  35.7172949  59.6333506  30.9346186
  36.7382131  58.0906373  32.1686061  36.9438896  57.7228456  33.0864985
  37.3392325  57.4041272  31.0507178  36.9588425  57.8232155  30.1191773
  38.8967284  57.5588554  31.0730546  39.2167605  57.8750065  32.0658925
  39.3608440  56.6031588  30.8294549  39.5356019  58.5783642  30.0987960
  39.2740095  58.3153567  29.0738583  39.1637505  59.5781459  30.3229952
  41.0717500  58.6374794  30.1746279  41.3746457  58.9635510  31.1696307
  41.4841944  57.6483143  29.9757777  41.5772273  59.6077809  29.1520542
  41.7085946  60.5711834  29.4253630  41.8903052  59.3808786  27.8912308
  41.8801819  58.1548708  27.4483483  41.6346219  57.3983356  28.0708069
  42.1179478  57.9672620  26.4848288  42.2999366  60.3886144  27.1370194
  42.3683297  61.3156908  27.5319267  42.5422060  60.2258055  26.1701184
  37.0032003  55.9156715  31.1930982  37.7681741  55.1356862  31.7627678
  35.8649454  55.4476178  30.6644987  35.1948512  56.0869871  30.2616580
  35.5276348  54.0365822  30.6353109  35.6595248  53.6103054  31.6297918
  34.0547865  53.8385467  30.1949070  33.8865577  54.3498067  29.2470613
  33.8509690  52.7745734  30.0744113  33.0288012  54.3966814  31.2134360
  33.0544642  53.7955241  32.1223101  33.2802931  55.4295409  31.4543826
  31.5878352  54.3769152  30.6778834  31.4671392  55.1598963  29.9292365
  31.3811871  53.4071394  30.2251906  30.6156489  54.6126580  31.7917023
  30.4591870  55.5609233  32.1022051  29.9177254  53.6730787  32.4314377
  29.8915081  52.4073522  32.0379241  30.4155148  52.1243666  31.2221814
  29.3476477  51.7318988  32.5556869  29.1813601  54.0316759  33.4689655
  29.1586002  54.9991955  33.7579082  28.6448838  53.3364961  33.9679816
  36.4894100  53.1586223  29.8287996  37.1000721  53.6183502  28.8661307
  36.6726905  51.8832635  30.2622274  36.2862979  51.5905874  31.1483095
  37.3998024  50.8122157  29.5738692  37.3180030  49.8894512  30.1482504
  36.8416478  50.5478428  28.1573149  36.9258680  51.4543974  27.5580106
  37.4108768  49.7468755  27.6855840  35.7939450  50.2555159  28.2277628
  38.9193342  50.9224207  29.5509646  39.5928857  50.1352640  28.8931706
  39.5016412  51.8691686  30.3162062  38.9308551  52.5003243  30.8602151
  40.9482827  52.0525713  30.4173584  41.4133347  51.8114180  29.4614971
  41.3312997  53.5073646  30.7832696  40.8198043  54.1979047  30.1127272
  40.9489416  53.8859186  32.2209895  41.4603975  53.2239673  32.9197977
  41.2434109  54.9170545  32.4162988  39.8711355  53.7859066  32.3491783
  42.7252758  53.7823433  30.6474578  42.8961457  54.6958686  30.8880304
  41.6142587  51.0208128  31.3306467  40.9767868  50.1868057  31.9754917
  42.9630353  51.0072117  31.3099776  43.4687538  51.7559557  30.8586118
  43.8134952  49.9912595  31.8897577  43.2537379  49.0612196  31.9887360
  45.0430195  49.7742365  30.9498762  45.6450674  50.6824778  30.9227600
  45.6477133  48.9492229  31.3264371  44.7023707  49.4283969  29.4671921
  44.1816318  48.4716695  29.4271366  44.0638370  50.2067878  29.0494790
  45.9383018  49.3105777  28.5403817  46.4095890  50.2879063  28.4363811
  46.6512038  48.6081040  28.9721235  45.5078746  48.8155608  27.1823929
  44.8279047  49.3551038  26.6660271  45.9389686  47.7095623  26.5681480
  46.7751549  46.8699056  27.1508516  47.1049227  47.0583744  28.0867110
  47.0810754  46.0431131  26.6579759  45.4585511  47.4071733  25.3755454
  44.7744952  48.0107783  24.9421533  45.7774612  46.5737358  24.9024947
  44.2297992  50.3307241  33.3309956  43.9432218  51.4002457  33.8763900
  44.9626347  49.3964131  33.9875260  45.0521491  48.4653965  33.6063499
  45.6951766  49.5401411  35.2524444  46.2898718  48.6445459  35.4322943
  46.6626587  50.7538181  35.2672422  46.0975156  51.6674006  35.4518491
  47.4028812  50.6194636  36.0559877  47.3724257  50.9320777  34.0428550
  47.9507270  51.6948126  34.1163587  44.8721842  49.5928100  36.5177865
  45.4157365  49.5342214  37.6269598  43.5369003  49.6412139  36.3912101
  43.1152390  49.6129457  35.4738755  42.5986264  49.7347806  37.5019689
  42.8136014  50.6300282  38.0854213  41.1528269  49.8149711  37.0342039
  40.4960057  49.9165990  37.8981240  40.9788532  51.0359398  36.1107557
  41.6350748  50.9347868  35.2463248  39.9433506  51.0938738  35.7753796
  41.2348808  51.9441821  36.6563254  40.7992045  48.6361935  36.3156329
  39.8859547  48.6995290  36.0265592  42.6906494  48.5620828  38.4503042
  42.3406086  48.6620341  39.6191629  43.2020241  47.4180818  37.9700370
  43.4815895  47.3573016  37.0014045  43.3859453  46.2318299  38.7661822
  42.4297307  45.9273063  39.1916446  43.9370831  45.0991328  37.8804101
  44.8767554  45.4156814  37.4277378  44.1086259  44.2116237  38.4895083
  42.9661783  44.7277694  36.7568882  42.3839588  43.8550886  37.0527759
  42.2941780  45.5643382  36.5653934  43.6987319  44.3950902  35.4552383
  44.3444300  45.2283194  35.1779260  44.3031786  43.4991308  35.5966605
  42.7109930  44.1456816  34.3279847  42.0393664  43.3333752  34.6057915
  42.1305894  45.0501793  34.1460103  43.3551986  43.7707195  33.0557061
  43.8875863  42.9222484  33.1851657  42.6471056  43.6197493  32.3514956
  43.9721317  44.5133425  32.7590519  44.3154697  46.4438585  39.9386408
  43.9849574  46.1171753  41.0756776  45.4782822  47.0807223  39.6947087
  45.7214159  47.3440561  38.7504411  46.4089005  47.4071066  40.7573885
  46.5052907  46.5555347  41.4309117  47.7798692  47.7418747  40.2030472
  47.7049763  48.6082129  39.5458187  48.7825962  48.0692719  41.3124296
  48.8844687  47.2104540  41.9758702  49.7510440  48.3029920  40.8701819
  48.4272731  48.9278214  41.8822883  48.2978065  46.6537041  39.4624332
  49.1646586  46.8835090  39.1198585  45.9310505  48.5829630  41.5706720
  46.0220495  48.6139230  42.7937300  45.3705075  49.5992584  40.8958069
  45.2557726  49.5380045  39.8942162  44.9069675  50.8126130  41.5335683
  45.7357491  51.2868554  42.0592243  44.3595448  51.7715186  40.4571287
  45.1735425  52.0906713  39.8062458  43.6012169  51.2591288  39.8651021
  43.6978794  53.0592563  40.9745968  42.8393691  52.8030746  41.5954284
  44.6815196  53.8802794  41.8107161  45.5421765  54.1503375  41.1988034
  44.1898882  54.7861778  42.1653249  45.0142817  53.2900882  42.6645569
  43.1750730  53.8828145  39.7988437  42.4406168  53.2991711  39.2438356
  42.7074285  54.7938794  40.1721674  44.0036336  54.1438167  39.1404637
  43.8442959  50.5788367  42.5754170  43.8828407  51.1353716  43.6705521
  42.8775943  49.7012036  42.2644384  42.8466265  49.2896430  41.3426147
  41.8672485  49.3093850  43.1889470  41.3177351  50.1897906  43.5221441
  40.8969204  48.3208143  42.4865659  40.4129827  48.8204477  41.6473580
  41.4561914  47.4590778  42.1222497  39.7994434  47.7997697  43.4037521
  40.2436190  47.2012197  44.1990802  39.2604358  48.6405886  43.8403258
  38.6701030  46.8837846  42.8237109  38.2159963  47.3689304  41.9596972
  39.0969168  45.9278132  42.5203164  37.4370361  46.4937883  43.7587550
  37.7685583  45.7923593  44.5243861  37.0434592  47.3916579  44.2352282
  36.3466639  45.8615882  42.9963734  36.6881233  45.0191455  42.5561514
  35.5881651  45.6308297  43.6220970  36.0161194  46.5013381  42.2881647
  42.4633470  48.6507405  44.4100896  42.1651574  48.9560298  45.5454760
  43.4389787  47.7778053  44.2412772  43.7230263  47.5118886  43.3092336
  44.1168509  47.1880000  45.3778297  43.3963698  46.6451865  45.9896791
  45.1882468  46.2287371  44.8818322  45.7352651  46.6883380  44.0586450
  46.1835174  45.8823872  45.9959296  45.6534116  45.4120839  46.8241226
  46.9366890  45.1952676  45.6103134  46.6688724  46.7932847  46.3463549
  44.5365448  44.9639400  44.3186329  43.8818031  45.2305325  43.4889681
  45.3103270  44.2822280  43.9656039  43.9526267  44.4768519  45.0995848
  44.7658203  48.2192735  46.2922871  44.6019977  48.1965530  47.5119498
  45.4841011  49.1922518  45.7039410  45.5961186  49.2006522  44.7002072
  46.1298035  50.2642969  46.4308731  46.8249686  49.8439932  47.1576396
  46.9068995  51.1850041  45.5033185  46.2338717  51.5957041  44.7506843
  47.5279319  52.3353734  46.3077532  48.2043136  51.9296371  47.0600742
  48.0829821  52.9906491  45.6364608  46.7381273  52.9038854  46.7987771
  48.0056504  50.3935476  44.7828584  47.5532179  49.5927453  44.1979460
  48.5584519  51.0592285  44.1200015  48.6871939  49.9654350  45.5179223
  45.1586462  51.1029367  47.2004171  45.3494330  51.3715739  48.3892839
  44.0311458  51.4681511  46.5576080  43.8975526  51.2151644  45.5889746
  42.9823965  52.2164717  47.1906311  43.3867976  53.1497949  47.5823795
  41.8794362  52.5204573  46.1360733  41.4666502  51.5839588  45.7610032
  40.7193390  53.3374148  46.6760900  41.0882020  54.2957851  47.0415586
  39.9929531  53.5074002  45.8813769  40.2427656  52.7964415  47.4936029
  42.2812391  53.5039352  45.0878820  43.1445723  53.1223684  44.5427538
  41.4533284  53.6563591  44.3954728  42.5396936  54.4523815  45.5587871
  42.5792043  51.4199366  48.4304618  42.2611905  51.9796255  49.4865504
  42.4297979  50.0563249  48.2677854  42.7353410  49.6132223  47.4131489
  41.8402633  49.1915582  49.2849674  40.9152753  49.6377328  49.6502407
  41.5013021  47.7863902  48.7679396  42.4098884  47.3006295  48.4121201
  41.0668768  47.1966629  49.5751550  40.7861290  47.8627545  47.9489188
  42.6331783  49.1748401  50.4976166  42.1322717  49.3165177  51.6158607
  43.9282144  49.0935963  50.2608961  44.2624573  48.9799911  49.3146005
  44.9017521  49.1600342  51.3014048  44.6830710  48.4017394  52.0532470
  46.2912691  48.9149393  50.7428235  46.4594107  49.5676558  49.8862087
  47.3431714  49.2108093  51.8210781  47.1788500  48.5581681  52.6784922
  48.3394040  49.0335665  51.4158546  47.2592050  50.2510709  52.1355730
  46.4159108  47.4657198  50.2495809  45.6795160  47.2831290  49.4669665
  47.4171209  47.3018498  49.8510529  46.2396725  46.7822465  51.0801862
  44.8757482  50.4917917  52.0257030  44.8320749  50.5636340  53.2510958
  44.8312741  51.6108692  51.2869491  44.8373146  51.5509937  50.2787436
  44.7735098  52.9358772  51.8735568  45.6578552  53.1000827  52.4892425
  44.7241627  54.0146357  50.7933454  43.9497416  53.7673204  50.0672556
  44.4064075  55.3874578  51.4113798  45.1788018  55.6483362  52.1348786
  44.3757784  56.1420297  50.6253877  43.4392249  55.3458898  51.9123105
  46.0615491  54.0734157  50.0419369  46.2586874  53.1089063  49.5740051
  46.0140838  54.8460399  49.2745397  46.8628147  54.3070931  50.7429856
  43.5660989  53.1031369  52.7615184  43.6507784  53.5661345  53.8937900
  42.3936240  52.6740563  52.2855803  42.3356042  52.2975948  51.3501604
  41.2010706  52.7347988  53.0777256  41.0417644  53.7581253  53.4176132
  40.0515367  52.2935231  52.2369468  40.2204041  51.2717090  51.8971236
  39.1344091  52.3335372  52.8246339  39.9582280  52.9522658  51.3735519
  41.2660816  51.8853226  54.3190142  40.9116064  52.3289622  55.4063922
  41.8139032  50.6640599  54.1915735  42.1327303  50.3454095  53.2877421
  41.9787789  49.7501372  55.3092559  41.0105958  49.5667578  55.7751880
  42.5627240  48.4011435  54.8535543  42.4954226  47.6813481  55.6693142
  41.9996218  48.0318358  53.9964500  43.9215052  48.5031100  54.4722037
  44.2420508  47.6411925  54.1966157  42.8382013  50.3317555  56.4088834
  42.5540517  50.1480111  57.5907911  43.8769050  51.1143111  56.0387588
  44.0982133  51.2302794  55.0601506  44.7035119  51.8079303  57.0000694
  45.2356223  51.0811691  57.6138901  45.7327491  52.7052082  56.2645310
  46.3839075  52.0834990  55.6500640  45.2061489  53.4175124  55.6293814
  46.6094130  53.4936120  57.1949014  47.8168123  52.9512747  57.6538630
  48.1183289  51.9511759  57.3424306  48.6415417  53.6851063  58.5114774
  49.5815186  53.2582039  58.8611895  48.2583445  54.9671626  58.9195025
  48.8981504  55.5392328  59.5914281  47.0552981  55.5172380  58.4670552
  46.7540095  56.5124301  58.7940386  46.2426139  54.7884013  57.5963430
  45.3174626  55.2316528  57.2279369  43.8877123  52.6439411  57.9621287
  43.9372303  52.4551081  59.1731836  43.0627001  53.5567869  57.4281735
  42.9818808  53.6388312  56.4247609  42.2665691  54.4479407  58.2358325
  42.8930742  54.8992597  59.0051840  41.6524248  55.5700960  57.3807563
  41.0230486  55.1335990  56.6052210  41.0493846  56.2211995  58.0136123
  42.7199087  56.3899004  56.7277185  43.4632681  57.3143658  57.4742898
  43.2765020  57.4285348  58.5420837  44.4451831  58.0940101  56.8606133
  45.0300913  58.7985573  57.4518800  44.6800144  57.9728055  55.4879472
  45.4477822  58.5816567  55.0105240  43.9301481  57.0715239  54.7307990
  44.1076489  56.9800826  53.6592431  42.9525617  56.2874128  55.3478098
  42.3678640  55.5909999  54.7467794  41.1653333  53.7372513  58.9639369
  40.8534857  54.0323544  60.1132644  40.5714975  52.7314038  58.3244045
  40.8296333  52.5159602  57.3720128  39.5646971  51.9431532  58.9689614
  38.7268396  52.5815369  59.2492473  39.1347961  50.9291348  58.0270326
  40.0040490  50.5155950  57.5156770  38.4179707  49.8400103  58.7989332
  37.5549558  50.2650451  59.3114284  38.0847353  49.0644159  58.1093621
  39.0978215  49.4059693  59.5320842  38.4109016  51.7577237  56.9819082
  37.3742188  51.9021090  57.2861160  38.8988581  52.7275213  56.8844886
  38.4449876  51.0786295  55.7156534  37.9560025  50.1089990  55.8095153
  37.9242067  51.6767310  54.9678826  39.4806426  50.9344092  55.4078889
  40.0229151  51.2558472  60.2098293  39.3474790  51.2906852  61.2355152
  41.2108586  50.6459598  60.1432643  41.7735392  50.7260029  59.3083490
  41.7007061  49.8747441  61.2476085  40.8595221  49.4883333  61.8231041
  42.5493566  48.6892012  60.7526451  43.3053631  49.0491743  60.0548107
  43.0377184  48.2116087  61.6020614  41.7282754  47.6596510  60.0532925
  40.7612000  46.9432179  60.7529443  40.5752160  47.1620996  61.8044197
  40.0505162  45.9562576  60.0833225  39.3111583  45.3595447  60.6175364
  40.2210197  45.6683747  58.7423615  39.5984767  44.9123910  58.2637921
  41.1955147  46.3671578  58.0502123  41.3692708  46.1589913  56.9944776
  41.9577009  47.3402687  58.7039934  42.7415324  47.8545052  58.1478739
  42.5007621  50.7099455  62.2119239  42.7852755  50.2828185  63.3218468
  42.8441569  51.9594334  61.8584111  42.6107609  52.3063188  60.9390109
  43.5492616  52.8209285  62.7847159  44.0173230  52.2151787  63.5606573
  44.6463818  53.6314431  62.0596121  44.3358008  53.8271564  61.0332911
  44.8024998  54.5774390  62.5780896  45.9574983  52.9207852  62.0086655
  46.5559768  52.3798907  60.9074575  46.0844592  52.4742552  59.9292620
  47.7274860  51.7725000  61.2631041  48.3500561  51.2854455  60.6343880
  47.9278492  51.9247496  62.5989120  48.9652607  51.5025669  63.4052615
  49.7873978  50.9275068  62.9792389  48.9182076  51.8356311  64.7589433
  49.7328369  51.5421802  65.4210351  47.8436648  52.5402864  65.2839719
  47.8141609  52.7763303  66.3476976  46.7855381  52.9606523  64.4764759
  45.9528014  53.5122946  64.9127570  46.8314142  52.6549581  63.1162056
  42.6455323  53.7838336  63.4956591  43.0262094  54.3857500  64.5005379
  41.4155661  53.9453434  63.0180854  41.1028271  53.3942895  62.2315525
  40.5321325  54.8927318  63.6089185  40.9837175  55.8840731  63.5713333
  39.2821566  54.8664173  62.8365476  39.4803652  55.1834353  61.8126764
  38.8790068  53.8537270  62.8311942  38.3474420  55.8023344  63.5065403
  38.4074783  55.6657752  64.5862848  38.6168572  57.3033162  63.2337873
  38.5401741  57.4982314  62.1641020  37.8822748  57.9074554  63.7662395
  39.6179548  57.5618595  63.5788370  37.2381731  55.2038828  62.9308538
  37.1930771  54.1568304  63.2304320  36.3350257  55.7156136  63.2633558
  37.3125890  55.2677728  61.8452759  40.1998174  54.7045772  65.0824148
  40.3038352  55.6789689  65.8352857  39.8748956  53.5137735  65.5932062
  39.6073360  52.2663913  64.8525033  40.5429803  51.7308014  64.6918382
  39.1557679  52.5047816  63.8895104  38.6566605  51.5040141  65.7550687
  38.7589275  50.4345837  65.5707891  37.6319125  51.8116846  65.5469056
  39.1164212  51.9144551  67.1461775  39.9580911  51.2918851  67.4496528
  38.2966578  51.7859525  67.8529835  39.5185567  53.3849813  66.9960390
  38.5864761  53.9175186  67.1850575  40.6891982  53.6896314  67.8870119
  40.5003859  54.3177320  68.9247401  41.9099813  53.2831908  67.4866218
  42.0086295  52.7355235  66.6437523  43.1151075  53.6016621  68.2244280
  43.0584723  53.1629421  69.2206290  44.3431733  53.0216174  67.4661244
  44.2935851  51.9327640  67.4723383  44.3371511  53.3792120  66.4364692
  45.6773377  53.4043501  68.0566690  46.3104922  52.5651749  68.9833839
  45.8318267  51.6362757  69.2934243  47.5596982  52.9116191  69.5174687
  48.0443393  52.2553475  70.2403328  48.1816603  54.0996032  69.1210982
  49.4275466  54.4491120  69.6681082  49.7547095  53.8035192  70.2988014
  47.5688792  54.9367189  68.1924776  48.0580773  55.8612984  67.8859841
  46.3259761  54.5869626  67.6559770  45.8597024  55.2417061  66.9197706
  43.2962325  55.0949510  68.4192098  43.5048313  55.5746965  69.5279781
  43.1718167  55.8662622  67.3279111  42.9734588  55.4449465  66.4316705
  43.3122911  57.3023144  67.3812911  44.2693482  57.5576212  67.8362189
  43.2545775  57.8889561  65.9573271  42.3538566  57.5364308  65.4548064
  43.2367592  58.9774044  66.0126710  44.4582427  57.4914398  65.0791437
  44.6435840  56.4219073  65.1783896  44.2419426  57.7270199  64.0371176
  45.7258217  58.2380396  65.4868325  45.7583868  59.0462147  66.4090796
  46.8345230  57.9674955  64.7638123  47.7041336  58.4305954  64.9861125
  46.7887650  57.3033591  64.0042530  42.2669343  57.9733459  68.2253433
  42.5610250  58.8198179  69.0725293  40.9992866  57.5601710  68.0391164
  40.7961935  56.8468817  67.3534989  39.9046994  58.0986861  68.7856169
  39.8472156  59.1748163  68.6220977  38.6281188  57.4486308  68.3263234
  38.7396331  56.3648295  68.3585511  37.5745342  57.8914687  69.2450960
  37.4914675  58.9776328  69.2070378  36.6246126  57.4444520  68.9519655
  37.8232544  57.5819628  70.2602048  38.2332982  57.8657253  66.9059070
  39.0227987  57.5810348  66.2103910  37.3053590  57.3675600  66.6250873
  38.0904545  58.9457380  66.8702820  40.0575434  57.9150025  70.2751765
  40.0898192  58.8721983  71.0399837  40.2616592  56.6597760  70.7019985
  40.2728860  55.8968864  70.0402030  40.4743729  56.3118192  72.0950737
  39.6280817  56.6562264  72.6894423  40.6170156  54.8168109  72.3262708
  40.8359627  54.6304887  73.3776729  39.3088511  54.1075028  71.9451494
  39.0884485  54.2910449  70.8935627  39.4142238  53.0355206  72.1120321
  38.4943123  54.4919183  72.5590321  41.6501072  54.2644413  71.5232237
  41.7160939  53.3214831  71.6907828  41.6861099  56.9996850  72.6597259
  41.6598696  57.4557018  73.7906301  42.7649233  57.1380734  71.8641885
  42.7413870  56.7900726  70.9163270  43.9916377  57.7757141  72.3033517
  44.3541667  57.2842103  73.2061784  44.7444580  57.6952258  71.5192072
  43.8261594  59.2298121  72.6193449  44.1503134  59.7016063  73.7116234
  43.2593951  60.0004338  71.6677089  42.9869325  59.5934788  70.7843903
  43.0178534  61.4131337  71.8560632  43.9509634  61.9094286  72.1227019
  42.4801486  62.0823154  70.6258559  41.6285087  61.5172423  70.2470390
  42.0251123  63.5191523  70.9545003  42.8728565  64.0924377  71.3296994
  41.6371285  63.9931341  70.0528848  41.2433640  63.4886094  71.7134705
  43.5455152  62.2340298  69.5620218  44.0492051  61.2789908  69.4126979
  43.0834842  62.5506427  68.6269372  44.5697456  63.2770301  69.9911780
  45.0385215  62.9642623  70.9241974  45.3317466  63.3781957  69.2183784
  44.0727998  64.2359143  70.1384391  42.1069339  61.5902982  72.9908313
  42.3112679  62.4017603  73.8939300  41.0646111  60.7507034  73.0472983
  40.8694232  60.1350498  72.2707854  40.2307046  60.7145358  74.1836593
  39.9219997  61.7277811  74.4408256  38.9426470  59.8746931  73.9786141
  39.2102558  58.8286713  73.8292047  38.3059888  59.9641571  74.8588201
  38.0950961  60.2790725  72.7882878  37.6570171  61.2604539  72.9701617
  38.7183019  60.3198532  71.8949495  37.1926539  59.1822527  72.8570389
  36.0961792  59.4227921  74.4198724  35.5466819  60.3605809  74.3379950
  35.3914388  58.5952087  74.5007887  36.7284177  59.4490382  75.3073896
  40.6396021  60.6427968  75.5381823  40.3618637  61.4461302  76.4346748
  41.4561847  59.6736154  75.6168445  41.6436488  59.1039795  74.8041502
  42.1156699  59.3635106  76.8114221  41.3825942  59.2216027  77.6055010
  42.8894966  58.0912370  76.5605333  42.3542938  57.4765717  75.8367628
  43.8764158  58.3369503  76.1684676  43.0797790  57.2680294  77.8226144
  43.6263996  57.8548502  78.5608204  42.1060290  56.9920815  78.2272942
  44.0100115  55.7381162  77.5397688  43.0870913  55.1008640  76.1119659
  43.1420911  55.8185411  75.2934223  43.5197327  54.1526704  75.7928249
  42.0445894  54.9482654  76.3912590  43.0536526  60.4686894  77.2233177
  43.1798971  60.7965866  78.4009151  43.7113054  61.1197630  76.2423754
  43.5579996  60.8659612  75.2768797  44.6444609  62.1875254  76.5352083
  45.3359265  61.8633462  77.3129501  45.4644166  62.5852257  75.2949130
  46.2343159  63.3014094  75.5820285  45.9343012  61.6983855  74.8696800
  44.6802838  63.1839332  74.2778655  45.2414767  63.4101067  73.5325414
  43.9636019  63.3981916  77.1029476  44.5045354  64.1401825  77.9239078
  42.7035241  63.5851280  76.7533248  42.2622286  62.9550219  76.0988598
  42.0115537  64.6715518  77.3137833  42.7251471  65.4278890  77.6406436
  41.1923123  65.0820020  76.1556530  40.9390324  64.2049716  75.5600306
  40.2771758  65.5580717  76.5077649  42.0103522  66.0716952  75.3139312
  42.2208089  67.4263475  75.6207691  42.0858856  67.7810498  76.6425724
  42.6129498  68.3728339  74.6208694  42.5466415  69.4413078  74.8259728
  43.0746656  67.8958090  73.3969038  43.4992624  68.5861325  72.6680204
  42.9836248  66.5302532  73.1253951  43.3653235  66.1351303  72.1839684
  42.4060141  65.6569460  74.0500897  42.2697161  64.6179903  73.7499335
  41.1759242  64.3991366  78.5659649  40.4208077  65.2578660  79.0358821
  41.2822078  63.1949569  79.0748399  41.8943809  62.5168938  78.6440563
  40.5440576  62.8225289  80.2335799  39.7655633  63.5617576  80.4222245
  39.8923512  61.4480535  80.0269186  40.6164883  60.7651164  79.5827096
  39.5634030  61.0531218  80.9881273  38.6603734  61.4043609  79.1127471
  38.8260998  62.0467148  78.2478673  38.4197124  59.9625561  78.6380009
  38.2522260  59.3184277  79.5012192  37.5443751  59.9344835  77.9890807
  39.2916143  59.6107540  78.0865276  37.4369646  61.9343950  79.8502365
  37.6156041  62.9647323  80.1577953  36.5701833  61.8978302  79.1903469
  37.2486596  61.3203382  80.7309036  41.4536605  62.7751904  81.4348346
  42.6668522  62.5353190  81.3606366  40.8663676  63.0139283  82.6194708
  39.9108033  63.3393159  82.6529338  41.5609217  62.8196907  83.8648691
  42.5414269  63.2929198  83.8123066  40.7947474  63.4320278  85.0592201
  39.8173247  62.9575159  85.1462985  41.3603438  63.2687498  85.9765755
  40.5671404  64.9521120  84.9124023  40.1254697  65.1614600  83.9381327
  39.8941016  65.2967439  85.6974798  41.8554342  65.7610914  85.0196163
  42.8962353  65.2289963  85.4823236  41.8278621  66.9494936  84.6301467
  41.7947769  61.3451006  84.1294818  40.8699658  60.5477709  83.9272520
  42.9608115  60.9394207  84.6249971  44.0776125  61.8375532  84.9391041
  43.6976859  62.7311773  85.4342727  44.5861948  62.1217106  84.0178562
  44.9663138  61.0118585  85.8486417  44.6600853  61.1555407  86.8848263
  46.0026681  61.3278687  85.7294413  44.7446072  59.5766143  85.3649450
  44.9035544  58.8851440  86.1924131  45.4472316  59.3503132  84.5629435
  43.2918205  59.5363621  84.8700371  43.3678046  59.0090138  83.9191279
  42.3973079  58.8711286  85.8918098  42.3925358  57.6479484  85.9967148
  41.6566397  59.6582729  86.6851780  41.6814872  60.6610181  86.5669213
  40.8073815  59.1274265  87.7225000  41.1411712  58.1243970  87.9882357
  40.8753279  60.0355491  88.9714120  40.2193910  59.6384783  89.7461254
  41.8993263  60.0662530  89.3436817  40.4623440  61.3659357  88.6616003
  40.5133249  61.9089645  89.4516132  39.3740370  59.0205929  87.2785524
  38.5081658  58.6267867  88.0476587  39.0703925  59.3900565  86.0268073
  39.7915252  59.7479712  85.4169182  37.7321614  59.2953202  85.5071072
  37.0171309  59.5026644  86.3032472  37.4992590  60.3091146  84.3616646
  36.4439322  60.3138824  84.0889708  37.7930905  61.3053691  84.6921794
  38.2451222  60.0037161  83.1954215  38.0647302  60.6606754  82.5190615
  37.3896685  57.8776451  85.0542597  38.2461306  57.1817806  84.5109396
  36.1369557  57.4445218  85.2008099  35.1036687  58.1946697  85.9178205
  34.6842530  58.9559479  85.2600619  35.5428766  58.6733831  86.7930512
  34.0658028  57.1639792  86.3121077  33.0815650  57.6314440  86.3412887
  34.3065725  56.7634552  87.2968472  34.1966272  56.1203865  85.2109300
  33.5842734  56.4127872  84.3579214  33.8603023  55.1531881  85.5844438
  35.6892640  56.0966793  84.8489255  36.1115532  55.3780521  85.5513108
  35.8597311  55.7786546  83.3878371  36.2487594  54.6702545  83.0288744
  35.5785801  56.7501582  82.5062300  35.2287020  57.6404557  82.8303529
  35.7500906  56.5993929  81.0734077  35.2040590  55.7199102  80.7321471
  35.2287178  57.8109937  80.3175022  35.8788944  58.6652006  80.5064497
  35.1937305  57.5490104  78.8195669  34.5393300  56.7020137  78.6135178
  34.8167507  58.4325080  78.3043803  36.2000044  57.3245032  78.4658578
  33.8906382  58.0889788  80.7294219  33.5613175  58.8540602  80.2521394
  37.1906685  56.3635258  80.7007611  37.5136177  55.5419129  79.8455381
  38.1002359  57.0824855  81.3757563  37.7996551  57.7852877  82.0359232
  39.5280379  56.9036706  81.2074017  39.7936341  57.0607299  80.1619877
  40.2948029  57.9206692  82.0859054  39.9595058  58.9306681  81.8501572
  40.1020907  57.7107119  83.1379891  41.7800446  57.8776415  81.8807042
  42.3962219  58.7916080  81.0230717  41.7938404  59.5153886  80.4740926
  43.7805500  58.7979802  80.8523106  44.2449820  59.5312510  80.1929794
  44.5655965  57.8637962  81.5276944  45.6447276  57.8466776  81.3751066
  43.9678359  56.9484780  82.4012241  44.5827137  56.2262801  82.9383047
  42.5812701  56.9633236  82.5825790  42.1235060  56.2573819  83.2755424
  39.9774741  55.5017289  81.5621491  40.7391150  54.8637026  80.8382548
  39.4826741  54.9737086  82.6921902  38.8691712  55.5209366  83.2789233
  39.7856028  53.6373864  83.1248672  40.8665841  53.5003523  83.1531557
  39.2197930  53.3688994  84.5274825  38.1394255  53.5131583  84.5177536
  39.4463375  52.3439415  84.8211474  39.7966098  54.2934203  85.6056778
  39.7076204  55.3302908  85.2815154  39.0336185  54.1081613  86.9086290
  39.1221801  53.0729302  87.2381017  39.4487409  54.7681146  87.6703611
  37.9824552  54.3505075  86.7523461  41.2818141  54.0306941  85.8198401
  41.8202178  54.2052209  84.8883030  41.6625885  54.7013675  86.5901058
  41.4268243  52.9972436  86.1345637  39.2645696  52.6106862  82.1687232
  39.9399204  51.6349807  81.8686945  38.0509942  52.8200731  81.6534533
  37.4986538  53.6060292  81.9653715  37.4969005  51.9608483  80.6627497
  37.4410129  50.9444947  81.0526228  36.1250907  52.4705528  80.3353749
  35.5008143  52.4342982  81.2281592  36.1939063  53.4994916  79.9823177
  35.4944117  51.6315247  79.2671437  36.0981269  51.6819494  78.3610056
  35.3093920  50.1916804  79.5064942  34.6721075  50.0467892  80.3788323
  34.8404905  49.7352307  78.6347799  36.2783121  49.7247947  79.6834465
  34.1323957  51.9852308  79.3270527  34.0246430  53.0522089  79.1319978
  33.5767721  51.4214795  78.5776742  33.7402223  51.7561234  80.3179154
  38.3060836  51.9052482  79.3964673  38.6868262  50.8380393  78.9603004
  38.6696090  53.0577242  78.8267080  38.3466322  53.9345525  79.2100591
  39.5184089  53.1335912  77.6653950  39.0638026  52.5775354  76.8454961
  39.7031138  54.5966353  77.2381789  40.0123299  55.1905632  78.0982569
  40.4670910  54.6556379  76.4629643  38.4642003  55.2959705  76.6648852
  37.6816105  55.3289752  77.4228857  38.8220272  56.7252877  76.2446834
  39.6029073  56.6964190  75.4847547  37.9382540  57.2170912  75.8382660
  39.1798443  57.2806265  77.1116702  37.8996405  54.5163161  75.4809982
  37.6179742  53.5147379  75.8059669  37.0217298  55.0316257  75.0913444
  38.6553438  54.4448363  74.6987565  40.8828654  52.5223661  77.8903506
  41.4367227  51.8652893  77.0150245  41.4464756  52.6977065  79.0968519
  41.0073641  53.3023827  79.7762985  42.6774623  52.0564658  79.4944710
  43.4799243  52.3611246  78.8226548  43.0481741  52.4572435  80.9331824
  43.1368540  53.5417304  80.9973956  42.2717000  52.1155529  81.6176059
  44.3729153  51.8691632  81.4288196  44.4157249  50.8086633  81.1806097
  45.2032017  52.3877754  80.9494783  44.5228196  52.0168317  82.9484358
  45.5223057  51.7013971  83.2478143  44.3719570  53.0591491  83.2293528
  43.5041778  51.1640671  83.7040837  42.4956980  51.4689415  83.4245828
  43.6491744  50.1139644  83.4503920  43.6555817  51.3207538  85.1634740
  43.5148823  52.2888892  85.4145064  42.9715917  50.7474869  85.6363615
  44.5838990  51.0331295  85.4384257  42.5536826  50.5460625  79.4199110
  43.4401176  49.8515206  78.9304863  41.4045467  50.0114653  79.8482961
  40.6997499  50.5999027  80.2691320  41.1295202  48.6028169  79.7298595
  41.9818843  48.0332777  80.1002643  39.8747612  48.2327525  80.5571677
  39.0343706  48.8498713  80.2393514  39.6326719  47.1815819  80.4005368
  40.0605618  48.4448767  82.0630175  40.9044795  47.8502846  82.4128233
  40.2528759  49.4993678  82.2609215  38.8444851  48.0425049  82.9112953
  37.9787213  48.6314534  82.6084889  38.6324234  46.9835340  82.7639523
  39.0401118  48.2621136  84.4165757  39.8893523  47.6730735  84.7628746
  39.2287041  49.3183429  84.6087005  37.8442729  47.8538529  85.1840859
  37.6609933  46.8733714  85.0254532  38.0062113  48.0111299  86.1685350
  37.0487188  48.3981679  84.8825666  40.9368565  48.1664717  78.2916743
  41.1367707  47.0069082  77.9515076  40.5863776  49.1002023  77.3903687
  40.5023426  50.0667379  77.6711660  40.3171878  48.7832361  76.0061797
  40.0359317  47.7335724  75.9213251  39.1619467  49.6618167  75.4745328
  39.4508753  50.7116695  75.5238152  38.9465553  49.3929498  74.4404065
  37.8405962  49.5371080  76.2414071  37.9982285  49.8104518  77.2847364
  36.7684367  50.4581152  75.6530180  36.5913937  50.1912361  74.6111302
  35.8431316  50.3469230  76.2183035  37.1063758  51.4928311  75.7101203
  37.3563338  48.1534725  76.2398983  38.0959727  47.5085950  76.7144156
  36.4177711  48.0958699  76.7911544  37.1946709  47.8256816  75.2130014
  41.5153924  49.0138849  75.1110346  41.4698723  48.7227086  73.9137710
  42.6411896  49.4952529  75.6682221  42.6982281  49.6140117  76.6695926
  43.8253354  49.8715036  74.9130586  43.5839769  50.6995806  74.2466249
  44.9335657  50.3026149  75.9058294  44.5685826  51.1219126  76.5252145
  45.2010695  49.4585335  76.5414931  46.1944909  50.7749845  75.1817116
  47.2917283  50.3375353  75.6001062  46.0708144  51.5641607  74.2112283
  44.3573737  48.7447039  74.0407224  44.5403075  48.8791887  72.8352858
  44.5024192  47.5450346  74.6223599  44.2468207  47.4194049  75.5913731
  45.0192882  46.3904136  73.9169566  45.9694172  46.6459146  73.4478368
  45.2489556  45.2055607  74.8759641  44.3837915  45.0933807  75.5294210
  45.3883181  44.2917214  74.2984038  46.4075882  45.4322197  75.6738189
  46.5390715  44.6879742  76.2657739  44.1446199  45.9371419  72.7721974
  44.6171195  45.5627617  71.7020440  42.8174900  45.9922966  72.9668351
  42.4500645  46.2542094  73.8704392  41.8848754  45.6871381  71.9187718
  42.1118529  44.7048724  71.5043631  40.4613609  45.6792407  72.4583361
  40.3890940  44.9712058  73.2839045  40.2007728  46.6767856  72.8120281
  39.4601935  45.2685419  71.3734340  39.5312252  45.9586637  70.5327276
  39.6563861  43.8972202  70.8160758  39.5658642  43.1627962  71.6164045
  38.8994207  43.7014008  70.0566293  40.6472938  43.8250111  70.3677587
  38.1501324  45.2409533  71.9707083  37.9049615  46.2306994  72.3559269
  37.4143103  44.9510544  71.2206245  38.1381095  44.5201948  72.7883033
  41.9594730  46.6577156  70.7595901  42.0277675  46.2913134  69.5891668
  42.0225285  47.9599767  71.0527551  41.9467612  48.2658386  72.0123424
  42.1985864  48.9583640  70.0215588  41.4114487  48.8530341  69.2749539
  42.1306741  50.3776077  70.6190711  42.8860824  50.4809735  71.3980274
  42.3153618  51.1117715  69.8348555  40.5084058  50.7368826  71.3563479
  40.8041153  51.9732521  71.7473014  43.5028725  48.7948646  69.2611185
  43.5566706  48.9374115  68.0418376  44.5944725  48.4692296  69.9789190
  44.5322962  48.3875672  70.9836903  45.8912615  48.2210826  69.3843823
  46.1569774  49.0520659  68.7309598  46.9840344  48.0759472  70.4378724
  46.6824690  47.3315338  71.1747621  48.3096011  47.6283360  69.8005425
  48.6287047  48.3684575  69.0667209  49.0713492  47.5327491  70.5743018
  48.1698846  46.6660018  69.3081059  47.1944555  49.4134538  71.1568276
  46.2659959  49.7163564  71.6408882  47.9763241  49.3035423  71.9082932
  47.4908712  50.1728164  70.4332206  45.8728239  47.0072276  68.4863729
  46.4877745  46.9790851  67.4265847  45.1465483  45.9501127  68.8811152
  44.6914074  45.9584176  69.7827126  44.9766248  44.7680066  68.0617635
  45.9536989  44.3924087  67.7578693  44.2429326  43.6510968  68.8250080
  44.2893427  42.7263032  68.2499411  44.7181843  43.4998874  69.7942198
  42.8789715  43.9518894  69.0530990  42.4670650  43.2278030  69.5302068
  44.2528183  45.0700028  66.7800425  44.6530477  44.6514283  65.7012850
  43.1940654  45.8823575  66.8764043  42.8884858  46.2083973  67.7821742
  42.4420538  46.3343465  65.7463486  42.0320716  45.4754591  65.2150049
  41.3228856  47.2206209  66.2784504  40.7674396  46.6832201  67.0470721
  41.7494547  48.1277842  66.7064616  40.4767363  47.5465690  65.2212935
  39.7174535  46.4918273  65.0299592  40.0074845  45.5282690  65.4489309
  38.7263501  46.8938768  64.3299377  37.7621125  46.3922375  64.4118203
  38.5764981  47.9774827  63.3500583  37.8833059  47.8662787  62.5162608
  39.3330530  49.0184953  63.5961607  39.1618051  49.9545514  63.0645844
  40.3259233  48.8123455  64.5577249  40.9944879  49.6382000  64.8008002
  43.2968419  47.1225476  64.7826557  43.1945873  46.9677670  63.5723123
  44.1967561  47.9549184  65.3279563  44.1844573  48.1306751  66.3224704
  45.1948322  48.6163307  64.5312298  44.7122191  49.1476373  63.7109267
  45.9669459  49.6127423  65.3932682  46.4526567  49.0843098  66.2135999
  46.7219007  50.1113151  64.7853467  45.2781686  50.3548120  65.7970227
  46.1582011  47.6502859  63.8810619  46.6112929  47.8495760  62.7572319
  46.4606524  46.5430516  64.5780637  45.9969525  46.3563924  65.4556974
  47.4316038  45.5586637  64.1608799  48.3366546  46.0617893  63.8205172
  47.7883777  44.6209579  65.3416292  47.2271962  44.9206890  66.2266918
  47.5329568  43.5939462  65.0806558  49.2477523  44.6643450  65.6807593
  49.6772997  45.2060406  66.9036755  48.9524410  45.6415723  67.5914192
  51.0315602  45.1922969  67.2495781  51.3544168  45.6072447  68.2043994
  51.9680915  44.6458862  66.3688776  53.3299478  44.6603770  66.7021252
  53.5033836  45.0679142  67.5538488  51.5573596  44.0972280  65.1524466
  52.2930860  43.6693939  64.4714435  50.1984372  44.1001394  64.8140547
  49.8807414  43.6596446  63.8689971  46.9101331  44.7163737  63.0232970
  47.6895840  44.1293631  62.2813899  45.5821849  44.6866117  62.7994107
  44.9510174  45.1400889  63.4444581  44.9507756  44.0316053  61.6631177
  45.1725360  42.9647114  61.6887878  43.4381350  44.2205702  61.7026751
  43.2033027  45.2843847  61.6672790  42.7691437  43.5242061  60.5025173
  42.9908139  42.4573631  60.5309616  41.6903074  43.6720307  60.5511063
  43.1522546  43.9497703  59.5750366  42.8755990  43.6799375  63.0317817
  43.1962066  42.6472756  63.1693354  43.2455468  44.2877417  63.8575009
  41.3580675  43.6962233  63.1017614  40.9502705  43.0789806  62.3012535
  41.0339920  43.3019451  64.0648912  40.9996105  44.7194472  62.9894166
  45.5152446  44.5029265  60.3297162  45.6107047  43.7466546  59.3589519
  46.0041261  45.7620390  60.2820788  45.9123056  46.3700716  61.0833062
  46.6754371  46.3389248  59.1358508  45.9887721  46.3705992  58.2899270
  47.1427950  47.7714123  59.4618329  47.4523571  47.8244712  60.5056027
  47.9836731  48.0346678  58.8201783  46.0105838  48.7571328  59.2278451
  45.4184233  48.8175545  58.1554961  45.7022536  49.5618118  60.2605944
  44.9582179  50.2381364  60.1652228  46.2161633  49.4860670  61.1267700
  47.8867603  45.5521705  58.6687122  48.2410982  45.5840261  57.5021542
  48.5080835  44.7663128  59.5637882  48.1097543  44.6344978  60.4825148
  49.7476825  44.0884805  59.2596142  50.2956548  44.6532838  58.5054108
  50.6129887  43.9720018  60.5372057  50.0904752  43.3648810  61.2764507
  51.5653411  43.5028848  60.2901140  50.9719437  45.5830386  61.2993573
  51.6920260  45.1019436  62.3087767  49.5001069  42.7001904  58.6984425
  50.4100651  41.8943425  58.5195056  48.2331733  42.3770202  58.3911176
  47.4843659  43.0251297  58.5894648  47.8987308  41.1178091  57.7783968
  48.7742455  40.7183123  57.2665614  47.4377496  40.1178130  58.8702672
  47.5513739  39.0984413  58.5013905  48.0462939  40.2498655  59.7648822
  45.6958957  40.2648317  59.4185881  45.7444911  39.2730316  60.3033871
  46.7951546  41.2874709  56.7648078  46.4911367  40.3670886  56.0130391
  46.1621534  42.4742863  56.7045743  46.4626320  43.2373813  57.2940645
  45.0447912  42.7016872  55.8085555  44.3740335  41.8430230  55.8382049
  44.2544090  43.9490122  56.2083879  44.0311877  43.9120343  57.2746455
  45.0640695  45.2245849  55.9145134  45.2873765  45.2763737  54.8488903
  44.4832644  46.0995390  56.2064407  45.9957704  45.2024638  56.4797950
  42.8872292  44.0002524  55.5028163  42.3850071  44.9355277  55.7500686
  43.0319925  43.9403150  54.4241362  41.9712162  42.8523261  55.9174566
  41.7953076  42.8972207  56.9922312  41.0208319  42.9366465  55.3904281
  42.4422946  41.9020074  55.6663007  45.4735926  42.8069306  54.3540367
  44.7222743  42.4914258  53.4397185  46.7178029  43.2244423  54.0718759
  47.3635189  43.4299851  54.8208104  47.2053181  43.4034816  52.7193373
  46.5295640  44.0615955  52.1731307  48.6181243  44.0318707  52.6945156
  49.3009811  43.4151125  53.2788231  48.9723528  44.0902343  51.6653335
  48.6216744  45.4352077  53.2809805  48.1920055  45.6679827  54.4030708
  49.0944023  46.4129117  52.4716084  49.1234869  47.3671379  52.8013147
  49.4157018  46.1833527  51.5420009  47.2533521  42.1324830  51.8881191
  46.6944090  42.1302067  50.7852948  47.7977682  40.9983698  52.3591843
  48.6277318  40.8286004  53.5677654  48.1833955  41.3821069  54.3949873
  49.6317388  41.2070320  53.3757797  48.6135296  39.3267858  53.8010570
  47.7453654  39.0604127  54.4039130  49.5229835  39.0312136  54.3241554
  48.5485288  38.7523455  52.3891385  48.0491682  37.7837552  52.4130313
  49.5590213  38.6300578  51.9992023  47.7481286  39.7779389  51.5714366
  48.3540005  39.8995471  50.6735340  46.3271898  39.3131127  51.3629522
  46.0441703  38.7128255  50.3334989  45.4176546  39.5776414  52.3167206
  45.7043952  40.0158150  53.1803661  44.0155255  39.2564421  52.1596611
  43.9081507  38.1947975  51.9372187  43.2267493  39.5659230  53.4269801
  43.4128742  40.5966308  53.7288065  41.7172444  39.3826286  53.1845935
  41.5187358  38.3526151  52.8883380  41.1715809  39.6082103  54.1008168
  41.3913337  40.0571220  52.3927981  43.6914971  38.6811931  54.5957625
  44.7318838  38.9057990  54.8308125  43.0712971  38.8781716  55.4702056
  43.5968193  37.1891021  54.2853983  44.2225704  36.9562549  53.4238198
  43.9382222  36.6158035  55.1472986  42.5619833  36.9286279  54.0632105
  43.3902458  39.9759166  50.9895544  42.7428839  39.3678384  50.1386974
  43.6364241  41.2934415  50.8736544  44.1661911  41.7729065  51.5874893
  43.1791090  42.1001787  49.7583500  42.0919131  42.0524969  49.6964577
  43.5978800  43.5628352  49.9332840  44.6632780  43.6118564  50.1582830
  43.3244351  44.3679646  48.6476074  42.2599436  44.3328843  48.4158147
  43.6296697  45.4038947  48.7951927  43.8900510  43.9372648  47.8213656
  42.8579648  44.1896981  51.1285171  41.7823342  44.1298892  50.9625579
  43.1150957  43.6494168  52.0396040  43.2061650  45.6607851  51.3538998
  42.9423760  46.2371194  50.4671338  42.6496530  46.0391780  52.2113450
  44.2751387  45.7566471  51.5441776  43.7142093  41.5799759  48.4437039
  42.9821911  41.4107373  47.4636522  45.0231441  41.2654202  48.4181660
  45.5874901  41.3848454  49.2472325  45.6799947  40.7525031  47.2358216
  45.5731860  41.4683384  46.4207934  47.1930801  40.5163496  47.4919303
  47.3175991  39.7350863  48.2417449  47.6755198  40.2089545  46.5641048
  47.9338025  41.7308637  47.9930146  47.4456249  43.0333176  47.7962333
  46.5109921  43.1894367  47.2575424  48.1419049  44.1435975  48.2825241
  47.7383106  45.1458583  48.1386954  49.3498474  43.9650124  48.9496288
  50.0407158  45.0739743  49.4584414  49.5911028  45.9053892  49.2905214
  49.8652661  42.6828151  49.1483172  50.8107837  42.5509836  49.6743565
  49.1596519  41.5716352  48.6677393  49.5713191  40.5742177  48.8219747
  45.0649750  39.4472766  46.7782800  44.7718693  39.2551001  45.5984965
  44.8025597  38.5337420  47.7302070  45.0551367  38.7182641  48.6905488
  44.1635302  37.2629485  47.4719920  44.7000870  36.7400896  46.6802694
  44.1523227  36.3714444  48.7142017  43.7797717  36.9396683  49.5665083
  43.2489099  35.1420317  48.5157084  43.6133670  34.5549937  47.6727029
  43.2639985  34.5300099  49.4175410  42.2284028  35.4688403  48.3160509
  45.5799988  35.9110776  49.0404822  46.2088189  36.7812784  49.2287319
  45.5640948  35.2764336  49.9265260  45.9822244  35.3481819  48.1981854
  42.7640123  37.4340008  46.9374545  42.3836312  36.7708098  45.9824456
  41.9715457  38.3544867  47.5155209  42.3144723  38.8986968  48.2941971
  40.6160570  38.6125950  47.0674183  40.0472376  37.6828136  47.0745103
  39.9014216  39.6182376  47.9692464  40.5392183  40.4892118  48.1199733
  38.5766668  40.0740614  47.3272894  37.9286426  39.2104365  47.1778982
  38.0816799  40.7898717  47.9835699  38.7813367  40.5447416  46.3656907
  39.6278934  38.9857425  49.3417815  40.5718012  38.6959935  49.8035019
  39.1183128  39.7076054  49.9800143  38.9991625  38.1040902  49.2173326
  40.5637999  39.1228875  45.6463559  39.8288796  38.6070151  44.8028395
  41.3894271  40.1354697  45.3152391  41.9810053  40.5551438  46.0180968
  41.4635391  40.6544846  43.9696226  40.4765261  40.9942320  43.6558135
  42.4432637  41.8328368  43.9160702  43.4329833  41.4975124  44.2260906
  42.4932982  42.2184313  42.8977806  42.1009381  42.6213890  44.5862177
  41.9035461  39.5953608  42.9873255  41.3273359  39.4285520  41.9176067
  42.9060126  38.7864919  43.3805582  43.3787970  38.9574558  44.2565412
  43.3511629  37.6547502  42.5895149  43.7246561  38.0072430  41.6280833
  44.1478563  37.1318632  43.1186350  42.2550670  36.6573134  42.3149405
  42.0765404  36.1587304  41.2095357  41.4292321  36.3675905  43.3273868
  41.5951164  36.7608748  44.2427610  40.2918961  35.5054266  43.1753974
  40.6115009  34.5524361  42.7537804  39.6283170  35.2527905  44.5345319
  39.4616580  36.2037782  45.0404433  38.6733143  34.7490523  44.3851409
  40.4094238  34.3729874  45.5479425  40.5214878  33.3663556  45.1451586
  41.3945222  34.8058759  45.7219852  39.7656478  34.2082979  46.9333040
  38.7416918  34.7013280  47.3434221  40.4053539  33.4632234  47.8385553
  40.0060046  33.3372719  48.7576623  41.2855289  33.0291474  47.5998686
  39.2457789  36.1223441  42.2621126  38.4570822  35.4727078  41.5692077
  39.2204207  37.4544093  42.2462005  39.7804988  37.9780521  42.9036278
  38.4364344  38.2202315  41.3412620  37.4514174  37.7650687  41.2379783
  38.3287127  39.2356939  41.7224857  39.0187039  38.3331799  39.9441188
  38.4402122  38.9213093  39.0335885  40.1782264  37.7217609  39.7373623
  40.6473206  37.2568870  40.5015239  40.7820557  37.7111061  38.4302190
  40.3632880  38.5184042  37.8293842  42.3072796  37.9099055  38.5785576
  42.5437582  38.1503857  39.6150644  42.8232293  36.9935375  38.2919118
  42.8227935  39.0210158  37.7159852  42.9096173  40.3303372  38.2174209
  42.5600221  40.5520790  39.2257430  43.4436895  41.3501504  37.4256630
  43.5044841  42.3667028  37.8142836  43.8959052  41.0458941  36.1344034
  44.3193572  41.8297607  35.5064372  43.8205663  39.7614673  35.6235345
  44.1757478  39.5547817  34.6139666  43.2882817  38.7536249  36.4173257
  43.2350626  37.7412083  36.0169754  40.5199244  36.3946259  37.7264229
  40.8001107  36.2530838  36.5373315  39.9442351  35.3794592  38.4108580
  39.5850043  35.5375820  39.3414763  39.8062080  34.0291367  37.8708411
  40.7377454  33.7332390  37.3883665  39.4831498  33.0127680  39.0026979
  38.4158085  33.0396842  39.2221453  39.7622712  32.0093436  38.6812469
  40.2033705  33.2463027  40.3506943  41.2818328  33.1973721  40.2002758
  39.9356543  34.2282091  40.7409377  39.8825808  32.2416213  41.4675166
  40.4824409  31.1737104  41.5162398  38.8942979  32.5722606  42.3456061
  38.6544103  31.9374387  43.0936412  38.4061491  33.4506548  42.2444339
  38.8535102  33.7589222  36.6946246  38.2332720  32.7030958  36.6313015
  38.8001311  34.6501434  35.6920331  39.0618786  35.6116571  35.8565922
  38.3767023  34.2972352  34.3541012  37.5702115  33.5660095  34.4086971
  38.0231943  35.1893595  33.8371431  39.4868783  33.6903785  33.5103476
  39.1730028  33.1184382  32.4753389  40.8080837  33.8137111  33.8759740
  41.0485737  34.1993507  34.7779421  41.9037825  33.3972196  32.9859042
  41.6460097  32.4513212  32.5095339  42.1735739  34.4549512  31.8645435
  42.2394024  35.4479324  32.3092390  43.1112464  34.2201042  31.3608400
  41.0778240  34.5222043  30.7701737  40.6719146  33.5250284  30.5999429
  40.2788958  35.1884341  31.0956790  41.5895551  35.0412640  29.4342076
  42.1279998  35.9762209  29.5892294  42.2604276  34.3054449  28.9908118
  40.4760933  35.3020472  28.4596968  40.2454735  36.2596827  28.2364299
  39.7520896  34.3633180  27.8523225  39.8484987  33.0877709  28.1475169
  40.4938912  32.7855817  28.8632336  39.2768312  32.4145619  27.6575316
  38.8445176  34.7555320  26.9771017  38.7203781  35.7402239  26.7898280
  38.2786515  34.0690319  26.4989681  43.2562228  33.0166301  33.6243539
  44.1745938  32.6061331  32.9124224  43.4385968  33.1367475  34.9593742
  42.6467492  33.3007535  35.5645018  44.7729393  33.0325211  35.5471299
  45.5202142  33.3152799  34.8056942  44.9306014  33.9640540  36.7803644
  44.1666878  33.7219725  37.5192363  45.9180570  33.8222446  37.2195928
  44.7984382  35.4859258  36.5171635  43.7466527  35.7437387  36.3931451
  45.3786385  36.2620197  37.7070597  46.4305105  36.0046520  37.8312604
  45.2862840  37.3324204  37.5231743  44.8318301  36.0010385  38.6131446
  45.4313046  35.9874197  35.2146152  44.9634156  35.4873023  34.3666400
  45.2822026  37.0637323  35.1284698  46.4990570  35.7684149  35.2209904
  45.2733871  31.6233717  35.8562151  44.5997506  30.6219787  35.6454176
  46.5338285  31.5486513  36.3355535  47.0557173  32.3939281  36.5178694
  47.2744636  30.3445024  36.6386047  46.9347599  29.5358316  35.9914941
  48.7852738  30.6145167  36.3962904  49.1321970  31.3850088  37.0848291
  49.3501883  29.6974523  36.5635159  49.1778745  31.1013252  34.9845970
  48.4340069  31.8122344  34.6249166  50.1532748  31.5861513  35.0250926
  49.2814434  29.9963346  33.9153624  48.3920589  29.3674124  33.9547465
  49.3604632  30.4515697  32.9281359  50.4882845  29.1298613  34.1387342
  51.2442486  29.4923566  34.7019523  50.6291489  27.9062433  33.6399322
  49.6769507  27.3080238  32.9547802  48.8004579  27.7831976  32.7933176
  49.8275196  26.3767879  32.5939086  51.7261130  27.2208405  33.8980816
  52.4499984  27.6295094  34.4717364  51.8371296  26.2905122  33.5209036
  47.0630800  29.9812284  38.1017534  47.5801979  30.6397658  38.9960509
  46.2987334  28.9145052  38.3638574  46.1501002  28.2127694  37.6528194
  45.6167305  28.6134382  39.6008859  45.0157078  29.4710815  39.9030759
  44.7362051  27.3549459  39.2172866  44.2420769  27.5340316  38.2623705
  45.3746948  26.4752681  39.1360587  43.6144676  26.9612681  40.1943965
  44.0464533  26.7166123  41.1647741  42.9201770  27.7941102  40.3059163
  42.6259350  25.6739386  39.8756774  41.9517411  25.9267404  39.0573542
  43.2305981  24.8117449  39.5944232  41.6588878  25.1181275  41.0244839
  42.2262603  24.9873242  41.9459390  40.8498523  25.8285648  41.1943061
  41.0935919  23.8909040  40.6861375  41.8266210  23.2123109  40.5368741
  40.4932744  23.5786187  41.4359353  40.5509991  23.9919528  39.8402762
  46.4301981  28.6231984  40.9228997  45.8260519  28.5482595  41.9714082
  47.7896351  28.6056723  40.9885206  48.3354468  28.5479192  40.1406679
  48.4482177  28.6717681  42.3059577  47.8320474  28.1621765  43.0467342
  49.8603951  28.0367969  42.4533453  50.0905102  27.9026580  43.5102999
  49.8781893  27.0688564  41.9524715  50.8972400  28.8372073  41.8836236
  51.7426168  28.3983288  42.0033053  48.4349323  30.0223727  42.9670302
  48.3354077  31.0649806  42.3321336  48.5241662  30.0032442  44.3099408
  48.6010026  29.1225915  44.7984559  48.5161599  31.2029312  45.1152159
  47.6328011  31.7953154  44.8767679  48.4896382  30.8293352  46.6138167
  47.8586309  29.9525107  46.7591017  49.5020337  30.6077447  46.9515340
  47.9485589  31.9054914  47.5704035  48.5280111  32.8212203  47.4530305
  46.4791549  32.2184379  47.2794978  45.8833092  31.3140072  47.4022650
  46.1258526  32.9824547  47.9719980  46.3801645  32.5820786  46.2567238
  48.1049119  31.4368840  49.0210594  49.1592395  31.2619535  49.2352839
  47.7201074  32.2028625  49.6943377  47.5467574  30.5120536  49.1668371
  49.6885668  32.1306313  44.8584012  49.4510394  33.3143625  44.6195507
  50.9536577  31.6931719  44.7838577  51.4728587  30.3590653  45.1193967
  50.8371954  29.5971876  44.6682039  51.4783067  30.2324561  46.2020044
  52.8771705  30.3538501  44.5375557  52.8384758  30.0333479  43.4964600
  53.5038754  29.6664549  45.1057372  53.3115230  31.8070673  44.6978924
  54.0558222  32.0501404  43.9395830  53.7426554  31.9507664  45.6886371
  52.0280615  32.6269909  44.5134536  52.0872167  33.3572037  45.3205398
  51.9379588  33.1249401  43.1000352  52.2143678  34.2937448  42.8704095
  51.5431727  32.2637289  42.1412360  51.3758694  31.2944904  42.3707712
  51.3421419  32.6671510  40.7670302  52.2734792  33.0659353  40.3649345
  50.9021310  31.4670159  39.9082388  51.5531073  30.6165405  40.1107746
  49.8732576  31.2026341  40.1524145  50.9832494  31.7974555  38.5297345
  50.7072059  31.0436773  38.0032193  50.2915425  33.7468821  40.6378247
  50.4603491  34.7458819  39.9445996  49.1664469  33.5873344  41.3491108
  49.0198715  32.7400992  41.8790243  48.1116219  34.5693184  41.4172954
  47.7154481  34.7477527  40.4176421  46.9819195  34.0468859  42.3340821
  46.7164473  33.0309863  42.0415555  47.3231950  34.0489006  43.3692762
  45.6737732  34.8495745  42.3164937  45.8633122  35.8620259  42.6730296
  45.1253532  34.9099407  40.8960282  44.9327375  33.8989186  40.5370960
  44.1967618  35.4806960  40.8884652  45.8537230  35.3934480  40.2450301
  44.6476040  34.2116402  43.2600329  45.0446705  34.1998318  44.2750689
  43.7242524  34.7904779  43.2383556  44.4432455  33.1903941  42.9384849
  48.5994514  35.8941415  41.9550424  48.3529578  36.9453858  41.3749090
  49.3834244  35.8640109  43.0434985  49.5740968  34.9857476  43.5043647
  49.9838690  37.0505345  43.6047377  49.2094464  37.7918449  43.8017853
  50.7060829  36.7348816  44.9205853  51.4275479  35.9344230  44.7567148
  51.2262297  37.6256218  45.2729049  49.7756666  36.2781623  46.0540719
  49.2475193  35.3746126  45.7495078  50.6002615  35.9860397  47.3078689
  51.1283170  36.8889088  47.6145996  49.9386020  35.6620861  48.1112129
  51.3226119  35.1985541  47.0929811  48.6927673  37.3169056  46.3498418
  48.0902919  37.4790376  45.4560655  48.0547166  36.9575646  47.1572244
  49.1604278  38.2554661  46.6473260  50.9491519  37.7240572  42.6711486
  50.9814246  38.9479514  42.5710224  51.7346151  36.9331518  41.9189183
  51.7341051  35.9339465  42.0661883  52.6015210  37.4423694  40.8857626
  53.3245043  38.1304605  41.3238549  53.3594192  36.2890175  40.2016251
  52.6570251  35.4988113  39.9364534  53.8471574  36.6586268  39.2996271
  54.4513469  35.6401631  41.0605500  55.2240764  36.3758793  41.2835112
  54.0150241  35.2787161  41.9917216  55.0853832  34.4651161  40.3225843
  54.3203369  33.7227807  40.0951174  55.5354814  34.8182753  39.3947968
  56.1385760  33.8457231  41.1811040  56.5898017  34.4190923  41.8794895
  56.5020557  32.5780233  41.0620205  55.8541014  31.7438170  40.2670539
  55.0616450  32.0720627  39.7337926  56.1545233  30.7821053  40.1966478
  57.4514939  32.1132718  41.8470526  57.8866935  32.7236222  42.5239379
  57.7401730  31.1485836  41.7686962  51.8397418  38.2041126  39.8315232
  52.2225811  39.2953214  39.4356569  50.6988418  37.6626210  39.3852233
  50.3970030  36.7634139  39.7322392  49.8718822  38.3339649  38.4072185
  50.4943782  38.6863206  37.5847567  48.8013607  37.3592575  37.8515634
  48.4372248  36.7212472  38.6568255  47.9703552  37.9296329  37.4365914
  49.3812043  36.4740289  36.7530770  50.3355948  36.8130399  36.0591249
  48.7699697  35.2798024  36.5594316  49.1103962  34.6516002  35.8455887
  47.9768490  35.0235316  37.1298573  49.1965004  39.5766670  38.9652209
  48.9444628  40.5330036  38.2423339  48.8743215  39.5920457  40.2680612
  49.1120238  38.8062358  40.8563642  48.1838387  40.7185564  40.8723043
  47.4156082  41.0828065  40.1902171  47.5128278  40.3233671  42.1912029
  48.2410094  39.8330548  42.8373024  46.9606686  41.5598011  42.9200978
  46.2240253  42.0559109  42.2881700  46.4893841  41.2516878  43.8534024
  47.7766765  42.2494249  43.1360879  46.3590969  39.3479049  41.9257558
  46.7447198  38.4520752  41.4390462  45.8895816  39.0739500  42.8705329
  45.6220144  39.8235669  41.2787969  49.1029268  41.8993676  41.1088328
  48.7561004  43.0574516  40.8710930  50.3318995  41.6374838  41.5797906
  50.6497969  40.6819999  41.6578406  51.2415170  42.6849949  41.9895747
  50.6750967  43.5834306  42.2346880  52.0456222  42.2448658  43.2302787
  52.7280996  41.4407519  42.9550976  52.6169651  43.0907981  43.6124645
  51.1807833  41.7242291  44.3909128  50.5743249  40.8869184  44.0456305
  52.0642746  41.2525164  45.5509047  52.6708453  42.0847526  45.9080512
  51.4348866  40.8877104  46.3626239  52.7163628  40.4491069  45.2082467
  50.1902001  42.7883017  44.8639766  49.5336592  43.0664030  44.0395294
  49.5933729  42.3905551  45.6847666  50.7363100  43.6676756  45.2053921
  52.1911545  43.0758722  40.8808403  53.3540574  43.4184862  41.1116327
  51.7382980  42.9912275  39.6279047  50.7876717  42.6981373  39.4532398
  52.5496104  43.3030479  38.4645673  53.2190478  44.1306687  38.6990809
  53.3964547  42.1036708  38.0325692  52.7482924  41.2452411  37.8562614
  54.1745907  42.3905528  36.7444738  54.8398691  43.2393627  36.9026701
  54.7628837  41.5143386  36.4719686  53.4754450  42.6223646  35.9410069
  54.3558943  41.7791269  39.0369514  54.8773789  41.0259743  38.7498708
  51.6447801  43.7986039  37.3028208  50.3959971  43.8202653  37.4846967
  52.1741888  44.1907499  36.2292643  54.9855169  69.4982372  51.9233879
  54.7957553  68.1396068  52.0182704  55.0648655  67.5727501  51.1519010
  55.3890381  69.8541366  50.9947053  54.6850806  70.3060694  53.0177382
  54.7872379  71.3326886  53.0016150  54.1848797  69.8473814  54.1819938
  53.8270848  70.4986353  54.9845448  54.3049454  68.5001705  54.3098160
  53.9941144  68.3050824  55.2994130  54.4489927  67.5115058  53.2278214
  54.4118376  65.9259718  53.2266693  53.5273447  64.9962781  53.7619944
  53.5739527  63.8047646  53.4463594  52.4026674  62.8014636  53.6897152
  52.6696920  61.6490886  54.4382505  51.7404814  60.6244966  54.6774733
  50.4510574  60.7003667  54.1572491  50.0862323  61.8122195  53.4481324
  51.0297557  62.8206170  53.2762601  50.5632468  63.6994425  53.0402502
  49.0879929  61.8735559  53.0525519  49.7267037  59.9208453  54.2928834
  52.0367453  59.7599771  55.2338457  53.6410991  61.5865572  54.8710465
  54.8097377  63.7771310  53.0354564  55.4736001  62.5615187  52.8731038
  55.7638919  62.4211372  51.4238014  55.4952055  61.0374069  50.8884448
  55.5697202  61.0207547  49.3732892  56.4122095  61.6497795  49.0162978
  54.6261679  61.3964471  48.9209699  55.7487922  59.9916658  49.0268226
  54.4850738  60.7256970  51.2122286  56.2327652  60.3360312  51.3307067
  56.8171493  62.7184630  51.2809492  55.1291899  63.1407269  50.8388703
  54.8701814  61.7068726  53.2490593  56.3516059  62.6127117  53.5368823
  55.3322051  65.0936295  52.8449603  56.7331434  65.4937009  52.6862824
  56.8202807  66.6061113  52.6515628  57.0327233  65.0770745  51.7247014
  57.5480044  64.9865116  53.8027914  57.2787678  65.6635454  55.0500621
  56.0317669  65.0926962  55.6922925  55.8327317  63.7248872  56.0287132
  54.7661332  63.3456213  56.8749234  53.8478702  64.2705394  57.3382163
  54.0124620  65.5481811  56.9324365  55.0709604  65.9765294  56.1075910
  55.2439677  67.0461616  56.0373063  53.5317162  66.3754335  57.3358590
  52.8720240  63.6811750  58.1315805  53.3530482  62.3420966  58.2997990
  54.4510578  62.1103752  57.4055541  53.7169175  62.2197099  59.3281011
  52.5496316  61.6183950  58.0866798  56.6492347  63.0676623  55.8598772
  57.1012077  66.7208471  54.8209766  58.1563844  65.6228989  55.7311310
  58.9587058  64.9145467  53.4713474  59.5620854  64.7874857  54.3967685
  59.2439409  65.8744735  52.9897969  59.2554452  63.7436167  52.5348555
  58.9590381  62.4082364  52.9030682  58.5139359  62.2130834  53.8637950
  59.2371529  61.3601707  52.0209903  59.0278109  59.9852008  52.1521657
  59.2214152  59.4668405  50.8196584  58.2427499  59.3546490  50.3344287
  59.7234143  58.4902916  50.8544572  59.9989164  60.4258034  50.0846813
  59.8150442  61.6200319  50.7769982  60.1216558  62.9200702  50.3931055
  60.5701997  63.1183509  49.4304621  59.8455301  63.9804226  51.2771813
  60.0774200  64.9960929  50.9828067  56.8699371  64.6510573  60.2742278
  57.6152161  64.6543765  59.4514040  58.5610320  65.1601133  59.6932123
  57.8122316  63.6092563  59.1043623  56.9898954  65.4519499  58.3662059
  57.7313621  65.7778981  57.6136483  56.3913618  64.6520370  57.9614652
  56.0158049  66.5403465  58.7860308  55.3485877  66.9378661  58.0379870
  55.2266977  66.2372510  59.4697167  56.5937131  67.8914685  58.7876167
  57.3640493  67.9708817  59.5503891  57.0820098  67.9656557  57.7692654
  55.4779168  68.9419545  58.9568976  55.9704602  69.9239680  59.0959031
  54.7910019  68.9455205  58.0705404  54.7018873  69.0436739  60.2197224
  54.2578153  70.0759602  60.1979713  53.9044355  68.2895948  60.1465104
  55.6042994  68.9110947  61.4384291  56.1466102  67.9351158  61.4314223
  56.3669059  69.7244376  61.4240594  54.7974797  68.9664627  62.7256097
  54.0852335  69.8196242  62.7299210  54.1994615  68.0236826  62.7381735
  55.7066545  69.0636186  63.9577547  56.5261783  68.3276917  63.8139396
  56.1774771  70.0699372  64.0566287  54.9144566  68.7835182  65.2349978
  54.1755821  69.6030089  65.3555962  54.3178061  67.8548485  65.0965948
  55.7438283  68.6688930  66.5227659  56.1746979  67.6451276  66.5713628
  56.5784975  69.4061752  66.5684377  54.8594441  68.8462084  67.7553878
  54.5781458  69.9160045  67.8543899  53.9063404  68.3393615  67.6214713
  55.5174670  68.3731321  69.0656571  56.6188153  68.4022272  68.9847309
  55.1382984  69.0557921  69.8567092  55.2997250  66.9215463  69.4780686
  55.3279653  65.9544238  68.7358615  55.1518929  66.8820015  70.7786183
  55.1583616  65.5601657  71.3446530  54.1063127  65.2311081  71.4592002
  55.6401661  64.7830507  70.7105908  55.7647741  65.5664091  72.7895255
  55.6266281  64.5451340  73.2066901  55.0043260  66.5091774  73.6737732
  54.0935126  66.1210318  73.2531759  54.8984007  66.2826429  74.7202277
  55.1877435  67.9069990  73.4278734  55.0878236  68.8968176  74.6377660
  56.3444354  68.4853043  75.5361216  56.2140503  68.1027479  76.8729211
  55.9734630  68.8063448  77.5803933  55.2151743  67.7699763  77.0959080
  57.4398773  68.0817956  77.8153867  57.2996764  67.8906197  78.8950182
  57.2082236  67.0361017  77.7424997  58.8960875  68.5711540  77.5023320
  59.3539643  69.1158602  76.1712613  60.3219935  69.3811751  75.7843325
  58.5272159  69.0532413  75.4169242  59.8942922  68.1546217  75.9361768
  59.8554512  67.6565696  78.1332823  60.8562431  68.0524141  78.0572634
  59.8229716  66.6702304  77.6793739  59.5680763  67.5344840  79.1868746
  59.1258077  69.8559949  78.0604189  58.6193947  70.4495410  77.2801613
  60.0939394  70.2442749  77.8526545  58.6752099  70.0130210  79.0223152
  55.3446214  70.2799376  74.2654549  53.8463749  68.6611700  75.4014739
  57.0824320  66.0554145  72.8767716  57.9368717  65.3477179  72.2484854
  57.7990823  64.1847677  71.8973262  52.1567082  64.4181196  63.6418021
  52.9044962  65.1214424  63.9623285  53.1739421  65.9446522  63.2458449
  52.7226956  66.2045756  63.8292516  53.9516495  64.0011932  64.1879122
  54.6650097  64.6909427  64.6490978  53.2440602  63.3292178  64.7413765
  54.6853926  62.8074030  63.4594565  54.0878750  62.1421937  62.8134328
  55.4197376  63.0178964  62.6880985  55.5874829  62.2285964  64.5458106
  54.8974351  61.5459811  65.0322212  56.4121095  61.5409736  64.3269298
  56.3771111  63.2387797  65.4050782  55.7082813  63.8587931  66.0215251
  56.8952558  62.5465220  66.0916751  57.4280256  64.1614841  64.7240647
  57.8147445  63.8014230  63.7722631  56.9366849  65.1017921  64.4200951
  58.6530184  64.4942916  65.5894232  59.3308401  63.6167173  65.7110447
  59.2351615  65.2969259  65.0776371  58.2490090  64.9821250  66.9729175
  57.6185692  65.8922715  66.8870073  57.6786042  64.2046731  67.5233694
  59.4525826  65.2896393  67.8255570  60.2005915  64.4766243  67.6471480
  59.8513175  66.2427299  67.4463560  59.0612611  65.3690804  69.3101776
  58.3225568  66.1381116  69.5899045  58.9352307  64.3495006  69.7174896
  60.0688397  66.0123006  70.1461656  60.8212020  65.6131956  69.5723048
  60.2272893  67.0471299  69.8395723  60.2887046  65.6176030  71.5885896
  60.3726869  64.5208348  71.7493149  61.1867331  66.1237520  72.0572875
  59.2080520  66.1866601  72.3615931  59.7241654  66.2128440  73.3193514
  59.0680844  67.2472561  72.1267260  56.0354423  32.5232706  58.3615310
  56.4216568  33.3982976  57.7832928  56.1500738  33.4003055  56.7595177
  55.7317919  34.2557268  57.8310757  57.6410555  33.9230223  58.5007691
  57.8843546  34.8287677  57.9758874  57.5731240  34.1906450  59.6029035
  58.6686537  32.9177109  58.2597834  58.5052412  32.6524565  57.1822355
  59.6678700  33.3643738  58.3888662  58.4209917  31.7165769  59.1681819
  57.5465873  31.1770903  58.7550370  59.2696900  31.0267539  59.0384816
  58.2090683  32.0030691  60.6794936  57.2586515  32.5470274  60.8717481
  58.0463586  31.0259440  61.1768500  59.4196565  32.7377073  61.3066740
  60.3221632  32.4969918  60.6952302  59.2512580  33.8334771  61.2523410
  59.7728354  32.3996295  62.7643565  60.1031878  31.3388974  62.7917148
  60.6646692  32.9908742  63.0909946  58.6094570  32.5386050  63.7617816
  57.6207070  32.3477272  63.2954823  58.7550756  31.7115575  64.4865459
  58.5466366  33.9106780  64.4508307  59.5640243  34.3539640  64.5201304
  57.9317557  34.5668207  63.7902536  57.9296640  33.9228980  65.8627740
  58.0176027  34.9546350  66.2695621  56.8489529  33.7119791  65.7742793
  58.5753319  32.9506534  66.8678907  58.3558805  31.8987885  66.5584315
  59.6746787  33.0908010  66.8647369  58.0013494  33.0388695  68.2926803
  56.9033241  33.1886676  68.1722274  58.1776787  32.0413113  68.7522629
  58.6226939  34.0617880  69.2686320  59.2222176  33.6620850  70.1086691
  59.1756545  34.8581767  68.7183311  57.6082820  34.8771945  69.9666684
  57.4401825  36.0052604  69.5647391  57.0474829  34.2183710  70.9835235
  56.0294357  34.6210901  71.9302855  56.0962314  35.6642079  72.2910365
  55.0185551  34.4800755  71.5245740  55.7713121  33.6675693  73.0828317
  54.8315067  33.9632391  73.4807288  56.8708241  33.8183496  74.0856079
  56.9898522  34.9149422  74.2628675  56.6282740  33.3371642  75.0521309
  58.0049033  33.2407253  73.4791884  59.3646171  33.3218399  74.2295415
  58.9441319  32.6580161  75.6288787  58.3272802  31.3732635  75.6752979
  57.2259042  31.4803023  75.7523221  58.5385584  30.7913270  74.7488956
  58.8640384  30.4886303  76.8211728  58.1443086  29.7118079  77.0231905
  59.7440819  30.0101052  76.4005640  59.2085654  31.1435028  78.1440240
  59.3163408  30.0641082  79.1713745  58.3813309  29.5287712  79.2189151
  59.5269800  30.4129056  80.1832626  60.0967209  29.3467369  78.9500367
  58.1136430  32.0917963  78.5157193  58.0796028  32.9174160  77.7973541
  58.2336604  32.5040978  79.5094500  57.1918598  31.5361521  78.4699995
  60.5135586  31.8672290  77.9615053  60.3899740  32.7315093  77.2994098
  61.2375323  31.2374968  77.4513025  60.9613755  32.1909546  78.8758284
  60.2623172  32.4405613  73.4630580  59.6881284  34.7487459  74.4202531
  55.6183485  32.3459123  72.6051730  54.4867231  32.1141016  72.0407936
  53.4668250  32.7949789  72.0988873  51.9411072  34.3344305  60.8653223
  52.2470300  35.2110391  61.5151737  52.3345374  35.5994613  60.5911849
  51.9336566  36.2228630  61.5411564  53.4562398  35.6095188  62.1246857
  54.2157509  34.8716989  61.7701079  53.8116358  36.7580436  62.2867217
  53.5657259  35.3545715  63.1748905  54.5830589  35.7717850  63.5103993
  52.6664902  36.0804777  63.3703285  53.3415363  33.8452069  63.0606521
  53.2228162  34.3076379  63.8798877  52.3082279  33.5192880  63.0510250
  54.5117025  32.8859362  63.0266820  54.9550206  32.9911967  62.0931532
  55.4827566  32.9780148  63.5385985  53.8770579  31.5563971  62.9612354
  52.8534854  31.7214442  62.5395483  54.5076045  30.9600349  62.2861677
  53.8329755  30.9042918  64.2982263  54.0405647  31.5708372  65.1291343
  52.8249237  30.4377094  64.4210532  55.0540239  30.1586635  64.5874003
  54.7950080  29.3545046  63.8532550  56.0300461  30.5091806  64.2876338
  55.3663350  29.9377141  66.1037262  54.5545330  29.4105279  66.3772911
  56.1575132  29.2729268  66.3792001  55.2698390  30.8111988  67.3101298
  56.2318453  31.2579677  67.1427887  54.4076358  31.4537832  67.0359511
  55.4805117  30.2000211  68.7669605  54.8537164  29.5001541  69.3206746
  55.9696345  29.2279703  68.8452915  55.3072225  31.2822094  69.8371114
  56.3777811  31.4574947  69.9271707  54.7273982  32.1549536  69.4089577
  54.7535839  30.8678003  71.2389610  53.8695071  30.2551996  71.3689638
  55.4619912  30.1742004  71.6931314  44.5766133  73.6456582  61.8134361
  45.4398843  73.4439920  61.1122898  45.1742735  72.9854286  60.1418537
  45.9972619  74.2904354  60.7519713  46.7888749  73.1139279  61.6901887
  46.7360712  72.0316451  61.6624381  47.6591594  73.4717168  61.0382887
  47.0427247  73.5314801  63.1298586  47.0315460  74.6315776  63.2681250
  46.2216986  73.0848173  63.7328970  48.3988877  72.9502695  63.5476668
  48.3513172  71.8440222  63.4125765  49.1880606  73.3814935  62.8887297
  48.8513947  73.2629364  64.9692809  49.2348480  74.3088531  64.9878101
  47.9755940  73.2191731  65.6480099  50.0381394  72.3917918  65.4229882
  49.7579778  71.3410680  65.6404944  50.7512992  72.3153281  64.5721816
  50.6818055  72.9577193  66.7005249  51.6730115  72.4816433  66.8540881
  50.8424985  74.0565684  66.6063808  49.8192917  72.5916995  67.9173273
  48.7537384  72.8204890  67.6988017  49.8327304  71.4831274  68.0149080
  50.2066923  73.2572136  69.2500474  49.4529013  72.8940398  69.9868745
  51.1919123  72.9206966  69.6370089  50.1896745  74.7950031  69.2549340
  51.1172462  75.2206132  68.8118430  49.3496198  75.1751580  68.6217515
  50.0378947  75.2855168  70.7070785  49.2538562  74.6481307  71.1946761
  50.9796534  75.2616252  71.2693125  49.5181104  76.6954188  70.7895303
  50.1089826  77.4963127  70.3076884  48.7245607  76.4453635  70.0810770
  49.1381061  77.1674091  72.2218262  49.9470068  76.8992809  72.9234950
  49.0520593  78.2743411  72.2031552  47.8585075  76.4941128  72.7430295
  47.2079089  75.7357896  72.0501194  47.6145950  76.7383088  73.9985439
  46.3510438  76.1154085  74.4372668  45.8363325  76.6838670  75.2060694
  45.5047147  76.1176682  73.7086855  46.6309231  74.8005400  75.1568259
  45.7063528  74.4818133  75.7019094  47.7322049  74.8827424  76.2421592
  48.7185752  75.1268791  75.7919746  47.5073585  75.6742196  76.9715094
  47.7425199  73.6447862  76.9239754  48.7998744  73.2832733  78.0284892
  50.0800259  72.8676407  77.1803182  50.0054010  71.7663468  76.2896211
  49.8841679  70.8098867  76.8457542  49.1196686  71.8721296  75.6450755
  51.2398987  71.7032769  75.3732057  52.1021024  71.8008462  76.0248873
  51.3115164  70.7292590  74.9024447  51.3335365  72.7260834  74.2629163
  52.5965797  72.5191415  73.5102948  52.6406184  71.5465902  73.0193585
  53.4625011  72.5823377  74.1672567  52.6902561  73.2866345  72.7540402
  51.2915401  74.1064436  74.8252901  50.3321426  74.2116131  75.3306401
  51.3161354  74.8701233  74.0572866  52.0817988  74.2720647  75.5510237
  50.1637299  72.6240688  73.3317533  50.0021445  71.6143909  72.9806194
  50.3207988  73.2446130  72.4605373  49.2620329  72.9856904  73.8253362
  49.0863260  74.3948320  78.9443184  48.2692965  72.0632495  78.6427117
  47.0653266  73.8533537  74.1735401  46.1015685  73.5005571  73.3351556
  44.9213621  73.5753158  73.5435623  48.0684439  67.5456391  60.6182706
  47.5515799  68.4110663  61.1077587  48.5101480  68.9391000  61.3948125
  46.9827194  68.3459294  60.2162601  46.6654474  68.1614180  62.3608317
  46.0808677  67.2004883  62.4493539  47.3818367  68.2354668  63.1940924
  46.0975565  69.3668497  62.8718457  46.9462798  70.0224741  63.2040438
  45.7270668  69.5672102  61.8557478  44.9865615  69.2770228  63.8807674
  44.6744763  70.3404486  63.7968327  44.1950459  68.5879507  63.5253266
  45.2928969  68.9874065  65.3521068  44.4485985  69.4420241  65.9201249
  45.2281394  67.9018972  65.5759536  46.5781392  69.6308703  65.8683171
  47.4508269  68.9503996  65.9467685  46.9073642  70.4935846  65.2742038
  46.3679988  70.2028317  67.2634604  47.3763065  70.5928286  67.5920187
  45.5481668  70.9006380  67.3391516  45.8221466  69.2341109  68.2485279
  45.2526863  68.2710383  68.1538366  46.6507099  68.8193632  67.7596060
  46.0235034  69.6358092  69.6989454  45.1820935  70.1613090  70.1147853
  45.6124824  68.6539986  70.0050721  47.4076658  70.2611897  70.3153842
  48.3329918  69.7269984  70.0108648  47.4219114  71.2322903  69.7963256
  47.7403007  70.4708489  71.8933866  47.8115582  69.6341994  72.6221496
  48.7924918  70.7312489  72.0596112  46.7324182  71.2280399  72.7117325
  45.7300392  70.7453980  72.6383212  47.0749241  71.1523788  73.7780314
  46.6924136  72.6627304  72.2317934  47.7111931  73.0203221  72.0112780
  46.0851427  72.7675211  71.3089046  67.3970898  33.2498419  60.5117820
  67.1374629  32.8186333  61.4866748  67.9193015  32.8192990  62.3618327
  66.8177909  33.8785538  61.3040448  66.2008744  32.1232182  61.9320341
  67.0064891  31.3516550  61.7847437  66.1856162  32.2034619  63.0265566
  65.2110220  32.8801525  61.0228027  65.6087230  33.1008017  60.0128154
  64.6613850  31.9873898  61.1201982  64.4443600  34.2178259  61.3389252
  63.5789382  34.1804043  60.6318704  64.0426400  34.1452264  62.3562574
  65.1172068  35.6254631  61.1068792  65.8357313  35.9989973  61.8294982
  65.7721029  35.6326073  60.2222163  64.1791000  36.8247551  61.2023547
  64.6630912  37.6364110  60.6100473  63.2509224  36.5495885  60.6816164
  63.8960070  37.2697046  62.6686956  63.1688894  38.1084507  62.6431892
  63.3826747  36.4375080  63.2046550  65.1765113  37.6731972  63.4506751
  65.7175884  36.7689847  63.7950479  65.8801137  38.1422466  62.7287038
  65.0664647  38.7269305  64.5701650  66.0483797  38.8076477  65.0820661
  64.9185304  39.7057436  64.0699467  63.9388900  38.5998595  65.5978027
  64.1039380  39.3591502  66.4021243  62.9660800  38.8550083  65.1301422
  63.8116513  37.2567986  66.2993386  62.8863620  37.3529388  66.9119945
  63.6190945  36.3903407  65.6337246  65.0245701  36.9811963  67.1799791
  65.8735864  36.6250325  66.5418320  65.3958065  37.9158310  67.6621021
  64.6266288  35.9730781  68.2672244  64.0577307  36.4571721  69.0747988
  64.0553283  35.1415140  67.8020386  65.8867426  35.4947523  68.8725544
  66.8764637  35.3901953  68.1899914  65.7840921  35.3333779  70.1730514
  66.9805574  34.9832174  70.8606468  66.7887893  33.9968401  71.2424089
  67.9155641  35.0396832  70.2507387  67.2072666  35.6686807  72.1830217
  68.0400648  35.1348347  72.7034142  65.9320465  35.5919717  73.0619557
  65.0715631  36.0261572  72.5005782  65.6687763  34.5268880  73.2351126
  66.1726137  36.2365045  74.3012045  65.0959246  36.2744202  75.4649738
  65.0957730  37.8014594  75.8676970  65.1549741  38.8324174  74.9020638
  66.2143116  39.0580502  74.6534923  64.5809848  38.5960382  73.9753394
  64.6349762  40.1444303  75.4462528  65.2721345  40.9256790  75.0496696
  63.6149423  40.3166768  75.1156562  64.6965722  40.3638832  76.9001107
  64.5507254  41.8019938  76.9754183  65.1387807  42.5896271  76.5627305
  64.5228920  41.9831566  78.0587758  63.4832208  41.9923068  76.7311972
  65.9487554  40.0974473  77.5964447  66.2541248  39.1048388  77.3078458
  65.7921041  40.0537363  78.6686644  66.6416377  40.8791495  77.3384004
  63.6842070  39.5236973  77.5987640  62.6715309  39.7807966  77.3281799
  63.6312269  39.7142748  78.6773683  63.7047813  38.4496231  77.4322794
  63.7688350  35.9067856  74.9492781  65.5947263  35.5125882  76.6340664
  67.7076349  36.9304656  71.8506424  66.9236373  37.8760415  71.5162983
  65.7124573  37.9746963  71.5316430  67.7790958  41.4737561  59.2876658
  68.8191845  41.6476457  59.7569349  69.2324141  42.6558019  59.6353631
  68.7500553  41.7991247  60.7645784  69.1452368  40.4368019  59.3115214
  68.8178227  40.5135328  58.2663206  70.1420600  40.7224523  59.6419221
  68.4114066  39.2823177  59.9115318  67.3352758  39.0417085  59.8261582
  68.8005509  38.6143841  59.1284414  68.9459494  39.0655658  61.2903607
  69.9338758  39.5734785  61.3700104  68.2965944  39.3562397  62.1352023
  69.0640588  37.6108000  61.4879519  68.0049941  37.2550841  61.5687615
  69.4840371  37.2284110  60.5356763  69.9773408  37.3199865  62.6777607
  70.2999703  36.2992037  62.7561418  70.9742555  37.7616602  62.5539008
  69.3806982  37.6418494  64.0332158  69.1734071  38.7122377  64.0392041
  68.4235847  37.1044292  64.2082883  70.3264412  37.2542673  65.1526586
  70.8594608  36.3177091  64.8645099  71.0695336  38.0661577  65.3178790
  69.5703123  36.9268868  66.4240843  68.7776934  36.1708015  66.2868358
  70.2261484  36.4846048  67.1331403  69.0110829  38.1148310  67.1396693
  69.6547154  38.9951716  66.9121590  68.0489324  38.1782348  66.5982113
  68.8372770  37.8411269  68.6502568  68.3672365  36.8773125  68.8109076
  69.8055543  37.9519577  69.1809519  67.9355459  38.7391310  69.4205735
  68.7006253  39.5499973  69.3356476  66.9553989  38.9709130  68.9329429
  67.8485707  38.8712050  70.9633906  68.8636583  38.8061973  71.3845120
  67.4088264  39.8240332  71.3479520  48.8838139  27.0694796  59.4455983
  48.3242294  26.5315106  60.2530223  47.4555028  26.1316596  59.8371926
  48.7977753  25.5225980  60.1299385  48.3566690  27.3136499  61.8117750
  49.1515219  27.9002741  62.3817756  47.8698822  28.2840091  61.7665727
  48.4961849  26.5395310  63.2411037  47.8823244  25.6951620  62.7082859
  48.5147498  25.6575743  63.6435162  48.3957887  27.2277387  64.7976624
  48.4133596  26.3857484  65.4251379  49.3025010  27.6454817  65.1160972
  47.0857544  27.8884930  65.4735754  47.0407862  28.7890197  64.7845466
  46.1196752  27.2995311  65.4356702  46.6877268  28.9661631  66.2712792
  46.0592664  28.3177159  66.8704994  47.7046218  29.1856845  66.5700017
  45.5077148  29.8614884  65.8665094  45.6397021  30.4783998  64.9740180
  44.5308291  29.3361196  65.6814458  45.2737820  30.6082471  67.1331766
  45.0141047  29.8548631  67.9140789  46.2538867  31.0424346  67.4280752
  44.1627284  31.6135947  66.9092537  44.5110781  32.2850102  66.0811570
  43.2419794  31.1080592  66.5578096  43.7757603  32.4206254  68.1578041
  44.7040770  32.7239736  68.6535849  43.1882935  33.3111094  67.8360415
  43.1352814  31.7135431  69.3443939  42.2720187  31.1717118  68.9132697
  43.8532791  30.9803496  69.7649293  42.7372633  32.6526328  70.5158031
  43.5756322  33.2925272  70.8406125  41.9792551  33.3488993  70.1548026
  42.1645082  31.9111710  71.7253738  42.8319247  31.0875190  72.0706496
  41.8469918  32.5177293  72.6020124  40.9312444  31.2445990  71.2703548
  40.2822350  31.5201434  70.2851631  40.8955168  30.2763839  72.1499466
  39.9951645  29.2431292  72.1617926  39.4075712  29.4405966  73.0077278
  39.6264567  29.0524857  71.2138243  40.0195944  27.7873765  72.5206275
  39.0667757  27.2614845  72.4176412  39.9590015  27.7065331  74.0277673
  38.9495739  28.1142561  74.3953757  40.0225813  26.6411081  74.2609460
  41.0531764  28.4683066  74.4220435  41.0685965  29.0957289  75.8360556
  42.5489712  28.8171354  76.1945309  43.6022869  28.8549967  75.2368342
  44.2694174  28.0035386  75.4610846  43.2955194  28.6881561  74.1667776
  44.4114927  30.1693286  75.3675845  45.2240553  30.0771307  74.6573093
  43.8053099  30.9996326  75.0295591  45.0518786  30.5058675  76.7059347
  46.0333989  31.6030501  76.5521743  46.7961148  31.3588025  75.8269052
  46.4982183  31.8134707  77.5124175  45.5090810  32.5042279  76.2699768
  45.7203754  29.3268787  77.2983934  46.5936038  29.5639013  77.9163105
  46.1220118  28.6232320  76.5761140  45.0159503  28.8115681  77.9361216
  44.1233065  30.9657897  77.7837813  43.2683166  30.3083347  77.9310236
  43.7587457  31.9704778  77.6557247  44.7453169  30.9455853  78.6726826
  40.8013557  30.5421083  75.7328169  40.1824848  28.2878405  76.6907759
  41.0343855  27.1982937  71.7084598  41.0425543  27.4221269  70.3541665
  40.3483257  28.0518038  69.6323692  43.8893356  31.7282319  56.2165441
  42.9879414  31.1425227  56.3882826  42.5781291  30.3925956  55.6974351
  44.1168612  30.8918072  56.4360707  42.1836296  30.2934692  57.3760238
  41.3202373  30.8915057  57.1315666  41.8336471  29.2043606  57.1671044
  42.7568775  30.3432651  58.7096670  43.3480196  29.5115001  58.7429619
  43.5369445  31.0900575  58.8171330  41.7768922  29.9876538  59.7573616
  41.0941092  30.8374015  59.6343799  41.2919939  29.0214496  59.4626940
  42.3528052  29.9094336  61.1549849  43.4270305  30.2144148  61.1841927
  41.7974775  30.6816655  61.7146600  41.9530300  28.5825017  61.7920081
  41.0092461  28.1712534  61.4304999  42.5596646  27.7836911  61.5264720
  42.0228312  28.4849877  63.3002214  42.8616751  29.1442753  63.6558214
  41.0406398  28.8541843  63.5806619  42.1701645  27.0397848  63.8312594
  41.6844503  26.2458515  63.2464305  43.1490253  26.6195834  63.9382718
  41.9049999  27.0165411  65.2879290  42.1305103  28.0362025  65.6852673
  40.8646158  26.7016989  65.4007842  42.7662210  26.0724299  66.0693717
  42.8862426  25.0578285  65.6138261  43.7257358  26.6379791  66.1281175
  42.1848861  25.9246114  67.4416424  41.1750208  25.5931132  67.3481913
  42.6643541  25.0574906  67.9632516  42.3076983  27.2373138  68.2330178
  43.3372226  27.6680710  68.1596905  41.6955242  28.0689712  67.8473166
  42.1665270  26.8876662  69.7001219  42.0575877  25.7820562  69.8112309
  42.9818884  27.3969037  70.2646955  29.0927550  35.7370232  59.8039067
  30.1636471  35.5720054  60.0417976  30.3153287  34.4725690  60.0450320
  30.7531608  36.0230352  59.2152613  30.5682039  36.2399045  61.3651203
  31.5997226  35.9657370  61.6813622  30.5812869  37.3415253  61.2270087
  29.6912254  35.9125745  62.5718855  28.6240071  35.8960794  62.2675441
  30.0052329  34.8986986  62.9082011  29.8952889  36.9817975  63.6559843
  30.9891398  37.0797151  63.8196588  29.5357656  37.9314897  63.2396828
  29.1259227  36.7662956  64.9665535  28.0689661  36.5287299  64.7141648
  29.5425307  35.8700693  65.4606927  29.2244861  37.9396374  65.9705849
  29.1346670  38.9124313  65.4363977  28.3622294  37.9114584  66.6751795
  30.5235933  37.8606274  66.8119767  31.3911828  37.9332771  66.1168484
  30.5671469  38.7346774  67.4985230  30.6227280  36.5937666  67.6965546
  29.6621814  36.0356655  67.6078506  31.4501523  35.9051063  67.4078579
  30.8238066  36.8581868  69.1936661  31.1086831  35.8694204  69.6322533
  31.6910691  37.5237215  69.3748133  29.5411591  37.4006156  69.8540804
  29.3321814  38.4424882  69.5317542  28.6962852  36.7742705  69.4837513
  29.6292510  37.2984678  71.3821517  29.9417775  36.2526148  71.5847878
  30.4203176  37.9887044  71.7607788  28.3671448  37.5787083  72.2194190
  28.6026941  37.2865789  73.2707178  28.2604757  38.6722102  72.2284091
  27.0576634  36.8488989  71.8301308  26.2052365  37.1967177  72.4598558
  26.7945302  37.0105781  70.7652939  27.2547838  35.3493060  72.0548291
  27.7565663  34.5858398  71.2539309  26.7687335  34.9945836  73.2600643
  27.1237989  33.6523078  73.6876234  26.2934813  33.1806956  74.2327271
  27.2593502  32.9362716  72.8539542  28.4033591  33.6490747  74.5479214
  28.5405239  32.5927026  74.8917246  28.5128358  34.5251350  75.8455702
  27.8795027  34.3092622  76.6836785  29.3504597  34.2389776  76.4954822
  28.4630177  35.8941757  75.5228137  28.9569156  36.9940857  76.5284703
  30.4606506  37.0370539  76.5197218  31.1240899  37.0944275  75.3040994
  31.4874810  36.0809253  75.1096085  30.5473470  37.5389611  74.4512917
  32.2178255  38.0285387  75.5460499  32.8440397  37.6325834  76.3514217
  32.8518746  38.1206173  74.6696160  31.6803453  39.3715464  75.9394066
  32.8008551  39.9116435  76.0465304  33.5386256  39.3129107  76.6078560
  32.8923923  40.8930616  76.5301251  33.3905466  39.9744662  75.1179307
  31.1394436  39.5736483  77.3166474  31.8001764  39.1717033  78.0807184
  30.1992218  39.0609347  77.3648507  31.0113554  40.6307306  77.4810415
  31.0806064  40.2743612  74.9404825  31.3555669  41.3415137  75.0805137
  30.0276090  40.1912803  75.0996833  31.3864984  40.0406160  73.9381850
  28.3866914  38.2188331  75.9244455  28.5624924  36.6995427  77.9242780
  29.3698056  34.0655452  73.5884919  30.5311485  33.8093518  74.0569139
  30.6742009  33.1990846  75.1179089  33.4221364  32.2265441  61.1315196
  33.8169948  33.1987886  61.3362981  34.8777915  32.9526781  61.5352518
  33.6257173  33.8445071  60.4610238  32.9871953  33.3907411  62.4628763
  31.9907471  33.6955780  62.0686067  32.9333833  32.4170724  63.0237350
  33.8039013  34.3904586  63.1456767  34.8233796  33.9576975  63.3112615
  33.9115258  35.2847366  62.4815837  33.0605679  34.6849942  64.3948905
  32.4824745  35.5779097  64.1036941  32.3305544  33.8775448  64.6494320
  33.9930469  34.9513560  65.5391274  34.9713027  35.3500512  65.1778564
  33.5603056  35.7281570  66.1973002  34.1868803  33.7451941  66.4301173
  33.3594204  33.0250669  66.5305146  34.9359822  33.1447642  65.8606581
  34.4657721  34.3486390  67.8294055  35.3291355  35.0659972  67.8095258
  33.6197686  34.8972126  68.2360073  34.7183896  33.3923324  68.9460569
  34.0961177  32.5451629  69.2156829  35.3479725  32.7115902  68.3912223
  35.2074741  34.1701512  70.1943593  35.8233264  33.6809450  70.9144537
  35.7742239  35.0992057  70.0334777  34.1036494  34.3910699  71.1226855
  34.4786690  35.0194030  71.9734501  33.3586714  34.8804221  70.4974841
  33.4746616  33.0999705  71.5423856  32.7933008  32.5896034  70.8700942
  34.2231535  32.2934011  71.7499672  32.5893748  33.3835215  72.6890359
  32.3876397  32.3572894  73.1003294  33.2114466  34.1429834  73.2566835
  31.4593972  34.3156012  72.9319046  31.7887422  35.3438426  73.2112673
  31.0153877  34.2829239  71.9386419  36.5970453  64.5626001  60.2477097
  36.8415821  65.4916478  59.6938603  37.8565909  65.8066561  60.0149772
  36.8850311  65.2579546  58.6058526  35.7746269  66.5607377  59.9859545
  36.1285497  67.5452078  59.6146001  34.8691321  66.3201567  59.3837741
  35.4080714  66.7613756  61.4771357  34.6425590  67.5672629  61.5491806
  34.9803856  65.8183520  61.8838342  36.6191922  67.1286489  62.3610093
  37.2666540  66.2252114  62.3666866  37.1700497  67.9448393  61.8421479
  36.3247175  67.5523811  63.8278638  37.2750281  67.6107059  64.4065599
  35.9149491  68.5850703  63.8293513  35.3463654  66.6322939  64.5916230
  35.1213545  67.0613568  65.5954257  34.4065250  66.6388355  63.9961494
  35.9003285  65.1993888  64.7524412  35.7320005  64.6644134  63.7977114
  37.0066780  65.2722944  64.8789813  35.3029282  64.2947308  65.8597964
  34.2452217  64.0343906  65.6417866  35.8545871  63.3290755  65.8176274
  35.4221938  64.8832887  67.2792216  36.4100834  65.3906858  67.3333046
  34.6377625  65.6711869  67.3538522  35.2912084  63.8336486  68.4181154
  34.2666158  63.4065790  68.3688268  35.9958648  62.9890794  68.2774500
  35.4001377  64.3565204  69.8629508  35.3730751  63.4812207  70.5576941
  36.3809879  64.8409485  70.0594181  34.1830509  65.2525871  70.1254038
  34.1668397  66.0916227  69.4044013  33.2300346  64.6920303  69.9631951
  34.1364228  65.8969320  71.4832433  35.0894737  66.3542650  71.8033570
  33.3309930  66.6827728  71.4618957  33.6595355  64.8981115  72.4595505
  33.7126881  63.6790646  72.4353282  33.0258823  65.6867810  73.2682709
  32.4708623  65.0370619  74.2982596  31.4532362  65.3370662  74.6952194
  32.3231937  63.9442193  74.1113735  33.3282572  65.4592325  75.4298325
  32.5648113  65.1153304  76.1471856  33.4648646  66.9494075  75.9984525
  33.8005170  67.5019058  75.1472046  32.4231540  67.0833028  76.4275780
  34.2621621  67.2371713  77.1722140  35.6868300  67.8523754  77.2714656
  36.4237370  66.8888648  76.2653058  36.7134638  67.3490031  74.9429908
  36.9566577  66.4723981  74.3083318  35.8573574  67.8934301  74.4899718
  37.8559587  68.3639354  74.8312844  37.8920420  68.7315214  73.8234171
  37.7326711  69.1959454  75.5161201  39.1861976  67.8934674  75.1100795
  39.9547697  69.0952830  75.5672864  40.9725290  68.8726184  75.8131540
  39.6483030  69.4190695  76.5484129  40.2104749  69.7836651  74.7867506
  39.7651823  67.2108989  73.8832624  40.8024808  66.9484135  74.0368866
  39.9265794  67.8794083  73.0577928  39.2948249  66.2852108  73.5718826
  39.1126582  67.0665803  76.3015346  40.1255851  66.7165167  76.2050499
  38.5004062  66.1550853  76.3245444  39.2612195  67.4145011  77.3152040
  35.5374565  69.2152091  76.7404708  36.2291886  67.6197350  78.6355198
  34.7151915  64.8677048  75.1826762  35.3655518  63.6501049  75.1637804
  34.9479923  62.5257078  75.1179928  38.0406482  63.8527138  62.2731876
  39.0976635  63.6156057  62.4311236  39.2993746  62.6224760  61.9663809
  39.6476937  64.3926843  61.8590590  39.5775740  63.5767735  63.8933843
  40.6915605  63.5610200  63.9537952  39.3394156  64.5304011  64.4043337
  39.1354540  62.3247036  64.6770841  38.0846105  62.0132858  64.5004495
  39.8039588  61.4924274  64.3622304  39.3242652  62.5627073  66.1698091
  40.3947090  62.8570735  66.2688614  38.6717783  63.4254641  66.4409571
  39.0483514  61.3712219  67.1047084  37.9638394  61.1220093  67.1497681
  39.6082681  60.4850265  66.7456243  39.5206344  61.6382479  68.5265017
  39.2241350  60.8249706  69.2228662  40.6382557  61.6703125  68.5081550
  38.9544510  62.9780779  69.0132193  39.5062007  63.7497943  68.4329143
  37.8668851  63.0557479  68.9801686  39.2539000  63.3160359  70.4239789
  40.0899413  62.5887733  70.4155123  39.4554483  64.3800188  70.6306506
  38.4346220  62.8164207  71.5392487  37.3812213  63.0615175  71.5367448
  38.4958888  61.8040618  71.1140221  39.0117382  63.2433597  72.9174268
  40.0786669  62.9879957  72.9214830  38.9606252  64.2881042  73.1008198
  38.4306510  62.8017297  74.2823984  38.6640148  62.0403364  73.7103814
  39.0625142  62.7519704  75.1755180  37.0849662  62.3596134  74.6063773
  36.4777042  62.2064910  73.6769222  37.0006349  61.4444232  75.2673898
  36.7791636  63.6766694  75.2046625  37.2935098  63.7516164  76.1802116
  37.1174215  64.3964914  74.4449440  29.5737641  57.6218185  55.9486279
  28.9147363  57.6898210  56.7383912  28.8498989  58.6588234  56.2730559
  29.2465412  56.7609921  56.3235519  29.5209012  57.5305294  58.1705256
  29.4866504  58.2988562  58.8945394  28.5189619  57.7054601  58.0948214
  30.0092213  56.1279611  58.8139542  29.7539146  55.2613843  58.1484021
  30.9251554  55.7346977  58.6114705  30.2036001  55.9997450  60.3622956
  30.9864251  55.2044624  60.3939080  30.6088250  56.9355888  60.7041090
  28.9554406  55.9351776  61.3223899  28.1776097  56.5890703  61.2520610
  28.4653136  54.9707155  61.2453958  28.6883700  55.7067666  62.6106519
  27.9135050  54.8743035  62.8783060  29.7597942  55.4403399  62.3812396
  29.2940733  56.5242604  63.4633263  30.2713510  56.9400021  63.0271159
  28.4026373  57.1419275  63.3241929  29.3051443  55.8569815  64.7629614
  28.2661213  55.6932442  65.1162135  29.8624820  54.8943556  64.8587112
  29.8842514  56.9275319  65.5806032  30.7840226  57.2508926  65.0431436
  29.2934530  57.8380952  65.5957829  29.9969870  56.3913658  66.9695232
  29.2691518  55.6241006  67.2309820  30.7408922  55.6272429  66.9728833
  30.2737578  57.4021643  68.0629974  29.2698435  57.8447355  68.1194041
  30.5524021  56.9564328  69.0146484  31.2279669  58.5758778  67.9124091
  31.1375774  58.7040802  66.8358957  31.4554226  59.4573855  68.6310358
  32.3958363  58.4773476  67.8773849  32.8250006  58.4590319  66.7495042
  33.0774323  59.3550639  67.4179604  33.0047409  57.1090736  69.4604672
  33.2768971  57.4014258  70.5978772  33.8024780  55.8618718  69.1769721
  34.7372471  55.4615327  70.1014359  35.3287352  54.7285846  69.5285237
  35.4851732  56.2529410  70.3616912  33.7498784  54.8890919  71.1109287
  33.0446206  55.6257144  71.5177689  34.4703079  54.4176437  72.3163183
  35.4507452  54.0560442  71.9990400  34.8773500  55.1478228  72.9740028
  33.6684620  53.5457205  73.0561287  32.5396251  53.9698183  74.0778786
  33.1729624  54.9757700  75.1361305  34.2633743  54.5252551  75.9112409
  34.3235910  53.4144580  75.9849906  35.1897493  54.9346193  75.4581961
  34.1567152  54.9947026  77.3559063  35.0996946  54.6937123  77.8201012
  34.1695421  56.0753317  77.3375081  32.9001895  54.6635691  78.1634465
  32.4143251  53.3130879  77.8168403  32.6704042  52.7110915  76.9342944
  31.9492922  52.7712149  78.6402936  33.4422325  53.0146107  77.9488695
  31.7217928  55.2992912  77.6206516  31.6330735  54.8905659  76.5929438
  31.8531697  56.3449271  77.5338092  30.8520275  54.9550341  78.1682692
  33.1120293  54.8673113  79.6633475  32.2738889  54.5491892  80.2639924
  33.4353162  55.8688971  79.9350165  33.9370991  54.2424927  80.0389966
  31.4032950  54.6204653  73.4293957  32.2168659  52.7451403  74.8110263
  32.9539766  53.8989969  70.4575777  31.6799076  54.1494720  70.2247850
  31.0301465  55.1548308  70.4323720  33.4537766  50.6985679  57.0039601
  32.8086325  49.8206403  57.0223590  32.6565593  49.9778552  55.9666525
  33.2229568  48.7952376  57.0083041  32.1710514  50.1829037  58.3433084
  31.6854716  51.1061860  58.1397217  31.7444791  49.2808460  58.4241205
  32.3786674  49.8030277  59.8139859  31.5183274  49.2713879  60.2614200
  33.2112688  49.0551902  59.7549297  32.5767690  51.1309812  60.5562331
  33.4746735  51.4979000  60.2541580  31.9728933  51.9701009  60.1951434
  33.2446422  51.1676384  61.8941564  34.2812559  50.7203506  61.8802018
  33.3907945  52.1739644  62.3212858  32.3764345  50.2633508  62.6421837
  32.2412703  49.3250770  62.0867356  32.7786192  50.1673358  63.6688668
  30.9353159  50.4806203  62.7921596  31.4513960  51.3008447  63.3816348
  30.4302969  50.7512649  61.8303066  30.0273721  49.9460425  63.8997529
  28.9617424  50.1224009  64.0518582  29.5997843  49.0708302  63.4106801
  30.5440796  50.2532146  65.3807560  29.8790261  49.6841848  66.0678645
  31.5940708  49.9118711  65.3074787  30.8239028  51.6023723  66.1044026
  31.4407299  52.1903062  65.3972576  29.8914412  52.1571235  66.2929005
  31.4912054  51.4317094  67.4540570  30.8457230  50.8700463  68.1657465
  32.3946847  50.8382509  67.2178219  31.9122643  52.7257491  68.1390615
  33.0139761  52.6364931  68.3001878  31.7180752  53.5970815  67.4784812
  31.1688632  52.9306895  69.4792827  30.0877262  53.0374199  69.3001981
  31.3308648  52.0599616  70.1443959  74.7095572  53.7615684  59.4609467
  74.2532744  54.5688000  59.8391391  75.4272868  55.1241156  60.1330004
  74.7151160  55.5602081  60.3670964  73.5333636  52.9014748  61.4031853
  72.6050388  53.2838955  61.4985026  73.6139509  51.8808704  61.4064688
  74.5403588  52.5011644  63.3017254  75.6690116  52.6630628  63.5960727
  74.8723013  53.4106927  64.0405797  73.9280483  51.7099058  64.3203887
  74.2602280  50.7834605  63.9122774  74.7000622  51.8841386  65.1673293
  72.3475133  51.9283729  64.3150642  71.7067436  52.8493372  64.3033869
  71.9497462  51.7257274  63.3194433  71.6248443  51.3576243  65.4406243
  70.6084333  51.2394553  65.0197252  72.2946820  50.5011828  65.5975076
  71.4869567  52.2217930  66.6511588  72.4377601  52.0296345  67.1868941
  71.2319688  53.2963546  66.4574368  70.5422491  51.6899023  67.6392800
  69.6412528  51.6392873  66.9924769  71.0150473  50.7102545  67.8758733
  70.3490315  52.6206090  68.8348514  71.3043711  53.0412674  69.2297749
  69.7735179  53.4871901  68.4366165  69.5245770  52.0390655  69.9984520
  70.1837265  51.6222898  70.7978598  69.0333962  52.9157826  70.4628040
  68.5004852  50.9611173  69.5830704  68.1230311  51.1068170  68.5544000
  69.0581782  49.9936404  69.5828752  67.1786033  50.8685852  70.3765314
  66.5175573  51.7386085  70.1864579  66.6538879  49.9711358  69.9699699
  67.3380177  50.7241766  71.8811051  67.8482310  51.5846509  72.3541472
  66.3945493  50.3711963  72.3754849  68.0376820  49.5335446  72.0677450
  67.4824030  48.4967355  71.8549095  69.2388418  49.8569559  72.3293718
  70.2232025  48.8909421  72.3012535  70.0217812  48.7024902  73.2967951
  70.0670721  48.0232211  71.6370308  71.6348672  49.3108410  72.5976681
  72.3203745  48.4797636  72.8941631  71.6420233  50.1100532  73.9302173
  70.9426909  49.7010034  74.7028688  72.6563600  50.0239306  74.4028977
  71.1740967  51.3678507  73.6199538  71.9037085  52.5445369  74.2850114
  71.1144085  52.6170447  75.6629874  69.7710913  53.0810810  75.7011799
  69.7283838  54.1195682  75.2963782  69.1455321  52.4422314  75.0409762
  69.1826219  53.0971018  77.1539232  69.4635337  54.0390124  77.6037162
  68.1012418  53.1245472  77.0992319  69.6185508  51.9792843  78.0885135
  69.4794425  50.6789304  77.3595061  68.4413959  50.4505457  77.1463352
  69.9052523  49.9231637  77.9898975  70.0180462  50.7443589  76.4062232
  68.8601259  51.9332217  79.3668045  68.8465341  52.9085648  79.8379349
  69.2547023  51.2189516  80.0993490  67.8426089  51.6134515  79.2059770
  71.0454430  52.2300025  78.4904206  71.4228826  51.5110902  79.2063336
  71.1411717  53.2136753  78.9237820  71.6800898  52.2059835  77.6054443
  73.3233043  52.2540291  74.5444309  71.6047110  53.6168641  73.3665184
  72.0331924  49.8299701  71.3925725  73.3054287  49.7953518  71.3711113
  74.0839683  49.4347896  72.2395826  72.0501041  50.4528108  59.7056007
  73.0900166  50.2594881  59.9406875  73.4293598  49.7429352  59.0836439
  73.7916798  51.1206937  59.8059223  73.2479689  49.5142978  61.3084361
  74.1606040  49.0150663  61.6304296  73.2726811  50.2411723  62.1023800
  72.4295210  48.3217382  61.6027749  71.4639043  48.8243801  61.5956335
  72.4544048  47.5305202  60.8365306  72.8817714  47.6143170  62.8858670
  72.3680711  46.6373650  62.8104859  73.9724840  47.3863236  62.9565040
  72.4957739  48.3471786  64.1587890  73.1470386  49.2120301  64.3484323
  71.4454166  48.7101191  64.0643094  72.7181269  47.5166204  65.4109156
  72.2382212  47.9718410  66.2945075  72.3808386  46.5000680  65.3524978
  74.0541431  46.8976841  65.6364398  73.9634665  46.3364249  66.6058675
  74.3362494  46.1827286  64.8260314  75.0702311  47.9461154  65.7212037
  75.8988624  47.2902001  66.0294251  75.2550837  48.4404501  64.7349918
  74.7698110  48.8941373  66.8308961  74.0031466  49.6303713  66.5014201
  74.3347323  48.3374705  67.6899936  75.9760922  49.5654895  67.3915420
  76.5831360  49.0786465  68.1521318  76.6237824  50.1177881  66.6799359
  75.4635052  50.5046829  68.3260951  76.1579987  51.3372823  68.0086093
  74.4893981  50.7754197  67.9564402  75.1062505  50.0276885  69.7591496
  75.5820459  49.0703580  69.9378446  75.5796963  50.4103795  70.6870026
  73.6194941  50.2714687  70.0219210  73.2689157  51.3268332  70.1114625
  73.0008765  49.7849544  69.2474761  33.6970075  59.1103348  60.1020253
  32.9848820  59.5324325  59.4107913  33.3212145  59.3311665  58.3823477
  31.9345323  59.1802215  59.5756483  33.0236479  60.9805489  59.4598222
  33.8332728  61.3538323  58.7544915  31.9603181  61.0665417  59.1063559
  32.8527948  61.7516612  60.7078565  33.6009014  61.3439219  61.3659576
  33.0587541  62.8208282  60.5301360  31.4792816  61.5733590  61.3140014
  30.8233460  62.1672483  60.7465595  31.1205501  60.5350995  61.4047941
  31.0679707  62.4727456  62.4380819  31.8095925  62.1915687  63.1890392
  31.2126816  63.5441256  62.1204936  29.5535789  62.3112016  62.7357151
  29.2815203  63.0896239  63.4746598  28.9799431  62.5402538  61.8062672
  29.0196264  60.9437772  63.2078468  27.9599531  61.0800412  63.5313837
  29.0386540  60.1952474  62.3856448  29.7767206  60.3588785  64.3838063
  29.5449260  59.2818379  64.4443103  30.8501520  60.3558680  64.0948603
  29.3270072  61.0811341  65.6912366  29.8195029  62.0632237  65.7951670
  28.2361499  61.1708733  65.7574129  29.6304738  60.2980443  66.9142635
  29.1828600  59.2870039  66.8113461  30.7260069  60.3842203  66.6222259
  29.5425888  60.6906112  68.4399167  30.4512654  61.3053898  68.6334051
  28.6137493  61.2344437  68.4735650  29.3711359  59.6095205  69.6131606
  28.4645718  59.0203761  69.4404349  30.1427700  58.8276340  69.7597634
  29.6823720  59.9901073  71.0442691  30.6797506  60.4725373  71.0612357
  28.8913219  60.6732771  71.3364414  29.7462977  58.7486273  71.9812190
  28.7757440  58.2385824  72.5039807  30.9785763  58.2902895  72.0062407
  31.2375705  57.3001352  73.0217766  30.3608491  56.7241915  73.3645317
  31.9224335  56.5662285  72.5841858  32.0422396  57.9116571  74.1742482
  32.5346535  57.1159364  74.7946746  31.2385886  58.7003815  75.1842287
  30.4775791  57.9961859  75.5693962  31.9120133  58.9903030  76.0300371
  30.6354901  59.8163465  74.5317187  30.0448245  60.9974945  75.3503462
  31.3147414  61.3735051  76.1643579  32.4685757  61.6729622  75.4549868
  33.3141580  60.9881291  75.5944969  32.3651469  61.8293659  74.3154015
  32.7788710  62.9910831  76.0925444  33.4356331  63.3196456  75.2852937
  31.9280883  63.5844290  75.8136247  33.3608996  63.5259674  77.4766461
  33.8144558  64.9096588  77.9309556  33.0204986  65.6114615  77.6340123
  34.4368227  65.3162556  77.0458141  34.7341322  65.3607161  78.2752807
  34.4903928  62.8383960  77.8914352  34.1978285  61.8105168  77.8351141
  34.7043424  63.2875934  78.8432001  35.3578484  63.0203565  77.2444946
  32.0811590  63.5079764  78.1586293  31.6189902  62.5925543  77.7976715
  31.4417666  64.3149368  77.7705046  32.2829445  63.6598068  79.1830326
  29.6914877  62.0937819  74.4275625  29.0550001  60.4993845  76.3172962
  32.9522750  58.7951947  73.5466325  33.8221217  58.0687531  73.0192438
  34.2462034  57.0055188  73.4334719  35.5819301  58.6086061  61.4673247
  36.1049216  58.1761158  60.6113990  35.4047012  58.3525586  59.8362809
  37.0690241  58.5792357  60.2081436  36.2522865  56.7311061  60.9601300
  36.8895476  56.0748080  60.3020451  37.0873074  57.0344495  61.5629586
  35.0433276  55.9705505  61.6561742  34.4189938  55.3465547  61.0635688
  35.2271786  54.9495207  62.0430615  34.4792294  56.7321085  62.8524221
  35.2256185  57.2075150  63.5520408  33.8732737  57.5411854  62.4391313
  33.8089640  55.8831954  63.8652965  32.9757411  55.2734141  63.4665133
  34.5325703  55.2504731  64.4608425  33.3172776  56.8133881  64.8747876
  34.0756709  57.5398749  65.2148468  32.5066619  57.4878194  64.5360080
  32.9699026  55.7802306  65.8675926  31.9446796  55.4368334  65.5674072
  33.5260463  54.9385089  66.2918507  33.1816373  56.3910547  67.0565756
  32.2285904  56.8187661  66.6849694  32.3241537  56.0684536  67.7941321
  34.5918144  57.6249216  67.6640706  35.2862806  56.8276231  67.8196139
  34.8888911  58.2712613  66.8729600  34.3835267  59.0597018  69.0108979
  33.4997491  59.7909396  69.2167985  33.3141685  59.1432987  69.6472962
  35.2640811  59.1988932  69.9980703  35.6074286  58.2052084  70.3378154
  35.8813564  59.7542203  69.2855820  34.6790348  59.9042172  71.1128750
  35.4601096  60.7143801  71.1584973  33.6568821  60.2934210  71.2239529
  34.6652298  58.8582693  72.1701618  35.4445224  58.0253778  72.2068428
  34.7765462  59.8404665  72.7215632  56.2622139  25.2474666  62.1951114
  55.1628471  25.3117287  62.3993557  54.8038661  25.4082433  61.3604254
  55.0806495  24.3619810  62.9441773  54.6075528  26.3750146  63.4235527
  54.9550070  27.3605954  63.1834578  53.6312732  26.7989910  63.1851735
  54.9930195  26.2100310  64.9509983  54.8805190  25.2525493  65.3263894
  56.0354574  26.2839001  65.3687702  54.7058841  27.3386677  65.7599138
  55.4941207  27.5444162  66.5368919  54.9892014  27.9919384  64.9640626
  53.2309437  27.4839881  66.0390844  52.7484465  27.5364278  65.0448802
  53.1548153  26.5504964  66.6257184  52.5615571  28.6601564  66.7712568
  52.7412010  29.6520443  66.2690618  51.4929484  28.5633900  66.8997679
  53.0850258  28.7745701  68.1536313  52.9850868  27.9588037  68.8650124
  54.1468946  28.4589949  67.9476743  52.7898038  30.2115035  68.7213052
  53.2596262  30.2174203  69.6612634  53.1779883  31.1310481  68.2787040
  51.6139022  30.6924436  69.4445509  51.6504862  31.8114813  69.2818307
  50.9234190  30.0843822  68.8631064  51.5787498  30.4524983  70.9440727
  51.9134441  29.4282795  71.2203550  52.1869201  31.1527166  71.5345359
  50.2094609  30.7991659  71.3719041  50.2775257  31.0471308  72.4478699
  49.8614895  31.6924715  70.7921958  49.3253090  29.6099639  71.1489507
  49.2951610  29.3476676  70.0677649  49.7435417  28.7296559  71.7008491
  47.9158286  29.9469449  71.5892246  47.9141931  30.4176930  72.5977708
  47.4522562  30.6078884  70.8332778  47.2020571  28.6368585  71.6070177
  46.4330559  28.2123028  70.7686686  47.6528606  28.0040428  72.6652075
  47.1252659  26.7028282  72.8215335  46.0463151  26.8443509  73.0127285
  47.1932983  26.0719763  71.8966251  47.6997315  25.9615586  74.0601748
  47.1833324  25.0922244  74.2570855  47.3037912  26.5476229  75.4052003
  46.2092799  26.7305016  75.3454868  47.4301652  25.7220783  76.1657096
  47.9990421  27.7211434  75.6690761  48.8601423  27.8088666  76.9652164
  49.6347673  29.1341131  76.6394451  49.9494106  29.4957400  75.3021774
  49.1354716  29.2631000  74.5626805  50.0451707  30.5969860  75.2834422
  51.2674373  28.8315864  74.8288234  51.1419764  27.7548225  74.9313285
  51.3666243  29.1091192  73.7879735  52.5677968  29.1637343  75.5457588
  52.7408766  30.6491581  75.6432696  52.4854154  31.1302894  74.7059882
  53.7647068  30.9088855  75.8724121  52.0596761  31.0669963  76.3863233
  53.7254360  28.5727781  74.8153999  53.7559868  27.4902695  74.8561209
  54.6433330  28.9597504  75.2270764  53.6626554  28.8717471  73.7749133
  52.4877028  28.5987670  76.9062263  52.3761206  27.5197884  76.8345853
  51.5789764  28.9795052  77.4034276  53.3281520  28.8961139  77.4917254
  47.9511033  28.0231066  78.1054857  49.8457760  26.7129488  77.0524025
  49.1004691  25.8024219  73.8655915  49.6764525  24.8220233  74.5667547
  49.1458114  23.9120049  75.1704919  51.2169232  28.7145577  61.2943480
  50.5311625  28.1524196  60.7123006  49.6274753  28.8857086  60.8813827
  50.3088039  28.3276960  59.6326756  50.7064727  26.5152878  61.2967747
  49.8395199  25.7569868  61.5340115  50.9306807  25.9856481  60.4223361
  50.8922131  25.9301599  62.7373608  51.4112281  26.6973325  63.2468097
  50.4977137  26.6882554  63.4670495  50.1497426  24.4435923  63.0626316
  49.1080514  24.2398226  62.5974104  50.5371542  23.7570241  62.3330304
  49.7110588  24.0936039  64.5517919  48.8371294  24.5801726  65.0141463
  49.2954272  23.0906240  64.6394564  50.6239069  24.7361891  65.5541435
  51.5099047  24.1875216  65.2163660  50.6903348  25.8359158  65.3425609
  50.2408257  24.4801306  67.0184125  49.3075148  24.9995273  67.3158431
  50.0799131  23.3862984  67.1179842  51.2840253  24.9313469  68.0466175
  52.2069955  24.3388411  67.8586089  51.4814156  26.0151979  67.8913484
  50.8016058  24.7646233  69.4980386  49.7855827  25.2125421  69.6102134
  50.6545234  23.6896021  69.7290460  51.6902395  25.4229339  70.5751989
  52.7781445  25.4426807  70.3351853  51.3308635  26.4757579  70.6326524
  51.4660598  24.7400099  71.9333109  50.4230472  24.3448437  71.8913636
  52.1395608  23.8572238  72.0319376  51.6266193  25.6797236  73.1406691
  52.6960461  25.9228859  73.2869445  51.1247315  26.6607115  72.9689822
  51.1639057  25.0632122  74.4820966  51.6659321  24.1130029  74.7370212
  51.3908424  25.8320576  75.2484364  65.4276774  68.8248387  60.5343692
  64.4449604  68.5391087  60.9472580  64.2081714  69.3612495  61.6496455
  63.7584740  68.5300109  60.0683609  64.4007956  67.2402126  61.7563419
  64.6054890  66.4235768  61.0499766  65.2101711  67.3354673  62.5061880
  63.1132163  66.7427720  62.4697229  62.2286298  66.8280401  61.7989269
  63.1727015  65.7769928  62.9700261  62.7452190  67.4582792  63.7112735
  62.8506459  68.2942471  63.0114701  61.6856351  67.3003774  63.9838702
  63.7032214  67.3756347  64.8949857  63.5096008  66.5034969  65.5028276
  64.7453849  67.4874722  64.4827514  63.6004998  68.3244506  66.0266946
  64.2025268  68.4936869  66.9202116  64.3941346  68.9190903  65.3423173
  62.1237118  68.6326372  66.7129923  61.9651371  69.5015136  67.4463923
  61.2455206  69.0005744  66.1824347  61.7666296  67.7011497  67.7348793
  60.6683991  67.8782637  67.9028515  62.0497667  66.8382610  67.1251354
  62.6481139  68.0022625  68.9273372  63.6761862  68.2780474  68.6831884
  62.2129597  68.9358088  69.3290810  62.7975651  66.8301957  69.8834887
  63.3400187  66.9478218  70.8169325  61.9579656  67.0707532  70.4949372
  62.9388499  65.4036609  69.2021201  62.4199350  65.3822992  68.2183383
  64.0206602  65.3170896  69.0709095  62.3883375  64.0949650  69.8977495
  61.2920102  63.8763965  69.8003714  62.6707312  63.1916377  69.3467148
  62.6807202  64.0751631  71.3925986  62.6660050  65.0359247  71.9417555
  61.9503294  63.3744794  71.8544740  64.0184300  63.5414395  71.5872403
  64.2010085  62.4424346  72.0670195  64.8900952  64.3108848  71.0041927
  66.2204125  63.8016821  70.9185164  66.3599134  62.7995882  71.3577082
  66.4653729  63.7585942  69.8309463  67.1212222  64.8008640  71.6236529
  68.1685146  64.4473652  71.7736881  66.6276725  65.1141531  73.0984048
  66.3614281  64.1363441  73.5428256  67.4861528  65.5732490  73.6440711
  65.4789684  65.9357435  73.1980946  64.4211322  66.0983226  74.3944212
  64.1431916  64.7312752  74.9931151  65.0864317  64.2480152  75.9042055
  64.9125521  63.1747193  75.8238521  66.1394290  64.4331152  75.5653155
  64.8894045  64.8186644  77.3422583  65.6773317  64.4188088  77.9524211
  65.0220908  65.9017695  77.2937893  63.6189021  64.5201687  78.1090054
  63.7913474  64.9760737  79.5254344  62.9348545  64.7195878  80.1272524
  63.9178295  66.0501475  79.5709529  64.6676404  64.4938621  79.9654058
  63.4095733  63.0295355  78.1002634  63.1782258  62.6657048  77.0958037
  62.5987115  62.7361838  78.7472991  64.2955182  62.5292158  78.4654916
  62.4681574  65.2044140  77.4503866  62.4999826  64.9759327  76.3764843
  62.5060470  66.2798321  77.5221482  61.5642299  64.8121891  77.8813138
  65.0686157  66.9303498  75.4633751  63.1005251  66.5573520  73.8738652
  67.1261007  65.8826871  70.7006872  67.9255162  65.7481866  69.6407814
  68.7792523  64.9081878  69.4982856  59.9431778  62.9485181  61.2031804
  60.7861333  63.6753444  61.3109702  60.8575346  64.2849180  60.3996935
  60.6011426  64.3055100  62.2114189  62.0365615  62.9169109  61.6401678
  62.2974518  62.2113197  60.8206906  62.9162984  63.5496809  61.8729307
  61.5535607  62.2513613  62.8944519  60.7851699  61.5113241  62.6771509
  62.0912990  61.5141684  63.3437833  61.8763039  62.9114205  64.2187807
  62.5395560  63.7680601  64.0307181  60.8519560  63.1714404  64.5018679
  62.5110685  62.0780724  65.3579086  62.0850161  62.3328493  66.3325403
  62.5285864  61.0100871  65.2562108  63.9785571  61.9223415  65.5078750
  64.0711598  61.5316183  66.5549122  64.3421139  61.1910646  64.7470285
  64.7136333  63.1380521  65.2675796  64.6399766  63.2198478  64.1617289
  64.1096342  63.9001339  65.8026076  66.1655388  62.9939766  65.6541459
  66.2712700  62.5505958  66.6704904  66.6697158  62.3135832  64.9313571
  66.8655960  64.3305646  65.6578021  67.9296363  64.1170068  65.8887966
  66.8436084  64.8402474  64.6665955  66.2548772  65.2926552  66.6534203
  65.2783232  65.6682330  66.2946713  66.0603515  64.8950886  67.6823906
  67.0815879  66.5291286  66.6439446  68.1914025  66.3136132  66.6485754
  66.9169635  67.1747105  65.7754067  66.6515876  67.2849057  67.8099919
  66.6638373  68.3781202  67.5281912  65.7006299  67.1380661  68.3661754
  67.8482256  66.8389937  68.6130898  68.8489969  67.1654173  68.3507272
  67.7206953  67.7452476  68.9322094  33.7863142  47.1790325  61.5368809
  34.3746373  48.0582213  61.8270971  35.3562844  48.1184571  61.3300343
  33.8537612  48.8795057  61.4000294  34.4064615  48.3776563  63.3071414
  35.3804078  48.0627262  63.6562635  34.4672233  49.4731712  63.4840210
  33.3684125  47.7117411  64.2333320  33.6555274  46.6522945  64.2952979
  33.4852651  48.2470077  65.2031385  31.8847474  47.5773176  63.8836876
  31.5806086  48.4650949  63.5132178  31.6329594  46.9628941  63.0264690
  30.8872672  47.5688711  65.0264611  31.2466899  48.2223576  65.8316251
  29.8344546  47.8382056  64.7625849  30.9563099  46.4841248  65.9323171
  32.0391800  46.2741558  66.0228926  30.5031677  46.7752118  66.9016847
  30.1112156  45.5027623  65.3366509  29.0877206  45.8817060  65.0538489
  30.6558957  45.2230362  64.3961962  29.9710149  44.3663107  66.2983114
  29.3829333  44.5526093  67.2149244  29.3850627  43.8227150  65.6255988
  31.2432199  43.5988502  66.5716876  31.7732704  43.3458782  65.6241645
  31.8615409  44.3097652  67.1400657  31.0586868  42.3151276  67.3794074
  30.2100796  41.7326401  66.9526806  31.9877452  41.7261313  67.2203809
  30.9525364  42.4944609  68.9016727  30.2042946  43.2498995  69.2325692
  30.6320009  41.5091299  69.3090498  32.2807636  42.7388549  69.6159007
  32.9431644  41.8806250  69.3661274  32.7637400  43.6701060  69.2461345
  32.0948298  42.7495125  71.1445098  31.3782609  43.5239742  71.4846782
  31.7310481  41.7583129  71.4928124  33.3862243  43.0501778  71.8368886
  34.3847765  43.5215018  71.3222881  33.2654580  42.6041701  73.0687670
  34.4362026  42.5901560  73.8384522  34.6506792  41.5585306  74.0130698
  35.2954614  42.7923694  73.2797370  34.8290484  43.7292080  74.7457975
  35.5470153  43.2733059  75.4439327  33.6040258  44.2374575  75.4491238
  33.1624907  43.3286985  75.9357264  33.9690739  44.9417909  76.2018799
  32.7601259  44.9208945  74.5252160  31.2076135  44.6387223  74.5338831
  30.8397493  45.3903193  75.8904611  30.8538061  46.8211835  75.8761516
  30.6121371  47.2802340  74.8752442  30.1082611  47.1960599  76.5992995
  32.2233826  47.3881913  76.2560200  32.9739511  46.8116665  75.7135792
  32.2151788  48.3879430  75.8461713  32.6153305  47.5149906  77.7126285
  31.7709463  48.5051365  78.4476060  32.0651509  48.5232311  79.4908196
  30.7377353  48.1831836  78.4270691  31.8242112  49.5086160  78.0268753
  34.0276211  47.9247838  77.7042855  34.3929444  48.1769508  78.6975951
  34.1352177  48.8435631  77.1291580  34.7015108  47.1780467  77.2987074
  32.5655514  46.2596155  78.4705264  33.4029337  45.6487792  78.1689677
  31.6425359  45.7321013  78.2582785  32.6440896  46.5360605  79.5138332
  30.5584067  45.3229867  73.3999722  30.9928977  43.1834051  74.6989959
  35.5429557  44.6969140  73.9771112  35.9386117  45.7645265  74.5598672
  35.8808842  46.0397516  75.7299078  38.3691519  43.5355976  61.0159940
  38.0467263  43.9808095  61.9573876  37.4161932  43.3466620  62.6011601
  38.9993694  44.1420612  62.5318412  37.2384233  45.2548217  61.5865559
  37.7142620  46.1284403  60.9798602  36.1703081  45.2283338  61.4616588
  37.0377920  45.8710748  62.8277689  38.2318692  45.8819154  62.5866622
  36.6197036  46.8777358  62.8670891  36.5229542  45.3268434  64.2670874
  35.6326235  44.8340695  63.9465811  37.2155754  44.6151179  64.7811329
  36.3194433  46.2522922  65.5740125  37.2590473  46.3435225  66.1976427
  36.0237744  47.2959396  65.3549873  35.3741538  45.5046526  66.5197531
  34.3613902  45.4815643  66.0847141  35.7611987  44.4579899  66.4651929
  35.3441119  45.9294539  68.0020280  35.3218788  44.9956650  68.6153346
  36.2886413  46.4453168  68.2679127  34.2136571  46.9071058  68.3863239
  34.6452949  47.9287559  68.3053296  33.3654103  46.8805175  67.6677028
  33.7162683  46.7657108  69.8399410  32.7837543  47.3735527  69.9121502
  33.4739474  45.7027052  70.0662748  34.7660988  47.2636916  70.8510260
  35.6894374  46.6628533  70.6968470  34.9954570  48.3310964  70.6183429
  34.3552393  47.2015090  72.3360236  33.4442352  47.8084636  72.4393991
  34.1035172  46.1742161  72.6949727  35.4087740  47.8069814  73.2764926
  35.9368358  48.6243324  72.7463503  34.9522042  48.1925313  74.2020172
  36.4147497  46.7436672  73.5922289  36.3319493  46.2424400  72.6557677
  37.4718022  47.0579962  73.7856834  36.0036022  30.0662622  58.4518218
  35.8954281  30.7088503  59.3056640  36.5204104  31.6077868  59.3582982
  35.1192718  31.2278298  58.8955938  35.1357083  30.3754393  60.4858116
  34.8815135  31.3074789  60.8253734  34.1684722  29.8738712  60.5141986
  35.8060094  29.4413071  61.1454200  35.0238047  28.9070632  61.7577542
  36.1708471  28.8785958  60.2479747  36.8290550  30.3000143  61.6997179
  37.4583824  30.8154900  60.9336570  36.3500151  31.0990357  62.3081878
  37.6681389  29.2956425  62.3563128  37.7836414  28.4196781  61.6628269
  38.6433966  29.7903849  62.4279062  37.0548144  28.9113941  63.7035155
  37.3810286  29.6649741  64.4437656  35.9414607  28.9722189  63.6726240
  37.4968581  27.5190138  64.1583909  37.8021869  26.9913384  63.2279610
  38.4155436  27.5915444  64.7803712  36.4150321  26.6577962  64.8483723
  35.4719247  26.6345475  64.2642436  36.8118886  25.6196246  64.9043450
  36.0616053  27.0218926  66.2812488  35.3774975  27.8944216  66.3175824
  35.5494843  26.1615561  66.7888955  37.2745025  27.3558643  67.1017114
  38.1247612  26.6684940  66.8779747  37.6543370  28.3776236  66.8591971
  36.8153104  27.2432253  68.5383588  35.8886256  27.7827789  68.7823351
  36.7534494  26.1779351  68.8763503  37.8120427  27.8897143  69.3595867
  38.5645549  27.1108156  69.1012019  38.2057177  28.8425982  68.9255556
  37.3786082  27.9179998  70.8255849  36.3550654  27.7693736  71.0930872
  37.8616439  27.0157026  71.2173294  37.4871297  29.3449129  71.3145810
  37.9929613  30.1375344  70.5814063  37.3798595  29.5265731  72.6775912
  37.8566300  30.8449317  73.2575317  38.1355618  30.7065399  74.3284738
  38.8043968  31.3005863  72.8477850  36.7966075  31.7795957  72.9876821
  36.9894067  32.7787384  73.4272887  35.6133264  31.0047668  73.6195322
  35.3890169  30.0828438  73.0442808  35.9385540  30.6900667  74.6257736
  34.4244957  31.6848084  73.7819016  34.3558014  32.7858315  74.9295195
  34.4443529  31.9291959  76.1256239  33.3161459  31.0141776  76.2559866
  32.2576412  31.4577834  76.2580172  33.2946460  30.2251716  75.4662520
  33.5923784  30.5680672  77.6485709  33.5381006  31.4942808  78.2305183
  32.7585390  29.9498635  77.9084336  34.9375939  29.8673190  77.8648460
  34.9683513  28.6403325  77.0140339  35.8338101  28.0173655  77.2047500
  35.0168483  28.9448345  75.9699373  34.0823429  28.0504186  77.1666727
  35.1163381  29.5148042  79.2900195  35.8632685  28.7410945  79.3150655
  34.1875984  29.2165667  79.7464482  35.5028364  30.3624654  79.8633196
  36.1533157  30.7280520  77.5431970  36.0184149  31.1621875  76.5398589
  37.0804276  30.1914827  77.5418887  36.2153365  31.5965330  78.2011810
  35.2357847  33.9289512  74.6275481  33.0095145  33.1724541  75.1770107
  36.7069471  31.9431772  71.6137994  37.7198768  32.6093474  70.9302373
  38.4653812  33.3899430  71.4668131  39.1635828  35.6332553  56.9233239
  38.8167532  36.6596179  57.2454734  38.6766154  37.2349585  56.3459663
  37.7493499  36.8336013  57.6112019  39.4112773  36.8540250  58.5194389
  40.4439826  36.6758838  58.1725119  39.0260425  37.8667545  58.7394473
  39.1191909  35.9253334  59.7068876  38.0587094  35.9088619  60.0502291
  39.4280152  34.8813976  59.5034209  40.0332639  36.4525791  60.7963751
  40.8721727  37.0125183  60.2995290  39.4930349  37.1706759  61.4497031
  40.6511050  35.3647706  61.6550462  41.2146666  34.5971970  61.0938024
  41.3593630  35.9856400  62.2192994  39.6589291  34.5894139  62.5383405
  39.2680817  35.2956298  63.3021587  38.8672075  34.2500181  61.8404758
  40.1469830  33.2871355  63.2243646  40.6432105  32.6014128  62.5141964
  40.8249022  33.4421557  64.0688838  39.1303383  32.6018218  64.0982439
  38.3170823  32.2485740  63.4412977  39.5534381  31.7002803  64.5889570
  38.7538946  33.4788259  65.2819839  39.5697024  33.7367290  65.9944309
  38.3654566  34.4631405  64.9429236  37.7182382  32.7581930  66.0572122
  36.9427400  32.3794528  65.3301643  38.0174410  31.9161937  66.7198140
  37.1944071  33.7517962  67.0233601  36.9079643  34.7585784  66.6300158
  36.3181957  33.1692386  67.0131686  37.6153181  33.6851059  68.5090527
  38.6745710  33.8626005  68.5401612  37.1779776  34.6061058  68.9216115
  37.3812452  32.4271262  69.4256024  36.3677151  32.0694740  69.6409476
  37.5654363  31.4718833  68.9503760  72.5460454  54.1101597  56.7103642
  71.7241590  54.7370403  56.3138985  72.1469150  55.5714047  55.7120213
  71.0209395  54.1576159  55.6738778  70.9549254  55.2777666  57.4743769
  70.2372791  54.5306871  57.8844725  71.6064522  55.7088975  58.2699164
  70.0951529  56.3611356  57.0256835  70.7001456  57.2237774  56.7727162
  69.4943922  56.0818785  56.1107143  69.1970359  56.6277965  58.1938705
  68.6546621  57.1069309  57.3976265  68.4853257  55.8596526  58.5251520
  69.5966840  57.6055127  59.3469850  70.5588520  57.2139826  59.7136728
  69.7929506  58.6131806  58.9129466  68.6052805  57.8262333  60.5653423
  68.9998717  58.6461445  61.1837155  67.5829354  58.2386008  60.4008967
  68.1989150  56.5886381  61.3508345  67.3446191  56.9327074  61.9877886
  67.7986439  55.7907140  60.6883142  69.3529779  56.0845351  62.2001409
  70.1264270  55.6550087  61.5251935  69.7957941  56.9983350  62.6529829
  68.9523850  55.0501050  63.2630178  68.4828079  54.1718336  62.7546605
  69.8587725  54.6839273  63.7912854  67.9889357  55.5783912  64.3430744
  67.0751308  55.9981166  63.8729120  67.6625075  54.6935562  64.9487928
  68.5440473  56.6939591  65.2137562  69.4835571  56.3516889  65.6784320
  68.7625109  57.6095161  64.6206646  67.5452071  57.1515735  66.2621475
  66.7053446  57.5487881  65.6837617  67.1323509  56.2813519  66.8167567
  68.1301079  58.2424778  67.1861340  69.1516681  57.9445461  67.4933372
  68.1712774  59.2318293  66.6762807  67.3657804  58.3235656  68.4967599
  66.2292957  57.9425222  68.6614496  68.1056121  58.8275649  69.4637043
  67.3676190  58.8915895  70.7094617  66.8363648  59.8751332  70.7502625
  66.6074055  58.0703838  70.8479903  68.2668255  58.7054938  71.9695716
  67.5967510  58.7816675  72.8627480  69.3473327  59.8043381  72.0662371
  70.0052903  59.6402517  71.1859444  68.8668712  60.8037131  71.9354902
  70.1039497  59.6988433  73.2838175  70.8982855  60.9804117  73.7897022
  71.2692803  60.6872443  75.3108848  70.2049215  60.3635630  76.1965632
  69.5990658  61.2580590  76.4659921  69.5137624  59.6128932  75.7311345
  70.8249335  59.7783174  77.4672512  70.0308777  59.3459640  78.0701281
  71.4388787  58.9516233  77.1370349  71.6729537  60.6789632  78.3642847
  70.8004850  61.7106065  78.9996605  69.9916359  61.2255378  79.5360396
  70.3293956  62.3205679  78.2437591  71.3472612  62.3069114  79.7209888
  72.8673741  61.2876513  77.6800561  73.4590589  60.5554466  77.1402872
  73.5265565  61.7181767  78.4083867  72.5792727  62.0232582  76.9250126
  72.1086640  59.7767974  79.4451575  72.6466785  58.9307405  79.0379439
  71.2295934  59.4111807  79.9729193  72.7630839  60.2836636  80.1430588
  72.1528583  61.1131323  73.0222584  69.9679825  62.1307725  73.7948323
  68.9091123  57.4196847  71.8915113  69.3395263  56.9414941  73.0530414
  68.8754793  57.1892597  74.1518262  72.1793581  61.8302788  60.5898484
  71.4892102  60.9730841  60.4168669  70.4482626  61.3606079  60.3355266
  71.7422865  60.5363932  59.4226189  71.7311660  59.9611843  61.4719665
  70.9303055  59.2116179  61.3534787  72.7171827  59.4814783  61.2645594
  71.5740377  60.5421815  62.8637850  72.2624666  61.3723602  63.1308540
  70.5749319  61.0072551  62.9463995  71.4793114  59.5182963  63.9582348
  71.5184534  60.1099487  64.9015819  70.6812374  58.7720871  63.9177996
  72.4312169  58.4429015  64.0201483  72.7629302  57.8426334  63.2078022
  73.2067851  59.2270416  63.9604504  71.9317251  57.5192644  65.2562626
  71.9125273  56.4886267  65.1800637  72.4540311  56.6471536  65.6933546
  72.6440435  57.9652022  66.3758331  73.5339989  57.7556098  65.4040299
  72.1438771  58.9472564  66.5372408  73.0817828  57.4217303  68.0222136
  72.4277661  56.6505022  68.2382566  74.0996820  56.9476378  68.2024487
  73.2042508  58.1140032  69.5264457  74.1398075  58.6957115  69.7206216
  72.3409357  58.7844225  69.7051609  73.3378896  57.1724346  70.6974552
  74.0651248  56.3896770  70.3884812  73.7797614  57.7718786  71.5470666
  71.9075945  56.7604241  70.9778820  71.2252100  57.6195312  70.7795008
  71.5638736  55.9567502  70.2924673  71.8019974  56.4252728  72.4357469
  72.5226713  55.5827017  72.5704926  72.1222457  57.2660311  73.0851495
  70.4207223  55.9119864  72.8401443  70.1276098  55.1042871  72.1399968
  70.5927023  55.4554080  73.8413427  41.6082767  75.8359928  57.7814415
  40.8035381  75.6922151  58.4543756  41.5122531  76.2103271  57.8122671
  41.0544862  76.3654662  59.0848090  41.1890413  73.4384544  58.8455193
  41.5965511  72.6828745  58.2267983  42.2013072  73.2586397  59.2058258
  39.9141598  72.6352834  59.1743213  39.6437820  72.4230625  58.0644421
  39.7816260  71.8092978  59.8712452  38.9454360  72.9804095  60.4755252
  38.3012009  73.8591740  60.3106677  38.0216171  72.6923364  59.8849309
  39.6783679  73.2188545  62.2738223  38.6800865  73.5164360  62.3650277
  40.4800807  72.4233310  62.0909179  40.7667133  74.4738544  63.0050291
  41.8387635  74.1432956  62.8411836  40.9319964  75.6463668  62.4457615
  40.3029589  75.6365193  63.5488970  39.4423189  76.1707903  62.9642192
  39.8673247  74.7630026  64.0341959  41.7240255  76.2765474  63.9517410
  42.5426868  75.5077389  64.0441211  42.0832067  76.9905008  63.1403156
  41.2624527  76.9204580  65.1058276  41.5339996  77.9666079  64.9216007
  40.1391220  76.8643197  65.1232147  41.8589921  76.2570028  66.3088508
  41.7958517  75.1416793  66.2711709  42.9294156  76.5441601  66.3632706
  41.1216141  76.7906264  67.5075363  41.8132084  76.9528404  68.3599004
  40.6624446  77.7597093  67.1976084  40.0254818  75.8567543  67.9642356
  39.3222489  75.6564801  67.1169362  40.4460542  74.8742474  68.2614320
  39.2976196  76.4678452  69.1565106  39.8437625  77.0898763  69.8781268
  38.7290986  77.2805813  68.6276009  38.5511096  75.2643863  69.8984731
  37.7056087  74.5151547  69.4151530  38.8376063  75.2430733  71.1781229
  37.7707416  74.7026309  72.0214527  37.4076264  75.4984500  72.6171913
  36.8660341  74.2174671  71.5758760  38.1581598  74.1973568  73.2972661
  37.1931088  74.0973794  73.8937795  39.0397804  75.2092645  74.0973823
  38.6392401  76.2624077  74.1369169  39.0733949  74.8110901  75.1183368
  40.2997233  75.2392607  73.4873701  41.6847583  75.5376105  74.1527722
  41.5833404  74.7342854  75.5363089  41.7071707  73.3280059  75.5985493
  40.9742830  72.8110021  74.9318853  42.7292617  73.0193262  75.2903802
  41.3139612  72.8766490  77.0148949  40.3398770  73.3358862  77.1861460
  41.1583504  71.8117107  76.9904850  42.2088130  73.2115141  78.1974970
  41.8757047  72.2715924  79.3087176  42.0926309  72.7266820  80.2700448
  42.4491729  71.3518892  79.2075252  40.8179435  72.0570347  79.2960405
  41.8899473  74.5992098  78.6728234  42.2036351  74.7318665  79.7013596
  40.8150248  74.7262196  78.6069419  42.3426026  75.3589441  78.0360390
  43.6571742  73.0117438  77.8748598  44.0086450  73.6713550  77.0831946
  43.7701955  71.9969966  77.5199653  44.3104519  73.1448070  78.7318148
  42.6627613  74.8798022  73.2807279  41.8301879  76.9723382  74.4492090
  38.6652410  72.9800069  72.8595756  38.7255187  72.0200271  73.6257768
  38.2698694  71.9370374  74.7597842  36.0794411  74.6112724  61.8115960
  35.3118687  73.9109007  61.4457751  34.6982261  74.3216987  60.6137179
  35.9081511  73.1257533  61.0556432  34.5289962  73.2462272  62.5577083
  33.7500328  73.9722810  62.8073407  34.0338544  72.3268952  62.1643076
  35.3421801  73.0510522  63.8496558  35.7726209  74.0515735  64.0906080
  34.6999872  72.7970934  64.7191188  36.4394967  71.9848506  63.8010026
  36.0740963  71.0285958  63.3651743  37.2623556  72.3176138  63.1420968
  36.9901424  71.6514682  65.1951914  36.1897563  71.1887128  65.8192610
  37.7579666  70.8707877  65.0226368  37.6485178  72.8417983  65.9174743
  38.2985030  73.4027899  65.2168050  36.8789682  73.5720721  66.2628612
  38.4504571  72.4417965  67.1670170  38.9002666  73.3675118  67.5943967
  37.6911541  72.0453944  67.8806555  39.5845412  71.4042186  67.0142207
  39.2201981  70.5078673  66.4771324  40.4212541  71.8513152  66.4312553
  40.1652714  71.0086369  68.3876260  41.2557138  70.8030507  68.3138834
  40.0298361  71.9337976  68.9899435  39.4955507  69.7768643  69.0327648
  38.4070351  69.8405532  68.8192756  39.8684965  68.8577191  68.5214708
  39.6785192  69.6578230  70.5645951  39.1448437  68.7393332  70.9067847
  40.7579550  69.5673375  70.8118083  39.0771106  70.8438912  71.3350442
  39.3801823  71.8034302  70.8621360  37.9775109  70.7524240  71.2303443
  39.4789594  70.9288554  72.8333016  39.2488862  69.9793766  73.3120978
  40.5735354  71.1102966  72.8680791  66.0997731  47.7618056  62.2813974
  66.3970308  48.7898961  62.5797394  65.8571442  49.5016497  61.9136006
  66.1025979  48.9736953  63.6342014  67.9136410  48.9341601  62.4663677
  68.2205136  48.7961491  61.4375900  68.2619671  49.9486491  62.7357981
  68.7439513  47.8361696  63.1287738  68.3223926  46.8489246  62.8308865
  69.7728457  47.9304314  62.7232746  68.8106506  47.9729572  64.6418400
  69.4259552  48.8595256  64.9362038  67.7485278  48.1607781  64.9199557
  69.2798240  46.7241869  65.4242173  69.5352961  47.0521820  66.4577252
  68.4330897  46.0295806  65.5098980  70.3214403  45.7860632  64.7955589
  70.0200519  45.2786242  63.8796013  71.0022793  46.4309007  64.2461957
  70.9223391  44.7098328  65.7731169  70.1975794  43.8804940  65.9130701
  71.8296392  44.2623247  65.3026588  71.3222172  45.1795072  67.1950189
  71.9680825  46.0658971  67.1697848  70.4574236  45.4806947  67.8049406
  72.1674617  44.1893027  67.9892712  71.6558561  43.1956802  67.9641812
  73.0968721  44.1170864  67.3796611  72.4371925  44.8015808  69.3995118
  72.7452944  45.8496075  69.2879017  71.5367634  44.6750116  70.0308635
  73.5606862  44.3328969  70.2929597  73.0984165  43.4822490  70.8876191
  74.3997178  44.1188121  69.5811766  74.4227577  45.1158740  71.1923332
  75.3962222  44.5636968  71.2445045  74.7713338  46.0038703  70.6763475
  73.7740162  45.0969770  72.5709007  73.2540220  44.1339543  72.8461019
  74.6038101  45.2673113  73.2716851  72.7601156  46.1443476  72.6029852
  72.4509482  46.8052536  71.6387177  72.2825800  46.1159788  73.8455233
  71.2516086  46.9273360  74.4160754  71.4988882  47.3998125  75.3750627
  71.4405804  47.8794461  74.2508197  69.7518409  46.6840222  74.1139271
  69.1271607  47.6023576  74.3793618  69.4089043  45.7445946  75.1020447
  69.8267107  46.0980327  76.0591550  68.3370396  45.8398384  75.0948901
  69.9473265  44.5475270  74.6179287  69.2377771  43.2546335  75.0777441
  70.3744016  42.7483308  76.0648901  71.7325015  42.6411484  75.6616720
  72.1998540  41.7889311  76.2068474  71.7901675  42.3675281  74.5784427
  72.5872304  43.9369002  75.9004886  73.5787512  43.6652010  75.5615576
  72.1966843  44.7230008  75.2614487  72.7573486  44.5762131  77.2776271
  73.9298915  45.5047104  77.2337503  73.8372905  46.2757485  76.4697548
  74.8461906  44.9573031  77.0189621  74.0583646  45.9750652  78.1951007
  72.9824772  43.4714548  78.2628863  73.8395669  42.8928049  77.9401579
  72.1187752  42.8037168  78.2823134  73.1725877  43.8258371  79.2568399
  71.5475661  45.3369852  77.6657445  70.7122075  44.6344624  77.7664665
  71.2891594  46.0429394  76.8898134  71.6698499  45.8608749  78.5985666
  68.0662599  43.6469052  75.9084280  69.0442977  42.3681161  73.9111813
  69.5649810  46.2729845  72.7476661  68.3596308  46.1570124  72.2291970
  67.3015236  46.2073431  72.8261238  64.9484917  40.7370339  60.8664023
  66.0942880  40.5900460  61.4187889  66.1794398  40.1159645  62.2370384
  66.2913137  40.3866451  60.2845361  67.2912850  42.7014712  62.2801797
  67.0210723  43.7888776  61.7197694  66.7586703  43.4626940  62.9719952
  68.6797337  43.1264850  62.5181028  69.4557056  43.1272293  61.7332036
  68.6267295  44.2360441  62.7036949  68.7673499  41.8921471  63.3325395
  68.4842900  41.0754305  62.6408881  69.8133215  41.7058804  63.4982217
  67.8581248  41.7799652  64.5639890  68.0028742  42.6977876  65.1567906
  66.7559562  41.6449818  64.4416539  68.1544331  40.5181434  65.3262250
  67.7370805  39.7100896  64.6854213  69.2515157  40.3452769  65.4033224
  67.4438436  40.5631288  66.6770887  66.5429076  41.1835996  66.6745084
  67.0030122  39.6051105  66.9905888  68.3115796  41.1931915  67.7390727
  69.2622934  40.6257234  67.8666013  68.6195193  42.1918302  67.3983367
  67.4956809  41.4792778  69.0009705  66.4123671  41.5158403  68.8566663
  67.2256682  40.7405103  69.7067587  68.3086361  42.1838665  70.0374068
  67.7911908  41.9937436  71.0174863  69.3459603  41.7834961  70.1702315
  68.2716762  43.6206868  69.6296404  69.1239820  43.8898358  68.9743427
  67.3259370  43.7943677  69.0626102  68.3204363  44.3885902  70.8969743
  67.4032322  44.1523796  71.5067395  69.1920969  43.9809081  71.4673901
  68.4842367  45.8749480  70.7397253  69.4443043  46.2302365  70.3144777
  67.6740831  46.2970726  70.1117740  63.5774467  71.8816504  59.4596290
  62.6971867  71.9866581  60.1107657  62.8348783  72.9268358  60.6417417
  61.7823168  71.9147972  59.5079824  62.5271922  70.9060157  61.0935799
  62.7875671  70.0624523  60.4629956  63.2704216  71.1035166  61.8657679
  61.1026655  70.5831943  61.5227113  60.6745889  71.4655006  62.0137927
  60.5982601  70.3015311  60.5718337  60.9024179  69.4220347  62.4642308
  59.9083855  68.9200430  62.4344168  61.4167429  68.6086907  61.9199593
  61.3030967  69.8171746  63.9478721  60.7065954  70.6100482  64.3902917
  60.8761308  68.9204642  64.4537730  62.8269939  70.3022197  64.2805385
  63.5409651  69.6299413  63.8433809  63.2598432  70.9398896  63.6058873
  63.4845857  70.7851767  65.6802851  62.7006432  70.5742314  66.2970126
  64.4411163  70.3568642  66.2051741  63.7677768  71.9916311  66.2264778
  64.0529885  71.6705223  67.3041232  64.5789576  72.0043036  65.4519432
  62.4107260  72.5703158  66.0310762  62.7561849  73.5835228  66.0585598
  62.0112896  72.3346351  65.0092608  61.3706974  72.2129466  67.1240845
  60.5448751  72.9179501  66.9708133  60.8908789  71.2186397  66.9433760
  61.8786997  72.2720958  68.5808264  62.7505195  71.6065921  68.7785464
  62.2100542  73.3085110  68.8161849  60.7555279  71.8489560  69.5309947
  59.8678787  72.4753532  69.2704019  60.4923435  70.7836283  69.3566486
  61.0726887  72.0394175  71.0272853  61.7377490  72.9152290  71.1733906
  60.0981665  72.1950463  71.5407678  61.7397073  70.8368352  71.7002667
  62.3879201  69.9766162  71.1463373  61.3968290  70.8110068  72.9723820
  61.9595949  69.7438748  73.7483889  61.1653515  69.4837051  74.4507425
  62.1668530  68.8160729  73.1625902  63.2442727  70.1806256  74.5341552
  63.5412730  69.3268973  75.2171736  63.0504653  71.3962814  75.4614962
  62.5274333  71.1151534  76.3969466  64.0836044  71.7200432  75.7282154
  62.3360883  72.4503885  74.8346778  63.0711122  73.6657072  74.1107883
  64.0211670  74.1788296  75.2729227  63.4694289  74.4539469  76.5517165
  62.6815825  75.2415367  76.4493555  62.9955213  73.5552009  77.0095481
  64.5993542  74.9547899  77.4823158  65.0971849  75.7446301  76.9321843
  64.0894263  75.3947770  78.3259416  65.6361620  73.9465913  77.9929098
  66.7155585  74.6097838  78.8063745  66.3089181  75.2783567  79.5396599
  67.4256521  75.1810275  78.2206165  67.3068322  73.8458764  79.3149849
  66.3238552  73.2501726  76.8463749  66.7648750  73.9921771  76.1842785
  65.6438557  72.6723096  76.2161172  67.1333177  72.6096399  77.1921180
  64.9237965  72.9648553  78.8812634  64.1181299  72.4440292  78.3693081
  64.4566389  73.5061641  79.6990407  65.5951334  72.2100622  79.2838068
  63.9306026  73.2299227  72.9933747  62.0118289  74.6306366  73.8070600
  64.3059089  70.6049662  73.6275672  64.8616601  69.5790616  73.0683338
  64.6025400  68.4824820  73.3154548  69.7242563  71.7961584  61.4669755
  69.0690324  71.0087135  61.8959967  68.9740605  70.1555241  61.1926407
  69.5352141  70.6397920  62.8347557  67.6906955  71.6120621  62.1384291
  67.8610996  72.6443580  62.5174074  67.1794477  71.7298245  61.1527258
  66.8111127  70.7382652  63.0546454  65.7798651  71.1449817  63.1260740
  66.7072232  69.7442070  62.5603044  67.3600343  70.5174374  64.4808897
  66.6068666  69.9434231  65.0686212  68.2644980  69.8708698  64.4163293
  67.7095275  71.8222529  65.2278115  68.6311964  72.2859142  64.8021681
  66.8931178  72.5615188  65.1655868  67.8402572  71.6761787  66.7364235
  67.7665327  72.6379768  67.2683498  67.1409464  70.9087626  67.1297056
  69.1823764  71.2519947  67.0603323  69.1847871  70.3058750  66.4218757
  70.0144543  71.9063658  66.6829301  69.4831034  70.9447308  68.5352833
  70.5828304  70.8210815  68.4949882  69.4657386  71.6921848  69.3113752
  68.6291802  69.7720415  69.0173575  68.2672942  69.3087290  68.0797969
  69.1362285  68.8679327  69.3912545  68.1670872  69.6879704  70.4667948
  69.0478475  69.5280047  71.1643446  67.6096770  70.5974933  70.5173638
  67.2733613  68.5276239  70.7749309  66.4507879  68.4598237  69.9879201
  68.0854719  67.7500623  70.8403155  66.4436703  68.2501530  71.8856421
  65.7359057  67.4404182  71.4874351  67.1700284  67.7524472  72.5693625
  65.8474057  69.6455305  72.0493861  66.6428941  70.3212133  72.3658964
  65.2599819  69.8882084  71.1311111  54.7376847  85.2201358  60.4810987
  54.4729152  84.5155216  59.6530836  55.1369647  85.3793268  59.4457215
  55.1011756  83.7304784  59.1662091  54.1938299  82.8481580  59.9623260
  53.6102121  83.4135165  60.6190960  53.5142131  83.0084863  59.1995813
  54.8452827  81.3063049  60.9517012  54.0020098  81.6006912  60.3034450
  56.2261336  80.2195038  62.4405891  54.0456216  81.0985500  61.9054719
  53.8178492  82.1755146  62.1656841  53.3824451  80.2966381  61.5294256
  55.2713380  81.1912641  61.6215280  55.8454123  79.9086959  61.0266245
  56.4973729  81.5045104  61.3863454  55.2802963  81.6892079  63.4216685
  56.2303531  81.8840530  63.9020747  54.9649825  82.7182636  63.6848206
  54.9073661  80.6786859  64.4650366  55.4434248  81.0630409  65.3821921
  53.8230684  80.8932850  64.5204933  55.3219607  79.2058826  64.1790585
  54.6840489  78.7601157  63.3882620  56.3503994  79.0270182  63.7812879
  55.3921203  78.4569423  65.4772127  56.0841336  79.0409449  66.1319972
  54.3507578  78.5134999  65.8548310  55.9068147  77.0110122  65.3989980
  55.0584692  76.3991318  65.0223298  56.7775122  76.8796351  64.7167357
  56.3308323  76.4836164  66.7834755  57.0375298  77.2027538  67.2638990
  55.3914321  76.4355522  67.3730239  56.9405786  75.0694140  66.7685313
  56.3072686  74.4567823  66.0875414  57.9504191  75.0934337  66.3035615
  56.9187458  74.3322783  68.1479184  55.9084559  74.3916771  68.5980952
  57.1667250  73.2638997  67.9575227  57.9067873  74.8817389  69.1906382
  58.8913323  75.5347322  68.9030858  57.5500536  74.5390352  70.4501157
  58.4058115  75.1409989  71.4699546  58.3477645  74.5419168  72.4141519
  59.4735708  75.1115230  71.1703972  57.9034114  76.5484526  71.9596675
  58.5653388  76.9078092  72.7965393  56.5185601  76.3292411  72.6195334
  55.9479987  75.7534597  71.8633611  56.6820573  75.6707497  73.5063927
  55.7810683  77.5242350  72.9107665  55.8817409  78.2505587  74.3095891
  56.9061031  77.3124018  75.0908818  58.0243180  77.7529885  75.8246508
  58.8240875  76.9875938  75.9237132  58.5275437  78.4786980  75.2812478
  57.7044773  78.4663549  77.1219550  58.6744098  78.7469899  77.5366477
  57.1908138  79.4123539  76.9372152  56.9828610  77.5903986  78.0974929
  55.4867708  77.6894512  77.9923515  55.1865870  78.7222597  77.9090340
  55.0277284  77.2199295  78.8469650  55.0732087  77.2390796  77.0794096
  57.4151204  78.0338932  79.4313062  58.4899586  77.9586272  79.5381439
  56.9391941  77.4193303  80.1791586  57.1664782  79.0740850  79.5610193
  57.3675859  76.1526519  77.9150105  56.7388653  75.5165233  78.5139174
  58.4074005  75.9890568  78.1640083  57.2284839  75.8608906  76.8705736
  56.4320726  79.6068060  74.1287956  54.6048479  78.1582999  75.0545597
  57.7342754  77.4996044  70.8762727  58.8008006  78.2133373  70.5967483
  59.8539021  78.1041617  71.1522056  57.9331558  76.2883292  56.9935234
  58.1618100  77.2527225  57.4592750  58.6793761  78.0054405  56.8320909
  57.2077364  77.4762837  57.9438228  59.1227553  76.8166591  58.4334200
  58.5401495  75.9780358  58.8867543  60.0663620  76.4642273  58.0180138
  59.8409758  77.8320968  59.2318034  60.7654634  78.3063382  58.8998963
  59.0223854  78.2756449  59.6578143  60.4775139  77.4017959  60.4508040
  59.8029673  76.5786857  60.4022935  61.4616903  76.9772302  60.1853172
  60.4840720  78.3718886  61.6447910  61.0550671  78.3462773  62.5405768
  61.4564530  78.7860080  61.4299167  59.4363583  78.6684561  62.7980937
  58.7143462  78.6238831  62.1000582  58.6912318  78.0955740  63.4036092
  59.9363013  79.1336856  64.0665317  60.5255558  78.4120965  64.6526712
  60.6788152  79.7882861  63.6720440  58.9006781  79.4574282  65.0098677
  58.1460691  80.0478766  64.5374504  58.3080202  78.5876506  65.3109262
  59.6675693  80.0613964  66.0837331  60.2815649  79.2801955  66.5617370
  60.4387206  80.7363158  65.7357667  58.7108442  80.8381529  66.8582937
  58.4715137  81.8099798  66.3522654  57.7845671  80.2838619  67.1070253
  59.4177865  81.1889888  68.0813996  60.2020276  81.8869283  67.8628077
  58.7091906  81.8309251  68.4600937  59.7110613  80.0848731  69.0683789
  60.6701646  79.6145190  68.7787063  59.8158798  80.5881871  70.0152156
  58.5377590  79.1690565  69.4406218  57.6373112  79.7519934  69.7337818
  58.3933004  78.5788703  68.5320694  54.0772605  80.0970847  57.8670106
  53.3172142  80.7690304  58.1001580  53.7135069  81.7109187  58.1734991
  52.9191271  80.8417833  57.1145536  52.5181794  80.5610827  59.2273391
  52.0186253  79.6746909  59.1923879  53.3982522  80.0929050  59.6681868
  51.5747444  81.7186742  59.6337076  51.8931621  82.6717256  59.3861952
  50.7065876  81.9204181  59.0209789  51.4211537  81.8701940  61.0802935
  51.3622294  80.8440219  61.4163919  52.3331554  82.2312776  61.3728772
  50.8872002  83.0696181  61.8266787  51.1859574  84.0980420  61.5889022
  49.8254309  83.0072654  61.6207187  51.2930781  83.0580787  63.2950946
  52.3812396  82.9295411  63.5086965  51.0447748  84.0869681  63.6456546
  50.4053404  82.0403737  63.9812718  49.5253046  81.8850905  63.3162089
  50.9068870  81.0606492  64.1063086  49.9073692  82.5879334  65.3043872
  50.7641694  82.5956953  66.0135376  49.5689871  83.6325012  65.1133619
  48.7692498  81.7924041  65.9340359  47.8859943  81.7356367  65.2620618
  49.1055079  80.7465166  66.1160713  48.3501467  82.3696132  67.2820830
  49.1421029  83.0342496  67.7050433  47.4425396  82.9928509  67.1222891
  48.0587953  81.2162272  68.2492952  47.1397230  80.7016170  67.8985293
  48.8970498  80.4832417  68.2280765  47.9867563  81.6512752  69.7037577
  47.9556485  80.7699724  70.3836832  48.9438929  82.1960274  69.8808222
  46.8290723  82.6206200  69.9606048  47.1034896  83.2841085  70.8044677
  46.6844266  83.2562488  69.0652375  45.5195435  81.9067642  70.3183253
  44.4112901  82.3133452  70.0387921  45.7939709  80.8520206  71.0697027
  44.7113513  80.0997431  71.6648344  44.0598523  80.7509324  72.2746568
  44.1030338  79.5959548  70.8829133  45.3211529  79.0165480  72.5834817
  44.5557251  78.3304991  73.0289018  46.0259228  79.6705671  73.8103996
  46.8776341  80.2760541  73.4575394  45.2461514  80.3095974  74.2725462
  46.5126773  78.7531465  74.7561116  46.3681939  78.8638035  76.3224621
  47.5722575  79.8443555  76.5177267  47.3179670  80.9797503  77.3034669
  46.3665279  81.4798864  77.0056509  47.2569296  80.6334159  78.3633039
  48.4958766  81.9522517  77.1820854  48.2827689  82.8057211  77.8006799
  49.3305422  81.4221081  77.6332015  48.9545794  82.4511345  75.8184814
  49.6027046  81.3202047  75.0701199  50.5451533  80.9755011  75.4789908
  49.8030653  81.6101601  74.0544234  48.9014449  80.4690537  75.0614256
  49.8895548  83.5722493  76.0898715  50.6877497  83.2729877  76.7551210
  49.3464218  84.3711827  76.5801556  50.3081637  83.9551290  75.1686760
  47.8330330  82.9841791  74.9689225  47.1701722  82.1795797  74.6421033
  48.2032454  83.4991814  74.0838996  47.2438388  83.6859778  75.5340386
  45.0615752  79.4863802  76.6123732  46.6560976  77.6247752  77.0605252
  46.2080508  78.3006771  71.7396090  45.5890955  77.4426572  70.9217624
  44.5041642  76.9502861  71.0996903  48.4348381  78.5961517  56.5417311
  48.2839664  79.6660275  56.6551732  49.0023966  78.9930908  57.0726494
  48.9696526  80.2445854  56.1079914  48.3328271  80.6852692  57.7331581
  49.0284686  81.5663634  57.5146092  47.3149339  80.9118208  57.4197709
  48.6121099  80.1254161  59.1057509  48.3535876  79.0504190  59.1407876
  49.6661760  80.1411918  59.4784562  47.7947414  80.9836936  59.9995890
  48.0424860  82.0514262  59.8165632  46.7284955  80.8082393  59.6932499
  48.0828013  80.6036331  61.4515583  49.1630592  80.6093895  61.6625629
  47.6336471  81.4089433  62.0910416  47.4379276  79.2226136  61.7527664
  46.4418828  78.8152816  61.5099510  46.6577125  79.9221057  61.4597749
  47.6062653  78.7452939  63.2227168  48.6801281  78.4949390  63.3879986
  47.3886524  79.5865694  63.9100746  46.8202449  77.4577582  63.6146855
  45.7179669  77.5971174  63.6665825  46.9890393  76.6813823  62.8382185
  47.2167215  76.9007890  64.9887840  46.9658389  75.8159668  65.0616784
  48.3161480  76.9361178  65.1472825  46.4408423  77.6273325  66.0887837
  46.6667977  78.7173027  66.1337072  45.3442150  77.5536593  65.9065172
  46.7992059  77.0326860  67.4270370  46.4907360  75.9640622  67.5041189
  47.9127478  77.0530603  67.5124754  46.2371802  77.8570400  68.5575802
  46.7908700  78.8249688  68.6151507  45.1530462  78.0707171  68.5356489
  46.5279391  77.1219589  69.8137162  46.6527977  76.0108785  69.7225001
  47.4538536  77.6529718  70.0955968  67.5014859  33.8336331  63.8627705
  67.3662048  34.7462851  63.2225409  66.3791500  34.1384982  63.1649073
  66.3006773  34.8324381  62.9486488  68.6567905  34.7175811  61.8293333
  68.3039199  35.2309992  60.8513322  69.2287676  35.0322771  62.5745690
  69.6076154  33.3740841  61.0452765  69.0635828  32.6969354  60.3666047
  70.0192921  33.6106213  60.0453453  69.8174269  31.9058722  61.7339006
  69.0852004  31.5003433  62.4940264  69.7887019  30.9945149  61.0664560
  70.9787835  32.2318638  62.5479070  71.6795549  32.6396154  61.7945362
  70.6428006  33.0560182  63.2266924  71.5464388  31.0491985  63.2534396
  71.1142899  30.1396676  62.7903921  72.6384661  31.0849959  63.0756228
  71.2807460  31.0941546  64.7480920  71.8259264  31.9278745  65.2163615
  70.1781409  31.1445520  64.9075028  71.7827143  29.8849548  65.4577428
  72.6937006  29.5893872  64.9023686  72.1193721  30.0238271  66.4926946
  70.5837055  28.9715342  65.5024771  69.8572692  29.0846370  64.6885613
  71.0191365  28.0864844  65.2846299  69.8563864  28.6471802  66.7395037
  70.5649871  28.2186608  67.4842585  69.6043421  29.6983718  66.9562651
  68.6843034  27.6817656  66.4371693  67.9211600  28.1772315  65.7943367
  68.9813314  26.7552678  65.9037533  68.0275441  27.2383360  67.7282293
  67.6127858  26.2054027  67.6663355  68.8043788  27.2546767  68.5296217
  66.9337061  28.2484010  68.0556241  67.4282728  29.2404050  68.1118189
  66.1747054  28.2536748  67.2474987  66.3042605  27.9272383  69.3888439
  66.5175564  26.9209258  70.0343802  65.4710345  28.9236573  69.7371401
  64.8028972  28.6685383  70.9774165  63.8982563  29.2900919  71.1532779
  64.3003110  27.7506747  70.7792026  65.6564646  28.8404128  72.2759421
  66.4494084  28.0547601  72.3922396  64.7401723  28.6360721  73.4702526
  63.8512043  29.2942886  73.5166881  64.3652450  27.6690472  73.2241997
  65.5005993  28.6244382  74.6680751  64.8511661  27.9870503  75.9642808
  65.8922681  28.4544690  76.9841427  66.1102074  29.7990131  77.2642375
  65.1450766  30.3466562  77.3565311  66.6329853  29.7988001  78.2363676
  67.0010285  30.4962174  76.2242064  66.5707031  30.3640441  75.2254093
  66.9869276  31.5448320  76.4832104  68.4644962  30.1206619  76.2054981
  68.6245178  28.6810327  76.5455950  68.1709258  28.4886286  77.5143019
  69.6511120  28.3657151  76.5791099  68.0121378  28.1270462  75.8319779
  69.1443465  30.9952645  77.2006936  68.6370791  30.8807988  78.1544981
  69.0756183  32.0481176  76.9378150  70.1760554  30.7379236  77.3568566
  68.9167130  30.2993122  74.8001907  69.9582809  30.0495053  74.6862133
  68.7604772  31.3182622  74.4621104  68.3321268  29.6111016  74.1726606
  63.5290552  28.6350873  76.1998177  65.0600188  26.5338745  76.1066426
  66.1598294  30.1819251  72.3746487  67.3580739  30.3777693  71.8594562
  68.1253553  29.5255616  71.4736071  65.5000600  27.1247586  60.5226592
  66.2584492  27.9025996  60.3797476  67.2517432  27.5720141  60.7204312
  66.2544015  27.9649454  59.2996548  65.7335304  28.9976173  61.2552397
  66.5538530  29.7024385  61.2987945  64.8127344  29.3698043  60.7766220
  65.3835883  28.6628959  62.7074281  64.6864076  27.8113129  62.7592417
  66.3087624  28.4725485  63.2494343  64.8588083  29.8022691  63.5409527
  65.7174323  30.4678959  63.7671437  64.1570595  30.3491570  62.8870037
  64.3402137  29.4371691  64.9374145  63.8763233  28.4706821  65.1033776
  65.1849686  29.2670809  65.6160630  63.4327373  30.5166302  65.5093191
  62.4999020  30.6252770  64.9020594  63.1688800  30.1485147  66.5261570
  64.1870269  31.8379031  65.6789653  64.7196277  32.1309272  64.7494994
  63.4722100  32.6519789  65.9168995  65.1885207  31.7479324  66.8370858
  64.6156901  31.6999131  67.7918998  65.8379866  30.8538623  66.7476988
  66.1098551  32.9498205  66.9603069  66.5280717  33.2255155  65.9713297
  65.4200079  33.7815553  67.1795401  67.2590006  32.7100923  67.9925101
  68.0862469  32.1989847  67.4903474  67.8792966  33.5695001  68.2739227
  66.8562603  32.1976069  69.3863572  66.0412259  32.8498454  69.7934989
  66.5055643  31.1534731  69.3478120  68.0414854  32.2108259  70.3620723
  68.8726479  31.5947084  69.9855441  68.4781488  33.2201733  70.3894479
  67.6377895  31.8479222  71.8024917  68.5020286  32.1005546  72.4514914
  66.7257542  32.3801693  72.1584393  19.3671362  62.2422319  61.1557986
  19.3720293  61.1872251  61.0337335  18.5074362  61.3675234  61.6876211
  19.0457211  60.6530983  60.0979840  20.3208646  60.1854823  61.3833040
  20.0030085  59.2158345  61.5804616  20.8157902  60.0074149  60.4078922
  20.9168553  60.5496835  62.6448933  21.8961910  60.1484292  62.3344831
  20.7955043  61.6544544  62.6480544  20.4434623  59.8209761  63.9180027
  19.5716714  60.2040265  64.4933279  20.2234981  58.7535087  63.7066626
  21.5095336  59.9713848  64.9426235  22.3835923  59.4966020  64.4587258
  21.6202703  61.0816788  65.0482505  21.1579677  59.2976473  66.2620718
  20.3065066  59.8390510  66.7214449  20.8242662  58.2412398  66.0921144
  22.2973291  59.3451775  67.2859603  21.9609572  58.7290153  68.1453977
  23.2152040  58.8967056  66.8585492  22.6731387  60.7391137  67.8128053
  23.0625009  61.3859043  66.9933150  21.7411960  61.2136833  68.1950650
  23.7831008  60.6716785  68.8905240  23.6087461  59.8213352  69.5709766
  24.7433114  60.4649186  68.3627366  23.9105588  61.9834286  69.6863573
  24.9561449  62.3392278  69.7993923  23.4211099  62.7277766  69.0260517
  23.2488120  61.9701553  71.0817331  22.2187219  61.5727878  70.9271402
  23.7559747  61.2219870  71.7192673  23.2813465  63.3686995  71.7697813
  24.3222845  63.7649447  71.7957854  22.7272353  64.0774560  71.1095040
  22.6630288  63.4889248  73.1969947  23.1737071  62.9044764  73.9770227
  22.6354750  64.5575254  73.5132963  21.2309453  63.0479004  73.1710007
  20.5897828  62.9886634  72.1604901  20.8482142  62.6630487  74.3531196
  19.5589067  62.0498199  74.4271825  19.2653485  62.3362350  75.3563527
  18.7528578  62.4920069  73.8024215  19.5557782  60.5142348  74.4665645
  18.5178932  60.1711416  74.6839894  20.2682960  59.7623489  75.6228699
  19.5125543  59.1086311  76.1387401  20.9918550  59.0844230  75.1331350
  20.8724016  60.6401128  76.5769319  21.7903367  59.9732005  77.6960781
  23.1249625  59.6442609  76.8853879  23.9544256  60.7409157  76.4781428
  23.4587361  61.7322478  76.6129761  24.8712201  60.7547682  77.1028614
  24.3899848  60.7023143  74.9915243  23.4953298  60.6833805  74.3825325
  24.9117690  61.6345203  74.8099251  25.3291542  59.5947260  74.5786450
  24.6379837  58.2851044  74.7069255  25.3030286  57.4876870  74.4115986
  23.7329072  58.2613404  74.1116442  24.3860372  58.1353024  75.7572669
  26.4849705  59.5463239  75.5173974  27.0732376  60.4668937  75.5187375
  27.1502209  58.7435425  75.2377089  26.1922028  59.4022920  76.5533881
  25.8819926  59.8182476  73.2013171  26.6880766  59.1132914  72.9780805
  26.3380543  60.8033028  73.1409709  25.1263193  59.7092155  72.4405370
  22.0885843  61.0427490  78.6747749  21.1801342  58.7343202  78.2407074
  20.0171753  60.2458512  73.1427936  20.1164096  59.0605813  72.6523940
  19.7501986  58.0265561  73.1206215  23.4549210  54.9140577  61.7066599
  22.4222705  54.7609031  61.9694734  23.1833007  54.3532657  62.5242290
  21.3147464  54.0880135  61.7107503  21.9843901  53.6041365  62.1360633
  22.6004376  53.3553206  61.1656690  22.4559959  52.6447159  62.2838289
  21.5053040  54.7362451  63.3587870  22.3125452  55.1913152  63.9624694
  20.9417966  55.5005826  62.8104464  20.4459441  54.0226161  63.9830192
  19.7959886  53.5229896  63.2199311  20.8575303  53.3300725  64.6722902
  19.8826581  55.0680517  64.7570152  20.6400748  55.6915720  65.2395151
  19.7072536  55.5344301  63.9308634  18.5650742  54.7922170  65.2411442
  18.2068856  55.5738587  65.9188112  17.9046024  54.3200044  64.4720737
  18.7306497  53.8829913  66.2250733  17.8287233  53.4887057  66.6968925
  19.0642595  53.0554745  65.5068847  19.7259259  54.4835400  67.2665212
  20.0667375  53.8834662  68.0944065  20.6811718  54.5670249  66.8003172
  19.3398590  55.5172601  68.2449240  19.4579503  56.3067464  67.4869104
  18.3672475  55.2143372  68.6531308  20.1147418  55.6475150  69.5557993
  20.1876106  54.8032052  70.2399191  21.0811323  55.7337600  69.2989312
  19.8948003  56.9439103  70.2710866  19.4653957  57.5583343  69.4574375
  19.2212220  56.5566401  71.0567936  21.0606051  57.7085499  70.9054586
  21.6008291  57.1178486  71.6807669  21.7345822  58.1088015  70.1174609
  20.8486053  59.1088230  71.3806704  21.8700592  59.5080640  71.5720459
  20.3373560  59.6358395  70.5618948  57.0959025  26.8941242  61.5398286
  57.1124892  27.6070203  62.3744534  57.7900522  28.4486385  62.4861823
  56.1609241  28.1626294  62.1652254  57.2973681  26.8791626  63.7004764
  56.8943716  27.6629780  64.3728464  56.8563686  25.8473381  63.8108273
  58.4735344  26.1614111  64.2610701  58.6275537  25.3525405  63.4996510
  59.1031525  27.0595984  64.2539587  58.4015734  25.5996496  65.7201668
  59.4309463  25.2455723  65.9481016  58.1418175  26.4690426  66.3645435
  57.5048787  24.3957066  66.1116817  56.4476364  24.5442382  65.9478323
  57.7382129  23.5201938  65.4866497  57.5469393  23.9898350  67.5952630
  56.7477002  23.2261505  67.7487121  58.5066943  23.4657876  67.7679196
  57.2116131  25.1155746  68.5970629  58.1275766  25.6507340  68.9263626
  56.5869077  25.8708165  68.0588467  56.4169734  24.5770898  69.8135666
  56.1045468  25.4102793  70.4765379  55.4663494  24.1318173  69.4293630
  57.1286799  23.4416814  70.5957575  56.4127721  23.0280185  71.3441578
  57.3638369  22.6426039  69.8580363  58.4287146  23.8309331  71.3267136
  59.1537602  24.2545563  70.5994152  58.2030949  24.6277939  72.0606645
  59.1456765  22.7169952  72.1192809  60.0332135  23.2112563  72.5854519
  58.5017519  22.3099688  72.9303010  59.7014903  21.5775294  71.2692819
  58.8843814  21.0572474  70.7293487  60.3476964  22.0385041  70.4946346
  60.4171877  20.4947872  72.0994478  59.9794763  20.3601339  73.1087956
  60.3802652  19.5400341  71.5479581  61.8768700  20.6976293  72.2314829
  62.6804015  20.6164588  71.3269213  62.1049248  20.9169307  73.5249412
  63.3206616  21.5583669  73.7918425  63.5358157  21.4216842  74.7819852
  64.1135791  21.0583028  73.1399692  63.5644154  23.0174158  74.4953152
  64.6036366  22.8552129  74.7998791  62.9951837  23.1703590  75.7525766
  63.4392484  22.3464370  76.3732349  63.3726503  24.1940692  75.9858706
  61.6544206  23.0409921  75.3755119  60.7486959  22.8326125  76.5799813
  59.3636404  23.1855855  75.8643247  59.2810226  24.5649936  75.4063739
  59.5700325  25.2643651  76.2293673  60.0035795  24.7721617  74.5680797
  57.8431043  25.0191043  74.9679156  57.9461167  26.0607495  74.7002424
  57.5754183  24.5042820  74.0500157  56.6915470  24.8791225  75.9686396
  57.0198853  25.5613469  77.2489671  57.0065133  26.6303497  77.1444911
  58.0176894  25.2607385  77.5782292  56.2949923  25.2573611  77.9943349
  56.4996766  23.4341446  76.2894354  55.6919340  23.2852121  76.9867738
  57.4382291  23.0925138  76.7408818  56.3412484  22.8227913  75.4108255
  55.4217355  25.4825752  75.4524170  54.6407973  25.4915092  76.2065373
  55.0861683  24.9396421  74.5805735  55.6031464  26.5091037  75.1786570
  60.8955420  21.4032426  76.9467299  61.0599195  23.8394599  77.6210394
  62.9948029  24.1470383  73.7234639  63.3029863  25.3504864  73.4216853
  63.6165350  26.1101927  74.2611895  59.6021044  26.0098555  60.9621928
  60.1177542  26.6236166  60.1906687  59.8957829  26.1991968  59.1885359
  59.7068220  27.6546983  60.2481086  61.6239205  26.6482690  60.4355773
  62.0056040  25.6065080  60.5565515  62.1448241  27.1431126  59.5827914
  62.0016294  27.3917663  61.7008964  63.0965752  27.5810877  61.6617512
  61.4867004  28.3736884  61.7560398  61.6669366  26.5684965  62.9401624
  60.6102078  26.2687445  63.0047064  62.3364498  25.6746731  62.9406518
  61.8944006  27.3757486  64.1883668  62.7741566  27.9267327  63.8341060
  61.0925146  28.0893189  64.4163454  62.1470406  26.4672114  65.3730446
  61.4259858  25.6268303  65.3416148  63.1341522  26.1051316  65.0567290
  62.1684311  27.1176625  66.7630412  62.7428088  26.4941675  67.4902225
  62.7112428  28.0727705  66.6869735  60.7685610  27.3611986  67.3507710
  60.0625537  27.8185801  66.6206935  60.3488204  26.3636178  67.6027107
  60.7874721  28.2676037  68.5891452  61.0904007  29.2927268  68.2834124
  59.7503601  28.3727701  68.9765501  61.6700715  27.7639325  69.7388634
  62.7364771  27.6566987  69.4435658  61.5842804  28.5316385  70.5453239
  61.1633635  26.4602317  70.3435657  60.0963791  26.6452610  70.6257792
  61.1820810  25.6055983  69.6328597  61.7758025  26.1496512  71.6992962
  61.6637560  27.0407855  72.3329069  61.1776631  25.2799577  72.0982035
  63.2431843  25.8407145  71.9001288  63.7293736  25.4052011  70.9942320
  64.0699221  26.4728514  71.8875113  26.4257821  75.7119013  59.4608129
  27.0386614  75.0038697  58.8593638  27.0535466  74.0815392  59.4729146
  26.5837686  74.9277514  57.8710269  28.5103808  75.4337482  58.6499810
  29.1996526  74.7702692  58.1672427  28.5514631  76.4005617  58.1040221
  29.2451054  75.3852879  59.9431085  28.3410033  75.9539580  60.0306449
  29.0718171  74.7569196  60.8159180  30.6724577  75.9137267  59.9941506
  31.2702266  75.1181796  59.5659489  30.8070543  76.8756281  59.3967308
  31.2532543  76.1783017  61.4088487  32.2250065  75.7469278  61.6314915
  31.3029207  77.2635714  61.2944329  30.7576882  75.7442671  62.7290484
  29.7786694  75.8535816  62.3477148  30.7144633  74.7108291  62.9767910
  31.2438162  76.4931285  64.0205414  32.1252607  76.0015556  64.1067993
  31.1797591  77.5733684  64.0081566  30.8749534  76.1202924  65.4968891
  29.9634298  76.2835583  65.2330426  30.5374757  75.1155490  65.6173414
  31.0587518  77.0630989  66.7702664  32.0520626  76.7141880  67.0617583
  31.0970479  78.1738969  66.6466252  30.2986289  76.6880957  68.0448242
  29.3629894  77.2248324  68.2025686  30.1051774  75.5939717  68.0303845
  30.9524479  77.0141028  69.3663579  31.9581138  76.5551224  69.3734296
  30.9696798  78.1056407  69.5889169  30.1939477  76.3416507  70.4820511
  29.8605659  75.3084988  70.1966295  30.8093861  76.3845183  71.3996496
  29.0080836  77.0624289  70.9681158  29.0865872  78.1025247  71.2827806
  28.4349138  77.4570303  70.1644669  28.3236985  76.0632394  71.9332943
  27.4926276  75.1913607  71.6908803  28.3738464  76.7716259  73.0523350
  27.8437197  76.1765434  74.2250941  27.6868414  76.9928438  74.9517440
  26.8650986  75.6707991  74.0508200  28.8537914  75.2004519  74.8622065
  28.5389911  74.9667832  75.8918903  30.2518289  75.7667800  75.0120927
  30.3822088  76.8134391  75.4024545  30.6959834  75.0561498  75.7328045
  30.8680697  75.5402865  73.7752209  32.3549726  75.7564541  73.7584648
  32.8027007  75.4473090  75.3479449  33.0584346  76.2181435  76.5721915
  33.9358505  76.9164276  76.5737235  32.2746373  76.9609416  76.7438924
  33.5920002  75.4723971  77.8146095  34.6247765  75.1608150  77.6354791
  33.6232938  76.2134360  78.6061704  32.7701163  74.3198109  78.2712411
  32.8923308  73.2189643  77.2643468  33.9166481  73.1021102  76.9200577
  32.3099034  73.5064656  76.3942940  32.5318255  72.2628380  77.6151479
  31.3327035  74.7166662  78.3161654  30.7362147  73.9015100  78.6836821
  31.0196376  74.8906140  77.2886125  31.1826440  75.6362094  78.8712855
  33.2430652  73.8297491  79.5908021  33.4137412  74.6423334  80.2852959
  34.1495222  73.2426489  79.4243514  32.5114298  73.1533407  80.0166531
  33.0338111  74.8074166  72.8590464  32.3591378  77.1321019  73.2391425
  28.9074976  74.0325928  74.0271856  29.0995341  72.8798478  74.5713268
  29.1016784  72.6282221  75.7726634  29.7794864  72.4425554  59.9159504
  29.1013088  71.9067823  60.6206656  28.2734299  72.6015139  60.8750618
  28.6640098  71.0320075  60.1039056  29.8445793  71.4385554  61.8809305
  30.6326910  70.6998023  61.5992822  30.3178364  72.3491294  62.3093017
  28.9592200  70.7370276  62.9310768  28.1240381  71.4143880  63.1959333
  28.5284827  69.8179082  62.4586749  29.6654711  70.2940986  64.2370773
  28.9218727  69.7956504  64.9000223  30.3800586  69.4931443  63.9501710
  30.3889549  71.3879258  65.0664670  30.9828265  70.8841157  65.8601703
  31.1104660  71.9642366  64.4437474  29.4660116  72.3460094  65.8359097
  30.0341816  73.2137481  66.2207499  28.6704297  72.7185112  65.1454940
  28.7615658  71.7353919  67.0488653  27.9037199  72.4327550  67.2094583
  28.4517305  70.6878952  66.8354037  29.3634373  71.7841328  68.4542492
  29.3862426  72.8197324  68.8435158  28.6579495  71.2189358  69.1005870
  30.7063442  71.1116346  68.6544649  30.5209784  70.0431392  68.4045169
  31.4528176  71.5231758  67.9372034  31.2436202  71.3492092  70.0860424
  32.2464803  70.8845897  70.1964903  31.4174054  72.4413539  70.2022359
  30.3213287  70.9640844  71.2664644  29.2657183  70.8812350  70.9411435
  30.6296910  69.9442226  71.5869129  30.3315643  72.0233236  72.4066903
  31.3151236  71.9969699  72.9163023  30.2063490  73.0469535  71.9743866
  29.2132448  71.8239542  73.4598326  28.2376085  71.8173553  72.9227587
  29.4223263  70.8622115  73.9654329  26.6464222  58.3873369  59.4594636
  27.1173333  57.4120537  59.5504098  26.7509535  57.3956165  60.6959020
  26.7084692  57.6304714  58.5091436  27.3669050  55.9111226  58.6906133
  27.2492951  55.1008388  57.9365321  27.9828182  55.9280767  57.8127955
  27.5553857  54.7546633  59.4180350  28.0490210  55.7225385  59.5470226
  26.8778887  54.7304782  60.2080622  28.6419104  53.6196112  59.4729471
  28.0887136  53.0146213  58.7532749  29.7046267  53.7764817  59.2218413
  28.9297497  52.8375253  60.8235067  27.9580689  52.6480483  61.3097605
  29.5150685  51.9622212  60.4979195  29.9187302  53.3988619  61.8809531
  30.7714005  54.0347326  61.6238288  29.4499156  53.8306248  62.7825128
  30.1622203  52.9712645  63.1804075  30.7776904  52.5117105  62.3820879
  30.9598515  53.4003358  63.8354981  28.8831986  52.2817736  63.6766424
  28.5557333  51.5505927  62.9133857  29.5012773  51.9635782  64.4331722
  27.9409971  52.7246910  64.7087542  28.4363737  53.2444708  65.5513253
  27.4838002  53.4720331  64.0755965  26.9484817  51.6423913  65.1566478
  26.1629033  52.2943562  65.5723195  26.5201252  51.0351784  64.3289309
  27.2879940  50.6928561  66.3020807  27.6874689  49.7222858  65.9196389
  28.0543890  51.0844669  66.9914292  26.0478824  50.3749142  67.1296341
  25.1689103  50.1187721  66.4933889  26.4183023  49.5066830  67.6921343
  25.6155616  51.3920356  68.1771139  25.5360527  52.3673480  67.6602535
  24.6338010  51.0957284  68.6029713  26.6087536  51.4109836  69.3328015
  27.2203699  50.4481028  69.7616353  26.7413768  52.6546032  69.7095735
  27.7888588  53.0150942  70.6218654  28.6727396  52.3392929  70.5644223
  28.1527481  54.0043510  70.2844017  27.2937944  53.1274788  72.1023864
  28.1777207  53.4450939  72.7178887  26.8261583  51.7249031  72.6246212
  25.9392552  51.3951842  72.0363630  27.6368812  50.9929330  72.4082684
  26.5536619  51.7268133  74.0269546  25.5546821  50.6872365  74.6800414
  25.3755155  51.3460406  76.1312422  24.9732580  52.7252494  76.2150747
  25.4490745  53.2488346  77.0788303  25.3188617  53.3085503  75.3303175
  23.4319092  52.8776414  76.3443234  23.2332683  53.9441460  76.3625351
  22.9953105  52.4890806  75.4310846  22.7357334  52.2144583  77.5402105
  23.4721263  52.6198537  78.7843039  24.5506514  52.5827097  78.6001497
  23.2883222  51.9525635  79.6094456  23.2436787  53.6442526  79.0384985
  22.7726427  50.7250301  77.3805695  22.6613811  50.4569638  76.3376913
  22.1130380  50.1451551  78.0065955  23.7708316  50.3929391  77.6766067
  21.3360864  52.6997278  77.6240432  21.3516029  53.7887306  77.6344443
  20.9022522  52.3625168  78.5530017  20.7050837  52.3743077  76.8002103
  24.2464747  50.7684754  73.9919320  26.1920915  49.3529880  74.8108945
  26.2093986  54.0931598  72.2142744  26.5975126  55.3587491  72.1406334
  27.7437974  55.7469272  72.1417687  25.4588444  53.4822609  60.9753508
  24.6730102  52.9935730  61.6824375  23.9716559  52.1098734  61.5096340
  24.4208319  52.6188119  60.8778951  25.2781012  53.8042338  62.6866660
  25.8345121  52.8587445  62.7373123  25.3733508  54.8473586  62.2248794
  24.6454697  54.0081563  64.0158625  25.3389052  53.8384230  64.7879276
  24.1394420  55.0051337  64.1256400  23.7458369  52.8755630  64.1973432
  22.8209170  53.2682369  63.9958913  23.8077987  51.9926828  63.5624160
  23.3199870  52.5676240  65.4913644  22.2859485  52.2950222  65.2021714
  23.8808017  51.7142352  65.8393210  23.0053422  53.6235423  66.4726241
  23.9332173  54.1872543  66.5255854  22.2511141  54.2680409  65.9692095
  22.7065083  53.0375403  67.8720077  21.8565772  52.4103743  68.0525627
  23.3928506  52.3640826  68.2905850  22.4952053  54.0306957  68.9118159
  21.7733841  54.4943365  68.2849881  22.0245432  53.6858000  69.8486922
  23.5237517  55.0901126  69.0427056  24.3287427  54.5236839  69.5028897
  23.6823434  55.5385747  68.0335876  23.1579283  56.2187266  69.9515866
  22.4808172  56.7437234  69.2278527  22.6598310  55.7928547  70.8572388
  24.0768424  57.3904039  70.2019657  24.0876368  57.8732374  69.2024154
  23.7107412  58.1620445  70.9259384  25.4275418  56.8941436  70.5691435
  25.6698496  56.1236991  69.8069614  26.1660800  57.7042413  70.4426999
  25.3995154  56.2899894  71.9767210  25.4651492  57.0929189  72.7239627
  24.4467036  55.7391364  72.1043960  24.5077370  42.5996398  56.6591941
  25.3428427  41.8032182  56.5208258  26.1995536  41.4756224  56.1885519
  24.8485012  42.5520708  55.7462222  27.0781144  42.5217223  57.6879007
  27.2265212  42.0492055  58.5564222  27.7543199  42.4605757  57.0593607
  27.2289811  44.2880579  58.6082282  26.9179057  45.1466233  58.1031982
  26.2277880  44.8315833  58.5217495  28.2802384  44.8892434  59.5856843
  29.0892606  45.2056792  58.9642356  28.3226820  45.8081578  60.1522107
  28.0668809  44.6268829  61.0728018  27.5141895  43.7863622  61.5140766
  28.1690166  44.0368358  60.2825865  29.0488746  44.7373453  62.0731519
  30.0694853  44.7216244  61.7036132  28.6168031  45.7136450  62.2998428
  28.8751290  43.6791156  63.1498499  29.4520965  42.8151266  62.9655403
  29.5440448  43.9730879  63.8446750  27.5375433  43.3258411  63.7615272
  27.0972031  44.3100989  63.9792223  26.8841205  42.7757520  63.0389345
  27.6405530  42.4317765  64.9899338  28.2667470  41.5507685  64.8636563
  28.0623874  42.8015430  65.9067581  26.2913325  42.2161995  65.5652328
  25.9246532  43.2172250  65.9105663  25.6975883  41.8307794  64.7174994
  26.3221491  41.2187675  66.7097125  25.2784466  41.1295116  67.0786363
  26.6370729  40.2373367  66.2975846  27.2421808  41.5665452  67.8864361
  28.3050578  41.3017017  67.6826490  27.1971776  42.6649707  68.0763918
  26.8361413  40.7406132  69.1128661  25.7437136  40.8196760  69.2719139
  27.1003040  39.6801678  68.9047755  27.6074376  41.1829382  70.3520042
  28.6900921  41.7225047  70.3284107  26.9707547  40.7888038  71.4333515
  27.6165380  41.1578833  72.6816933  27.8823867  40.2434493  73.2498420
  28.5648754  41.7425254  72.5839752  26.6429995  41.9954880  73.5313131
  27.1762842  42.2703323  74.4725835  25.3565575  41.1837757  73.8822413
  24.8953687  40.8013679  72.9343950  25.6506193  40.3054662  74.4915861
  24.4508430  41.9646157  74.6549574  22.9043432  41.6066509  74.7101056
  22.5174416  42.3583197  76.0581537  23.3536733  42.1905692  77.1948195
  22.6717036  42.1870223  78.0701519  23.9102765  41.2129097  77.1624944
  24.4557163  43.2864666  77.2689451  25.0970685  43.1141168  78.1200091
  25.1053204  43.0897766  76.4131567  24.0580277  44.7509292  77.2508144
  25.2481376  45.6153593  77.4384533  24.9037927  46.5833335  77.7718431
  25.8447722  45.7346767  76.5315982  25.8989818  45.1631642  78.1614307
  23.0329913  45.0810465  78.2684672  23.3833451  44.9517405  79.2713813
  22.1559730  44.4538228  78.1359109  22.7534348  46.1214882  78.1966235
  23.4717647  45.1106027  75.9273738  24.1145111  44.8038551  75.1059114
  23.2903095  46.1721045  75.8607232  22.5384703  44.5648950  75.8076047
  22.2271833  42.2958010  73.5939473  22.7505070  40.1394145  74.8921452
  26.2959612  43.1519883  72.7577315  26.0919956  44.2638443  73.4390398
  26.4464725  44.4836006  74.5853621  22.1949364  44.8161767  61.5537168
  23.1474586  44.7279039  61.1614839  23.6656470  43.8427624  61.6732563
  23.1208541  44.3761367  60.0733114  23.9961704  46.0852136  61.2951210
  24.8777107  46.2939342  60.6557780  23.4687571  46.8479601  60.7705321
  24.7792159  46.3614386  62.5604136  25.3705248  45.4887095  62.9293902
  25.5408804  47.1648428  62.3917584  23.6896563  46.7521889  63.4876788
  23.0595071  47.4939858  62.9446682  23.0490294  45.8594017  63.6728685
  24.2056136  47.3462302  64.7720281  24.6245199  48.3547001  64.5763163
  23.3267587  47.4197978  65.4504625  25.2086483  46.4562802  65.4969976
  24.6080450  45.5711808  65.7889869  26.0260417  46.0833779  64.8455124
  25.8045828  47.0856132  66.7607290  26.3287803  46.2750578  67.3094812
  26.5772584  47.8338024  66.4649395  24.7745118  47.7500320  67.6979302
  25.2978786  48.3245795  68.4813612  24.1607139  48.5049616  67.1597170
  23.9282462  46.8216677  68.5557701  23.1918138  47.4592677  69.1015234
  23.3939373  46.1189128  67.8943354  24.7119351  45.9623442  69.5551681
  23.9832009  45.3929942  70.1735143  25.3134840  45.2063005  69.0039019
  25.6467162  46.7455850  70.4770158  26.4428094  47.2326614  69.8646915
  25.0891774  47.5418779  71.0095909  26.3080566  45.8278194  71.5002790
  26.7926239  45.0206866  70.9048862  27.0949154  46.3972283  72.0511283
  25.3322931  45.2338992  72.5425633  24.9179405  46.0628017  73.1448584
  24.4709140  44.6807409  72.1140546  76.6778162  67.9922887  61.5322602
  76.4964450  69.0836695  61.7206496  77.1499377  69.4109112  62.4923865
  76.7862935  69.7347591  60.8805875  75.1647069  69.2801899  61.9853326
  75.0241937  70.3805186  61.9119346  74.7624707  68.7345911  61.1072338
  74.9220376  68.6644050  63.3216547  75.1208504  67.5620891  63.3095861
  75.5761825  69.1445201  64.0943901  73.4785221  68.9557453  63.5149910
  73.2571594  69.9880729  63.1531330  72.9142134  68.2541618  62.8641498
  73.0685009  68.8546148  64.9346874  73.0061116  67.7919353  65.2398626
  73.7590241  69.3531669  65.6626200  71.7386184  69.4941530  65.0926390
  71.6805164  70.5252751  64.6611048  70.9247646  68.8638535  64.6518967
  71.7099209  69.5764154  66.5808465  72.2715944  70.3579595  67.1078651
  70.9233356  70.1663115  66.6571399  71.3615203  68.2654702  67.2590959
  70.4475886  67.8116987  66.7601644  72.2224418  67.6266848  67.2554953
  71.1969633  68.3282035  68.7640134  70.5384908  68.9968865  68.3977510
  70.6561109  67.5107319  69.2574401  71.9081669  69.2137458  69.7658244
  71.9475566  70.3326735  69.7063255  71.4069651  68.9915317  70.7434810
  73.2445282  68.5930276  69.6174998  73.0006973  67.5022916  69.5127724
  73.6644033  68.9586678  68.6521161  74.0786541  68.9982978  70.7961000
  74.5477224  69.9698818  70.5243495  73.3554033  69.1772867  71.6255022
  75.1556667  68.0161712  71.2968207  74.8065393  66.9679021  71.3117012
  76.0451185  68.0950141  70.6422185  75.5542804  68.3792638  72.7395371
  75.0246009  67.9347656  73.7410027  76.4066842  69.3887791  72.6537072
  76.7615789  70.1806246  73.7977768  76.5923198  69.7095817  74.7501911
  77.8147156  70.5247341  73.7180042  75.7713530  71.2671565  74.1473455
  76.2860638  71.9615820  74.8473425  74.5333866  70.7283538  74.9204108
  74.0277762  69.9578779  74.2965721  74.8961686  70.2451346  75.8637702
  73.6951329  71.8255938  75.2235143  72.1491910  71.8175070  75.4933059
  71.9261017  70.3244507  75.9604994  70.6168486  69.7678539  75.9644761
  69.8163954  70.4917692  76.2642595  70.3488732  69.4092923  74.9479302
  70.5287750  68.5447738  76.8982674  70.4907722  68.8712125  77.9316799
  69.5464832  68.1554862  76.6515168  71.5949662  67.4564017  76.7913053
  71.0931865  66.2282473  77.4554056  71.0770562  66.4534045  78.5157526
  71.7796746  65.4127171  77.2671494  70.1039182  65.9545786  77.1079426
  72.8437815  67.8306203  77.5382607  73.4297095  68.5940471  77.0250110
  73.4696306  66.9580008  77.6348345  72.6291469  68.2016940  78.5333800
  71.9807164  67.1980967  75.3677538  72.7403118  66.4289303  75.2965491
  72.4621601  68.0928231  74.9466388  71.1350646  66.9120179  74.7562347
  71.8714050  72.7353122  76.6212956  71.4125188  72.0586911  74.2309611
  75.4288034  71.8698127  72.9196970  75.1482426  73.1345608  73.0345159
  75.3635566  73.8467513  73.9990383  78.7983151  73.2929392  60.8340519
  78.1672368  73.6877258  61.4919777  78.7066122  74.1184132  62.3240091
  77.7615584  74.5272110  60.9287144  77.9656818  72.3992735  61.8273031
  77.5742565  71.9367057  60.8999796  79.0289339  72.0650747  62.0172199
  77.3169011  72.5811802  63.1332831  76.8632947  71.6545105  63.4806589
  77.8471016  73.2675625  63.8528415  76.2913746  73.4063072  63.0198620
  76.6224097  74.3962901  62.6499055  75.9453179  72.6949508  62.2084183
  75.1930330  73.6850912  63.9820384  75.7130072  74.2033811  64.7991958
  74.3850058  74.3638614  63.5270718  74.0883509  72.7754679  64.1423048
  73.5190345  72.5739535  63.2041352  74.6924254  71.9298608  64.4713429
  73.1449696  73.4559760  65.1080831  72.9914154  74.5563727  64.9235131
  72.1734192  72.9500881  64.9686627  73.7243677  73.1719287  66.4696431
  73.8860883  72.0676580  66.4806150  74.7276463  73.6484553  66.5768215
  72.7931373  73.6259493  67.5823583  72.5861230  74.7048671  67.4106282
  71.8222119  73.0906503  67.5000925  73.4107107  73.3428422  68.9512274
  73.5759049  72.2413853  69.0278524  74.3839937  73.8748843  69.0293455
  72.5701095  73.7117760  70.1736790  72.4171010  74.8115509  70.2130082
  71.5881127  73.1852805  70.1166498  73.2106616  73.1849836  71.4607906
  72.5802786  73.4699408  72.3367461  73.1830148  72.0721473  71.3651026
  74.6811529  73.5848337  71.6680162  75.3012145  73.0788192  70.8947165
  74.8509383  74.6728290  71.6118473  36.7879516  22.8079140  57.9007815
  36.7782563  23.1337595  58.9832578  37.7168945  23.0512531  59.0886611
  36.9077143  24.2404077  58.9678218  35.7418865  22.5000798  60.0216245
  35.9567959  22.7751853  61.0395834  35.0074372  23.3769625  60.0513603
  35.0129493  20.9555762  59.7697884  34.6858278  20.4455684  58.7674899
  35.8525211  20.3571171  59.9792018  33.5989483  20.7165010  60.3462752
  32.8599177  21.5457456  60.1949340  33.0262598  19.8465421  59.9109928
  34.0320792  20.6189793  61.7543724  34.8621186  19.8644684  61.7614810
  34.5151624  21.5859882  62.0204041  32.8410771  20.2424365  62.5837463
  32.0091557  20.9750007  62.4824933  32.5097317  19.2842868  62.1222423
  33.1849335  20.0637902  64.0534773  32.2865200  19.7063959  64.5991968
  33.9601915  19.2696976  64.0839404  33.6800748  21.3607015  64.7210651
  34.6310834  21.6814466  64.2445739  32.9111213  22.1426821  64.5380253
  33.8502678  21.2472782  66.2443583  32.8898977  20.8394411  66.6489082
  34.6825220  20.5480887  66.4719234  34.1740265  22.5603907  66.9773885
  35.2649674  22.7896178  66.9281635  33.6532955  23.3997915  66.4754859
  33.7684931  22.4989963  68.4567142  32.7089847  22.1860590  68.5988579
  34.4120081  21.7450376  68.9663648  33.9746191  23.8237602  69.1793005
  34.8494750  24.3384027  68.7202596  33.0750491  24.4612675  69.0061809
  34.2046345  23.5448681  70.6789670  34.1445400  24.4767364  71.2601009
  33.4183174  22.8641144  71.0703108  35.5882574  22.9478194  70.9609257
  36.6647062  23.4776292  70.7569243  35.4273025  21.7992874  71.5231650
  36.6896179  21.1836701  71.7980734  36.4517713  20.2706233  71.3331180
  37.5427573  21.2788756  71.0944915  37.1357697  21.2076575  73.3163085
  37.7481316  20.3449059  73.6936082  35.9786524  21.2078896  74.3286733
  35.3290795  22.0724326  74.1179976  35.3269511  20.3488626  74.1768293
  36.4558307  21.0961403  75.6661017  36.6251308  22.3237759  76.6266533
  35.3992189  23.2746704  76.2467297  34.0507904  22.8813100  76.4677041
  33.9119527  21.7926815  76.2582559  33.7945131  23.0876470  77.5282854
  33.0788729  23.6053096  75.4982716  33.4394243  23.3627868  74.5013659
  32.0809026  23.1704947  75.5807504  32.9728608  25.1159836  75.6103591
  34.2830251  25.7400560  75.2271298  34.2329030  26.8101650  75.2738191
  34.6170074  25.4736140  74.2289599  35.0727319  25.3578743  75.8845580
  32.6243039  25.5140096  77.0121587  31.6532621  25.1446803  77.3529397
  32.5846254  26.5863586  77.0785692  33.3834857  25.1230506  77.6846054
  31.8871780  25.5759333  74.7168553  31.8494739  26.6553149  74.6467772
  30.9601884  25.1814328  75.1253722  31.9962666  25.1784427  73.7155627
  36.4821784  21.8236082  78.0090732  37.8756816  23.0278133  76.2996606
  37.9719426  22.3017499  73.4718851  39.1882416  22.0907732  73.0379596
  39.6480066  21.0788437  72.5289276  38.0183810  19.1218817  60.5776908
  38.8427367  19.4605103  61.2283454  39.7021996  19.7066661  60.5667705
  38.4910888  20.3490356  61.8121548  39.4988038  18.6547931  62.2221879
  39.9510709  17.8213376  61.6520636  40.3078084  19.3099502  62.6514531
  38.4869953  18.2393222  63.2589739  37.7631910  17.5318281  62.7956924
  39.1157588  17.6787179  63.9732855  37.7194390  19.3826599  63.9778785
  37.1633898  20.0643189  63.3002235  36.9388699  18.9242911  64.6155568
  38.6400255  20.3217631  64.7569744  39.5223543  19.7335643  65.0983961
  38.9829682  21.1217855  64.0539358  38.0114289  21.0486633  65.9512228
  37.1182005  21.6359177  65.6518782  37.7135105  20.3289847  66.7462766
  39.0484963  22.0230835  66.4924328  39.9410403  21.4160436  66.6749394
  39.2930233  22.8004878  65.7406886  38.6607541  22.7343790  67.7718513
  37.6461701  23.1639216  67.6165671  38.6426559  21.9551578  68.5593680
  39.6706258  23.8241728  68.1448914  40.6928635  23.3985714  68.1518630
  39.6605515  24.5667357  67.3232167  39.3872930  24.5446756  69.4740840
  39.7603073  25.5770221  69.4051716  38.2909470  24.6339720  69.5950059
  40.0540475  23.8660420  70.6830836  39.9119760  22.7756209  70.5222972
  41.1538564  24.0290963  70.6376822  39.5323163  24.3398048  72.0596295
  40.0651842  25.2578259  72.3569389  38.4449063  24.5402123  72.0778631
  39.8445120  23.4138870  73.2276673  40.9154689  23.3358588  73.2038399
  39.5330482  23.8710865  74.1981767  47.1504897  24.2711699  60.7681687
  47.1830048  23.1985226  61.0303267  47.9425432  22.7064431  60.3841742
  47.4899031  23.1009793  62.0882680  45.8061312  22.5928066  60.8059450
  45.4453717  22.9798864  59.8245024  45.9085245  21.4842202  60.8095900
  44.7304609  22.9417901  61.8309978  44.7872526  24.0282101  62.0489116
  43.7357780  22.7599476  61.3582463  44.8303196  22.0571679  63.0864626
  44.5210601  21.0252841  62.8098133  45.8880980  21.9742138  63.4122656
  43.9383245  22.5733614  64.2256357  44.4732606  23.3626293  64.7970735
  43.0849900  23.0824450  63.7210125  43.3453805  21.4850528  65.1538091
  42.5803074  20.9328616  64.5673407  44.1088789  20.7566029  65.5074757
  42.5700368  22.0820032  66.3412693  43.2296705  22.8466980  66.8079052
  41.6829835  22.5866921  65.8978377  42.1100218  21.0930756  67.4364882
  41.3795896  21.5720651  68.1277741  41.5534152  20.2287729  67.0091026
  43.2585536  20.6724899  68.3249196  44.1060022  20.3634631  67.6865257
  43.5928600  21.5494045  68.9291785  42.9079489  19.5849340  69.3217271
  41.9441650  19.8006784  69.8290533  42.8075657  18.6090242  68.7883852
  43.9629910  19.5618126  70.4152547  44.0079555  20.4485460  71.0569216
  43.5538280  18.8938772  71.2033500  45.3712242  19.2147683  69.8840838
  45.5058611  18.2350568  69.3962737  45.6461709  19.7154616  68.9594833
  46.3196519  19.3878647  71.0480114  46.0298725  18.9286502  71.9584816
  47.2881374  18.9663927  70.9396284  46.6282017  20.8033605  71.2047051
  46.5890214  21.6051824  70.2866537  47.1465512  20.9141543  72.3565822
  47.6629875  22.1894165  72.6148115  48.7058891  22.1171923  73.0065257
  47.7114774  22.8991772  71.7440935  46.7786686  22.9440519  73.5881098
  47.5647506  23.6447629  73.6229567  46.4354596  22.3060894  74.9348144
  47.4157561  22.0418110  75.3812528  45.9927955  23.0180140  75.6723155
  45.6681192  21.1437721  74.7202601  44.1638642  20.9769812  74.9940067
  43.6879596  22.4979950  75.1469237  42.3132887  22.7695829  74.9875858
  42.1591490  23.8468022  74.7451561  41.9497842  22.1589766  74.1275764
  41.4526117  22.5368092  76.2480934  40.4201739  22.7806596  75.9894295
  41.4877694  21.4675330  76.4384972  41.8347949  23.3010361  77.5165741
  40.7862226  23.0564510  78.5519573  41.0449074  23.5627916  79.4680010
  40.7120582  21.9881878  78.7396580  39.7980372  23.4001863  78.2394549
  41.9892770  24.7821462  77.2866802  42.5605216  24.9889638  76.3842925
  42.4929912  25.2429181  78.1227446  41.0351167  25.2897160  77.1982869
  43.0964951  22.7321902  78.0850184  42.8686280  21.7160815  78.4035141
  43.4757106  23.2948135  78.9192637  43.8973272  22.6473046  77.3465500
  43.5250908  20.3298724  73.8252056  44.0016315  20.3736890  76.3289489
  45.6250792  23.3344635  72.8410662  44.9120598  24.3392277  73.2777839
  45.0988893  25.1290938  74.1700640  44.0502962  26.0967848  59.4867541
  43.9014911  26.2780793  60.5054039  43.2247456  27.0467067  60.1211380
  43.8893171  25.2111973  60.4874208  45.0398511  26.7713758  61.1923714
  45.9846468  26.2179706  61.0004023  45.4444834  27.7603777  61.2573869
  44.6211309  27.0918667  62.4859164  44.0168134  27.9571871  62.5449704
  44.4793486  26.0748999  62.9438982  45.3106636  28.0269071  63.3234760
  45.7712148  28.9670337  62.8445481  44.8902084  28.2114011  64.2861976
  46.1542266  26.9215924  63.4139935  46.5422833  26.7773794  62.5510007
  46.9107184  27.8339727  63.3502777  46.3405285  25.3696691  64.3317170
  45.6497564  24.7282168  63.8427422  47.0983987  24.5784280  64.0135082
  46.7451908  25.0061669  65.8973955  47.0185594  23.9445927  66.0695866
  47.5734744  25.3924509  66.5559069  45.7738938  25.5273321  66.8081695
  45.7973846  26.5818427  67.0265230  44.9301747  25.2884423  66.1880088
  46.0002297  25.1257577  68.1986628  46.0053920  24.0331322  68.0662601
  46.9230322  25.5865032  68.6188432  44.9114552  25.7140460  69.0076744
  45.0712151  26.7461660  69.3569743  44.2408655  25.9501282  68.2263448
  44.4428571  24.7420885  70.0473243  43.5911783  24.0909927  69.7494493
  45.3192552  24.0655640  70.1410672  44.1142370  25.4494096  71.3486002
  44.7344690  26.3487619  71.5359540  43.1159853  25.8586391  71.3629779
  43.7313326  24.5303841  72.4733386  43.0010385  25.0488500  73.1510411
  43.3323356  23.5559231  72.1720623  76.0295383  49.1152796  62.3199642
  76.2804710  50.1536087  62.0037260  76.7781848  50.2679485  61.0065280
  75.2899805  50.6021030  61.9090013  77.0933712  50.5157651  63.1048476
  77.0744716  51.6049184  63.0315928  76.5184471  50.1039436  63.9694077
  78.5097710  50.0122126  62.9173578  78.8846646  50.3491999  61.9220029
  79.0842435  50.5565813  63.6865135  78.7372439  48.4969889  63.0559363
  77.8509187  47.9149838  62.7267681  79.5407449  48.2067645  62.3455426
  79.1585218  48.0941453  64.4827050  79.2960640  46.9949314  64.5439901
  80.0930461  48.5847102  64.8053599  78.1046400  48.4111204  65.5143859
  77.8647569  49.4815554  65.5066926  77.2822610  47.8755135  65.0393401
  78.4384713  47.9091790  66.9217850  77.6185134  47.7718251  67.6294813
  78.7440324  46.8578425  66.8282123  79.4877991  48.7798518  67.6088946
  79.7954277  48.2350295  68.5320689  80.3292968  48.8806604  66.9059601
  79.1453897  50.2411602  67.9242578  78.9075142  50.8027162  66.9958890
  78.2657230  50.2254325  68.5771422  80.3049542  51.0131585  68.5512942
  81.0957460  50.9675793  67.7763920  80.1627441  52.0946054  68.6404727
  80.6311125  50.6139126  69.9906287  79.8454315  50.8648336  70.6995381
  80.4646710  49.5488245  70.1222146  81.9448843  51.2292784  70.4929878
  82.7585082  50.7781401  69.9520143  82.2526764  52.1781468  70.0437615
  82.0788150  51.2056446  72.0347710  81.5318188  50.3440459  72.4552730
  83.1304058  51.2084226  72.4272280  81.3954533  52.4366967  72.4825214
  81.3088824  53.4187594  71.7711025  80.9577857  52.2951105  73.7108597
  80.1601479  53.3865092  74.2009785  80.2734975  53.4020085  75.2987672
  80.4917290  54.3608143  73.7702990  78.6482378  53.1670412  73.9678044
  78.0185937  53.8770546  74.5193188  78.2116206  51.8213488  74.5530773
  78.7495657  51.7149203  75.5221294  77.1165970  51.8131521  74.7875939
  78.6060371  50.8223439  73.6303894  78.3476492  49.3189594  73.9410472
  78.6693521  49.2588676  75.4855320  77.9175283  48.4327678  76.3544608
  77.1023975  49.0383830  76.8158003  77.3873945  47.5954674  75.8206340
  78.9538264  47.8119860  77.3249337  78.4332799  47.1333224  77.9857203
  79.6182880  47.2102592  76.7172904  79.8372530  48.7002611  78.2057960
  80.2514889  47.8776626  79.3559958  80.9153300  47.0774341  79.0512591
  79.3729017  47.4362045  79.8194520  80.7579811  48.4640582  80.1077551
  79.0614077  49.8817788  78.5955530  78.7933765  50.3659522  77.6564678
  79.6553148  50.5871148  79.1503358  78.1767899  49.5755573  79.1276400
  81.0534691  49.2455020  77.5346292  80.7555177  49.8182977  76.6634984
  81.7315417  48.4700195  77.2165490  81.5501038  49.9320529  78.2104450
  76.9340856  49.0054553  73.7221522  79.3560260  48.5061545  73.2342555
  78.4783665  53.3531897  72.5750663  77.3422730  53.0913177  72.0660736
  76.2458256  53.0903376  72.5986700  77.8466700  53.0687394  57.3342258
  77.9070812  53.5042113  58.3510092  78.6782195  53.0552665  59.0104304
  78.0550569  54.6101075  58.3058483  76.6711577  53.1296440  59.0061827
  75.9740429  53.6112607  58.2380295  76.2829403  52.0930859  59.1060906
  76.9053382  53.5925774  60.5093810  77.5145179  52.8365973  61.0574188
  77.4081575  54.5507784  60.5206182  75.7898339  53.6011915  61.5554549
  74.7444761  54.3409821  61.6868669  75.5070863  52.5432372  60.9982535
  74.8080832  54.7718729  62.4513680  75.7933441  54.4644084  62.8772808
  75.1295574  55.5738850  62.7074446  73.2452138  54.7267589  63.3057528
  72.2263770  54.6245428  62.8406452  72.8796048  53.7693672  63.3099102
  73.0947705  54.6182459  64.9033312  73.5537563  55.5676713  64.8244434
  72.0074400  54.5354123  65.1867564  73.9377320  53.9713927  66.0183131
  73.5893277  52.9559790  66.0849224  75.0373005  53.9794642  65.9285253
  73.6304305  54.1272716  67.4646545  73.7176502  55.1568862  67.6130906
  72.5824161  53.9433090  67.6712581  74.4384803  53.0624540  68.1755209
  73.7124516  52.3953018  68.6784717  74.8560779  52.4803603  67.3155716
  75.5966345  53.4789736  69.0898592  76.3238149  54.0176211  68.4761552
  75.0268970  54.0311213  69.8728752  76.3816053  52.4814613  69.9549772
  75.5358935  52.1861291  70.5852277  76.9171144  51.5837686  69.5674397
  77.6420129  52.7975372  70.6456888  78.2994894  51.8843103  70.6936349
  78.0898975  53.5807908  70.0291215  75.8203519  36.4614899  61.2694830
  75.5504905  36.8930416  60.2414938  76.3137288  37.6561932  59.9364044
  75.6021273  36.0519357  59.5203589  74.4839113  37.3762079  60.9780802
  74.9693039  38.2713211  61.4653691  74.0053099  37.5064155  60.0575773
  73.9068477  36.2554371  61.8365400  72.9476986  36.0429989  61.3566236
  74.4731168  35.2742896  61.8193160  73.6246360  36.8634987  63.1741460
  73.1568759  37.8457025  63.0232265  73.0788340  36.1333403  63.8135060
  74.7814000  37.2306353  63.9888889  74.9674899  36.1769716  64.1407067
  75.5913950  37.8504870  63.5135179  74.4774675  37.7579831  65.3302881
  75.3043656  37.9218358  65.9248026  74.2354094  38.7837407  65.1123095
  73.7341882  36.9020984  66.3255579  72.7278771  37.1819176  66.0089896
  73.8955273  35.8200782  66.1296058  74.0496492  37.1909964  67.8287012
  75.1392985  37.2153562  68.0381336  73.6728774  38.2088368  68.0699277
  73.4442413  36.1353888  68.7844335  73.9280240  35.1567139  68.5776021
  73.6047046  36.3367590  69.8615506  71.9596707  36.0515400  68.5098063
  71.5673362  37.0978749  68.4896027  71.8820669  35.6783792  67.4669605
  71.0207507  35.1359224  69.3285707  70.4952037  35.7393168  70.0961787
  70.2487217  34.7497243  68.6124767  71.6677532  33.9424867  70.0264190
  72.5736537  34.2810740  70.5844582  70.9925043  33.5365620  70.8198740
  71.9920663  32.8433284  68.9918726  71.0860545  32.4930665  68.4603348
  72.6522128  33.2526750  68.2074771  72.6906894  31.6381736  69.6061883
  73.0025308  30.6422694  68.9813425  72.8838628  31.8538726  70.8883154
  73.5503388  30.8556301  71.6703355  72.7576502  30.2796507  72.1979845
  74.1721382  30.1612924  71.0520881  74.4905059  31.4984072  72.7504163
  75.3020421  30.7747023  73.0050373  73.7246802  31.8493699  74.0541316
  73.5489128  30.9354236  74.6447455  74.4187618  32.5051081  74.6441184
  72.4381589  32.4352963  73.8247347  72.2427609  33.9594081  74.2208192
  72.8850531  34.0418230  75.6846466  72.1096636  33.8790540  76.8674676
  71.0810554  33.5089705  76.6469625  72.5872721  33.1205734  77.5219111
  71.9461188  35.1936411  77.6813560  71.1474537  35.7420397  77.1844000
  71.5644522  34.9039142  78.6555791  73.1581417  36.1185496  77.8526174
  72.9877807  36.9647827  79.0800459  73.0133852  36.3281939  79.9659839
  72.0468510  37.5015079  79.1022608  73.8053195  37.6599409  79.2323183
  73.3367640  36.9225842  76.5955454  72.4961059  37.5878993  76.4376512
  73.3906751  36.2081884  75.7635491  74.2580015  37.4894645  76.5446519
  74.4056756  35.3108346  78.0684203  74.6043518  34.5743872  77.2860738
  74.3015304  34.7641276  78.9934995  75.2575391  35.9751672  78.0934225
  73.0482503  34.8116454  73.3263812  70.7861822  34.2033308  74.3011177
  75.0778478  32.7406675  72.3324640  75.9759723  32.6797342  71.4050042
  76.2557276  31.6649394  70.7947098  75.3507164  29.7284244  58.8637393
  74.6833887  30.5610409  59.1943952  73.9012662  30.7109519  58.4300686
  74.1858216  30.2272820  60.1248253  75.4251853  31.9057313  59.3798650
  75.9606490  32.1173832  58.4081891  74.7718360  32.7107085  59.7045926
  76.3693222  32.0122278  60.5821359  76.6492110  31.1695033  60.0565815
  77.0920458  32.8480702  60.5354999  75.9792639  31.3807799  61.9215360
  75.3315872  32.0988214  62.3986145  75.5107561  30.3854173  61.7130553
  76.9191227  31.0806133  63.0841630  76.5448195  30.3557862  63.8190742
  77.5884221  30.4947806  62.6783907  77.8652883  32.0610339  63.6579095
  78.6914132  31.5781038  64.2277591  78.4176550  32.5867230  62.8370528
  76.9771558  32.7682143  64.6626862  76.3091980  33.4726756  64.2046816
  76.1115353  32.2026692  65.0131657  77.7643224  33.4318013  65.7547042
  78.3368328  32.6117185  66.0980859  78.6032933  34.0400305  65.3595629
  76.7705585  34.0541707  66.7549376  76.3715434  34.9948818  66.3698627
  75.8883725  33.4693415  66.9766188  77.2407012  34.6544641  68.0272556
  78.1782934  35.0420527  67.6388217  76.4782110  35.3344280  68.4371985
  77.5821104  33.8865330  69.2012854  77.1315191  32.8816269  69.0428901
  78.6825456  34.0683243  69.1327051  77.8561345  34.2955812  70.6002884
  78.6562204  33.7297192  71.1321648  78.3406062  35.2671850  70.6596649
  76.5442143  34.1063130  71.2542201  76.7594124  34.4964373  72.2540424
  75.8463289  34.7149389  70.6416540  77.0554274  63.6109237  58.4684989
  77.9702350  63.5634674  57.8491744  77.7589132  63.4292908  56.7754211
  78.4861544  64.5420938  57.9518183  78.8305056  62.4571867  58.3654966
  78.2939687  61.5091419  58.5519195  79.6147744  62.2413770  57.5872908
  79.3944911  63.0154809  59.6546549  79.6634786  64.0295055  59.3088377
  78.8463132  63.2780335  60.5458446  80.5310162  62.1744361  60.0715446
  80.9462075  61.6293250  59.2447624  80.8943626  62.6738300  59.2287316
  80.0592480  60.9970981  60.7923419  79.7156913  61.3705821  61.7773166
  79.2257995  60.4639683  60.2873586  81.1754083  60.0802289  61.0392622
  81.3585050  59.5775407  60.0586586  82.1501799  60.4482675  61.4134165
  80.6259963  58.9870559  61.9095709  80.0195361  58.6681098  60.9715343
  81.3604863  58.2201877  62.1877220  80.3127823  59.3892648  63.4168163
  79.5051323  60.1159440  63.3801616  80.0103568  58.6211392  64.1455983
  81.3472686  60.0974499  64.3739520  82.3050731  59.5887528  64.6076977
  81.5515606  60.9526516  63.8005176  80.8185574  60.8322674  65.6443664
  81.6306793  61.4492908  66.1033899  79.9854555  61.5321755  65.3953239
  80.3811112  59.9121199  66.7651238  79.3453962  59.5941602  66.4859298
  81.0597705  59.0309905  66.8048537  80.3484078  60.6342235  68.1271711
  79.8146387  61.5973937  68.0207605  79.6802972  60.0261745  68.7716970
  81.6926636  60.7845273  68.9017479  82.2568848  59.8351301  68.8408887
  82.3325135  61.6173240  68.5346578  81.3810391  60.9788591  70.3902297
  80.4470735  61.6528632  70.7831988  82.2175875  60.2759134  71.1370178
  82.1464336  60.5094058  72.5666671  83.0607633  60.0953322  73.0553340
  82.1401679  61.5868765  72.8228771  81.0046637  59.7630046  73.3019553
  81.0690876  60.0681492  74.3720193  81.2638771  58.2567056  73.1972540
  81.0211502  57.9876134  72.1488691  82.3516370  58.0367189  73.3641322
  80.3882577  57.5363191  74.0552080  80.8288380  57.1210077  75.5037328
  79.4702432  56.4746214  76.0456820  78.3102060  56.3513514  75.2040820
  78.1472438  57.2222425  74.5422762  78.4687380  55.6032232  74.4226632
  77.0126354  56.1443339  76.0271317  76.1750945  56.0420982  75.3452498
  77.0390132  55.1931855  76.5520132  76.6692528  57.2401837  77.0232534
  77.6640591  57.2738142  78.1290336  77.6785106  56.3403048  78.6689947
  77.4659179  58.0906734  78.8074586  78.6737826  57.4249631  77.7220724
  75.3262326  56.9241963  77.5384834  74.9790396  57.6515287  78.2528120
  75.3216567  55.9218924  77.9501424  74.6721327  56.9430270  76.6742530
  76.6207985  58.5949011  76.3742179  76.3548810  59.3384226  77.1102167
  75.8933875  58.6106793  75.5728488  77.5985791  58.9094641  75.9926652
  81.8462094  56.0601796  75.3890379  81.2002846  58.3090514  76.2983176
  79.7348264  60.0549533  72.7071342  78.7664581  60.5057694  73.4483010
  78.7181267  60.5920718  74.6622552  78.4092676  56.4480033  60.7325140
  78.0774233  57.2114105  61.4030411  78.4402268  58.2003466  61.3950670
  77.4168944  57.6349846  60.6729295  76.8943216  56.8956892  62.0587444
  76.2002265  56.3519251  61.4505141  77.3099566  56.1022641  62.6718479
  76.1464373  58.1590093  62.3421526  76.9282211  58.6510016  62.9309446
  75.7710715  58.8873161  61.5887694  74.9965872  57.7594390  63.1091808
  74.3068974  57.2496149  62.1471523  75.4012842  56.8991036  63.6053020
  75.2282592  58.8041675  64.5483888  76.2708389  58.8779770  64.8363393
  74.9491026  59.8616907  64.3078425  75.0250508  58.7412322  66.3039040
  74.7056276  57.6994272  66.5921847  75.3012481  57.7427922  66.7152185
  74.0705906  59.8330877  67.2405517  73.3194001  60.5362256  66.7961142
  73.3327588  59.7421375  68.1361765  75.2544157  60.2424466  67.8192557
  75.7511449  59.3139539  68.1981745  75.7167308  60.6392371  66.9010549
  74.8922263  61.1810014  68.8432844  74.4177484  62.0270965  68.2981961
  74.1882456  60.6707100  69.5233078  75.9157595  61.2640797  69.9124407
  76.8605751  61.5202983  69.4186805  75.5336067  62.0510991  70.5925211
  76.0705672  59.9480193  70.7080500  75.1979558  59.8126041  71.3890935
  76.0831949  59.0547642  70.0418622  77.4172758  59.8965986  71.4108864
  77.5405188  58.8929319  71.8726516  78.1899506  59.9978873  70.6120408
  77.6402444  60.9583564  72.5058669  77.9195987  61.9383462  72.0692266
  76.7134640  61.1153596  73.0889559  23.3487163  33.2951340  61.8457776
  23.2581216  34.2948239  61.1623813  23.2823425  35.2374691  61.1935760
  23.9469317  33.6907095  60.4321360  21.3371001  34.6493960  60.3067487
  21.1589337  35.4809813  59.8278529  21.0186363  33.5637059  57.1757725
  20.2048116  34.4846804  61.2768157  20.6559031  35.1822283  61.5925846
  19.4755832  34.7104044  60.4230183  21.0603936  33.5134926  62.5034700
  21.2316856  32.2547020  61.8400828  21.1674374  33.0854555  62.6932884
  19.2489602  33.1433719  63.2059197  18.7725281  33.1082099  62.7816107
  18.6678709  32.2014007  63.2867324  18.8648911  34.4284020  63.5217516
  18.6748070  35.4035520  62.9371937  18.0210344  34.2864802  64.1216907
  19.9007635  34.2832795  64.4252887  20.9365357  34.2818882  64.2142762
  19.7058597  35.3503864  64.3853537  19.4767132  33.3855355  65.5798070
  18.4074523  33.5540156  65.8620532  19.4710835  32.3726697  65.1320777
  20.4312939  33.4354105  66.8323459  19.8738584  32.7834731  67.5351598
  21.3755986  33.1392873  66.3581232  20.9798390  34.6498601  67.6897599
  21.4777776  35.5315998  67.2435391  20.1332895  35.0898425  68.1268034
  21.3955115  34.5835700  69.0576647  20.5688472  34.0350665  69.5819250
  22.2631745  33.9824461  68.7725573  21.6737590  36.0194425  69.5668146
  22.3015487  36.6050020  68.8605628  20.8372675  36.7271000  69.7052586
  22.3826358  35.8532615  70.8853227  22.8565165  34.8571563  70.9719046
  23.0170964  36.6899575  71.1325046  21.5064803  35.8209557  71.9982477
  21.0699882  36.7579226  72.6213370  21.0154306  34.4878151  71.9127759
  19.7699816  34.1917159  72.4498855  19.6566933  35.1792491  72.4780516
  18.9957808  33.7384784  71.8119906  19.1566510  33.3739539  73.5736000
  18.0926383  33.5271278  73.8771249  19.7355421  33.7059574  74.8492349
  19.5498065  34.7660543  75.1428330  19.2304208  32.9953785  75.5558535
  21.0877184  33.5417181  74.5687062  21.9160339  32.9373505  75.6989157
  23.0948568  33.9727105  75.7548489  22.8011123  35.3704667  75.7660423
  22.2483801  35.6725505  74.8501298  22.2030854  35.6541033  76.6634679
  24.0801247  36.1972018  75.8036103  24.5099220  36.2268052  74.8048625
  23.8386374  37.2041221  76.1185666  25.1173899  35.6581993  76.7055437
  24.6761868  35.1393843  78.0045765  24.2676189  35.9398047  78.5802061
  25.5431917  34.7151866  78.5230726  23.9492109  34.3755312  77.7642118
  26.0320851  36.6959148  77.0746365  26.8600939  36.1945019  77.6062391
  25.6641374  37.4369384  77.7458848  26.5546821  37.2007089  76.2481267
  25.7388107  34.4984601  76.0894788  26.4023551  34.0171173  76.8074264
  26.3893034  34.8116936  75.2575333  25.1051869  33.6833529  75.7788775
  21.1389076  32.9769962  76.9664223  22.4559855  31.6453106  75.2439843
  19.2509703  32.0727384  73.1209942  18.1778091  31.6449705  72.6415132
  17.1888116  32.2599402  72.2892469  25.1531688  29.1463463  60.8061770
  24.5285985  30.0253451  60.8708458  25.0493022  30.6949827  61.4769234
  24.5103024  30.2950215  59.7790983  23.0922147  29.6918060  61.3802926
  22.6190888  29.7197412  60.4443896  22.3601169  29.2188530  60.7407877
  22.0762045  30.2370031  62.3535066  20.9931346  30.0236017  62.4255809
  22.2094216  29.4343354  62.7656855  22.5038313  30.8561291  63.4446213
  23.5633489  30.4768588  63.4312960  22.2496718  31.6616163  62.8473547
  21.4176917  30.5572654  64.4543792  21.6732763  31.3181287  65.1482174
  20.3386007  30.5553287  64.1226013  21.4737237  29.3229006  65.1927808
  20.9994510  28.6231816  64.4484018  22.5100874  29.0027614  65.4985980
  20.3824597  29.0502435  66.1347170  19.5022614  29.2155962  65.4996112
  20.0845272  28.0048514  66.2303877  20.6544606  29.7382304  67.4451096
  21.4971038  30.4229893  67.3370906  19.7369191  30.2675688  67.6418120
  21.0637389  28.9301303  68.6361769  20.1642622  28.5119741  68.9877961
  21.7796594  28.1254771  68.3549967  21.0697489  29.4622670  70.0589166
  21.2919386  28.6081992  70.7661559  21.8710519  30.1903203  70.0640377
  19.8180758  30.0304861  70.5838176  19.6656203  31.0519635  70.2009556
  18.9507225  29.4050648  70.3787571  19.7701176  29.7951241  72.0365037
  19.7585071  28.6827419  72.2211516  20.5447579  30.3000916  72.6312381
  18.4578402  30.2718479  72.4685264  17.5504127  29.7536584  72.5960811
  18.2948102  29.6036744  73.1800772  54.9095500  20.5078462  60.1469553
  54.2941526  19.6360812  60.4495612  53.2089009  19.8445800  60.4109137
  54.4774978  18.8862683  59.7009672  54.7405529  18.9605259  61.7280367
  54.1397319  18.0297850  61.8757586  55.8140332  18.6901515  61.5952081
  54.5653606  19.8157749  62.9703924  55.1496708  20.7494802  62.8261361
  53.4902523  20.0888563  63.0393365  55.0204005  19.0721143  64.2359175
  54.6608936  18.0169373  64.2153231  56.1331311  19.0601471  64.2557627
  54.6370131  19.7375427  65.5607045  54.9427380  19.0814643  66.4035692
  55.2607118  20.6506989  65.6573242  53.1591378  20.0995246  65.7499748
  53.1463458  20.7210520  66.6707069  52.8032827  20.7557891  64.9279379
  52.2646968  18.8676166  65.9866176  52.1286307  18.2730780  65.0549619
  52.7641068  18.2117527  66.7343246  50.8625811  19.1701658  66.5300503
  50.3397948  19.8089097  65.7871927  50.3320792  18.1884159  66.5038080
  50.8788290  19.7839841  67.9563790  51.2332190  19.0051220  68.6649236
  51.6445958  20.5735968  68.0591611  49.5309227  20.3868020  68.3960249
  49.5638062  20.9450994  69.3640022  49.1775900  21.1224226  67.6428015
  48.5029622  19.2838758  68.5295189  47.5619910  19.7653910  68.8431498
  48.3391572  18.8277626  67.5305148  48.9526386  18.2358880  69.5584499
  49.9262157  17.7865491  69.3450564  49.0732409  18.7452326  70.5417396
  47.9694048  17.0811533  69.6536309  47.0040007  17.3754051  70.0303053
  47.7061765  16.7092055  68.6499201  48.2547242  15.9797307  70.6607038
  48.2125209  14.8091996  70.3450993  48.2856775  16.4548735  71.8948971
  48.3176235  15.4851480  72.9722380  47.4257634  15.6261169  73.5938943
  48.2448782  14.4267306  72.6159155  49.6247316  15.6307240  73.8060590
  49.6601889  14.7960246  74.5490849  49.7604658  16.9584219  74.6468145
  49.1296060  16.9064336  75.5615820  50.7837767  17.0469618  75.0460800
  49.4553394  18.1052291  73.8669328  49.8313712  19.5816139  74.3097211
  50.6640126  19.3915084  75.6399934  51.1412279  20.5842941  76.2584695
  51.3072857  21.4146969  75.5200990  50.4054718  20.9451614  77.0135733
  52.5353408  20.3206370  76.8592308  53.1483070  20.0765152  76.0048914
  52.8553212  21.2658105  77.2761013  52.6781170  19.1910073  77.8690531
  54.0255613  19.1519911  78.4933572  54.1213479  20.0334959  79.1106157
  54.8119887  19.1129427  77.7503990  54.1285471  18.2692447  79.1272571
  52.4194066  17.8811194  77.2111846  51.5838726  17.9412110  76.4972102
  52.1204672  17.1632756  77.9647754  53.2868731  17.5559344  76.6661017
  51.6548108  19.3995448  78.9437533  51.7008491  18.6531079  79.7330168
  50.6771559  19.3538048  78.4600265  51.7689435  20.3987154  79.3411433
  50.6951608  20.2259338  73.2975492  48.6053241  20.2725000  74.7148762
  50.6849094  15.4461464  72.8459917  51.8829840  15.4904683  73.3326599
  52.1914766  15.5041158  74.5209079  49.2309010  17.7887266  61.8143539
  49.6994395  16.7781720  61.8304488  49.0382391  16.0498004  61.3171310
  50.6357936  16.8514389  61.2410199  50.0138904  16.3281533  63.2682654
  50.5527410  17.1821538  63.7363683  49.0737894  16.1823862  63.8440167
  50.8506657  15.0308489  63.3592975  50.3701916  14.2430638  62.7364535
  51.8551578  15.2380462  62.9278805  51.0756878  14.4443470  64.7685742
  51.2243840  15.2557870  65.5060211  50.2032838  13.8416882  65.1050411
  52.2889290  13.5154210  64.8151154  52.2849093  12.9526902  65.7761572
  52.1703919  12.7619973  63.9971636  53.6344802  14.2528864  64.7664646
  54.4202758  13.5208302  64.9957540  53.8211197  14.7137237  63.7715382
  53.8920558  15.3101886  65.8438331  54.7399843  15.9401375  65.4384729
  53.0435312  15.9465991  66.0340880  54.3983717  14.7349925  67.1516590
  54.0559286  13.7593283  67.5666758  55.2599306  14.5367316  66.5256234
  54.8198812  15.7079894  68.2471074  55.5540677  15.2215316  68.9321913
  55.3986659  16.5466165  67.8063689  53.5743363  16.1099245  69.0423681
  52.8829291  16.7308117  68.4298402  53.0435733  15.1664813  69.3179590
  53.9201522  16.8302932  70.3395791  54.8672854  16.3785589  70.6879781
  54.1091387  17.9119510  70.1509180  52.8745559  16.7024916  71.4545182
  53.0648505  17.5459704  72.1663519  51.8428026  16.8084755  71.0444891
  52.9298713  15.3850013  72.2391186  52.7921508  14.4941394  71.5910574
  53.9055118  15.2883993  72.7546427  36.2643200  80.9240541  56.9952194
  36.4901878  80.1508783  57.7326418  35.6025170  79.6856254  58.1792971
  37.1346796  79.3886567  57.2323271  37.3461357  80.7241102  58.7897540
  37.4512091  79.9863561  59.6305660  38.2126215  80.8162144  58.0793567
  37.4174561  82.1209133  59.3277787  38.4531524  82.4021796  59.6322595
  37.1340501  82.7401253  58.4573883  36.5177442  82.2739208  60.5301263
  36.3613830  83.3452653  60.7025934  35.5952129  81.8541173  60.1164681
  36.8956847  81.6275913  61.8866749  36.0837564  81.8936180  62.6095379
  36.8928834  80.5238807  61.7604982  38.2589976  82.0334396  62.4923862
  39.0545494  81.7408887  61.7712586  38.3486856  83.1344911  62.5872748
  38.5927637  81.2684299  63.8014433  38.4638917  80.1916657  63.5511448
  39.6683630  81.4098287  64.0552371  37.7789185  81.6277246  65.0676224
  38.1041524  82.6333960  65.4173124  36.6919907  81.6911930  64.8413857
  37.8726561  80.5777588  66.1994798  37.6687380  79.5917287  65.7282644
  38.8868235  80.4894405  66.6452682  36.8534323  80.8281950  67.3312185
  35.8189288  80.7508031  66.9236729  36.9413393  80.0272580  68.0971769
  37.0663403  82.1776804  68.0422565  38.1088613  82.2278396  68.4240679
  36.9277566  83.0149122  67.3182270  36.0397531  82.4508979  69.1533280
  36.1232804  83.5141609  69.4687129  35.0858138  82.3823814  68.6217252
  36.0451402  81.4505298  70.3537629  36.0178903  80.4020320  70.0122169
  36.9469896  81.6508736  70.9710497  34.8824681  81.5821917  71.3187282
  34.3652767  82.6515684  71.5550371  34.5328567  80.4464622  71.9032223
  33.6294885  80.6383956  73.0084929  33.2724620  81.6825816  73.1416326
  32.6805728  80.0690315  72.8718859  34.3448860  80.3514998  74.3445562
  33.4973217  80.4038171  75.0624745  35.4589391  81.3584216  74.7216362
  35.0655474  82.3455951  74.4132256  35.6023657  81.3525233  75.8368854
  36.6793553  81.1392291  74.0847922  37.8515835  80.3267621  74.7935850
  38.0840948  81.1539242  76.1103842  38.1594335  82.5466614  76.1319825
  38.5771836  82.9460625  75.1766753  37.1306121  82.9503474  76.2406207
  39.0140087  82.9199384  77.3574441  39.0287484  84.0021966  77.3902969
  38.5037161  82.5746964  78.2472881  40.4297534  82.3521017  77.4380089
  41.2878499  83.2540760  78.2452054  42.3079883  82.9225368  78.1320405
  40.9941205  83.2801628  79.2938917  41.2380508  84.2523268  77.8256383
  41.0479319  82.3604420  76.0713452  42.1038401  82.1456741  76.1181032
  40.8755335  83.3143459  75.5892196  40.5939530  81.5995922  75.4272644
  40.4983505  80.9649155  78.0372121  40.2091406  80.2042810  77.3115600
  39.8698904  80.8466725  78.9062695  41.5004421  80.7244939  78.3638608
  37.4421902  79.0065751  75.2931547  38.9984299  80.4681110  73.8901896
  35.0212246  79.1430688  74.3597798  34.2525216  78.2367025  74.6923318
  33.1145050  78.4331125  75.1469744  34.8480042  76.9340304  60.8415057
  33.9168757  77.2517913  61.2334678  33.6481989  77.9317448  60.3855106
  33.0247922  77.0850912  60.6811365  33.8762744  77.6287178  62.7896674
  34.6332426  78.3899975  63.0452978  32.9988738  78.0733915  63.2835134
  34.2338917  76.5657759  63.7406887  33.6681712  75.7240120  63.3081859
  35.2865159  76.5038489  63.5486630  33.9485956  76.7605210  65.2431894
  32.9305789  76.9930955  65.4282150  34.0535883  75.7948638  65.7567947
  34.2986473  78.0222079  65.9757905  35.0131096  78.5766306  65.3636382
  33.4206541  78.6703733  66.1436095  34.7358377  77.7157109  67.3618769
  34.7909313  78.6666556  67.9262111  34.0713862  76.9990782  67.9218255
  36.0939442  77.1688810  67.2735847  36.1624460  76.2571648  66.6170798
  36.8615333  77.8993271  66.9278776  36.3464602  76.6713177  68.6425433
  35.7534058  75.7608719  68.8507540  37.2662364  76.2769150  68.2475527
  36.3181327  77.6147409  69.8718403  37.0679332  78.4272691  69.9022524
  35.2603608  77.8539023  70.0627305  36.6144792  76.9533353  71.1647889
  36.1711502  75.9405598  70.9740597  37.7179425  77.0455646  71.3221054
  36.3020265  77.4231119  72.5716594  37.1979569  77.4791406  73.2555438
  35.8052615  78.3814729  72.4470993  35.4431450  76.4365996  73.2945917
  34.6276884  76.3642200  72.5793644  35.7104141  75.3598206  73.4622433
  35.1385263  76.9755151  74.6536730  34.7329426  76.0635819  75.0424340
  35.9457550  77.0793298  75.3762928  20.3512503  67.8187755  61.3122079
  20.3468551  68.6384064  60.5809945  21.3988155  68.6282791  60.4010763
  20.0049334  68.5068112  59.5408592  19.3629433  69.2647803  61.3571613
  19.6952604  70.2612556  61.1602000  18.3462789  68.9023612  61.0153878
  19.5728606  69.1048786  62.7950837  18.8318803  69.8429924  63.1326546
  19.2989618  68.0685256  63.0746258  20.9652462  69.4830286  63.2928830
  20.8047147  69.3256318  64.3774646  21.7769030  68.8062731  62.9357840
  21.3223582  70.9563187  63.0698385  21.4509591  71.1897365  61.9903064
  20.4725076  71.5712606  63.4546381  22.5205905  71.4804549  63.8706777
  22.6689902  72.5052038  63.4574664  22.1455310  71.5551216  64.9194487
  23.8202112  70.6482262  63.8364034  23.5939988  69.6029273  64.1405136
  24.2440817  70.6166984  62.8037622  24.9281296  71.1068201  64.8062057
  25.8271732  70.4814774  64.5892852  25.2533904  72.1436193  64.5603112
  24.6252219  70.8938567  66.3167850  23.9814662  71.6957977  66.7390443
  24.1991627  69.8990811  66.5512206  25.9137246  70.9564436  67.1030827
  26.5510291  70.0687474  66.8993714  26.3271435  71.8365287  66.5644255
  25.8086031  71.1896511  68.6272605  26.8046011  71.4562110  69.0075201
  25.2049607  72.0906995  68.8467148  25.3909892  69.9514349  69.4477619
  24.5172492  69.4635612  68.9635629  26.2236569  69.2116083  69.3702922
  25.1536514  70.2284669  70.9662694  25.2087637  69.2781474  71.5413491
  25.9142247  70.8905193  71.4266566  23.7764491  70.8153067  71.2816055
  23.0185018  71.3557163  70.4950248  23.5700189  70.6526114  72.5806701
  22.3142349  71.0293290  73.1652228  22.5092819  71.6839202  74.0463525
  21.7512135  71.6408202  72.4585952  21.4616217  69.7691652  73.5683860
  20.4579161  70.1302742  73.9484665  22.1020999  68.9885034  74.7387375
  22.3966197  69.7251486  75.5264018  21.3541394  68.2927013  75.1784440
  23.1834376  68.1828628  74.2570869  24.5377882  68.1464686  75.0568260
  24.7832553  69.7074395  75.2908045  25.9567823  70.4319749  74.9406949
  26.4732213  69.9755346  74.0578211  25.6678957  71.4685436  74.6486713
  26.9668583  70.4384022  76.1280857  27.0703040  69.3724052  76.3086514
  27.9251884  70.7969734  75.7812686  26.5571083  71.0797324  77.4648892
  27.5943138  71.0392177  78.5506976  27.1322842  71.2786756  79.5118655
  28.4102631  71.7216071  78.3798428  27.9760264  70.0326521  78.6864326
  25.4414960  70.2199664  77.9655298  24.6642012  70.0730554  77.2065364
  24.9975657  70.6346300  78.8471534  25.8390869  69.2311273  78.1810850
  26.0791286  72.4907916  77.3220031  26.8289891  73.1297684  76.8731635
  25.7966580  72.9276073  78.2739352  25.2014625  72.4862732  76.6864584
  24.2717939  67.5319266  76.3861020  25.6202071  67.5808827  74.2244456
  21.3976249  68.8432487  72.4337708  20.4856177  69.2018398  71.5530103
  19.6611081  70.0198156  71.8270311  24.2606934  67.3353651  57.6389715
  23.6297971  67.1695694  58.4825500  23.0300898  68.0697237  58.7362500
  22.9900106  66.3486802  58.1000775  24.6098404  67.1345145  59.5209134
  25.5446350  66.7243335  59.0873008  24.8013674  68.2037246  59.8010844
  23.9031743  66.3929670  60.5789851  23.0728273  67.0473756  60.9401907
  23.5006222  65.4285888  60.1773979  24.9070931  66.0745746  61.6201230
  25.6915719  65.4856238  61.0910866  25.3354393  67.0293665  61.9936840
  24.2937459  65.2395550  62.7155902  23.8266787  64.3321559  62.2661305
  25.1153752  64.9290439  63.3982767  23.2349517  66.0011203  63.5126337
  23.7492238  66.8774543  63.9529894  22.4670377  66.4471036  62.8474919
  22.5930852  65.0280933  64.5157361  21.9384267  64.3445450  63.9200122
  23.3987504  64.4036034  64.9639597  21.7636923  65.6382744  65.6598547
  20.9526334  66.2497981  65.2120936  21.3008319  64.7932236  66.2261493
  22.5704781  66.4370164  66.6944329  23.3569472  65.7405623  67.0615533
  23.0751508  67.2969993  66.2052951  21.7890767  66.8887335  67.9433354
  21.1772440  66.0716350  68.3530009  22.5007924  67.1058679  68.7690526
  20.9381149  68.1442319  67.7617866  21.2884921  68.7310214  66.8830848
  19.8812995  67.8508254  67.5683669  20.9930104  69.0680284  68.9865187
  22.0003668  69.4817145  69.1735056  20.4624729  69.9654583  68.6492962
  20.4314127  68.3934746  70.2690921  19.3421943  68.1658252  70.1591201
  20.9759154  67.4624976  70.4861977  58.0597479  81.1262106  60.4864466
  58.8077295  80.4278102  60.8326699  58.0027589  80.0195180  61.5325206
  58.4549170  79.6653824  60.2569997  60.3578122  81.0054298  61.6886188
  61.1395399  80.4148336  61.8044645  60.7939355  81.7108561  61.0273352
  60.6562875  81.8889250  63.2856981  60.0653416  82.8363365  63.6655675
  60.1582120  81.4575381  64.1331133  61.8723401  82.4753638  63.5247465
  62.4170367  81.6087024  63.1421418  61.8364938  83.3666268  62.8608654
  62.0217576  82.7779301  64.9917506  61.5097343  83.7214807  65.2443688
  61.6292540  82.0642167  65.7295356  63.5000690  82.7570552  65.1689444
  63.8982328  81.8402575  64.6664952  63.8567906  83.6718506  64.6477697
  63.8816268  82.6975573  66.6242100  63.4881325  81.7742548  67.1071780
  64.9850756  82.6381951  66.6880945  63.4367912  83.9570224  67.3509511
  63.8191590  84.8259665  66.7662127  62.3338871  84.0641550  67.3818939
  63.9793438  83.9681744  68.7777030  65.0745335  83.8665073  68.7776104
  63.7435763  84.9489882  69.2429122  63.3702480  82.9445907  69.7151160
  63.7023695  81.8805476  69.6556118  63.5171454  83.3363748  70.7482538
  61.8959260  82.9229072  69.5743136  61.5448197  83.9468494  69.4574540
  61.6720526  82.3933031  68.6612449  61.4402987  82.1951083  70.7792215
  61.4417204  81.1036104  70.6442041  62.0480526  82.3743620  71.6614589
  60.2003969  82.6443570  71.3197334  59.8466828  83.6478464  71.1058419
  59.5393598  82.3612322  70.4553292  60.0334197  81.9092096  72.8407094
  59.9579344  82.3447503  73.9886077  59.6655918  80.6477458  72.6810314
  59.2549714  79.9881139  73.8699540  58.7474559  80.5504758  74.7262422
  58.5302125  79.2070705  73.5479250  60.5794093  79.3581113  74.2501425
  60.4049654  78.4852539  74.9102117  61.4669350  80.3555462  75.0007980
  61.6872421  81.2296490  74.3688701  60.8824902  80.6618632  75.8966730
  62.6898615  79.7622233  75.3200407  64.0764076  80.4583436  75.4996254
  63.5815113  81.9041954  75.9612066  64.4945993  82.9893547  75.9571159
  65.5312684  82.6953953  76.2585967  64.5687084  83.4224972  74.9366795
  64.0285341  84.1321469  76.8751955  64.1997648  83.8743069  77.8988860
  64.7257993  84.9242738  76.6341591  62.5941104  84.6189094  76.7840968
  62.4841739  85.9373310  77.4601750  62.5812608  85.7580596  78.5244906
  61.5034853  86.3728431  77.2990688  63.2508729  86.6179463  77.1303534
  61.6347408  83.7304457  77.5408453  61.4383330  82.7946927  77.0236339
  60.6927764  84.2568336  77.6336227  61.9826439  83.5015183  78.5413948
  62.1271924  84.6785362  75.3699417  61.1134152  85.0484033  75.3130793
  62.0973526  83.6682309  74.9373757  62.7556741  85.3113100  74.7639519
  64.7608868  79.7890138  76.6238873  64.8221932  80.5739837  74.2257784
  61.2241150  79.0000866  73.0270349  61.9207494  77.9391071  73.0621136
  62.0939516  77.2567643  74.0562755  57.7288690  75.2121729  60.7936123
  58.2473085  75.0917933  61.7893598  58.0266918  74.4122726  62.5735866
  59.2518352  74.6886350  61.6985935  58.6124940  76.3245747  62.2000194
  58.4150877  77.0066297  61.3157444  57.7054878  76.9773351  62.3370892
  60.1094002  76.1458237  63.0513373  60.3148091  76.9114104  63.7117157
  59.6810483  76.1836192  64.0363055  61.8000505  76.4036925  62.7102996
  62.1142908  75.4197869  62.5640818  62.3202329  77.0000947  61.8536249
  62.7168145  76.9213616  63.7554770  62.1541105  76.4398221  64.5701024
  63.6278133  76.3935485  63.3299779  62.9734983  78.4263492  63.9619163
  63.2060688  78.9996752  63.0470896  62.2128529  79.0652123  64.4024834
  63.9520343  78.5257110  65.0845678  64.5869327  77.6240360  64.9644655
  64.5284452  79.4607490  64.9547439  63.2284529  78.5579869  66.4352511
  62.5892625  79.4723882  66.4619465  62.5382235  77.6860212  66.5545837
  64.2509547  78.5691845  67.5734065  64.9173700  77.6943254  67.4094841
  64.8862541  79.4780615  67.4970939  63.5762206  78.5450813  68.9465188
  62.9347120  79.4540003  69.0284159  62.9424009  77.6329516  69.0300526
  64.4968227  78.5915230  70.1695965  65.1155506  77.6700920  70.2089907
  65.1387111  79.4994730  70.1128462  63.7040147  78.7748539  71.4668994
  64.3860907  78.8092100  72.3427726  63.2087812  79.7739497  71.3694672
  62.5969388  77.7350952  71.6948619  61.9135204  77.9233865  70.8568818
  62.8822862  76.6742874  71.6190880  77.0980539  35.3559218  60.7192735
  77.9249368  36.1555783  60.9166686  78.0319361  36.3001838  59.8382464
  77.5486334  37.1008394  61.4518723  78.4409354  35.3177927  61.8803561
  78.5807099  34.3837674  61.2862738  79.2437542  35.9088005  62.3171980
  77.5004711  34.9420155  62.9526624  76.5711240  34.4047016  62.5899916
  78.2144543  34.3136413  63.4546326  77.1673561  35.8204798  64.1211860
  76.8513880  36.5808485  63.4486832  76.3514650  35.2797561  64.6289067
  78.0665204  36.4987131  65.1351500  78.4978874  35.7814013  65.8165993
  78.8081573  37.0745071  64.5910552  77.3899561  37.4119761  66.1351641
  77.0369234  38.2971015  65.5512767  76.5765833  36.8521094  66.6650020
  78.2093701  38.0828642  67.1975256  79.1113573  38.4365216  66.6783549
  77.5803765  38.8837949  67.6424132  78.5800155  37.1626638  68.3088924
  77.6134433  36.7849622  68.6578110  79.2337015  36.4402807  67.8029438
  79.2235021  37.6915683  69.5454641  78.6041334  38.5588650  69.8199290
  79.2197538  36.9644140  70.3855881  80.6176819  38.1004953  69.1765393
  81.2234257  37.2083053  68.9782731  80.5386605  38.5994977  68.1979498
  81.2972916  38.9664503  70.2064399  81.1881579  38.4305309  71.1750528
  82.3763519  39.0662563  69.9333180  80.7266971  40.3723529  70.3538542
  80.9928024  40.9482739  69.4397342  79.6193343  40.3004000  70.4116912
  81.2021237  41.0978410  71.6293229  80.6980719  40.6134707  72.4897045
  82.3022177  41.1081467  71.7831336  80.7822179  42.5525981  71.6722189
  80.3709526  43.1997935  70.7276038  80.9244430  42.9442052  72.9131819
  80.3381000  44.2218249  73.2250436  81.1349258  44.8580571  73.6619280
  79.9278282  44.7713215  72.3418564  79.1453879  44.0144070  74.2025304
  78.6010626  44.9928287  74.2631123  79.6121613  43.6912758  75.6610832
  80.4849406  42.9983013  75.6142455  79.9883407  44.6598010  76.0559633
  78.5687294  43.2013813  76.5306391  78.7504137  41.7950452  77.2850466
  78.7398094  40.8895184  76.0174343  77.9536953  39.7278430  75.9134966
  77.7661395  39.2294307  76.8954925  77.0000021  39.9898750  75.4216965
  78.6121917  38.7758120  74.9612680  78.0674160  37.8330471  74.9241152
  78.6328504  39.1820303  73.9556356  80.0108294  38.4497964  75.2066597
  80.9489737  39.6116533  75.1578648  80.6620808  40.2745967  75.9663018
  80.7980606  40.1037969  74.2074253  82.0037931  39.3893751  75.2622290
  80.1405811  37.6496991  74.0560958  80.3364116  37.9463415  73.0289696
  79.7249453  36.6560643  74.1935761  81.1567801  37.3124413  74.2845098
  80.1476927  37.5851903  76.4230407  79.8982386  38.1535740  77.3108899
  81.1126120  37.0917734  76.4877139  79.4406971  36.7621659  76.3714369
  80.1078638  41.7715037  77.8751958  77.5505474  41.4912868  78.1097177
  78.3033059  42.9485834  73.7167834  77.2730455  43.3466172  73.0244131
  77.0682156  44.4889910  72.6655609  80.0828542  41.5850772  59.3898645
  79.0015168  41.4454984  59.5953507  78.3995319  41.9721669  58.8221989
  78.7569465  40.3645635  59.5096910  78.8069607  41.9559789  61.0244871
  79.6937096  41.6424574  61.6256675  78.8113070  43.0687167  61.0482068
  77.5694170  41.3711520  61.7010729  76.6815399  41.6056292  61.0820596
  77.6923466  40.2633554  61.7043644  77.3297959  41.9668555  63.0944308
  78.3000494  41.9910994  63.6418301  76.9918014  43.0183257  62.9401661
  76.2779925  41.2228934  63.9280309  75.2725826  41.2740384  63.4514237
  76.5329861  40.1410065  63.9711942  76.1711999  41.7473849  65.3642265
  77.1336919  41.6375768  65.9121561  75.8551673  42.8112591  65.3858078
  75.1652140  40.9154484  66.1149151  74.1482382  41.1017578  65.7033780
  75.4770328  39.8701979  65.9925711  75.2572241  41.0272770  67.5979328
  74.7513338  40.1342546  68.0473482  76.2903050  41.0970419  67.9926646
  74.5268707  42.1753249  68.1043586  75.0535749  43.1607077  67.9770756
  73.5386577  42.2413497  67.5895438  74.2841590  41.7479421  69.5392254
  73.4786066  42.4035942  69.4816738  73.4203218  41.1789685  69.8867680
  75.4650478  42.0116612  70.5044040  76.0451161  41.0751878  70.4635710
  76.1460396  42.8466935  70.1821858  75.1096604  42.1898559  71.9780641
  74.7468630  43.1250416  72.2480417  74.1985252  41.6530884  72.2638382
  76.3102018  42.1195559  72.9237429  75.9066469  41.9763562  73.9456925
  76.8391293  41.2197935  72.5844276  84.3427335  67.7360747  60.2372453
  84.4249112  68.8361045  60.2746312  85.3194627  69.1573158  59.6964840
  83.5132432  69.2012747  59.7955308  84.4017952  69.3520859  61.7110267
  85.2677458  68.9965629  62.2546671  84.4927806  70.4513485  61.7422864
  83.1956852  68.8606618  62.5072250  82.3273549  69.3903628  62.1025467
  83.0637769  67.7595078  62.3258772  83.2167345  69.0749859  64.0354433
  84.1940411  69.0050899  64.4849214  83.0821093  70.1031882  64.3720188
  82.2614051  68.0545728  64.6761355  81.3508465  68.1495795  64.0938187
  82.5748134  66.9991840  64.5169269  82.0212580  68.2256767  66.1828904
  82.9624009  68.6114293  66.6411274  81.2559906  68.9926105  66.3363936
  81.7531637  66.8989509  66.9289503  82.2103009  66.0573314  66.3641778
  82.3088904  66.9247424  67.8947809  80.2737360  66.5799971  67.1537549
  79.8787028  67.1188530  68.0429279  79.6882784  66.8991867  66.2601050
  79.9868425  65.0881901  67.3474251  78.9054296  65.0145197  67.6015676
  80.1332533  64.5800825  66.3684068  80.8515325  64.3868771  68.4087141
  80.5215697  63.3361345  68.4625188  81.9138334  64.3420853  68.0821960
  80.6987399  64.9555761  69.8297455  80.8054079  66.0511274  69.8832513
  79.6756886  64.7041677  70.1988449  81.7275585  64.4146158  70.8181689
  81.5390342  63.3812633  70.8302441  82.7689254  64.3734994  70.4521018
  81.4133123  64.7582729  72.2839030  80.3329730  64.6214891  72.5004708
  81.9374750  64.0652885  72.9784841  81.8213257  66.1920105  72.5517962
  82.2213323  66.9829849  71.7181744  81.8457953  66.3485779  73.8553175
  82.5503406  67.5303874  74.2549633  83.0484778  67.2891609  75.2159980
  83.3978457  67.8097054  73.5891930  81.6457723  68.7690755  74.5046521
  82.1987696  69.3572163  75.1898021  80.3676909  68.4477424  75.2399903
  80.6194602  67.8562434  76.1412392  79.8938950  69.4107791  75.5574612
  79.5815542  67.7241307  74.3319040  78.2267815  67.1538393  74.7811938
  78.5237670  66.2207780  75.9865343  78.9729931  64.9164386  75.8340057
  78.3685265  64.2995072  76.5267140  78.7490799  64.5303361  74.8135991
  80.5020918  64.9279290  76.0770503  80.9531971  64.1083880  75.5290077
  80.8724580  65.8288514  75.5730330  80.9833851  64.9228900  77.5278208
  82.4558102  64.7148947  77.6503301  83.0164417  65.5140845  77.1839208
  82.7629800  63.7306070  77.2835415  82.7084911  64.7248920  78.7001656
  80.3018430  63.8214759  78.2690309  80.5192908  62.8591452  77.8215323
  79.2228945  63.9656292  78.2440659  80.5953273  63.8218981  79.3058077
  80.5706445  66.1723511  78.2243861  79.4780936  66.1567915  78.2291347
  80.8646596  67.0610018  77.6836580  80.9160706  66.2253512  79.2480955
  77.5615675  68.1709034  75.5798558  77.5705192  66.4916388  73.6300208
  81.3625926  69.4329425  73.2594532  81.0443595  70.7186617  73.3608024
  80.7961817  71.3467926  74.3750154  79.6808468  69.6223807  59.0294255
  78.7285350  69.6330686  59.5488432  78.3160491  70.6592190  59.6414748
  77.9188659  69.1004877  58.9816677  79.1618336  68.8778445  60.8358786
  78.3310566  68.2917400  60.9503230  79.5233758  67.8700912  60.7533060
  79.4974725  69.6616764  62.1330231  80.4966009  70.0509909  61.9411471
  78.7226631  70.3673594  61.9536771  79.1821566  69.2862493  63.6350156
  78.1199575  69.3046908  63.9579444  79.4765952  68.2446862  63.7768109
  79.7262417  70.2148497  64.7437878  79.4613188  69.8586277  65.7647985
  80.8124454  70.3819211  64.6668906  79.1987129  71.5818443  64.7377161
  79.4065468  72.0222240  63.7564620  78.1208047  71.6616149  65.0202359
  80.0198905  72.5565676  65.4568249  81.0114151  72.7070854  64.9541973
  79.3655968  73.4303672  65.3285148  80.1205903  72.3944820  66.9251634
  80.7155054  71.5049139  67.1107512  80.7938475  73.2248196  67.1292115
  78.7650328  72.4298830  67.6523815  78.2681592  73.4282870  67.6633854
  78.0860969  71.7586503  67.0883667  78.7266663  71.7695530  69.0324521
  77.6887954  71.9255481  69.4087100  78.9476461  70.6977347  68.9388394
  79.7025863  72.2323346  70.0820377  80.7440799  72.3146546  69.6988576
  79.2129017  73.1666200  70.2745791  79.6447431  71.4817992  71.3946962
  78.9135450  71.9545640  72.0930928  79.2780099  70.4734085  71.1304796
  81.0534058  71.3324192  71.9753581  81.6435217  70.6875323  71.2908298
  81.5419274  72.3251793  72.0564329  33.9972339  26.4601627  59.0176700
  34.2355014  26.9131149  60.0070368  34.9559335  27.6781382  59.9031540
  34.3242860  28.0469706  59.7831790  32.8556409  26.6019485  60.6602458
  32.0207653  26.2257162  59.9698266  33.2557329  25.7284053  61.1451970
  32.1533132  27.6406296  61.5268220  32.8905378  28.3094501  61.9848223
  31.4073055  28.1716170  60.9320269  30.9793849  27.2554055  62.3614043
  30.0734341  27.1159962  61.7113924  31.4194354  26.3012527  62.6784540
  30.6681375  28.2886246  63.4529564  30.3655500  27.6232396  64.2822875
  31.5722595  28.8499258  63.7810696  29.5714116  29.3365546  63.1271517
  29.9326301  29.9715922  62.2889063  28.6086525  28.8523588  62.8482881
  29.2656587  30.2813144  64.2958449  30.2247909  30.6433263  64.7150835
  28.6929767  31.1818333  63.9658026  28.5275229  29.5540530  65.4139384
  27.5161995  29.2511593  65.0658985  29.0851743  28.6294176  65.6799649
  28.2902870  30.4461091  66.6279331  29.2084615  30.5487513  67.2532384
  28.0027216  31.4402116  66.2227786  27.0772731  29.9857200  67.4325534
  26.9025530  30.7155106  68.2523443  26.1786452  29.9839450  66.7724997
  27.3005176  28.6110769  68.0509711  27.6862097  27.9095199  67.2838131
  28.0966092  28.7538019  68.8119936  26.0509502  28.0173559  68.6947795
  25.2851652  27.8469630  67.8933216  26.3090056  27.0485347  69.1773638
  25.4696336  28.9412971  69.7670222  26.1664772  29.1979009  70.5658403
  25.1200620  29.8616912  69.2326931  24.3097622  28.2505246  70.3953336
  23.2828006  28.2848814  69.8187229  24.5247722  27.5853202  71.5203912
  23.3814871  26.8388415  72.0445021  22.8652391  27.4310066  72.8268866
  22.6091796  26.5379178  71.2932414  23.8664164  25.5170516  72.6813008
  23.0033422  24.9578458  73.1064987  24.8890493  25.7677496  73.7912364
  25.8594111  26.0206946  73.2952643  24.5505186  26.6463927  74.3731860
  24.9825185  24.6218299  74.6293221  25.6624037  24.7460706  76.0504145
  26.8320104  25.7769710  75.7584988  27.7364602  26.1424310  76.7863245
  27.6177255  25.4940720  77.6945926  28.7513826  25.9029439  76.4226783
  27.5379145  27.6473522  77.1831199  26.4965944  27.7024352  77.4956314
  28.1690286  27.8446056  78.0422195  27.7212179  28.7715038  76.1520813
  27.3367291  30.1063529  76.6798831  27.8523249  30.3609400  77.5952396
  26.2671119  30.1076004  76.8403513  27.5752935  30.8792172  75.9488181
  26.8150659  28.4843029  74.9906816  25.8043979  28.2267943  75.3194154
  27.1506495  27.5600594  74.5215605  26.7403053  29.2671780  74.2532342
  29.1425478  28.8485366  75.7253447  29.2789704  29.4473528  74.8267981
  29.4930728  27.8453097  75.5311619  29.7277893  29.3299632  76.5025450
  24.7300605  25.4106073  76.9898619  26.1967684  23.4318180  76.4418998
  24.5261287  24.7703664  71.6897873  23.8217544  24.3276681  70.7301048
  22.6261951  24.0751830  70.6996690  24.3932901  23.7158291  57.4592761
  24.1965513  24.3307943  58.2824235  23.5850382  25.2093976  58.0353262
  23.4258146  23.8993880  58.8657512  25.4105491  24.6477102  59.2019013
  25.9510353  25.0523992  58.6077554  25.2595931  25.4795472  59.8784930
  26.5831180  23.9757595  59.7314159  26.4205468  23.1747425  59.0738909
  27.6871531  24.1439261  59.8572197  26.2487294  24.1880468  61.0349654
  25.1410700  24.3078903  61.1716074  26.6639284  23.1695499  60.8430897
  26.4481247  24.9913065  62.2449494  26.0889417  25.9683255  61.9423149
  25.6661929  24.7907523  63.0295218  27.7508268  24.7556571  62.8627402
  27.9128330  23.7342746  63.2604104  28.3968011  24.8758368  61.9718210
  27.8415484  25.8223967  63.9266353  28.8978486  25.9430252  64.2064798
  27.4765818  26.7677253  63.4678424  26.9075687  25.7080306  65.1422312
  27.0628046  26.6146018  65.7457160  25.8364264  25.6998272  64.8341895
  27.2469793  24.5978063  66.1078444  26.9614370  23.7154661  65.6595825
  28.3210459  24.4273013  66.2408571  26.4198432  24.5471746  67.3575994
  26.5584304  25.5227468  67.8474538  25.3382110  24.3701989  67.1319432
  26.9271977  23.5400724  68.3652371  26.6758854  22.5079806  68.0364357
  28.0333866  23.5124826  68.3924094  26.3720551  24.0052871  69.7247008
  26.9138980  23.4493831  70.5059756  26.4207535  25.0550676  69.9922770
  24.8409829  23.9677069  69.7021961  24.4347758  24.1120688  68.7355034
  24.8090147  22.9755465  69.8709344  57.4898340  81.3744316  62.6267632
  58.2062045  81.8442917  62.9678530  58.2324402  81.8549386  64.0074796
  58.6643946  80.8840981  63.0215867  58.8389217  82.8632219  61.8236359
  59.8310582  83.2854326  61.9088862  59.1412114  82.6086933  60.6731648
  58.3568388  83.9221566  62.0480609  58.7137845  84.6044667  61.2972408
  57.8147733  82.9790071  61.5419337  57.5376363  84.3226722  63.2140098
  56.8320378  83.5492579  63.4599103  58.1278206  84.1708530  64.0548407
  56.5314051  85.5126769  62.9646012  57.1224312  86.1766923  62.3734448
  55.8880295  85.6608644  62.0697942  55.1315936  85.3998011  63.6088921
  54.4494755  86.1748929  63.2048758  54.4730553  84.4961607  63.5029558
  55.6834200  85.5826551  64.9561435  56.3719471  84.7294265  65.1509210
  56.2893331  86.5183273  64.8516627  54.6564351  85.6284743  66.0294260
  54.1052033  86.5866084  65.9440128  53.9655489  84.7765154  65.8974887
  55.2571374  85.4683366  67.4089964  55.8758199  86.3694477  67.5571898
  54.4328971  85.4979006  68.1564078  55.9790152  84.1333203  67.6328583
  55.3092479  83.3256228  67.2672290  56.9501295  84.0707605  67.0990174
  56.1100376  83.8852095  69.1204145  56.7037774  84.6993886  69.5803014
  55.1116068  83.8936636  69.5913167  56.7147210  82.5878738  69.5285230
  56.4386566  81.6592824  68.9656383  57.7675741  82.8566134  69.4135222
  56.4040455  82.3648888  70.9855700  55.6566003  82.8799358  71.5155935
  56.3249432  81.2027610  71.0859881  57.4935777  82.7533603  71.7944456
  57.9635868  81.6948697  71.7174978  57.8376965  83.9485926  72.3075033
  58.9696197  84.5810215  73.0168391  59.4262116  84.1871507  73.8933295
  59.9047510  84.8176426  72.4501913  58.5272599  85.6511625  73.9792999
  59.4415380  85.9380702  74.6338087  57.6386580  85.1503884  75.0714375
  58.2074015  84.3340739  75.5512556  57.5452724  86.0068112  75.7831869
  56.4102267  84.6398213  74.5760497  55.2970033  85.6822874  74.1506153
  54.0392781  85.1539242  74.9483308  54.0948384  84.4221467  76.1642440
  53.0750577  84.0488598  76.3723861  54.7470913  83.5357908  76.0196617
  54.6565264  85.2066755  77.3964174  54.9059471  84.5113743  78.1752648
  55.5809745  85.6456461  77.0137263  53.8079524  86.2791090  78.0725328
  54.6808214  87.1621871  78.9012318  55.3653157  87.7059163  78.2604063
  55.2470173  86.5891419  79.6165085  54.0873009  87.9093622  79.4181179
  52.7616308  85.6988036  78.9694447  53.2254384  85.1633370  79.7876330
  52.1290936  85.0488018  78.3866767  52.1361872  86.4632298  79.4344415
  53.2336760  87.0908711  76.9768331  52.5032757  87.7979987  77.3136577
  52.8269581  86.4188947  76.2243752  54.0545826  87.5940281  76.4395035
  55.6457802  86.9769237  74.7774931  55.0598754  85.6041470  72.6911744
  57.8417731  86.6344706  73.1769671  58.7807689  87.2691596  72.6570643
  59.9291617  86.9986775  73.0248953  58.6050564  91.2246301  58.0755661
  58.5128394  91.4163190  59.1325869  58.4749642  92.5239937  59.2296060
  57.5201708  90.8559429  59.2168679  58.9549228  90.9110269  60.4064893
  59.7807466  91.5852653  60.5994177  58.3797364  91.1483124  61.3502976
  58.8194218  89.4572824  60.1298437  57.7654637  89.0572488  60.2066106
  59.1093465  89.2819228  59.0762459  59.7190151  88.9353536  61.1256659
  59.7720665  87.8259566  61.0504349  60.7457879  89.3560185  61.0254237
  59.1799767  89.3311870  62.4553022  59.7081352  90.2320975  62.9004842
  58.0904564  89.4782122  62.6032542  59.5300638  88.0774186  63.0471345
  59.2280080  87.0131116  63.0262109  60.6121836  88.1778216  63.0602428
  59.0674258  88.0474255  64.1498532  58.9166619  89.2231039  64.5789670
  57.9610014  88.0364698  64.5084435  60.4129275  86.8905596  65.1648953
  59.5965173  86.1666246  65.2052891  61.2606867  87.0308719  65.7841738
  60.6077350  87.8707443  67.8810904  61.2291103  87.3341848  68.4225136
  60.5035576  88.8373167  68.1521049  58.3558071  87.6425973  68.4191848
  57.5985398  88.3721861  67.9662931  57.8444747  86.7862439  67.8051590
  57.7500544  87.5441288  69.7831256  56.6925971  87.2443675  69.8639914
  58.0485561  86.7896453  70.5667536  58.4699706  88.6912674  70.2077205
  59.5232546  88.8851986  69.8793857  58.2163775  89.6047961  69.6683326
  58.2033143  88.4099946  71.6694722  58.6920263  89.3627169  71.5960877
  57.1266780  88.3849247  71.8204763  74.8902050  81.7410218  58.4460220
  74.2853821  81.3537854  57.5954831  74.3762119  82.0619147  56.7529648
  74.5971578  80.3751458  57.2481633  72.9241496  81.2869087  58.1199892
  72.7826236  82.3081202  58.2692554  72.1789387  80.7881390  57.4442151
  72.7070305  80.8466664  59.5518477  73.0683873  81.5071378  60.3249944
  71.6176243  80.6110846  59.6683881  73.4190000  79.5993738  59.8425040
  72.9786062  79.4850632  58.8928688  74.3405221  79.2026044  59.4263373
  72.7756059  78.8044983  60.9741098  71.6620901  78.9251152  61.1468783
  73.0075212  77.7358273  60.8810077  73.4725616  79.0944603  62.1506929
  74.5077879  78.7823796  61.8576080  73.2980007  80.1818365  62.1550878
  72.7835358  78.4049384  63.2967903  71.7230327  78.1720090  63.1055004
  73.2473748  77.4136643  63.4848400  72.8294216  79.3826495  64.4455622
  73.7762798  79.9675838  64.3392947  72.0604646  80.1622561  64.3265239
  72.6425073  78.6401847  65.7773083  71.5864631  78.2933445  65.8016158
  73.2575425  77.7147356  65.7761128  72.8484698  79.5494099  67.0153760
  72.5062477  80.5517777  66.6949401  72.2402443  79.1394631  67.8464331
  74.2054724  79.7781214  67.6950477  74.8515605  80.3497983  66.9974846
  74.1449186  80.5873252  68.4369626  74.7603651  78.4403021  68.2731531
  74.0983436  77.8944255  68.9366778  74.8771171  77.7030632  67.4740219
  76.1390736  78.5798438  68.8666102  76.8476197  77.7613322  68.6761339
  76.5916888  79.2862358  68.2300516  76.0574864  79.3440362  70.1464772
  76.9092278  80.0270391  70.6196674  74.8764976  79.3891638  70.6303950
  74.9065792  80.4477661  71.6478271  75.8431604  80.6016376  72.2756356
  74.7753042  81.4325852  71.1506894  73.7731392  80.1242034  72.6305863
  73.6850188  81.0036636  73.3118667  74.0811518  78.9187863  73.5811956
  74.2263777  77.9870821  72.9835103  75.0520872  79.1495333  74.0866246
  73.0291236  78.7222700  74.5443890  73.4266844  78.4644874  76.0728470
  72.1189543  77.7590504  76.6581154  71.2119397  78.4596437  77.5037022
  70.7232288  77.7352575  78.1897111  71.7456040  79.1878151  78.1524220
  70.1688083  79.2319911  76.6742890  69.6672831  79.9926681  77.2612428
  70.7564328  79.7500193  75.9226934  69.1091619  78.4047294  75.9904822
  68.0902977  79.3371197  75.4355860  67.1301848  78.8600707  75.2408210
  68.4627514  79.7926253  74.5254039  67.9278843  80.1553211  76.1260234
  68.5248242  77.4361761  76.9974286  68.2436725  77.9065945  77.9407409
  69.3163747  76.7294165  77.2580222  67.6583220  76.9187790  76.6215418
  69.7810229  77.7082626  74.8462479  70.3529137  78.4150726  74.2390058
  69.0632158  77.2114007  74.2223023  70.5091298  76.9835282  75.2176831
  74.5779125  77.5424774  76.1602786  73.6244184  79.7770889  76.7366885
  72.5567281  79.8468301  71.8809623  71.8472968  80.9191135  71.5443530
  72.1390464  82.0476198  71.8172694  67.9111981  84.1197796  58.1405519
  68.0002544  84.7208493  59.0621312  68.5336842  85.6282626  58.7443915
  67.0974317  84.8856941  59.6460846  68.8492891  84.0674215  60.0499368
  69.5286904  84.2334786  59.2472342  69.2167678  84.7136165  60.8372184
  68.8912756  82.6386256  60.5435030  68.7500940  81.8530041  59.8338017
  69.7876799  82.0377838  60.7813460  67.9184769  82.5427556  61.5456592
  66.8944756  82.7633680  61.1795893  68.1921252  81.4916391  61.7484836
  68.1449054  83.0257120  62.8750798  68.2892386  84.1138028  62.7242658
  67.2730052  82.6821686  63.4518417  69.3092788  82.3083260  63.4783564
  69.4534353  81.2272053  63.3775833  69.9366256  82.4237709  62.6927900
  69.8315373  83.0441307  64.6615742  70.9447503  82.9770781  64.7124218
  69.5377255  84.1139627  64.5778170  69.1518199  82.3752467  65.8179830
  68.1494782  82.0193674  65.4769464  69.7989900  81.4947549  66.0078269
  68.9941281  83.2483473  67.0487275  69.9980841  83.6326266  67.2975920
  68.3556446  84.1385086  66.8485134  68.3228412  82.5235049  68.2209413
  68.0877825  83.2643796  69.0220573  67.3310270  82.1540225  67.8734596
  69.0788600  81.2927041  68.7602782  68.3157545  80.7057511  69.3105037
  69.5135348  80.6520011  67.9635072  70.2083361  81.6402899  69.7176706
  71.0665138  81.9297586  69.0883184  69.8421334  82.5105392  70.2890285
  70.5785056  80.5677498  70.7669769  69.7207472  80.4960169  71.4665460
  70.7411023  79.5902997  70.2979885  36.8526051  89.1501619  60.5158212
  37.1819866  89.3882262  61.5141986  37.7673373  90.2226443  61.4168047
  37.2484730  90.4946722  61.4733516  38.1009725  88.2695609  62.0406990
  37.6056938  87.9869975  62.9588667  38.5808158  87.4645243  61.4307010
  39.1308079  88.7210356  62.7265303  39.1869021  89.6686958  61.5601237
  38.8491160  89.2611460  63.6687401  40.5143440  87.6535021  63.4498895
  39.9109217  87.1791427  64.1888685  41.1359493  87.0907034  62.7131672
  41.9939265  87.9226251  64.3549243  42.8024229  88.4584414  63.7166512
  41.5912469  88.5164678  65.3205458  42.7224210  87.5098852  65.5941416
  41.8920008  87.1049682  66.2264959  43.3537633  86.8485501  65.0122564
  43.6970782  88.4501435  66.3990107  44.4794831  88.9493183  65.7553088
  43.1666265  89.2191635  67.0128163  44.1057965  87.6047542  67.5084569
  43.1550557  87.3900019  68.0615821  44.4465323  86.7479446  66.9124754
  45.1778877  88.0540720  68.4610935  46.1136735  88.2448510  67.9192561
  44.8995736  88.9399359  68.9842635  45.2553125  87.1019790  69.6461660
  44.6955479  87.5573921  70.5040262  44.6996847  86.1998789  69.3031884
  46.6597304  86.6718345  70.0845709  46.5326183  85.7892071  70.7513619
  47.2490825  86.3451167  69.2067782  47.4592157  87.7341685  70.8406571
  47.7230940  88.5611710  70.1446204  46.7980245  88.1589208  71.6367552
  48.7025030  87.1623678  71.5691041  48.3229013  86.4030941  72.2866802
  49.4375484  86.6650556  70.9114078  49.3873637  88.2870141  72.3498073
  50.5731427  88.5495143  72.3812746  48.4478066  88.8544056  73.0696205
  48.6838180  90.1310938  73.6645622  48.7947627  89.9743800  74.7467126
  49.6107732  90.6298761  73.2872249  47.4649457  91.0666077  73.4412719
  47.7441715  92.0703881  73.8406426  46.1817290  90.6628450  74.2189801
  46.4690181  90.5376968  75.2859720  45.4802438  91.5275833  74.1346841
  45.5660946  89.4955831  73.6767208  44.4561747  88.6881656  74.4951252
  45.2843924  88.5095479  75.8097390  46.2468186  87.4930660  75.8486130
  45.7858561  86.6919505  76.4467336  46.4724763  87.0715129  74.8335978
  47.5770630  87.9965282  76.4533099  48.2293622  87.1355674  76.4560691
  48.0129817  88.7086925  75.7652553  47.5726635  88.5508040  77.8651598
  48.9619617  88.8235424  78.3318183  48.9620527  89.0533893  79.3979256
  49.4022210  89.6487173  77.7893722  49.5734148  87.9360966  78.2404200
  47.0169350  87.4715279  78.7510174  47.1144088  87.6937178  79.8094801
  47.5101872  86.5248351  78.5678319  45.9684836  87.3445312  78.5020825
  46.7552207  89.8133674  78.0076609  47.1486515  90.5980905  77.3802495
  46.7208840  90.1382730  79.0432128  45.7174726  89.6611117  77.6995785
  43.3219514  89.5073177  74.9509642  44.2160210  87.3895811  73.8070113
  47.2173310  91.0924889  72.0329311  46.7531559  92.2217275  71.6035922
  46.4960339  93.2098521  72.2556517  47.5542357  84.6557992  61.0648155
  47.7805178  85.7258092  61.2384604  48.6685993  85.7513596  61.9045481
  48.0466631  86.1893430  60.2610319  46.5783395  86.3848222  61.9263834
  45.6591991  86.2381736  61.3184096  46.4022199  85.8643774  62.8956214
  46.7362761  87.8648255  62.2842714  46.9846694  88.4651046  61.3816568
  45.7738842  88.1921970  62.7530455  47.7969843  88.0744686  63.3587895
  47.4184614  87.4890466  64.2317170  48.7598957  87.6452776  63.0090924
  48.0482734  89.5402550  63.7465687  48.5897236  89.5250271  64.7189608
  48.7315317  90.0089679  63.0011254  46.7649113  90.3894238  63.8155008
  46.4051985  90.5039138  62.7646182  46.0042274  89.8292849  64.3985464
  47.0179962  91.7961154  64.3747930  47.5033213  91.7932954  65.3772797
  47.5192735  92.3663124  63.5795990  45.8892918  92.7738963  64.5408327
  45.9238476  93.8669707  64.5017899  45.2140316  92.3508040  63.7850211
  45.5932973  92.8070685  65.9844583  44.7422531  93.5652098  66.1402986
  45.4769218  91.6970259  66.0117140  45.9388931  93.5415217  67.2367425
  46.8352650  92.9566924  67.4759559  45.6945496  94.6290349  67.2360834
  45.0589476  93.2740815  68.4251529  44.0023680  93.5291700  68.4515694
  45.1538597  92.2621425  68.0077874  45.4501349  93.2291790  69.8661150
  45.4627555  94.2598857  70.0405768  44.5989800  93.0499258  70.5614085
  46.5491054  92.1801730  70.1398174  46.3592413  91.1042649  69.8786862
  47.4122725  92.4693265  69.5442474  70.7318509  23.1973312  61.7772387
  70.8748309  22.8711798  62.8000147  71.1876386  21.8158897  62.5205647
  71.6879773  23.4953036  63.2916849  70.1270359  22.7048243  63.9673086
  70.8215309  22.5965853  64.8645285  69.6225472  23.6797884  63.9951237
  69.4232698  21.4353699  63.6466568  68.8537714  21.6185562  62.7098230
  70.0889729  20.5445596  63.4689872  68.6453732  21.2560332  64.8711668
  69.3871693  21.1240397  65.6991774  68.0906722  22.2080265  65.0296634
  67.7569550  20.0629131  64.8476797  66.9502916  20.1514833  64.0826590
  68.3834566  19.1837850  64.5703626  67.1814752  19.9894289  66.2554285
  67.9524177  20.0801202  67.0521356  66.5349414  20.8868927  66.3911875
  66.4895528  18.6668401  66.4604708  66.1615324  18.3202930  65.4585718
  67.2253255  17.9086330  66.8146442  65.2810412  18.7416172  67.3788867
  64.4463813  19.3778217  67.0205153  64.8866480  17.7404458  67.4694648
  65.5009267  19.0236797  68.8071157  65.8997106  20.0461300  68.8205252
  64.4999310  19.0050479  69.3176953  66.4194404  18.0195984  69.4470467
  66.1842647  16.9773533  69.1172748  67.4897382  18.1132742  69.1627709
  66.2148944  18.2088765  70.9420058  65.2476735  17.8217545  71.3256688
  67.0652678  17.6881018  71.3597405  66.5616400  19.5283669  71.5380852
  65.9444282  20.2802843  71.0168131  66.3364912  19.5122796  72.6251087
  68.0666330  19.7393027  71.4423114  68.5945664  19.0728500  72.1713342
  68.4749466  19.6003871  70.4206262  68.3170057  21.1541203  71.7500395
  67.7092818  22.1097273  71.3040981  69.3443081  21.1704903  72.5181364
  69.8129689  22.4477252  72.7810071  70.9272030  22.4744441  72.7209685
  69.4988162  23.2830534  72.0882635  69.4370802  22.8302934  74.1834990
  69.6806550  23.8149964  73.8979828  70.1788962  21.9639326  75.2854711
  71.1964526  21.8468878  74.8536643  70.4035833  22.4876632  76.2562316
  69.5683285  20.7293779  75.6180489  68.7523453  20.6440976  76.9924944
  67.4663814  19.8547713  76.5685378  67.3351848  19.2547145  75.3059753
  67.2448801  20.0401839  74.5229045  68.2368567  18.6504539  75.0302201
  66.1469407  18.2705592  75.4170042  66.0827977  17.8004443  74.4460736
  66.3745575  17.6079147  76.2118095  64.7862248  18.7977589  75.6826612
  63.6286696  17.9583788  75.3019879  63.6637046  17.1338660  75.9736589
  63.7122480  17.6122696  74.2807039  62.6785551  18.4834823  75.4176007
  64.7588197  19.6901451  74.7485330  64.4444896  19.5069118  73.7214787
  65.3127228  20.6463061  74.7891034  63.7486929  20.0702192  75.0861598
  64.4879506  19.5466473  76.9585849  65.2754700  20.2714318  77.2004578
  64.4649365  18.8001962  77.7207598  63.5204864  20.0683338  76.9666335
  69.5137575  19.9028504  78.0248979  68.2628251  21.9929539  77.3478956
  68.0803451  22.8633658  74.3455610  67.5284370  23.9286938  73.7454899
  68.0366935  24.9130175  73.2617377  66.2414674  23.6738836  62.4371634
  65.7458363  24.3468644  61.7263340  65.8494748  23.9271704  60.7014174
  64.6849846  24.5900279  61.9693871  66.6214349  25.5145405  61.9602374
  67.3858771  25.5355439  61.1864214  65.9840659  26.3771663  62.0052689
  67.0407760  25.9422928  63.3276756  67.9691315  25.4507410  63.5982156
  67.2850392  27.0085688  63.2081555  65.8952154  26.0275936  64.3066659
  66.0741336  26.9416378  64.9270569  64.9577278  26.1530586  63.7125075
  65.8683780  24.8094464  65.1982814  65.6918850  23.8993958  64.5872011
  66.8920194  24.7301442  65.6218681  64.8751902  24.9562130  66.3467584
  64.9710209  25.9759344  66.7889740  63.8420592  24.7780029  66.0208360
  64.9622619  23.9201529  67.4434145  64.7451962  22.9041403  67.0484209
  65.9961921  23.9650280  67.8348853  63.9695147  24.1955721  68.5731105
  64.2316213  25.1966457  68.9809123  62.9176061  24.2111672  68.2200046
  64.1084294  23.1578236  69.6484230  63.8434075  22.1178653  69.3902181
  65.1694656  23.2023446  70.0342760  63.1527375  23.2616728  70.7322503
  62.5242192  24.0690082  70.9584805  62.1023687  22.9034361  70.7239493
  64.0391243  23.0735934  71.8683910  62.9288848  22.9254147  72.2817898
  64.5497091  22.1388182  71.8345950  65.3548554  23.9397738  72.4402603
  65.8954121  24.2043429  71.5591263  65.3951227  24.9952164  72.7560783
  66.1973876  23.5697016  73.7253865  65.9023510  24.0421114  74.7391735
  66.1589712  22.4524771  73.7900604  18.6419763  32.1998722  59.0006280
  17.7594512  33.1227008  58.6363135  19.3401217  32.9769569  59.3236330
  18.1920772  33.9171076  59.1248752  16.7688971  32.6557902  60.6382055
  16.1915813  32.4076538  60.4127492  17.4889188  31.8489676  61.4727625
  16.9754190  33.9984152  61.5291182  17.9663096  34.4585490  61.5239922
  17.4442032  34.9165135  61.2020225  16.2066961  33.9097719  62.8530603
  15.2718871  33.5858386  62.3913028  16.5573776  33.0552041  63.5011250
  16.0477305  35.2139450  63.7229616  16.8012113  35.5084546  64.4934552
  16.0380551  36.1010008  63.1046600  14.9005501  35.1267070  64.6471666
  14.0672712  34.7677085  64.0154884  15.1837308  34.3629715  65.4060846
  14.5424779  36.4758532  65.2483414  14.1651505  37.0787758  64.3859273
  13.7234908  36.2468802  65.9665032  15.6187569  37.2912572  65.9686178
  15.9740970  36.7616264  66.8297043  16.4324383  37.6080087  65.2860629
  15.2603085  38.5662919  66.6750482  16.0631796  39.0297841  67.2364617
  15.0601838  39.1585152  65.7910409  14.1951366  38.5553547  67.7079732
  13.6014282  39.3108525  68.2122005  13.5487349  38.4423805  66.9873188
  14.2905162  37.5524390  68.6576570  14.7026921  36.6415718  68.2707113
  14.8536781  38.2230499  69.3630844  13.0228368  37.2136170  69.1619015
  12.2737348  37.9181309  68.8926956  12.5225946  36.2984730  68.7749599
  13.3328598  37.5088550  70.4900039  13.8919602  38.3051875  70.9661434
  12.3470490  37.9031426  70.6265408  13.5762445  36.2095321  70.9815823
  13.0671246  35.2677739  70.4253586  13.9179166  36.3098875  72.1654021
  14.2070235  35.2504189  72.7530920  13.3590043  34.7072918  73.2267564
  13.5062644  34.3326960  72.3780295  16.0465529  35.2351100  73.2158251
  16.4743039  34.2427000  73.5383142  16.1118609  36.3995722  74.3071332
  15.3244824  36.6398391  74.9814573  16.8984707  36.1431683  75.0986172
  16.4830346  37.4678771  73.5439498  16.2238105  38.7634730  73.9983573
  16.4032177  38.8237319  75.5272207  17.6836052  38.7607359  76.0638889
  18.1029559  37.7639441  75.8121694  18.3188692  39.5724905  75.6306894
  17.6382346  38.9016467  77.5944681  18.4896110  38.3301644  77.9305622
  17.8548951  39.9357897  77.8151335  16.3641984  38.4635757  78.3116487
  16.5361276  38.3001913  79.7548549  16.7596875  39.2717142  80.1839287
  17.3504563  37.6394458  79.9454850  15.6240298  37.9357268  80.2290895
  15.8583034  37.1892813  77.7306811  16.6309373  36.4384000  77.6863528
  15.5421769  37.3851165  76.6906640  14.9784218  36.9137399  78.2951032
  15.2976637  39.5258351  78.1908206  15.1289213  39.8439825  77.1583501
  15.6005909  40.4129820  78.7304578  14.3251267  39.1886928  78.5444950
  17.1995717  39.5674017  73.2506914  14.7765096  38.8673573  73.8469593
  16.9098195  35.1531839  72.1295609  17.7184672  35.7521430  72.2503837
  18.2381556  35.9644143  73.4022723  19.8942879  39.2220922  58.7091725
  19.6070240  39.8667935  59.5798243  20.5003622  40.2219821  60.1287620
  19.0118223  40.7189956  59.2104875  18.8006186  39.0686580  60.5658350
  18.9053808  39.3509203  61.6204100  17.7971782  39.4006915  60.6274639
  19.0968335  37.6526171  60.3096675  18.4000358  36.8867944  60.5664220
  19.2472659  37.3611471  59.2484797  20.2969437  37.5566275  61.1810718
  20.5088184  36.6631182  60.9013296  21.2386988  37.8841333  60.7670278
  20.1287819  37.5940222  62.6894640  20.3432383  38.6279421  62.9408897
  19.0901161  37.3514593  63.0262816  21.1719355  36.7755145  63.4095299
  20.8318762  35.8338115  63.1035040  22.1351934  36.5500083  62.9172325
  21.2759604  37.0452389  64.9481196  22.0151103  36.2803083  65.2988331
  21.7450526  38.0475744  64.9812075  20.0608594  37.2149422  66.0136776
  20.6005207  37.4120666  66.9697059  19.2814186  37.9136044  65.7675520
  19.0913153  36.0617177  66.3210994  18.4477494  35.6003019  65.6148971
  20.0381993  35.6041505  66.0950679  18.1681422  35.5729821  67.4441827
  17.1959184  35.5362574  66.9794355  18.3017941  34.4868301  67.7682139
  18.2798345  36.5118946  68.5658900  19.3073036  36.5637294  68.8465292
  18.0669041  37.5416409  68.3285424  17.4732018  36.1051931  69.7055142
  17.1732905  36.9441120  70.3465703  16.7105136  35.4057041  69.3687175
  18.2911784  35.4776589  70.6985256  18.5254661  34.4482389  70.2722031
  19.2869959  35.8833081  70.6663228  16.4449031  61.5429413  60.8919748
  16.7729232  60.6740382  60.2979982  17.1882218  60.5714543  59.2571299
  17.4310244  61.5524255  60.0201129  17.2919335  59.5028442  61.3356783
  16.6296421  58.6751495  61.1165027  18.1694900  58.9969939  60.9073114
  17.6453094  59.7525557  62.9344579  18.1843202  58.9951880  63.5649691
  18.3282899  60.5614563  63.2124065  16.5268657  60.3371520  63.7129528
  16.6756286  60.3608273  64.8171398  16.5850901  61.3638643  63.3281980
  15.2302744  59.7217080  63.3190825  15.0859520  59.6859443  62.2298936
  15.1566623  58.7349877  63.6974260  14.1255536  60.4116630  63.9542749
  13.1515320  59.9303172  63.6823075  14.2497418  60.2536499  65.0555408
  14.2112391  61.8692236  63.4439821  15.0216456  62.4690576  63.8755698
  13.9885984  61.9613296  62.3639208  13.3309730  62.6564435  64.1958298
  12.8227773  63.6103329  63.8148294  12.7111015  61.8082031  63.9642112
  13.3424253  62.1438650  65.5739644  12.2239198  61.6517963  65.5678278
  12.7018997  61.2359004  65.8386173  13.8475455  63.4668374  66.5474804
  14.8223577  63.0583045  66.7302331  13.8989247  64.4660310  65.9825639
  13.3137999  63.8603142  68.0801137  12.3526918  64.3556584  68.4628104
  13.0779267  62.9123765  68.4838579  13.8431197  64.7120754  69.1144971
  14.1971145  65.5619254  68.5249068  13.0798376  65.0771231  69.8393118
  14.5129895  63.6227257  69.9043015  14.8804498  62.8164018  69.2371528
  15.3117107  64.1996557  70.3372402  13.5953839  63.0026005  70.9839222
  13.0342661  61.9196295  70.9539790  13.4254109  63.9219225  71.8888238
  12.5161555  63.6214979  72.9515777  11.9616946  64.5530534  73.1373383
  11.7544315  62.8489092  72.7019102  13.2664274  63.1542960  74.2242952
  12.4744085  62.9477775  74.9751287  14.1818505  64.2663661  74.7739556
  13.6171871  65.1734364  74.9766746  14.6290671  63.9705801  75.7395959
  15.1547060  64.5735001  73.8063451  16.3182191  65.5845483  74.0766215
  16.9248605  65.0296311  75.4440121  16.6302049  65.6053170  76.7047439
  17.3080974  66.4722699  76.8380204  15.5670659  65.9361085  76.7479913
  16.7874663  64.6096811  77.8880486  16.5742600  65.0931253  78.8282991
  16.0533725  63.8200027  77.7352370  18.1069672  63.9272340  78.0784113
  18.1269430  63.2441626  79.3945748  18.0106886  63.9749641  80.1799505
  19.0938025  62.7736967  79.5238892  17.3190891  62.5100255  79.3940805
  19.2886346  64.8300119  77.8848477  19.1921421  65.4206055  76.9738962
  20.2196180  64.2739245  77.8023521  19.4233094  65.4886982  78.7368722
  18.0904669  62.9101813  77.0568893  18.1043563  63.4830935  76.1069218
  17.2174062  62.2774954  77.0069077  18.9724064  62.2610660  77.0020916
  17.3406168  65.4552868  73.0322468  15.7168596  66.9220148  74.3082463
  13.9268362  61.9281502  73.8938788  15.0019624  61.4667270  74.4704800
  15.5654885  61.9011410  75.4660349  16.9864178  63.8546289  60.5626846
  17.4823145  64.3117687  61.4536050  18.5592726  64.0145908  61.3557670
  17.4735494  65.4322219  61.3334223  16.8782930  64.1770583  62.7222133
  15.8890901  64.6871864  62.6734373  16.7774902  63.0976047  62.7954973
  17.8068457  64.7850107  63.7432294  18.8802583  64.5318412  63.5393545
  17.6982303  65.8949819  63.7462941  17.4554740  64.1506657  65.0607442
  16.4386215  64.4850358  65.3561901  17.4140200  63.0482921  64.8867886
  18.4685604  64.5262636  66.1272964  19.4210117  64.8358766  65.6675809
  18.0846315  65.4350438  66.6285400  18.6999331  63.4363150  67.1682400
  17.7155971  63.0338817  67.5008667  19.3239246  62.6126596  66.7623001
  19.3733860  63.9806208  68.4095497  20.4032450  64.3317289  68.2140211
  18.7834341  64.8641120  68.7479482  19.4254936  62.9645830  69.5477870
  20.1868665  62.1713228  69.4019646  19.7725439  63.6329095  70.3476204
  18.0588399  62.3799218  69.9465400  17.3478268  63.2372961  69.9941974
  17.7561053  61.6266205  69.1937374  18.0033431  61.6309658  71.2740522
  18.5931522  60.7004343  71.2128624  18.5083197  62.2798482  71.9912437
  16.5922895  61.2551422  71.7626632  16.0338046  62.1809262  72.0380376
  16.0516340  60.6808338  70.9912488  16.6575811  60.2973850  72.9428573
  17.0849481  59.3081253  72.6476445  17.3550749  60.8382947  73.5587264
  15.3852813  60.1406525  73.7766927  14.6004284  59.7501586  73.1016254
  15.5446227  59.3958575  74.5909408  21.2565802  56.3291607  57.1758647
  20.8186949  56.4333509  58.1874309  21.9303280  56.3633549  58.1485366
  20.2848508  55.4793229  58.2540798  21.0493440  57.0521931  59.6169643
  22.0936454  57.3851506  59.9324610  20.3911112  57.8656855  59.5563085
  20.4860039  56.4793437  60.9246297  20.2319507  55.4112535  61.0368068
  21.2103354  56.8669393  61.7100655  19.0835231  56.7895599  61.2961815
  19.2756916  57.7337634  61.6548430  18.4204966  56.6628820  60.4605511
  18.4233000  56.4245921  62.5787500  18.4407622  55.3071740  62.5914991
  19.0251359  56.9959388  63.3771905  17.0135350  56.7778468  62.8843415
  16.9736996  57.7366289  63.3078590  16.4680403  56.7883345  61.9554301
  16.3998734  56.1494781  64.1085308  16.3294578  55.0738191  63.9097207
  17.0593197  56.4577109  64.9398087  15.1081891  56.6966964  64.6379280
  15.3422448  57.5909476  65.2740319  14.5073346  56.9821992  63.7494965
  14.3202400  55.7304612  65.4784797  13.4689188  56.2618223  65.9061925
  13.9690527  54.9000730  64.8401819  15.0303117  55.1845115  66.6851289
  15.9532473  54.6825972  66.3364083  15.3052117  56.0247706  67.3632449
  14.1566144  54.1495252  67.3927946  13.4284443  54.6940857  68.0338744
  13.5611770  53.5674357  66.6525063  15.0851950  53.1956384  68.1417231
  15.8789088  52.8361988  67.4462083  15.5855365  53.7867516  68.9402311
  14.4326284  51.9475863  68.7411861  13.5835196  52.2392672  69.4012790
  14.0772308  51.2713534  67.9374133  15.4225087  51.2502036  69.6702320
  15.7693438  50.0840941  69.6553321  15.7458837  52.1488047  70.5763311
  16.2610993  51.6608504  71.8121470  15.3972047  51.6000934  72.5062435
  16.6805682  50.6322835  71.7384699  17.3521841  52.6554733  72.3139347
  17.7950001  52.2944933  73.2713319  16.7879307  54.0455054  72.5998668
  16.6236134  54.5540456  71.6200643  15.8214245  53.9083452  73.1415696
  17.7518251  54.7841314  73.3510317  17.2498465  56.0004636  74.2466027
  17.0079523  55.2430835  75.5867914  15.7387970  54.7275721  75.8864144
  15.0547314  54.6519743  75.0007803  15.8926027  53.7263890  76.3243503
  14.9758736  55.6542281  76.8315396  14.6689220  56.4947563  76.2035246
  14.1018641  55.0863670  77.1208026  15.6781312  56.1331277  78.0859919
  16.5974553  57.2618125  77.7267033  17.1598302  57.5950188  78.5789612
  16.0699076  58.0912694  77.2810374  17.3007343  56.8963049  76.9611693
  16.5545630  55.0664344  78.6411718  16.0722258  54.1116150  78.7917971
  17.0006072  55.3879884  79.5726799  17.3711052  54.9167361  77.9374640
  14.6776581  56.5207455  79.1044333  15.1865370  56.8598920  79.9936910
  14.0770665  55.6456862  79.3366395  13.9997869  57.2702891  78.7213271
  18.2793485  56.9299356  74.7046115  15.9595994  56.5517577  73.7631701
  18.3656889  52.8596823  71.3225036  19.0780533  51.7981061  71.0379919
  19.1226893  50.7632069  71.6709619  16.3777947  54.0110519  59.8282427
  17.1910707  53.9250567  59.0903324  16.7707482  53.2358294  58.3093454
  17.4774768  54.9328343  58.6926166  18.4675919  53.5512290  59.2284838
  18.9879896  53.6844593  58.2213013  18.7419735  54.3149497  59.9787705
  18.0962938  52.1786920  59.6034777  17.3527996  52.1934994  60.4155826
  17.7211778  51.6315225  58.6815521  19.3160499  51.5913654  60.0368439
  19.2211994  50.4995552  60.0005374  19.9266817  52.0878827  59.2081632
  19.8954343  51.7425017  61.4037758  20.3748844  52.6324060  61.1601880
  19.1434079  52.0311935  62.1243030  20.8920031  50.6522217  61.9300693
  20.3535315  49.7249489  61.9570346  21.8343615  50.4416853  61.3672184
  21.5078416  50.8824732  63.3050569  22.5827973  50.6197877  63.2386792
  21.2972890  51.9367044  63.3828383  20.7575543  50.6016528  64.5809907
  19.9134457  51.3421929  64.5571333  20.4586787  49.5757739  64.3966504
  21.4346120  50.4925331  65.9718423  22.3135308  49.8668322  66.0299590
  21.9192643  51.2856135  66.5117888  20.4735921  50.5343930  67.0770533
  19.5877343  50.0183861  66.7125652  21.0184822  50.4801237  68.0377562
  19.8243765  51.7874865  67.3182008  20.5224578  52.5012513  66.8012633
  18.9365027  51.7632065  66.7110545  18.9807950  52.0348943  68.5866303
  18.4023514  53.0078760  68.6197277  18.1719021  51.3108583  68.4208979
  19.8607598  52.0654955  69.8182319  20.7673921  51.4605277  69.7663813
  20.2817430  53.0446481  69.9639370  69.8490772  26.8155521  57.4473286
  69.6680559  25.8933363  58.0196761  68.6683017  25.7223985  58.4043822
  69.6209472  25.1588864  57.1991474  70.7237750  25.5944110  59.1166102
  70.5426292  24.5579977  59.5043481  71.7479628  25.5671695  58.6805064
  70.8703796  26.5124401  60.2799698  71.7896027  26.1805594  60.8130501
  71.0059075  27.5652762  59.9652301  69.7036296  26.3386069  61.1986615
  68.8012348  26.5338763  60.6123274  69.6783817  25.2837938  61.5639864
  69.7188822  27.3801437  62.2739584  69.4488431  28.3864803  61.8823067
  68.9957077  27.1929799  63.0313339  71.0032935  27.3714713  63.0564912
  71.8683275  27.5581354  62.4465603  71.0420029  28.3704712  63.4205870
  71.1519348  26.2119920  64.1027040  70.1598581  26.0152883  64.5663713
  71.4347299  25.3768779  63.4627949  72.2586381  26.3172758  65.2166180
  71.9881213  26.8674448  66.1585174  72.4835717  25.3549236  65.6800440
  73.4798035  27.0319784  64.6705136  73.8174419  26.4718640  63.7823939
  73.2964337  28.0218411  64.2392417  74.5411315  27.1664097  65.7472314
  74.6001113  26.2200270  66.3159323  75.4370702  27.3556124  65.1615171
  74.4381008  28.3823051  66.6698897  74.3788811  29.2596888  65.9855044
  73.5577078  28.3682755  67.3490399  75.6307293  28.5972555  67.5912439
  76.5303717  28.8195632  66.9653683  75.4318387  29.5136121  68.1932492
  75.9526082  27.4477982  68.5814610  76.1264045  26.5067346  68.0417623
  76.9322614  27.7067201  69.0019795  74.9478716  27.1989836  69.7351617
  73.7458573  27.0499018  69.6168908  75.5712828  27.0777650  70.9252569
  74.8278162  26.4108370  71.9458943  74.1428505  27.1352550  72.4413196
  74.2701844  25.5808952  71.4685207  75.7130913  25.8012012  73.0857188
  75.1924980  25.0828170  73.7252732  76.0217384  26.8820749  74.1489965
  76.5707088  27.6999564  73.9718315  75.2116867  27.6140463  74.3041135
  76.8164538  26.4222238  75.2106679  76.0302322  26.3634698  76.5351253
  74.6480128  25.7979632  76.0222404  73.5393776  26.6723138  76.0378804
  73.2389074  26.8727838  77.0859794  73.7211394  27.6434344  75.5279615
  72.4749919  25.9810298  75.2824823  71.6352624  26.6407911  75.0900795
  72.8221729  25.6541612  74.2948534  71.9649206  24.8097478  76.0104238
  71.4394546  24.9876532  77.3847416  71.3384153  24.0203013  77.8821367
  70.4493073  25.4448164  77.4313224  72.1466912  25.6034012  77.8885191
  72.8513238  23.5755504  75.8268051  73.1527600  23.4728731  74.7872800
  72.4426347  22.5957562  76.0998998  73.7385710  23.7392851  76.4298696
  70.8354785  24.7344365  75.3190523  69.9221097  25.3157748  75.3220833
  70.2882365  23.8901859  75.7686084  71.0135511  24.3479272  74.2888351
  76.6333871  25.3823343  77.4480926  75.7730066  27.7225429  77.0490838
  76.8800179  25.1803447  72.5169493  76.7423415  24.0044557  71.8959804
  75.7419372  23.3111600  71.9119991  73.6020805  24.7048357  59.7468928
  74.1018082  23.7908975  59.4631277  73.1283251  23.2167000  59.3850099
  74.6053557  23.9568665  58.4604702  74.8430438  22.7644657  60.1826524
  74.5160072  21.7450105  59.8089206  75.8954665  22.9684841  59.9556866
  74.6158321  22.9474440  61.6103651  75.1926550  22.2397546  62.2021567
  74.7227114  24.0251159  61.9053399  73.2987522  22.5339752  61.9955600
  72.8484778  23.5780716  61.8757227  72.6857552  21.9847020  61.2332490
  73.2788705  21.8016379  63.4354960  72.3421532  21.5449759  63.9892863
  73.3450077  20.7198783  63.3066007  73.7666204  22.6305739  64.6294496
  74.8103120  22.8766700  64.4032749  73.1926487  23.5727728  64.8071115
  73.6144569  21.8346007  65.9145165  72.5397620  21.6529963  66.1533994
  74.0459171  20.8662268  65.6268375  74.2154141  22.5313190  67.1361587
  73.7992462  23.5618491  67.2053514  73.8678927  21.9488779  68.0222183
  75.7469793  22.5544022  67.2061620  76.0872682  21.5618313  66.8578928
  76.2201237  23.3288304  66.5670035  76.2349181  22.8282337  68.6363152
  76.1998938  23.9354024  68.7601783  75.5069455  22.3733364  69.3427894
  77.6494314  22.2932655  68.9347307  77.7152143  21.2141052  68.6732370
  78.3647920  22.8226263  68.2733343  78.1153641  22.3332629  70.4150523
  77.5483499  21.5850412  70.9970606  79.2015905  22.0628732  70.4272622
  78.0097873  23.6950214  71.1125907  78.8725963  23.9573158  71.7770343
  78.0663070  24.3344105  70.2143094  38.4194585  11.8542710  61.5176822
  39.3954238  12.3192648  61.5200127  39.7581570  11.4370595  60.9765223
  39.4046362  13.3346680  61.1079541  39.7233469  12.5435487  62.8986427
  40.0244838  13.3620110  63.5217817  38.7957056  13.1221025  63.1469146
  40.2640502  11.2490356  63.3402210  39.7212976  10.3421492  62.9966743
  41.2070448  11.1082515  62.8702650  40.6319940  11.3320414  64.7543134
  40.6936799  12.1549907  65.4395280  39.6310416  11.1225933  65.1087485
  41.7868388  10.4824920  65.1312304  41.4821087   9.4844405  65.0957093
  42.4931699  10.0509240  64.5351394  42.2152489  10.4031172  66.4828313
  41.4068961  10.6588496  67.2908644  42.6685020   9.3032206  66.4149607
  42.8143807  11.2502201  67.3593079  42.2156085  12.0354022  67.8743511
  42.8325327  10.9454927  68.4163087  44.1317612  10.7034665  67.0904359
  44.3030938   9.5648155  67.0931608  44.1746863  11.0338793  66.0372571
  44.9389002  11.2327410  68.1696450  44.9148261  10.4544354  68.9688521
  45.9243543  11.2914039  67.7192198  44.4436399  12.5324513  68.8267389
  44.1882951  13.3195020  68.1044350  43.5322226  12.3201428  69.4472722
  45.5221924  12.9626354  69.7604195  45.5253530  12.0726498  70.4076832
  46.4863441  13.1548097  69.2282469  45.2669197  14.0680435  70.7193194
  44.2664074  13.9692400  71.1878161  46.0046629  14.0568842  71.5634591
  45.3312524  15.3355580  69.9603924  46.2082283  15.5933603  69.3812551
  44.5942482  15.3799615  69.1259547  44.8676508  16.3093061  70.9345950
  44.0868984  17.0420920  70.4599798  45.2191992  16.1866819  72.1953842
  45.0489901  17.2906197  73.1105499  46.0787400  17.6482131  73.3539148
  44.4402080  18.1681331  72.7677728  44.4539781  16.8588871  74.4203112
  44.4606515  17.7497117  75.1013700  45.3641782  15.7905640  75.0395879
  45.4353232  14.9199624  74.3536985  46.4075122  16.1788977  75.1725153
  44.7688431  15.4179094  76.2635183  45.4861066  14.4443088  77.2618604
  44.6804526  13.1220349  76.9596902  44.8637986  12.3741086  75.7646402
  45.8560708  12.5342747  75.2571619  44.8105726  11.3034596  76.0421619
  43.7391742  12.6378722  74.7441321  43.8260311  13.6616625  74.4013196
  43.9824329  12.0172016  73.8908878  42.3004844  12.3755466  75.1648702
  42.0634040  10.9937549  75.7026539  42.7406992  10.8130962  76.5354617
  42.2052310  10.2411573  74.9390096  41.0497789  10.9168451  76.0630700
  41.3771687  12.6470600  74.0312983  40.3760966  12.4180053  74.3611661
  41.6114332  12.0583702  73.1541882  41.4300851  13.6907507  73.7568999
  41.9165859  13.3282550  76.2395936  42.5856327  13.2080956  77.0944199
  40.9105185  13.1365342  76.5572793  42.0341473  14.3537482  75.9035366
  46.8881939  14.2531423  76.8430736  45.2296433  14.9052278  78.6372257
  43.1439322  16.3178589  74.1349826  42.1045597  17.0357109  74.4886396
  42.0546413  17.9974173  75.2162441  45.4402164  15.1898985  61.5693841
  44.4848809  15.1446557  61.0085604  44.7463452  15.0378776  59.9332847
  43.9277538  14.2443194  61.3428557  43.7063328  16.4330219  61.2852096
  44.3292812  17.2819449  60.9128135  42.7399995  16.4546684  60.7287618
  43.4738138  16.7309701  62.7797598  44.4764706  16.8042207  63.2605648
  42.9776780  17.7261081  62.8274880  42.6279815  15.7147184  63.5663367
  41.6570451  15.5346992  63.0491026  43.1697308  14.7427247  63.6265167
  42.3507829  16.0953646  65.0355277  43.2992666  15.9250009  65.5953390
  42.1016797  17.1736150  65.1469368  41.2343660  15.1724099  65.5807281
  40.2562721  15.4539191  65.1319594  41.4768912  14.1658325  65.1745170
  41.1123554  15.0410476  67.1147692  40.3338491  14.2851066  67.3898382
  42.0873559  14.7011417  67.5259615  40.7313286  16.3529288  67.7985015
  41.5501848  17.0928837  67.6605473  39.8460139  16.7376487  67.2491999
  40.4180721  16.2236482  69.3033187  40.2524459  17.2436710  69.7168778
  39.5077678  15.6252199  69.4779692  41.5046762  15.5465809  70.1264491
  41.7568046  14.5466907  69.7312019  42.3731207  16.1460792  69.9716093
  41.1868484  15.4070605  71.6104762  40.3616315  14.6672019  71.6668394
  42.0888900  15.0017790  72.1236347  40.7920646  16.6905574  72.3471243
  41.4585405  17.5371019  72.0602954  39.7716622  16.9862685  72.0493670
  40.8430187  16.4520434  73.8639545  40.0640298  17.0573842  74.3615032
  40.7108510  15.3711379  74.0706855  14.2349626  45.2883472  57.3857769
  15.2744040  45.3998684  57.0151250  15.7468380  44.3928587  57.0896275
  15.2488929  45.7000743  55.9490149  15.9111000  46.4393161  57.9399911
  16.9002943  46.7938202  57.5799810  15.2771106  47.3607453  57.9816422
  16.0231872  45.8163950  59.3422999  14.9966435  45.7781013  59.7592193
  16.3622656  44.7588829  59.2406017  16.9700363  46.6101131  60.2552483
  18.0002816  46.4843920  59.8610713  16.6804706  47.6835718  60.1915529
  17.1125662  46.2363234  61.7477198  17.7253144  45.3331155  61.8680412
  17.6179931  47.1008066  62.2315057  15.8207534  45.9857911  62.4744727
  15.3443818  46.9803651  62.3057832  15.3396526  45.1141183  61.9762246
  15.8314351  45.5586160  63.9513600  16.3576876  44.5842497  63.9306557
  16.3874200  46.3233693  64.5181054  14.4943951  45.4099748  64.7109546
  13.7132042  44.9612214  64.0815013  14.5512528  44.6930366  65.5463561
  14.0146433  46.7799099  65.1958600  14.3950875  47.5954290  64.5655657
  13.0012230  46.8389025  64.8600607  14.1615127  47.0685119  66.6908245
  15.1965949  46.8982742  67.0579251  13.8493965  48.1055535  66.9269309
  13.2836457  46.2033064  67.5525567  12.2819454  46.1527688  67.1310137
  13.7247092  45.2062508  67.4103614  13.2040271  46.7899445  68.9686811
  14.2363292  46.9683666  69.3466808  12.6284870  47.7107824  68.9117749
  12.5603521  46.0100362  70.0986935  11.6898366  45.3808397  69.7676582
  13.4989742  45.4002729  70.2639370  12.5697961  46.6974347  71.4574288
  12.8739455  47.8471657  71.4884925  12.5462453  45.9323787  72.5498253
  12.3092334  46.2734322  73.8955085  12.7017173  47.2701658  73.9720463
  11.2124607  46.2196295  74.1432673  12.7231798  45.2111856  74.9103448
  11.9426353  44.3918314  74.9545746  12.5052822  45.6815218  76.2638106
  11.4212775  45.9730983  76.2378464  12.6307555  44.8108008  76.9299185
  13.3776707  46.7504453  76.4584164  14.7354834  46.5273874  77.2357892
  15.8629957  46.5839198  76.1047192  15.8115701  47.4770470  74.9988424
  15.8747139  46.8929597  74.0505661  14.8565048  48.0586822  74.9570148
  16.9673836  48.5111074  75.0361326  17.0001783  48.9768575  74.0551614
  16.6780565  49.3096011  75.7135193  18.3696025  48.0141937  75.3573984
  18.7267985  46.8912855  74.4446483  18.5889192  47.2056195  73.4150437
  18.0637610  46.0426309  74.6182788  19.7540336  46.5892157  74.5954635
  18.5277465  47.5488097  76.7666318  18.4362484  48.3885664  77.4448914
  19.4748848  47.0313361  76.8546426  17.7450514  46.8380988  77.0378690
  19.3399558  49.1169758  75.1697266  18.9786805  49.9994893  75.6821013
  19.4922301  49.3348977  74.1141457  20.2773759  48.8381599  75.6398930
  14.9125386  47.6345735  78.1904850  14.8270993  45.1739763  77.8321373
  14.0172643  44.7751196  74.4760741  14.5132219  43.6819306  74.9767596
  14.0560788  42.9045153  75.7565829  17.6017557  41.4711717  63.5961870
  17.3663469  41.7232416  62.5421361  17.3971958  42.8206122  62.4262650
  18.1196420  41.2604412  61.8811999  15.9933862  41.2461936  62.1852755
  15.6244219  41.6758547  61.2277426  15.9937414  40.1210282  62.0928786
  14.9655016  41.6456688  63.2013928  14.3126402  42.5218263  63.0546073
  14.4272212  40.7816869  62.8775094  15.3060567  41.5671115  64.6426191
  16.0595886  40.7790960  64.8977009  15.6670346  42.5438809  64.9947036
  14.1094857  41.3338370  65.4576260  13.1377282  41.8440612  65.3653732
  13.8384840  40.3247598  65.1943389  14.7079792  41.3573979  66.7967775
  13.9682004  40.7013768  67.1490042  15.6186304  40.8340461  66.9958582
  14.8140918  42.6554701  67.4982856  15.2581959  43.3696936  66.8212033
  13.7878841  42.9835208  67.2334878  15.4036685  42.5374840  69.0553980
  16.4047904  42.2322711  68.7874830  15.3048545  43.5886929  69.4303625
  15.0830453  41.5272947  70.3625986  14.0856814  41.2411463  70.8370307
  15.1248663  40.4563274  70.1781465  15.7182652  42.0741584  71.6077462
  16.7265272  41.7409419  71.4689368  15.5768559  43.1521706  71.7156128
  15.2379078  41.4364454  72.8368995  14.2457822  41.5664013  72.7218860
  15.1314195  40.4152337  72.5217974  15.8750854  41.8352484  74.1741802
  15.5068621  41.2032908  75.0278947  16.9480415  41.5752508  74.0837684
  15.8301705  43.3319104  74.4452557  16.4491432  43.5145637  75.3478883
  16.1013150  43.9254559  73.5682174  60.8045317  13.6032037  56.2274294
  61.4340937  12.7745998  56.0011629  62.4920748  12.5483687  55.8264640
  62.4582869  13.3396486  56.1272826  60.6869457  12.2969647  57.4114802
  59.8558471  11.6771461  57.2923132  61.4513450  11.3015872  56.9946376
  60.6981055  12.9084991  59.6233507  60.3767046  13.8889649  59.7529636
  60.0390117  12.1825583  60.2351876  61.9146402  12.3782188  61.0433987
  62.8292940  11.6349333  61.0466761  62.9609269  12.6065991  60.8121979
  61.5885549  12.0204845  62.4380829  61.0312180  11.1017221  62.2914557
  62.6654266  11.9817900  62.8573369  60.7219981  13.0534382  63.0426433
  61.6727495  13.4165882  63.4881472  60.1695009  13.7955113  62.4004643
  60.0779440  12.8295668  64.2927500  59.3829155  12.0813248  63.9049985
  60.9313777  12.4763572  64.9208346  59.4972748  14.0814325  64.8887919
  60.2989829  14.6352585  65.3863027  58.9692686  14.7506340  64.1580359
  58.9100979  13.8952826  66.2165021  59.6068680  13.3144698  66.8617544
  58.7609308  14.9032047  66.6672593  57.6476390  13.2112470  65.9699950
  57.1473603  13.7761628  65.1223928  57.8057846  12.1493306  65.6972150
  56.8257966  13.2194171  67.1948973  56.8184024  14.2994227  67.4886981
  55.8445693  12.8245177  66.8593837  57.1797212  12.4071732  68.3772079
  57.3595005  11.3808148  68.0086917  58.0848552  12.8850645  68.8109784
  56.0067249  12.3090879  69.3589793  55.6323567  13.3233782  69.5945738
  55.1657595  11.7352879  68.9213551  56.5141406  11.5987677  70.5986791
  57.2046992  10.6002786  70.6093567  56.1065497  12.3028571  71.6402656
  56.7070646  11.9714105  72.8794853  56.3375000  12.6409214  73.6861128
  56.3401718  10.9754207  73.1343503  58.2578002  12.0916668  72.9015972
  58.6867803  11.2492001  72.2937248  58.6562612  11.9514246  74.3462200
  58.0265658  11.1006536  74.6429421  59.7602523  11.7320522  74.3470664
  58.2372603  12.9153509  75.2792787  59.1531992  13.5077205  76.4208995
  58.4191523  14.9006198  76.4825477  57.9359064  15.5629978  75.3248595
  58.5192372  15.3037244  74.4136808  56.8906523  15.2249037  75.1346201
  57.9774034  17.0968355  75.5512929  57.6827815  17.6175534  74.6536477
  57.2070791  17.2845102  76.2878053  59.2880477  17.7494166  75.9752687
  59.1674213  19.2246356  76.0417343  60.0337835  19.6304399  76.5738750
  58.3078881  19.5185007  76.6282865  59.1430123  19.7128969  75.0852115
  60.4256709  17.3171738  75.1100472  60.3420636  17.6173277  74.0757651
  60.4816851  16.2225705  75.1296943  61.3351015  17.6761274  75.5476166
  59.6794081  17.3841033  77.3697446  58.8258318  17.3822416  78.0334646
  60.4124192  18.0976231  77.7220752  60.1098134  16.3843686  77.3809943
  58.9141697  12.8852788  77.7517260  60.5409485  13.7940604  75.9782083
  58.7363205  13.3562273  72.4540237  60.0430898  13.4050836  72.1996222
  60.8380026  12.4934389  72.1682220  60.7949582  16.3773511  59.9356880
  61.3486520  17.1835019  59.5624173  61.5696490  17.0366651  58.4889783
  60.6034955  17.8566999  59.4460138  62.6823388  17.7449760  60.4150780
  63.1234917  18.2962304  59.7567937  63.2548771  18.6421728  60.4466514
  63.2595888  17.5719321  61.7336380  62.5815835  16.9690389  61.2785776
  64.1355143  16.9069626  62.0228729  62.4865187  18.2861970  62.6675585
  62.7649898  19.3109127  62.5119698  61.4388972  17.9253298  62.8554732
  62.6586481  18.3832059  63.9687990  63.2853705  17.3048339  63.6298183
  63.5007979  18.8373365  64.2554418  61.2995225  18.5532799  65.3332879
  60.8879704  19.5178994  65.2800690  60.2939539  17.8792187  65.2276554
  61.5196190  18.0648649  66.9691318  62.5620261  18.3410815  67.1343144
  60.9210740  18.7397111  67.5982359  61.4249587  16.5583315  67.6357956
  60.5381846  15.9612967  67.4586267  61.8428707  15.6737722  67.1467762
  62.1142836  16.3707504  68.8812735  62.1780914  15.3001011  69.1091071
  63.0779422  16.8906497  68.7925592  61.5080892  17.0618161  69.9809036
  62.1427075  16.7736474  70.8378047  61.6713740  18.1373651  69.7396150
  60.0747907  16.6007924  70.0140984  59.5877683  17.2237426  70.7711402
  59.5949351  16.7998889  69.0305974  59.8395345  15.1293584  70.3723124
  58.7351494  14.9870270  70.3569106  60.2384125  14.4300066  69.5961479
  60.3937427  14.8199832  71.7815539  61.4952029  14.9402355  71.8011568
  59.9786077  15.4846951  72.5611809  33.1771905  80.1733738  58.9219136
  32.6797700  80.9402153  59.5633473  32.8591804  81.9624243  59.1871776
  31.5959179  80.7034913  59.6203151  33.2492300  81.0311701  60.9402894
  34.3564619  80.9763234  60.9786858  32.8505963  81.7646771  61.6355342
  32.9294352  79.9192505  61.7452654  33.5999395  79.3775932  61.2078970
  33.6127063  79.9073955  62.5706902  31.5419604  79.4761094  61.9891814
  30.9120420  79.4182850  61.0863268  31.4270648  78.5169255  62.4871117
  31.0068627  80.1762126  63.1886143  31.0344721  81.2072579  62.8596715
  29.9710712  79.9215550  63.4430042  31.8572146  79.9728613  64.4218722
  31.9290529  78.9697458  64.8553556  32.8773874  80.2738066  64.1718078
  31.2966153  80.8502461  65.4806517  31.2706044  81.8367538  64.9779778
  30.2555301  80.5170753  65.6973500  32.0784936  80.8558952  66.7799774
  32.3166294  79.8251531  67.1272414  33.0307594  81.4137973  66.7060245
  31.2241804  81.4305721  67.8966453  30.3117185  80.7879924  67.9434066
  31.8171809  81.2668624  68.8190347  30.7519771  82.8902507  67.7141023
  30.0622615  82.8959130  66.8487381  30.1281291  83.1799139  68.5872878
  31.8253458  83.9822941  67.4939317  32.2644797  83.8782557  66.4790174
  31.3250272  84.9783547  67.4772011  32.9456459  83.9808189  68.5549060
  33.3567940  82.9640183  68.5267581  33.7819460  84.6581290  68.2650004
  32.4551471  84.2439603  69.9988110  31.7187326  83.4852958  70.3218696
  33.2329742  84.2289696  70.7702716  31.9206636  85.6417989  70.1514160
  31.8883056  86.4937009  69.2858346  31.5069594  85.7678604  71.3979285
  30.6483416  86.8882571  71.6509002  31.2211903  87.6427134  72.2209292
  30.2669371  87.3697650  70.7264581  29.4092788  86.4078774  72.4491574
  28.8745292  87.3031196  72.8475008  29.8272489  85.5472730  73.6540072
  30.1290626  84.5265154  73.3243566  30.7079321  86.0968729  74.0542490
  28.7609111  85.4415066  74.5942275  29.0089688  85.5705121  76.1385087
  30.1502438  84.5156999  76.3069537  31.1193675  84.6128492  77.3322991
  31.7859717  85.4980753  77.1999615  30.6801495  84.6057079  78.3594777
  31.9038982  83.3558876  77.2263450  32.5735441  83.2265626  78.0666141
  31.2109886  82.5094061  77.2207283  32.6769426  83.1764109  76.0036654
  33.6269090  84.2609743  75.5648199  34.0767898  84.0196997  74.5991212
  34.4385886  84.4024501  76.2618006  33.0807162  85.1925381  75.4659044
  31.7818266  82.7125171  74.8696686  32.2308778  82.7686330  73.8833720
  30.8644323  83.3026355  74.8271286  31.4646295  81.6904430  75.0374507
  33.4246104  82.0598838  76.4992342  32.9371157  81.0841711  76.5826252
  34.3320515  82.1534276  77.0709418  33.8527025  81.8888565  75.5348341
  29.5307980  86.9065856  76.4438571  27.8441360  85.0627653  76.9050551
  28.6134087  85.5743004  71.6027448  27.3815273  86.0098895  71.4121962
  26.9360488  87.0877110  71.7248743  34.3028825  85.1411614  62.0932288
  33.4341894  85.0745174  61.3920151  33.6791587  85.6174667  60.4535741
[truncated: 3,633,502 more chars]
