# Supplementary material for: Intermolecular Interactions in G Protein-Coupled Receptor Allosteric Sites at the Membrane Interface from Molecular Dynamics Simulations and Quantum Chemical Calculations
Source: J Chem Inf Model. 2022 Sep 30;62(19):4736–47. doi: 10.1021/acs.jcim.2c00788 (PMC9554917; doi:10.1021/acs.jcim.2c00788)
Supplement: Supplementary file 2 — ci2c00788_si_002.zip [file ci2c00788_si_002.zip › MD_simulations_inputs/C5aR1_MD_simulations_inputs/dmpc_6c1q/step6.0_minimization.mdout]

          -------------------------------------------------------
          Amber 20 PMEMD                              2020
          -------------------------------------------------------

| PMEMD implementation of SANDER, Release 18

|  Compiled date/time: Tue Apr 28 02:19:54 2020
| Run on 12/09/2021 at 15:52:55

|   Executable path: pmemd
| Working directory: /home/tianyiding/amber/C5ar1-6c1q-9p2-dmpc/amber
|          Hostname: Unknown
  [-O]verwriting output

File Assignments:
|   MDIN: step6.0_minimization.mdin                                             
|  MDOUT: step6.0_minimization.mdout                                            
| INPCRD: step5_input.rst7                                                      
|   PARM: step5_input.parm7                                                     
| RESTRT: min.rst7                                                              
|   REFC: step5_input.rst7                                                      
|  MDVEL: mdvel                                                                 
|   MDEN: mden                                                                  
|  MDCRD: mdcrd                                                                 
| MDINFO: min.mdinfo                                                            
|  MDFRC: mdfrc                                                                 


 Here is the input file:

Minimization input file in explicit solvent                                    
 &cntrl                                                                        
    ! Minimization options                                                     
    imin=1,        ! Turn on minimization                                      
    maxcyc=5000,   ! Maximum number of minimization cycles                     
    ncyc=2500,     ! 100 steepest-descent steps, better for strained systems   
                                                                               
    ! Potential energy function options                                        
    cut=9.0,       ! nonbonded cutoff, in angstroms                            
                                                                               
    ! Control how often information is printed to the output file              
    ntpr=100,      ! Print energies every 100 steps                            
    ntxo=2,        ! Write NetCDF format                                       
                                                                               
    ! Restraint options                                                        
    ntr=1,         ! Positional restraints for proteins, sugars, ligands, and l
    nmropt=1,      ! Dihedral restraints for sugars and lipids                 
                                                                               
    ! Set water atom/residue names for SETTLE recognition                      
    watnam='WAT',  ! Water residues are named WAT                              
    owtnm='O',     ! Water oxygens are named O                                 
 /                                                                             
                                                                               
 &wt                                                                           
    type='END'                                                                 
 /                                                                             
DISANG=step6.0_minimization.rest                                               
LISTIN=POUT                                                                    
LISTOUT=POUT                                                                   
&end                                                                           
Protein posres                                                                 
10.0                                                                           
RES 1 293 294 294                                                              
END                                                                            
Membrane posres                                                                
2.5                                                                            
FIND                                                                           
P31 * * PC                                                                     
SEARCH                                                                         
RES 1 25579                                                                    
END                                                                            
END                                                                            
                                                                               


Note: ig = -1. Setting random seed to   216145 based on wallclock time in 
      microseconds.
| irandom = 1, using AMBER's internal random number generator (default).
 
 
| Conditional Compilation Defines Used:
| PUBFFT
| BINTRAJ
| EMIL

| Largest sphere to fit in unit cell has radius =    50.067

| New format PARM file being parsed.
| Version =    1.000 Date = 12/03/21 Time = 09:45:52

| Note: 1-4 EEL scale factors are being read from the topology file.

| Note: 1-4 VDW scale factors are being read from the topology file.
| Duplicated    0 dihedrals

| Duplicated    0 dihedrals

--------------------------------------------------------------------------------
   1.  RESOURCE   USE: 
--------------------------------------------------------------------------------

 getting new box info from bottom of inpcrd
 NATOM  =  110504 NTYPES =      33 NBONH =   95293 MBONA  =   14859
 NTHETH =   53361 MTHETA =   17964 NPHIH =   86747 MPHIA  =   53616
 NHPARM =       0 NPARM  =       0 NNB   =  306254 NRES   =   25579
 NBONA  =   14859 NTHETA =   17964 NPHIA =   53616 NUMBND =     101
 NUMANG =     216 NPTRA  =     443 NATYP =       0 NPHB   =       0
 IFBOX  =       1 NMXRS  =      78 IFCAP =       0 NEXTRA =       0
 NCOPY  =       0

| Coordinate Index Table dimensions:    20   20   23
| Direct force subcell size =     5.0067    5.0067    5.1422

     BOX TYPE: RECTILINEAR

--------------------------------------------------------------------------------
   2.  CONTROL  DATA  FOR  THE  RUN
--------------------------------------------------------------------------------

                                                                                

General flags:
     imin    =       1, nmropt  =       1

Nature and format of input:
     ntx     =       1, irest   =       0, ntrx    =       1

Nature and format of output:
     ntxo    =       2, ntpr    =     100, ntrx    =       1, ntwr    =       1
     iwrap   =       0, ntwx    =       0, ntwv    =       0, ntwe    =       0
     ioutfm  =       1, ntwprt  =       0, idecomp =       0, rbornstat=      0

Potential function:
     ntf     =       1, ntb     =       1, igb     =       0, nsnb    =      25
     ipol    =       0, gbsa    =       0, iesp    =       0
     dielc   =   1.00000, cut     =   9.00000, intdiel =   1.00000

Frozen or restrained atoms:
     ibelly  =       0, ntr     =       1
     restraint_wt =   0.00000

Energy minimization:
     maxcyc  =    5000, ncyc    =    2500, ntmin   =       1
     dx0     =   0.01000, drms    =   0.00010

NMR refinement options:
     iscale  =       0, noeskp  =       1, ipnlty  =       1, mxsub   =       1
     scalm   = 100.00000, pencut  =   0.10000, tausw   =   0.10000

| Intermolecular bonds treatment:
|     no_intermolecular_bonds =       1

| Energy averages sample interval:
|     ene_avg_sampling =       1

Ewald parameters:
     verbose =       0, ew_type =       0, nbflag  =       1, use_pme =       1
     vdwmeth =       1, eedmeth =       1, netfrc  =       0
     Box X =  100.133   Box Y =  100.133   Box Z =  118.270
     Alpha =   90.000   Beta  =   90.000   Gamma =   90.000
     NFFT1 =  108       NFFT2 =  108       NFFT3 =  120
     Cutoff=    9.000   Tol   =0.100E-04
     Ewald Coefficient =  0.30768
     Interpolation order =    4

    LOADING THE CONSTRAINED ATOMS AS GROUPS


   5.  REFERENCE ATOM COORDINATES

                                                                                  
    ----- READING GROUP     1; TITLE:
 Protein posres                                                              

     GROUP    1 HAS HARMONIC CONSTRAINTS    10.00000
 GRP    1 RES    1 TO   293
 GRP    1 RES  294 TO   294
      Number of atoms in this group  =  4859
    ----- READING GROUP     2; TITLE:
 Membrane posres                                                             

     GROUP    2 HAS HARMONIC CONSTRAINTS     2.50000
      ALL ATOMS THAT MEET 1 OF THE FOLLOWING SPECIFICATIONS WILL BE INCLUDED IN GROUP BELOW

      GRAPH NAME  = P31   SYMBOL  = *     TREE SYMBOL  = *     RESIDUE TYPE  = PC  

 GRP    2 RES    1 TO 25579
      Number of atoms in this group  =   276
    ----- END OF GROUP READ -----

--------------------------------------------------------------------------------
   3.  ATOMIC COORDINATES AND VELOCITIES
--------------------------------------------------------------------------------

                                                                                
 begin time read from input coords =     0.000 ps


           Begin reading energy term weight changes/NMR restraints
 WEIGHT CHANGES:
                         ** No weight changes given **

 RESTRAINTS:
 Requested file redirections:
  DISANG    = step6.0_minimization.rest
  LISTIN    = POUT
  LISTOUT   = POUT
 Restraints will be read from file: step6.0_minimization.rest
Here are comments from the DISANG input file:

******
 C1  ( 4903)-C3  ( 4908)-C2  ( 4906)-O21 ( 4935)    NSTEP1=     0 NSTEP2=     0
R1 = 107.500 R2 = 117.500 R3 = 122.500 R4 = 132.500 RK2 = 250.000 RK3 =  250.000
 Rcurr:  122.982  Rcurr-(R2+R3)/2:    2.982  MIN(Rcurr-R2,Rcurr-R3):    0.482
******
 C1  ( 5021)-C3  ( 5026)-C2  ( 5024)-O21 ( 5053)    NSTEP1=     0 NSTEP2=     0
R1 = 107.500 R2 = 117.500 R3 = 122.500 R4 = 132.500 RK2 = 250.000 RK3 =  250.000
 Rcurr:  123.378  Rcurr-(R2+R3)/2:    3.378  MIN(Rcurr-R2,Rcurr-R3):    0.878
******
 C1  ( 5139)-C3  ( 5144)-C2  ( 5142)-O21 ( 5171)    NSTEP1=     0 NSTEP2=     0
R1 = 107.500 R2 = 117.500 R3 = 122.500 R4 = 132.500 RK2 = 250.000 RK3 =  250.000
 Rcurr:  119.466  Rcurr-(R2+R3)/2:    0.534  MIN(Rcurr-R2,Rcurr-R3):    0.000
******
 C1  ( 5257)-C3  ( 5262)-C2  ( 5260)-O21 ( 5289)    NSTEP1=     0 NSTEP2=     0
R1 = 107.500 R2 = 117.500 R3 = 122.500 R4 = 132.500 RK2 = 250.000 RK3 =  250.000
 Rcurr:  120.817  Rcurr-(R2+R3)/2:    0.817  MIN(Rcurr-R2,Rcurr-R3):    0.000
******
 C1  ( 5375)-C3  ( 5380)-C2  ( 5378)-O21 ( 5407)    NSTEP1=     0 NSTEP2=     0
R1 = 107.500 R2 = 117.500 R3 = 122.500 R4 = 132.500 RK2 = 250.000 RK3 =  250.000
 Rcurr:  124.409  Rcurr-(R2+R3)/2:    4.409  MIN(Rcurr-R2,Rcurr-R3):    1.909
******
 C1  ( 5493)-C3  ( 5498)-C2  ( 5496)-O21 ( 5525)    NSTEP1=     0 NSTEP2=     0
R1 = 107.500 R2 = 117.500 R3 = 122.500 R4 = 132.500 RK2 = 250.000 RK3 =  250.000
 Rcurr:  117.149  Rcurr-(R2+R3)/2:    2.851  MIN(Rcurr-R2,Rcurr-R3):    0.351
******
 C1  ( 5611)-C3  ( 5616)-C2  ( 5614)-O21 ( 5643)    NSTEP1=     0 NSTEP2=     0
R1 = 107.500 R2 = 117.500 R3 = 122.500 R4 = 132.500 RK2 = 250.000 RK3 =  250.000
 Rcurr:  130.129  Rcurr-(R2+R3)/2:   10.129  MIN(Rcurr-R2,Rcurr-R3):    7.629
******
 C1  ( 5729)-C3  ( 5734)-C2  ( 5732)-O21 ( 5761)    NSTEP1=     0 NSTEP2=     0
R1 = 107.500 R2 = 117.500 R3 = 122.500 R4 = 132.500 RK2 = 250.000 RK3 =  250.000
 Rcurr:  123.000  Rcurr-(R2+R3)/2:    3.000  MIN(Rcurr-R2,Rcurr-R3):    0.500
******
 C1  ( 5847)-C3  ( 5852)-C2  ( 5850)-O21 ( 5879)    NSTEP1=     0 NSTEP2=     0
R1 = 107.500 R2 = 117.500 R3 = 122.500 R4 = 132.500 RK2 = 250.000 RK3 =  250.000
 Rcurr:  119.052  Rcurr-(R2+R3)/2:    0.948  MIN(Rcurr-R2,Rcurr-R3):    0.000
******
 C1  ( 5965)-C3  ( 5970)-C2  ( 5968)-O21 ( 5997)    NSTEP1=     0 NSTEP2=     0
R1 = 107.500 R2 = 117.500 R3 = 122.500 R4 = 132.500 RK2 = 250.000 RK3 =  250.000
 Rcurr:  116.900  Rcurr-(R2+R3)/2:    3.100  MIN(Rcurr-R2,Rcurr-R3):    0.600
******
 C1  ( 6083)-C3  ( 6088)-C2  ( 6086)-O21 ( 6115)    NSTEP1=     0 NSTEP2=     0
R1 = 107.500 R2 = 117.500 R3 = 122.500 R4 = 132.500 RK2 = 250.000 RK3 =  250.000
 Rcurr:  126.392  Rcurr-(R2+R3)/2:    6.392  MIN(Rcurr-R2,Rcurr-R3):    3.892
******
 C1  ( 6201)-C3  ( 6206)-C2  ( 6204)-O21 ( 6233)    NSTEP1=     0 NSTEP2=     0
R1 = 107.500 R2 = 117.500 R3 = 122.500 R4 = 132.500 RK2 = 250.000 RK3 =  250.000
 Rcurr:  116.826  Rcurr-(R2+R3)/2:    3.174  MIN(Rcurr-R2,Rcurr-R3):    0.674
******
 C1  ( 6319)-C3  ( 6324)-C2  ( 6322)-O21 ( 6351)    NSTEP1=     0 NSTEP2=     0
R1 = 107.500 R2 = 117.500 R3 = 122.500 R4 = 132.500 RK2 = 250.000 RK3 =  250.000
 Rcurr:  122.487  Rcurr-(R2+R3)/2:    2.487  MIN(Rcurr-R2,Rcurr-R3):    0.000
******
 C1  ( 6437)-C3  ( 6442)-C2  ( 6440)-O21 ( 6469)    NSTEP1=     0 NSTEP2=     0
R1 = 107.500 R2 = 117.500 R3 = 122.500 R4 = 132.500 RK2 = 250.000 RK3 =  250.000
 Rcurr:  114.803  Rcurr-(R2+R3)/2:    5.197  MIN(Rcurr-R2,Rcurr-R3):    2.697
******
 C1  ( 6555)-C3  ( 6560)-C2  ( 6558)-O21 ( 6587)    NSTEP1=     0 NSTEP2=     0
R1 = 107.500 R2 = 117.500 R3 = 122.500 R4 = 132.500 RK2 = 250.000 RK3 =  250.000
 Rcurr:  120.124  Rcurr-(R2+R3)/2:    0.124  MIN(Rcurr-R2,Rcurr-R3):    0.000
******
 C1  ( 6673)-C3  ( 6678)-C2  ( 6676)-O21 ( 6705)    NSTEP1=     0 NSTEP2=     0
R1 = 107.500 R2 = 117.500 R3 = 122.500 R4 = 132.500 RK2 = 250.000 RK3 =  250.000
 Rcurr:  114.562  Rcurr-(R2+R3)/2:    5.438  MIN(Rcurr-R2,Rcurr-R3):    2.938
******
 C1  ( 6791)-C3  ( 6796)-C2  ( 6794)-O21 ( 6823)    NSTEP1=     0 NSTEP2=     0
R1 = 107.500 R2 = 117.500 R3 = 122.500 R4 = 132.500 RK2 = 250.000 RK3 =  250.000
 Rcurr:  120.616  Rcurr-(R2+R3)/2:    0.616  MIN(Rcurr-R2,Rcurr-R3):    0.000
******
 C1  ( 6909)-C3  ( 6914)-C2  ( 6912)-O21 ( 6941)    NSTEP1=     0 NSTEP2=     0
R1 = 107.500 R2 = 117.500 R3 = 122.500 R4 = 132.500 RK2 = 250.000 RK3 =  250.000
 Rcurr:  121.746  Rcurr-(R2+R3)/2:    1.746  MIN(Rcurr-R2,Rcurr-R3):    0.000
******
 C1  ( 7027)-C3  ( 7032)-C2  ( 7030)-O21 ( 7059)    NSTEP1=     0 NSTEP2=     0
R1 = 107.500 R2 = 117.500 R3 = 122.500 R4 = 132.500 RK2 = 250.000 RK3 =  250.000
 Rcurr:  121.854  Rcurr-(R2+R3)/2:    1.854  MIN(Rcurr-R2,Rcurr-R3):    0.000
******
 C1  ( 7145)-C3  ( 7150)-C2  ( 7148)-O21 ( 7177)    NSTEP1=     0 NSTEP2=     0
R1 = 107.500 R2 = 117.500 R3 = 122.500 R4 = 132.500 RK2 = 250.000 RK3 =  250.000
 Rcurr:  116.765  Rcurr-(R2+R3)/2:    3.235  MIN(Rcurr-R2,Rcurr-R3):    0.735
******
 C1  ( 7263)-C3  ( 7268)-C2  ( 7266)-O21 ( 7295)    NSTEP1=     0 NSTEP2=     0
R1 = 107.500 R2 = 117.500 R3 = 122.500 R4 = 132.500 RK2 = 250.000 RK3 =  250.000
 Rcurr:  118.733  Rcurr-(R2+R3)/2:    1.267  MIN(Rcurr-R2,Rcurr-R3):    0.000
******
 C1  ( 7381)-C3  ( 7386)-C2  ( 7384)-O21 ( 7413)    NSTEP1=     0 NSTEP2=     0
R1 = 107.500 R2 = 117.500 R3 = 122.500 R4 = 132.500 RK2 = 250.000 RK3 =  250.000
 Rcurr:  120.384  Rcurr-(R2+R3)/2:    0.384  MIN(Rcurr-R2,Rcurr-R3):    0.000
******
 C1  ( 7499)-C3  ( 7504)-C2  ( 7502)-O21 ( 7531)    NSTEP1=     0 NSTEP2=     0
R1 = 107.500 R2 = 117.500 R3 = 122.500 R4 = 132.500 RK2 = 250.000 RK3 =  250.000
 Rcurr:  124.293  Rcurr-(R2+R3)/2:    4.293  MIN(Rcurr-R2,Rcurr-R3):    1.793
******
 C1  ( 7617)-C3  ( 7622)-C2  ( 7620)-O21 ( 7649)    NSTEP1=     0 NSTEP2=     0
R1 = 107.500 R2 = 117.500 R3 = 122.500 R4 = 132.500 RK2 = 250.000 RK3 =  250.000
 Rcurr:  120.069  Rcurr-(R2+R3)/2:    0.069  MIN(Rcurr-R2,Rcurr-R3):    0.000
******
 C1  ( 7735)-C3  ( 7740)-C2  ( 7738)-O21 ( 7767)    NSTEP1=     0 NSTEP2=     0
R1 = 107.500 R2 = 117.500 R3 = 122.500 R4 = 132.500 RK2 = 250.000 RK3 =  250.000
 Rcurr:  122.640  Rcurr-(R2+R3)/2:    2.640  MIN(Rcurr-R2,Rcurr-R3):    0.140
******
 C1  ( 7853)-C3  ( 7858)-C2  ( 7856)-O21 ( 7885)    NSTEP1=     0 NSTEP2=     0
R1 = 107.500 R2 = 117.500 R3 = 122.500 R4 = 132.500 RK2 = 250.000 RK3 =  250.000
 Rcurr:  118.466  Rcurr-(R2+R3)/2:    1.534  MIN(Rcurr-R2,Rcurr-R3):    0.000
******
 C1  ( 7971)-C3  ( 7976)-C2  ( 7974)-O21 ( 8003)    NSTEP1=     0 NSTEP2=     0
R1 = 107.500 R2 = 117.500 R3 = 122.500 R4 = 132.500 RK2 = 250.000 RK3 =  250.000
 Rcurr:  119.243  Rcurr-(R2+R3)/2:    0.757  MIN(Rcurr-R2,Rcurr-R3):    0.000
******
 C1  ( 8089)-C3  ( 8094)-C2  ( 8092)-O21 ( 8121)    NSTEP1=     0 NSTEP2=     0
R1 = 107.500 R2 = 117.500 R3 = 122.500 R4 = 132.500 RK2 = 250.000 RK3 =  250.000
 Rcurr:  122.345  Rcurr-(R2+R3)/2:    2.345  MIN(Rcurr-R2,Rcurr-R3):    0.000
******
 C1  ( 8207)-C3  ( 8212)-C2  ( 8210)-O21 ( 8239)    NSTEP1=     0 NSTEP2=     0
R1 = 107.500 R2 = 117.500 R3 = 122.500 R4 = 132.500 RK2 = 250.000 RK3 =  250.000
 Rcurr:  125.289  Rcurr-(R2+R3)/2:    5.289  MIN(Rcurr-R2,Rcurr-R3):    2.789
******
 C1  ( 8325)-C3  ( 8330)-C2  ( 8328)-O21 ( 8357)    NSTEP1=     0 NSTEP2=     0
R1 = 107.500 R2 = 117.500 R3 = 122.500 R4 = 132.500 RK2 = 250.000 RK3 =  250.000
 Rcurr:  119.089  Rcurr-(R2+R3)/2:    0.911  MIN(Rcurr-R2,Rcurr-R3):    0.000
******
 C1  ( 8443)-C3  ( 8448)-C2  ( 8446)-O21 ( 8475)    NSTEP1=     0 NSTEP2=     0
R1 = 107.500 R2 = 117.500 R3 = 122.500 R4 = 132.500 RK2 = 250.000 RK3 =  250.000
 Rcurr:  123.314  Rcurr-(R2+R3)/2:    3.314  MIN(Rcurr-R2,Rcurr-R3):    0.814
******
 C1  ( 8561)-C3  ( 8566)-C2  ( 8564)-O21 ( 8593)    NSTEP1=     0 NSTEP2=     0
R1 = 107.500 R2 = 117.500 R3 = 122.500 R4 = 132.500 RK2 = 250.000 RK3 =  250.000
 Rcurr:  120.804  Rcurr-(R2+R3)/2:    0.804  MIN(Rcurr-R2,Rcurr-R3):    0.000
******
 C1  ( 8679)-C3  ( 8684)-C2  ( 8682)-O21 ( 8711)    NSTEP1=     0 NSTEP2=     0
R1 = 107.500 R2 = 117.500 R3 = 122.500 R4 = 132.500 RK2 = 250.000 RK3 =  250.000
 Rcurr:  120.554  Rcurr-(R2+R3)/2:    0.554  MIN(Rcurr-R2,Rcurr-R3):    0.000
******
 C1  ( 8797)-C3  ( 8802)-C2  ( 8800)-O21 ( 8829)    NSTEP1=     0 NSTEP2=     0
R1 = 107.500 R2 = 117.500 R3 = 122.500 R4 = 132.500 RK2 = 250.000 RK3 =  250.000
 Rcurr:  120.837  Rcurr-(R2+R3)/2:    0.837  MIN(Rcurr-R2,Rcurr-R3):    0.000
******
 C1  ( 8915)-C3  ( 8920)-C2  ( 8918)-O21 ( 8947)    NSTEP1=     0 NSTEP2=     0
R1 = 107.500 R2 = 117.500 R3 = 122.500 R4 = 132.500 RK2 = 250.000 RK3 =  250.000
 Rcurr:  123.525  Rcurr-(R2+R3)/2:    3.525  MIN(Rcurr-R2,Rcurr-R3):    1.025
******
 C1  ( 9033)-C3  ( 9038)-C2  ( 9036)-O21 ( 9065)    NSTEP1=     0 NSTEP2=     0
R1 = 107.500 R2 = 117.500 R3 = 122.500 R4 = 132.500 RK2 = 250.000 RK3 =  250.000
 Rcurr:  119.494  Rcurr-(R2+R3)/2:    0.506  MIN(Rcurr-R2,Rcurr-R3):    0.000
******
 C1  ( 9151)-C3  ( 9156)-C2  ( 9154)-O21 ( 9183)    NSTEP1=     0 NSTEP2=     0
R1 = 107.500 R2 = 117.500 R3 = 122.500 R4 = 132.500 RK2 = 250.000 RK3 =  250.000
 Rcurr:  116.849  Rcurr-(R2+R3)/2:    3.151  MIN(Rcurr-R2,Rcurr-R3):    0.651
******
 C1  ( 9269)-C3  ( 9274)-C2  ( 9272)-O21 ( 9301)    NSTEP1=     0 NSTEP2=     0
R1 = 107.500 R2 = 117.500 R3 = 122.500 R4 = 132.500 RK2 = 250.000 RK3 =  250.000
 Rcurr:  122.187  Rcurr-(R2+R3)/2:    2.187  MIN(Rcurr-R2,Rcurr-R3):    0.000
******
 C1  ( 9387)-C3  ( 9392)-C2  ( 9390)-O21 ( 9419)    NSTEP1=     0 NSTEP2=     0
R1 = 107.500 R2 = 117.500 R3 = 122.500 R4 = 132.500 RK2 = 250.000 RK3 =  250.000
 Rcurr:  124.473  Rcurr-(R2+R3)/2:    4.473  MIN(Rcurr-R2,Rcurr-R3):    1.973
******
 C1  ( 9505)-C3  ( 9510)-C2  ( 9508)-O21 ( 9537)    NSTEP1=     0 NSTEP2=     0
R1 = 107.500 R2 = 117.500 R3 = 122.500 R4 = 132.500 RK2 = 250.000 RK3 =  250.000
 Rcurr:  117.836  Rcurr-(R2+R3)/2:    2.164  MIN(Rcurr-R2,Rcurr-R3):    0.000
******
 C1  ( 9623)-C3  ( 9628)-C2  ( 9626)-O21 ( 9655)    NSTEP1=     0 NSTEP2=     0
R1 = 107.500 R2 = 117.500 R3 = 122.500 R4 = 132.500 RK2 = 250.000 RK3 =  250.000
 Rcurr:  118.673  Rcurr-(R2+R3)/2:    1.327  MIN(Rcurr-R2,Rcurr-R3):    0.000
******
 C1  ( 9741)-C3  ( 9746)-C2  ( 9744)-O21 ( 9773)    NSTEP1=     0 NSTEP2=     0
R1 = 107.500 R2 = 117.500 R3 = 122.500 R4 = 132.500 RK2 = 250.000 RK3 =  250.000
 Rcurr:  122.357  Rcurr-(R2+R3)/2:    2.357  MIN(Rcurr-R2,Rcurr-R3):    0.000
******
 C1  ( 9859)-C3  ( 9864)-C2  ( 9862)-O21 ( 9891)    NSTEP1=     0 NSTEP2=     0
R1 = 107.500 R2 = 117.500 R3 = 122.500 R4 = 132.500 RK2 = 250.000 RK3 =  250.000
 Rcurr:  121.014  Rcurr-(R2+R3)/2:    1.014  MIN(Rcurr-R2,Rcurr-R3):    0.000
******
 C1  ( 9977)-C3  ( 9982)-C2  ( 9980)-O21 (10009)    NSTEP1=     0 NSTEP2=     0
R1 = 107.500 R2 = 117.500 R3 = 122.500 R4 = 132.500 RK2 = 250.000 RK3 =  250.000
 Rcurr:  128.041  Rcurr-(R2+R3)/2:    8.041  MIN(Rcurr-R2,Rcurr-R3):    5.541
******
 C1  (10095)-C3  (10100)-C2  (10098)-O21 (10127)    NSTEP1=     0 NSTEP2=     0
R1 = 107.500 R2 = 117.500 R3 = 122.500 R4 = 132.500 RK2 = 250.000 RK3 =  250.000
 Rcurr:  129.761  Rcurr-(R2+R3)/2:    9.761  MIN(Rcurr-R2,Rcurr-R3):    7.261
******
 C1  (10213)-C3  (10218)-C2  (10216)-O21 (10245)    NSTEP1=     0 NSTEP2=     0
R1 = 107.500 R2 = 117.500 R3 = 122.500 R4 = 132.500 RK2 = 250.000 RK3 =  250.000
 Rcurr:  122.005  Rcurr-(R2+R3)/2:    2.005  MIN(Rcurr-R2,Rcurr-R3):    0.000
******
 C1  (10331)-C3  (10336)-C2  (10334)-O21 (10363)    NSTEP1=     0 NSTEP2=     0
R1 = 107.500 R2 = 117.500 R3 = 122.500 R4 = 132.500 RK2 = 250.000 RK3 =  250.000
 Rcurr:  121.283  Rcurr-(R2+R3)/2:    1.283  MIN(Rcurr-R2,Rcurr-R3):    0.000
******
 C1  (10449)-C3  (10454)-C2  (10452)-O21 (10481)    NSTEP1=     0 NSTEP2=     0
R1 = 107.500 R2 = 117.500 R3 = 122.500 R4 = 132.500 RK2 = 250.000 RK3 =  250.000
 Rcurr:  123.962  Rcurr-(R2+R3)/2:    3.962  MIN(Rcurr-R2,Rcurr-R3):    1.462
******
 C1  (10567)-C3  (10572)-C2  (10570)-O21 (10599)    NSTEP1=     0 NSTEP2=     0
R1 = 107.500 R2 = 117.500 R3 = 122.500 R4 = 132.500 RK2 = 250.000 RK3 =  250.000
 Rcurr:  117.387  Rcurr-(R2+R3)/2:    2.613  MIN(Rcurr-R2,Rcurr-R3):    0.113
******
 C1  (10685)-C3  (10690)-C2  (10688)-O21 (10717)    NSTEP1=     0 NSTEP2=     0
R1 = 107.500 R2 = 117.500 R3 = 122.500 R4 = 132.500 RK2 = 250.000 RK3 =  250.000
 Rcurr:  123.237  Rcurr-(R2+R3)/2:    3.237  MIN(Rcurr-R2,Rcurr-R3):    0.737
******
 C1  (10803)-C3  (10808)-C2  (10806)-O21 (10835)    NSTEP1=     0 NSTEP2=     0
R1 = 107.500 R2 = 117.500 R3 = 122.500 R4 = 132.500 RK2 = 250.000 RK3 =  250.000
 Rcurr:  121.383  Rcurr-(R2+R3)/2:    1.383  MIN(Rcurr-R2,Rcurr-R3):    0.000
******
 C1  (10921)-C3  (10926)-C2  (10924)-O21 (10953)    NSTEP1=     0 NSTEP2=     0
R1 = 107.500 R2 = 117.500 R3 = 122.500 R4 = 132.500 RK2 = 250.000 RK3 =  250.000
 Rcurr:  118.366  Rcurr-(R2+R3)/2:    1.634  MIN(Rcurr-R2,Rcurr-R3):    0.000
******
 C1  (11039)-C3  (11044)-C2  (11042)-O21 (11071)    NSTEP1=     0 NSTEP2=     0
R1 = 107.500 R2 = 117.500 R3 = 122.500 R4 = 132.500 RK2 = 250.000 RK3 =  250.000
 Rcurr:  123.139  Rcurr-(R2+R3)/2:    3.139  MIN(Rcurr-R2,Rcurr-R3):    0.639
******
 C1  (11157)-C3  (11162)-C2  (11160)-O21 (11189)    NSTEP1=     0 NSTEP2=     0
R1 = 107.500 R2 = 117.500 R3 = 122.500 R4 = 132.500 RK2 = 250.000 RK3 =  250.000
 Rcurr:  112.749  Rcurr-(R2+R3)/2:    7.251  MIN(Rcurr-R2,Rcurr-R3):    4.751
******
 C1  (11275)-C3  (11280)-C2  (11278)-O21 (11307)    NSTEP1=     0 NSTEP2=     0
R1 = 107.500 R2 = 117.500 R3 = 122.500 R4 = 132.500 RK2 = 250.000 RK3 =  250.000
 Rcurr:  122.744  Rcurr-(R2+R3)/2:    2.744  MIN(Rcurr-R2,Rcurr-R3):    0.244
******
 C1  (11393)-C3  (11398)-C2  (11396)-O21 (11425)    NSTEP1=     0 NSTEP2=     0
R1 = 107.500 R2 = 117.500 R3 = 122.500 R4 = 132.500 RK2 = 250.000 RK3 =  250.000
 Rcurr:  117.208  Rcurr-(R2+R3)/2:    2.792  MIN(Rcurr-R2,Rcurr-R3):    0.292
******
 C1  (11511)-C3  (11516)-C2  (11514)-O21 (11543)    NSTEP1=     0 NSTEP2=     0
R1 = 107.500 R2 = 117.500 R3 = 122.500 R4 = 132.500 RK2 = 250.000 RK3 =  250.000
 Rcurr:  122.144  Rcurr-(R2+R3)/2:    2.144  MIN(Rcurr-R2,Rcurr-R3):    0.000
******
 C1  (11629)-C3  (11634)-C2  (11632)-O21 (11661)    NSTEP1=     0 NSTEP2=     0
R1 = 107.500 R2 = 117.500 R3 = 122.500 R4 = 132.500 RK2 = 250.000 RK3 =  250.000
 Rcurr:  118.761  Rcurr-(R2+R3)/2:    1.239  MIN(Rcurr-R2,Rcurr-R3):    0.000
******
 C1  (11747)-C3  (11752)-C2  (11750)-O21 (11779)    NSTEP1=     0 NSTEP2=     0
R1 = 107.500 R2 = 117.500 R3 = 122.500 R4 = 132.500 RK2 = 250.000 RK3 =  250.000
 Rcurr:  125.522  Rcurr-(R2+R3)/2:    5.522  MIN(Rcurr-R2,Rcurr-R3):    3.022
******
 C1  (11865)-C3  (11870)-C2  (11868)-O21 (11897)    NSTEP1=     0 NSTEP2=     0
R1 = 107.500 R2 = 117.500 R3 = 122.500 R4 = 132.500 RK2 = 250.000 RK3 =  250.000
 Rcurr:  124.325  Rcurr-(R2+R3)/2:    4.325  MIN(Rcurr-R2,Rcurr-R3):    1.825
******
 C1  (11983)-C3  (11988)-C2  (11986)-O21 (12015)    NSTEP1=     0 NSTEP2=     0
R1 = 107.500 R2 = 117.500 R3 = 122.500 R4 = 132.500 RK2 = 250.000 RK3 =  250.000
 Rcurr:  114.740  Rcurr-(R2+R3)/2:    5.260  MIN(Rcurr-R2,Rcurr-R3):    2.760
******
 C1  (12101)-C3  (12106)-C2  (12104)-O21 (12133)    NSTEP1=     0 NSTEP2=     0
R1 = 107.500 R2 = 117.500 R3 = 122.500 R4 = 132.500 RK2 = 250.000 RK3 =  250.000
 Rcurr:  123.088  Rcurr-(R2+R3)/2:    3.088  MIN(Rcurr-R2,Rcurr-R3):    0.588
******
 C1  (12219)-C3  (12224)-C2  (12222)-O21 (12251)    NSTEP1=     0 NSTEP2=     0
R1 = 107.500 R2 = 117.500 R3 = 122.500 R4 = 132.500 RK2 = 250.000 RK3 =  250.000
 Rcurr:  123.388  Rcurr-(R2+R3)/2:    3.388  MIN(Rcurr-R2,Rcurr-R3):    0.888
******
 C1  (12337)-C3  (12342)-C2  (12340)-O21 (12369)    NSTEP1=     0 NSTEP2=     0
R1 = 107.500 R2 = 117.500 R3 = 122.500 R4 = 132.500 RK2 = 250.000 RK3 =  250.000
 Rcurr:  120.460  Rcurr-(R2+R3)/2:    0.460  MIN(Rcurr-R2,Rcurr-R3):    0.000
******
 C1  (12455)-C3  (12460)-C2  (12458)-O21 (12487)    NSTEP1=     0 NSTEP2=     0
R1 = 107.500 R2 = 117.500 R3 = 122.500 R4 = 132.500 RK2 = 250.000 RK3 =  250.000
 Rcurr:  121.191  Rcurr-(R2+R3)/2:    1.191  MIN(Rcurr-R2,Rcurr-R3):    0.000
******
 C1  (12573)-C3  (12578)-C2  (12576)-O21 (12605)    NSTEP1=     0 NSTEP2=     0
R1 = 107.500 R2 = 117.500 R3 = 122.500 R4 = 132.500 RK2 = 250.000 RK3 =  250.000
 Rcurr:  119.224  Rcurr-(R2+R3)/2:    0.776  MIN(Rcurr-R2,Rcurr-R3):    0.000
******
 C1  (12691)-C3  (12696)-C2  (12694)-O21 (12723)    NSTEP1=     0 NSTEP2=     0
R1 = 107.500 R2 = 117.500 R3 = 122.500 R4 = 132.500 RK2 = 250.000 RK3 =  250.000
 Rcurr:  125.044  Rcurr-(R2+R3)/2:    5.044  MIN(Rcurr-R2,Rcurr-R3):    2.544
******
 C1  (12809)-C3  (12814)-C2  (12812)-O21 (12841)    NSTEP1=     0 NSTEP2=     0
R1 = 107.500 R2 = 117.500 R3 = 122.500 R4 = 132.500 RK2 = 250.000 RK3 =  250.000
 Rcurr:  121.696  Rcurr-(R2+R3)/2:    1.696  MIN(Rcurr-R2,Rcurr-R3):    0.000
******
 C1  (12927)-C3  (12932)-C2  (12930)-O21 (12959)    NSTEP1=     0 NSTEP2=     0
R1 = 107.500 R2 = 117.500 R3 = 122.500 R4 = 132.500 RK2 = 250.000 RK3 =  250.000
 Rcurr:  117.432  Rcurr-(R2+R3)/2:    2.568  MIN(Rcurr-R2,Rcurr-R3):    0.068
******
 C1  (13045)-C3  (13050)-C2  (13048)-O21 (13077)    NSTEP1=     0 NSTEP2=     0
R1 = 107.500 R2 = 117.500 R3 = 122.500 R4 = 132.500 RK2 = 250.000 RK3 =  250.000
 Rcurr:  122.589  Rcurr-(R2+R3)/2:    2.589  MIN(Rcurr-R2,Rcurr-R3):    0.089
******
 C1  (13163)-C3  (13168)-C2  (13166)-O21 (13195)    NSTEP1=     0 NSTEP2=     0
R1 = 107.500 R2 = 117.500 R3 = 122.500 R4 = 132.500 RK2 = 250.000 RK3 =  250.000
 Rcurr:  117.048  Rcurr-(R2+R3)/2:    2.952  MIN(Rcurr-R2,Rcurr-R3):    0.452
******
 C1  (13281)-C3  (13286)-C2  (13284)-O21 (13313)    NSTEP1=     0 NSTEP2=     0
R1 = 107.500 R2 = 117.500 R3 = 122.500 R4 = 132.500 RK2 = 250.000 RK3 =  250.000
 Rcurr:  114.781  Rcurr-(R2+R3)/2:    5.219  MIN(Rcurr-R2,Rcurr-R3):    2.719
******
 C1  (13399)-C3  (13404)-C2  (13402)-O21 (13431)    NSTEP1=     0 NSTEP2=     0
R1 = 107.500 R2 = 117.500 R3 = 122.500 R4 = 132.500 RK2 = 250.000 RK3 =  250.000
 Rcurr:  126.103  Rcurr-(R2+R3)/2:    6.103  MIN(Rcurr-R2,Rcurr-R3):    3.603
******
 C1  (13517)-C3  (13522)-C2  (13520)-O21 (13549)    NSTEP1=     0 NSTEP2=     0
R1 = 107.500 R2 = 117.500 R3 = 122.500 R4 = 132.500 RK2 = 250.000 RK3 =  250.000
 Rcurr:  124.990  Rcurr-(R2+R3)/2:    4.990  MIN(Rcurr-R2,Rcurr-R3):    2.490
******
 C1  (13635)-C3  (13640)-C2  (13638)-O21 (13667)    NSTEP1=     0 NSTEP2=     0
R1 = 107.500 R2 = 117.500 R3 = 122.500 R4 = 132.500 RK2 = 250.000 RK3 =  250.000
 Rcurr:  123.871  Rcurr-(R2+R3)/2:    3.871  MIN(Rcurr-R2,Rcurr-R3):    1.371
******
 C1  (13753)-C3  (13758)-C2  (13756)-O21 (13785)    NSTEP1=     0 NSTEP2=     0
R1 = 107.500 R2 = 117.500 R3 = 122.500 R4 = 132.500 RK2 = 250.000 RK3 =  250.000
 Rcurr:  117.398  Rcurr-(R2+R3)/2:    2.602  MIN(Rcurr-R2,Rcurr-R3):    0.102
******
 C1  (13871)-C3  (13876)-C2  (13874)-O21 (13903)    NSTEP1=     0 NSTEP2=     0
R1 = 107.500 R2 = 117.500 R3 = 122.500 R4 = 132.500 RK2 = 250.000 RK3 =  250.000
 Rcurr:  122.231  Rcurr-(R2+R3)/2:    2.231  MIN(Rcurr-R2,Rcurr-R3):    0.000
******
 C1  (13989)-C3  (13994)-C2  (13992)-O21 (14021)    NSTEP1=     0 NSTEP2=     0
R1 = 107.500 R2 = 117.500 R3 = 122.500 R4 = 132.500 RK2 = 250.000 RK3 =  250.000
 Rcurr:  118.919  Rcurr-(R2+R3)/2:    1.081  MIN(Rcurr-R2,Rcurr-R3):    0.000
******
 C1  (14107)-C3  (14112)-C2  (14110)-O21 (14139)    NSTEP1=     0 NSTEP2=     0
R1 = 107.500 R2 = 117.500 R3 = 122.500 R4 = 132.500 RK2 = 250.000 RK3 =  250.000
 Rcurr:  119.462  Rcurr-(R2+R3)/2:    0.538  MIN(Rcurr-R2,Rcurr-R3):    0.000
******
 C1  (14225)-C3  (14230)-C2  (14228)-O21 (14257)    NSTEP1=     0 NSTEP2=     0
R1 = 107.500 R2 = 117.500 R3 = 122.500 R4 = 132.500 RK2 = 250.000 RK3 =  250.000
 Rcurr:  117.371  Rcurr-(R2+R3)/2:    2.629  MIN(Rcurr-R2,Rcurr-R3):    0.129
******
 C1  (14343)-C3  (14348)-C2  (14346)-O21 (14375)    NSTEP1=     0 NSTEP2=     0
R1 = 107.500 R2 = 117.500 R3 = 122.500 R4 = 132.500 RK2 = 250.000 RK3 =  250.000
 Rcurr:  120.076  Rcurr-(R2+R3)/2:    0.076  MIN(Rcurr-R2,Rcurr-R3):    0.000
******
 C1  (14461)-C3  (14466)-C2  (14464)-O21 (14493)    NSTEP1=     0 NSTEP2=     0
R1 = 107.500 R2 = 117.500 R3 = 122.500 R4 = 132.500 RK2 = 250.000 RK3 =  250.000
 Rcurr:  127.348  Rcurr-(R2+R3)/2:    7.348  MIN(Rcurr-R2,Rcurr-R3):    4.848
******
 C1  (14579)-C3  (14584)-C2  (14582)-O21 (14611)    NSTEP1=     0 NSTEP2=     0
R1 = 107.500 R2 = 117.500 R3 = 122.500 R4 = 132.500 RK2 = 250.000 RK3 =  250.000
 Rcurr:  122.687  Rcurr-(R2+R3)/2:    2.687  MIN(Rcurr-R2,Rcurr-R3):    0.187
******
 C1  (14697)-C3  (14702)-C2  (14700)-O21 (14729)    NSTEP1=     0 NSTEP2=     0
R1 = 107.500 R2 = 117.500 R3 = 122.500 R4 = 132.500 RK2 = 250.000 RK3 =  250.000
 Rcurr:  123.753  Rcurr-(R2+R3)/2:    3.753  MIN(Rcurr-R2,Rcurr-R3):    1.253
******
 C1  (14815)-C3  (14820)-C2  (14818)-O21 (14847)    NSTEP1=     0 NSTEP2=     0
R1 = 107.500 R2 = 117.500 R3 = 122.500 R4 = 132.500 RK2 = 250.000 RK3 =  250.000
 Rcurr:  118.280  Rcurr-(R2+R3)/2:    1.720  MIN(Rcurr-R2,Rcurr-R3):    0.000
******
 C1  (14933)-C3  (14938)-C2  (14936)-O21 (14965)    NSTEP1=     0 NSTEP2=     0
R1 = 107.500 R2 = 117.500 R3 = 122.500 R4 = 132.500 RK2 = 250.000 RK3 =  250.000
 Rcurr:  118.274  Rcurr-(R2+R3)/2:    1.726  MIN(Rcurr-R2,Rcurr-R3):    0.000
******
 C1  (15051)-C3  (15056)-C2  (15054)-O21 (15083)    NSTEP1=     0 NSTEP2=     0
R1 = 107.500 R2 = 117.500 R3 = 122.500 R4 = 132.500 RK2 = 250.000 RK3 =  250.000
 Rcurr:  118.469  Rcurr-(R2+R3)/2:    1.531  MIN(Rcurr-R2,Rcurr-R3):    0.000
******
 C1  (15169)-C3  (15174)-C2  (15172)-O21 (15201)    NSTEP1=     0 NSTEP2=     0
R1 = 107.500 R2 = 117.500 R3 = 122.500 R4 = 132.500 RK2 = 250.000 RK3 =  250.000
 Rcurr:  120.900  Rcurr-(R2+R3)/2:    0.900  MIN(Rcurr-R2,Rcurr-R3):    0.000
******
 C1  (15287)-C3  (15292)-C2  (15290)-O21 (15319)    NSTEP1=     0 NSTEP2=     0
R1 = 107.500 R2 = 117.500 R3 = 122.500 R4 = 132.500 RK2 = 250.000 RK3 =  250.000
 Rcurr:  117.654  Rcurr-(R2+R3)/2:    2.346  MIN(Rcurr-R2,Rcurr-R3):    0.000
******
 C1  (15405)-C3  (15410)-C2  (15408)-O21 (15437)    NSTEP1=     0 NSTEP2=     0
R1 = 107.500 R2 = 117.500 R3 = 122.500 R4 = 132.500 RK2 = 250.000 RK3 =  250.000
 Rcurr:  117.037  Rcurr-(R2+R3)/2:    2.963  MIN(Rcurr-R2,Rcurr-R3):    0.463
******
 C1  (15523)-C3  (15528)-C2  (15526)-O21 (15555)    NSTEP1=     0 NSTEP2=     0
R1 = 107.500 R2 = 117.500 R3 = 122.500 R4 = 132.500 RK2 = 250.000 RK3 =  250.000
 Rcurr:  122.894  Rcurr-(R2+R3)/2:    2.894  MIN(Rcurr-R2,Rcurr-R3):    0.394
******
 C1  (15641)-C3  (15646)-C2  (15644)-O21 (15673)    NSTEP1=     0 NSTEP2=     0
R1 = 107.500 R2 = 117.500 R3 = 122.500 R4 = 132.500 RK2 = 250.000 RK3 =  250.000
 Rcurr:  129.188  Rcurr-(R2+R3)/2:    9.188  MIN(Rcurr-R2,Rcurr-R3):    6.688
******
 C1  (15759)-C3  (15764)-C2  (15762)-O21 (15791)    NSTEP1=     0 NSTEP2=     0
R1 = 107.500 R2 = 117.500 R3 = 122.500 R4 = 132.500 RK2 = 250.000 RK3 =  250.000
 Rcurr:  120.564  Rcurr-(R2+R3)/2:    0.564  MIN(Rcurr-R2,Rcurr-R3):    0.000
******
 C1  (15877)-C3  (15882)-C2  (15880)-O21 (15909)    NSTEP1=     0 NSTEP2=     0
R1 = 107.500 R2 = 117.500 R3 = 122.500 R4 = 132.500 RK2 = 250.000 RK3 =  250.000
 Rcurr:  117.407  Rcurr-(R2+R3)/2:    2.593  MIN(Rcurr-R2,Rcurr-R3):    0.093
******
 C1  (15995)-C3  (16000)-C2  (15998)-O21 (16027)    NSTEP1=     0 NSTEP2=     0
R1 = 107.500 R2 = 117.500 R3 = 122.500 R4 = 132.500 RK2 = 250.000 RK3 =  250.000
 Rcurr:  126.364  Rcurr-(R2+R3)/2:    6.364  MIN(Rcurr-R2,Rcurr-R3):    3.864
******
 C1  (16113)-C3  (16118)-C2  (16116)-O21 (16145)    NSTEP1=     0 NSTEP2=     0
R1 = 107.500 R2 = 117.500 R3 = 122.500 R4 = 132.500 RK2 = 250.000 RK3 =  250.000
 Rcurr:  122.491  Rcurr-(R2+R3)/2:    2.491  MIN(Rcurr-R2,Rcurr-R3):    0.000
******
 C1  (16231)-C3  (16236)-C2  (16234)-O21 (16263)    NSTEP1=     0 NSTEP2=     0
R1 = 107.500 R2 = 117.500 R3 = 122.500 R4 = 132.500 RK2 = 250.000 RK3 =  250.000
 Rcurr:  128.943  Rcurr-(R2+R3)/2:    8.943  MIN(Rcurr-R2,Rcurr-R3):    6.443
******
 C1  (16349)-C3  (16354)-C2  (16352)-O21 (16381)    NSTEP1=     0 NSTEP2=     0
R1 = 107.500 R2 = 117.500 R3 = 122.500 R4 = 132.500 RK2 = 250.000 RK3 =  250.000
 Rcurr:  116.713  Rcurr-(R2+R3)/2:    3.287  MIN(Rcurr-R2,Rcurr-R3):    0.787
******
 C1  (16467)-C3  (16472)-C2  (16470)-O21 (16499)    NSTEP1=     0 NSTEP2=     0
R1 = 107.500 R2 = 117.500 R3 = 122.500 R4 = 132.500 RK2 = 250.000 RK3 =  250.000
 Rcurr:  114.034  Rcurr-(R2+R3)/2:    5.966  MIN(Rcurr-R2,Rcurr-R3):    3.466
******
 C1  (16585)-C3  (16590)-C2  (16588)-O21 (16617)    NSTEP1=     0 NSTEP2=     0
R1 = 107.500 R2 = 117.500 R3 = 122.500 R4 = 132.500 RK2 = 250.000 RK3 =  250.000
 Rcurr:  117.200  Rcurr-(R2+R3)/2:    2.800  MIN(Rcurr-R2,Rcurr-R3):    0.300
******
 C1  (16703)-C3  (16708)-C2  (16706)-O21 (16735)    NSTEP1=     0 NSTEP2=     0
R1 = 107.500 R2 = 117.500 R3 = 122.500 R4 = 132.500 RK2 = 250.000 RK3 =  250.000
 Rcurr:  117.715  Rcurr-(R2+R3)/2:    2.285  MIN(Rcurr-R2,Rcurr-R3):    0.000
******
 C1  (16821)-C3  (16826)-C2  (16824)-O21 (16853)    NSTEP1=     0 NSTEP2=     0
R1 = 107.500 R2 = 117.500 R3 = 122.500 R4 = 132.500 RK2 = 250.000 RK3 =  250.000
 Rcurr:  117.385  Rcurr-(R2+R3)/2:    2.615  MIN(Rcurr-R2,Rcurr-R3):    0.115
******
 C1  (16939)-C3  (16944)-C2  (16942)-O21 (16971)    NSTEP1=     0 NSTEP2=     0
R1 = 107.500 R2 = 117.500 R3 = 122.500 R4 = 132.500 RK2 = 250.000 RK3 =  250.000
 Rcurr:  122.634  Rcurr-(R2+R3)/2:    2.634  MIN(Rcurr-R2,Rcurr-R3):    0.134
******
 C1  (17057)-C3  (17062)-C2  (17060)-O21 (17089)    NSTEP1=     0 NSTEP2=     0
R1 = 107.500 R2 = 117.500 R3 = 122.500 R4 = 132.500 RK2 = 250.000 RK3 =  250.000
 Rcurr:  123.311  Rcurr-(R2+R3)/2:    3.311  MIN(Rcurr-R2,Rcurr-R3):    0.811
******
 C1  (17175)-C3  (17180)-C2  (17178)-O21 (17207)    NSTEP1=     0 NSTEP2=     0
R1 = 107.500 R2 = 117.500 R3 = 122.500 R4 = 132.500 RK2 = 250.000 RK3 =  250.000
 Rcurr:  118.467  Rcurr-(R2+R3)/2:    1.533  MIN(Rcurr-R2,Rcurr-R3):    0.000
******
 C1  (17293)-C3  (17298)-C2  (17296)-O21 (17325)    NSTEP1=     0 NSTEP2=     0
R1 = 107.500 R2 = 117.500 R3 = 122.500 R4 = 132.500 RK2 = 250.000 RK3 =  250.000
 Rcurr:  125.327  Rcurr-(R2+R3)/2:    5.327  MIN(Rcurr-R2,Rcurr-R3):    2.827
******
 C1  (17411)-C3  (17416)-C2  (17414)-O21 (17443)    NSTEP1=     0 NSTEP2=     0
R1 = 107.500 R2 = 117.500 R3 = 122.500 R4 = 132.500 RK2 = 250.000 RK3 =  250.000
 Rcurr:  117.824  Rcurr-(R2+R3)/2:    2.176  MIN(Rcurr-R2,Rcurr-R3):    0.000
******
 C1  (17529)-C3  (17534)-C2  (17532)-O21 (17561)    NSTEP1=     0 NSTEP2=     0
R1 = 107.500 R2 = 117.500 R3 = 122.500 R4 = 132.500 RK2 = 250.000 RK3 =  250.000
 Rcurr:  116.931  Rcurr-(R2+R3)/2:    3.069  MIN(Rcurr-R2,Rcurr-R3):    0.569
******
 C1  (17647)-C3  (17652)-C2  (17650)-O21 (17679)    NSTEP1=     0 NSTEP2=     0
R1 = 107.500 R2 = 117.500 R3 = 122.500 R4 = 132.500 RK2 = 250.000 RK3 =  250.000
 Rcurr:  117.092  Rcurr-(R2+R3)/2:    2.908  MIN(Rcurr-R2,Rcurr-R3):    0.408
******
 C1  (17765)-C3  (17770)-C2  (17768)-O21 (17797)    NSTEP1=     0 NSTEP2=     0
R1 = 107.500 R2 = 117.500 R3 = 122.500 R4 = 132.500 RK2 = 250.000 RK3 =  250.000
 Rcurr:  122.772  Rcurr-(R2+R3)/2:    2.772  MIN(Rcurr-R2,Rcurr-R3):    0.272
******
 C1  (17883)-C3  (17888)-C2  (17886)-O21 (17915)    NSTEP1=     0 NSTEP2=     0
R1 = 107.500 R2 = 117.500 R3 = 122.500 R4 = 132.500 RK2 = 250.000 RK3 =  250.000
 Rcurr:  120.455  Rcurr-(R2+R3)/2:    0.455  MIN(Rcurr-R2,Rcurr-R3):    0.000
******
 C1  (18001)-C3  (18006)-C2  (18004)-O21 (18033)    NSTEP1=     0 NSTEP2=     0
R1 = 107.500 R2 = 117.500 R3 = 122.500 R4 = 132.500 RK2 = 250.000 RK3 =  250.000
 Rcurr:  130.689  Rcurr-(R2+R3)/2:   10.689  MIN(Rcurr-R2,Rcurr-R3):    8.189
******
 C1  (18119)-C3  (18124)-C2  (18122)-O21 (18151)    NSTEP1=     0 NSTEP2=     0
R1 = 107.500 R2 = 117.500 R3 = 122.500 R4 = 132.500 RK2 = 250.000 RK3 =  250.000
 Rcurr:  121.245  Rcurr-(R2+R3)/2:    1.245  MIN(Rcurr-R2,Rcurr-R3):    0.000
******
 C1  (18237)-C3  (18242)-C2  (18240)-O21 (18269)    NSTEP1=     0 NSTEP2=     0
R1 = 107.500 R2 = 117.500 R3 = 122.500 R4 = 132.500 RK2 = 250.000 RK3 =  250.000
 Rcurr:  116.998  Rcurr-(R2+R3)/2:    3.002  MIN(Rcurr-R2,Rcurr-R3):    0.502
******
 C1  (18355)-C3  (18360)-C2  (18358)-O21 (18387)    NSTEP1=     0 NSTEP2=     0
R1 = 107.500 R2 = 117.500 R3 = 122.500 R4 = 132.500 RK2 = 250.000 RK3 =  250.000
 Rcurr:  117.440  Rcurr-(R2+R3)/2:    2.560  MIN(Rcurr-R2,Rcurr-R3):    0.060
******
 C1  (18473)-C3  (18478)-C2  (18476)-O21 (18505)    NSTEP1=     0 NSTEP2=     0
R1 = 107.500 R2 = 117.500 R3 = 122.500 R4 = 132.500 RK2 = 250.000 RK3 =  250.000
 Rcurr:  116.801  Rcurr-(R2+R3)/2:    3.199  MIN(Rcurr-R2,Rcurr-R3):    0.699
******
 C1  (18591)-C3  (18596)-C2  (18594)-O21 (18623)    NSTEP1=     0 NSTEP2=     0
R1 = 107.500 R2 = 117.500 R3 = 122.500 R4 = 132.500 RK2 = 250.000 RK3 =  250.000
 Rcurr:  121.234  Rcurr-(R2+R3)/2:    1.234  MIN(Rcurr-R2,Rcurr-R3):    0.000
******
 C1  (18709)-C3  (18714)-C2  (18712)-O21 (18741)    NSTEP1=     0 NSTEP2=     0
R1 = 107.500 R2 = 117.500 R3 = 122.500 R4 = 132.500 RK2 = 250.000 RK3 =  250.000
 Rcurr:  116.856  Rcurr-(R2+R3)/2:    3.144  MIN(Rcurr-R2,Rcurr-R3):    0.644
******
 C1  (18827)-C3  (18832)-C2  (18830)-O21 (18859)    NSTEP1=     0 NSTEP2=     0
R1 = 107.500 R2 = 117.500 R3 = 122.500 R4 = 132.500 RK2 = 250.000 RK3 =  250.000
 Rcurr:  117.212  Rcurr-(R2+R3)/2:    2.788  MIN(Rcurr-R2,Rcurr-R3):    0.288
******
 C1  (18945)-C3  (18950)-C2  (18948)-O21 (18977)    NSTEP1=     0 NSTEP2=     0
R1 = 107.500 R2 = 117.500 R3 = 122.500 R4 = 132.500 RK2 = 250.000 RK3 =  250.000
 Rcurr:  123.342  Rcurr-(R2+R3)/2:    3.342  MIN(Rcurr-R2,Rcurr-R3):    0.842
******
 C1  (19063)-C3  (19068)-C2  (19066)-O21 (19095)    NSTEP1=     0 NSTEP2=     0
R1 = 107.500 R2 = 117.500 R3 = 122.500 R4 = 132.500 RK2 = 250.000 RK3 =  250.000
 Rcurr:  114.534  Rcurr-(R2+R3)/2:    5.466  MIN(Rcurr-R2,Rcurr-R3):    2.966
******
 C1  (19181)-C3  (19186)-C2  (19184)-O21 (19213)    NSTEP1=     0 NSTEP2=     0
R1 = 107.500 R2 = 117.500 R3 = 122.500 R4 = 132.500 RK2 = 250.000 RK3 =  250.000
 Rcurr:  124.670  Rcurr-(R2+R3)/2:    4.670  MIN(Rcurr-R2,Rcurr-R3):    2.170
******
 C1  (19299)-C3  (19304)-C2  (19302)-O21 (19331)    NSTEP1=     0 NSTEP2=     0
R1 = 107.500 R2 = 117.500 R3 = 122.500 R4 = 132.500 RK2 = 250.000 RK3 =  250.000
 Rcurr:  122.539  Rcurr-(R2+R3)/2:    2.539  MIN(Rcurr-R2,Rcurr-R3):    0.039
******
 C1  (19417)-C3  (19422)-C2  (19420)-O21 (19449)    NSTEP1=     0 NSTEP2=     0
R1 = 107.500 R2 = 117.500 R3 = 122.500 R4 = 132.500 RK2 = 250.000 RK3 =  250.000
 Rcurr:  116.519  Rcurr-(R2+R3)/2:    3.481  MIN(Rcurr-R2,Rcurr-R3):    0.981
******
 C1  (19535)-C3  (19540)-C2  (19538)-O21 (19567)    NSTEP1=     0 NSTEP2=     0
R1 = 107.500 R2 = 117.500 R3 = 122.500 R4 = 132.500 RK2 = 250.000 RK3 =  250.000
 Rcurr:  120.332  Rcurr-(R2+R3)/2:    0.332  MIN(Rcurr-R2,Rcurr-R3):    0.000
******
 C1  (19653)-C3  (19658)-C2  (19656)-O21 (19685)    NSTEP1=     0 NSTEP2=     0
R1 = 107.500 R2 = 117.500 R3 = 122.500 R4 = 132.500 RK2 = 250.000 RK3 =  250.000
 Rcurr:  121.055  Rcurr-(R2+R3)/2:    1.055  MIN(Rcurr-R2,Rcurr-R3):    0.000
******
 C1  (19771)-C3  (19776)-C2  (19774)-O21 (19803)    NSTEP1=     0 NSTEP2=     0
R1 = 107.500 R2 = 117.500 R3 = 122.500 R4 = 132.500 RK2 = 250.000 RK3 =  250.000
 Rcurr:  117.390  Rcurr-(R2+R3)/2:    2.610  MIN(Rcurr-R2,Rcurr-R3):    0.110
******
 C1  (19889)-C3  (19894)-C2  (19892)-O21 (19921)    NSTEP1=     0 NSTEP2=     0
R1 = 107.500 R2 = 117.500 R3 = 122.500 R4 = 132.500 RK2 = 250.000 RK3 =  250.000
 Rcurr:  121.661  Rcurr-(R2+R3)/2:    1.661  MIN(Rcurr-R2,Rcurr-R3):    0.000
******
 C1  (20007)-C3  (20012)-C2  (20010)-O21 (20039)    NSTEP1=     0 NSTEP2=     0
R1 = 107.500 R2 = 117.500 R3 = 122.500 R4 = 132.500 RK2 = 250.000 RK3 =  250.000
 Rcurr:  122.487  Rcurr-(R2+R3)/2:    2.487  MIN(Rcurr-R2,Rcurr-R3):    0.000
******
 C1  (20125)-C3  (20130)-C2  (20128)-O21 (20157)    NSTEP1=     0 NSTEP2=     0
R1 = 107.500 R2 = 117.500 R3 = 122.500 R4 = 132.500 RK2 = 250.000 RK3 =  250.000
 Rcurr:  123.935  Rcurr-(R2+R3)/2:    3.935  MIN(Rcurr-R2,Rcurr-R3):    1.435
******
 C1  (20243)-C3  (20248)-C2  (20246)-O21 (20275)    NSTEP1=     0 NSTEP2=     0
R1 = 107.500 R2 = 117.500 R3 = 122.500 R4 = 132.500 RK2 = 250.000 RK3 =  250.000
 Rcurr:  119.021  Rcurr-(R2+R3)/2:    0.979  MIN(Rcurr-R2,Rcurr-R3):    0.000
******
 C1  (20361)-C3  (20366)-C2  (20364)-O21 (20393)    NSTEP1=     0 NSTEP2=     0
R1 = 107.500 R2 = 117.500 R3 = 122.500 R4 = 132.500 RK2 = 250.000 RK3 =  250.000
 Rcurr:  123.015  Rcurr-(R2+R3)/2:    3.015  MIN(Rcurr-R2,Rcurr-R3):    0.515
******
 C1  (20479)-C3  (20484)-C2  (20482)-O21 (20511)    NSTEP1=     0 NSTEP2=     0
R1 = 107.500 R2 = 117.500 R3 = 122.500 R4 = 132.500 RK2 = 250.000 RK3 =  250.000
 Rcurr:  121.184  Rcurr-(R2+R3)/2:    1.184  MIN(Rcurr-R2,Rcurr-R3):    0.000
******
 C1  (20597)-C3  (20602)-C2  (20600)-O21 (20629)    NSTEP1=     0 NSTEP2=     0
R1 = 107.500 R2 = 117.500 R3 = 122.500 R4 = 132.500 RK2 = 250.000 RK3 =  250.000
 Rcurr:  125.787  Rcurr-(R2+R3)/2:    5.787  MIN(Rcurr-R2,Rcurr-R3):    3.287
******
 C1  (20715)-C3  (20720)-C2  (20718)-O21 (20747)    NSTEP1=     0 NSTEP2=     0
R1 = 107.500 R2 = 117.500 R3 = 122.500 R4 = 132.500 RK2 = 250.000 RK3 =  250.000
 Rcurr:  122.692  Rcurr-(R2+R3)/2:    2.692  MIN(Rcurr-R2,Rcurr-R3):    0.192
******
 C1  (20833)-C3  (20838)-C2  (20836)-O21 (20865)    NSTEP1=     0 NSTEP2=     0
R1 = 107.500 R2 = 117.500 R3 = 122.500 R4 = 132.500 RK2 = 250.000 RK3 =  250.000
 Rcurr:  113.671  Rcurr-(R2+R3)/2:    6.329  MIN(Rcurr-R2,Rcurr-R3):    3.829
******
 C1  (20951)-C3  (20956)-C2  (20954)-O21 (20983)    NSTEP1=     0 NSTEP2=     0
R1 = 107.500 R2 = 117.500 R3 = 122.500 R4 = 132.500 RK2 = 250.000 RK3 =  250.000
 Rcurr:  124.505  Rcurr-(R2+R3)/2:    4.505  MIN(Rcurr-R2,Rcurr-R3):    2.005
******
 C1  (21069)-C3  (21074)-C2  (21072)-O21 (21101)    NSTEP1=     0 NSTEP2=     0
R1 = 107.500 R2 = 117.500 R3 = 122.500 R4 = 132.500 RK2 = 250.000 RK3 =  250.000
 Rcurr:  124.901  Rcurr-(R2+R3)/2:    4.901  MIN(Rcurr-R2,Rcurr-R3):    2.401
******
 C1  (21187)-C3  (21192)-C2  (21190)-O21 (21219)    NSTEP1=     0 NSTEP2=     0
R1 = 107.500 R2 = 117.500 R3 = 122.500 R4 = 132.500 RK2 = 250.000 RK3 =  250.000
 Rcurr:  123.172  Rcurr-(R2+R3)/2:    3.172  MIN(Rcurr-R2,Rcurr-R3):    0.672
******
 C1  (21305)-C3  (21310)-C2  (21308)-O21 (21337)    NSTEP1=     0 NSTEP2=     0
R1 = 107.500 R2 = 117.500 R3 = 122.500 R4 = 132.500 RK2 = 250.000 RK3 =  250.000
 Rcurr:  119.670  Rcurr-(R2+R3)/2:    0.330  MIN(Rcurr-R2,Rcurr-R3):    0.000
******
 C1  (21423)-C3  (21428)-C2  (21426)-O21 (21455)    NSTEP1=     0 NSTEP2=     0
R1 = 107.500 R2 = 117.500 R3 = 122.500 R4 = 132.500 RK2 = 250.000 RK3 =  250.000
 Rcurr:  117.258  Rcurr-(R2+R3)/2:    2.742  MIN(Rcurr-R2,Rcurr-R3):    0.242
******
 C1  (21541)-C3  (21546)-C2  (21544)-O21 (21573)    NSTEP1=     0 NSTEP2=     0
R1 = 107.500 R2 = 117.500 R3 = 122.500 R4 = 132.500 RK2 = 250.000 RK3 =  250.000
 Rcurr:  122.792  Rcurr-(R2+R3)/2:    2.792  MIN(Rcurr-R2,Rcurr-R3):    0.292
******
 C1  (21659)-C3  (21664)-C2  (21662)-O21 (21691)    NSTEP1=     0 NSTEP2=     0
R1 = 107.500 R2 = 117.500 R3 = 122.500 R4 = 132.500 RK2 = 250.000 RK3 =  250.000
 Rcurr:  120.612  Rcurr-(R2+R3)/2:    0.612  MIN(Rcurr-R2,Rcurr-R3):    0.000
******
 C1  (21777)-C3  (21782)-C2  (21780)-O21 (21809)    NSTEP1=     0 NSTEP2=     0
R1 = 107.500 R2 = 117.500 R3 = 122.500 R4 = 132.500 RK2 = 250.000 RK3 =  250.000
 Rcurr:  124.151  Rcurr-(R2+R3)/2:    4.151  MIN(Rcurr-R2,Rcurr-R3):    1.651
******
 C1  (21895)-C3  (21900)-C2  (21898)-O21 (21927)    NSTEP1=     0 NSTEP2=     0
R1 = 107.500 R2 = 117.500 R3 = 122.500 R4 = 132.500 RK2 = 250.000 RK3 =  250.000
 Rcurr:  121.563  Rcurr-(R2+R3)/2:    1.563  MIN(Rcurr-R2,Rcurr-R3):    0.000
******
 C1  (22013)-C3  (22018)-C2  (22016)-O21 (22045)    NSTEP1=     0 NSTEP2=     0
R1 = 107.500 R2 = 117.500 R3 = 122.500 R4 = 132.500 RK2 = 250.000 RK3 =  250.000
 Rcurr:  120.992  Rcurr-(R2+R3)/2:    0.992  MIN(Rcurr-R2,Rcurr-R3):    0.000
******
 C1  (22131)-C3  (22136)-C2  (22134)-O21 (22163)    NSTEP1=     0 NSTEP2=     0
R1 = 107.500 R2 = 117.500 R3 = 122.500 R4 = 132.500 RK2 = 250.000 RK3 =  250.000
 Rcurr:  114.094  Rcurr-(R2+R3)/2:    5.906  MIN(Rcurr-R2,Rcurr-R3):    3.406
******
 C1  (22249)-C3  (22254)-C2  (22252)-O21 (22281)    NSTEP1=     0 NSTEP2=     0
R1 = 107.500 R2 = 117.500 R3 = 122.500 R4 = 132.500 RK2 = 250.000 RK3 =  250.000
 Rcurr:  119.691  Rcurr-(R2+R3)/2:    0.309  MIN(Rcurr-R2,Rcurr-R3):    0.000
******
 C1  (22367)-C3  (22372)-C2  (22370)-O21 (22399)    NSTEP1=     0 NSTEP2=     0
R1 = 107.500 R2 = 117.500 R3 = 122.500 R4 = 132.500 RK2 = 250.000 RK3 =  250.000
 Rcurr:  113.923  Rcurr-(R2+R3)/2:    6.077  MIN(Rcurr-R2,Rcurr-R3):    3.577
******
 C1  (22485)-C3  (22490)-C2  (22488)-O21 (22517)    NSTEP1=     0 NSTEP2=     0
R1 = 107.500 R2 = 117.500 R3 = 122.500 R4 = 132.500 RK2 = 250.000 RK3 =  250.000
 Rcurr:  116.916  Rcurr-(R2+R3)/2:    3.084  MIN(Rcurr-R2,Rcurr-R3):    0.584
******
 C1  (22603)-C3  (22608)-C2  (22606)-O21 (22635)    NSTEP1=     0 NSTEP2=     0
R1 = 107.500 R2 = 117.500 R3 = 122.500 R4 = 132.500 RK2 = 250.000 RK3 =  250.000
 Rcurr:  120.898  Rcurr-(R2+R3)/2:    0.898  MIN(Rcurr-R2,Rcurr-R3):    0.000
******
 C1  (22721)-C3  (22726)-C2  (22724)-O21 (22753)    NSTEP1=     0 NSTEP2=     0
R1 = 107.500 R2 = 117.500 R3 = 122.500 R4 = 132.500 RK2 = 250.000 RK3 =  250.000
 Rcurr:  119.791  Rcurr-(R2+R3)/2:    0.209  MIN(Rcurr-R2,Rcurr-R3):    0.000
******
 C1  (22839)-C3  (22844)-C2  (22842)-O21 (22871)    NSTEP1=     0 NSTEP2=     0
R1 = 107.500 R2 = 117.500 R3 = 122.500 R4 = 132.500 RK2 = 250.000 RK3 =  250.000
 Rcurr:  122.775  Rcurr-(R2+R3)/2:    2.775  MIN(Rcurr-R2,Rcurr-R3):    0.275
******
 C1  (22957)-C3  (22962)-C2  (22960)-O21 (22989)    NSTEP1=     0 NSTEP2=     0
R1 = 107.500 R2 = 117.500 R3 = 122.500 R4 = 132.500 RK2 = 250.000 RK3 =  250.000
 Rcurr:  119.999  Rcurr-(R2+R3)/2:    0.001  MIN(Rcurr-R2,Rcurr-R3):    0.000
******
 C1  (23075)-C3  (23080)-C2  (23078)-O21 (23107)    NSTEP1=     0 NSTEP2=     0
R1 = 107.500 R2 = 117.500 R3 = 122.500 R4 = 132.500 RK2 = 250.000 RK3 =  250.000
 Rcurr:  115.947  Rcurr-(R2+R3)/2:    4.053  MIN(Rcurr-R2,Rcurr-R3):    1.553
******
 C1  (23193)-C3  (23198)-C2  (23196)-O21 (23225)    NSTEP1=     0 NSTEP2=     0
R1 = 107.500 R2 = 117.500 R3 = 122.500 R4 = 132.500 RK2 = 250.000 RK3 =  250.000
 Rcurr:  118.995  Rcurr-(R2+R3)/2:    1.005  MIN(Rcurr-R2,Rcurr-R3):    0.000
******
 C1  (23311)-C3  (23316)-C2  (23314)-O21 (23343)    NSTEP1=     0 NSTEP2=     0
R1 = 107.500 R2 = 117.500 R3 = 122.500 R4 = 132.500 RK2 = 250.000 RK3 =  250.000
 Rcurr:  126.855  Rcurr-(R2+R3)/2:    6.855  MIN(Rcurr-R2,Rcurr-R3):    4.355
******
 C1  (23429)-C3  (23434)-C2  (23432)-O21 (23461)    NSTEP1=     0 NSTEP2=     0
R1 = 107.500 R2 = 117.500 R3 = 122.500 R4 = 132.500 RK2 = 250.000 RK3 =  250.000
 Rcurr:  123.422  Rcurr-(R2+R3)/2:    3.422  MIN(Rcurr-R2,Rcurr-R3):    0.922
******
 C1  (23547)-C3  (23552)-C2  (23550)-O21 (23579)    NSTEP1=     0 NSTEP2=     0
R1 = 107.500 R2 = 117.500 R3 = 122.500 R4 = 132.500 RK2 = 250.000 RK3 =  250.000
 Rcurr:  124.512  Rcurr-(R2+R3)/2:    4.512  MIN(Rcurr-R2,Rcurr-R3):    2.012
******
 C1  (23665)-C3  (23670)-C2  (23668)-O21 (23697)    NSTEP1=     0 NSTEP2=     0
R1 = 107.500 R2 = 117.500 R3 = 122.500 R4 = 132.500 RK2 = 250.000 RK3 =  250.000
 Rcurr:  118.411  Rcurr-(R2+R3)/2:    1.589  MIN(Rcurr-R2,Rcurr-R3):    0.000
******
 C1  (23783)-C3  (23788)-C2  (23786)-O21 (23815)    NSTEP1=     0 NSTEP2=     0
R1 = 107.500 R2 = 117.500 R3 = 122.500 R4 = 132.500 RK2 = 250.000 RK3 =  250.000
 Rcurr:  119.097  Rcurr-(R2+R3)/2:    0.903  MIN(Rcurr-R2,Rcurr-R3):    0.000
******
 C1  (23901)-C3  (23906)-C2  (23904)-O21 (23933)    NSTEP1=     0 NSTEP2=     0
R1 = 107.500 R2 = 117.500 R3 = 122.500 R4 = 132.500 RK2 = 250.000 RK3 =  250.000
 Rcurr:  122.699  Rcurr-(R2+R3)/2:    2.699  MIN(Rcurr-R2,Rcurr-R3):    0.199
******
 C1  (24019)-C3  (24024)-C2  (24022)-O21 (24051)    NSTEP1=     0 NSTEP2=     0
R1 = 107.500 R2 = 117.500 R3 = 122.500 R4 = 132.500 RK2 = 250.000 RK3 =  250.000
 Rcurr:  118.824  Rcurr-(R2+R3)/2:    1.176  MIN(Rcurr-R2,Rcurr-R3):    0.000
******
 C1  (24137)-C3  (24142)-C2  (24140)-O21 (24169)    NSTEP1=     0 NSTEP2=     0
R1 = 107.500 R2 = 117.500 R3 = 122.500 R4 = 132.500 RK2 = 250.000 RK3 =  250.000
 Rcurr:  122.625  Rcurr-(R2+R3)/2:    2.625  MIN(Rcurr-R2,Rcurr-R3):    0.125
******
 C1  (24255)-C3  (24260)-C2  (24258)-O21 (24287)    NSTEP1=     0 NSTEP2=     0
R1 = 107.500 R2 = 117.500 R3 = 122.500 R4 = 132.500 RK2 = 250.000 RK3 =  250.000
 Rcurr:  117.417  Rcurr-(R2+R3)/2:    2.583  MIN(Rcurr-R2,Rcurr-R3):    0.083
******
 C1  (24373)-C3  (24378)-C2  (24376)-O21 (24405)    NSTEP1=     0 NSTEP2=     0
R1 = 107.500 R2 = 117.500 R3 = 122.500 R4 = 132.500 RK2 = 250.000 RK3 =  250.000
 Rcurr:  117.805  Rcurr-(R2+R3)/2:    2.195  MIN(Rcurr-R2,Rcurr-R3):    0.000
******
 C1  (24491)-C3  (24496)-C2  (24494)-O21 (24523)    NSTEP1=     0 NSTEP2=     0
R1 = 107.500 R2 = 117.500 R3 = 122.500 R4 = 132.500 RK2 = 250.000 RK3 =  250.000
 Rcurr:  122.400  Rcurr-(R2+R3)/2:    2.400  MIN(Rcurr-R2,Rcurr-R3):    0.000
******
 C1  (24609)-C3  (24614)-C2  (24612)-O21 (24641)    NSTEP1=     0 NSTEP2=     0
R1 = 107.500 R2 = 117.500 R3 = 122.500 R4 = 132.500 RK2 = 250.000 RK3 =  250.000
 Rcurr:  118.185  Rcurr-(R2+R3)/2:    1.815  MIN(Rcurr-R2,Rcurr-R3):    0.000
******
 C1  (24727)-C3  (24732)-C2  (24730)-O21 (24759)    NSTEP1=     0 NSTEP2=     0
R1 = 107.500 R2 = 117.500 R3 = 122.500 R4 = 132.500 RK2 = 250.000 RK3 =  250.000
 Rcurr:  121.338  Rcurr-(R2+R3)/2:    1.338  MIN(Rcurr-R2,Rcurr-R3):    0.000
******
 C1  (24845)-C3  (24850)-C2  (24848)-O21 (24877)    NSTEP1=     0 NSTEP2=     0
R1 = 107.500 R2 = 117.500 R3 = 122.500 R4 = 132.500 RK2 = 250.000 RK3 =  250.000
 Rcurr:  120.101  Rcurr-(R2+R3)/2:    0.101  MIN(Rcurr-R2,Rcurr-R3):    0.000
******
 C1  (24963)-C3  (24968)-C2  (24966)-O21 (24995)    NSTEP1=     0 NSTEP2=     0
R1 = 107.500 R2 = 117.500 R3 = 122.500 R4 = 132.500 RK2 = 250.000 RK3 =  250.000
 Rcurr:  123.094  Rcurr-(R2+R3)/2:    3.094  MIN(Rcurr-R2,Rcurr-R3):    0.594
******
 C1  (25081)-C3  (25086)-C2  (25084)-O21 (25113)    NSTEP1=     0 NSTEP2=     0
R1 = 107.500 R2 = 117.500 R3 = 122.500 R4 = 132.500 RK2 = 250.000 RK3 =  250.000
 Rcurr:  120.614  Rcurr-(R2+R3)/2:    0.614  MIN(Rcurr-R2,Rcurr-R3):    0.000
******
 C1  (25199)-C3  (25204)-C2  (25202)-O21 (25231)    NSTEP1=     0 NSTEP2=     0
R1 = 107.500 R2 = 117.500 R3 = 122.500 R4 = 132.500 RK2 = 250.000 RK3 =  250.000
 Rcurr:  123.159  Rcurr-(R2+R3)/2:    3.159  MIN(Rcurr-R2,Rcurr-R3):    0.659
******
 C1  (25317)-C3  (25322)-C2  (25320)-O21 (25349)    NSTEP1=     0 NSTEP2=     0
R1 = 107.500 R2 = 117.500 R3 = 122.500 R4 = 132.500 RK2 = 250.000 RK3 =  250.000
 Rcurr:  116.357  Rcurr-(R2+R3)/2:    3.643  MIN(Rcurr-R2,Rcurr-R3):    1.143
******
 C1  (25435)-C3  (25440)-C2  (25438)-O21 (25467)    NSTEP1=     0 NSTEP2=     0
R1 = 107.500 R2 = 117.500 R3 = 122.500 R4 = 132.500 RK2 = 250.000 RK3 =  250.000
 Rcurr:  119.282  Rcurr-(R2+R3)/2:    0.718  MIN(Rcurr-R2,Rcurr-R3):    0.000
******
 C1  (25553)-C3  (25558)-C2  (25556)-O21 (25585)    NSTEP1=     0 NSTEP2=     0
R1 = 107.500 R2 = 117.500 R3 = 122.500 R4 = 132.500 RK2 = 250.000 RK3 =  250.000
 Rcurr:  127.495  Rcurr-(R2+R3)/2:    7.495  MIN(Rcurr-R2,Rcurr-R3):    4.995
******
 C1  (25671)-C3  (25676)-C2  (25674)-O21 (25703)    NSTEP1=     0 NSTEP2=     0
R1 = 107.500 R2 = 117.500 R3 = 122.500 R4 = 132.500 RK2 = 250.000 RK3 =  250.000
 Rcurr:  118.814  Rcurr-(R2+R3)/2:    1.186  MIN(Rcurr-R2,Rcurr-R3):    0.000
******
 C1  (25789)-C3  (25794)-C2  (25792)-O21 (25821)    NSTEP1=     0 NSTEP2=     0
R1 = 107.500 R2 = 117.500 R3 = 122.500 R4 = 132.500 RK2 = 250.000 RK3 =  250.000
 Rcurr:  123.680  Rcurr-(R2+R3)/2:    3.680  MIN(Rcurr-R2,Rcurr-R3):    1.180
******
 C1  (25907)-C3  (25912)-C2  (25910)-O21 (25939)    NSTEP1=     0 NSTEP2=     0
R1 = 107.500 R2 = 117.500 R3 = 122.500 R4 = 132.500 RK2 = 250.000 RK3 =  250.000
 Rcurr:  124.102  Rcurr-(R2+R3)/2:    4.102  MIN(Rcurr-R2,Rcurr-R3):    1.602
******
 C1  (26025)-C3  (26030)-C2  (26028)-O21 (26057)    NSTEP1=     0 NSTEP2=     0
R1 = 107.500 R2 = 117.500 R3 = 122.500 R4 = 132.500 RK2 = 250.000 RK3 =  250.000
 Rcurr:  118.575  Rcurr-(R2+R3)/2:    1.425  MIN(Rcurr-R2,Rcurr-R3):    0.000
******
 C1  (26143)-C3  (26148)-C2  (26146)-O21 (26175)    NSTEP1=     0 NSTEP2=     0
R1 = 107.500 R2 = 117.500 R3 = 122.500 R4 = 132.500 RK2 = 250.000 RK3 =  250.000
 Rcurr:  112.377  Rcurr-(R2+R3)/2:    7.623  MIN(Rcurr-R2,Rcurr-R3):    5.123
******
 C1  (26261)-C3  (26266)-C2  (26264)-O21 (26293)    NSTEP1=     0 NSTEP2=     0
R1 = 107.500 R2 = 117.500 R3 = 122.500 R4 = 132.500 RK2 = 250.000 RK3 =  250.000
 Rcurr:  122.531  Rcurr-(R2+R3)/2:    2.531  MIN(Rcurr-R2,Rcurr-R3):    0.031
******
 C1  (26379)-C3  (26384)-C2  (26382)-O21 (26411)    NSTEP1=     0 NSTEP2=     0
R1 = 107.500 R2 = 117.500 R3 = 122.500 R4 = 132.500 RK2 = 250.000 RK3 =  250.000
 Rcurr:  116.959  Rcurr-(R2+R3)/2:    3.041  MIN(Rcurr-R2,Rcurr-R3):    0.541
******
 C1  (26497)-C3  (26502)-C2  (26500)-O21 (26529)    NSTEP1=     0 NSTEP2=     0
R1 = 107.500 R2 = 117.500 R3 = 122.500 R4 = 132.500 RK2 = 250.000 RK3 =  250.000
 Rcurr:  123.843  Rcurr-(R2+R3)/2:    3.843  MIN(Rcurr-R2,Rcurr-R3):    1.343
******
 C1  (26615)-C3  (26620)-C2  (26618)-O21 (26647)    NSTEP1=     0 NSTEP2=     0
R1 = 107.500 R2 = 117.500 R3 = 122.500 R4 = 132.500 RK2 = 250.000 RK3 =  250.000
 Rcurr:  117.185  Rcurr-(R2+R3)/2:    2.815  MIN(Rcurr-R2,Rcurr-R3):    0.315
******
 C1  (26733)-C3  (26738)-C2  (26736)-O21 (26765)    NSTEP1=     0 NSTEP2=     0
R1 = 107.500 R2 = 117.500 R3 = 122.500 R4 = 132.500 RK2 = 250.000 RK3 =  250.000
 Rcurr:  120.339  Rcurr-(R2+R3)/2:    0.339  MIN(Rcurr-R2,Rcurr-R3):    0.000
******
 C1  (26851)-C3  (26856)-C2  (26854)-O21 (26883)    NSTEP1=     0 NSTEP2=     0
R1 = 107.500 R2 = 117.500 R3 = 122.500 R4 = 132.500 RK2 = 250.000 RK3 =  250.000
 Rcurr:  117.853  Rcurr-(R2+R3)/2:    2.147  MIN(Rcurr-R2,Rcurr-R3):    0.000
******
 C1  (26969)-C3  (26974)-C2  (26972)-O21 (27001)    NSTEP1=     0 NSTEP2=     0
R1 = 107.500 R2 = 117.500 R3 = 122.500 R4 = 132.500 RK2 = 250.000 RK3 =  250.000
 Rcurr:  120.088  Rcurr-(R2+R3)/2:    0.088  MIN(Rcurr-R2,Rcurr-R3):    0.000
******
 C1  (27087)-C3  (27092)-C2  (27090)-O21 (27119)    NSTEP1=     0 NSTEP2=     0
R1 = 107.500 R2 = 117.500 R3 = 122.500 R4 = 132.500 RK2 = 250.000 RK3 =  250.000
 Rcurr:  122.136  Rcurr-(R2+R3)/2:    2.136  MIN(Rcurr-R2,Rcurr-R3):    0.000
******
 C1  (27205)-C3  (27210)-C2  (27208)-O21 (27237)    NSTEP1=     0 NSTEP2=     0
R1 = 107.500 R2 = 117.500 R3 = 122.500 R4 = 132.500 RK2 = 250.000 RK3 =  250.000
 Rcurr:  120.132  Rcurr-(R2+R3)/2:    0.132  MIN(Rcurr-R2,Rcurr-R3):    0.000
******
 C1  (27323)-C3  (27328)-C2  (27326)-O21 (27355)    NSTEP1=     0 NSTEP2=     0
R1 = 107.500 R2 = 117.500 R3 = 122.500 R4 = 132.500 RK2 = 250.000 RK3 =  250.000
 Rcurr:  120.304  Rcurr-(R2+R3)/2:    0.304  MIN(Rcurr-R2,Rcurr-R3):    0.000
******
 C1  (27441)-C3  (27446)-C2  (27444)-O21 (27473)    NSTEP1=     0 NSTEP2=     0
R1 = 107.500 R2 = 117.500 R3 = 122.500 R4 = 132.500 RK2 = 250.000 RK3 =  250.000
 Rcurr:  116.812  Rcurr-(R2+R3)/2:    3.188  MIN(Rcurr-R2,Rcurr-R3):    0.688
******
 C1  (27559)-C3  (27564)-C2  (27562)-O21 (27591)    NSTEP1=     0 NSTEP2=     0
R1 = 107.500 R2 = 117.500 R3 = 122.500 R4 = 132.500 RK2 = 250.000 RK3 =  250.000
 Rcurr:  125.088  Rcurr-(R2+R3)/2:    5.088  MIN(Rcurr-R2,Rcurr-R3):    2.588
******
 C1  (27677)-C3  (27682)-C2  (27680)-O21 (27709)    NSTEP1=     0 NSTEP2=     0
R1 = 107.500 R2 = 117.500 R3 = 122.500 R4 = 132.500 RK2 = 250.000 RK3 =  250.000
 Rcurr:  125.121  Rcurr-(R2+R3)/2:    5.121  MIN(Rcurr-R2,Rcurr-R3):    2.621
******
 C1  (27795)-C3  (27800)-C2  (27798)-O21 (27827)    NSTEP1=     0 NSTEP2=     0
R1 = 107.500 R2 = 117.500 R3 = 122.500 R4 = 132.500 RK2 = 250.000 RK3 =  250.000
 Rcurr:  118.078  Rcurr-(R2+R3)/2:    1.922  MIN(Rcurr-R2,Rcurr-R3):    0.000
******
 C1  (27913)-C3  (27918)-C2  (27916)-O21 (27945)    NSTEP1=     0 NSTEP2=     0
R1 = 107.500 R2 = 117.500 R3 = 122.500 R4 = 132.500 RK2 = 250.000 RK3 =  250.000
 Rcurr:  129.129  Rcurr-(R2+R3)/2:    9.129  MIN(Rcurr-R2,Rcurr-R3):    6.629
******
 C1  (28031)-C3  (28036)-C2  (28034)-O21 (28063)    NSTEP1=     0 NSTEP2=     0
R1 = 107.500 R2 = 117.500 R3 = 122.500 R4 = 132.500 RK2 = 250.000 RK3 =  250.000
 Rcurr:  130.281  Rcurr-(R2+R3)/2:   10.281  MIN(Rcurr-R2,Rcurr-R3):    7.781
******
 C1  (28149)-C3  (28154)-C2  (28152)-O21 (28181)    NSTEP1=     0 NSTEP2=     0
R1 = 107.500 R2 = 117.500 R3 = 122.500 R4 = 132.500 RK2 = 250.000 RK3 =  250.000
 Rcurr:  122.762  Rcurr-(R2+R3)/2:    2.762  MIN(Rcurr-R2,Rcurr-R3):    0.262
******
 C1  (28267)-C3  (28272)-C2  (28270)-O21 (28299)    NSTEP1=     0 NSTEP2=     0
R1 = 107.500 R2 = 117.500 R3 = 122.500 R4 = 132.500 RK2 = 250.000 RK3 =  250.000
 Rcurr:  125.115  Rcurr-(R2+R3)/2:    5.115  MIN(Rcurr-R2,Rcurr-R3):    2.615
******
 C1  (28385)-C3  (28390)-C2  (28388)-O21 (28417)    NSTEP1=     0 NSTEP2=     0
R1 = 107.500 R2 = 117.500 R3 = 122.500 R4 = 132.500 RK2 = 250.000 RK3 =  250.000
 Rcurr:  121.710  Rcurr-(R2+R3)/2:    1.710  MIN(Rcurr-R2,Rcurr-R3):    0.000
******
 C1  (28503)-C3  (28508)-C2  (28506)-O21 (28535)    NSTEP1=     0 NSTEP2=     0
R1 = 107.500 R2 = 117.500 R3 = 122.500 R4 = 132.500 RK2 = 250.000 RK3 =  250.000
 Rcurr:  117.796  Rcurr-(R2+R3)/2:    2.204  MIN(Rcurr-R2,Rcurr-R3):    0.000
******
 C1  (28621)-C3  (28626)-C2  (28624)-O21 (28653)    NSTEP1=     0 NSTEP2=     0
R1 = 107.500 R2 = 117.500 R3 = 122.500 R4 = 132.500 RK2 = 250.000 RK3 =  250.000
 Rcurr:  117.795  Rcurr-(R2+R3)/2:    2.205  MIN(Rcurr-R2,Rcurr-R3):    0.000
******
 C1  (28739)-C3  (28744)-C2  (28742)-O21 (28771)    NSTEP1=     0 NSTEP2=     0
R1 = 107.500 R2 = 117.500 R3 = 122.500 R4 = 132.500 RK2 = 250.000 RK3 =  250.000
 Rcurr:  116.296  Rcurr-(R2+R3)/2:    3.704  MIN(Rcurr-R2,Rcurr-R3):    1.204
******
 C1  (28857)-C3  (28862)-C2  (28860)-O21 (28889)    NSTEP1=     0 NSTEP2=     0
R1 = 107.500 R2 = 117.500 R3 = 122.500 R4 = 132.500 RK2 = 250.000 RK3 =  250.000
 Rcurr:  123.463  Rcurr-(R2+R3)/2:    3.463  MIN(Rcurr-R2,Rcurr-R3):    0.963
******
 C1  (28975)-C3  (28980)-C2  (28978)-O21 (29007)    NSTEP1=     0 NSTEP2=     0
R1 = 107.500 R2 = 117.500 R3 = 122.500 R4 = 132.500 RK2 = 250.000 RK3 =  250.000
 Rcurr:  116.944  Rcurr-(R2+R3)/2:    3.056  MIN(Rcurr-R2,Rcurr-R3):    0.556
******
 C1  (29093)-C3  (29098)-C2  (29096)-O21 (29125)    NSTEP1=     0 NSTEP2=     0
R1 = 107.500 R2 = 117.500 R3 = 122.500 R4 = 132.500 RK2 = 250.000 RK3 =  250.000
 Rcurr:  111.152  Rcurr-(R2+R3)/2:    8.848  MIN(Rcurr-R2,Rcurr-R3):    6.348
******
 C1  (29211)-C3  (29216)-C2  (29214)-O21 (29243)    NSTEP1=     0 NSTEP2=     0
R1 = 107.500 R2 = 117.500 R3 = 122.500 R4 = 132.500 RK2 = 250.000 RK3 =  250.000
 Rcurr:  113.368  Rcurr-(R2+R3)/2:    6.632  MIN(Rcurr-R2,Rcurr-R3):    4.132
******
 C1  (29329)-C3  (29334)-C2  (29332)-O21 (29361)    NSTEP1=     0 NSTEP2=     0
R1 = 107.500 R2 = 117.500 R3 = 122.500 R4 = 132.500 RK2 = 250.000 RK3 =  250.000
 Rcurr:  120.542  Rcurr-(R2+R3)/2:    0.542  MIN(Rcurr-R2,Rcurr-R3):    0.000
******
 C1  (29447)-C3  (29452)-C2  (29450)-O21 (29479)    NSTEP1=     0 NSTEP2=     0
R1 = 107.500 R2 = 117.500 R3 = 122.500 R4 = 132.500 RK2 = 250.000 RK3 =  250.000
 Rcurr:  116.939  Rcurr-(R2+R3)/2:    3.061  MIN(Rcurr-R2,Rcurr-R3):    0.561
******
 C1  (29565)-C3  (29570)-C2  (29568)-O21 (29597)    NSTEP1=     0 NSTEP2=     0
R1 = 107.500 R2 = 117.500 R3 = 122.500 R4 = 132.500 RK2 = 250.000 RK3 =  250.000
 Rcurr:  119.714  Rcurr-(R2+R3)/2:    0.286  MIN(Rcurr-R2,Rcurr-R3):    0.000
******
 C1  (29683)-C3  (29688)-C2  (29686)-O21 (29715)    NSTEP1=     0 NSTEP2=     0
R1 = 107.500 R2 = 117.500 R3 = 122.500 R4 = 132.500 RK2 = 250.000 RK3 =  250.000
 Rcurr:  117.443  Rcurr-(R2+R3)/2:    2.557  MIN(Rcurr-R2,Rcurr-R3):    0.057
******
 C1  (29801)-C3  (29806)-C2  (29804)-O21 (29833)    NSTEP1=     0 NSTEP2=     0
R1 = 107.500 R2 = 117.500 R3 = 122.500 R4 = 132.500 RK2 = 250.000 RK3 =  250.000
 Rcurr:  128.475  Rcurr-(R2+R3)/2:    8.475  MIN(Rcurr-R2,Rcurr-R3):    5.975
******
 C1  (29919)-C3  (29924)-C2  (29922)-O21 (29951)    NSTEP1=     0 NSTEP2=     0
R1 = 107.500 R2 = 117.500 R3 = 122.500 R4 = 132.500 RK2 = 250.000 RK3 =  250.000
 Rcurr:  121.336  Rcurr-(R2+R3)/2:    1.336  MIN(Rcurr-R2,Rcurr-R3):    0.000
******
 C1  (30037)-C3  (30042)-C2  (30040)-O21 (30069)    NSTEP1=     0 NSTEP2=     0
R1 = 107.500 R2 = 117.500 R3 = 122.500 R4 = 132.500 RK2 = 250.000 RK3 =  250.000
 Rcurr:  123.267  Rcurr-(R2+R3)/2:    3.267  MIN(Rcurr-R2,Rcurr-R3):    0.767
******
 C1  (30155)-C3  (30160)-C2  (30158)-O21 (30187)    NSTEP1=     0 NSTEP2=     0
R1 = 107.500 R2 = 117.500 R3 = 122.500 R4 = 132.500 RK2 = 250.000 RK3 =  250.000
 Rcurr:  124.145  Rcurr-(R2+R3)/2:    4.145  MIN(Rcurr-R2,Rcurr-R3):    1.645
******
 C1  (30273)-C3  (30278)-C2  (30276)-O21 (30305)    NSTEP1=     0 NSTEP2=     0
R1 = 107.500 R2 = 117.500 R3 = 122.500 R4 = 132.500 RK2 = 250.000 RK3 =  250.000
 Rcurr:  129.782  Rcurr-(R2+R3)/2:    9.782  MIN(Rcurr-R2,Rcurr-R3):    7.282
******
 C1  (30391)-C3  (30396)-C2  (30394)-O21 (30423)    NSTEP1=     0 NSTEP2=     0
R1 = 107.500 R2 = 117.500 R3 = 122.500 R4 = 132.500 RK2 = 250.000 RK3 =  250.000
 Rcurr:  126.281  Rcurr-(R2+R3)/2:    6.281  MIN(Rcurr-R2,Rcurr-R3):    3.781
******
 C1  (30509)-C3  (30514)-C2  (30512)-O21 (30541)    NSTEP1=     0 NSTEP2=     0
R1 = 107.500 R2 = 117.500 R3 = 122.500 R4 = 132.500 RK2 = 250.000 RK3 =  250.000
 Rcurr:  122.610  Rcurr-(R2+R3)/2:    2.610  MIN(Rcurr-R2,Rcurr-R3):    0.110
******
 C1  (30627)-C3  (30632)-C2  (30630)-O21 (30659)    NSTEP1=     0 NSTEP2=     0
R1 = 107.500 R2 = 117.500 R3 = 122.500 R4 = 132.500 RK2 = 250.000 RK3 =  250.000
 Rcurr:  121.532  Rcurr-(R2+R3)/2:    1.532  MIN(Rcurr-R2,Rcurr-R3):    0.000
******
 C1  (30745)-C3  (30750)-C2  (30748)-O21 (30777)    NSTEP1=     0 NSTEP2=     0
R1 = 107.500 R2 = 117.500 R3 = 122.500 R4 = 132.500 RK2 = 250.000 RK3 =  250.000
 Rcurr:  117.253  Rcurr-(R2+R3)/2:    2.747  MIN(Rcurr-R2,Rcurr-R3):    0.247
******
 C1  (30863)-C3  (30868)-C2  (30866)-O21 (30895)    NSTEP1=     0 NSTEP2=     0
R1 = 107.500 R2 = 117.500 R3 = 122.500 R4 = 132.500 RK2 = 250.000 RK3 =  250.000
 Rcurr:  117.470  Rcurr-(R2+R3)/2:    2.530  MIN(Rcurr-R2,Rcurr-R3):    0.030
******
 C1  (30981)-C3  (30986)-C2  (30984)-O21 (31013)    NSTEP1=     0 NSTEP2=     0
R1 = 107.500 R2 = 117.500 R3 = 122.500 R4 = 132.500 RK2 = 250.000 RK3 =  250.000
 Rcurr:  123.426  Rcurr-(R2+R3)/2:    3.426  MIN(Rcurr-R2,Rcurr-R3):    0.926
******
 C1  (31099)-C3  (31104)-C2  (31102)-O21 (31131)    NSTEP1=     0 NSTEP2=     0
R1 = 107.500 R2 = 117.500 R3 = 122.500 R4 = 132.500 RK2 = 250.000 RK3 =  250.000
 Rcurr:  116.941  Rcurr-(R2+R3)/2:    3.059  MIN(Rcurr-R2,Rcurr-R3):    0.559
******
 C1  (31217)-C3  (31222)-C2  (31220)-O21 (31249)    NSTEP1=     0 NSTEP2=     0
R1 = 107.500 R2 = 117.500 R3 = 122.500 R4 = 132.500 RK2 = 250.000 RK3 =  250.000
 Rcurr:  125.713  Rcurr-(R2+R3)/2:    5.713  MIN(Rcurr-R2,Rcurr-R3):    3.213
******
 C1  (31335)-C3  (31340)-C2  (31338)-O21 (31367)    NSTEP1=     0 NSTEP2=     0
R1 = 107.500 R2 = 117.500 R3 = 122.500 R4 = 132.500 RK2 = 250.000 RK3 =  250.000
 Rcurr:  122.554  Rcurr-(R2+R3)/2:    2.554  MIN(Rcurr-R2,Rcurr-R3):    0.054
******
 C1  (31453)-C3  (31458)-C2  (31456)-O21 (31485)    NSTEP1=     0 NSTEP2=     0
R1 = 107.500 R2 = 117.500 R3 = 122.500 R4 = 132.500 RK2 = 250.000 RK3 =  250.000
 Rcurr:  132.104  Rcurr-(R2+R3)/2:   12.104  MIN(Rcurr-R2,Rcurr-R3):    9.604
******
 C1  (31571)-C3  (31576)-C2  (31574)-O21 (31603)    NSTEP1=     0 NSTEP2=     0
R1 = 107.500 R2 = 117.500 R3 = 122.500 R4 = 132.500 RK2 = 250.000 RK3 =  250.000
 Rcurr:  123.454  Rcurr-(R2+R3)/2:    3.454  MIN(Rcurr-R2,Rcurr-R3):    0.954
******
 C1  (31689)-C3  (31694)-C2  (31692)-O21 (31721)    NSTEP1=     0 NSTEP2=     0
R1 = 107.500 R2 = 117.500 R3 = 122.500 R4 = 132.500 RK2 = 250.000 RK3 =  250.000
 Rcurr:  117.694  Rcurr-(R2+R3)/2:    2.306  MIN(Rcurr-R2,Rcurr-R3):    0.000
******
 C1  (31807)-C3  (31812)-C2  (31810)-O21 (31839)    NSTEP1=     0 NSTEP2=     0
R1 = 107.500 R2 = 117.500 R3 = 122.500 R4 = 132.500 RK2 = 250.000 RK3 =  250.000
 Rcurr:  119.201  Rcurr-(R2+R3)/2:    0.799  MIN(Rcurr-R2,Rcurr-R3):    0.000
******
 C1  (31925)-C3  (31930)-C2  (31928)-O21 (31957)    NSTEP1=     0 NSTEP2=     0
R1 = 107.500 R2 = 117.500 R3 = 122.500 R4 = 132.500 RK2 = 250.000 RK3 =  250.000
 Rcurr:  116.426  Rcurr-(R2+R3)/2:    3.574  MIN(Rcurr-R2,Rcurr-R3):    1.074
******
 C1  (32043)-C3  (32048)-C2  (32046)-O21 (32075)    NSTEP1=     0 NSTEP2=     0
R1 = 107.500 R2 = 117.500 R3 = 122.500 R4 = 132.500 RK2 = 250.000 RK3 =  250.000
 Rcurr:  128.818  Rcurr-(R2+R3)/2:    8.818  MIN(Rcurr-R2,Rcurr-R3):    6.318
******
 C1  (32161)-C3  (32166)-C2  (32164)-O21 (32193)    NSTEP1=     0 NSTEP2=     0
R1 = 107.500 R2 = 117.500 R3 = 122.500 R4 = 132.500 RK2 = 250.000 RK3 =  250.000
 Rcurr:  126.632  Rcurr-(R2+R3)/2:    6.632  MIN(Rcurr-R2,Rcurr-R3):    4.132
******
 C1  (32279)-C3  (32284)-C2  (32282)-O21 (32311)    NSTEP1=     0 NSTEP2=     0
R1 = 107.500 R2 = 117.500 R3 = 122.500 R4 = 132.500 RK2 = 250.000 RK3 =  250.000
 Rcurr:  118.066  Rcurr-(R2+R3)/2:    1.934  MIN(Rcurr-R2,Rcurr-R3):    0.000
******
 C1  (32397)-C3  (32402)-C2  (32400)-O21 (32429)    NSTEP1=     0 NSTEP2=     0
R1 = 107.500 R2 = 117.500 R3 = 122.500 R4 = 132.500 RK2 = 250.000 RK3 =  250.000
 Rcurr:  115.992  Rcurr-(R2+R3)/2:    4.008  MIN(Rcurr-R2,Rcurr-R3):    1.508
******
 C1  (32515)-C3  (32520)-C2  (32518)-O21 (32547)    NSTEP1=     0 NSTEP2=     0
R1 = 107.500 R2 = 117.500 R3 = 122.500 R4 = 132.500 RK2 = 250.000 RK3 =  250.000
 Rcurr:  123.205  Rcurr-(R2+R3)/2:    3.205  MIN(Rcurr-R2,Rcurr-R3):    0.705
******
 C1  (32633)-C3  (32638)-C2  (32636)-O21 (32665)    NSTEP1=     0 NSTEP2=     0
R1 = 107.500 R2 = 117.500 R3 = 122.500 R4 = 132.500 RK2 = 250.000 RK3 =  250.000
 Rcurr:  123.094  Rcurr-(R2+R3)/2:    3.094  MIN(Rcurr-R2,Rcurr-R3):    0.594
******
 C1  (32751)-C3  (32756)-C2  (32754)-O21 (32783)    NSTEP1=     0 NSTEP2=     0
R1 = 107.500 R2 = 117.500 R3 = 122.500 R4 = 132.500 RK2 = 250.000 RK3 =  250.000
 Rcurr:  120.158  Rcurr-(R2+R3)/2:    0.158  MIN(Rcurr-R2,Rcurr-R3):    0.000
******
 C1  (32869)-C3  (32874)-C2  (32872)-O21 (32901)    NSTEP1=     0 NSTEP2=     0
R1 = 107.500 R2 = 117.500 R3 = 122.500 R4 = 132.500 RK2 = 250.000 RK3 =  250.000
 Rcurr:  122.593  Rcurr-(R2+R3)/2:    2.593  MIN(Rcurr-R2,Rcurr-R3):    0.093
******
 C1  (32987)-C3  (32992)-C2  (32990)-O21 (33019)    NSTEP1=     0 NSTEP2=     0
R1 = 107.500 R2 = 117.500 R3 = 122.500 R4 = 132.500 RK2 = 250.000 RK3 =  250.000
 Rcurr:  119.537  Rcurr-(R2+R3)/2:    0.463  MIN(Rcurr-R2,Rcurr-R3):    0.000
******
 C1  (33105)-C3  (33110)-C2  (33108)-O21 (33137)    NSTEP1=     0 NSTEP2=     0
R1 = 107.500 R2 = 117.500 R3 = 122.500 R4 = 132.500 RK2 = 250.000 RK3 =  250.000
 Rcurr:  117.989  Rcurr-(R2+R3)/2:    2.011  MIN(Rcurr-R2,Rcurr-R3):    0.000
******
 C1  (33223)-C3  (33228)-C2  (33226)-O21 (33255)    NSTEP1=     0 NSTEP2=     0
R1 = 107.500 R2 = 117.500 R3 = 122.500 R4 = 132.500 RK2 = 250.000 RK3 =  250.000
 Rcurr:  123.500  Rcurr-(R2+R3)/2:    3.500  MIN(Rcurr-R2,Rcurr-R3):    1.000
******
 C1  (33341)-C3  (33346)-C2  (33344)-O21 (33373)    NSTEP1=     0 NSTEP2=     0
R1 = 107.500 R2 = 117.500 R3 = 122.500 R4 = 132.500 RK2 = 250.000 RK3 =  250.000
 Rcurr:  123.138  Rcurr-(R2+R3)/2:    3.138  MIN(Rcurr-R2,Rcurr-R3):    0.638
******
 C1  (33459)-C3  (33464)-C2  (33462)-O21 (33491)    NSTEP1=     0 NSTEP2=     0
R1 = 107.500 R2 = 117.500 R3 = 122.500 R4 = 132.500 RK2 = 250.000 RK3 =  250.000
 Rcurr:  125.291  Rcurr-(R2+R3)/2:    5.291  MIN(Rcurr-R2,Rcurr-R3):    2.791
******
 C1  (33577)-C3  (33582)-C2  (33580)-O21 (33609)    NSTEP1=     0 NSTEP2=     0
R1 = 107.500 R2 = 117.500 R3 = 122.500 R4 = 132.500 RK2 = 250.000 RK3 =  250.000
 Rcurr:  120.462  Rcurr-(R2+R3)/2:    0.462  MIN(Rcurr-R2,Rcurr-R3):    0.000
******
 C1  (33695)-C3  (33700)-C2  (33698)-O21 (33727)    NSTEP1=     0 NSTEP2=     0
R1 = 107.500 R2 = 117.500 R3 = 122.500 R4 = 132.500 RK2 = 250.000 RK3 =  250.000
 Rcurr:  123.155  Rcurr-(R2+R3)/2:    3.155  MIN(Rcurr-R2,Rcurr-R3):    0.655
******
 C1  (33813)-C3  (33818)-C2  (33816)-O21 (33845)    NSTEP1=     0 NSTEP2=     0
R1 = 107.500 R2 = 117.500 R3 = 122.500 R4 = 132.500 RK2 = 250.000 RK3 =  250.000
 Rcurr:  120.401  Rcurr-(R2+R3)/2:    0.401  MIN(Rcurr-R2,Rcurr-R3):    0.000
******
 C1  (33931)-C3  (33936)-C2  (33934)-O21 (33963)    NSTEP1=     0 NSTEP2=     0
R1 = 107.500 R2 = 117.500 R3 = 122.500 R4 = 132.500 RK2 = 250.000 RK3 =  250.000
 Rcurr:  125.069  Rcurr-(R2+R3)/2:    5.069  MIN(Rcurr-R2,Rcurr-R3):    2.569
******
 C1  (34049)-C3  (34054)-C2  (34052)-O21 (34081)    NSTEP1=     0 NSTEP2=     0
R1 = 107.500 R2 = 117.500 R3 = 122.500 R4 = 132.500 RK2 = 250.000 RK3 =  250.000
 Rcurr:  125.384  Rcurr-(R2+R3)/2:    5.384  MIN(Rcurr-R2,Rcurr-R3):    2.884
******
 C1  (34167)-C3  (34172)-C2  (34170)-O21 (34199)    NSTEP1=     0 NSTEP2=     0
R1 = 107.500 R2 = 117.500 R3 = 122.500 R4 = 132.500 RK2 = 250.000 RK3 =  250.000
 Rcurr:  117.227  Rcurr-(R2+R3)/2:    2.773  MIN(Rcurr-R2,Rcurr-R3):    0.273
******
 C1  (34285)-C3  (34290)-C2  (34288)-O21 (34317)    NSTEP1=     0 NSTEP2=     0
R1 = 107.500 R2 = 117.500 R3 = 122.500 R4 = 132.500 RK2 = 250.000 RK3 =  250.000
 Rcurr:  114.840  Rcurr-(R2+R3)/2:    5.160  MIN(Rcurr-R2,Rcurr-R3):    2.660
******
 C1  (34403)-C3  (34408)-C2  (34406)-O21 (34435)    NSTEP1=     0 NSTEP2=     0
R1 = 107.500 R2 = 117.500 R3 = 122.500 R4 = 132.500 RK2 = 250.000 RK3 =  250.000
 Rcurr:  124.837  Rcurr-(R2+R3)/2:    4.837  MIN(Rcurr-R2,Rcurr-R3):    2.337
******
 C1  (34521)-C3  (34526)-C2  (34524)-O21 (34553)    NSTEP1=     0 NSTEP2=     0
R1 = 107.500 R2 = 117.500 R3 = 122.500 R4 = 132.500 RK2 = 250.000 RK3 =  250.000
 Rcurr:  122.557  Rcurr-(R2+R3)/2:    2.557  MIN(Rcurr-R2,Rcurr-R3):    0.057
******
 C1  (34639)-C3  (34644)-C2  (34642)-O21 (34671)    NSTEP1=     0 NSTEP2=     0
R1 = 107.500 R2 = 117.500 R3 = 122.500 R4 = 132.500 RK2 = 250.000 RK3 =  250.000
 Rcurr:  122.758  Rcurr-(R2+R3)/2:    2.758  MIN(Rcurr-R2,Rcurr-R3):    0.258
******
 C1  (34757)-C3  (34762)-C2  (34760)-O21 (34789)    NSTEP1=     0 NSTEP2=     0
R1 = 107.500 R2 = 117.500 R3 = 122.500 R4 = 132.500 RK2 = 250.000 RK3 =  250.000
 Rcurr:  125.000  Rcurr-(R2+R3)/2:    5.000  MIN(Rcurr-R2,Rcurr-R3):    2.500
******
 C1  (34875)-C3  (34880)-C2  (34878)-O21 (34907)    NSTEP1=     0 NSTEP2=     0
R1 = 107.500 R2 = 117.500 R3 = 122.500 R4 = 132.500 RK2 = 250.000 RK3 =  250.000
 Rcurr:  117.620  Rcurr-(R2+R3)/2:    2.380  MIN(Rcurr-R2,Rcurr-R3):    0.000
******
 C1  (34993)-C3  (34998)-C2  (34996)-O21 (35025)    NSTEP1=     0 NSTEP2=     0
R1 = 107.500 R2 = 117.500 R3 = 122.500 R4 = 132.500 RK2 = 250.000 RK3 =  250.000
 Rcurr:  116.084  Rcurr-(R2+R3)/2:    3.916  MIN(Rcurr-R2,Rcurr-R3):    1.416
******
 C1  (35111)-C3  (35116)-C2  (35114)-O21 (35143)    NSTEP1=     0 NSTEP2=     0
R1 = 107.500 R2 = 117.500 R3 = 122.500 R4 = 132.500 RK2 = 250.000 RK3 =  250.000
 Rcurr:  126.841  Rcurr-(R2+R3)/2:    6.841  MIN(Rcurr-R2,Rcurr-R3):    4.341
******
 C1  (35229)-C3  (35234)-C2  (35232)-O21 (35261)    NSTEP1=     0 NSTEP2=     0
R1 = 107.500 R2 = 117.500 R3 = 122.500 R4 = 132.500 RK2 = 250.000 RK3 =  250.000
 Rcurr:  120.074  Rcurr-(R2+R3)/2:    0.074  MIN(Rcurr-R2,Rcurr-R3):    0.000
******
 C1  (35347)-C3  (35352)-C2  (35350)-O21 (35379)    NSTEP1=     0 NSTEP2=     0
R1 = 107.500 R2 = 117.500 R3 = 122.500 R4 = 132.500 RK2 = 250.000 RK3 =  250.000
 Rcurr:  118.794  Rcurr-(R2+R3)/2:    1.206  MIN(Rcurr-R2,Rcurr-R3):    0.000
******
 C1  (35465)-C3  (35470)-C2  (35468)-O21 (35497)    NSTEP1=     0 NSTEP2=     0
R1 = 107.500 R2 = 117.500 R3 = 122.500 R4 = 132.500 RK2 = 250.000 RK3 =  250.000
 Rcurr:  119.056  Rcurr-(R2+R3)/2:    0.944  MIN(Rcurr-R2,Rcurr-R3):    0.000
******
 C1  (35583)-C3  (35588)-C2  (35586)-O21 (35615)    NSTEP1=     0 NSTEP2=     0
R1 = 107.500 R2 = 117.500 R3 = 122.500 R4 = 132.500 RK2 = 250.000 RK3 =  250.000
 Rcurr:  117.753  Rcurr-(R2+R3)/2:    2.247  MIN(Rcurr-R2,Rcurr-R3):    0.000
******
 C1  (35701)-C3  (35706)-C2  (35704)-O21 (35733)    NSTEP1=     0 NSTEP2=     0
R1 = 107.500 R2 = 117.500 R3 = 122.500 R4 = 132.500 RK2 = 250.000 RK3 =  250.000
 Rcurr:  121.748  Rcurr-(R2+R3)/2:    1.748  MIN(Rcurr-R2,Rcurr-R3):    0.000
******
 C1  (35819)-C3  (35824)-C2  (35822)-O21 (35851)    NSTEP1=     0 NSTEP2=     0
R1 = 107.500 R2 = 117.500 R3 = 122.500 R4 = 132.500 RK2 = 250.000 RK3 =  250.000
 Rcurr:  118.635  Rcurr-(R2+R3)/2:    1.365  MIN(Rcurr-R2,Rcurr-R3):    0.000
******
 C1  (35937)-C3  (35942)-C2  (35940)-O21 (35969)    NSTEP1=     0 NSTEP2=     0
R1 = 107.500 R2 = 117.500 R3 = 122.500 R4 = 132.500 RK2 = 250.000 RK3 =  250.000
 Rcurr:  117.616  Rcurr-(R2+R3)/2:    2.384  MIN(Rcurr-R2,Rcurr-R3):    0.000
******
 C1  (36055)-C3  (36060)-C2  (36058)-O21 (36087)    NSTEP1=     0 NSTEP2=     0
R1 = 107.500 R2 = 117.500 R3 = 122.500 R4 = 132.500 RK2 = 250.000 RK3 =  250.000
 Rcurr:  123.109  Rcurr-(R2+R3)/2:    3.109  MIN(Rcurr-R2,Rcurr-R3):    0.609
******
 C1  (36173)-C3  (36178)-C2  (36176)-O21 (36205)    NSTEP1=     0 NSTEP2=     0
R1 = 107.500 R2 = 117.500 R3 = 122.500 R4 = 132.500 RK2 = 250.000 RK3 =  250.000
 Rcurr:  122.780  Rcurr-(R2+R3)/2:    2.780  MIN(Rcurr-R2,Rcurr-R3):    0.280
******
 C1  (36291)-C3  (36296)-C2  (36294)-O21 (36323)    NSTEP1=     0 NSTEP2=     0
R1 = 107.500 R2 = 117.500 R3 = 122.500 R4 = 132.500 RK2 = 250.000 RK3 =  250.000
 Rcurr:  120.080  Rcurr-(R2+R3)/2:    0.080  MIN(Rcurr-R2,Rcurr-R3):    0.000
******
 C1  (36409)-C3  (36414)-C2  (36412)-O21 (36441)    NSTEP1=     0 NSTEP2=     0
R1 = 107.500 R2 = 117.500 R3 = 122.500 R4 = 132.500 RK2 = 250.000 RK3 =  250.000
 Rcurr:  123.344  Rcurr-(R2+R3)/2:    3.344  MIN(Rcurr-R2,Rcurr-R3):    0.844
******
 C1  (36527)-C3  (36532)-C2  (36530)-O21 (36559)    NSTEP1=     0 NSTEP2=     0
R1 = 107.500 R2 = 117.500 R3 = 122.500 R4 = 132.500 RK2 = 250.000 RK3 =  250.000
 Rcurr:  123.286  Rcurr-(R2+R3)/2:    3.286  MIN(Rcurr-R2,Rcurr-R3):    0.786
******
 C1  (36645)-C3  (36650)-C2  (36648)-O21 (36677)    NSTEP1=     0 NSTEP2=     0
R1 = 107.500 R2 = 117.500 R3 = 122.500 R4 = 132.500 RK2 = 250.000 RK3 =  250.000
 Rcurr:  117.761  Rcurr-(R2+R3)/2:    2.239  MIN(Rcurr-R2,Rcurr-R3):    0.000
******
 C1  (36763)-C3  (36768)-C2  (36766)-O21 (36795)    NSTEP1=     0 NSTEP2=     0
R1 = 107.500 R2 = 117.500 R3 = 122.500 R4 = 132.500 RK2 = 250.000 RK3 =  250.000
 Rcurr:  116.308  Rcurr-(R2+R3)/2:    3.692  MIN(Rcurr-R2,Rcurr-R3):    1.192
******
 C1  (36881)-C3  (36886)-C2  (36884)-O21 (36913)    NSTEP1=     0 NSTEP2=     0
R1 = 107.500 R2 = 117.500 R3 = 122.500 R4 = 132.500 RK2 = 250.000 RK3 =  250.000
 Rcurr:  120.039  Rcurr-(R2+R3)/2:    0.039  MIN(Rcurr-R2,Rcurr-R3):    0.000
******
 C1  (36999)-C3  (37004)-C2  (37002)-O21 (37031)    NSTEP1=     0 NSTEP2=     0
R1 = 107.500 R2 = 117.500 R3 = 122.500 R4 = 132.500 RK2 = 250.000 RK3 =  250.000
 Rcurr:  122.645  Rcurr-(R2+R3)/2:    2.645  MIN(Rcurr-R2,Rcurr-R3):    0.145
******
 C1  (37117)-C3  (37122)-C2  (37120)-O21 (37149)    NSTEP1=     0 NSTEP2=     0
R1 = 107.500 R2 = 117.500 R3 = 122.500 R4 = 132.500 RK2 = 250.000 RK3 =  250.000
 Rcurr:  121.929  Rcurr-(R2+R3)/2:    1.929  MIN(Rcurr-R2,Rcurr-R3):    0.000
******
 C1  (37235)-C3  (37240)-C2  (37238)-O21 (37267)    NSTEP1=     0 NSTEP2=     0
R1 = 107.500 R2 = 117.500 R3 = 122.500 R4 = 132.500 RK2 = 250.000 RK3 =  250.000
 Rcurr:  116.307  Rcurr-(R2+R3)/2:    3.693  MIN(Rcurr-R2,Rcurr-R3):    1.193
******
 C1  (37353)-C3  (37358)-C2  (37356)-O21 (37385)    NSTEP1=     0 NSTEP2=     0
R1 = 107.500 R2 = 117.500 R3 = 122.500 R4 = 132.500 RK2 = 250.000 RK3 =  250.000
 Rcurr:  123.060  Rcurr-(R2+R3)/2:    3.060  MIN(Rcurr-R2,Rcurr-R3):    0.560
                       Number of restraints read =   276

                  Done reading weight changes/NMR restraints


 
 Number of triangulated 3-point waters found:    24310

     Sum of charges from parm topology file =   0.00027218
     Forcing neutrality...

| Dynamic Memory, Types Used:
| Reals             3017073
| Integers          6523544

| Nonbonded Pairs Initial Allocation:    25194912

--------------------------------------------------------------------------------
   4.  RESULTS
--------------------------------------------------------------------------------

 ---------------------------------------------------
 APPROXIMATING switch and d/dx switch using CUBIC SPLINE INTERPOLATION
 using   5000.0 points per unit in tabled values
 TESTING RELATIVE ERROR over r ranging from 0.0 to cutoff
| CHECK switch(x): max rel err =   0.2738E-14   at   2.422500
| CHECK d/dx switch(x): max rel err =   0.8314E-11   at   2.736960
 ---------------------------------------------------
|---------------------------------------------------
| APPROXIMATING direct energy using CUBIC SPLINE INTERPOLATION
|  with   50.0 points per unit in tabled values
| Relative Error Limit not exceeded for r .gt.   2.39
| APPROXIMATING direct force using CUBIC SPLINE INTERPOLATION
|  with   50.0 points per unit in tabled values
| Relative Error Limit not exceeded for r .gt.   2.84
|---------------------------------------------------


   NSTEP       ENERGY          RMS            GMAX         NAME    NUMBER
      1      -1.0589E+05     6.6974E+01     1.8974E+04     H13R    24177

 BOND    =    57645.8528  ANGLE   =    67385.1944  DIHED      =    14881.5662
 VDWAALS =    97986.7239  EEL     =  -279149.3715  HBOND      =        0.0000
 1-4 VDW =    13548.3925  1-4 EEL =   -78282.4936  RESTRAINT  =       90.5743
 EAMBER  =  -105984.1354
 NMR restraints: Bond =    0.000   Angle =     0.000   Torsion =    90.574
===============================================================================


   NSTEP       ENERGY          RMS            GMAX         NAME    NUMBER
    100      -2.8222E+05     9.0209E+00     1.7118E+03     C21     15438

 BOND    =    26778.8192  ANGLE   =    25301.3399  DIHED      =    14075.9435
 VDWAALS =    41893.1167  EEL     =  -319241.9810  HBOND      =        0.0000
 1-4 VDW =     7562.9404  1-4 EEL =   -79892.4716  RESTRAINT  =     1303.6969
 EAMBER  =  -283522.2929
 NMR restraints: Bond =    0.000   Angle =     0.000   Torsion =   791.922
===============================================================================


   NSTEP       ENERGY          RMS            GMAX         NAME    NUMBER
    200      -3.2803E+05     3.5554E+00     5.4948E+02     CG        815

 BOND    =    21843.0786  ANGLE   =    13038.0469  DIHED      =    13769.9791
 VDWAALS =    35465.5035  EEL     =  -338861.5374  HBOND      =        0.0000
 1-4 VDW =     6016.4348  1-4 EEL =   -80109.9299  RESTRAINT  =      807.4883
 EAMBER  =  -328838.4243
 NMR restraints: Bond =    0.000   Angle =     0.000   Torsion =   103.713
===============================================================================


   NSTEP       ENERGY          RMS            GMAX         NAME    NUMBER
    300      -3.4309E+05     8.1820E-01     5.7997E+01     C2      35114

 BOND    =    21338.4919  ANGLE   =     9936.0352  DIHED      =    13632.5068
 VDWAALS =    35390.7943  EEL     =  -349506.3961  HBOND      =        0.0000
 1-4 VDW =     5494.0943  1-4 EEL =   -80109.7171  RESTRAINT  =      732.6962
 EAMBER  =  -343824.1907
 NMR restraints: Bond =    0.000   Angle =     0.000   Torsion =     1.196
===============================================================================


   NSTEP       ENERGY          RMS            GMAX         NAME    NUMBER
    400      -3.5119E+05     2.5233E+00     4.0466E+02     C2      28034

 BOND    =    21721.9467  ANGLE   =     8509.4877  DIHED      =    13545.7917
 VDWAALS =    36082.9253  EEL     =  -356961.1850  HBOND      =        0.0000
 1-4 VDW =     5209.5630  1-4 EEL =   -80100.3536  RESTRAINT  =      803.0280
 EAMBER  =  -351991.8243
 NMR restraints: Bond =    0.000   Angle =     0.000   Torsion =    38.799
===============================================================================


   NSTEP       ENERGY          RMS            GMAX         NAME    NUMBER
    500      -3.5707E+05     2.1428E+00     3.1481E+02     C2      31456

 BOND    =    21837.5509  ANGLE   =     7606.6802  DIHED      =    13456.2930
 VDWAALS =    36825.0248  EEL     =  -362567.2017  HBOND      =        0.0000
 1-4 VDW =     5025.8369  1-4 EEL =   -80087.4331  RESTRAINT  =      834.5615
 EAMBER  =  -357903.2491
 NMR restraints: Bond =    0.000   Angle =     0.000   Torsion =    30.555
===============================================================================


   NSTEP       ENERGY          RMS            GMAX         NAME    NUMBER
    600      -3.6165E+05     7.8282E-01     9.2651E+01     C2      34052

 BOND    =    21889.1763  ANGLE   =     6917.7942  DIHED      =    13366.2512
 VDWAALS =    37538.1408  EEL     =  -367044.4173  HBOND      =        0.0000
 1-4 VDW =     4891.0394  1-4 EEL =   -80072.5171  RESTRAINT  =      866.0752
 EAMBER  =  -362514.5324
 NMR restraints: Bond =    0.000   Angle =     0.000   Torsion =    21.095
===============================================================================


   NSTEP       ENERGY          RMS            GMAX         NAME    NUMBER
    700      -3.6507E+05     4.7488E-01     3.3753E+01     C2      34052

 BOND    =    22064.6748  ANGLE   =     6462.0904  DIHED      =    13289.3513
 VDWAALS =    38199.9173  EEL     =  -370707.5980  HBOND      =        0.0000
 1-4 VDW =     4799.0327  1-4 EEL =   -80062.6990  RESTRAINT  =      885.4427
 EAMBER  =  -365955.2306
 NMR restraints: Bond =    0.000   Angle =     0.000   Torsion =     0.968
===============================================================================


   NSTEP       ENERGY          RMS            GMAX         NAME    NUMBER
    800      -3.6785E+05     4.2953E-01     3.5535E+01     C2      34052

 BOND    =    22230.4284  ANGLE   =     6115.7948  DIHED      =    13218.5227
 VDWAALS =    38813.9307  EEL     =  -373819.3723  HBOND      =        0.0000
 1-4 VDW =     4725.1470  1-4 EEL =   -80056.3067  RESTRAINT  =      924.3989
 EAMBER  =  -368771.8555
 NMR restraints: Bond =    0.000   Angle =     0.000   Torsion =     1.231
===============================================================================


   NSTEP       ENERGY          RMS            GMAX         NAME    NUMBER
    900      -3.7010E+05     1.1514E+00     2.2856E+02     C2      32046

 BOND    =    22421.8803  ANGLE   =     5865.8307  DIHED      =    13155.1077
 VDWAALS =    39380.1312  EEL     =  -376510.6506  HBOND      =        0.0000
 1-4 VDW =     4666.3587  1-4 EEL =   -80051.3909  RESTRAINT  =      969.1618
 EAMBER  =  -371072.7328
 NMR restraints: Bond =    0.000   Angle =     0.000   Torsion =     7.819
===============================================================================


   NSTEP       ENERGY          RMS            GMAX         NAME    NUMBER
   1000      -3.7208E+05     1.1999E+00     2.1351E+02     CG        815

 BOND    =    22545.1582  ANGLE   =     5623.2885  DIHED      =    13086.3484
 VDWAALS =    39894.8862  EEL     =  -378839.2316  HBOND      =        0.0000
 1-4 VDW =     4613.8101  1-4 EEL =   -80042.7231  RESTRAINT  =     1034.2615
 EAMBER  =  -373118.4633
 NMR restraints: Bond =    0.000   Angle =     0.000   Torsion =    36.931
===============================================================================


   NSTEP       ENERGY          RMS            GMAX         NAME    NUMBER
   1100      -3.7376E+05     8.7265E-01     1.8655E+02     CG        815

 BOND    =    22674.8138  ANGLE   =     5447.1039  DIHED      =    13029.6318
 VDWAALS =    40352.2854  EEL     =  -380833.5334  HBOND      =        0.0000
 1-4 VDW =     4575.2128  1-4 EEL =   -80039.3688  RESTRAINT  =     1036.5576
 EAMBER  =  -374793.8545
 NMR restraints: Bond =    0.000   Angle =     0.000   Torsion =     6.672
===============================================================================


   NSTEP       ENERGY          RMS            GMAX         NAME    NUMBER
   1200      -3.7521E+05     8.4013E-01     1.2908E+02     C2      32046

 BOND    =    22769.1585  ANGLE   =     5296.3277  DIHED      =    12967.3938
 VDWAALS =    40767.1867  EEL     =  -382598.4509  HBOND      =        0.0000
 1-4 VDW =     4539.7228  1-4 EEL =   -80034.6955  RESTRAINT  =     1080.7339
 EAMBER  =  -376293.3568
 NMR restraints: Bond =    0.000   Angle =     0.000   Torsion =    21.403
===============================================================================


   NSTEP       ENERGY          RMS            GMAX         NAME    NUMBER
   1300      -3.7651E+05     5.9243E-01     7.9267E+01     C2      31456

 BOND    =    22877.7607  ANGLE   =     5174.3542  DIHED      =    12912.7207
 VDWAALS =    41147.4222  EEL     =  -384187.9467  HBOND      =        0.0000
 1-4 VDW =     4512.2989  1-4 EEL =   -80033.4200  RESTRAINT  =     1087.8078
 EAMBER  =  -377596.8099
 NMR restraints: Bond =    0.000   Angle =     0.000   Torsion =     1.239
===============================================================================


   NSTEP       ENERGY          RMS            GMAX         NAME    NUMBER
   1400      -3.7777E+05     6.4077E-01     1.0040E+02     C2      31456

 BOND    =    22973.2246  ANGLE   =     5051.2629  DIHED      =    12850.1700
 VDWAALS =    41526.0060  EEL     =  -385758.1770  HBOND      =        0.0000
 1-4 VDW =     4483.8452  1-4 EEL =   -80032.2846  RESTRAINT  =     1132.2935
 EAMBER  =  -378905.9530
 NMR restraints: Bond =    0.000   Angle =     0.000   Torsion =    18.089
===============================================================================


   NSTEP       ENERGY          RMS            GMAX         NAME    NUMBER
   1500      -3.7887E+05     5.8094E-01     9.7945E+01     C2      31456

 BOND    =    23064.1676  ANGLE   =     4958.0968  DIHED      =    12796.1059
 VDWAALS =    41860.9093  EEL     =  -387128.5737  HBOND      =        0.0000
 1-4 VDW =     4461.6257  1-4 EEL =   -80033.2319  RESTRAINT  =     1154.9456
 EAMBER  =  -380020.9003
 NMR restraints: Bond =    0.000   Angle =     0.000   Torsion =    15.975
===============================================================================


   NSTEP       ENERGY          RMS            GMAX         NAME    NUMBER
   1600      -3.7987E+05     2.2695E-01     2.7524E+01     H14S     7419

 BOND    =    23148.9290  ANGLE   =     4855.6538  DIHED      =    12747.3843
 VDWAALS =    42168.0413  EEL     =  -388359.4116  HBOND      =        0.0000
 1-4 VDW =     4442.8145  1-4 EEL =   -80034.4283  RESTRAINT  =     1164.3347
 EAMBER  =  -381031.0169
 NMR restraints: Bond =    0.000   Angle =     0.000   Torsion =     3.036
===============================================================================


   NSTEP       ENERGY          RMS            GMAX         NAME    NUMBER
   1700      -3.8080E+05     2.7451E-01     3.9504E+01     C2      31456

 BOND    =    23233.6371  ANGLE   =     4757.8095  DIHED      =    12698.6591
 VDWAALS =    42457.5342  EEL     =  -389527.5485  HBOND      =        0.0000
 1-4 VDW =     4425.7093  1-4 EEL =   -80035.8118  RESTRAINT  =     1185.1308
 EAMBER  =  -381990.0111
 NMR restraints: Bond =    0.000   Angle =     0.000   Torsion =     2.691
===============================================================================


   NSTEP       ENERGY          RMS            GMAX         NAME    NUMBER
   1800      -3.8161E+05     6.7811E-01     1.0024E+02     CG        815

 BOND    =    23323.8157  ANGLE   =     4698.5302  DIHED      =    12652.9995
 VDWAALS =    42715.4065  EEL     =  -390578.2478  HBOND      =        0.0000
 1-4 VDW =     4411.0723  1-4 EEL =   -80036.9118  RESTRAINT  =     1204.9923
 EAMBER  =  -382813.3354
 NMR restraints: Bond =    0.000   Angle =     0.000   Torsion =     3.607
===============================================================================


   NSTEP       ENERGY          RMS            GMAX         NAME    NUMBER
   1900      -3.8237E+05     7.4182E-01     1.0866E+02     C2      32046

 BOND    =    23381.6416  ANGLE   =     4630.7481  DIHED      =    12606.3168
 VDWAALS =    42944.5600  EEL     =  -391533.9102  HBOND      =        0.0000
 1-4 VDW =     4394.1542  1-4 EEL =   -80036.5243  RESTRAINT  =     1241.0966
 EAMBER  =  -383613.0138
 NMR restraints: Bond =    0.000   Angle =     0.000   Torsion =    22.706
===============================================================================


   NSTEP       ENERGY          RMS            GMAX         NAME    NUMBER
   2000      -3.8308E+05     5.9573E-01     1.6043E+02     CG        815

 BOND    =    23451.9827  ANGLE   =     4581.9132  DIHED      =    12565.5956
 VDWAALS =    43153.5426  EEL     =  -392413.6468  HBOND      =        0.0000
 1-4 VDW =     4382.5678  1-4 EEL =   -80038.4363  RESTRAINT  =     1238.1823
 EAMBER  =  -384316.4811
 NMR restraints: Bond =    0.000   Angle =     0.000   Torsion =     3.749
===============================================================================


   NSTEP       ENERGY          RMS            GMAX         NAME    NUMBER
   2100      -3.8372E+05     5.4567E-01     7.1801E+01     C2      29096

 BOND    =    23498.1284  ANGLE   =     4531.9050  DIHED      =    12524.3767
 VDWAALS =    43343.7624  EEL     =  -393212.3325  HBOND      =        0.0000
 1-4 VDW =     4369.8057  1-4 EEL =   -80038.9199  RESTRAINT  =     1265.4584
 EAMBER  =  -384983.2743
 NMR restraints: Bond =    0.000   Angle =     0.000   Torsion =    15.964
===============================================================================


   NSTEP       ENERGY          RMS            GMAX         NAME    NUMBER
   2200      -3.8432E+05     3.5655E-01     6.5549E+01     C2      34052

 BOND    =    23555.9234  ANGLE   =     4490.3581  DIHED      =    12487.0937
 VDWAALS =    43525.1589  EEL     =  -393965.5502  HBOND      =        0.0000
 1-4 VDW =     4360.3440  1-4 EEL =   -80041.0506  RESTRAINT  =     1267.0344
 EAMBER  =  -385587.7227
 NMR restraints: Bond =    0.000   Angle =     0.000   Torsion =     2.861
===============================================================================


   NSTEP       ENERGY          RMS            GMAX         NAME    NUMBER
   2300      -3.8486E+05     4.0333E-01     6.7889E+01     C2      31456

 BOND    =    23600.0741  ANGLE   =     4449.4575  DIHED      =    12449.5137
 VDWAALS =    43689.3886  EEL     =  -394643.7415  HBOND      =        0.0000
 1-4 VDW =     4349.6753  1-4 EEL =   -80041.6800  RESTRAINT  =     1287.7685
 EAMBER  =  -386147.3123
 NMR restraints: Bond =    0.000   Angle =     0.000   Torsion =    10.069
===============================================================================


   NSTEP       ENERGY          RMS            GMAX         NAME    NUMBER
   2400      -3.8538E+05     3.3309E-01     4.4937E+01     C2      33344

 BOND    =    23647.5057  ANGLE   =     4411.9404  DIHED      =    12413.7467
 VDWAALS =    43851.1979  EEL     =  -395304.2109  HBOND      =        0.0000
 1-4 VDW =     4340.4510  1-4 EEL =   -80043.3307  RESTRAINT  =     1298.4704
 EAMBER  =  -386682.6998
 NMR restraints: Bond =    0.000   Angle =     0.000   Torsion =     7.259
===============================================================================


   NSTEP       ENERGY          RMS            GMAX         NAME    NUMBER
   2500      -3.8586E+05     1.9806E-01     1.7158E+01     C2      31456

 BOND    =    23691.2865  ANGLE   =     4378.7246  DIHED      =    12380.5252
 VDWAALS =    44000.5537  EEL     =  -395909.0506  HBOND      =        0.0000
 1-4 VDW =     4332.3169  1-4 EEL =   -80044.6648  RESTRAINT  =     1306.3613
 EAMBER  =  -387170.3085
 NMR restraints: Bond =    0.000   Angle =     0.000   Torsion =     2.617
===============================================================================


   NSTEP       ENERGY          RMS            GMAX         NAME    NUMBER
   2600      -3.8932E+05     4.5025E-01     4.4033E+01     C21      5290

 BOND    =    24028.3178  ANGLE   =     4149.9899  DIHED      =    12127.2315
 VDWAALS =    45345.9542  EEL     =  -400587.9996  HBOND      =        0.0000
 1-4 VDW =     4270.6920  1-4 EEL =   -80067.3650  RESTRAINT  =     1411.6619
 EAMBER  =  -390733.1791
 NMR restraints: Bond =    0.000   Angle =     0.000   Torsion =     2.763
===============================================================================


   NSTEP       ENERGY          RMS            GMAX         NAME    NUMBER
   2700      -3.9029E+05     3.2931E-01     3.8238E+01     C2       9626

 BOND    =    24114.9580  ANGLE   =     4076.7230  DIHED      =    12056.0633
 VDWAALS =    45535.1199  EEL     =  -401690.5216  HBOND      =        0.0000
 1-4 VDW =     4252.5187  1-4 EEL =   -80065.8360  RESTRAINT  =     1431.3438
 EAMBER  =  -391720.9748
 NMR restraints: Bond =    0.000   Angle =     0.000   Torsion =     3.309
===============================================================================


   NSTEP       ENERGY          RMS            GMAX         NAME    NUMBER
   2800      -3.9167E+05     3.5651E-01     6.0056E+01     C2      25202

 BOND    =    24235.6586  ANGLE   =     3932.8134  DIHED      =    11963.4332
 VDWAALS =    45903.3504  EEL     =  -403320.7088  HBOND      =        0.0000
 1-4 VDW =     4228.0545  1-4 EEL =   -80068.0718  RESTRAINT  =     1458.6482
 EAMBER  =  -393125.4704
 NMR restraints: Bond =    0.000   Angle =     0.000   Torsion =     3.579
===============================================================================


   NSTEP       ENERGY          RMS            GMAX         NAME    NUMBER
   2900      -3.9248E+05     3.0312E-01     4.9336E+01     C2      20600

 BOND    =    24299.9657  ANGLE   =     3882.4052  DIHED      =    11904.7547
 VDWAALS =    46100.8324  EEL     =  -404293.4579  HBOND      =        0.0000
 1-4 VDW =     4216.1241  1-4 EEL =   -80068.4260  RESTRAINT  =     1475.0502
 EAMBER  =  -393957.8019
 NMR restraints: Bond =    0.000   Angle =     0.000   Torsion =     2.837
===============================================================================


   NSTEP       ENERGY          RMS            GMAX         NAME    NUMBER
   3000      -3.9328E+05     3.2281E-01     4.5453E+01     C2      20600

 BOND    =    24369.9699  ANGLE   =     3838.7093  DIHED      =    11843.6724
 VDWAALS =    46309.7722  EEL     =  -405263.5248  HBOND      =        0.0000
 1-4 VDW =     4204.2049  1-4 EEL =   -80073.1467  RESTRAINT  =     1488.5161
 EAMBER  =  -394770.3429
 NMR restraints: Bond =    0.000   Angle =     0.000   Torsion =     2.789
===============================================================================


   NSTEP       ENERGY          RMS            GMAX         NAME    NUMBER
   3100      -3.9399E+05     3.1978E-01     3.4392E+01     C2      11514

 BOND    =    24433.4702  ANGLE   =     3801.3495  DIHED      =    11787.2225
 VDWAALS =    46490.8971  EEL     =  -406119.7865  HBOND      =        0.0000
 1-4 VDW =     4194.7028  1-4 EEL =   -80077.4525  RESTRAINT  =     1500.6470
 EAMBER  =  -395489.5969
 NMR restraints: Bond =    0.000   Angle =     0.000   Torsion =     2.391
===============================================================================


   NSTEP       ENERGY          RMS            GMAX         NAME    NUMBER
   3200      -3.9455E+05     2.6532E-01     2.4760E+01     C21      6116

 BOND    =    24478.6772  ANGLE   =     3769.0494  DIHED      =    11742.5979
 VDWAALS =    46623.2581  EEL     =  -406781.8624  HBOND      =        0.0000
 1-4 VDW =     4187.0385  1-4 EEL =   -80079.2771  RESTRAINT  =     1509.9864
 EAMBER  =  -396060.5184
 NMR restraints: Bond =    0.000   Angle =     0.000   Torsion =     2.295
===============================================================================


   NSTEP       ENERGY          RMS            GMAX         NAME    NUMBER
   3300      -3.9517E+05     2.6584E-01     2.8077E+01     C2      25202

 BOND    =    24534.9862  ANGLE   =     3731.7715  DIHED      =    11688.8858
 VDWAALS =    46816.9054  EEL     =  -407557.9405  HBOND      =        0.0000
 1-4 VDW =     4179.6393  1-4 EEL =   -80086.6959  RESTRAINT  =     1522.7095
 EAMBER  =  -396692.4482
 NMR restraints: Bond =    0.000   Angle =     0.000   Torsion =     2.987
===============================================================================


   NSTEP       ENERGY          RMS            GMAX         NAME    NUMBER
   3400      -3.9576E+05     2.1572E-01     1.6694E+01     C2       9390

 BOND    =    24588.2345  ANGLE   =     3687.4704  DIHED      =    11636.6496
 VDWAALS =    47003.0865  EEL     =  -408294.3043  HBOND      =        0.0000
 1-4 VDW =     4172.7465  1-4 EEL =   -80089.5425  RESTRAINT  =     1531.9490
 EAMBER  =  -397295.6594
 NMR restraints: Bond =    0.000   Angle =     0.000   Torsion =     2.528
===============================================================================


   NSTEP       ENERGY          RMS            GMAX         NAME    NUMBER
   3500      -3.9628E+05     2.0425E-01     2.7886E+01     C21     14140

 BOND    =    24633.4711  ANGLE   =     3657.7661  DIHED      =    11590.4501
 VDWAALS =    47162.6051  EEL     =  -408937.0366  HBOND      =        0.0000
 1-4 VDW =     4167.0713  1-4 EEL =   -80093.4476  RESTRAINT  =     1539.9116
 EAMBER  =  -397819.1204
 NMR restraints: Bond =    0.000   Angle =     0.000   Torsion =     2.761
===============================================================================


   NSTEP       ENERGY          RMS            GMAX         NAME    NUMBER
   3600      -3.9670E+05     1.9973E-01     2.3417E+01     C2       6794

 BOND    =    24675.6610  ANGLE   =     3638.5103  DIHED      =    11552.7381
 VDWAALS =    47292.6982  EEL     =  -409475.6211  HBOND      =        0.0000
 1-4 VDW =     4162.3138  1-4 EEL =   -80096.7314  RESTRAINT  =     1545.9572
 EAMBER  =  -398250.4310
 NMR restraints: Bond =    0.000   Angle =     0.000   Torsion =     2.152
===============================================================================


   NSTEP       ENERGY          RMS            GMAX         NAME    NUMBER
   3700      -3.9709E+05     2.4724E-01     2.1666E+01     C21     15792

 BOND    =    24712.6441  ANGLE   =     3621.6252  DIHED      =    11517.9689
 VDWAALS =    47428.3845  EEL     =  -409978.6684  HBOND      =        0.0000
 1-4 VDW =     4158.1817  1-4 EEL =   -80103.7795  RESTRAINT  =     1552.8127
 EAMBER  =  -398643.6435
 NMR restraints: Bond =    0.000   Angle =     0.000   Torsion =     2.613
===============================================================================


   NSTEP       ENERGY          RMS            GMAX         NAME    NUMBER
   3800      -3.9744E+05     2.2297E-01     3.8078E+01     C2      15762

 BOND    =    24752.7442  ANGLE   =     3605.0318  DIHED      =    11486.5387
 VDWAALS =    47555.7473  EEL     =  -410444.3819  HBOND      =        0.0000
 1-4 VDW =     4153.7294  1-4 EEL =   -80103.5452  RESTRAINT  =     1557.4606
 EAMBER  =  -398994.1358
 NMR restraints: Bond =    0.000   Angle =     0.000   Torsion =     1.877
===============================================================================


   NSTEP       ENERGY          RMS            GMAX         NAME    NUMBER
   3900      -3.9782E+05     2.4950E-01     6.8198E+01     C2       7384

 BOND    =    24791.4606  ANGLE   =     3586.0473  DIHED      =    11452.3713
 VDWAALS =    47694.9176  EEL     =  -410946.4883  HBOND      =        0.0000
 1-4 VDW =     4149.0619  1-4 EEL =   -80109.9973  RESTRAINT  =     1564.5911
 EAMBER  =  -399382.6268
 NMR restraints: Bond =    0.000   Angle =     0.000   Torsion =     3.122
===============================================================================


   NSTEP       ENERGY          RMS            GMAX         NAME    NUMBER
   4000      -3.9818E+05     1.8096E-01     2.6477E+01     C2       7384

 BOND    =    24829.9452  ANGLE   =     3568.3159  DIHED      =    11420.8014
 VDWAALS =    47822.9685  EEL     =  -411424.1057  HBOND      =        0.0000
 1-4 VDW =     4144.4637  1-4 EEL =   -80114.0172  RESTRAINT  =     1569.1962
 EAMBER  =  -399751.6281
 NMR restraints: Bond =    0.000   Angle =     0.000   Torsion =     2.066
===============================================================================


   NSTEP       ENERGY          RMS            GMAX         NAME    NUMBER
   4100      -3.9852E+05     1.3856E-01     1.6676E+01     C2       7384

 BOND    =    24859.7392  ANGLE   =     3551.2712  DIHED      =    11392.2778
 VDWAALS =    47934.2621  EEL     =  -411862.7532  HBOND      =        0.0000
 1-4 VDW =     4139.5686  1-4 EEL =   -80113.0845  RESTRAINT  =     1574.0875
 EAMBER  =  -400098.7188
 NMR restraints: Bond =    0.000   Angle =     0.000   Torsion =     1.721
===============================================================================


   NSTEP       ENERGY          RMS            GMAX         NAME    NUMBER
   4200      -3.9902E+05     1.9431E-01     3.3391E+01     C2      31928

 BOND    =    24909.6039  ANGLE   =     3528.8173  DIHED      =    11354.8477
 VDWAALS =    48091.2469  EEL     =  -412505.9815  HBOND      =        0.0000
 1-4 VDW =     4132.8674  1-4 EEL =   -80111.8678  RESTRAINT  =     1580.3567
 EAMBER  =  -400600.4662
 NMR restraints: Bond =    0.000   Angle =     0.000   Torsion =     2.382
===============================================================================


   NSTEP       ENERGY          RMS            GMAX         NAME    NUMBER
   4300      -3.9949E+05     2.1815E-01     2.5995E+01     C2      30158

 BOND    =    24962.2862  ANGLE   =     3511.1634  DIHED      =    11320.9900
 VDWAALS =    48208.4971  EEL     =  -413089.6859  HBOND      =        0.0000
 1-4 VDW =     4128.9574  1-4 EEL =   -80122.4068  RESTRAINT  =     1586.8653
 EAMBER  =  -401080.1985
 NMR restraints: Bond =    0.000   Angle =     0.000   Torsion =     1.840
===============================================================================


   NSTEP       ENERGY          RMS            GMAX         NAME    NUMBER
   4400      -3.9984E+05     2.2495E-01     4.0957E+01     C21      7414

 BOND    =    24979.9672  ANGLE   =     3499.0165  DIHED      =    11297.0241
 VDWAALS =    48284.6036  EEL     =  -413483.6379  HBOND      =        0.0000
 1-4 VDW =     4125.3909  1-4 EEL =   -80132.3108  RESTRAINT  =     1592.3703
 EAMBER  =  -401429.9464
 NMR restraints: Bond =    0.000   Angle =     0.000   Torsion =     2.155
===============================================================================


   NSTEP       ENERGY          RMS            GMAX         NAME    NUMBER
   4500      -4.0006E+05     1.9933E-01     2.0666E+01     C2      13520

 BOND    =    25018.4158  ANGLE   =     3494.7500  DIHED      =    11280.6851
 VDWAALS =    48350.1055  EEL     =  -413777.6002  HBOND      =        0.0000
 1-4 VDW =     4124.3862  1-4 EEL =   -80149.0407  RESTRAINT  =     1595.3669
 EAMBER  =  -401658.2982
 NMR restraints: Bond =    0.000   Angle =     0.000   Torsion =     1.807
===============================================================================


   NSTEP       ENERGY          RMS            GMAX         NAME    NUMBER
   4600      -4.0033E+05     2.0483E-01     2.7078E+01     C21      6352

 BOND    =    25050.2850  ANGLE   =     3485.1521  DIHED      =    11259.5378
 VDWAALS =    48443.1882  EEL     =  -414129.1785  HBOND      =        0.0000
 1-4 VDW =     4121.6851  1-4 EEL =   -80157.1433  RESTRAINT  =     1597.0924
 EAMBER  =  -401926.4736
 NMR restraints: Bond =    0.000   Angle =     0.000   Torsion =     1.766
===============================================================================


   NSTEP       ENERGY          RMS            GMAX         NAME    NUMBER
   4700      -4.0068E+05     2.5982E-01     2.7237E+01     C2       9390

 BOND    =    25088.5534  ANGLE   =     3473.4838  DIHED      =    11227.9731
 VDWAALS =    48540.9767  EEL     =  -414599.1831  HBOND      =        0.0000
 1-4 VDW =     4113.0875  1-4 EEL =   -80118.9139  RESTRAINT  =     1597.9481
 EAMBER  =  -402274.0225
 NMR restraints: Bond =    0.000   Angle =     0.000   Torsion =     2.209
===============================================================================


   NSTEP       ENERGY          RMS            GMAX         NAME    NUMBER
   4800      -4.0086E+05     1.7744E-01     2.5951E+01     C2       7384

 BOND    =    25101.2064  ANGLE   =     3466.5979  DIHED      =    11213.0396
 VDWAALS =    48594.1962  EEL     =  -414831.9957  HBOND      =        0.0000
 1-4 VDW =     4110.0333  1-4 EEL =   -80110.6378  RESTRAINT  =     1598.3875
 EAMBER  =  -402457.5603
 NMR restraints: Bond =    0.000   Angle =     0.000   Torsion =     1.759
===============================================================================


   NSTEP       ENERGY          RMS            GMAX         NAME    NUMBER
   4900      -4.0119E+05     3.0083E-01     5.6699E+01     C21     19214

 BOND    =    25138.5805  ANGLE   =     3453.8488  DIHED      =    11189.4278
 VDWAALS =    48715.1499  EEL     =  -415281.7824  HBOND      =        0.0000
 1-4 VDW =     4105.4703  1-4 EEL =   -80108.2214  RESTRAINT  =     1600.3733
 EAMBER  =  -402787.5264
 NMR restraints: Bond =    0.000   Angle =     0.000   Torsion =     1.862
===============================================================================


   NSTEP       ENERGY          RMS            GMAX         NAME    NUMBER
   5000      -4.0137E+05     1.3968E-01     1.2695E+01     C2      19184

 BOND    =    25152.3627  ANGLE   =     3444.9891  DIHED      =    11179.4432
 VDWAALS =    48736.2642  EEL     =  -415472.1904  HBOND      =        0.0000
 1-4 VDW =     4104.7582  1-4 EEL =   -80121.4773  RESTRAINT  =     1601.2722
 EAMBER  =  -402975.8504
 NMR restraints: Bond =    0.000   Angle =     0.000   Torsion =     1.716
===============================================================================


  Maximum number of minimization cycles reached.


                    FINAL RESULTS


   NSTEP       ENERGY          RMS            GMAX         NAME    NUMBER
   5000      -4.0137E+05     1.3968E-01     1.2695E+01     C2      19184

 BOND    =    25152.3627  ANGLE   =     3444.9891  DIHED      =    11179.4432
 VDWAALS =    48736.2642  EEL     =  -415472.1904  HBOND      =        0.0000
 1-4 VDW =     4104.7582  1-4 EEL =   -80121.4773  RESTRAINT  =     1601.2722
 EAMBER  =  -402975.8504
 NMR restraints: Bond =    0.000   Angle =     0.000   Torsion =     1.716
===============================================================================
 ------------------------------------------------------------------------------


 Final Restraint Analysis for coords: min.rst7                                


 Restraints, deviations, and energy contributions:    pencut =    0.10

 ------------------------------------------------------------------------------
     First atom        Last atom    curr. value target deviation  penalty
 ------------------------------------------------------------------------------
  C3   PC   305 --  C2   PC   305:  124.026  122.500    1.526    0.177 t
  C3   PC   545 --  C2   PC   545:  123.779  122.500    1.279    0.125 t
  C3   PC   911 --  C2   PC   911:  124.425  122.500    1.925    0.282 t
                                       Total torsion  penalty:      1.716
|                               RMS deviation from ideal bonds :      0.0205
|                               RMS deviation from ideal angles:      1.852
 ------------------------------------------------------------------------------
--------------------------------------------------------------------------------
   5.  TIMINGS
--------------------------------------------------------------------------------

|  NonSetup CPU Time in Major Routines:
|
|     Routine           Sec        %
|     ------------------------------
|     Nonbond        1858.97   94.59
|     Bond              5.95    0.30
|     Angle            16.26    0.83
|     Dihedral         71.90    3.66
|     Shake             0.00    0.00
|     Other            12.24    0.62
|     ------------------------------
|     Total          1965.33

|  PME Nonbond Pairlist CPU Time:
|
|     Routine              Sec        %
|     ---------------------------------
|     Set Up Cit           0.44    0.02
|     Build List          42.35    2.15
|     ---------------------------------
|     Total               42.79    2.18

|  PME Direct Force CPU Time:
|
|     Routine              Sec        %
|     ---------------------------------
|     NonBonded Calc    1440.99   73.32
|     Exclude Masked      30.05    1.53
|     Other               12.72    0.65
|     ---------------------------------
|     Total             1483.76   75.50

|  PME Reciprocal Force CPU Time:
|
|     Routine              Sec        %
|     ---------------------------------
|     1D bspline          38.17    1.94
|     Grid Charges        42.99    2.19
|     Scalar Sum          41.61    2.12
|     Gradient Sum        48.94    2.49
|     FFT                159.25    8.10
|     ---------------------------------
|     Total              330.96   16.84

|  Setup CPU time:            0.91 seconds
|  NonSetup CPU time:      1965.33 seconds
|  Total CPU time:         1966.24 seconds     0.55 hours

|  Setup wall time:           1    seconds
|  NonSetup wall time:     1966    seconds
|  Total wall time:        1967    seconds     0.55 hours
