# Supplementary material for: Intermolecular Interactions in G Protein-Coupled Receptor Allosteric Sites at the Membrane Interface from Molecular Dynamics Simulations and Quantum Chemical Calculations
Source: J Chem Inf Model. 2022 Sep 30;62(19):4736–47. doi: 10.1021/acs.jcim.2c00788 (PMC9554917; doi:10.1021/acs.jcim.2c00788)
Supplement: Supplementary file 2 — ci2c00788_si_002.zip [file ci2c00788_si_002.zip › MD_simulations_inputs/C5aR1_MD_simulations_inputs/dmpc_6c1q/step6.1_equilibration.mdout]

          -------------------------------------------------------
          Amber 20 PMEMD                              2020
          -------------------------------------------------------

| PMEMD implementation of SANDER, Release 18

|  Compiled date/time: Tue Apr 28 02:19:54 2020
| Run on 12/09/2021 at 23:41:47

|   Executable path: /usr/local/amber20_src/bin/pmemd.cuda
| Working directory: /home/tianyiding/amber/C5ar1-6c1q-9p2-dmpc/amber
|          Hostname: Unknown
  [-O]verwriting output

File Assignments:
|   MDIN: step6.1_equilibration.mdin                                            
|  MDOUT: step6.1_equilibration.mdout                                           
| INPCRD: min.rst7                                                              
|   PARM: step5_input.parm7                                                     
| RESTRT: step6.1_equilibration.rst7                                            
|   REFC: step5_input.rst7                                                      
|  MDVEL: mdvel                                                                 
|   MDEN: mden                                                                  
|  MDCRD: step6.1_equilibration.nc                                              
| MDINFO: eq01.mdinfo                                                           
|  MDFRC: mdfrc                                                                 


 Here is the input file:

A NVT simulation for common production-level simulations                       
 &cntrl                                                                        
    imin=0,        ! No minimization                                           
    irest=0,       ! This is NOT a restart of an old MD simulation             
    ntx=1,         ! So our inpcrd file has no velocities                      
                                                                               
    ! Temperature control                                                      
    ntt=3,         ! Langevin dynamics                                         
    gamma_ln=1.0,  ! Friction coefficient (ps^-1)                              
    tempi=310,   ! Initial temp -- give it some small random velocities        
    temp0=310,   ! Target temperature                                          
                                                                               
    ! Potential energy control                                                 
    cut=9.0,       ! nonbonded cutoff, in angstroms                            
                                                                               
    ! MD settings                                                              
    nstlim=125000, ! 125K steps, 125 ps total                                  
    dt=0.001,      ! time step (ps)                                            
                                                                               
    ! SHAKE                                                                    
    ntc=2,         ! Constrain bonds containing hydrogen                       
    ntf=2,         ! Do not calculate forces of bonds containing hydrogen      
                                                                               
    ! Control how often information is printed                                 
    ntpr=1000,     ! Print energies every 1000 steps                           
    ntwx=5000,     ! Print coordinates every 5000 steps to the trajectory      
    ntwr=10000,    ! Print a restart file every 10K steps (can be less frequent
!   ntwv=-1,       ! Uncomment to also print velocities to trajectory          
!   ntwf=-1,       ! Uncomment to also print forces to trajectory              
    ntxo=2,        ! Write NetCDF format                                       
    ioutfm=1,      ! Write NetCDF format (always do this!)                     
                                                                               
    ! Wrap coordinates when printing them to the same unit cell                
    iwrap=0,                                                                   
                                                                               
    ! Restraint options                                                        
    ntr=1,         ! Positional restraints for proteins, sugars, ligands, and l
    nmropt=1,      ! Dihedral restraints for sugars and lipids                 
                                                                               
    ! Set water atom/residue names for SETTLE recognition                      
    watnam='WAT',  ! Water residues are named WAT                              
    owtnm='O',     ! Water oxygens are named O                                 
 /                                                                             
                                                                               
 &wt                                                                           
    type='END'                                                                 
 /                                                                             
DISANG=step6.1_equilibration.rest                                              
LISTIN=POUT                                                                    
LISTOUT=POUT                                                                   
&end                                                                           
Protein posres                                                                 
10.0                                                                           
RES 1 293 294 294                                                              
END                                                                            
Membrane posres                                                                
2.5                                                                            
FIND                                                                           
P31 * * PC                                                                     
SEARCH                                                                         
RES 1 25579                                                                    
END                                                                            
END                                                                            
                                                                               


Note: ig = -1. Setting random seed to     9541 based on wallclock time in 
      microseconds.
| irandom = 1, using AMBER's internal random number generator (default).
 
|--------------------- INFORMATION ----------------------
| GPU (CUDA) Version of PMEMD in use: NVIDIA GPU IN USE.
|                    Version 18.0.0
| 
|                      03/25/2018
| 
| Implementation by:
|                    Ross C. Walker     (SDSC)
|                    Scott Le Grand     (nVIDIA)
| 
| Version 18 performance extensions by:
|                    David Cerutti     (Rutgers)
| 
| Precision model in use:
|      [SPFP] - Single Precision Forces, 64-bit Fixed Point
|               Accumulation. (Default)
| 
|--------------------------------------------------------
 
|----------------- CITATION INFORMATION -----------------
|
|    When publishing work that utilized the CUDA version
|    of AMBER, please cite the following in addition to
|    the regular AMBER citations:
|
|  - Romelia Salomon-Ferrer; Andreas W. Goetz; Duncan
|    Poole; Scott Le Grand; Ross C. Walker "Routine
|    microsecond molecular dynamics simulations with
|    AMBER - Part II: Particle Mesh Ewald", J. Chem.
|    Theory Comput., 2013, 9 (9), pp3878-3888,
|    DOI: 10.1021/ct400314y.
|
|  - Andreas W. Goetz; Mark J. Williamson; Dong Xu;
|    Duncan Poole; Scott Le Grand; Ross C. Walker
|    "Routine microsecond molecular dynamics simulations
|    with AMBER - Part I: Generalized Born", J. Chem.
|    Theory Comput., 2012, 8 (5), pp1542-1555.
|
|  - Scott Le Grand; Andreas W. Goetz; Ross C. Walker
|    "SPFP: Speed without compromise - a mixed precision
|    model for GPU accelerated molecular dynamics
|    simulations.", Comp. Phys. Comm., 2013, 184
|    pp374-380, DOI: 10.1016/j.cpc.2012.09.022
|
|--------------------------------------------------------
 
|------------------- GPU DEVICE INFO --------------------
|
|            CUDA_VISIBLE_DEVICES: not set
|   CUDA Capable Devices Detected:      2
|           CUDA Device ID in use:      0
|                CUDA Device Name: NVIDIA GeForce GTX 1080 Ti
|     CUDA Device Global Mem Size:  11178 MB
| CUDA Device Num Multiprocessors:     28
|           CUDA Device Core Freq:   1.67 GHz
|
|--------------------------------------------------------
 
 
| Conditional Compilation Defines Used:
| PUBFFT
| BINTRAJ
| CUDA
| EMIL

| Largest sphere to fit in unit cell has radius =    50.067

| New format PARM file being parsed.
| Version =    1.000 Date = 12/03/21 Time = 09:45:52

| Note: 1-4 EEL scale factors are being read from the topology file.

| Note: 1-4 VDW scale factors are being read from the topology file.
| Duplicated    0 dihedrals

| Duplicated    0 dihedrals

--------------------------------------------------------------------------------
   1.  RESOURCE   USE: 
--------------------------------------------------------------------------------

 getting box info from netcdf restart file
 NATOM  =  110504 NTYPES =      33 NBONH =   95293 MBONA  =   14859
 NTHETH =   53361 MTHETA =   17964 NPHIH =   86747 MPHIA  =   53616
 NHPARM =       0 NPARM  =       0 NNB   =  306254 NRES   =   25579
 NBONA  =   14859 NTHETA =   17964 NPHIA =   53616 NUMBND =     101
 NUMANG =     216 NPTRA  =     443 NATYP =       0 NPHB   =       0
 IFBOX  =       1 NMXRS  =      78 IFCAP =       0 NEXTRA =       0
 NCOPY  =       0

| Coordinate Index Table dimensions:    20   20   23
| Direct force subcell size =     5.0067    5.0067    5.1422

     BOX TYPE: RECTILINEAR

--------------------------------------------------------------------------------
   2.  CONTROL  DATA  FOR  THE  RUN
--------------------------------------------------------------------------------

                                                                                

General flags:
     imin    =       0, nmropt  =       1

Nature and format of input:
     ntx     =       1, irest   =       0, ntrx    =       1

Nature and format of output:
     ntxo    =       2, ntpr    =    1000, ntrx    =       1, ntwr    =   10000
     iwrap   =       0, ntwx    =    5000, ntwv    =       0, ntwe    =       0
     ioutfm  =       1, ntwprt  =       0, idecomp =       0, rbornstat=      0

Potential function:
     ntf     =       2, ntb     =       1, igb     =       0, nsnb    =      25
     ipol    =       0, gbsa    =       0, iesp    =       0
     dielc   =   1.00000, cut     =   9.00000, intdiel =   1.00000

Frozen or restrained atoms:
     ibelly  =       0, ntr     =       1
     restraint_wt =   0.00000

Molecular dynamics:
     nstlim  =    125000, nscm    =         0, nrespa  =         1
     t       =   0.00000, dt      =   0.00100, vlimit  =  -1.00000

Langevin dynamics temperature regulation:
     ig      =    9541
     temp0   = 310.00000, tempi   = 310.00000, gamma_ln=   1.00000

SHAKE:
     ntc     =       2, jfastw  =       0
     tol     =   0.00001

NMR refinement options:
     iscale  =       0, noeskp  =       1, ipnlty  =       1, mxsub   =       1
     scalm   = 100.00000, pencut  =   0.10000, tausw   =   0.10000

| Intermolecular bonds treatment:
|     no_intermolecular_bonds =       1

| Energy averages sample interval:
|     ene_avg_sampling =    1000

Ewald parameters:
     verbose =       0, ew_type =       0, nbflag  =       1, use_pme =       1
     vdwmeth =       1, eedmeth =       1, netfrc  =       1
     Box X =  100.133   Box Y =  100.133   Box Z =  118.270
     Alpha =   90.000   Beta  =   90.000   Gamma =   90.000
     NFFT1 =  108       NFFT2 =  108       NFFT3 =  128
     Cutoff=    9.000   Tol   =0.100E-04
     Ewald Coefficient =  0.30768
     Interpolation order =    4

    LOADING THE CONSTRAINED ATOMS AS GROUPS


   5.  REFERENCE ATOM COORDINATES

                                                                                  
    ----- READING GROUP     1; TITLE:
 Protein posres                                                              

     GROUP    1 HAS HARMONIC CONSTRAINTS    10.00000
 GRP    1 RES    1 TO   293
 GRP    1 RES  294 TO   294
      Number of atoms in this group  =  4859
    ----- READING GROUP     2; TITLE:
 Membrane posres                                                             

     GROUP    2 HAS HARMONIC CONSTRAINTS     2.50000
      ALL ATOMS THAT MEET 1 OF THE FOLLOWING SPECIFICATIONS WILL BE INCLUDED IN GROUP BELOW

      GRAPH NAME  = P31   SYMBOL  = *     TREE SYMBOL  = *     RESIDUE TYPE  = PC  

 GRP    2 RES    1 TO 25579
      Number of atoms in this group  =   276
    ----- END OF GROUP READ -----

--------------------------------------------------------------------------------
   3.  ATOMIC COORDINATES AND VELOCITIES
--------------------------------------------------------------------------------

                                                                                
 begin time read from input coords =     0.000 ps


           Begin reading energy term weight changes/NMR restraints
 WEIGHT CHANGES:
                         ** No weight changes given **

 RESTRAINTS:
 Requested file redirections:
  DISANG    = step6.1_equilibration.rest
  LISTIN    = POUT
  LISTOUT   = POUT
 Restraints will be read from file: step6.1_equilibration.rest
Here are comments from the DISANG input file:

******
 C1  ( 4903)-C3  ( 4908)-C2  ( 4906)-O21 ( 4935)    NSTEP1=     0 NSTEP2=     0
R1 = 107.500 R2 = 117.500 R3 = 122.500 R4 = 132.500 RK2 = 250.000 RK3 =  250.000
 Rcurr:  118.179  Rcurr-(R2+R3)/2:    1.821  MIN(Rcurr-R2,Rcurr-R3):    0.000
******
 C1  ( 5021)-C3  ( 5026)-C2  ( 5024)-O21 ( 5053)    NSTEP1=     0 NSTEP2=     0
R1 = 107.500 R2 = 117.500 R3 = 122.500 R4 = 132.500 RK2 = 250.000 RK3 =  250.000
 Rcurr:  122.506  Rcurr-(R2+R3)/2:    2.506  MIN(Rcurr-R2,Rcurr-R3):    0.006
******
 C1  ( 5139)-C3  ( 5144)-C2  ( 5142)-O21 ( 5171)    NSTEP1=     0 NSTEP2=     0
R1 = 107.500 R2 = 117.500 R3 = 122.500 R4 = 132.500 RK2 = 250.000 RK3 =  250.000
 Rcurr:  122.060  Rcurr-(R2+R3)/2:    2.060  MIN(Rcurr-R2,Rcurr-R3):    0.000
******
 C1  ( 5257)-C3  ( 5262)-C2  ( 5260)-O21 ( 5289)    NSTEP1=     0 NSTEP2=     0
R1 = 107.500 R2 = 117.500 R3 = 122.500 R4 = 132.500 RK2 = 250.000 RK3 =  250.000
 Rcurr:  124.026  Rcurr-(R2+R3)/2:    4.026  MIN(Rcurr-R2,Rcurr-R3):    1.526
******
 C1  ( 5375)-C3  ( 5380)-C2  ( 5378)-O21 ( 5407)    NSTEP1=     0 NSTEP2=     0
R1 = 107.500 R2 = 117.500 R3 = 122.500 R4 = 132.500 RK2 = 250.000 RK3 =  250.000
 Rcurr:  122.646  Rcurr-(R2+R3)/2:    2.646  MIN(Rcurr-R2,Rcurr-R3):    0.146
******
 C1  ( 5493)-C3  ( 5498)-C2  ( 5496)-O21 ( 5525)    NSTEP1=     0 NSTEP2=     0
R1 = 107.500 R2 = 117.500 R3 = 122.500 R4 = 132.500 RK2 = 250.000 RK3 =  250.000
 Rcurr:  122.822  Rcurr-(R2+R3)/2:    2.822  MIN(Rcurr-R2,Rcurr-R3):    0.322
******
 C1  ( 5611)-C3  ( 5616)-C2  ( 5614)-O21 ( 5643)    NSTEP1=     0 NSTEP2=     0
R1 = 107.500 R2 = 117.500 R3 = 122.500 R4 = 132.500 RK2 = 250.000 RK3 =  250.000
 Rcurr:  120.327  Rcurr-(R2+R3)/2:    0.327  MIN(Rcurr-R2,Rcurr-R3):    0.000
******
 C1  ( 5729)-C3  ( 5734)-C2  ( 5732)-O21 ( 5761)    NSTEP1=     0 NSTEP2=     0
R1 = 107.500 R2 = 117.500 R3 = 122.500 R4 = 132.500 RK2 = 250.000 RK3 =  250.000
 Rcurr:  119.130  Rcurr-(R2+R3)/2:    0.870  MIN(Rcurr-R2,Rcurr-R3):    0.000
******
 C1  ( 5847)-C3  ( 5852)-C2  ( 5850)-O21 ( 5879)    NSTEP1=     0 NSTEP2=     0
R1 = 107.500 R2 = 117.500 R3 = 122.500 R4 = 132.500 RK2 = 250.000 RK3 =  250.000
 Rcurr:  122.546  Rcurr-(R2+R3)/2:    2.546  MIN(Rcurr-R2,Rcurr-R3):    0.046
******
 C1  ( 5965)-C3  ( 5970)-C2  ( 5968)-O21 ( 5997)    NSTEP1=     0 NSTEP2=     0
R1 = 107.500 R2 = 117.500 R3 = 122.500 R4 = 132.500 RK2 = 250.000 RK3 =  250.000
 Rcurr:  120.954  Rcurr-(R2+R3)/2:    0.954  MIN(Rcurr-R2,Rcurr-R3):    0.000
******
 C1  ( 6083)-C3  ( 6088)-C2  ( 6086)-O21 ( 6115)    NSTEP1=     0 NSTEP2=     0
R1 = 107.500 R2 = 117.500 R3 = 122.500 R4 = 132.500 RK2 = 250.000 RK3 =  250.000
 Rcurr:  123.153  Rcurr-(R2+R3)/2:    3.153  MIN(Rcurr-R2,Rcurr-R3):    0.653
******
 C1  ( 6201)-C3  ( 6206)-C2  ( 6204)-O21 ( 6233)    NSTEP1=     0 NSTEP2=     0
R1 = 107.500 R2 = 117.500 R3 = 122.500 R4 = 132.500 RK2 = 250.000 RK3 =  250.000
 Rcurr:  123.354  Rcurr-(R2+R3)/2:    3.354  MIN(Rcurr-R2,Rcurr-R3):    0.854
******
 C1  ( 6319)-C3  ( 6324)-C2  ( 6322)-O21 ( 6351)    NSTEP1=     0 NSTEP2=     0
R1 = 107.500 R2 = 117.500 R3 = 122.500 R4 = 132.500 RK2 = 250.000 RK3 =  250.000
 Rcurr:  122.959  Rcurr-(R2+R3)/2:    2.959  MIN(Rcurr-R2,Rcurr-R3):    0.459
******
 C1  ( 6437)-C3  ( 6442)-C2  ( 6440)-O21 ( 6469)    NSTEP1=     0 NSTEP2=     0
R1 = 107.500 R2 = 117.500 R3 = 122.500 R4 = 132.500 RK2 = 250.000 RK3 =  250.000
 Rcurr:  120.659  Rcurr-(R2+R3)/2:    0.659  MIN(Rcurr-R2,Rcurr-R3):    0.000
******
 C1  ( 6555)-C3  ( 6560)-C2  ( 6558)-O21 ( 6587)    NSTEP1=     0 NSTEP2=     0
R1 = 107.500 R2 = 117.500 R3 = 122.500 R4 = 132.500 RK2 = 250.000 RK3 =  250.000
 Rcurr:  117.365  Rcurr-(R2+R3)/2:    2.635  MIN(Rcurr-R2,Rcurr-R3):    0.135
******
 C1  ( 6673)-C3  ( 6678)-C2  ( 6676)-O21 ( 6705)    NSTEP1=     0 NSTEP2=     0
R1 = 107.500 R2 = 117.500 R3 = 122.500 R4 = 132.500 RK2 = 250.000 RK3 =  250.000
 Rcurr:  121.102  Rcurr-(R2+R3)/2:    1.102  MIN(Rcurr-R2,Rcurr-R3):    0.000
******
 C1  ( 6791)-C3  ( 6796)-C2  ( 6794)-O21 ( 6823)    NSTEP1=     0 NSTEP2=     0
R1 = 107.500 R2 = 117.500 R3 = 122.500 R4 = 132.500 RK2 = 250.000 RK3 =  250.000
 Rcurr:  122.768  Rcurr-(R2+R3)/2:    2.768  MIN(Rcurr-R2,Rcurr-R3):    0.268
******
 C1  ( 6909)-C3  ( 6914)-C2  ( 6912)-O21 ( 6941)    NSTEP1=     0 NSTEP2=     0
R1 = 107.500 R2 = 117.500 R3 = 122.500 R4 = 132.500 RK2 = 250.000 RK3 =  250.000
 Rcurr:  122.548  Rcurr-(R2+R3)/2:    2.548  MIN(Rcurr-R2,Rcurr-R3):    0.048
******
 C1  ( 7027)-C3  ( 7032)-C2  ( 7030)-O21 ( 7059)    NSTEP1=     0 NSTEP2=     0
R1 = 107.500 R2 = 117.500 R3 = 122.500 R4 = 132.500 RK2 = 250.000 RK3 =  250.000
 Rcurr:  122.156  Rcurr-(R2+R3)/2:    2.156  MIN(Rcurr-R2,Rcurr-R3):    0.000
******
 C1  ( 7145)-C3  ( 7150)-C2  ( 7148)-O21 ( 7177)    NSTEP1=     0 NSTEP2=     0
R1 = 107.500 R2 = 117.500 R3 = 122.500 R4 = 132.500 RK2 = 250.000 RK3 =  250.000
 Rcurr:  120.233  Rcurr-(R2+R3)/2:    0.233  MIN(Rcurr-R2,Rcurr-R3):    0.000
******
 C1  ( 7263)-C3  ( 7268)-C2  ( 7266)-O21 ( 7295)    NSTEP1=     0 NSTEP2=     0
R1 = 107.500 R2 = 117.500 R3 = 122.500 R4 = 132.500 RK2 = 250.000 RK3 =  250.000
 Rcurr:  117.460  Rcurr-(R2+R3)/2:    2.540  MIN(Rcurr-R2,Rcurr-R3):    0.040
******
 C1  ( 7381)-C3  ( 7386)-C2  ( 7384)-O21 ( 7413)    NSTEP1=     0 NSTEP2=     0
R1 = 107.500 R2 = 117.500 R3 = 122.500 R4 = 132.500 RK2 = 250.000 RK3 =  250.000
 Rcurr:  123.406  Rcurr-(R2+R3)/2:    3.406  MIN(Rcurr-R2,Rcurr-R3):    0.906
******
 C1  ( 7499)-C3  ( 7504)-C2  ( 7502)-O21 ( 7531)    NSTEP1=     0 NSTEP2=     0
R1 = 107.500 R2 = 117.500 R3 = 122.500 R4 = 132.500 RK2 = 250.000 RK3 =  250.000
 Rcurr:  119.982  Rcurr-(R2+R3)/2:    0.018  MIN(Rcurr-R2,Rcurr-R3):    0.000
******
 C1  ( 7617)-C3  ( 7622)-C2  ( 7620)-O21 ( 7649)    NSTEP1=     0 NSTEP2=     0
R1 = 107.500 R2 = 117.500 R3 = 122.500 R4 = 132.500 RK2 = 250.000 RK3 =  250.000
 Rcurr:  120.327  Rcurr-(R2+R3)/2:    0.327  MIN(Rcurr-R2,Rcurr-R3):    0.000
******
 C1  ( 7735)-C3  ( 7740)-C2  ( 7738)-O21 ( 7767)    NSTEP1=     0 NSTEP2=     0
R1 = 107.500 R2 = 117.500 R3 = 122.500 R4 = 132.500 RK2 = 250.000 RK3 =  250.000
 Rcurr:  117.463  Rcurr-(R2+R3)/2:    2.537  MIN(Rcurr-R2,Rcurr-R3):    0.037
******
 C1  ( 7853)-C3  ( 7858)-C2  ( 7856)-O21 ( 7885)    NSTEP1=     0 NSTEP2=     0
R1 = 107.500 R2 = 117.500 R3 = 122.500 R4 = 132.500 RK2 = 250.000 RK3 =  250.000
 Rcurr:  119.158  Rcurr-(R2+R3)/2:    0.842  MIN(Rcurr-R2,Rcurr-R3):    0.000
******
 C1  ( 7971)-C3  ( 7976)-C2  ( 7974)-O21 ( 8003)    NSTEP1=     0 NSTEP2=     0
R1 = 107.500 R2 = 117.500 R3 = 122.500 R4 = 132.500 RK2 = 250.000 RK3 =  250.000
 Rcurr:  118.966  Rcurr-(R2+R3)/2:    1.034  MIN(Rcurr-R2,Rcurr-R3):    0.000
******
 C1  ( 8089)-C3  ( 8094)-C2  ( 8092)-O21 ( 8121)    NSTEP1=     0 NSTEP2=     0
R1 = 107.500 R2 = 117.500 R3 = 122.500 R4 = 132.500 RK2 = 250.000 RK3 =  250.000
 Rcurr:  122.009  Rcurr-(R2+R3)/2:    2.009  MIN(Rcurr-R2,Rcurr-R3):    0.000
******
 C1  ( 8207)-C3  ( 8212)-C2  ( 8210)-O21 ( 8239)    NSTEP1=     0 NSTEP2=     0
R1 = 107.500 R2 = 117.500 R3 = 122.500 R4 = 132.500 RK2 = 250.000 RK3 =  250.000
 Rcurr:  122.391  Rcurr-(R2+R3)/2:    2.391  MIN(Rcurr-R2,Rcurr-R3):    0.000
******
 C1  ( 8325)-C3  ( 8330)-C2  ( 8328)-O21 ( 8357)    NSTEP1=     0 NSTEP2=     0
R1 = 107.500 R2 = 117.500 R3 = 122.500 R4 = 132.500 RK2 = 250.000 RK3 =  250.000
 Rcurr:  122.611  Rcurr-(R2+R3)/2:    2.611  MIN(Rcurr-R2,Rcurr-R3):    0.111
******
 C1  ( 8443)-C3  ( 8448)-C2  ( 8446)-O21 ( 8475)    NSTEP1=     0 NSTEP2=     0
R1 = 107.500 R2 = 117.500 R3 = 122.500 R4 = 132.500 RK2 = 250.000 RK3 =  250.000
 Rcurr:  122.640  Rcurr-(R2+R3)/2:    2.640  MIN(Rcurr-R2,Rcurr-R3):    0.140
******
 C1  ( 8561)-C3  ( 8566)-C2  ( 8564)-O21 ( 8593)    NSTEP1=     0 NSTEP2=     0
R1 = 107.500 R2 = 117.500 R3 = 122.500 R4 = 132.500 RK2 = 250.000 RK3 =  250.000
 Rcurr:  120.373  Rcurr-(R2+R3)/2:    0.373  MIN(Rcurr-R2,Rcurr-R3):    0.000
******
 C1  ( 8679)-C3  ( 8684)-C2  ( 8682)-O21 ( 8711)    NSTEP1=     0 NSTEP2=     0
R1 = 107.500 R2 = 117.500 R3 = 122.500 R4 = 132.500 RK2 = 250.000 RK3 =  250.000
 Rcurr:  120.476  Rcurr-(R2+R3)/2:    0.476  MIN(Rcurr-R2,Rcurr-R3):    0.000
******
 C1  ( 8797)-C3  ( 8802)-C2  ( 8800)-O21 ( 8829)    NSTEP1=     0 NSTEP2=     0
R1 = 107.500 R2 = 117.500 R3 = 122.500 R4 = 132.500 RK2 = 250.000 RK3 =  250.000
 Rcurr:  122.064  Rcurr-(R2+R3)/2:    2.064  MIN(Rcurr-R2,Rcurr-R3):    0.000
******
 C1  ( 8915)-C3  ( 8920)-C2  ( 8918)-O21 ( 8947)    NSTEP1=     0 NSTEP2=     0
R1 = 107.500 R2 = 117.500 R3 = 122.500 R4 = 132.500 RK2 = 250.000 RK3 =  250.000
 Rcurr:  122.730  Rcurr-(R2+R3)/2:    2.730  MIN(Rcurr-R2,Rcurr-R3):    0.230
******
 C1  ( 9033)-C3  ( 9038)-C2  ( 9036)-O21 ( 9065)    NSTEP1=     0 NSTEP2=     0
R1 = 107.500 R2 = 117.500 R3 = 122.500 R4 = 132.500 RK2 = 250.000 RK3 =  250.000
 Rcurr:  123.193  Rcurr-(R2+R3)/2:    3.193  MIN(Rcurr-R2,Rcurr-R3):    0.693
******
 C1  ( 9151)-C3  ( 9156)-C2  ( 9154)-O21 ( 9183)    NSTEP1=     0 NSTEP2=     0
R1 = 107.500 R2 = 117.500 R3 = 122.500 R4 = 132.500 RK2 = 250.000 RK3 =  250.000
 Rcurr:  119.327  Rcurr-(R2+R3)/2:    0.673  MIN(Rcurr-R2,Rcurr-R3):    0.000
******
 C1  ( 9269)-C3  ( 9274)-C2  ( 9272)-O21 ( 9301)    NSTEP1=     0 NSTEP2=     0
R1 = 107.500 R2 = 117.500 R3 = 122.500 R4 = 132.500 RK2 = 250.000 RK3 =  250.000
 Rcurr:  117.622  Rcurr-(R2+R3)/2:    2.378  MIN(Rcurr-R2,Rcurr-R3):    0.000
******
 C1  ( 9387)-C3  ( 9392)-C2  ( 9390)-O21 ( 9419)    NSTEP1=     0 NSTEP2=     0
R1 = 107.500 R2 = 117.500 R3 = 122.500 R4 = 132.500 RK2 = 250.000 RK3 =  250.000
 Rcurr:  120.977  Rcurr-(R2+R3)/2:    0.977  MIN(Rcurr-R2,Rcurr-R3):    0.000
******
 C1  ( 9505)-C3  ( 9510)-C2  ( 9508)-O21 ( 9537)    NSTEP1=     0 NSTEP2=     0
R1 = 107.500 R2 = 117.500 R3 = 122.500 R4 = 132.500 RK2 = 250.000 RK3 =  250.000
 Rcurr:  119.644  Rcurr-(R2+R3)/2:    0.356  MIN(Rcurr-R2,Rcurr-R3):    0.000
******
 C1  ( 9623)-C3  ( 9628)-C2  ( 9626)-O21 ( 9655)    NSTEP1=     0 NSTEP2=     0
R1 = 107.500 R2 = 117.500 R3 = 122.500 R4 = 132.500 RK2 = 250.000 RK3 =  250.000
 Rcurr:  122.967  Rcurr-(R2+R3)/2:    2.967  MIN(Rcurr-R2,Rcurr-R3):    0.467
******
 C1  ( 9741)-C3  ( 9746)-C2  ( 9744)-O21 ( 9773)    NSTEP1=     0 NSTEP2=     0
R1 = 107.500 R2 = 117.500 R3 = 122.500 R4 = 132.500 RK2 = 250.000 RK3 =  250.000
 Rcurr:  119.286  Rcurr-(R2+R3)/2:    0.714  MIN(Rcurr-R2,Rcurr-R3):    0.000
******
 C1  ( 9859)-C3  ( 9864)-C2  ( 9862)-O21 ( 9891)    NSTEP1=     0 NSTEP2=     0
R1 = 107.500 R2 = 117.500 R3 = 122.500 R4 = 132.500 RK2 = 250.000 RK3 =  250.000
 Rcurr:  118.533  Rcurr-(R2+R3)/2:    1.467  MIN(Rcurr-R2,Rcurr-R3):    0.000
******
 C1  ( 9977)-C3  ( 9982)-C2  ( 9980)-O21 (10009)    NSTEP1=     0 NSTEP2=     0
R1 = 107.500 R2 = 117.500 R3 = 122.500 R4 = 132.500 RK2 = 250.000 RK3 =  250.000
 Rcurr:  119.976  Rcurr-(R2+R3)/2:    0.024  MIN(Rcurr-R2,Rcurr-R3):    0.000
******
 C1  (10095)-C3  (10100)-C2  (10098)-O21 (10127)    NSTEP1=     0 NSTEP2=     0
R1 = 107.500 R2 = 117.500 R3 = 122.500 R4 = 132.500 RK2 = 250.000 RK3 =  250.000
 Rcurr:  117.755  Rcurr-(R2+R3)/2:    2.245  MIN(Rcurr-R2,Rcurr-R3):    0.000
******
 C1  (10213)-C3  (10218)-C2  (10216)-O21 (10245)    NSTEP1=     0 NSTEP2=     0
R1 = 107.500 R2 = 117.500 R3 = 122.500 R4 = 132.500 RK2 = 250.000 RK3 =  250.000
 Rcurr:  120.346  Rcurr-(R2+R3)/2:    0.346  MIN(Rcurr-R2,Rcurr-R3):    0.000
******
 C1  (10331)-C3  (10336)-C2  (10334)-O21 (10363)    NSTEP1=     0 NSTEP2=     0
R1 = 107.500 R2 = 117.500 R3 = 122.500 R4 = 132.500 RK2 = 250.000 RK3 =  250.000
 Rcurr:  121.917  Rcurr-(R2+R3)/2:    1.917  MIN(Rcurr-R2,Rcurr-R3):    0.000
******
 C1  (10449)-C3  (10454)-C2  (10452)-O21 (10481)    NSTEP1=     0 NSTEP2=     0
R1 = 107.500 R2 = 117.500 R3 = 122.500 R4 = 132.500 RK2 = 250.000 RK3 =  250.000
 Rcurr:  119.962  Rcurr-(R2+R3)/2:    0.038  MIN(Rcurr-R2,Rcurr-R3):    0.000
******
 C1  (10567)-C3  (10572)-C2  (10570)-O21 (10599)    NSTEP1=     0 NSTEP2=     0
R1 = 107.500 R2 = 117.500 R3 = 122.500 R4 = 132.500 RK2 = 250.000 RK3 =  250.000
 Rcurr:  117.464  Rcurr-(R2+R3)/2:    2.536  MIN(Rcurr-R2,Rcurr-R3):    0.036
******
 C1  (10685)-C3  (10690)-C2  (10688)-O21 (10717)    NSTEP1=     0 NSTEP2=     0
R1 = 107.500 R2 = 117.500 R3 = 122.500 R4 = 132.500 RK2 = 250.000 RK3 =  250.000
 Rcurr:  121.137  Rcurr-(R2+R3)/2:    1.137  MIN(Rcurr-R2,Rcurr-R3):    0.000
******
 C1  (10803)-C3  (10808)-C2  (10806)-O21 (10835)    NSTEP1=     0 NSTEP2=     0
R1 = 107.500 R2 = 117.500 R3 = 122.500 R4 = 132.500 RK2 = 250.000 RK3 =  250.000
 Rcurr:  117.626  Rcurr-(R2+R3)/2:    2.374  MIN(Rcurr-R2,Rcurr-R3):    0.000
******
 C1  (10921)-C3  (10926)-C2  (10924)-O21 (10953)    NSTEP1=     0 NSTEP2=     0
R1 = 107.500 R2 = 117.500 R3 = 122.500 R4 = 132.500 RK2 = 250.000 RK3 =  250.000
 Rcurr:  119.348  Rcurr-(R2+R3)/2:    0.652  MIN(Rcurr-R2,Rcurr-R3):    0.000
******
 C1  (11039)-C3  (11044)-C2  (11042)-O21 (11071)    NSTEP1=     0 NSTEP2=     0
R1 = 107.500 R2 = 117.500 R3 = 122.500 R4 = 132.500 RK2 = 250.000 RK3 =  250.000
 Rcurr:  122.222  Rcurr-(R2+R3)/2:    2.222  MIN(Rcurr-R2,Rcurr-R3):    0.000
******
 C1  (11157)-C3  (11162)-C2  (11160)-O21 (11189)    NSTEP1=     0 NSTEP2=     0
R1 = 107.500 R2 = 117.500 R3 = 122.500 R4 = 132.500 RK2 = 250.000 RK3 =  250.000
 Rcurr:  118.617  Rcurr-(R2+R3)/2:    1.383  MIN(Rcurr-R2,Rcurr-R3):    0.000
******
 C1  (11275)-C3  (11280)-C2  (11278)-O21 (11307)    NSTEP1=     0 NSTEP2=     0
R1 = 107.500 R2 = 117.500 R3 = 122.500 R4 = 132.500 RK2 = 250.000 RK3 =  250.000
 Rcurr:  119.278  Rcurr-(R2+R3)/2:    0.722  MIN(Rcurr-R2,Rcurr-R3):    0.000
******
 C1  (11393)-C3  (11398)-C2  (11396)-O21 (11425)    NSTEP1=     0 NSTEP2=     0
R1 = 107.500 R2 = 117.500 R3 = 122.500 R4 = 132.500 RK2 = 250.000 RK3 =  250.000
 Rcurr:  120.382  Rcurr-(R2+R3)/2:    0.382  MIN(Rcurr-R2,Rcurr-R3):    0.000
******
 C1  (11511)-C3  (11516)-C2  (11514)-O21 (11543)    NSTEP1=     0 NSTEP2=     0
R1 = 107.500 R2 = 117.500 R3 = 122.500 R4 = 132.500 RK2 = 250.000 RK3 =  250.000
 Rcurr:  120.781  Rcurr-(R2+R3)/2:    0.781  MIN(Rcurr-R2,Rcurr-R3):    0.000
******
 C1  (11629)-C3  (11634)-C2  (11632)-O21 (11661)    NSTEP1=     0 NSTEP2=     0
R1 = 107.500 R2 = 117.500 R3 = 122.500 R4 = 132.500 RK2 = 250.000 RK3 =  250.000
 Rcurr:  118.083  Rcurr-(R2+R3)/2:    1.917  MIN(Rcurr-R2,Rcurr-R3):    0.000
******
 C1  (11747)-C3  (11752)-C2  (11750)-O21 (11779)    NSTEP1=     0 NSTEP2=     0
R1 = 107.500 R2 = 117.500 R3 = 122.500 R4 = 132.500 RK2 = 250.000 RK3 =  250.000
 Rcurr:  122.932  Rcurr-(R2+R3)/2:    2.932  MIN(Rcurr-R2,Rcurr-R3):    0.432
******
 C1  (11865)-C3  (11870)-C2  (11868)-O21 (11897)    NSTEP1=     0 NSTEP2=     0
R1 = 107.500 R2 = 117.500 R3 = 122.500 R4 = 132.500 RK2 = 250.000 RK3 =  250.000
 Rcurr:  117.977  Rcurr-(R2+R3)/2:    2.023  MIN(Rcurr-R2,Rcurr-R3):    0.000
******
 C1  (11983)-C3  (11988)-C2  (11986)-O21 (12015)    NSTEP1=     0 NSTEP2=     0
R1 = 107.500 R2 = 117.500 R3 = 122.500 R4 = 132.500 RK2 = 250.000 RK3 =  250.000
 Rcurr:  117.733  Rcurr-(R2+R3)/2:    2.267  MIN(Rcurr-R2,Rcurr-R3):    0.000
******
 C1  (12101)-C3  (12106)-C2  (12104)-O21 (12133)    NSTEP1=     0 NSTEP2=     0
R1 = 107.500 R2 = 117.500 R3 = 122.500 R4 = 132.500 RK2 = 250.000 RK3 =  250.000
 Rcurr:  122.014  Rcurr-(R2+R3)/2:    2.014  MIN(Rcurr-R2,Rcurr-R3):    0.000
******
 C1  (12219)-C3  (12224)-C2  (12222)-O21 (12251)    NSTEP1=     0 NSTEP2=     0
R1 = 107.500 R2 = 117.500 R3 = 122.500 R4 = 132.500 RK2 = 250.000 RK3 =  250.000
 Rcurr:  117.089  Rcurr-(R2+R3)/2:    2.911  MIN(Rcurr-R2,Rcurr-R3):    0.411
******
 C1  (12337)-C3  (12342)-C2  (12340)-O21 (12369)    NSTEP1=     0 NSTEP2=     0
R1 = 107.500 R2 = 117.500 R3 = 122.500 R4 = 132.500 RK2 = 250.000 RK3 =  250.000
 Rcurr:  119.726  Rcurr-(R2+R3)/2:    0.274  MIN(Rcurr-R2,Rcurr-R3):    0.000
******
 C1  (12455)-C3  (12460)-C2  (12458)-O21 (12487)    NSTEP1=     0 NSTEP2=     0
R1 = 107.500 R2 = 117.500 R3 = 122.500 R4 = 132.500 RK2 = 250.000 RK3 =  250.000
 Rcurr:  121.280  Rcurr-(R2+R3)/2:    1.280  MIN(Rcurr-R2,Rcurr-R3):    0.000
******
 C1  (12573)-C3  (12578)-C2  (12576)-O21 (12605)    NSTEP1=     0 NSTEP2=     0
R1 = 107.500 R2 = 117.500 R3 = 122.500 R4 = 132.500 RK2 = 250.000 RK3 =  250.000
 Rcurr:  117.214  Rcurr-(R2+R3)/2:    2.786  MIN(Rcurr-R2,Rcurr-R3):    0.286
******
 C1  (12691)-C3  (12696)-C2  (12694)-O21 (12723)    NSTEP1=     0 NSTEP2=     0
R1 = 107.500 R2 = 117.500 R3 = 122.500 R4 = 132.500 RK2 = 250.000 RK3 =  250.000
 Rcurr:  122.434  Rcurr-(R2+R3)/2:    2.434  MIN(Rcurr-R2,Rcurr-R3):    0.000
******
 C1  (12809)-C3  (12814)-C2  (12812)-O21 (12841)    NSTEP1=     0 NSTEP2=     0
R1 = 107.500 R2 = 117.500 R3 = 122.500 R4 = 132.500 RK2 = 250.000 RK3 =  250.000
 Rcurr:  122.605  Rcurr-(R2+R3)/2:    2.605  MIN(Rcurr-R2,Rcurr-R3):    0.105
******
 C1  (12927)-C3  (12932)-C2  (12930)-O21 (12959)    NSTEP1=     0 NSTEP2=     0
R1 = 107.500 R2 = 117.500 R3 = 122.500 R4 = 132.500 RK2 = 250.000 RK3 =  250.000
 Rcurr:  118.578  Rcurr-(R2+R3)/2:    1.422  MIN(Rcurr-R2,Rcurr-R3):    0.000
******
 C1  (13045)-C3  (13050)-C2  (13048)-O21 (13077)    NSTEP1=     0 NSTEP2=     0
R1 = 107.500 R2 = 117.500 R3 = 122.500 R4 = 132.500 RK2 = 250.000 RK3 =  250.000
 Rcurr:  122.668  Rcurr-(R2+R3)/2:    2.668  MIN(Rcurr-R2,Rcurr-R3):    0.168
******
 C1  (13163)-C3  (13168)-C2  (13166)-O21 (13195)    NSTEP1=     0 NSTEP2=     0
R1 = 107.500 R2 = 117.500 R3 = 122.500 R4 = 132.500 RK2 = 250.000 RK3 =  250.000
 Rcurr:  122.280  Rcurr-(R2+R3)/2:    2.280  MIN(Rcurr-R2,Rcurr-R3):    0.000
******
 C1  (13281)-C3  (13286)-C2  (13284)-O21 (13313)    NSTEP1=     0 NSTEP2=     0
R1 = 107.500 R2 = 117.500 R3 = 122.500 R4 = 132.500 RK2 = 250.000 RK3 =  250.000
 Rcurr:  120.557  Rcurr-(R2+R3)/2:    0.557  MIN(Rcurr-R2,Rcurr-R3):    0.000
******
 C1  (13399)-C3  (13404)-C2  (13402)-O21 (13431)    NSTEP1=     0 NSTEP2=     0
R1 = 107.500 R2 = 117.500 R3 = 122.500 R4 = 132.500 RK2 = 250.000 RK3 =  250.000
 Rcurr:  118.015  Rcurr-(R2+R3)/2:    1.985  MIN(Rcurr-R2,Rcurr-R3):    0.000
******
 C1  (13517)-C3  (13522)-C2  (13520)-O21 (13549)    NSTEP1=     0 NSTEP2=     0
R1 = 107.500 R2 = 117.500 R3 = 122.500 R4 = 132.500 RK2 = 250.000 RK3 =  250.000
 Rcurr:  123.161  Rcurr-(R2+R3)/2:    3.161  MIN(Rcurr-R2,Rcurr-R3):    0.661
******
 C1  (13635)-C3  (13640)-C2  (13638)-O21 (13667)    NSTEP1=     0 NSTEP2=     0
R1 = 107.500 R2 = 117.500 R3 = 122.500 R4 = 132.500 RK2 = 250.000 RK3 =  250.000
 Rcurr:  122.234  Rcurr-(R2+R3)/2:    2.234  MIN(Rcurr-R2,Rcurr-R3):    0.000
******
 C1  (13753)-C3  (13758)-C2  (13756)-O21 (13785)    NSTEP1=     0 NSTEP2=     0
R1 = 107.500 R2 = 117.500 R3 = 122.500 R4 = 132.500 RK2 = 250.000 RK3 =  250.000
 Rcurr:  122.459  Rcurr-(R2+R3)/2:    2.459  MIN(Rcurr-R2,Rcurr-R3):    0.000
******
 C1  (13871)-C3  (13876)-C2  (13874)-O21 (13903)    NSTEP1=     0 NSTEP2=     0
R1 = 107.500 R2 = 117.500 R3 = 122.500 R4 = 132.500 RK2 = 250.000 RK3 =  250.000
 Rcurr:  119.172  Rcurr-(R2+R3)/2:    0.828  MIN(Rcurr-R2,Rcurr-R3):    0.000
******
 C1  (13989)-C3  (13994)-C2  (13992)-O21 (14021)    NSTEP1=     0 NSTEP2=     0
R1 = 107.500 R2 = 117.500 R3 = 122.500 R4 = 132.500 RK2 = 250.000 RK3 =  250.000
 Rcurr:  120.992  Rcurr-(R2+R3)/2:    0.992  MIN(Rcurr-R2,Rcurr-R3):    0.000
******
 C1  (14107)-C3  (14112)-C2  (14110)-O21 (14139)    NSTEP1=     0 NSTEP2=     0
R1 = 107.500 R2 = 117.500 R3 = 122.500 R4 = 132.500 RK2 = 250.000 RK3 =  250.000
 Rcurr:  120.624  Rcurr-(R2+R3)/2:    0.624  MIN(Rcurr-R2,Rcurr-R3):    0.000
******
 C1  (14225)-C3  (14230)-C2  (14228)-O21 (14257)    NSTEP1=     0 NSTEP2=     0
R1 = 107.500 R2 = 117.500 R3 = 122.500 R4 = 132.500 RK2 = 250.000 RK3 =  250.000
 Rcurr:  121.449  Rcurr-(R2+R3)/2:    1.449  MIN(Rcurr-R2,Rcurr-R3):    0.000
******
 C1  (14343)-C3  (14348)-C2  (14346)-O21 (14375)    NSTEP1=     0 NSTEP2=     0
R1 = 107.500 R2 = 117.500 R3 = 122.500 R4 = 132.500 RK2 = 250.000 RK3 =  250.000
 Rcurr:  118.049  Rcurr-(R2+R3)/2:    1.951  MIN(Rcurr-R2,Rcurr-R3):    0.000
******
 C1  (14461)-C3  (14466)-C2  (14464)-O21 (14493)    NSTEP1=     0 NSTEP2=     0
R1 = 107.500 R2 = 117.500 R3 = 122.500 R4 = 132.500 RK2 = 250.000 RK3 =  250.000
 Rcurr:  119.483  Rcurr-(R2+R3)/2:    0.517  MIN(Rcurr-R2,Rcurr-R3):    0.000
******
 C1  (14579)-C3  (14584)-C2  (14582)-O21 (14611)    NSTEP1=     0 NSTEP2=     0
R1 = 107.500 R2 = 117.500 R3 = 122.500 R4 = 132.500 RK2 = 250.000 RK3 =  250.000
 Rcurr:  117.750  Rcurr-(R2+R3)/2:    2.250  MIN(Rcurr-R2,Rcurr-R3):    0.000
******
 C1  (14697)-C3  (14702)-C2  (14700)-O21 (14729)    NSTEP1=     0 NSTEP2=     0
R1 = 107.500 R2 = 117.500 R3 = 122.500 R4 = 132.500 RK2 = 250.000 RK3 =  250.000
 Rcurr:  123.779  Rcurr-(R2+R3)/2:    3.779  MIN(Rcurr-R2,Rcurr-R3):    1.279
******
 C1  (14815)-C3  (14820)-C2  (14818)-O21 (14847)    NSTEP1=     0 NSTEP2=     0
R1 = 107.500 R2 = 117.500 R3 = 122.500 R4 = 132.500 RK2 = 250.000 RK3 =  250.000
 Rcurr:  117.894  Rcurr-(R2+R3)/2:    2.106  MIN(Rcurr-R2,Rcurr-R3):    0.000
******
 C1  (14933)-C3  (14938)-C2  (14936)-O21 (14965)    NSTEP1=     0 NSTEP2=     0
R1 = 107.500 R2 = 117.500 R3 = 122.500 R4 = 132.500 RK2 = 250.000 RK3 =  250.000
 Rcurr:  122.863  Rcurr-(R2+R3)/2:    2.863  MIN(Rcurr-R2,Rcurr-R3):    0.363
******
 C1  (15051)-C3  (15056)-C2  (15054)-O21 (15083)    NSTEP1=     0 NSTEP2=     0
R1 = 107.500 R2 = 117.500 R3 = 122.500 R4 = 132.500 RK2 = 250.000 RK3 =  250.000
 Rcurr:  122.556  Rcurr-(R2+R3)/2:    2.556  MIN(Rcurr-R2,Rcurr-R3):    0.056
******
 C1  (15169)-C3  (15174)-C2  (15172)-O21 (15201)    NSTEP1=     0 NSTEP2=     0
R1 = 107.500 R2 = 117.500 R3 = 122.500 R4 = 132.500 RK2 = 250.000 RK3 =  250.000
 Rcurr:  118.436  Rcurr-(R2+R3)/2:    1.564  MIN(Rcurr-R2,Rcurr-R3):    0.000
******
 C1  (15287)-C3  (15292)-C2  (15290)-O21 (15319)    NSTEP1=     0 NSTEP2=     0
R1 = 107.500 R2 = 117.500 R3 = 122.500 R4 = 132.500 RK2 = 250.000 RK3 =  250.000
 Rcurr:  119.600  Rcurr-(R2+R3)/2:    0.400  MIN(Rcurr-R2,Rcurr-R3):    0.000
******
 C1  (15405)-C3  (15410)-C2  (15408)-O21 (15437)    NSTEP1=     0 NSTEP2=     0
R1 = 107.500 R2 = 117.500 R3 = 122.500 R4 = 132.500 RK2 = 250.000 RK3 =  250.000
 Rcurr:  120.280  Rcurr-(R2+R3)/2:    0.280  MIN(Rcurr-R2,Rcurr-R3):    0.000
******
 C1  (15523)-C3  (15528)-C2  (15526)-O21 (15555)    NSTEP1=     0 NSTEP2=     0
R1 = 107.500 R2 = 117.500 R3 = 122.500 R4 = 132.500 RK2 = 250.000 RK3 =  250.000
 Rcurr:  120.812  Rcurr-(R2+R3)/2:    0.812  MIN(Rcurr-R2,Rcurr-R3):    0.000
******
 C1  (15641)-C3  (15646)-C2  (15644)-O21 (15673)    NSTEP1=     0 NSTEP2=     0
R1 = 107.500 R2 = 117.500 R3 = 122.500 R4 = 132.500 RK2 = 250.000 RK3 =  250.000
 Rcurr:  119.317  Rcurr-(R2+R3)/2:    0.683  MIN(Rcurr-R2,Rcurr-R3):    0.000
******
 C1  (15759)-C3  (15764)-C2  (15762)-O21 (15791)    NSTEP1=     0 NSTEP2=     0
R1 = 107.500 R2 = 117.500 R3 = 122.500 R4 = 132.500 RK2 = 250.000 RK3 =  250.000
 Rcurr:  122.917  Rcurr-(R2+R3)/2:    2.917  MIN(Rcurr-R2,Rcurr-R3):    0.417
******
 C1  (15877)-C3  (15882)-C2  (15880)-O21 (15909)    NSTEP1=     0 NSTEP2=     0
R1 = 107.500 R2 = 117.500 R3 = 122.500 R4 = 132.500 RK2 = 250.000 RK3 =  250.000
 Rcurr:  120.745  Rcurr-(R2+R3)/2:    0.745  MIN(Rcurr-R2,Rcurr-R3):    0.000
******
 C1  (15995)-C3  (16000)-C2  (15998)-O21 (16027)    NSTEP1=     0 NSTEP2=     0
R1 = 107.500 R2 = 117.500 R3 = 122.500 R4 = 132.500 RK2 = 250.000 RK3 =  250.000
 Rcurr:  123.307  Rcurr-(R2+R3)/2:    3.307  MIN(Rcurr-R2,Rcurr-R3):    0.807
******
 C1  (16113)-C3  (16118)-C2  (16116)-O21 (16145)    NSTEP1=     0 NSTEP2=     0
R1 = 107.500 R2 = 117.500 R3 = 122.500 R4 = 132.500 RK2 = 250.000 RK3 =  250.000
 Rcurr:  121.402  Rcurr-(R2+R3)/2:    1.402  MIN(Rcurr-R2,Rcurr-R3):    0.000
******
 C1  (16231)-C3  (16236)-C2  (16234)-O21 (16263)    NSTEP1=     0 NSTEP2=     0
R1 = 107.500 R2 = 117.500 R3 = 122.500 R4 = 132.500 RK2 = 250.000 RK3 =  250.000
 Rcurr:  123.130  Rcurr-(R2+R3)/2:    3.130  MIN(Rcurr-R2,Rcurr-R3):    0.630
******
 C1  (16349)-C3  (16354)-C2  (16352)-O21 (16381)    NSTEP1=     0 NSTEP2=     0
R1 = 107.500 R2 = 117.500 R3 = 122.500 R4 = 132.500 RK2 = 250.000 RK3 =  250.000
 Rcurr:  121.084  Rcurr-(R2+R3)/2:    1.084  MIN(Rcurr-R2,Rcurr-R3):    0.000
******
 C1  (16467)-C3  (16472)-C2  (16470)-O21 (16499)    NSTEP1=     0 NSTEP2=     0
R1 = 107.500 R2 = 117.500 R3 = 122.500 R4 = 132.500 RK2 = 250.000 RK3 =  250.000
 Rcurr:  120.560  Rcurr-(R2+R3)/2:    0.560  MIN(Rcurr-R2,Rcurr-R3):    0.000
******
 C1  (16585)-C3  (16590)-C2  (16588)-O21 (16617)    NSTEP1=     0 NSTEP2=     0
R1 = 107.500 R2 = 117.500 R3 = 122.500 R4 = 132.500 RK2 = 250.000 RK3 =  250.000
 Rcurr:  119.799  Rcurr-(R2+R3)/2:    0.201  MIN(Rcurr-R2,Rcurr-R3):    0.000
******
 C1  (16703)-C3  (16708)-C2  (16706)-O21 (16735)    NSTEP1=     0 NSTEP2=     0
R1 = 107.500 R2 = 117.500 R3 = 122.500 R4 = 132.500 RK2 = 250.000 RK3 =  250.000
 Rcurr:  117.970  Rcurr-(R2+R3)/2:    2.030  MIN(Rcurr-R2,Rcurr-R3):    0.000
******
 C1  (16821)-C3  (16826)-C2  (16824)-O21 (16853)    NSTEP1=     0 NSTEP2=     0
R1 = 107.500 R2 = 117.500 R3 = 122.500 R4 = 132.500 RK2 = 250.000 RK3 =  250.000
 Rcurr:  118.484  Rcurr-(R2+R3)/2:    1.516  MIN(Rcurr-R2,Rcurr-R3):    0.000
******
 C1  (16939)-C3  (16944)-C2  (16942)-O21 (16971)    NSTEP1=     0 NSTEP2=     0
R1 = 107.500 R2 = 117.500 R3 = 122.500 R4 = 132.500 RK2 = 250.000 RK3 =  250.000
 Rcurr:  119.459  Rcurr-(R2+R3)/2:    0.541  MIN(Rcurr-R2,Rcurr-R3):    0.000
******
 C1  (17057)-C3  (17062)-C2  (17060)-O21 (17089)    NSTEP1=     0 NSTEP2=     0
R1 = 107.500 R2 = 117.500 R3 = 122.500 R4 = 132.500 RK2 = 250.000 RK3 =  250.000
 Rcurr:  121.290  Rcurr-(R2+R3)/2:    1.290  MIN(Rcurr-R2,Rcurr-R3):    0.000
******
 C1  (17175)-C3  (17180)-C2  (17178)-O21 (17207)    NSTEP1=     0 NSTEP2=     0
R1 = 107.500 R2 = 117.500 R3 = 122.500 R4 = 132.500 RK2 = 250.000 RK3 =  250.000
 Rcurr:  118.092  Rcurr-(R2+R3)/2:    1.908  MIN(Rcurr-R2,Rcurr-R3):    0.000
******
 C1  (17293)-C3  (17298)-C2  (17296)-O21 (17325)    NSTEP1=     0 NSTEP2=     0
R1 = 107.500 R2 = 117.500 R3 = 122.500 R4 = 132.500 RK2 = 250.000 RK3 =  250.000
 Rcurr:  117.071  Rcurr-(R2+R3)/2:    2.929  MIN(Rcurr-R2,Rcurr-R3):    0.429
******
 C1  (17411)-C3  (17416)-C2  (17414)-O21 (17443)    NSTEP1=     0 NSTEP2=     0
R1 = 107.500 R2 = 117.500 R3 = 122.500 R4 = 132.500 RK2 = 250.000 RK3 =  250.000
 Rcurr:  122.865  Rcurr-(R2+R3)/2:    2.865  MIN(Rcurr-R2,Rcurr-R3):    0.365
******
 C1  (17529)-C3  (17534)-C2  (17532)-O21 (17561)    NSTEP1=     0 NSTEP2=     0
R1 = 107.500 R2 = 117.500 R3 = 122.500 R4 = 132.500 RK2 = 250.000 RK3 =  250.000
 Rcurr:  122.199  Rcurr-(R2+R3)/2:    2.199  MIN(Rcurr-R2,Rcurr-R3):    0.000
******
 C1  (17647)-C3  (17652)-C2  (17650)-O21 (17679)    NSTEP1=     0 NSTEP2=     0
R1 = 107.500 R2 = 117.500 R3 = 122.500 R4 = 132.500 RK2 = 250.000 RK3 =  250.000
 Rcurr:  119.936  Rcurr-(R2+R3)/2:    0.064  MIN(Rcurr-R2,Rcurr-R3):    0.000
******
 C1  (17765)-C3  (17770)-C2  (17768)-O21 (17797)    NSTEP1=     0 NSTEP2=     0
R1 = 107.500 R2 = 117.500 R3 = 122.500 R4 = 132.500 RK2 = 250.000 RK3 =  250.000
 Rcurr:  122.827  Rcurr-(R2+R3)/2:    2.827  MIN(Rcurr-R2,Rcurr-R3):    0.327
******
 C1  (17883)-C3  (17888)-C2  (17886)-O21 (17915)    NSTEP1=     0 NSTEP2=     0
R1 = 107.500 R2 = 117.500 R3 = 122.500 R4 = 132.500 RK2 = 250.000 RK3 =  250.000
 Rcurr:  121.547  Rcurr-(R2+R3)/2:    1.547  MIN(Rcurr-R2,Rcurr-R3):    0.000
******
 C1  (18001)-C3  (18006)-C2  (18004)-O21 (18033)    NSTEP1=     0 NSTEP2=     0
R1 = 107.500 R2 = 117.500 R3 = 122.500 R4 = 132.500 RK2 = 250.000 RK3 =  250.000
 Rcurr:  120.762  Rcurr-(R2+R3)/2:    0.762  MIN(Rcurr-R2,Rcurr-R3):    0.000
******
 C1  (18119)-C3  (18124)-C2  (18122)-O21 (18151)    NSTEP1=     0 NSTEP2=     0
R1 = 107.500 R2 = 117.500 R3 = 122.500 R4 = 132.500 RK2 = 250.000 RK3 =  250.000
 Rcurr:  118.516  Rcurr-(R2+R3)/2:    1.484  MIN(Rcurr-R2,Rcurr-R3):    0.000
******
 C1  (18237)-C3  (18242)-C2  (18240)-O21 (18269)    NSTEP1=     0 NSTEP2=     0
R1 = 107.500 R2 = 117.500 R3 = 122.500 R4 = 132.500 RK2 = 250.000 RK3 =  250.000
 Rcurr:  121.563  Rcurr-(R2+R3)/2:    1.563  MIN(Rcurr-R2,Rcurr-R3):    0.000
******
 C1  (18355)-C3  (18360)-C2  (18358)-O21 (18387)    NSTEP1=     0 NSTEP2=     0
R1 = 107.500 R2 = 117.500 R3 = 122.500 R4 = 132.500 RK2 = 250.000 RK3 =  250.000
 Rcurr:  117.348  Rcurr-(R2+R3)/2:    2.652  MIN(Rcurr-R2,Rcurr-R3):    0.152
******
 C1  (18473)-C3  (18478)-C2  (18476)-O21 (18505)    NSTEP1=     0 NSTEP2=     0
R1 = 107.500 R2 = 117.500 R3 = 122.500 R4 = 132.500 RK2 = 250.000 RK3 =  250.000
 Rcurr:  121.250  Rcurr-(R2+R3)/2:    1.250  MIN(Rcurr-R2,Rcurr-R3):    0.000
******
 C1  (18591)-C3  (18596)-C2  (18594)-O21 (18623)    NSTEP1=     0 NSTEP2=     0
R1 = 107.500 R2 = 117.500 R3 = 122.500 R4 = 132.500 RK2 = 250.000 RK3 =  250.000
 Rcurr:  122.631  Rcurr-(R2+R3)/2:    2.631  MIN(Rcurr-R2,Rcurr-R3):    0.131
******
 C1  (18709)-C3  (18714)-C2  (18712)-O21 (18741)    NSTEP1=     0 NSTEP2=     0
R1 = 107.500 R2 = 117.500 R3 = 122.500 R4 = 132.500 RK2 = 250.000 RK3 =  250.000
 Rcurr:  117.440  Rcurr-(R2+R3)/2:    2.560  MIN(Rcurr-R2,Rcurr-R3):    0.060
******
 C1  (18827)-C3  (18832)-C2  (18830)-O21 (18859)    NSTEP1=     0 NSTEP2=     0
R1 = 107.500 R2 = 117.500 R3 = 122.500 R4 = 132.500 RK2 = 250.000 RK3 =  250.000
 Rcurr:  120.471  Rcurr-(R2+R3)/2:    0.471  MIN(Rcurr-R2,Rcurr-R3):    0.000
******
 C1  (18945)-C3  (18950)-C2  (18948)-O21 (18977)    NSTEP1=     0 NSTEP2=     0
R1 = 107.500 R2 = 117.500 R3 = 122.500 R4 = 132.500 RK2 = 250.000 RK3 =  250.000
 Rcurr:  122.816  Rcurr-(R2+R3)/2:    2.816  MIN(Rcurr-R2,Rcurr-R3):    0.316
******
 C1  (19063)-C3  (19068)-C2  (19066)-O21 (19095)    NSTEP1=     0 NSTEP2=     0
R1 = 107.500 R2 = 117.500 R3 = 122.500 R4 = 132.500 RK2 = 250.000 RK3 =  250.000
 Rcurr:  122.778  Rcurr-(R2+R3)/2:    2.778  MIN(Rcurr-R2,Rcurr-R3):    0.278
******
 C1  (19181)-C3  (19186)-C2  (19184)-O21 (19213)    NSTEP1=     0 NSTEP2=     0
R1 = 107.500 R2 = 117.500 R3 = 122.500 R4 = 132.500 RK2 = 250.000 RK3 =  250.000
 Rcurr:  121.703  Rcurr-(R2+R3)/2:    1.703  MIN(Rcurr-R2,Rcurr-R3):    0.000
******
 C1  (19299)-C3  (19304)-C2  (19302)-O21 (19331)    NSTEP1=     0 NSTEP2=     0
R1 = 107.500 R2 = 117.500 R3 = 122.500 R4 = 132.500 RK2 = 250.000 RK3 =  250.000
 Rcurr:  117.448  Rcurr-(R2+R3)/2:    2.552  MIN(Rcurr-R2,Rcurr-R3):    0.052
******
 C1  (19417)-C3  (19422)-C2  (19420)-O21 (19449)    NSTEP1=     0 NSTEP2=     0
R1 = 107.500 R2 = 117.500 R3 = 122.500 R4 = 132.500 RK2 = 250.000 RK3 =  250.000
 Rcurr:  121.133  Rcurr-(R2+R3)/2:    1.133  MIN(Rcurr-R2,Rcurr-R3):    0.000
******
 C1  (19535)-C3  (19540)-C2  (19538)-O21 (19567)    NSTEP1=     0 NSTEP2=     0
R1 = 107.500 R2 = 117.500 R3 = 122.500 R4 = 132.500 RK2 = 250.000 RK3 =  250.000
 Rcurr:  117.201  Rcurr-(R2+R3)/2:    2.799  MIN(Rcurr-R2,Rcurr-R3):    0.299
******
 C1  (19653)-C3  (19658)-C2  (19656)-O21 (19685)    NSTEP1=     0 NSTEP2=     0
R1 = 107.500 R2 = 117.500 R3 = 122.500 R4 = 132.500 RK2 = 250.000 RK3 =  250.000
 Rcurr:  117.388  Rcurr-(R2+R3)/2:    2.612  MIN(Rcurr-R2,Rcurr-R3):    0.112
******
 C1  (19771)-C3  (19776)-C2  (19774)-O21 (19803)    NSTEP1=     0 NSTEP2=     0
R1 = 107.500 R2 = 117.500 R3 = 122.500 R4 = 132.500 RK2 = 250.000 RK3 =  250.000
 Rcurr:  119.818  Rcurr-(R2+R3)/2:    0.182  MIN(Rcurr-R2,Rcurr-R3):    0.000
******
 C1  (19889)-C3  (19894)-C2  (19892)-O21 (19921)    NSTEP1=     0 NSTEP2=     0
R1 = 107.500 R2 = 117.500 R3 = 122.500 R4 = 132.500 RK2 = 250.000 RK3 =  250.000
 Rcurr:  121.587  Rcurr-(R2+R3)/2:    1.587  MIN(Rcurr-R2,Rcurr-R3):    0.000
******
 C1  (20007)-C3  (20012)-C2  (20010)-O21 (20039)    NSTEP1=     0 NSTEP2=     0
R1 = 107.500 R2 = 117.500 R3 = 122.500 R4 = 132.500 RK2 = 250.000 RK3 =  250.000
 Rcurr:  118.857  Rcurr-(R2+R3)/2:    1.143  MIN(Rcurr-R2,Rcurr-R3):    0.000
******
 C1  (20125)-C3  (20130)-C2  (20128)-O21 (20157)    NSTEP1=     0 NSTEP2=     0
R1 = 107.500 R2 = 117.500 R3 = 122.500 R4 = 132.500 RK2 = 250.000 RK3 =  250.000
 Rcurr:  123.048  Rcurr-(R2+R3)/2:    3.048  MIN(Rcurr-R2,Rcurr-R3):    0.548
******
 C1  (20243)-C3  (20248)-C2  (20246)-O21 (20275)    NSTEP1=     0 NSTEP2=     0
R1 = 107.500 R2 = 117.500 R3 = 122.500 R4 = 132.500 RK2 = 250.000 RK3 =  250.000
 Rcurr:  121.381  Rcurr-(R2+R3)/2:    1.381  MIN(Rcurr-R2,Rcurr-R3):    0.000
******
 C1  (20361)-C3  (20366)-C2  (20364)-O21 (20393)    NSTEP1=     0 NSTEP2=     0
R1 = 107.500 R2 = 117.500 R3 = 122.500 R4 = 132.500 RK2 = 250.000 RK3 =  250.000
 Rcurr:  117.812  Rcurr-(R2+R3)/2:    2.188  MIN(Rcurr-R2,Rcurr-R3):    0.000
******
 C1  (20479)-C3  (20484)-C2  (20482)-O21 (20511)    NSTEP1=     0 NSTEP2=     0
R1 = 107.500 R2 = 117.500 R3 = 122.500 R4 = 132.500 RK2 = 250.000 RK3 =  250.000
 Rcurr:  120.051  Rcurr-(R2+R3)/2:    0.051  MIN(Rcurr-R2,Rcurr-R3):    0.000
******
 C1  (20597)-C3  (20602)-C2  (20600)-O21 (20629)    NSTEP1=     0 NSTEP2=     0
R1 = 107.500 R2 = 117.500 R3 = 122.500 R4 = 132.500 RK2 = 250.000 RK3 =  250.000
 Rcurr:  122.667  Rcurr-(R2+R3)/2:    2.667  MIN(Rcurr-R2,Rcurr-R3):    0.167
******
 C1  (20715)-C3  (20720)-C2  (20718)-O21 (20747)    NSTEP1=     0 NSTEP2=     0
R1 = 107.500 R2 = 117.500 R3 = 122.500 R4 = 132.500 RK2 = 250.000 RK3 =  250.000
 Rcurr:  122.638  Rcurr-(R2+R3)/2:    2.638  MIN(Rcurr-R2,Rcurr-R3):    0.138
******
 C1  (20833)-C3  (20838)-C2  (20836)-O21 (20865)    NSTEP1=     0 NSTEP2=     0
R1 = 107.500 R2 = 117.500 R3 = 122.500 R4 = 132.500 RK2 = 250.000 RK3 =  250.000
 Rcurr:  123.000  Rcurr-(R2+R3)/2:    3.000  MIN(Rcurr-R2,Rcurr-R3):    0.500
******
 C1  (20951)-C3  (20956)-C2  (20954)-O21 (20983)    NSTEP1=     0 NSTEP2=     0
R1 = 107.500 R2 = 117.500 R3 = 122.500 R4 = 132.500 RK2 = 250.000 RK3 =  250.000
 Rcurr:  119.690  Rcurr-(R2+R3)/2:    0.310  MIN(Rcurr-R2,Rcurr-R3):    0.000
******
 C1  (21069)-C3  (21074)-C2  (21072)-O21 (21101)    NSTEP1=     0 NSTEP2=     0
R1 = 107.500 R2 = 117.500 R3 = 122.500 R4 = 132.500 RK2 = 250.000 RK3 =  250.000
 Rcurr:  120.006  Rcurr-(R2+R3)/2:    0.006  MIN(Rcurr-R2,Rcurr-R3):    0.000
******
 C1  (21187)-C3  (21192)-C2  (21190)-O21 (21219)    NSTEP1=     0 NSTEP2=     0
R1 = 107.500 R2 = 117.500 R3 = 122.500 R4 = 132.500 RK2 = 250.000 RK3 =  250.000
 Rcurr:  120.933  Rcurr-(R2+R3)/2:    0.933  MIN(Rcurr-R2,Rcurr-R3):    0.000
******
 C1  (21305)-C3  (21310)-C2  (21308)-O21 (21337)    NSTEP1=     0 NSTEP2=     0
R1 = 107.500 R2 = 117.500 R3 = 122.500 R4 = 132.500 RK2 = 250.000 RK3 =  250.000
 Rcurr:  118.492  Rcurr-(R2+R3)/2:    1.508  MIN(Rcurr-R2,Rcurr-R3):    0.000
******
 C1  (21423)-C3  (21428)-C2  (21426)-O21 (21455)    NSTEP1=     0 NSTEP2=     0
R1 = 107.500 R2 = 117.500 R3 = 122.500 R4 = 132.500 RK2 = 250.000 RK3 =  250.000
 Rcurr:  122.056  Rcurr-(R2+R3)/2:    2.056  MIN(Rcurr-R2,Rcurr-R3):    0.000
******
 C1  (21541)-C3  (21546)-C2  (21544)-O21 (21573)    NSTEP1=     0 NSTEP2=     0
R1 = 107.500 R2 = 117.500 R3 = 122.500 R4 = 132.500 RK2 = 250.000 RK3 =  250.000
 Rcurr:  117.113  Rcurr-(R2+R3)/2:    2.887  MIN(Rcurr-R2,Rcurr-R3):    0.387
******
 C1  (21659)-C3  (21664)-C2  (21662)-O21 (21691)    NSTEP1=     0 NSTEP2=     0
R1 = 107.500 R2 = 117.500 R3 = 122.500 R4 = 132.500 RK2 = 250.000 RK3 =  250.000
 Rcurr:  117.993  Rcurr-(R2+R3)/2:    2.007  MIN(Rcurr-R2,Rcurr-R3):    0.000
******
 C1  (21777)-C3  (21782)-C2  (21780)-O21 (21809)    NSTEP1=     0 NSTEP2=     0
R1 = 107.500 R2 = 117.500 R3 = 122.500 R4 = 132.500 RK2 = 250.000 RK3 =  250.000
 Rcurr:  121.734  Rcurr-(R2+R3)/2:    1.734  MIN(Rcurr-R2,Rcurr-R3):    0.000
******
 C1  (21895)-C3  (21900)-C2  (21898)-O21 (21927)    NSTEP1=     0 NSTEP2=     0
R1 = 107.500 R2 = 117.500 R3 = 122.500 R4 = 132.500 RK2 = 250.000 RK3 =  250.000
 Rcurr:  118.910  Rcurr-(R2+R3)/2:    1.090  MIN(Rcurr-R2,Rcurr-R3):    0.000
******
 C1  (22013)-C3  (22018)-C2  (22016)-O21 (22045)    NSTEP1=     0 NSTEP2=     0
R1 = 107.500 R2 = 117.500 R3 = 122.500 R4 = 132.500 RK2 = 250.000 RK3 =  250.000
 Rcurr:  122.861  Rcurr-(R2+R3)/2:    2.861  MIN(Rcurr-R2,Rcurr-R3):    0.361
******
 C1  (22131)-C3  (22136)-C2  (22134)-O21 (22163)    NSTEP1=     0 NSTEP2=     0
R1 = 107.500 R2 = 117.500 R3 = 122.500 R4 = 132.500 RK2 = 250.000 RK3 =  250.000
 Rcurr:  122.931  Rcurr-(R2+R3)/2:    2.931  MIN(Rcurr-R2,Rcurr-R3):    0.431
******
 C1  (22249)-C3  (22254)-C2  (22252)-O21 (22281)    NSTEP1=     0 NSTEP2=     0
R1 = 107.500 R2 = 117.500 R3 = 122.500 R4 = 132.500 RK2 = 250.000 RK3 =  250.000
 Rcurr:  117.181  Rcurr-(R2+R3)/2:    2.819  MIN(Rcurr-R2,Rcurr-R3):    0.319
******
 C1  (22367)-C3  (22372)-C2  (22370)-O21 (22399)    NSTEP1=     0 NSTEP2=     0
R1 = 107.500 R2 = 117.500 R3 = 122.500 R4 = 132.500 RK2 = 250.000 RK3 =  250.000
 Rcurr:  121.435  Rcurr-(R2+R3)/2:    1.435  MIN(Rcurr-R2,Rcurr-R3):    0.000
******
 C1  (22485)-C3  (22490)-C2  (22488)-O21 (22517)    NSTEP1=     0 NSTEP2=     0
R1 = 107.500 R2 = 117.500 R3 = 122.500 R4 = 132.500 RK2 = 250.000 RK3 =  250.000
 Rcurr:  122.554  Rcurr-(R2+R3)/2:    2.554  MIN(Rcurr-R2,Rcurr-R3):    0.054
******
 C1  (22603)-C3  (22608)-C2  (22606)-O21 (22635)    NSTEP1=     0 NSTEP2=     0
R1 = 107.500 R2 = 117.500 R3 = 122.500 R4 = 132.500 RK2 = 250.000 RK3 =  250.000
 Rcurr:  119.021  Rcurr-(R2+R3)/2:    0.979  MIN(Rcurr-R2,Rcurr-R3):    0.000
******
 C1  (22721)-C3  (22726)-C2  (22724)-O21 (22753)    NSTEP1=     0 NSTEP2=     0
R1 = 107.500 R2 = 117.500 R3 = 122.500 R4 = 132.500 RK2 = 250.000 RK3 =  250.000
 Rcurr:  119.340  Rcurr-(R2+R3)/2:    0.660  MIN(Rcurr-R2,Rcurr-R3):    0.000
******
 C1  (22839)-C3  (22844)-C2  (22842)-O21 (22871)    NSTEP1=     0 NSTEP2=     0
R1 = 107.500 R2 = 117.500 R3 = 122.500 R4 = 132.500 RK2 = 250.000 RK3 =  250.000
 Rcurr:  122.796  Rcurr-(R2+R3)/2:    2.796  MIN(Rcurr-R2,Rcurr-R3):    0.296
******
 C1  (22957)-C3  (22962)-C2  (22960)-O21 (22989)    NSTEP1=     0 NSTEP2=     0
R1 = 107.500 R2 = 117.500 R3 = 122.500 R4 = 132.500 RK2 = 250.000 RK3 =  250.000
 Rcurr:  121.004  Rcurr-(R2+R3)/2:    1.004  MIN(Rcurr-R2,Rcurr-R3):    0.000
******
 C1  (23075)-C3  (23080)-C2  (23078)-O21 (23107)    NSTEP1=     0 NSTEP2=     0
R1 = 107.500 R2 = 117.500 R3 = 122.500 R4 = 132.500 RK2 = 250.000 RK3 =  250.000
 Rcurr:  118.354  Rcurr-(R2+R3)/2:    1.646  MIN(Rcurr-R2,Rcurr-R3):    0.000
******
 C1  (23193)-C3  (23198)-C2  (23196)-O21 (23225)    NSTEP1=     0 NSTEP2=     0
R1 = 107.500 R2 = 117.500 R3 = 122.500 R4 = 132.500 RK2 = 250.000 RK3 =  250.000
 Rcurr:  121.173  Rcurr-(R2+R3)/2:    1.173  MIN(Rcurr-R2,Rcurr-R3):    0.000
******
 C1  (23311)-C3  (23316)-C2  (23314)-O21 (23343)    NSTEP1=     0 NSTEP2=     0
R1 = 107.500 R2 = 117.500 R3 = 122.500 R4 = 132.500 RK2 = 250.000 RK3 =  250.000
 Rcurr:  118.860  Rcurr-(R2+R3)/2:    1.140  MIN(Rcurr-R2,Rcurr-R3):    0.000
******
 C1  (23429)-C3  (23434)-C2  (23432)-O21 (23461)    NSTEP1=     0 NSTEP2=     0
R1 = 107.500 R2 = 117.500 R3 = 122.500 R4 = 132.500 RK2 = 250.000 RK3 =  250.000
 Rcurr:  122.870  Rcurr-(R2+R3)/2:    2.870  MIN(Rcurr-R2,Rcurr-R3):    0.370
******
 C1  (23547)-C3  (23552)-C2  (23550)-O21 (23579)    NSTEP1=     0 NSTEP2=     0
R1 = 107.500 R2 = 117.500 R3 = 122.500 R4 = 132.500 RK2 = 250.000 RK3 =  250.000
 Rcurr:  120.621  Rcurr-(R2+R3)/2:    0.621  MIN(Rcurr-R2,Rcurr-R3):    0.000
******
 C1  (23665)-C3  (23670)-C2  (23668)-O21 (23697)    NSTEP1=     0 NSTEP2=     0
R1 = 107.500 R2 = 117.500 R3 = 122.500 R4 = 132.500 RK2 = 250.000 RK3 =  250.000
 Rcurr:  120.133  Rcurr-(R2+R3)/2:    0.133  MIN(Rcurr-R2,Rcurr-R3):    0.000
******
 C1  (23783)-C3  (23788)-C2  (23786)-O21 (23815)    NSTEP1=     0 NSTEP2=     0
R1 = 107.500 R2 = 117.500 R3 = 122.500 R4 = 132.500 RK2 = 250.000 RK3 =  250.000
 Rcurr:  122.147  Rcurr-(R2+R3)/2:    2.147  MIN(Rcurr-R2,Rcurr-R3):    0.000
******
 C1  (23901)-C3  (23906)-C2  (23904)-O21 (23933)    NSTEP1=     0 NSTEP2=     0
R1 = 107.500 R2 = 117.500 R3 = 122.500 R4 = 132.500 RK2 = 250.000 RK3 =  250.000
 Rcurr:  117.285  Rcurr-(R2+R3)/2:    2.715  MIN(Rcurr-R2,Rcurr-R3):    0.215
******
 C1  (24019)-C3  (24024)-C2  (24022)-O21 (24051)    NSTEP1=     0 NSTEP2=     0
R1 = 107.500 R2 = 117.500 R3 = 122.500 R4 = 132.500 RK2 = 250.000 RK3 =  250.000
 Rcurr:  117.435  Rcurr-(R2+R3)/2:    2.565  MIN(Rcurr-R2,Rcurr-R3):    0.065
******
 C1  (24137)-C3  (24142)-C2  (24140)-O21 (24169)    NSTEP1=     0 NSTEP2=     0
R1 = 107.500 R2 = 117.500 R3 = 122.500 R4 = 132.500 RK2 = 250.000 RK3 =  250.000
 Rcurr:  123.138  Rcurr-(R2+R3)/2:    3.138  MIN(Rcurr-R2,Rcurr-R3):    0.638
******
 C1  (24255)-C3  (24260)-C2  (24258)-O21 (24287)    NSTEP1=     0 NSTEP2=     0
R1 = 107.500 R2 = 117.500 R3 = 122.500 R4 = 132.500 RK2 = 250.000 RK3 =  250.000
 Rcurr:  122.176  Rcurr-(R2+R3)/2:    2.176  MIN(Rcurr-R2,Rcurr-R3):    0.000
******
 C1  (24373)-C3  (24378)-C2  (24376)-O21 (24405)    NSTEP1=     0 NSTEP2=     0
R1 = 107.500 R2 = 117.500 R3 = 122.500 R4 = 132.500 RK2 = 250.000 RK3 =  250.000
 Rcurr:  120.131  Rcurr-(R2+R3)/2:    0.131  MIN(Rcurr-R2,Rcurr-R3):    0.000
******
 C1  (24491)-C3  (24496)-C2  (24494)-O21 (24523)    NSTEP1=     0 NSTEP2=     0
R1 = 107.500 R2 = 117.500 R3 = 122.500 R4 = 132.500 RK2 = 250.000 RK3 =  250.000
 Rcurr:  118.454  Rcurr-(R2+R3)/2:    1.546  MIN(Rcurr-R2,Rcurr-R3):    0.000
******
 C1  (24609)-C3  (24614)-C2  (24612)-O21 (24641)    NSTEP1=     0 NSTEP2=     0
R1 = 107.500 R2 = 117.500 R3 = 122.500 R4 = 132.500 RK2 = 250.000 RK3 =  250.000
 Rcurr:  122.507  Rcurr-(R2+R3)/2:    2.507  MIN(Rcurr-R2,Rcurr-R3):    0.007
******
 C1  (24727)-C3  (24732)-C2  (24730)-O21 (24759)    NSTEP1=     0 NSTEP2=     0
R1 = 107.500 R2 = 117.500 R3 = 122.500 R4 = 132.500 RK2 = 250.000 RK3 =  250.000
 Rcurr:  119.953  Rcurr-(R2+R3)/2:    0.047  MIN(Rcurr-R2,Rcurr-R3):    0.000
******
 C1  (24845)-C3  (24850)-C2  (24848)-O21 (24877)    NSTEP1=     0 NSTEP2=     0
R1 = 107.500 R2 = 117.500 R3 = 122.500 R4 = 132.500 RK2 = 250.000 RK3 =  250.000
 Rcurr:  123.069  Rcurr-(R2+R3)/2:    3.069  MIN(Rcurr-R2,Rcurr-R3):    0.569
******
 C1  (24963)-C3  (24968)-C2  (24966)-O21 (24995)    NSTEP1=     0 NSTEP2=     0
R1 = 107.500 R2 = 117.500 R3 = 122.500 R4 = 132.500 RK2 = 250.000 RK3 =  250.000
 Rcurr:  121.240  Rcurr-(R2+R3)/2:    1.240  MIN(Rcurr-R2,Rcurr-R3):    0.000
******
 C1  (25081)-C3  (25086)-C2  (25084)-O21 (25113)    NSTEP1=     0 NSTEP2=     0
R1 = 107.500 R2 = 117.500 R3 = 122.500 R4 = 132.500 RK2 = 250.000 RK3 =  250.000
 Rcurr:  120.237  Rcurr-(R2+R3)/2:    0.237  MIN(Rcurr-R2,Rcurr-R3):    0.000
******
 C1  (25199)-C3  (25204)-C2  (25202)-O21 (25231)    NSTEP1=     0 NSTEP2=     0
R1 = 107.500 R2 = 117.500 R3 = 122.500 R4 = 132.500 RK2 = 250.000 RK3 =  250.000
 Rcurr:  123.617  Rcurr-(R2+R3)/2:    3.617  MIN(Rcurr-R2,Rcurr-R3):    1.117
******
 C1  (25317)-C3  (25322)-C2  (25320)-O21 (25349)    NSTEP1=     0 NSTEP2=     0
R1 = 107.500 R2 = 117.500 R3 = 122.500 R4 = 132.500 RK2 = 250.000 RK3 =  250.000
 Rcurr:  118.025  Rcurr-(R2+R3)/2:    1.975  MIN(Rcurr-R2,Rcurr-R3):    0.000
******
 C1  (25435)-C3  (25440)-C2  (25438)-O21 (25467)    NSTEP1=     0 NSTEP2=     0
R1 = 107.500 R2 = 117.500 R3 = 122.500 R4 = 132.500 RK2 = 250.000 RK3 =  250.000
 Rcurr:  122.681  Rcurr-(R2+R3)/2:    2.681  MIN(Rcurr-R2,Rcurr-R3):    0.181
******
 C1  (25553)-C3  (25558)-C2  (25556)-O21 (25585)    NSTEP1=     0 NSTEP2=     0
R1 = 107.500 R2 = 117.500 R3 = 122.500 R4 = 132.500 RK2 = 250.000 RK3 =  250.000
 Rcurr:  122.200  Rcurr-(R2+R3)/2:    2.200  MIN(Rcurr-R2,Rcurr-R3):    0.000
******
 C1  (25671)-C3  (25676)-C2  (25674)-O21 (25703)    NSTEP1=     0 NSTEP2=     0
R1 = 107.500 R2 = 117.500 R3 = 122.500 R4 = 132.500 RK2 = 250.000 RK3 =  250.000
 Rcurr:  119.818  Rcurr-(R2+R3)/2:    0.182  MIN(Rcurr-R2,Rcurr-R3):    0.000
******
 C1  (25789)-C3  (25794)-C2  (25792)-O21 (25821)    NSTEP1=     0 NSTEP2=     0
R1 = 107.500 R2 = 117.500 R3 = 122.500 R4 = 132.500 RK2 = 250.000 RK3 =  250.000
 Rcurr:  120.735  Rcurr-(R2+R3)/2:    0.735  MIN(Rcurr-R2,Rcurr-R3):    0.000
******
 C1  (25907)-C3  (25912)-C2  (25910)-O21 (25939)    NSTEP1=     0 NSTEP2=     0
R1 = 107.500 R2 = 117.500 R3 = 122.500 R4 = 132.500 RK2 = 250.000 RK3 =  250.000
 Rcurr:  123.500  Rcurr-(R2+R3)/2:    3.500  MIN(Rcurr-R2,Rcurr-R3):    1.000
******
 C1  (26025)-C3  (26030)-C2  (26028)-O21 (26057)    NSTEP1=     0 NSTEP2=     0
R1 = 107.500 R2 = 117.500 R3 = 122.500 R4 = 132.500 RK2 = 250.000 RK3 =  250.000
 Rcurr:  122.572  Rcurr-(R2+R3)/2:    2.572  MIN(Rcurr-R2,Rcurr-R3):    0.072
******
 C1  (26143)-C3  (26148)-C2  (26146)-O21 (26175)    NSTEP1=     0 NSTEP2=     0
R1 = 107.500 R2 = 117.500 R3 = 122.500 R4 = 132.500 RK2 = 250.000 RK3 =  250.000
 Rcurr:  122.525  Rcurr-(R2+R3)/2:    2.525  MIN(Rcurr-R2,Rcurr-R3):    0.025
******
 C1  (26261)-C3  (26266)-C2  (26264)-O21 (26293)    NSTEP1=     0 NSTEP2=     0
R1 = 107.500 R2 = 117.500 R3 = 122.500 R4 = 132.500 RK2 = 250.000 RK3 =  250.000
 Rcurr:  119.839  Rcurr-(R2+R3)/2:    0.161  MIN(Rcurr-R2,Rcurr-R3):    0.000
******
 C1  (26379)-C3  (26384)-C2  (26382)-O21 (26411)    NSTEP1=     0 NSTEP2=     0
R1 = 107.500 R2 = 117.500 R3 = 122.500 R4 = 132.500 RK2 = 250.000 RK3 =  250.000
 Rcurr:  121.235  Rcurr-(R2+R3)/2:    1.235  MIN(Rcurr-R2,Rcurr-R3):    0.000
******
 C1  (26497)-C3  (26502)-C2  (26500)-O21 (26529)    NSTEP1=     0 NSTEP2=     0
R1 = 107.500 R2 = 117.500 R3 = 122.500 R4 = 132.500 RK2 = 250.000 RK3 =  250.000
 Rcurr:  121.453  Rcurr-(R2+R3)/2:    1.453  MIN(Rcurr-R2,Rcurr-R3):    0.000
******
 C1  (26615)-C3  (26620)-C2  (26618)-O21 (26647)    NSTEP1=     0 NSTEP2=     0
R1 = 107.500 R2 = 117.500 R3 = 122.500 R4 = 132.500 RK2 = 250.000 RK3 =  250.000
 Rcurr:  120.374  Rcurr-(R2+R3)/2:    0.374  MIN(Rcurr-R2,Rcurr-R3):    0.000
******
 C1  (26733)-C3  (26738)-C2  (26736)-O21 (26765)    NSTEP1=     0 NSTEP2=     0
R1 = 107.500 R2 = 117.500 R3 = 122.500 R4 = 132.500 RK2 = 250.000 RK3 =  250.000
 Rcurr:  122.697  Rcurr-(R2+R3)/2:    2.697  MIN(Rcurr-R2,Rcurr-R3):    0.197
******
 C1  (26851)-C3  (26856)-C2  (26854)-O21 (26883)    NSTEP1=     0 NSTEP2=     0
R1 = 107.500 R2 = 117.500 R3 = 122.500 R4 = 132.500 RK2 = 250.000 RK3 =  250.000
 Rcurr:  122.847  Rcurr-(R2+R3)/2:    2.847  MIN(Rcurr-R2,Rcurr-R3):    0.347
******
 C1  (26969)-C3  (26974)-C2  (26972)-O21 (27001)    NSTEP1=     0 NSTEP2=     0
R1 = 107.500 R2 = 117.500 R3 = 122.500 R4 = 132.500 RK2 = 250.000 RK3 =  250.000
 Rcurr:  122.722  Rcurr-(R2+R3)/2:    2.722  MIN(Rcurr-R2,Rcurr-R3):    0.222
******
 C1  (27087)-C3  (27092)-C2  (27090)-O21 (27119)    NSTEP1=     0 NSTEP2=     0
R1 = 107.500 R2 = 117.500 R3 = 122.500 R4 = 132.500 RK2 = 250.000 RK3 =  250.000
 Rcurr:  119.532  Rcurr-(R2+R3)/2:    0.468  MIN(Rcurr-R2,Rcurr-R3):    0.000
******
 C1  (27205)-C3  (27210)-C2  (27208)-O21 (27237)    NSTEP1=     0 NSTEP2=     0
R1 = 107.500 R2 = 117.500 R3 = 122.500 R4 = 132.500 RK2 = 250.000 RK3 =  250.000
 Rcurr:  119.080  Rcurr-(R2+R3)/2:    0.920  MIN(Rcurr-R2,Rcurr-R3):    0.000
******
 C1  (27323)-C3  (27328)-C2  (27326)-O21 (27355)    NSTEP1=     0 NSTEP2=     0
R1 = 107.500 R2 = 117.500 R3 = 122.500 R4 = 132.500 RK2 = 250.000 RK3 =  250.000
 Rcurr:  117.406  Rcurr-(R2+R3)/2:    2.594  MIN(Rcurr-R2,Rcurr-R3):    0.094
******
 C1  (27441)-C3  (27446)-C2  (27444)-O21 (27473)    NSTEP1=     0 NSTEP2=     0
R1 = 107.500 R2 = 117.500 R3 = 122.500 R4 = 132.500 RK2 = 250.000 RK3 =  250.000
 Rcurr:  120.075  Rcurr-(R2+R3)/2:    0.075  MIN(Rcurr-R2,Rcurr-R3):    0.000
******
 C1  (27559)-C3  (27564)-C2  (27562)-O21 (27591)    NSTEP1=     0 NSTEP2=     0
R1 = 107.500 R2 = 117.500 R3 = 122.500 R4 = 132.500 RK2 = 250.000 RK3 =  250.000
 Rcurr:  120.254  Rcurr-(R2+R3)/2:    0.254  MIN(Rcurr-R2,Rcurr-R3):    0.000
******
 C1  (27677)-C3  (27682)-C2  (27680)-O21 (27709)    NSTEP1=     0 NSTEP2=     0
R1 = 107.500 R2 = 117.500 R3 = 122.500 R4 = 132.500 RK2 = 250.000 RK3 =  250.000
 Rcurr:  122.032  Rcurr-(R2+R3)/2:    2.032  MIN(Rcurr-R2,Rcurr-R3):    0.000
******
 C1  (27795)-C3  (27800)-C2  (27798)-O21 (27827)    NSTEP1=     0 NSTEP2=     0
R1 = 107.500 R2 = 117.500 R3 = 122.500 R4 = 132.500 RK2 = 250.000 RK3 =  250.000
 Rcurr:  119.252  Rcurr-(R2+R3)/2:    0.748  MIN(Rcurr-R2,Rcurr-R3):    0.000
******
 C1  (27913)-C3  (27918)-C2  (27916)-O21 (27945)    NSTEP1=     0 NSTEP2=     0
R1 = 107.500 R2 = 117.500 R3 = 122.500 R4 = 132.500 RK2 = 250.000 RK3 =  250.000
 Rcurr:  121.951  Rcurr-(R2+R3)/2:    1.951  MIN(Rcurr-R2,Rcurr-R3):    0.000
******
 C1  (28031)-C3  (28036)-C2  (28034)-O21 (28063)    NSTEP1=     0 NSTEP2=     0
R1 = 107.500 R2 = 117.500 R3 = 122.500 R4 = 132.500 RK2 = 250.000 RK3 =  250.000
 Rcurr:  123.093  Rcurr-(R2+R3)/2:    3.093  MIN(Rcurr-R2,Rcurr-R3):    0.593
******
 C1  (28149)-C3  (28154)-C2  (28152)-O21 (28181)    NSTEP1=     0 NSTEP2=     0
R1 = 107.500 R2 = 117.500 R3 = 122.500 R4 = 132.500 RK2 = 250.000 RK3 =  250.000
 Rcurr:  119.550  Rcurr-(R2+R3)/2:    0.450  MIN(Rcurr-R2,Rcurr-R3):    0.000
******
 C1  (28267)-C3  (28272)-C2  (28270)-O21 (28299)    NSTEP1=     0 NSTEP2=     0
R1 = 107.500 R2 = 117.500 R3 = 122.500 R4 = 132.500 RK2 = 250.000 RK3 =  250.000
 Rcurr:  120.772  Rcurr-(R2+R3)/2:    0.772  MIN(Rcurr-R2,Rcurr-R3):    0.000
******
 C1  (28385)-C3  (28390)-C2  (28388)-O21 (28417)    NSTEP1=     0 NSTEP2=     0
R1 = 107.500 R2 = 117.500 R3 = 122.500 R4 = 132.500 RK2 = 250.000 RK3 =  250.000
 Rcurr:  122.480  Rcurr-(R2+R3)/2:    2.480  MIN(Rcurr-R2,Rcurr-R3):    0.000
******
 C1  (28503)-C3  (28508)-C2  (28506)-O21 (28535)    NSTEP1=     0 NSTEP2=     0
R1 = 107.500 R2 = 117.500 R3 = 122.500 R4 = 132.500 RK2 = 250.000 RK3 =  250.000
 Rcurr:  120.375  Rcurr-(R2+R3)/2:    0.375  MIN(Rcurr-R2,Rcurr-R3):    0.000
******
 C1  (28621)-C3  (28626)-C2  (28624)-O21 (28653)    NSTEP1=     0 NSTEP2=     0
R1 = 107.500 R2 = 117.500 R3 = 122.500 R4 = 132.500 RK2 = 250.000 RK3 =  250.000
 Rcurr:  121.613  Rcurr-(R2+R3)/2:    1.613  MIN(Rcurr-R2,Rcurr-R3):    0.000
******
 C1  (28739)-C3  (28744)-C2  (28742)-O21 (28771)    NSTEP1=     0 NSTEP2=     0
R1 = 107.500 R2 = 117.500 R3 = 122.500 R4 = 132.500 RK2 = 250.000 RK3 =  250.000
 Rcurr:  121.036  Rcurr-(R2+R3)/2:    1.036  MIN(Rcurr-R2,Rcurr-R3):    0.000
******
 C1  (28857)-C3  (28862)-C2  (28860)-O21 (28889)    NSTEP1=     0 NSTEP2=     0
R1 = 107.500 R2 = 117.500 R3 = 122.500 R4 = 132.500 RK2 = 250.000 RK3 =  250.000
 Rcurr:  117.449  Rcurr-(R2+R3)/2:    2.551  MIN(Rcurr-R2,Rcurr-R3):    0.051
******
 C1  (28975)-C3  (28980)-C2  (28978)-O21 (29007)    NSTEP1=     0 NSTEP2=     0
R1 = 107.500 R2 = 117.500 R3 = 122.500 R4 = 132.500 RK2 = 250.000 RK3 =  250.000
 Rcurr:  121.369  Rcurr-(R2+R3)/2:    1.369  MIN(Rcurr-R2,Rcurr-R3):    0.000
******
 C1  (29093)-C3  (29098)-C2  (29096)-O21 (29125)    NSTEP1=     0 NSTEP2=     0
R1 = 107.500 R2 = 117.500 R3 = 122.500 R4 = 132.500 RK2 = 250.000 RK3 =  250.000
 Rcurr:  124.425  Rcurr-(R2+R3)/2:    4.425  MIN(Rcurr-R2,Rcurr-R3):    1.925
******
 C1  (29211)-C3  (29216)-C2  (29214)-O21 (29243)    NSTEP1=     0 NSTEP2=     0
R1 = 107.500 R2 = 117.500 R3 = 122.500 R4 = 132.500 RK2 = 250.000 RK3 =  250.000
 Rcurr:  121.503  Rcurr-(R2+R3)/2:    1.503  MIN(Rcurr-R2,Rcurr-R3):    0.000
******
 C1  (29329)-C3  (29334)-C2  (29332)-O21 (29361)    NSTEP1=     0 NSTEP2=     0
R1 = 107.500 R2 = 117.500 R3 = 122.500 R4 = 132.500 RK2 = 250.000 RK3 =  250.000
 Rcurr:  122.853  Rcurr-(R2+R3)/2:    2.853  MIN(Rcurr-R2,Rcurr-R3):    0.353
******
 C1  (29447)-C3  (29452)-C2  (29450)-O21 (29479)    NSTEP1=     0 NSTEP2=     0
R1 = 107.500 R2 = 117.500 R3 = 122.500 R4 = 132.500 RK2 = 250.000 RK3 =  250.000
 Rcurr:  122.305  Rcurr-(R2+R3)/2:    2.305  MIN(Rcurr-R2,Rcurr-R3):    0.000
******
 C1  (29565)-C3  (29570)-C2  (29568)-O21 (29597)    NSTEP1=     0 NSTEP2=     0
R1 = 107.500 R2 = 117.500 R3 = 122.500 R4 = 132.500 RK2 = 250.000 RK3 =  250.000
 Rcurr:  122.493  Rcurr-(R2+R3)/2:    2.493  MIN(Rcurr-R2,Rcurr-R3):    0.000
******
 C1  (29683)-C3  (29688)-C2  (29686)-O21 (29715)    NSTEP1=     0 NSTEP2=     0
R1 = 107.500 R2 = 117.500 R3 = 122.500 R4 = 132.500 RK2 = 250.000 RK3 =  250.000
 Rcurr:  117.487  Rcurr-(R2+R3)/2:    2.513  MIN(Rcurr-R2,Rcurr-R3):    0.013
******
 C1  (29801)-C3  (29806)-C2  (29804)-O21 (29833)    NSTEP1=     0 NSTEP2=     0
R1 = 107.500 R2 = 117.500 R3 = 122.500 R4 = 132.500 RK2 = 250.000 RK3 =  250.000
 Rcurr:  119.319  Rcurr-(R2+R3)/2:    0.681  MIN(Rcurr-R2,Rcurr-R3):    0.000
******
 C1  (29919)-C3  (29924)-C2  (29922)-O21 (29951)    NSTEP1=     0 NSTEP2=     0
R1 = 107.500 R2 = 117.500 R3 = 122.500 R4 = 132.500 RK2 = 250.000 RK3 =  250.000
 Rcurr:  120.019  Rcurr-(R2+R3)/2:    0.019  MIN(Rcurr-R2,Rcurr-R3):    0.000
******
 C1  (30037)-C3  (30042)-C2  (30040)-O21 (30069)    NSTEP1=     0 NSTEP2=     0
R1 = 107.500 R2 = 117.500 R3 = 122.500 R4 = 132.500 RK2 = 250.000 RK3 =  250.000
 Rcurr:  122.619  Rcurr-(R2+R3)/2:    2.619  MIN(Rcurr-R2,Rcurr-R3):    0.119
******
 C1  (30155)-C3  (30160)-C2  (30158)-O21 (30187)    NSTEP1=     0 NSTEP2=     0
R1 = 107.500 R2 = 117.500 R3 = 122.500 R4 = 132.500 RK2 = 250.000 RK3 =  250.000
 Rcurr:  122.580  Rcurr-(R2+R3)/2:    2.580  MIN(Rcurr-R2,Rcurr-R3):    0.080
******
 C1  (30273)-C3  (30278)-C2  (30276)-O21 (30305)    NSTEP1=     0 NSTEP2=     0
R1 = 107.500 R2 = 117.500 R3 = 122.500 R4 = 132.500 RK2 = 250.000 RK3 =  250.000
 Rcurr:  122.254  Rcurr-(R2+R3)/2:    2.254  MIN(Rcurr-R2,Rcurr-R3):    0.000
******
 C1  (30391)-C3  (30396)-C2  (30394)-O21 (30423)    NSTEP1=     0 NSTEP2=     0
R1 = 107.500 R2 = 117.500 R3 = 122.500 R4 = 132.500 RK2 = 250.000 RK3 =  250.000
 Rcurr:  119.727  Rcurr-(R2+R3)/2:    0.273  MIN(Rcurr-R2,Rcurr-R3):    0.000
******
 C1  (30509)-C3  (30514)-C2  (30512)-O21 (30541)    NSTEP1=     0 NSTEP2=     0
R1 = 107.500 R2 = 117.500 R3 = 122.500 R4 = 132.500 RK2 = 250.000 RK3 =  250.000
 Rcurr:  122.133  Rcurr-(R2+R3)/2:    2.133  MIN(Rcurr-R2,Rcurr-R3):    0.000
******
 C1  (30627)-C3  (30632)-C2  (30630)-O21 (30659)    NSTEP1=     0 NSTEP2=     0
R1 = 107.500 R2 = 117.500 R3 = 122.500 R4 = 132.500 RK2 = 250.000 RK3 =  250.000
 Rcurr:  118.034  Rcurr-(R2+R3)/2:    1.966  MIN(Rcurr-R2,Rcurr-R3):    0.000
******
 C1  (30745)-C3  (30750)-C2  (30748)-O21 (30777)    NSTEP1=     0 NSTEP2=     0
R1 = 107.500 R2 = 117.500 R3 = 122.500 R4 = 132.500 RK2 = 250.000 RK3 =  250.000
 Rcurr:  122.704  Rcurr-(R2+R3)/2:    2.704  MIN(Rcurr-R2,Rcurr-R3):    0.204
******
 C1  (30863)-C3  (30868)-C2  (30866)-O21 (30895)    NSTEP1=     0 NSTEP2=     0
R1 = 107.500 R2 = 117.500 R3 = 122.500 R4 = 132.500 RK2 = 250.000 RK3 =  250.000
 Rcurr:  118.806  Rcurr-(R2+R3)/2:    1.194  MIN(Rcurr-R2,Rcurr-R3):    0.000
******
 C1  (30981)-C3  (30986)-C2  (30984)-O21 (31013)    NSTEP1=     0 NSTEP2=     0
R1 = 107.500 R2 = 117.500 R3 = 122.500 R4 = 132.500 RK2 = 250.000 RK3 =  250.000
 Rcurr:  118.533  Rcurr-(R2+R3)/2:    1.467  MIN(Rcurr-R2,Rcurr-R3):    0.000
******
 C1  (31099)-C3  (31104)-C2  (31102)-O21 (31131)    NSTEP1=     0 NSTEP2=     0
R1 = 107.500 R2 = 117.500 R3 = 122.500 R4 = 132.500 RK2 = 250.000 RK3 =  250.000
 Rcurr:  120.925  Rcurr-(R2+R3)/2:    0.925  MIN(Rcurr-R2,Rcurr-R3):    0.000
******
 C1  (31217)-C3  (31222)-C2  (31220)-O21 (31249)    NSTEP1=     0 NSTEP2=     0
R1 = 107.500 R2 = 117.500 R3 = 122.500 R4 = 132.500 RK2 = 250.000 RK3 =  250.000
 Rcurr:  116.915  Rcurr-(R2+R3)/2:    3.085  MIN(Rcurr-R2,Rcurr-R3):    0.585
******
 C1  (31335)-C3  (31340)-C2  (31338)-O21 (31367)    NSTEP1=     0 NSTEP2=     0
R1 = 107.500 R2 = 117.500 R3 = 122.500 R4 = 132.500 RK2 = 250.000 RK3 =  250.000
 Rcurr:  118.363  Rcurr-(R2+R3)/2:    1.637  MIN(Rcurr-R2,Rcurr-R3):    0.000
******
 C1  (31453)-C3  (31458)-C2  (31456)-O21 (31485)    NSTEP1=     0 NSTEP2=     0
R1 = 107.500 R2 = 117.500 R3 = 122.500 R4 = 132.500 RK2 = 250.000 RK3 =  250.000
 Rcurr:  122.991  Rcurr-(R2+R3)/2:    2.991  MIN(Rcurr-R2,Rcurr-R3):    0.491
******
 C1  (31571)-C3  (31576)-C2  (31574)-O21 (31603)    NSTEP1=     0 NSTEP2=     0
R1 = 107.500 R2 = 117.500 R3 = 122.500 R4 = 132.500 RK2 = 250.000 RK3 =  250.000
 Rcurr:  118.295  Rcurr-(R2+R3)/2:    1.705  MIN(Rcurr-R2,Rcurr-R3):    0.000
******
 C1  (31689)-C3  (31694)-C2  (31692)-O21 (31721)    NSTEP1=     0 NSTEP2=     0
R1 = 107.500 R2 = 117.500 R3 = 122.500 R4 = 132.500 RK2 = 250.000 RK3 =  250.000
 Rcurr:  122.628  Rcurr-(R2+R3)/2:    2.628  MIN(Rcurr-R2,Rcurr-R3):    0.128
******
 C1  (31807)-C3  (31812)-C2  (31810)-O21 (31839)    NSTEP1=     0 NSTEP2=     0
R1 = 107.500 R2 = 117.500 R3 = 122.500 R4 = 132.500 RK2 = 250.000 RK3 =  250.000
 Rcurr:  120.459  Rcurr-(R2+R3)/2:    0.459  MIN(Rcurr-R2,Rcurr-R3):    0.000
******
 C1  (31925)-C3  (31930)-C2  (31928)-O21 (31957)    NSTEP1=     0 NSTEP2=     0
R1 = 107.500 R2 = 117.500 R3 = 122.500 R4 = 132.500 RK2 = 250.000 RK3 =  250.000
 Rcurr:  120.634  Rcurr-(R2+R3)/2:    0.634  MIN(Rcurr-R2,Rcurr-R3):    0.000
******
 C1  (32043)-C3  (32048)-C2  (32046)-O21 (32075)    NSTEP1=     0 NSTEP2=     0
R1 = 107.500 R2 = 117.500 R3 = 122.500 R4 = 132.500 RK2 = 250.000 RK3 =  250.000
 Rcurr:  123.358  Rcurr-(R2+R3)/2:    3.358  MIN(Rcurr-R2,Rcurr-R3):    0.858
******
 C1  (32161)-C3  (32166)-C2  (32164)-O21 (32193)    NSTEP1=     0 NSTEP2=     0
R1 = 107.500 R2 = 117.500 R3 = 122.500 R4 = 132.500 RK2 = 250.000 RK3 =  250.000
 Rcurr:  120.957  Rcurr-(R2+R3)/2:    0.957  MIN(Rcurr-R2,Rcurr-R3):    0.000
******
 C1  (32279)-C3  (32284)-C2  (32282)-O21 (32311)    NSTEP1=     0 NSTEP2=     0
R1 = 107.500 R2 = 117.500 R3 = 122.500 R4 = 132.500 RK2 = 250.000 RK3 =  250.000
 Rcurr:  117.026  Rcurr-(R2+R3)/2:    2.974  MIN(Rcurr-R2,Rcurr-R3):    0.474
******
 C1  (32397)-C3  (32402)-C2  (32400)-O21 (32429)    NSTEP1=     0 NSTEP2=     0
R1 = 107.500 R2 = 117.500 R3 = 122.500 R4 = 132.500 RK2 = 250.000 RK3 =  250.000
 Rcurr:  119.432  Rcurr-(R2+R3)/2:    0.568  MIN(Rcurr-R2,Rcurr-R3):    0.000
******
 C1  (32515)-C3  (32520)-C2  (32518)-O21 (32547)    NSTEP1=     0 NSTEP2=     0
R1 = 107.500 R2 = 117.500 R3 = 122.500 R4 = 132.500 RK2 = 250.000 RK3 =  250.000
 Rcurr:  122.888  Rcurr-(R2+R3)/2:    2.888  MIN(Rcurr-R2,Rcurr-R3):    0.388
******
 C1  (32633)-C3  (32638)-C2  (32636)-O21 (32665)    NSTEP1=     0 NSTEP2=     0
R1 = 107.500 R2 = 117.500 R3 = 122.500 R4 = 132.500 RK2 = 250.000 RK3 =  250.000
 Rcurr:  122.724  Rcurr-(R2+R3)/2:    2.724  MIN(Rcurr-R2,Rcurr-R3):    0.224
******
 C1  (32751)-C3  (32756)-C2  (32754)-O21 (32783)    NSTEP1=     0 NSTEP2=     0
R1 = 107.500 R2 = 117.500 R3 = 122.500 R4 = 132.500 RK2 = 250.000 RK3 =  250.000
 Rcurr:  117.053  Rcurr-(R2+R3)/2:    2.947  MIN(Rcurr-R2,Rcurr-R3):    0.447
******
 C1  (32869)-C3  (32874)-C2  (32872)-O21 (32901)    NSTEP1=     0 NSTEP2=     0
R1 = 107.500 R2 = 117.500 R3 = 122.500 R4 = 132.500 RK2 = 250.000 RK3 =  250.000
 Rcurr:  122.558  Rcurr-(R2+R3)/2:    2.558  MIN(Rcurr-R2,Rcurr-R3):    0.058
******
 C1  (32987)-C3  (32992)-C2  (32990)-O21 (33019)    NSTEP1=     0 NSTEP2=     0
R1 = 107.500 R2 = 117.500 R3 = 122.500 R4 = 132.500 RK2 = 250.000 RK3 =  250.000
 Rcurr:  120.567  Rcurr-(R2+R3)/2:    0.567  MIN(Rcurr-R2,Rcurr-R3):    0.000
******
 C1  (33105)-C3  (33110)-C2  (33108)-O21 (33137)    NSTEP1=     0 NSTEP2=     0
R1 = 107.500 R2 = 117.500 R3 = 122.500 R4 = 132.500 RK2 = 250.000 RK3 =  250.000
 Rcurr:  122.125  Rcurr-(R2+R3)/2:    2.125  MIN(Rcurr-R2,Rcurr-R3):    0.000
******
 C1  (33223)-C3  (33228)-C2  (33226)-O21 (33255)    NSTEP1=     0 NSTEP2=     0
R1 = 107.500 R2 = 117.500 R3 = 122.500 R4 = 132.500 RK2 = 250.000 RK3 =  250.000
 Rcurr:  117.589  Rcurr-(R2+R3)/2:    2.411  MIN(Rcurr-R2,Rcurr-R3):    0.000
******
 C1  (33341)-C3  (33346)-C2  (33344)-O21 (33373)    NSTEP1=     0 NSTEP2=     0
R1 = 107.500 R2 = 117.500 R3 = 122.500 R4 = 132.500 RK2 = 250.000 RK3 =  250.000
 Rcurr:  122.241  Rcurr-(R2+R3)/2:    2.241  MIN(Rcurr-R2,Rcurr-R3):    0.000
******
 C1  (33459)-C3  (33464)-C2  (33462)-O21 (33491)    NSTEP1=     0 NSTEP2=     0
R1 = 107.500 R2 = 117.500 R3 = 122.500 R4 = 132.500 RK2 = 250.000 RK3 =  250.000
 Rcurr:  118.694  Rcurr-(R2+R3)/2:    1.306  MIN(Rcurr-R2,Rcurr-R3):    0.000
******
 C1  (33577)-C3  (33582)-C2  (33580)-O21 (33609)    NSTEP1=     0 NSTEP2=     0
R1 = 107.500 R2 = 117.500 R3 = 122.500 R4 = 132.500 RK2 = 250.000 RK3 =  250.000
 Rcurr:  120.248  Rcurr-(R2+R3)/2:    0.248  MIN(Rcurr-R2,Rcurr-R3):    0.000
******
 C1  (33695)-C3  (33700)-C2  (33698)-O21 (33727)    NSTEP1=     0 NSTEP2=     0
R1 = 107.500 R2 = 117.500 R3 = 122.500 R4 = 132.500 RK2 = 250.000 RK3 =  250.000
 Rcurr:  121.068  Rcurr-(R2+R3)/2:    1.068  MIN(Rcurr-R2,Rcurr-R3):    0.000
******
 C1  (33813)-C3  (33818)-C2  (33816)-O21 (33845)    NSTEP1=     0 NSTEP2=     0
R1 = 107.500 R2 = 117.500 R3 = 122.500 R4 = 132.500 RK2 = 250.000 RK3 =  250.000
 Rcurr:  119.717  Rcurr-(R2+R3)/2:    0.283  MIN(Rcurr-R2,Rcurr-R3):    0.000
******
 C1  (33931)-C3  (33936)-C2  (33934)-O21 (33963)    NSTEP1=     0 NSTEP2=     0
R1 = 107.500 R2 = 117.500 R3 = 122.500 R4 = 132.500 RK2 = 250.000 RK3 =  250.000
 Rcurr:  121.108  Rcurr-(R2+R3)/2:    1.108  MIN(Rcurr-R2,Rcurr-R3):    0.000
******
 C1  (34049)-C3  (34054)-C2  (34052)-O21 (34081)    NSTEP1=     0 NSTEP2=     0
R1 = 107.500 R2 = 117.500 R3 = 122.500 R4 = 132.500 RK2 = 250.000 RK3 =  250.000
 Rcurr:  123.608  Rcurr-(R2+R3)/2:    3.608  MIN(Rcurr-R2,Rcurr-R3):    1.108
******
 C1  (34167)-C3  (34172)-C2  (34170)-O21 (34199)    NSTEP1=     0 NSTEP2=     0
R1 = 107.500 R2 = 117.500 R3 = 122.500 R4 = 132.500 RK2 = 250.000 RK3 =  250.000
 Rcurr:  122.678  Rcurr-(R2+R3)/2:    2.678  MIN(Rcurr-R2,Rcurr-R3):    0.178
******
 C1  (34285)-C3  (34290)-C2  (34288)-O21 (34317)    NSTEP1=     0 NSTEP2=     0
R1 = 107.500 R2 = 117.500 R3 = 122.500 R4 = 132.500 RK2 = 250.000 RK3 =  250.000
 Rcurr:  122.415  Rcurr-(R2+R3)/2:    2.415  MIN(Rcurr-R2,Rcurr-R3):    0.000
******
 C1  (34403)-C3  (34408)-C2  (34406)-O21 (34435)    NSTEP1=     0 NSTEP2=     0
R1 = 107.500 R2 = 117.500 R3 = 122.500 R4 = 132.500 RK2 = 250.000 RK3 =  250.000
 Rcurr:  122.757  Rcurr-(R2+R3)/2:    2.757  MIN(Rcurr-R2,Rcurr-R3):    0.257
******
 C1  (34521)-C3  (34526)-C2  (34524)-O21 (34553)    NSTEP1=     0 NSTEP2=     0
R1 = 107.500 R2 = 117.500 R3 = 122.500 R4 = 132.500 RK2 = 250.000 RK3 =  250.000
 Rcurr:  117.304  Rcurr-(R2+R3)/2:    2.696  MIN(Rcurr-R2,Rcurr-R3):    0.196
******
 C1  (34639)-C3  (34644)-C2  (34642)-O21 (34671)    NSTEP1=     0 NSTEP2=     0
R1 = 107.500 R2 = 117.500 R3 = 122.500 R4 = 132.500 RK2 = 250.000 RK3 =  250.000
 Rcurr:  122.505  Rcurr-(R2+R3)/2:    2.505  MIN(Rcurr-R2,Rcurr-R3):    0.005
******
 C1  (34757)-C3  (34762)-C2  (34760)-O21 (34789)    NSTEP1=     0 NSTEP2=     0
R1 = 107.500 R2 = 117.500 R3 = 122.500 R4 = 132.500 RK2 = 250.000 RK3 =  250.000
 Rcurr:  122.267  Rcurr-(R2+R3)/2:    2.267  MIN(Rcurr-R2,Rcurr-R3):    0.000
******
 C1  (34875)-C3  (34880)-C2  (34878)-O21 (34907)    NSTEP1=     0 NSTEP2=     0
R1 = 107.500 R2 = 117.500 R3 = 122.500 R4 = 132.500 RK2 = 250.000 RK3 =  250.000
 Rcurr:  119.655  Rcurr-(R2+R3)/2:    0.345  MIN(Rcurr-R2,Rcurr-R3):    0.000
******
 C1  (34993)-C3  (34998)-C2  (34996)-O21 (35025)    NSTEP1=     0 NSTEP2=     0
R1 = 107.500 R2 = 117.500 R3 = 122.500 R4 = 132.500 RK2 = 250.000 RK3 =  250.000
 Rcurr:  118.681  Rcurr-(R2+R3)/2:    1.319  MIN(Rcurr-R2,Rcurr-R3):    0.000
******
 C1  (35111)-C3  (35116)-C2  (35114)-O21 (35143)    NSTEP1=     0 NSTEP2=     0
R1 = 107.500 R2 = 117.500 R3 = 122.500 R4 = 132.500 RK2 = 250.000 RK3 =  250.000
 Rcurr:  117.966  Rcurr-(R2+R3)/2:    2.034  MIN(Rcurr-R2,Rcurr-R3):    0.000
******
 C1  (35229)-C3  (35234)-C2  (35232)-O21 (35261)    NSTEP1=     0 NSTEP2=     0
R1 = 107.500 R2 = 117.500 R3 = 122.500 R4 = 132.500 RK2 = 250.000 RK3 =  250.000
 Rcurr:  120.194  Rcurr-(R2+R3)/2:    0.194  MIN(Rcurr-R2,Rcurr-R3):    0.000
******
 C1  (35347)-C3  (35352)-C2  (35350)-O21 (35379)    NSTEP1=     0 NSTEP2=     0
R1 = 107.500 R2 = 117.500 R3 = 122.500 R4 = 132.500 RK2 = 250.000 RK3 =  250.000
 Rcurr:  122.787  Rcurr-(R2+R3)/2:    2.787  MIN(Rcurr-R2,Rcurr-R3):    0.287
******
 C1  (35465)-C3  (35470)-C2  (35468)-O21 (35497)    NSTEP1=     0 NSTEP2=     0
R1 = 107.500 R2 = 117.500 R3 = 122.500 R4 = 132.500 RK2 = 250.000 RK3 =  250.000
 Rcurr:  120.781  Rcurr-(R2+R3)/2:    0.781  MIN(Rcurr-R2,Rcurr-R3):    0.000
******
 C1  (35583)-C3  (35588)-C2  (35586)-O21 (35615)    NSTEP1=     0 NSTEP2=     0
R1 = 107.500 R2 = 117.500 R3 = 122.500 R4 = 132.500 RK2 = 250.000 RK3 =  250.000
 Rcurr:  119.701  Rcurr-(R2+R3)/2:    0.299  MIN(Rcurr-R2,Rcurr-R3):    0.000
******
 C1  (35701)-C3  (35706)-C2  (35704)-O21 (35733)    NSTEP1=     0 NSTEP2=     0
R1 = 107.500 R2 = 117.500 R3 = 122.500 R4 = 132.500 RK2 = 250.000 RK3 =  250.000
 Rcurr:  121.069  Rcurr-(R2+R3)/2:    1.069  MIN(Rcurr-R2,Rcurr-R3):    0.000
******
 C1  (35819)-C3  (35824)-C2  (35822)-O21 (35851)    NSTEP1=     0 NSTEP2=     0
R1 = 107.500 R2 = 117.500 R3 = 122.500 R4 = 132.500 RK2 = 250.000 RK3 =  250.000
 Rcurr:  118.651  Rcurr-(R2+R3)/2:    1.349  MIN(Rcurr-R2,Rcurr-R3):    0.000
******
 C1  (35937)-C3  (35942)-C2  (35940)-O21 (35969)    NSTEP1=     0 NSTEP2=     0
R1 = 107.500 R2 = 117.500 R3 = 122.500 R4 = 132.500 RK2 = 250.000 RK3 =  250.000
 Rcurr:  121.568  Rcurr-(R2+R3)/2:    1.568  MIN(Rcurr-R2,Rcurr-R3):    0.000
******
 C1  (36055)-C3  (36060)-C2  (36058)-O21 (36087)    NSTEP1=     0 NSTEP2=     0
R1 = 107.500 R2 = 117.500 R3 = 122.500 R4 = 132.500 RK2 = 250.000 RK3 =  250.000
 Rcurr:  122.580  Rcurr-(R2+R3)/2:    2.580  MIN(Rcurr-R2,Rcurr-R3):    0.080
******
 C1  (36173)-C3  (36178)-C2  (36176)-O21 (36205)    NSTEP1=     0 NSTEP2=     0
R1 = 107.500 R2 = 117.500 R3 = 122.500 R4 = 132.500 RK2 = 250.000 RK3 =  250.000
 Rcurr:  122.114  Rcurr-(R2+R3)/2:    2.114  MIN(Rcurr-R2,Rcurr-R3):    0.000
******
 C1  (36291)-C3  (36296)-C2  (36294)-O21 (36323)    NSTEP1=     0 NSTEP2=     0
R1 = 107.500 R2 = 117.500 R3 = 122.500 R4 = 132.500 RK2 = 250.000 RK3 =  250.000
 Rcurr:  122.576  Rcurr-(R2+R3)/2:    2.576  MIN(Rcurr-R2,Rcurr-R3):    0.076
******
 C1  (36409)-C3  (36414)-C2  (36412)-O21 (36441)    NSTEP1=     0 NSTEP2=     0
R1 = 107.500 R2 = 117.500 R3 = 122.500 R4 = 132.500 RK2 = 250.000 RK3 =  250.000
 Rcurr:  117.619  Rcurr-(R2+R3)/2:    2.381  MIN(Rcurr-R2,Rcurr-R3):    0.000
******
 C1  (36527)-C3  (36532)-C2  (36530)-O21 (36559)    NSTEP1=     0 NSTEP2=     0
R1 = 107.500 R2 = 117.500 R3 = 122.500 R4 = 132.500 RK2 = 250.000 RK3 =  250.000
 Rcurr:  121.173  Rcurr-(R2+R3)/2:    1.173  MIN(Rcurr-R2,Rcurr-R3):    0.000
******
 C1  (36645)-C3  (36650)-C2  (36648)-O21 (36677)    NSTEP1=     0 NSTEP2=     0
R1 = 107.500 R2 = 117.500 R3 = 122.500 R4 = 132.500 RK2 = 250.000 RK3 =  250.000
 Rcurr:  119.869  Rcurr-(R2+R3)/2:    0.131  MIN(Rcurr-R2,Rcurr-R3):    0.000
******
 C1  (36763)-C3  (36768)-C2  (36766)-O21 (36795)    NSTEP1=     0 NSTEP2=     0
R1 = 107.500 R2 = 117.500 R3 = 122.500 R4 = 132.500 RK2 = 250.000 RK3 =  250.000
 Rcurr:  117.435  Rcurr-(R2+R3)/2:    2.565  MIN(Rcurr-R2,Rcurr-R3):    0.065
******
 C1  (36881)-C3  (36886)-C2  (36884)-O21 (36913)    NSTEP1=     0 NSTEP2=     0
R1 = 107.500 R2 = 117.500 R3 = 122.500 R4 = 132.500 RK2 = 250.000 RK3 =  250.000
 Rcurr:  119.148  Rcurr-(R2+R3)/2:    0.852  MIN(Rcurr-R2,Rcurr-R3):    0.000
******
 C1  (36999)-C3  (37004)-C2  (37002)-O21 (37031)    NSTEP1=     0 NSTEP2=     0
R1 = 107.500 R2 = 117.500 R3 = 122.500 R4 = 132.500 RK2 = 250.000 RK3 =  250.000
 Rcurr:  119.572  Rcurr-(R2+R3)/2:    0.428  MIN(Rcurr-R2,Rcurr-R3):    0.000
******
 C1  (37117)-C3  (37122)-C2  (37120)-O21 (37149)    NSTEP1=     0 NSTEP2=     0
R1 = 107.500 R2 = 117.500 R3 = 122.500 R4 = 132.500 RK2 = 250.000 RK3 =  250.000
 Rcurr:  122.504  Rcurr-(R2+R3)/2:    2.504  MIN(Rcurr-R2,Rcurr-R3):    0.004
******
 C1  (37235)-C3  (37240)-C2  (37238)-O21 (37267)    NSTEP1=     0 NSTEP2=     0
R1 = 107.500 R2 = 117.500 R3 = 122.500 R4 = 132.500 RK2 = 250.000 RK3 =  250.000
 Rcurr:  118.905  Rcurr-(R2+R3)/2:    1.095  MIN(Rcurr-R2,Rcurr-R3):    0.000
******
 C1  (37353)-C3  (37358)-C2  (37356)-O21 (37385)    NSTEP1=     0 NSTEP2=     0
R1 = 107.500 R2 = 117.500 R3 = 122.500 R4 = 132.500 RK2 = 250.000 RK3 =  250.000
 Rcurr:  121.092  Rcurr-(R2+R3)/2:    1.092  MIN(Rcurr-R2,Rcurr-R3):    0.000
                       Number of restraints read =   276

                  Done reading weight changes/NMR restraints


 
 Number of triangulated 3-point waters found:    24310

     Sum of charges from parm topology file =   0.00027218
     Forcing neutrality...

| Dynamic Memory, Types Used:
| Reals             3370956
| Integers          6568270

| Nonbonded Pairs Initial Allocation:    25194912

| GPU memory information (estimate):
| KB of GPU memory in use:    701288
| KB of CPU memory in use:    184904

--------------------------------------------------------------------------------
   4.  RESULTS
--------------------------------------------------------------------------------


 NSTEP =        0   TIME(PS) =       0.000  TEMP(K) =   433.89  PRESS =     0.0
 Etot   =   -324219.5390  EKtot   =    101836.8598  EPtot      =   -426056.3988
 BOND   =       470.3736  ANGLE   =      3444.9891  DIHED      =     11179.4444
 1-4 NB =      4104.7575  1-4 EEL =    -80121.4798  VDWAALS    =     48736.3056
 EELEC  =   -415472.0613  EHBOND  =         0.0000  RESTRAINT  =      1601.2722
 EAMBER (non-restraint)  =   -427657.6710
 ------------------------------------------------------------------------------

 NMR restraints: Bond =    0.000   Angle =     0.000   Torsion =     1.716
===============================================================================

 NSTEP =     1000   TIME(PS) =       1.000  TEMP(K) =   252.63  PRESS =     0.0
 Etot   =   -258154.9599  EKtot   =     59292.7695  EPtot      =   -317447.7294
 BOND   =      4128.0283  ANGLE   =     16616.1873  DIHED      =     13231.9779
 1-4 NB =      4864.0092  1-4 EEL =    -80161.6322  VDWAALS    =     25893.6089
 EELEC  =   -304232.8873  EHBOND  =         0.0000  RESTRAINT  =      2212.9784
 EAMBER (non-restraint)  =   -319660.7078
 ------------------------------------------------------------------------------

 NMR restraints: Bond =    0.000   Angle =     0.000   Torsion =    23.255
===============================================================================

 NSTEP =     2000   TIME(PS) =       2.000  TEMP(K) =   285.38  PRESS =     0.0
 Etot   =   -240514.8490  EKtot   =     66979.6562  EPtot      =   -307494.5053
 BOND   =      4608.6267  ANGLE   =     18431.1007  DIHED      =     13399.9310
 1-4 NB =      4939.7198  1-4 EEL =    -80364.9388  VDWAALS    =     21774.7739
 EELEC  =   -292381.0114  EHBOND  =         0.0000  RESTRAINT  =      2097.2929
 EAMBER (non-restraint)  =   -309591.7982
 ------------------------------------------------------------------------------

 NMR restraints: Bond =    0.000   Angle =     0.000   Torsion =    27.297
===============================================================================

 NSTEP =     3000   TIME(PS) =       3.000  TEMP(K) =   299.28  PRESS =     0.0
 Etot   =   -232415.5529  EKtot   =     70242.7578  EPtot      =   -302658.3107
 BOND   =      4811.8731  ANGLE   =     18824.6846  DIHED      =     13382.0790
 1-4 NB =      4898.0971  1-4 EEL =    -80261.4726  VDWAALS    =     19834.7517
 EELEC  =   -286179.4596  EHBOND  =         0.0000  RESTRAINT  =      2031.1360
 EAMBER (non-restraint)  =   -304689.4467
 ------------------------------------------------------------------------------

 NMR restraints: Bond =    0.000   Angle =     0.000   Torsion =    27.769
===============================================================================

 NSTEP =     4000   TIME(PS) =       4.000  TEMP(K) =   303.71  PRESS =     0.0
 Etot   =   -228224.5449  EKtot   =     71281.8047  EPtot      =   -299506.3496
 BOND   =      5001.1486  ANGLE   =     19157.6657  DIHED      =     13359.4628
 1-4 NB =      4958.4014  1-4 EEL =    -80160.4123  VDWAALS    =     18600.5362
 EELEC  =   -282458.5923  EHBOND  =         0.0000  RESTRAINT  =      2035.4402
 EAMBER (non-restraint)  =   -301541.7898
 ------------------------------------------------------------------------------

 NMR restraints: Bond =    0.000   Angle =     0.000   Torsion =    31.821
===============================================================================

 NSTEP =     5000   TIME(PS) =       5.000  TEMP(K) =   309.65  PRESS =     0.0
 Etot   =   -226487.5141  EKtot   =     72677.6562  EPtot      =   -299165.1703
 BOND   =      4941.9163  ANGLE   =     19060.6421  DIHED      =     13237.6806
 1-4 NB =      4966.2912  1-4 EEL =    -80289.6943  VDWAALS    =     17918.5143
 EELEC  =   -280950.1785  EHBOND  =         0.0000  RESTRAINT  =      1949.6581
 EAMBER (non-restraint)  =   -301114.8284
 ------------------------------------------------------------------------------

 NMR restraints: Bond =    0.000   Angle =     0.000   Torsion =    32.232
===============================================================================

 NSTEP =     6000   TIME(PS) =       6.000  TEMP(K) =   309.58  PRESS =     0.0
 Etot   =   -225842.0555  EKtot   =     72660.6797  EPtot      =   -298502.7352
 BOND   =      4899.8391  ANGLE   =     19392.4249  DIHED      =     13290.1083
 1-4 NB =      4943.5191  1-4 EEL =    -80178.7040  VDWAALS    =     17811.0803
 EELEC  =   -280606.5343  EHBOND  =         0.0000  RESTRAINT  =      1945.5313
 EAMBER (non-restraint)  =   -300448.2665
 ------------------------------------------------------------------------------

 NMR restraints: Bond =    0.000   Angle =     0.000   Torsion =    24.806
===============================================================================

 NSTEP =     7000   TIME(PS) =       7.000  TEMP(K) =   310.60  PRESS =     0.0
 Etot   =   -225442.9912  EKtot   =     72900.0547  EPtot      =   -298343.0459
 BOND   =      4941.0749  ANGLE   =     19397.1556  DIHED      =     13218.7988
 1-4 NB =      4870.2819  1-4 EEL =    -80246.9289  VDWAALS    =     17450.3103
 EELEC  =   -279826.0799  EHBOND  =         0.0000  RESTRAINT  =      1852.3413
 EAMBER (non-restraint)  =   -300195.3872
 ------------------------------------------------------------------------------

 NMR restraints: Bond =    0.000   Angle =     0.000   Torsion =    26.359
===============================================================================

 NSTEP =     8000   TIME(PS) =       8.000  TEMP(K) =   309.50  PRESS =     0.0
 Etot   =   -225894.0813  EKtot   =     72641.7812  EPtot      =   -298535.8625
 BOND   =      5036.8337  ANGLE   =     19374.4705  DIHED      =     13127.1395
 1-4 NB =      4870.7129  1-4 EEL =    -80291.5029  VDWAALS    =     17746.7143
 EELEC  =   -280313.5603  EHBOND  =         0.0000  RESTRAINT  =      1913.3299
 EAMBER (non-restraint)  =   -300449.1924
 ------------------------------------------------------------------------------

 NMR restraints: Bond =    0.000   Angle =     0.000   Torsion =    20.539
===============================================================================

 NSTEP =     9000   TIME(PS) =       9.000  TEMP(K) =   309.30  PRESS =     0.0
 Etot   =   -226346.8502  EKtot   =     72593.8359  EPtot      =   -298940.6861
 BOND   =      5046.1860  ANGLE   =     19311.8535  DIHED      =     13064.2056
 1-4 NB =      4914.3198  1-4 EEL =    -80428.4709  VDWAALS    =     17304.8084
 EELEC  =   -280035.3494  EHBOND  =         0.0000  RESTRAINT  =      1881.7608
 EAMBER (non-restraint)  =   -300822.4470
 ------------------------------------------------------------------------------

 NMR restraints: Bond =    0.000   Angle =     0.000   Torsion =    24.100
===============================================================================

 NSTEP =    10000   TIME(PS) =      10.000  TEMP(K) =   307.52  PRESS =     0.0
 Etot   =   -226634.2303  EKtot   =     72176.8594  EPtot      =   -298811.0897
 BOND   =      5051.3688  ANGLE   =     19504.2763  DIHED      =     13161.8196
 1-4 NB =      4899.8199  1-4 EEL =    -80215.6286  VDWAALS    =     17165.7831
 EELEC  =   -280201.9721  EHBOND  =         0.0000  RESTRAINT  =      1823.4434
 EAMBER (non-restraint)  =   -300634.5330
 ------------------------------------------------------------------------------

 NMR restraints: Bond =    0.000   Angle =     0.000   Torsion =    29.765
===============================================================================

 NSTEP =    11000   TIME(PS) =      11.000  TEMP(K) =   312.08  PRESS =     0.0
 Etot   =   -226052.3548  EKtot   =     73247.9297  EPtot      =   -299300.2845
 BOND   =      4985.4966  ANGLE   =     19233.0752  DIHED      =     13053.8986
 1-4 NB =      4907.5054  1-4 EEL =    -80260.0581  VDWAALS    =     17238.4829
 EELEC  =   -280344.8565  EHBOND  =         0.0000  RESTRAINT  =      1886.1715
 EAMBER (non-restraint)  =   -301186.4560
 ------------------------------------------------------------------------------

 NMR restraints: Bond =    0.000   Angle =     0.000   Torsion =    27.447
===============================================================================

 NSTEP =    12000   TIME(PS) =      12.000  TEMP(K) =   309.95  PRESS =     0.0
 Etot   =   -226542.5352  EKtot   =     72746.3359  EPtot      =   -299288.8711
 BOND   =      4970.6015  ANGLE   =     19132.9163  DIHED      =     13075.9005
 1-4 NB =      4941.2375  1-4 EEL =    -80255.0769  VDWAALS    =     17136.5442
 EELEC  =   -280181.7841  EHBOND  =         0.0000  RESTRAINT  =      1890.7898
 EAMBER (non-restraint)  =   -301179.6609
 ------------------------------------------------------------------------------

 NMR restraints: Bond =    0.000   Angle =     0.000   Torsion =    27.866
===============================================================================

 NSTEP =    13000   TIME(PS) =      13.000  TEMP(K) =   310.96  PRESS =     0.0
 Etot   =   -226212.7902  EKtot   =     72984.2891  EPtot      =   -299197.0793
 BOND   =      5038.8422  ANGLE   =     19220.8859  DIHED      =     13035.1203
 1-4 NB =      4857.4576  1-4 EEL =    -80264.5690  VDWAALS    =     17063.3391
 EELEC  =   -280025.7413  EHBOND  =         0.0000  RESTRAINT  =      1877.5859
 EAMBER (non-restraint)  =   -301074.6652
 ------------------------------------------------------------------------------

 NMR restraints: Bond =    0.000   Angle =     0.000   Torsion =    25.126
===============================================================================

 NSTEP =    14000   TIME(PS) =      14.000  TEMP(K) =   311.30  PRESS =     0.0
 Etot   =   -226306.7155  EKtot   =     73064.7969  EPtot      =   -299371.5124
 BOND   =      4978.9003  ANGLE   =     19300.9990  DIHED      =     13115.9737
 1-4 NB =      4849.9715  1-4 EEL =    -80225.3316  VDWAALS    =     16786.1361
 EELEC  =   -280052.6685  EHBOND  =         0.0000  RESTRAINT  =      1874.5071
 EAMBER (non-restraint)  =   -301246.0195
 ------------------------------------------------------------------------------

 NMR restraints: Bond =    0.000   Angle =     0.000   Torsion =    28.944
===============================================================================

 NSTEP =    15000   TIME(PS) =      15.000  TEMP(K) =   309.00  PRESS =     0.0
 Etot   =   -227041.0848  EKtot   =     72524.3047  EPtot      =   -299565.3895
 BOND   =      4998.8246  ANGLE   =     19224.8057  DIHED      =     13032.2522
 1-4 NB =      4891.6969  1-4 EEL =    -80306.1710  VDWAALS    =     17226.1380
 EELEC  =   -280516.5564  EHBOND  =         0.0000  RESTRAINT  =      1883.6206
 EAMBER (non-restraint)  =   -301449.0101
 ------------------------------------------------------------------------------

 NMR restraints: Bond =    0.000   Angle =     0.000   Torsion =    33.123
===============================================================================

 NSTEP =    16000   TIME(PS) =      16.000  TEMP(K) =   310.39  PRESS =     0.0
 Etot   =   -227345.8322  EKtot   =     72849.5000  EPtot      =   -300195.3322
 BOND   =      4882.4977  ANGLE   =     19088.7468  DIHED      =     13030.4320
 1-4 NB =      4905.2874  1-4 EEL =    -80238.1685  VDWAALS    =     17246.4281
 EELEC  =   -280914.7044  EHBOND  =         0.0000  RESTRAINT  =      1804.1488
 EAMBER (non-restraint)  =   -301999.4810
 ------------------------------------------------------------------------------

 NMR restraints: Bond =    0.000   Angle =     0.000   Torsion =    32.338
===============================================================================

 NSTEP =    17000   TIME(PS) =      17.000  TEMP(K) =   311.13  PRESS =     0.0
 Etot   =   -226831.0673  EKtot   =     73025.3125  EPtot      =   -299856.3798
 BOND   =      5008.7943  ANGLE   =     19416.5862  DIHED      =     13015.6724
 1-4 NB =      4937.0575  1-4 EEL =    -80280.7353  VDWAALS    =     17147.2552
 EELEC  =   -280953.4889  EHBOND  =         0.0000  RESTRAINT  =      1852.4788
 EAMBER (non-restraint)  =   -301708.8587
 ------------------------------------------------------------------------------

 NMR restraints: Bond =    0.000   Angle =     0.000   Torsion =    28.602
===============================================================================

 NSTEP =    18000   TIME(PS) =      18.000  TEMP(K) =   311.35  PRESS =     0.0
 Etot   =   -226965.2306  EKtot   =     73076.7969  EPtot      =   -300042.0275
 BOND   =      4991.2909  ANGLE   =     19319.4343  DIHED      =     12981.7095
 1-4 NB =      4845.6034  1-4 EEL =    -80185.8428  VDWAALS    =     17232.5442
 EELEC  =   -281032.5262  EHBOND  =         0.0000  RESTRAINT  =      1805.7593
 EAMBER (non-restraint)  =   -301847.7868
 ------------------------------------------------------------------------------

 NMR restraints: Bond =    0.000   Angle =     0.000   Torsion =    29.592
===============================================================================

 NSTEP =    19000   TIME(PS) =      19.000  TEMP(K) =   309.40  PRESS =     0.0
 Etot   =   -227635.8282  EKtot   =     72618.7578  EPtot      =   -300254.5860
 BOND   =      4995.6045  ANGLE   =     19329.9473  DIHED      =     13060.4980
 1-4 NB =      4909.6057  1-4 EEL =    -80274.6906  VDWAALS    =     16670.7319
 EELEC  =   -280827.2522  EHBOND  =         0.0000  RESTRAINT  =      1880.9693
 EAMBER (non-restraint)  =   -302135.5553
 ------------------------------------------------------------------------------

 NMR restraints: Bond =    0.000   Angle =     0.000   Torsion =    30.691
===============================================================================

 NSTEP =    20000   TIME(PS) =      20.000  TEMP(K) =   308.49  PRESS =     0.0
 Etot   =   -227917.7991  EKtot   =     72405.1094  EPtot      =   -300322.9084
 BOND   =      4932.2993  ANGLE   =     19147.0145  DIHED      =     13014.6272
 1-4 NB =      4890.8938  1-4 EEL =    -80289.7726  VDWAALS    =     17027.8843
 EELEC  =   -280896.1606  EHBOND  =         0.0000  RESTRAINT  =      1850.3056
 EAMBER (non-restraint)  =   -302173.2141
 ------------------------------------------------------------------------------

 NMR restraints: Bond =    0.000   Angle =     0.000   Torsion =    24.449
===============================================================================

 NSTEP =    21000   TIME(PS) =      21.000  TEMP(K) =   309.43  PRESS =     0.0
 Etot   =   -227846.4141  EKtot   =     72624.0234  EPtot      =   -300470.4375
 BOND   =      4888.9998  ANGLE   =     19342.2842  DIHED      =     12904.3619
 1-4 NB =      4939.4680  1-4 EEL =    -80273.1415  VDWAALS    =     17266.6409
 EELEC  =   -281362.9285  EHBOND  =         0.0000  RESTRAINT  =      1823.8777
 EAMBER (non-restraint)  =   -302294.3152
 ------------------------------------------------------------------------------

 NMR restraints: Bond =    0.000   Angle =     0.000   Torsion =    25.439
===============================================================================

 NSTEP =    22000   TIME(PS) =      22.000  TEMP(K) =   311.16  PRESS =     0.0
 Etot   =   -227689.9460  EKtot   =     73031.6094  EPtot      =   -300721.5554
 BOND   =      4903.1218  ANGLE   =     19268.3783  DIHED      =     12990.5968
 1-4 NB =      4919.6808  1-4 EEL =    -80388.5403  VDWAALS    =     16864.4781
 EELEC  =   -281077.5943  EHBOND  =         0.0000  RESTRAINT  =      1798.3233
 EAMBER (non-restraint)  =   -302519.8787
 ------------------------------------------------------------------------------

 NMR restraints: Bond =    0.000   Angle =     0.000   Torsion =    21.732
===============================================================================

 NSTEP =    23000   TIME(PS) =      23.000  TEMP(K) =   310.65  PRESS =     0.0
 Etot   =   -227436.6562  EKtot   =     72910.3281  EPtot      =   -300346.9843
 BOND   =      5034.9510  ANGLE   =     19049.3253  DIHED      =     12906.8193
 1-4 NB =      4924.5674  1-4 EEL =    -80312.2480  VDWAALS    =     17293.7261
 EELEC  =   -281067.6033  EHBOND  =         0.0000  RESTRAINT  =      1823.4777
 EAMBER (non-restraint)  =   -302170.4621
 ------------------------------------------------------------------------------

 NMR restraints: Bond =    0.000   Angle =     0.000   Torsion =    29.967
===============================================================================

 NSTEP =    24000   TIME(PS) =      24.000  TEMP(K) =   309.80  PRESS =     0.0
 Etot   =   -227442.4978  EKtot   =     72712.9844  EPtot      =   -300155.4822
 BOND   =      4946.8359  ANGLE   =     19094.7089  DIHED      =     12975.5260
 1-4 NB =      4942.6431  1-4 EEL =    -80208.4663  VDWAALS    =     17381.3527
 EELEC  =   -281046.6999  EHBOND  =         0.0000  RESTRAINT  =      1758.6175
 EAMBER (non-restraint)  =   -301914.0996
 ------------------------------------------------------------------------------

 NMR restraints: Bond =    0.000   Angle =     0.000   Torsion =    24.730
===============================================================================

 NSTEP =    25000   TIME(PS) =      25.000  TEMP(K) =   308.66  PRESS =     0.0
 Etot   =   -228066.0353  EKtot   =     72445.4766  EPtot      =   -300511.5118
 BOND   =      4966.6728  ANGLE   =     19148.9373  DIHED      =     12979.4490
 1-4 NB =      4946.6336  1-4 EEL =    -80348.4861  VDWAALS    =     17204.4253
 EELEC  =   -281174.3078  EHBOND  =         0.0000  RESTRAINT  =      1765.1640
 EAMBER (non-restraint)  =   -302276.6759
 ------------------------------------------------------------------------------

 NMR restraints: Bond =    0.000   Angle =     0.000   Torsion =    17.880
===============================================================================

 NSTEP =    26000   TIME(PS) =      26.000  TEMP(K) =   309.46  PRESS =     0.0
 Etot   =   -227753.0119  EKtot   =     72633.3125  EPtot      =   -300386.3244
 BOND   =      4995.2216  ANGLE   =     19254.5590  DIHED      =     12897.3248
 1-4 NB =      4951.6500  1-4 EEL =    -80361.9701  VDWAALS    =     17165.9956
 EELEC  =   -281036.5958  EHBOND  =         0.0000  RESTRAINT  =      1747.4905
 EAMBER (non-restraint)  =   -302133.8149
 ------------------------------------------------------------------------------

 NMR restraints: Bond =    0.000   Angle =     0.000   Torsion =    23.064
===============================================================================

 NSTEP =    27000   TIME(PS) =      27.000  TEMP(K) =   310.10  PRESS =     0.0
 Etot   =   -227949.2719  EKtot   =     72782.6406  EPtot      =   -300731.9125
 BOND   =      4961.0619  ANGLE   =     19113.5831  DIHED      =     12913.5694
 1-4 NB =      4896.0172  1-4 EEL =    -80292.8558  VDWAALS    =     16857.7079
 EELEC  =   -280928.2947  EHBOND  =         0.0000  RESTRAINT  =      1747.2985
 EAMBER (non-restraint)  =   -302479.2110
 ------------------------------------------------------------------------------

 NMR restraints: Bond =    0.000   Angle =     0.000   Torsion =    30.207
===============================================================================

 NSTEP =    28000   TIME(PS) =      28.000  TEMP(K) =   310.47  PRESS =     0.0
 Etot   =   -227098.7668  EKtot   =     72869.1016  EPtot      =   -299967.8683
 BOND   =      4933.7140  ANGLE   =     19373.2911  DIHED      =     12986.8295
 1-4 NB =      4904.2046  1-4 EEL =    -80377.3493  VDWAALS    =     17107.7142
 EELEC  =   -280658.1216  EHBOND  =         0.0000  RESTRAINT  =      1761.8492
 EAMBER (non-restraint)  =   -301729.7175
 ------------------------------------------------------------------------------

 NMR restraints: Bond =    0.000   Angle =     0.000   Torsion =    27.173
===============================================================================

 NSTEP =    29000   TIME(PS) =      29.000  TEMP(K) =   309.26  PRESS =     0.0
 Etot   =   -227617.1084  EKtot   =     72585.2500  EPtot      =   -300202.3584
 BOND   =      4991.6554  ANGLE   =     19233.8024  DIHED      =     12889.2536
 1-4 NB =      4935.4729  1-4 EEL =    -80378.8451  VDWAALS    =     17270.5552
 EELEC  =   -280929.4056  EHBOND  =         0.0000  RESTRAINT  =      1785.1529
 EAMBER (non-restraint)  =   -301987.5113
 ------------------------------------------------------------------------------

 NMR restraints: Bond =    0.000   Angle =     0.000   Torsion =    31.224
===============================================================================

 NSTEP =    30000   TIME(PS) =      30.000  TEMP(K) =   310.39  PRESS =     0.0
 Etot   =   -227905.4326  EKtot   =     72851.2812  EPtot      =   -300756.7139
 BOND   =      5035.5509  ANGLE   =     19206.7120  DIHED      =     12924.7146
 1-4 NB =      4886.0304  1-4 EEL =    -80191.6338  VDWAALS    =     16905.7774
 EELEC  =   -281280.2492  EHBOND  =         0.0000  RESTRAINT  =      1756.3838
 EAMBER (non-restraint)  =   -302513.0977
 ------------------------------------------------------------------------------

 NMR restraints: Bond =    0.000   Angle =     0.000   Torsion =    32.161
===============================================================================

 NSTEP =    31000   TIME(PS) =      31.000  TEMP(K) =   310.09  PRESS =     0.0
 Etot   =   -227470.2167  EKtot   =     72780.7891  EPtot      =   -300251.0058
 BOND   =      4939.3536  ANGLE   =     19230.7242  DIHED      =     12948.2545
 1-4 NB =      4899.7975  1-4 EEL =    -80387.3263  VDWAALS    =     16976.4128
 EELEC  =   -280620.1944  EHBOND  =         0.0000  RESTRAINT  =      1761.9723
 EAMBER (non-restraint)  =   -302012.9781
 ------------------------------------------------------------------------------

 NMR restraints: Bond =    0.000   Angle =     0.000   Torsion =    28.918
===============================================================================

 NSTEP =    32000   TIME(PS) =      32.000  TEMP(K) =   310.76  PRESS =     0.0
 Etot   =   -227470.5117  EKtot   =     72936.5469  EPtot      =   -300407.0586
 BOND   =      5009.7211  ANGLE   =     19112.3625  DIHED      =     12851.6065
 1-4 NB =      4891.4085  1-4 EEL =    -80340.3829  VDWAALS    =     17159.1166
 EELEC  =   -280847.3300  EHBOND  =         0.0000  RESTRAINT  =      1756.4391
 EAMBER (non-restraint)  =   -302163.4977
 ------------------------------------------------------------------------------

 NMR restraints: Bond =    0.000   Angle =     0.000   Torsion =    24.892
===============================================================================

 NSTEP =    33000   TIME(PS) =      33.000  TEMP(K) =   310.74  PRESS =     0.0
 Etot   =   -227789.3892  EKtot   =     72931.7812  EPtot      =   -300721.1705
 BOND   =      4967.2032  ANGLE   =     19070.8036  DIHED      =     12914.6629
 1-4 NB =      4894.7704  1-4 EEL =    -80330.8999  VDWAALS    =     16690.3908
 EELEC  =   -280692.9485  EHBOND  =         0.0000  RESTRAINT  =      1764.8470
 EAMBER (non-restraint)  =   -302486.0175
 ------------------------------------------------------------------------------

 NMR restraints: Bond =    0.000   Angle =     0.000   Torsion =    19.879
===============================================================================

 NSTEP =    34000   TIME(PS) =      34.000  TEMP(K) =   311.23  PRESS =     0.0
 Etot   =   -227801.9064  EKtot   =     73046.6953  EPtot      =   -300848.6017
 BOND   =      5057.7420  ANGLE   =     19037.4014  DIHED      =     12895.9672
 1-4 NB =      4906.1350  1-4 EEL =    -80342.3677  VDWAALS    =     16371.1353
 EELEC  =   -280481.6501  EHBOND  =         0.0000  RESTRAINT  =      1707.0352
 EAMBER (non-restraint)  =   -302555.6369
 ------------------------------------------------------------------------------

 NMR restraints: Bond =    0.000   Angle =     0.000   Torsion =    27.810
===============================================================================

 NSTEP =    35000   TIME(PS) =      35.000  TEMP(K) =   311.10  PRESS =     0.0
 Etot   =   -227677.3359  EKtot   =     73017.2344  EPtot      =   -300694.5703
 BOND   =      5020.4610  ANGLE   =     19197.2159  DIHED      =     12896.6485
 1-4 NB =      4854.6018  1-4 EEL =    -80154.2513  VDWAALS    =     16988.4567
 EELEC  =   -281246.7467  EHBOND  =         0.0000  RESTRAINT  =      1749.0437
 EAMBER (non-restraint)  =   -302443.6141
 ------------------------------------------------------------------------------

 NMR restraints: Bond =    0.000   Angle =     0.000   Torsion =    28.393
===============================================================================

 NSTEP =    36000   TIME(PS) =      36.000  TEMP(K) =   310.02  PRESS =     0.0
 Etot   =   -228038.6634  EKtot   =     72764.0547  EPtot      =   -300802.7181
 BOND   =      5014.1350  ANGLE   =     19107.6934  DIHED      =     12876.5435
 1-4 NB =      4946.0396  1-4 EEL =    -80309.9973  VDWAALS    =     16628.2611
 EELEC  =   -280799.4419  EHBOND  =         0.0000  RESTRAINT  =      1734.0485
 EAMBER (non-restraint)  =   -302536.7665
 ------------------------------------------------------------------------------

 NMR restraints: Bond =    0.000   Angle =     0.000   Torsion =    27.443
===============================================================================

 NSTEP =    37000   TIME(PS) =      37.000  TEMP(K) =   312.07  PRESS =     0.0
 Etot   =   -227241.5656  EKtot   =     73244.5625  EPtot      =   -300486.1281
 BOND   =      5013.8182  ANGLE   =     19329.0443  DIHED      =     12878.8214
 1-4 NB =      4936.8656  1-4 EEL =    -80314.5315  VDWAALS    =     16327.5031
 EELEC  =   -280401.1458  EHBOND  =         0.0000  RESTRAINT  =      1743.4966
 EAMBER (non-restraint)  =   -302229.6247
 ------------------------------------------------------------------------------

 NMR restraints: Bond =    0.000   Angle =     0.000   Torsion =    30.689
===============================================================================

 NSTEP =    38000   TIME(PS) =      38.000  TEMP(K) =   310.99  PRESS =     0.0
 Etot   =   -227337.0614  EKtot   =     72990.7969  EPtot      =   -300327.8583
 BOND   =      5110.4874  ANGLE   =     19328.7416  DIHED      =     12980.1301
 1-4 NB =      4880.7448  1-4 EEL =    -80295.1615  VDWAALS    =     16716.3239
 EELEC  =   -280821.0117  EHBOND  =         0.0000  RESTRAINT  =      1771.8873
 EAMBER (non-restraint)  =   -302099.7456
 ------------------------------------------------------------------------------

 NMR restraints: Bond =    0.000   Angle =     0.000   Torsion =    27.841
===============================================================================

 NSTEP =    39000   TIME(PS) =      39.000  TEMP(K) =   311.02  PRESS =     0.0
 Etot   =   -227416.4995  EKtot   =     72998.8594  EPtot      =   -300415.3589
 BOND   =      5137.6317  ANGLE   =     19336.8117  DIHED      =     12906.1184
 1-4 NB =      4905.5843  1-4 EEL =    -80343.3031  VDWAALS    =     16871.5319
 EELEC  =   -280931.7106  EHBOND  =         0.0000  RESTRAINT  =      1701.9768
 EAMBER (non-restraint)  =   -302117.3357
 ------------------------------------------------------------------------------

 NMR restraints: Bond =    0.000   Angle =     0.000   Torsion =    23.198
===============================================================================

 NSTEP =    40000   TIME(PS) =      40.000  TEMP(K) =   309.61  PRESS =     0.0
 Etot   =   -228043.5445  EKtot   =     72668.3125  EPtot      =   -300711.8570
 BOND   =      5143.3171  ANGLE   =     19265.0810  DIHED      =     12816.9405
 1-4 NB =      4914.1737  1-4 EEL =    -80285.9790  VDWAALS    =     16499.0304
 EELEC  =   -280807.8510  EHBOND  =         0.0000  RESTRAINT  =      1743.4303
 EAMBER (non-restraint)  =   -302455.2873
 ------------------------------------------------------------------------------

 NMR restraints: Bond =    0.000   Angle =     0.000   Torsion =    28.806
===============================================================================

 NSTEP =    41000   TIME(PS) =      41.000  TEMP(K) =   311.05  PRESS =     0.0
 Etot   =   -227907.4625  EKtot   =     73006.0625  EPtot      =   -300913.5250
 BOND   =      5063.9529  ANGLE   =     19365.3159  DIHED      =     12904.7878
 1-4 NB =      4883.2131  1-4 EEL =    -80231.1762  VDWAALS    =     16847.7639
 EELEC  =   -281531.4429  EHBOND  =         0.0000  RESTRAINT  =      1784.0603
 EAMBER (non-restraint)  =   -302697.5854
 ------------------------------------------------------------------------------

 NMR restraints: Bond =    0.000   Angle =     0.000   Torsion =    20.286
===============================================================================

 NSTEP =    42000   TIME(PS) =      42.000  TEMP(K) =   309.96  PRESS =     0.0
 Etot   =   -228230.6525  EKtot   =     72748.8281  EPtot      =   -300979.4806
 BOND   =      5075.0920  ANGLE   =     19306.5878  DIHED      =     12896.8309
 1-4 NB =      4896.8859  1-4 EEL =    -80214.0680  VDWAALS    =     17127.3348
 EELEC  =   -281846.7633  EHBOND  =         0.0000  RESTRAINT  =      1778.6192
 EAMBER (non-restraint)  =   -302758.0998
 ------------------------------------------------------------------------------

 NMR restraints: Bond =    0.000   Angle =     0.000   Torsion =    31.216
===============================================================================

 NSTEP =    43000   TIME(PS) =      43.000  TEMP(K) =   308.26  PRESS =     0.0
 Etot   =   -228405.1036  EKtot   =     72350.3516  EPtot      =   -300755.4552
 BOND   =      5073.3317  ANGLE   =     19299.1862  DIHED      =     12936.4961
 1-4 NB =      4891.6199  1-4 EEL =    -80319.7782  VDWAALS    =     17143.4391
 EELEC  =   -281518.0608  EHBOND  =         0.0000  RESTRAINT  =      1738.3107
 EAMBER (non-restraint)  =   -302493.7660
 ------------------------------------------------------------------------------

 NMR restraints: Bond =    0.000   Angle =     0.000   Torsion =    28.589
===============================================================================

 NSTEP =    44000   TIME(PS) =      44.000  TEMP(K) =   310.33  PRESS =     0.0
 Etot   =   -228251.4076  EKtot   =     72837.2500  EPtot      =   -301088.6576
 BOND   =      5061.1385  ANGLE   =     19088.1571  DIHED      =     12878.1020
 1-4 NB =      4897.7244  1-4 EEL =    -80340.2557  VDWAALS    =     17058.0278
 EELEC  =   -281516.4205  EHBOND  =         0.0000  RESTRAINT  =      1784.8687
 EAMBER (non-restraint)  =   -302873.5263
 ------------------------------------------------------------------------------

 NMR restraints: Bond =    0.000   Angle =     0.000   Torsion =    39.283
===============================================================================

 NSTEP =    45000   TIME(PS) =      45.000  TEMP(K) =   310.01  PRESS =     0.0
 Etot   =   -228004.4593  EKtot   =     72762.1328  EPtot      =   -300766.5921
 BOND   =      5036.9381  ANGLE   =     19186.9043  DIHED      =     12910.0640
 1-4 NB =      4974.5868  1-4 EEL =    -80487.3245  VDWAALS    =     16745.4274
 EELEC  =   -280892.6623  EHBOND  =         0.0000  RESTRAINT  =      1759.4739
 EAMBER (non-restraint)  =   -302526.0661
 ------------------------------------------------------------------------------

 NMR restraints: Bond =    0.000   Angle =     0.000   Torsion =    28.814
===============================================================================

 NSTEP =    46000   TIME(PS) =      46.000  TEMP(K) =   310.07  PRESS =     0.0
 Etot   =   -228040.9392  EKtot   =     72774.7891  EPtot      =   -300815.7283
 BOND   =      5035.0077  ANGLE   =     19152.2142  DIHED      =     12901.7453
 1-4 NB =      4841.2297  1-4 EEL =    -80288.4580  VDWAALS    =     16915.1095
 EELEC  =   -281160.3887  EHBOND  =         0.0000  RESTRAINT  =      1787.8122
 EAMBER (non-restraint)  =   -302603.5405
 ------------------------------------------------------------------------------

 NMR restraints: Bond =    0.000   Angle =     0.000   Torsion =    30.106
===============================================================================

 NSTEP =    47000   TIME(PS) =      47.000  TEMP(K) =   310.11  PRESS =     0.0
 Etot   =   -228251.7613  EKtot   =     72784.6875  EPtot      =   -301036.4488
 BOND   =      5045.5092  ANGLE   =     19067.2331  DIHED      =     12819.0074
 1-4 NB =      4860.3724  1-4 EEL =    -80182.4094  VDWAALS    =     16524.9943
 EELEC  =   -280924.0123  EHBOND  =         0.0000  RESTRAINT  =      1752.8565
 EAMBER (non-restraint)  =   -302789.3053
 ------------------------------------------------------------------------------

 NMR restraints: Bond =    0.000   Angle =     0.000   Torsion =    34.397
===============================================================================

 NSTEP =    48000   TIME(PS) =      48.000  TEMP(K) =   310.36  PRESS =     0.0
 Etot   =   -228203.5820  EKtot   =     72843.3906  EPtot      =   -301046.9726
 BOND   =      5047.5049  ANGLE   =     19045.8616  DIHED      =     12816.9881
 1-4 NB =      4943.7869  1-4 EEL =    -80275.1759  VDWAALS    =     16652.6322
 EELEC  =   -280994.7049  EHBOND  =         0.0000  RESTRAINT  =      1716.1345
 EAMBER (non-restraint)  =   -302763.1071
 ------------------------------------------------------------------------------

 NMR restraints: Bond =    0.000   Angle =     0.000   Torsion =    25.210
===============================================================================

 NSTEP =    49000   TIME(PS) =      49.000  TEMP(K) =   310.01  PRESS =     0.0
 Etot   =   -228262.2888  EKtot   =     72761.2734  EPtot      =   -301023.5622
 BOND   =      4944.9776  ANGLE   =     19138.3974  DIHED      =     12767.9451
 1-4 NB =      4858.2798  1-4 EEL =    -80314.3736  VDWAALS    =     16166.1344
 EELEC  =   -280301.7589  EHBOND  =         0.0000  RESTRAINT  =      1716.8359
 EAMBER (non-restraint)  =   -302740.3981
 ------------------------------------------------------------------------------

 NMR restraints: Bond =    0.000   Angle =     0.000   Torsion =    23.766
===============================================================================

 NSTEP =    50000   TIME(PS) =      50.000  TEMP(K) =   309.85  PRESS =     0.0
 Etot   =   -227823.4011  EKtot   =     72723.0859  EPtot      =   -300546.4870
 BOND   =      4875.8503  ANGLE   =     19250.5978  DIHED      =     12894.8971
 1-4 NB =      4912.8773  1-4 EEL =    -80318.0112  VDWAALS    =     16568.9141
 EELEC  =   -280474.0640  EHBOND  =         0.0000  RESTRAINT  =      1742.4516
 EAMBER (non-restraint)  =   -302288.9386
 ------------------------------------------------------------------------------

 NMR restraints: Bond =    0.000   Angle =     0.000   Torsion =    38.078
===============================================================================

 NSTEP =    51000   TIME(PS) =      51.000  TEMP(K) =   309.79  PRESS =     0.0
 Etot   =   -228340.4490  EKtot   =     72710.2344  EPtot      =   -301050.6834
 BOND   =      4977.6825  ANGLE   =     19202.6231  DIHED      =     12769.2637
 1-4 NB =      4866.2125  1-4 EEL =    -80243.8825  VDWAALS    =     16959.6164
 EELEC  =   -281346.5359  EHBOND  =         0.0000  RESTRAINT  =      1764.3369
 EAMBER (non-restraint)  =   -302815.0203
 ------------------------------------------------------------------------------

 NMR restraints: Bond =    0.000   Angle =     0.000   Torsion =    34.249
===============================================================================

 NSTEP =    52000   TIME(PS) =      52.000  TEMP(K) =   311.50  PRESS =     0.0
 Etot   =   -227827.2882  EKtot   =     73110.9609  EPtot      =   -300938.2491
 BOND   =      4962.8659  ANGLE   =     19181.8766  DIHED      =     12817.0302
 1-4 NB =      4920.6004  1-4 EEL =    -80188.5380  VDWAALS    =     16689.8140
 EELEC  =   -281062.1201  EHBOND  =         0.0000  RESTRAINT  =      1740.2219
 EAMBER (non-restraint)  =   -302678.4710
 ------------------------------------------------------------------------------

 NMR restraints: Bond =    0.000   Angle =     0.000   Torsion =    32.959
===============================================================================

 NSTEP =    53000   TIME(PS) =      53.000  TEMP(K) =   310.03  PRESS =     0.0
 Etot   =   -228081.0672  EKtot   =     72766.2656  EPtot      =   -300847.3328
 BOND   =      4961.4397  ANGLE   =     19119.3212  DIHED      =     12804.4035
 1-4 NB =      4898.8710  1-4 EEL =    -80267.1577  VDWAALS    =     16960.4008
 EELEC  =   -281094.7890  EHBOND  =         0.0000  RESTRAINT  =      1770.1778
 EAMBER (non-restraint)  =   -302617.5106
 ------------------------------------------------------------------------------

 NMR restraints: Bond =    0.000   Angle =     0.000   Torsion =    28.427
===============================================================================

 NSTEP =    54000   TIME(PS) =      54.000  TEMP(K) =   310.19  PRESS =     0.0
 Etot   =   -228077.5335  EKtot   =     72803.1875  EPtot      =   -300880.7210
 BOND   =      4930.7744  ANGLE   =     19158.1768  DIHED      =     12860.7406
 1-4 NB =      4904.6869  1-4 EEL =    -80202.4213  VDWAALS    =     16760.6673
 EELEC  =   -281060.1526  EHBOND  =         0.0000  RESTRAINT  =      1766.8069
 EAMBER (non-restraint)  =   -302647.5279
 ------------------------------------------------------------------------------

 NMR restraints: Bond =    0.000   Angle =     0.000   Torsion =    30.338
===============================================================================

 NSTEP =    55000   TIME(PS) =      55.000  TEMP(K) =   310.79  PRESS =     0.0
 Etot   =   -227721.6543  EKtot   =     72943.8359  EPtot      =   -300665.4902
 BOND   =      4973.4594  ANGLE   =     19186.4766  DIHED      =     12841.9476
 1-4 NB =      4883.9350  1-4 EEL =    -80275.6021  VDWAALS    =     16484.4368
 EELEC  =   -280472.1379  EHBOND  =         0.0000  RESTRAINT  =      1711.9944
 EAMBER (non-restraint)  =   -302377.4847
 ------------------------------------------------------------------------------

 NMR restraints: Bond =    0.000   Angle =     0.000   Torsion =    23.285
===============================================================================

 NSTEP =    56000   TIME(PS) =      56.000  TEMP(K) =   310.00  PRESS =     0.0
 Etot   =   -228313.5472  EKtot   =     72759.5156  EPtot      =   -301073.0629
 BOND   =      4922.7194  ANGLE   =     19019.7778  DIHED      =     12955.4328
 1-4 NB =      4915.9384  1-4 EEL =    -80271.2545  VDWAALS    =     16721.6014
 EELEC  =   -281096.9543  EHBOND  =         0.0000  RESTRAINT  =      1759.6762
 EAMBER (non-restraint)  =   -302832.7391
 ------------------------------------------------------------------------------

 NMR restraints: Bond =    0.000   Angle =     0.000   Torsion =    24.311
===============================================================================

 NSTEP =    57000   TIME(PS) =      57.000  TEMP(K) =   310.48  PRESS =     0.0
 Etot   =   -228418.7928  EKtot   =     72872.6641  EPtot      =   -301291.4569
 BOND   =      5036.4380  ANGLE   =     19157.0549  DIHED      =     12883.2442
 1-4 NB =      4921.0021  1-4 EEL =    -80268.1464  VDWAALS    =     17252.0118
 EELEC  =   -281977.9953  EHBOND  =         0.0000  RESTRAINT  =      1704.9339
 EAMBER (non-restraint)  =   -302996.3908
 ------------------------------------------------------------------------------

 NMR restraints: Bond =    0.000   Angle =     0.000   Torsion =    21.743
===============================================================================

 NSTEP =    58000   TIME(PS) =      58.000  TEMP(K) =   308.98  PRESS =     0.0
 Etot   =   -228613.5628  EKtot   =     72518.9531  EPtot      =   -301132.5159
 BOND   =      4847.2970  ANGLE   =     18944.4945  DIHED      =     12815.3692
 1-4 NB =      4898.2086  1-4 EEL =    -80210.1334  VDWAALS    =     16532.1015
 EELEC  =   -280685.1919  EHBOND  =         0.0000  RESTRAINT  =      1725.3385
 EAMBER (non-restraint)  =   -302857.8544
 ------------------------------------------------------------------------------

 NMR restraints: Bond =    0.000   Angle =     0.000   Torsion =    24.374
===============================================================================

 NSTEP =    59000   TIME(PS) =      59.000  TEMP(K) =   310.02  PRESS =     0.0
 Etot   =   -228740.1924  EKtot   =     72762.8359  EPtot      =   -301503.0283
 BOND   =      4872.5867  ANGLE   =     19001.0199  DIHED      =     12903.6771
 1-4 NB =      4922.0887  1-4 EEL =    -80299.0670  VDWAALS    =     16540.7291
 EELEC  =   -281175.1478  EHBOND  =         0.0000  RESTRAINT  =      1731.0850
 EAMBER (non-restraint)  =   -303234.1133
 ------------------------------------------------------------------------------

 NMR restraints: Bond =    0.000   Angle =     0.000   Torsion =    24.850
===============================================================================

 NSTEP =    60000   TIME(PS) =      60.000  TEMP(K) =   310.32  PRESS =     0.0
 Etot   =   -228238.7779  EKtot   =     72834.0000  EPtot      =   -301072.7779
 BOND   =      4906.3456  ANGLE   =     19168.7200  DIHED      =     12797.3575
 1-4 NB =      4945.1475  1-4 EEL =    -80234.1432  VDWAALS    =     16803.0688
 EELEC  =   -281186.2092  EHBOND  =         0.0000  RESTRAINT  =      1726.9350
 EAMBER (non-restraint)  =   -302799.7130
 ------------------------------------------------------------------------------

 NMR restraints: Bond =    0.000   Angle =     0.000   Torsion =    24.072
===============================================================================

 NSTEP =    61000   TIME(PS) =      61.000  TEMP(K) =   309.89  PRESS =     0.0
 Etot   =   -228354.3707  EKtot   =     72732.7656  EPtot      =   -301087.1364
 BOND   =      4977.9068  ANGLE   =     19140.2782  DIHED      =     12773.0542
 1-4 NB =      4919.5323  1-4 EEL =    -80106.9297  VDWAALS    =     16592.1930
 EELEC  =   -281095.4077  EHBOND  =         0.0000  RESTRAINT  =      1712.2365
 EAMBER (non-restraint)  =   -302799.3729
 ------------------------------------------------------------------------------

 NMR restraints: Bond =    0.000   Angle =     0.000   Torsion =    19.884
===============================================================================

 NSTEP =    62000   TIME(PS) =      62.000  TEMP(K) =   310.15  PRESS =     0.0
 Etot   =   -228429.4123  EKtot   =     72795.2734  EPtot      =   -301224.6858
 BOND   =      4976.1508  ANGLE   =     19000.9489  DIHED      =     12752.4775
 1-4 NB =      4928.4212  1-4 EEL =    -80291.5030  VDWAALS    =     16381.2550
 EELEC  =   -280702.9129  EHBOND  =         0.0000  RESTRAINT  =      1730.4767
 EAMBER (non-restraint)  =   -302955.1625
 ------------------------------------------------------------------------------

 NMR restraints: Bond =    0.000   Angle =     0.000   Torsion =    24.014
===============================================================================

 NSTEP =    63000   TIME(PS) =      63.000  TEMP(K) =   309.91  PRESS =     0.0
 Etot   =   -228568.4047  EKtot   =     72737.3125  EPtot      =   -301305.7172
 BOND   =      4903.2635  ANGLE   =     19058.8599  DIHED      =     12747.5487
 1-4 NB =      4909.1941  1-4 EEL =    -80229.0554  VDWAALS    =     16262.2435
 EELEC  =   -280732.7467  EHBOND  =         0.0000  RESTRAINT  =      1774.9752
 EAMBER (non-restraint)  =   -303080.6924
 ------------------------------------------------------------------------------

 NMR restraints: Bond =    0.000   Angle =     0.000   Torsion =    23.569
===============================================================================

 NSTEP =    64000   TIME(PS) =      64.000  TEMP(K) =   309.99  PRESS =     0.0
 Etot   =   -228359.2845  EKtot   =     72757.0000  EPtot      =   -301116.2845
 BOND   =      5023.7750  ANGLE   =     19064.1925  DIHED      =     12705.8399
 1-4 NB =      4892.4718  1-4 EEL =    -80204.1858  VDWAALS    =     16463.9990
 EELEC  =   -280771.9871  EHBOND  =         0.0000  RESTRAINT  =      1709.6103
 EAMBER (non-restraint)  =   -302825.8947
 ------------------------------------------------------------------------------

 NMR restraints: Bond =    0.000   Angle =     0.000   Torsion =    24.682
===============================================================================

 NSTEP =    65000   TIME(PS) =      65.000  TEMP(K) =   309.88  PRESS =     0.0
 Etot   =   -227956.2819  EKtot   =     72731.9219  EPtot      =   -300688.2037
 BOND   =      4993.8076  ANGLE   =     19256.6559  DIHED      =     12723.9558
 1-4 NB =      4837.8399  1-4 EEL =    -80309.3449  VDWAALS    =     16080.0934
 EELEC  =   -280012.6606  EHBOND  =         0.0000  RESTRAINT  =      1741.4492
 EAMBER (non-restraint)  =   -302429.6529
 ------------------------------------------------------------------------------

 NMR restraints: Bond =    0.000   Angle =     0.000   Torsion =    31.346
===============================================================================

 NSTEP =    66000   TIME(PS) =      66.000  TEMP(K) =   310.66  PRESS =     0.0
 Etot   =   -228279.0015  EKtot   =     72913.7344  EPtot      =   -301192.7359
 BOND   =      5006.7871  ANGLE   =     19073.3382  DIHED      =     12776.3375
 1-4 NB =      4801.1136  1-4 EEL =    -80244.2918  VDWAALS    =     16467.2841
 EELEC  =   -280803.8983  EHBOND  =         0.0000  RESTRAINT  =      1730.5938
 EAMBER (non-restraint)  =   -302923.3297
 ------------------------------------------------------------------------------

 NMR restraints: Bond =    0.000   Angle =     0.000   Torsion =    34.233
===============================================================================

 NSTEP =    67000   TIME(PS) =      67.000  TEMP(K) =   310.98  PRESS =     0.0
 Etot   =   -228612.0697  EKtot   =     72990.0547  EPtot      =   -301602.1243
 BOND   =      4866.7469  ANGLE   =     19204.4517  DIHED      =     12749.6842
 1-4 NB =      4911.7302  1-4 EEL =    -80278.0223  VDWAALS    =     16670.3205
 EELEC  =   -281433.5416  EHBOND  =         0.0000  RESTRAINT  =      1706.5060
 EAMBER (non-restraint)  =   -303308.6304
 ------------------------------------------------------------------------------

 NMR restraints: Bond =    0.000   Angle =     0.000   Torsion =    23.817
===============================================================================

 NSTEP =    68000   TIME(PS) =      68.000  TEMP(K) =   308.83  PRESS =     0.0
 Etot   =   -228395.7533  EKtot   =     72484.3438  EPtot      =   -300880.0971
 BOND   =      4946.1526  ANGLE   =     19074.2355  DIHED      =     12707.5564
 1-4 NB =      4882.8208  1-4 EEL =    -80207.1553  VDWAALS    =     16806.9718
 EELEC  =   -280831.7741  EHBOND  =         0.0000  RESTRAINT  =      1741.0952
 EAMBER (non-restraint)  =   -302621.1923
 ------------------------------------------------------------------------------

 NMR restraints: Bond =    0.000   Angle =     0.000   Torsion =    30.143
===============================================================================

 NSTEP =    69000   TIME(PS) =      69.000  TEMP(K) =   309.63  PRESS =     0.0
 Etot   =   -228587.0300  EKtot   =     72671.8516  EPtot      =   -301258.8815
 BOND   =      4959.7071  ANGLE   =     19119.3149  DIHED      =     12808.3823
 1-4 NB =      4903.2477  1-4 EEL =    -80185.4229  VDWAALS    =     16475.7833
 EELEC  =   -281043.7480  EHBOND  =         0.0000  RESTRAINT  =      1703.8540
 EAMBER (non-restraint)  =   -302962.7355
 ------------------------------------------------------------------------------

 NMR restraints: Bond =    0.000   Angle =     0.000   Torsion =    25.150
===============================================================================

 NSTEP =    70000   TIME(PS) =      70.000  TEMP(K) =   310.58  PRESS =     0.0
 Etot   =   -228354.0199  EKtot   =     72895.6797  EPtot      =   -301249.6996
 BOND   =      5044.1207  ANGLE   =     19106.2814  DIHED      =     12822.0373
 1-4 NB =      4914.2376  1-4 EEL =    -80200.1639  VDWAALS    =     17057.8812
 EELEC  =   -281703.5812  EHBOND  =         0.0000  RESTRAINT  =      1709.4873
 EAMBER (non-restraint)  =   -302959.1869
 ------------------------------------------------------------------------------

 NMR restraints: Bond =    0.000   Angle =     0.000   Torsion =    26.419
===============================================================================

 NSTEP =    71000   TIME(PS) =      71.000  TEMP(K) =   310.39  PRESS =     0.0
 Etot   =   -228692.0485  EKtot   =     72849.9062  EPtot      =   -301541.9548
 BOND   =      5032.6326  ANGLE   =     19078.8489  DIHED      =     12835.3488
 1-4 NB =      4898.3124  1-4 EEL =    -80308.7191  VDWAALS    =     16873.0683
 EELEC  =   -281657.8662  EHBOND  =         0.0000  RESTRAINT  =      1706.4196
 EAMBER (non-restraint)  =   -303248.3744
 ------------------------------------------------------------------------------

 NMR restraints: Bond =    0.000   Angle =     0.000   Torsion =    30.453
===============================================================================

 NSTEP =    72000   TIME(PS) =      72.000  TEMP(K) =   308.59  PRESS =     0.0
 Etot   =   -228848.1020  EKtot   =     72427.9609  EPtot      =   -301276.0629
 BOND   =      4888.0752  ANGLE   =     19227.5487  DIHED      =     12750.8960
 1-4 NB =      4893.7625  1-4 EEL =    -80208.7422  VDWAALS    =     16797.0910
 EELEC  =   -281343.1561  EHBOND  =         0.0000  RESTRAINT  =      1718.4620
 EAMBER (non-restraint)  =   -302994.5249
 ------------------------------------------------------------------------------

 NMR restraints: Bond =    0.000   Angle =     0.000   Torsion =    27.203
===============================================================================

 NSTEP =    73000   TIME(PS) =      73.000  TEMP(K) =   309.81  PRESS =     0.0
 Etot   =   -228795.4783  EKtot   =     72715.2734  EPtot      =   -301510.7517
 BOND   =      4994.8580  ANGLE   =     19181.4977  DIHED      =     12770.7700
 1-4 NB =      4847.0065  1-4 EEL =    -80169.9850  VDWAALS    =     16973.2506
 EELEC  =   -281793.5986  EHBOND  =         0.0000  RESTRAINT  =      1685.4493
 EAMBER (non-restraint)  =   -303196.2010
 ------------------------------------------------------------------------------

 NMR restraints: Bond =    0.000   Angle =     0.000   Torsion =    25.494
===============================================================================

 NSTEP =    74000   TIME(PS) =      74.000  TEMP(K) =   311.92  PRESS =     0.0
 Etot   =   -228243.5002  EKtot   =     73209.5391  EPtot      =   -301453.0393
 BOND   =      4986.9519  ANGLE   =     19037.1741  DIHED      =     12742.3073
 1-4 NB =      4902.1518  1-4 EEL =    -80336.3880  VDWAALS    =     16754.0408
 EELEC  =   -281261.1914  EHBOND  =         0.0000  RESTRAINT  =      1721.9143
 EAMBER (non-restraint)  =   -303174.9536
 ------------------------------------------------------------------------------

 NMR restraints: Bond =    0.000   Angle =     0.000   Torsion =    22.441
===============================================================================

 NSTEP =    75000   TIME(PS) =      75.000  TEMP(K) =   311.05  PRESS =     0.0
 Etot   =   -228061.1803  EKtot   =     73005.2266  EPtot      =   -301066.4068
 BOND   =      4940.5963  ANGLE   =     19430.7941  DIHED      =     12785.7882
 1-4 NB =      4870.2238  1-4 EEL =    -80243.5812  VDWAALS    =     16857.0493
 EELEC  =   -281453.1353  EHBOND  =         0.0000  RESTRAINT  =      1745.8581
 EAMBER (non-restraint)  =   -302812.2649
 ------------------------------------------------------------------------------

 NMR restraints: Bond =    0.000   Angle =     0.000   Torsion =    39.609
===============================================================================

 NSTEP =    76000   TIME(PS) =      76.000  TEMP(K) =   310.34  PRESS =     0.0
 Etot   =   -228490.9007  EKtot   =     72838.0234  EPtot      =   -301328.9241
 BOND   =      5019.5429  ANGLE   =     19030.4094  DIHED      =     12884.9201
 1-4 NB =      4938.3571  1-4 EEL =    -80289.9995  VDWAALS    =     16347.8754
 EELEC  =   -280947.8152  EHBOND  =         0.0000  RESTRAINT  =      1687.7857
 EAMBER (non-restraint)  =   -303016.7098
 ------------------------------------------------------------------------------

 NMR restraints: Bond =    0.000   Angle =     0.000   Torsion =    30.061
===============================================================================

 NSTEP =    77000   TIME(PS) =      77.000  TEMP(K) =   309.96  PRESS =     0.0
 Etot   =   -228986.8414  EKtot   =     72750.4062  EPtot      =   -301737.2477
 BOND   =      4898.0215  ANGLE   =     19112.2657  DIHED      =     12760.8602
 1-4 NB =      4889.1807  1-4 EEL =    -80193.1679  VDWAALS    =     17068.1409
 EELEC  =   -281919.1107  EHBOND  =         0.0000  RESTRAINT  =      1646.5619
 EAMBER (non-restraint)  =   -303383.8096
 ------------------------------------------------------------------------------

 NMR restraints: Bond =    0.000   Angle =     0.000   Torsion =    31.039
===============================================================================

 NSTEP =    78000   TIME(PS) =      78.000  TEMP(K) =   308.77  PRESS =     0.0
 Etot   =   -228606.0804  EKtot   =     72469.3438  EPtot      =   -301075.4242
 BOND   =      5024.5482  ANGLE   =     19095.9875  DIHED      =     12842.4117
 1-4 NB =      4912.4943  1-4 EEL =    -80231.8381  VDWAALS    =     16915.0826
 EELEC  =   -281382.6488  EHBOND  =         0.0000  RESTRAINT  =      1748.5384
 EAMBER (non-restraint)  =   -302823.9626
 ------------------------------------------------------------------------------

 NMR restraints: Bond =    0.000   Angle =     0.000   Torsion =    25.693
===============================================================================

 NSTEP =    79000   TIME(PS) =      79.000  TEMP(K) =   311.73  PRESS =     0.0
 Etot   =   -228424.7302  EKtot   =     73165.4062  EPtot      =   -301590.1365
 BOND   =      4996.8204  ANGLE   =     19079.6225  DIHED      =     12817.8891
 1-4 NB =      4846.5632  1-4 EEL =    -80230.7517  VDWAALS    =     16520.3186
 EELEC  =   -281382.1135  EHBOND  =         0.0000  RESTRAINT  =      1761.5150
 EAMBER (non-restraint)  =   -303351.6515
 ------------------------------------------------------------------------------

 NMR restraints: Bond =    0.000   Angle =     0.000   Torsion =    21.663
===============================================================================

 NSTEP =    80000   TIME(PS) =      80.000  TEMP(K) =   310.23  PRESS =     0.0
 Etot   =   -228336.8433  EKtot   =     72812.2812  EPtot      =   -301149.1246
 BOND   =      5014.3720  ANGLE   =     19121.9544  DIHED      =     12786.9724
 1-4 NB =      4901.9882  1-4 EEL =    -80325.3269  VDWAALS    =     16821.3095
 EELEC  =   -281220.0284  EHBOND  =         0.0000  RESTRAINT  =      1749.6342
 EAMBER (non-restraint)  =   -302898.7588
 ------------------------------------------------------------------------------

 NMR restraints: Bond =    0.000   Angle =     0.000   Torsion =    32.650
===============================================================================

 NSTEP =    81000   TIME(PS) =      81.000  TEMP(K) =   310.97  PRESS =     0.0
 Etot   =   -228062.3019  EKtot   =     72987.4766  EPtot      =   -301049.7785
 BOND   =      5032.6851  ANGLE   =     19240.4720  DIHED      =     12813.1677
 1-4 NB =      4826.0416  1-4 EEL =    -80203.0346  VDWAALS    =     16899.1246
 EELEC  =   -281366.5363  EHBOND  =         0.0000  RESTRAINT  =      1708.3014
 EAMBER (non-restraint)  =   -302758.0799
 ------------------------------------------------------------------------------

 NMR restraints: Bond =    0.000   Angle =     0.000   Torsion =    27.437
===============================================================================

 NSTEP =    82000   TIME(PS) =      82.000  TEMP(K) =   309.44  PRESS =     0.0
 Etot   =   -228825.6678  EKtot   =     72628.6484  EPtot      =   -301454.3162
 BOND   =      5019.3183  ANGLE   =     19122.7508  DIHED      =     12780.2002
 1-4 NB =      4865.3963  1-4 EEL =    -80316.8806  VDWAALS    =     16954.4832
 EELEC  =   -281617.1436  EHBOND  =         0.0000  RESTRAINT  =      1737.5592
 EAMBER (non-restraint)  =   -303191.8754
 ------------------------------------------------------------------------------

 NMR restraints: Bond =    0.000   Angle =     0.000   Torsion =    34.240
===============================================================================

 NSTEP =    83000   TIME(PS) =      83.000  TEMP(K) =   310.56  PRESS =     0.0
 Etot   =   -228582.8115  EKtot   =     72891.2891  EPtot      =   -301474.1005
 BOND   =      4941.7754  ANGLE   =     19001.9453  DIHED      =     12784.9894
 1-4 NB =      4908.5314  1-4 EEL =    -80168.6141  VDWAALS    =     16465.9326
 EELEC  =   -281199.8993  EHBOND  =         0.0000  RESTRAINT  =      1791.2387
 EAMBER (non-restraint)  =   -303265.3393
 ------------------------------------------------------------------------------

 NMR restraints: Bond =    0.000   Angle =     0.000   Torsion =    27.661
===============================================================================

 NSTEP =    84000   TIME(PS) =      84.000  TEMP(K) =   311.28  PRESS =     0.0
 Etot   =   -227862.3534  EKtot   =     73059.6250  EPtot      =   -300921.9784
 BOND   =      4933.6499  ANGLE   =     19153.6682  DIHED      =     12782.1800
 1-4 NB =      4909.4162  1-4 EEL =    -80186.9811  VDWAALS    =     16729.9374
 EELEC  =   -280999.4474  EHBOND  =         0.0000  RESTRAINT  =      1755.5983
 EAMBER (non-restraint)  =   -302677.5767
 ------------------------------------------------------------------------------

 NMR restraints: Bond =    0.000   Angle =     0.000   Torsion =    28.108
===============================================================================

 NSTEP =    85000   TIME(PS) =      85.000  TEMP(K) =   310.62  PRESS =     0.0
 Etot   =   -228053.4719  EKtot   =     72904.0547  EPtot      =   -300957.5266
 BOND   =      4932.4969  ANGLE   =     19204.2421  DIHED      =     12864.5341
 1-4 NB =      4896.5036  1-4 EEL =    -80140.3686  VDWAALS    =     16579.0473
 EELEC  =   -280993.2732  EHBOND  =         0.0000  RESTRAINT  =      1699.2912
 EAMBER (non-restraint)  =   -302656.8178
 ------------------------------------------------------------------------------

 NMR restraints: Bond =    0.000   Angle =     0.000   Torsion =    29.699
===============================================================================

 NSTEP =    86000   TIME(PS) =      86.000  TEMP(K) =   309.67  PRESS =     0.0
 Etot   =   -228798.8616  EKtot   =     72682.1406  EPtot      =   -301481.0023
 BOND   =      4943.2820  ANGLE   =     19043.9536  DIHED      =     12853.1541
 1-4 NB =      4897.4704  1-4 EEL =    -80153.7685  VDWAALS    =     16875.5113
 EELEC  =   -281631.0297  EHBOND  =         0.0000  RESTRAINT  =      1690.4246
 EAMBER (non-restraint)  =   -303171.4269
 ------------------------------------------------------------------------------

 NMR restraints: Bond =    0.000   Angle =     0.000   Torsion =    24.759
===============================================================================

 NSTEP =    87000   TIME(PS) =      87.000  TEMP(K) =   309.34  PRESS =     0.0
 Etot   =   -228726.0403  EKtot   =     72604.4922  EPtot      =   -301330.5325
 BOND   =      4966.5981  ANGLE   =     19211.0059  DIHED      =     12817.7402
 1-4 NB =      4890.9888  1-4 EEL =    -80267.9001  VDWAALS    =     16863.2517
 EELEC  =   -281521.9191  EHBOND  =         0.0000  RESTRAINT  =      1709.7019
 EAMBER (non-restraint)  =   -303040.2345
 ------------------------------------------------------------------------------

 NMR restraints: Bond =    0.000   Angle =     0.000   Torsion =    23.415
===============================================================================

 NSTEP =    88000   TIME(PS) =      88.000  TEMP(K) =   309.93  PRESS =     0.0
 Etot   =   -228959.0440  EKtot   =     72742.3984  EPtot      =   -301701.4424
 BOND   =      5021.3372  ANGLE   =     19070.7405  DIHED      =     12786.7228
 1-4 NB =      4871.9127  1-4 EEL =    -80298.2946  VDWAALS    =     16667.5944
 EELEC  =   -281586.7130  EHBOND  =         0.0000  RESTRAINT  =      1765.2575
 EAMBER (non-restraint)  =   -303466.6999
 ------------------------------------------------------------------------------

 NMR restraints: Bond =    0.000   Angle =     0.000   Torsion =    30.648
===============================================================================

 NSTEP =    89000   TIME(PS) =      89.000  TEMP(K) =   311.16  PRESS =     0.0
 Etot   =   -228448.1635  EKtot   =     73032.0781  EPtot      =   -301480.2417
 BOND   =      4873.1691  ANGLE   =     19075.7000  DIHED      =     12775.4504
 1-4 NB =      4912.9949  1-4 EEL =    -80142.5072  VDWAALS    =     16438.1123
 EELEC  =   -281117.0271  EHBOND  =         0.0000  RESTRAINT  =      1703.8658
 EAMBER (non-restraint)  =   -303184.1075
 ------------------------------------------------------------------------------

 NMR restraints: Bond =    0.000   Angle =     0.000   Torsion =    22.990
===============================================================================

 NSTEP =    90000   TIME(PS) =      90.000  TEMP(K) =   310.73  PRESS =     0.0
 Etot   =   -228576.1483  EKtot   =     72929.3281  EPtot      =   -301505.4764
 BOND   =      5012.9836  ANGLE   =     18984.5043  DIHED      =     12816.0742
 1-4 NB =      4884.2886  1-4 EEL =    -80305.1067  VDWAALS    =     16209.7903
 EELEC  =   -280821.8025  EHBOND  =         0.0000  RESTRAINT  =      1713.7919
 EAMBER (non-restraint)  =   -303219.2683
 ------------------------------------------------------------------------------

 NMR restraints: Bond =    0.000   Angle =     0.000   Torsion =    22.234
===============================================================================

 NSTEP =    91000   TIME(PS) =      91.000  TEMP(K) =   310.73  PRESS =     0.0
 Etot   =   -228246.1842  EKtot   =     72930.2109  EPtot      =   -301176.3951
 BOND   =      4950.4417  ANGLE   =     19134.4991  DIHED      =     12804.7855
 1-4 NB =      4925.5252  1-4 EEL =    -80289.5684  VDWAALS    =     16115.2994
 EELEC  =   -280467.0322  EHBOND  =         0.0000  RESTRAINT  =      1649.6547
 EAMBER (non-restraint)  =   -302826.0498
 ------------------------------------------------------------------------------

 NMR restraints: Bond =    0.000   Angle =     0.000   Torsion =    25.749
===============================================================================

 NSTEP =    92000   TIME(PS) =      92.000  TEMP(K) =   311.04  PRESS =     0.0
 Etot   =   -228016.0626  EKtot   =     73003.1875  EPtot      =   -301019.2501
 BOND   =      4898.5450  ANGLE   =     19268.4772  DIHED      =     12737.4282
 1-4 NB =      4918.3089  1-4 EEL =    -80282.2587  VDWAALS    =     16531.1209
 EELEC  =   -280804.6444  EHBOND  =         0.0000  RESTRAINT  =      1713.7727
 EAMBER (non-restraint)  =   -302733.0229
 ------------------------------------------------------------------------------

 NMR restraints: Bond =    0.000   Angle =     0.000   Torsion =    29.553
===============================================================================

 NSTEP =    93000   TIME(PS) =      93.000  TEMP(K) =   309.86  PRESS =     0.0
 Etot   =   -228391.6557  EKtot   =     72726.8438  EPtot      =   -301118.4994
 BOND   =      5121.6882  ANGLE   =     19219.6271  DIHED      =     12849.4901
 1-4 NB =      4883.1202  1-4 EEL =    -80234.7827  VDWAALS    =     16409.7115
 EELEC  =   -281095.3034  EHBOND  =         0.0000  RESTRAINT  =      1727.9495
 EAMBER (non-restraint)  =   -302846.4489
 ------------------------------------------------------------------------------

 NMR restraints: Bond =    0.000   Angle =     0.000   Torsion =    25.253
===============================================================================

 NSTEP =    94000   TIME(PS) =      94.000  TEMP(K) =   309.93  PRESS =     0.0
 Etot   =   -228957.1461  EKtot   =     72742.4375  EPtot      =   -301699.5836
 BOND   =      4964.6067  ANGLE   =     19134.0064  DIHED      =     12774.5897
 1-4 NB =      4890.9310  1-4 EEL =    -80286.1932  VDWAALS    =     16363.9617
 EELEC  =   -281245.3282  EHBOND  =         0.0000  RESTRAINT  =      1703.8425
 EAMBER (non-restraint)  =   -303403.4261
 ------------------------------------------------------------------------------

 NMR restraints: Bond =    0.000   Angle =     0.000   Torsion =    31.114
===============================================================================

 NSTEP =    95000   TIME(PS) =      95.000  TEMP(K) =   309.73  PRESS =     0.0
 Etot   =   -229100.4446  EKtot   =     72696.1406  EPtot      =   -301796.5852
 BOND   =      4993.9265  ANGLE   =     19142.8395  DIHED      =     12659.5538
 1-4 NB =      4921.1799  1-4 EEL =    -80357.5710  VDWAALS    =     16490.8581
 EELEC  =   -281357.7594  EHBOND  =         0.0000  RESTRAINT  =      1710.3872
 EAMBER (non-restraint)  =   -303506.9724
 ------------------------------------------------------------------------------

 NMR restraints: Bond =    0.000   Angle =     0.000   Torsion =    32.222
===============================================================================

 NSTEP =    96000   TIME(PS) =      96.000  TEMP(K) =   309.97  PRESS =     0.0
 Etot   =   -228651.4664  EKtot   =     72752.5781  EPtot      =   -301404.0445
 BOND   =      4902.2828  ANGLE   =     19018.5667  DIHED      =     12710.7544
 1-4 NB =      4939.0036  1-4 EEL =    -80269.0385  VDWAALS    =     16840.9186
 EELEC  =   -281268.0925  EHBOND  =         0.0000  RESTRAINT  =      1721.5602
 EAMBER (non-restraint)  =   -303125.6048
 ------------------------------------------------------------------------------

 NMR restraints: Bond =    0.000   Angle =     0.000   Torsion =    24.674
===============================================================================

 NSTEP =    97000   TIME(PS) =      97.000  TEMP(K) =   311.24  PRESS =     0.0
 Etot   =   -228575.6812  EKtot   =     73049.5547  EPtot      =   -301625.2358
 BOND   =      4900.3687  ANGLE   =     18952.1856  DIHED      =     12836.9554
 1-4 NB =      4880.2783  1-4 EEL =    -80291.8032  VDWAALS    =     17079.5621
 EELEC  =   -281670.5535  EHBOND  =         0.0000  RESTRAINT  =      1687.7707
 EAMBER (non-restraint)  =   -303313.0066
 ------------------------------------------------------------------------------

 NMR restraints: Bond =    0.000   Angle =     0.000   Torsion =    25.720
===============================================================================

 NSTEP =    98000   TIME(PS) =      98.000  TEMP(K) =   310.00  PRESS =     0.0
 Etot   =   -229298.5577  EKtot   =     72758.8203  EPtot      =   -302057.3780
 BOND   =      4916.1407  ANGLE   =     18886.2364  DIHED      =     12739.4530
 1-4 NB =      4872.7993  1-4 EEL =    -80243.1903  VDWAALS    =     16717.5963
 EELEC  =   -281664.5848  EHBOND  =         0.0000  RESTRAINT  =      1718.1713
 EAMBER (non-restraint)  =   -303775.5494
 ------------------------------------------------------------------------------

 NMR restraints: Bond =    0.000   Angle =     0.000   Torsion =    26.317
===============================================================================

 NSTEP =    99000   TIME(PS) =      99.000  TEMP(K) =   307.55  PRESS =     0.0
 Etot   =   -229280.8865  EKtot   =     72183.5547  EPtot      =   -301464.4412
 BOND   =      5045.7368  ANGLE   =     19003.1158  DIHED      =     12832.6627
 1-4 NB =      4917.4586  1-4 EEL =    -80236.3751  VDWAALS    =     16191.1030
 EELEC  =   -280905.6937  EHBOND  =         0.0000  RESTRAINT  =      1687.5507
 EAMBER (non-restraint)  =   -303151.9919
 ------------------------------------------------------------------------------

 NMR restraints: Bond =    0.000   Angle =     0.000   Torsion =    28.189
===============================================================================

 NSTEP =   100000   TIME(PS) =     100.000  TEMP(K) =   308.70  PRESS =     0.0
 Etot   =   -228854.2062  EKtot   =     72454.9297  EPtot      =   -301309.1359
 BOND   =      5022.0081  ANGLE   =     19158.6329  DIHED      =     12760.9330
 1-4 NB =      4856.2942  1-4 EEL =    -80294.7862  VDWAALS    =     16655.0106
 EELEC  =   -281143.8605  EHBOND  =         0.0000  RESTRAINT  =      1676.6321
 EAMBER (non-restraint)  =   -302985.7679
 ------------------------------------------------------------------------------

 NMR restraints: Bond =    0.000   Angle =     0.000   Torsion =    28.505
===============================================================================

 NSTEP =   101000   TIME(PS) =     101.000  TEMP(K) =   310.86  PRESS =     0.0
 Etot   =   -228456.8649  EKtot   =     72960.2734  EPtot      =   -301417.1383
 BOND   =      4982.8534  ANGLE   =     19223.5698  DIHED      =     12749.2521
 1-4 NB =      4875.4760  1-4 EEL =    -80349.8483  VDWAALS    =     16432.3632
 EELEC  =   -281043.1333  EHBOND  =         0.0000  RESTRAINT  =      1712.3286
 EAMBER (non-restraint)  =   -303129.4670
 ------------------------------------------------------------------------------

 NMR restraints: Bond =    0.000   Angle =     0.000   Torsion =    26.209
===============================================================================

 NSTEP =   102000   TIME(PS) =     102.000  TEMP(K) =   308.80  PRESS =     0.0
 Etot   =   -228547.0615  EKtot   =     72476.7969  EPtot      =   -301023.8584
 BOND   =      4961.5494  ANGLE   =     18948.2473  DIHED      =     12779.1286
 1-4 NB =      4864.5116  1-4 EEL =    -80255.7079  VDWAALS    =     16063.7580
 EELEC  =   -280120.0528  EHBOND  =         0.0000  RESTRAINT  =      1734.7074
 EAMBER (non-restraint)  =   -302758.5658
 ------------------------------------------------------------------------------

 NMR restraints: Bond =    0.000   Angle =     0.000   Torsion =    27.645
===============================================================================

 NSTEP =   103000   TIME(PS) =     103.000  TEMP(K) =   311.97  PRESS =     0.0
 Etot   =   -227923.7881  EKtot   =     73222.1641  EPtot      =   -301145.9521
 BOND   =      5060.1089  ANGLE   =     19076.4753  DIHED      =     12657.1282
 1-4 NB =      4916.1701  1-4 EEL =    -80284.6314  VDWAALS    =     16545.1050
 EELEC  =   -280792.8772  EHBOND  =         0.0000  RESTRAINT  =      1676.5689
 EAMBER (non-restraint)  =   -302822.5211
 ------------------------------------------------------------------------------

 NMR restraints: Bond =    0.000   Angle =     0.000   Torsion =    26.147
===============================================================================

 NSTEP =   104000   TIME(PS) =     104.000  TEMP(K) =   311.83  PRESS =     0.0
 Etot   =   -228136.1994  EKtot   =     73187.4531  EPtot      =   -301323.6525
 BOND   =      4996.7737  ANGLE   =     19161.3096  DIHED      =     12825.4568
 1-4 NB =      4883.1023  1-4 EEL =    -80397.8020  VDWAALS    =     16333.7502
 EELEC  =   -280869.6024  EHBOND  =         0.0000  RESTRAINT  =      1743.3593
 EAMBER (non-restraint)  =   -303067.0118
 ------------------------------------------------------------------------------

 NMR restraints: Bond =    0.000   Angle =     0.000   Torsion =    24.446
===============================================================================

 NSTEP =   105000   TIME(PS) =     105.000  TEMP(K) =   311.43  PRESS =     0.0
 Etot   =   -228646.5836  EKtot   =     73094.7500  EPtot      =   -301741.3336
 BOND   =      5007.3839  ANGLE   =     19006.6388  DIHED      =     12726.2340
 1-4 NB =      4873.5541  1-4 EEL =    -80283.7411  VDWAALS    =     16731.4341
 EELEC  =   -281533.6705  EHBOND  =         0.0000  RESTRAINT  =      1730.8332
 EAMBER (non-restraint)  =   -303472.1668
 ------------------------------------------------------------------------------

 NMR restraints: Bond =    0.000   Angle =     0.000   Torsion =    27.921
===============================================================================

 NSTEP =   106000   TIME(PS) =     106.000  TEMP(K) =   311.87  PRESS =     0.0
 Etot   =   -228350.1957  EKtot   =     73198.3906  EPtot      =   -301548.5863
 BOND   =      4970.1960  ANGLE   =     19250.9204  DIHED      =     12702.4462
 1-4 NB =      4891.3002  1-4 EEL =    -80311.4265  VDWAALS    =     16433.0394
 EELEC  =   -281169.6239  EHBOND  =         0.0000  RESTRAINT  =      1684.5620
 EAMBER (non-restraint)  =   -303233.1483
 ------------------------------------------------------------------------------

 NMR restraints: Bond =    0.000   Angle =     0.000   Torsion =    34.097
===============================================================================

 NSTEP =   107000   TIME(PS) =     107.000  TEMP(K) =   310.78  PRESS =     0.0
 Etot   =   -228709.2680  EKtot   =     72942.0625  EPtot      =   -301651.3305
 BOND   =      4979.6994  ANGLE   =     19103.8142  DIHED      =     12785.8285
 1-4 NB =      4842.5768  1-4 EEL =    -80181.7821  VDWAALS    =     16590.0771
 EELEC  =   -281466.2400  EHBOND  =         0.0000  RESTRAINT  =      1694.6955
 EAMBER (non-restraint)  =   -303346.0260
 ------------------------------------------------------------------------------

 NMR restraints: Bond =    0.000   Angle =     0.000   Torsion =    25.727
===============================================================================

 NSTEP =   108000   TIME(PS) =     108.000  TEMP(K) =   309.35  PRESS =     0.0
 Etot   =   -228939.9597  EKtot   =     72605.2500  EPtot      =   -301545.2097
 BOND   =      5066.3253  ANGLE   =     18898.1895  DIHED      =     12817.2505
 1-4 NB =      4898.2686  1-4 EEL =    -80306.0533  VDWAALS    =     16707.6301
 EELEC  =   -281319.5589  EHBOND  =         0.0000  RESTRAINT  =      1692.7385
 EAMBER (non-restraint)  =   -303237.9482
 ------------------------------------------------------------------------------

 NMR restraints: Bond =    0.000   Angle =     0.000   Torsion =    27.619
===============================================================================

 NSTEP =   109000   TIME(PS) =     109.000  TEMP(K) =   310.90  PRESS =     0.0
 Etot   =   -228708.8934  EKtot   =     72970.9297  EPtot      =   -301679.8230
 BOND   =      5083.2208  ANGLE   =     19042.0589  DIHED      =     12759.8866
 1-4 NB =      4898.1469  1-4 EEL =    -80259.8565  VDWAALS    =     16210.4484
 EELEC  =   -281135.6905  EHBOND  =         0.0000  RESTRAINT  =      1721.9624
 EAMBER (non-restraint)  =   -303401.7854
 ------------------------------------------------------------------------------

 NMR restraints: Bond =    0.000   Angle =     0.000   Torsion =    25.895
===============================================================================

 NSTEP =   110000   TIME(PS) =     110.000  TEMP(K) =   310.40  PRESS =     0.0
 Etot   =   -228399.3891  EKtot   =     72852.7500  EPtot      =   -301252.1391
 BOND   =      5036.3869  ANGLE   =     19050.9874  DIHED      =     12730.8711
 1-4 NB =      4901.7423  1-4 EEL =    -80244.4660  VDWAALS    =     16612.7066
 EELEC  =   -281061.8792  EHBOND  =         0.0000  RESTRAINT  =      1721.5118
 EAMBER (non-restraint)  =   -302973.6509
 ------------------------------------------------------------------------------

 NMR restraints: Bond =    0.000   Angle =     0.000   Torsion =    28.037
===============================================================================

 NSTEP =   111000   TIME(PS) =     111.000  TEMP(K) =   309.49  PRESS =     0.0
 Etot   =   -228954.1630  EKtot   =     72638.7812  EPtot      =   -301592.9442
 BOND   =      4994.0393  ANGLE   =     18984.1258  DIHED      =     12779.8175
 1-4 NB =      4932.3743  1-4 EEL =    -80323.5689  VDWAALS    =     16406.2495
 EELEC  =   -281087.3703  EHBOND  =         0.0000  RESTRAINT  =      1721.3886
 EAMBER (non-restraint)  =   -303314.3329
 ------------------------------------------------------------------------------

 NMR restraints: Bond =    0.000   Angle =     0.000   Torsion =    35.960
===============================================================================

 NSTEP =   112000   TIME(PS) =     112.000  TEMP(K) =   309.66  PRESS =     0.0
 Etot   =   -228698.9104  EKtot   =     72679.0078  EPtot      =   -301377.9183
 BOND   =      4888.5602  ANGLE   =     19185.1127  DIHED      =     12798.4097
 1-4 NB =      4847.7470  1-4 EEL =    -80293.3660  VDWAALS    =     16325.0718
 EELEC  =   -280827.3644  EHBOND  =         0.0000  RESTRAINT  =      1697.9106
 EAMBER (non-restraint)  =   -303075.8288
 ------------------------------------------------------------------------------

 NMR restraints: Bond =    0.000   Angle =     0.000   Torsion =    31.560
===============================================================================

 NSTEP =   113000   TIME(PS) =     113.000  TEMP(K) =   311.09  PRESS =     0.0
 Etot   =   -228694.2682  EKtot   =     73015.3984  EPtot      =   -301709.6667
 BOND   =      4950.1079  ANGLE   =     18872.5796  DIHED      =     12738.1685
 1-4 NB =      4921.4511  1-4 EEL =    -80342.5822  VDWAALS    =     16084.3404
 EELEC  =   -280636.5161  EHBOND  =         0.0000  RESTRAINT  =      1702.7841
 EAMBER (non-restraint)  =   -303412.4507
 ------------------------------------------------------------------------------

 NMR restraints: Bond =    0.000   Angle =     0.000   Torsion =    26.471
===============================================================================

 NSTEP =   114000   TIME(PS) =     114.000  TEMP(K) =   310.21  PRESS =     0.0
 Etot   =   -228794.1016  EKtot   =     72809.3281  EPtot      =   -301603.4298
 BOND   =      4965.9321  ANGLE   =     19100.2125  DIHED      =     12709.8775
 1-4 NB =      4895.4820  1-4 EEL =    -80343.4473  VDWAALS    =     16517.4988
 EELEC  =   -281145.9757  EHBOND  =         0.0000  RESTRAINT  =      1696.9904
 EAMBER (non-restraint)  =   -303300.4201
 ------------------------------------------------------------------------------

 NMR restraints: Bond =    0.000   Angle =     0.000   Torsion =    23.174
===============================================================================

 NSTEP =   115000   TIME(PS) =     115.000  TEMP(K) =   310.91  PRESS =     0.0
 Etot   =   -228196.2803  EKtot   =     72972.7188  EPtot      =   -301168.9991
 BOND   =      4967.2059  ANGLE   =     19109.0703  DIHED      =     12792.2573
 1-4 NB =      4874.6721  1-4 EEL =    -80309.7382  VDWAALS    =     16529.7058
 EELEC  =   -280866.2734  EHBOND  =         0.0000  RESTRAINT  =      1734.1012
 EAMBER (non-restraint)  =   -302903.1003
 ------------------------------------------------------------------------------

 NMR restraints: Bond =    0.000   Angle =     0.000   Torsion =    28.853
===============================================================================

 NSTEP =   116000   TIME(PS) =     116.000  TEMP(K) =   310.66  PRESS =     0.0
 Etot   =   -228323.9459  EKtot   =     72913.9766  EPtot      =   -301237.9225
 BOND   =      5008.2741  ANGLE   =     19053.0555  DIHED      =     12747.1904
 1-4 NB =      4864.5921  1-4 EEL =    -80408.6425  VDWAALS    =     16240.8710
 EELEC  =   -280446.4145  EHBOND  =         0.0000  RESTRAINT  =      1703.1514
 EAMBER (non-restraint)  =   -302941.0739
 ------------------------------------------------------------------------------

 NMR restraints: Bond =    0.000   Angle =     0.000   Torsion =    25.454
===============================================================================

 NSTEP =   117000   TIME(PS) =     117.000  TEMP(K) =   311.87  PRESS =     0.0
 Etot   =   -228372.7404  EKtot   =     73198.8359  EPtot      =   -301571.5763
 BOND   =      4979.7372  ANGLE   =     19059.2066  DIHED      =     12732.3304
 1-4 NB =      4876.0111  1-4 EEL =    -80275.3659  VDWAALS    =     16113.1360
 EELEC  =   -280718.6754  EHBOND  =         0.0000  RESTRAINT  =      1662.0437
 EAMBER (non-restraint)  =   -303233.6200
 ------------------------------------------------------------------------------

 NMR restraints: Bond =    0.000   Angle =     0.000   Torsion =    22.332
===============================================================================

 NSTEP =   118000   TIME(PS) =     118.000  TEMP(K) =   310.44  PRESS =     0.0
 Etot   =   -228736.8929  EKtot   =     72861.1719  EPtot      =   -301598.0648
 BOND   =      4995.8146  ANGLE   =     19045.5245  DIHED      =     12805.4549
 1-4 NB =      4869.3168  1-4 EEL =    -80409.3012  VDWAALS    =     16169.0503
 EELEC  =   -280778.4251  EHBOND  =         0.0000  RESTRAINT  =      1704.5004
 EAMBER (non-restraint)  =   -303302.5652
 ------------------------------------------------------------------------------

 NMR restraints: Bond =    0.000   Angle =     0.000   Torsion =    32.553
===============================================================================

 NSTEP =   119000   TIME(PS) =     119.000  TEMP(K) =   310.57  PRESS =     0.0
 Etot   =   -228564.7031  EKtot   =     72892.0391  EPtot      =   -301456.7421
 BOND   =      5002.9638  ANGLE   =     19192.2824  DIHED      =     12724.3331
 1-4 NB =      4867.7847  1-4 EEL =    -80307.8778  VDWAALS    =     16549.0330
 EELEC  =   -281240.8708  EHBOND  =         0.0000  RESTRAINT  =      1755.6095
 EAMBER (non-restraint)  =   -303212.3517
 ------------------------------------------------------------------------------

 NMR restraints: Bond =    0.000   Angle =     0.000   Torsion =    37.689
===============================================================================

 NSTEP =   120000   TIME(PS) =     120.000  TEMP(K) =   309.91  PRESS =     0.0
 Etot   =   -228970.2949  EKtot   =     72737.1094  EPtot      =   -301707.4043
 BOND   =      5005.4020  ANGLE   =     19185.6630  DIHED      =     12729.4616
 1-4 NB =      4868.6220  1-4 EEL =    -80368.9296  VDWAALS    =     16136.5001
 EELEC  =   -280958.9024  EHBOND  =         0.0000  RESTRAINT  =      1694.7791
 EAMBER (non-restraint)  =   -303402.1833
 ------------------------------------------------------------------------------

 NMR restraints: Bond =    0.000   Angle =     0.000   Torsion =    25.788
===============================================================================

 NSTEP =   121000   TIME(PS) =     121.000  TEMP(K) =   309.97  PRESS =     0.0
 Etot   =   -229147.3875  EKtot   =     72750.7578  EPtot      =   -301898.1453
 BOND   =      4976.1316  ANGLE   =     19236.7808  DIHED      =     12698.6729
 1-4 NB =      4907.8351  1-4 EEL =    -80356.8909  VDWAALS    =     16250.5138
 EELEC  =   -281332.5801  EHBOND  =         0.0000  RESTRAINT  =      1721.3915
 EAMBER (non-restraint)  =   -303619.5368
 ------------------------------------------------------------------------------

 NMR restraints: Bond =    0.000   Angle =     0.000   Torsion =    27.745
===============================================================================

 NSTEP =   122000   TIME(PS) =     122.000  TEMP(K) =   309.21  PRESS =     0.0
 Etot   =   -229025.5979  EKtot   =     72573.5859  EPtot      =   -301599.1838
 BOND   =      5000.2442  ANGLE   =     18978.8798  DIHED      =     12741.7671
 1-4 NB =      4889.2339  1-4 EEL =    -80276.7002  VDWAALS    =     16953.9493
 EELEC  =   -281607.7021  EHBOND  =         0.0000  RESTRAINT  =      1721.1442
 EAMBER (non-restraint)  =   -303320.3280
 ------------------------------------------------------------------------------

 NMR restraints: Bond =    0.000   Angle =     0.000   Torsion =    27.927
===============================================================================

 NSTEP =   123000   TIME(PS) =     123.000  TEMP(K) =   308.95  PRESS =     0.0
 Etot   =   -229135.8721  EKtot   =     72511.4141  EPtot      =   -301647.2861
 BOND   =      5101.5440  ANGLE   =     18985.8329  DIHED      =     12720.0569
 1-4 NB =      4852.4723  1-4 EEL =    -80282.3553  VDWAALS    =     16614.5330
 EELEC  =   -281352.8365  EHBOND  =         0.0000  RESTRAINT  =      1713.4665
 EAMBER (non-restraint)  =   -303360.7526
 ------------------------------------------------------------------------------

 NMR restraints: Bond =    0.000   Angle =     0.000   Torsion =    36.335
===============================================================================

 NSTEP =   124000   TIME(PS) =     124.000  TEMP(K) =   309.73  PRESS =     0.0
 Etot   =   -229182.3277  EKtot   =     72695.6172  EPtot      =   -301877.9449
 BOND   =      4917.9122  ANGLE   =     19108.8293  DIHED      =     12695.9769
 1-4 NB =      4859.0300  1-4 EEL =    -80242.6895  VDWAALS    =     16412.5829
 EELEC  =   -281328.1935  EHBOND  =         0.0000  RESTRAINT  =      1698.6068
 EAMBER (non-restraint)  =   -303576.5516
 ------------------------------------------------------------------------------

 NMR restraints: Bond =    0.000   Angle =     0.000   Torsion =    31.756
===============================================================================

 NSTEP =   125000   TIME(PS) =     125.000  TEMP(K) =   310.44  PRESS =     0.0
 Etot   =   -229430.1422  EKtot   =     72861.9766  EPtot      =   -302292.1187
 BOND   =      5042.1125  ANGLE   =     19206.4432  DIHED      =     12704.2908
 1-4 NB =      4820.1802  1-4 EEL =    -80288.7786  VDWAALS    =     16782.6948
 EELEC  =   -282276.6243  EHBOND  =         0.0000  RESTRAINT  =      1717.5627
 EAMBER (non-restraint)  =   -304009.6814
 ------------------------------------------------------------------------------

 NMR restraints: Bond =    0.000   Angle =     0.000   Torsion =    25.869
===============================================================================

      A V E R A G E S   O V E R     125 S T E P S


 NSTEP =   125000   TIME(PS) =     125.000  TEMP(K) =   309.42  PRESS =     0.0
 Etot   =   -228482.7916  EKtot   =     72622.6125  EPtot      =   -301105.4041
 BOND   =      4974.4078  ANGLE   =     19121.7118  DIHED      =     12867.0093
 1-4 NB =      4896.2879  1-4 EEL =    -80274.5445  VDWAALS    =     16898.2908
 EELEC  =   -281348.3866  EHBOND  =         0.0000  RESTRAINT  =      1759.8195
 EAMBER (non-restraint)  =   -302865.2236
 ------------------------------------------------------------------------------

 NMR restraints: Bond =    0.000   Angle =     0.000   Torsion =    25.869
===============================================================================

      R M S  F L U C T U A T I O N S


 NSTEP =   125000   TIME(PS) =     125.000  TEMP(K) =     5.74  PRESS =     0.0
 Etot   =      3009.1902  EKtot   =      1346.4741  EPtot      =      1765.6922
 BOND   =       103.0964  ANGLE   =       264.9147  DIHED      =       149.9317
 1-4 NB =        31.7156  1-4 EEL =        67.1204  VDWAALS    =      1043.6132
 EELEC  =      2379.0213  EHBOND  =         0.0000  RESTRAINT  =        85.5746
 EAMBER (non-restraint)  =      1680.1176
 ------------------------------------------------------------------------------


 NMR restraints on final step:

 ------------------------------------------------------------------------------


 Final Restraint Analysis for coords: step6.1_equilibration.rst7              


 Restraints, deviations, and energy contributions:    pencut =    0.10

 ------------------------------------------------------------------------------
     First atom        Last atom    curr. value target deviation  penalty
 ------------------------------------------------------------------------------
  C3   PC   299 --  C2   PC   299:  124.885  122.500    2.385    0.433 t
  C3   PC   305 --  C2   PC   305:  123.671  122.500    1.171    0.104 t
  C3   PC   311 --  C2   PC   311:  123.841  122.500    1.341    0.137 t
  C3   PC   326 --  C2   PC   326:  113.000  117.500    4.500    1.542 t
  C3   PC   329 --  C2   PC   329:  123.786  122.500    1.286    0.126 t
  C3   PC   332 --  C2   PC   332:  124.721  122.500    2.221    0.376 t
  C3   PC   353 --  C2   PC   353:  125.064  122.500    2.564    0.501 t
  C3   PC   359 --  C2   PC   359:  124.764  122.500    2.264    0.390 t
  C3   PC   374 --  C2   PC   374:  116.264  117.500    1.236    0.116 t
  C3   PC   380 --  C2   PC   380:  124.477  122.500    1.977    0.298 t
  C3   PC   401 --  C2   PC   401:  123.827  122.500    1.327    0.134 t
  C3   PC   413 --  C2   PC   413:  115.539  117.500    1.961    0.293 t
  C3   PC   425 --  C2   PC   425:  116.227  117.500    1.273    0.123 t
  C3   PC   437 --  C2   PC   437:  115.420  117.500    2.080    0.330 t
  C3   PC   446 --  C2   PC   446:  115.264  117.500    2.236    0.381 t
  C3   PC   464 --  C2   PC   464:  116.119  117.500    1.381    0.145 t
  C3   PC   482 --  C2   PC   482:  115.856  117.500    1.644    0.206 t
  C3   PC   497 --  C2   PC   497:  123.883  122.500    1.383    0.146 t
  C3   PC   503 --  C2   PC   503:  125.437  122.500    2.937    0.657 t
  C3   PC   524 --  C2   PC   524:  123.808  122.500    1.308    0.130 t
  C3   PC   527 --  C2   PC   527:  116.285  117.500    1.215    0.112 t
  C3   PC   539 --  C2   PC   539:  124.186  122.500    1.686    0.217 t
  C3   PC   554 --  C2   PC   554:  124.345  122.500    1.845    0.259 t
  C3   PC   569 --  C2   PC   569:  125.217  122.500    2.717    0.562 t
  C3   PC   572 --  C2   PC   572:  116.073  117.500    1.427    0.155 t
  C3   PC   587 --  C2   PC   587:  115.404  117.500    2.096    0.335 t
  C3   PC   596 --  C2   PC   596:  124.329  122.500    1.829    0.255 t
  C3   PC   623 --  C2   PC   623:  126.825  122.500    4.325    1.425 t
  C3   PC   632 --  C2   PC   632:  124.189  122.500    1.689    0.217 t
  C3   PC   635 --  C2   PC   635:  115.527  117.500    1.973    0.297 t
  C3   PC   665 --  C2   PC   665:  125.043  122.500    2.543    0.493 t
  C3   PC   668 --  C2   PC   668:  124.158  122.500    1.658    0.209 t
  C3   PC   698 --  C2   PC   698:  115.343  117.500    2.157    0.354 t
  C3   PC   707 --  C2   PC   707:  125.577  122.500    3.077    0.721 t
  C3   PC   710 --  C2   PC   710:  115.962  117.500    1.538    0.180 t
  C3   PC   719 --  C2   PC   719:  124.413  122.500    1.913    0.279 t
  C3   PC   743 --  C2   PC   743:  125.920  122.500    3.420    0.891 t
  C3   PC   749 --  C2   PC   749:  124.082  122.500    1.582    0.191 t
  C3   PC   755 --  C2   PC   755:  123.731  122.500    1.231    0.115 t
  C3   PC   773 --  C2   PC   773:  114.534  117.500    2.966    0.670 t
  C3   PC   797 --  C2   PC   797:  123.739  122.500    1.239    0.117 t
  C3   PC   824 --  C2   PC   824:  115.912  117.500    1.588    0.192 t
  C3   PC   833 --  C2   PC   833:  123.716  122.500    1.216    0.113 t
  C3   PC   839 --  C2   PC   839:  116.141  117.500    1.359    0.141 t
  C3   PC   860 --  C2   PC   860:  126.223  122.500    3.723    1.056 t
  C3   PC   866 --  C2   PC   866:  115.348  117.500    2.152    0.353 t
  C3   PC   881 --  C2   PC   881:  114.441  117.500    3.059    0.712 t
  C3   PC   884 --  C2   PC   884:  124.969  122.500    2.469    0.464 t
  C3   PC   908 --  C2   PC   908:  123.655  122.500    1.155    0.102 t
  C3   PC   917 --  C2   PC   917:  123.870  122.500    1.370    0.143 t
  C3   PC   920 --  C2   PC   920:  124.273  122.500    1.773    0.239 t
  C3   PC   941 --  C2   PC   941:  115.602  117.500    1.898    0.274 t
  C3   PC   980 --  C2   PC   980:  124.578  122.500    2.078    0.329 t
  C3   PC   998 --  C2   PC   998:  123.883  122.500    1.383    0.146 t
  C3   PC  1007 --  C2   PC  1007:  115.917  117.500    1.583    0.191 t
  C3   PC  1052 --  C2   PC  1052:  116.086  117.500    1.414    0.152 t
  C3   PC  1058 --  C2   PC  1058:  113.736  117.500    3.764    1.079 t
  C3   PC  1061 --  C2   PC  1061:  124.212  122.500    1.712    0.223 t
  C3   PC  1070 --  C2   PC  1070:  113.258  117.500    4.242    1.370 t
  C3   PC  1079 --  C2   PC  1079:  125.624  122.500    3.124    0.743 t
  C3   PC  1091 --  C2   PC  1091:  124.007  122.500    1.507    0.173 t
  C3   PC  1094 --  C2   PC  1094:  115.308  117.500    2.192    0.366 t
  C3   PC  1097 --  C2   PC  1097:  116.278  117.500    1.222    0.114 t
  C3   PC  1112 --  C2   PC  1112:  126.182  122.500    3.682    1.033 t
  C3   PC  1121 --  C2   PC  1121:  124.577  122.500    2.077    0.328 t
                                       Total torsion  penalty:     26.215
 ------------------------------------------------------------------------------
--------------------------------------------------------------------------------
   5.  TIMINGS
--------------------------------------------------------------------------------

|  NonSetup CPU Time in Major Routines:
|
|     Routine           Sec        %
|     ------------------------------
|     Nonbond          22.15    8.22
|     Bond              0.00    0.00
|     Angle             0.00    0.00
|     Dihedral          0.00    0.00
|     Shake             0.28    0.11
|     RunMD           246.94   91.59
|     Other             0.23    0.08
|     ------------------------------
|     Total           269.61

|  PME Nonbond Pairlist CPU Time:
|
|     Routine              Sec        %
|     ---------------------------------
|     Set Up Cit           0.00    0.00
|     Build List           0.00    0.00
|     ---------------------------------
|     Total                0.00    0.00

|  PME Direct Force CPU Time:
|
|     Routine              Sec        %
|     ---------------------------------
|     NonBonded Calc       0.00    0.00
|     Exclude Masked       0.00    0.00
|     Other                0.14    0.05
|     ---------------------------------
|     Total                0.14    0.05

|  PME Reciprocal Force CPU Time:
|
|     Routine              Sec        %
|     ---------------------------------
|     1D bspline           0.00    0.00
|     Grid Charges         0.00    0.00
|     Scalar Sum           0.00    0.00
|     Gradient Sum         0.00    0.00
|     FFT                  0.00    0.00
|     ---------------------------------
|     Total                0.00    0.00

|  Final Performance Info:
|     -----------------------------------------------------
|     Average timings for last   13000 steps:
|     Elapsed(s) =      28.29 Per Step(ms) =       2.18
|         ns/day =      39.71   seconds/ns =    2175.98
|
|     Average timings for all steps:
|     Elapsed(s) =     269.52 Per Step(ms) =       2.16
|         ns/day =      40.07   seconds/ns =    2156.19
|     -----------------------------------------------------

|  Setup CPU time:            1.61 seconds
|  NonSetup CPU time:       269.61 seconds
|  Total CPU time:          271.22 seconds     0.08 hours

|  Setup wall time:           3    seconds
|  NonSetup wall time:      269    seconds
|  Total wall time:         272    seconds     0.08 hours
