# Supplementary material for: Intermolecular Interactions in G Protein-Coupled Receptor Allosteric Sites at the Membrane Interface from Molecular Dynamics Simulations and Quantum Chemical Calculations
Source: J Chem Inf Model. 2022 Sep 30;62(19):4736–47. doi: 10.1021/acs.jcim.2c00788 (PMC9554917; doi:10.1021/acs.jcim.2c00788)
Supplement: Supplementary file 2 — ci2c00788_si_002.zip [file ci2c00788_si_002.zip › MD_simulations_inputs/C5aR1_MD_simulations_inputs/dmpc_6c1q/step6.2_equilibration.mdout]

          -------------------------------------------------------
          Amber 20 PMEMD                              2020
          -------------------------------------------------------

| PMEMD implementation of SANDER, Release 18

|  Compiled date/time: Tue Apr 28 02:19:54 2020
| Run on 12/09/2021 at 23:48:21

|   Executable path: /usr/local/amber20_src/bin/pmemd.cuda
| Working directory: /home/tianyiding/amber/C5ar1-6c1q-9p2-dmpc/amber
|          Hostname: Unknown
  [-O]verwriting output

File Assignments:
|   MDIN: step6.2_equilibration.mdin                                            
|  MDOUT: step6.2_equilibration.mdout                                           
| INPCRD: step6.1_equilibration.rst7                                            
|   PARM: step5_input.parm7                                                     
| RESTRT: step6.2_equilibration.rst7                                            
|   REFC: step5_input.rst7                                                      
|  MDVEL: mdvel                                                                 
|   MDEN: mden                                                                  
|  MDCRD: step6.2_equilibration.nc                                              
| MDINFO: eq02.mdinfo                                                           
|  MDFRC: mdfrc                                                                 


 Here is the input file:

A NVT simulation for common production-level simulations                       
 &cntrl                                                                        
    imin=0,        ! No minimization                                           
    irest=1,       ! This IS a restart of an old MD simulation                 
    ntx=5,         ! So our inpcrd file has velocities                         
                                                                               
    ! Temperature control                                                      
    ntt=3,         ! Langevin dynamics                                         
    gamma_ln=1.0,  ! Friction coefficient (ps^-1)                              
    temp0=310,   ! Target temperature                                          
                                                                               
    ! Potential energy control                                                 
    cut=9.0,       ! nonbonded cutoff, in angstroms                            
                                                                               
    ! MD settings                                                              
    nstlim=125000, ! 125K steps, 125 ps total                                  
    dt=0.001,      ! time step (ps)                                            
                                                                               
    ! SHAKE                                                                    
    ntc=2,         ! Constrain bonds containing hydrogen                       
    ntf=2,         ! Do not calculate forces of bonds containing hydrogen      
                                                                               
    ! Control how often information is printed                                 
    ntpr=1000,     ! Print energies every 1000 steps                           
    ntwx=5000,     ! Print coordinates every 5000 steps to the trajectory      
    ntwr=10000,    ! Print a restart file every 10K steps (can be less frequent
!   ntwv=-1,       ! Uncomment to also print velocities to trajectory          
!   ntwf=-1,       ! Uncomment to also print forces to trajectory              
    ntxo=2,        ! Write NetCDF format                                       
    ioutfm=1,      ! Write NetCDF format (always do this!)                     
                                                                               
    ! Wrap coordinates when printing them to the same unit cell                
    iwrap=0,                                                                   
                                                                               
    ! Restraint options                                                        
    ntr=1,         ! Positional restraints for proteins, sugars, ligands, and l
    nmropt=1,      ! Dihedral restraints for sugars and lipids                 
                                                                               
    ! Set water atom/residue names for SETTLE recognition                      
    watnam='WAT',  ! Water residues are named WAT                              
    owtnm='O',     ! Water oxygens are named O                                 
 /                                                                             
                                                                               
 &wt                                                                           
    type='END'                                                                 
 /                                                                             
DISANG=step6.2_equilibration.rest                                              
LISTIN=POUT                                                                    
LISTOUT=POUT                                                                   
&end                                                                           
Protein posres                                                                 
5.0                                                                            
RES 1 293 294 294                                                              
END                                                                            
Membrane posres                                                                
2.5                                                                            
FIND                                                                           
P31 * * PC                                                                     
SEARCH                                                                         
RES 1 25579                                                                    
END                                                                            
END                                                                            
                                                                               


Note: ig = -1. Setting random seed to   249640 based on wallclock time in 
      microseconds.
| irandom = 1, using AMBER's internal random number generator (default).
 
|--------------------- INFORMATION ----------------------
| GPU (CUDA) Version of PMEMD in use: NVIDIA GPU IN USE.
|                    Version 18.0.0
| 
|                      03/25/2018
| 
| Implementation by:
|                    Ross C. Walker     (SDSC)
|                    Scott Le Grand     (nVIDIA)
| 
| Version 18 performance extensions by:
|                    David Cerutti     (Rutgers)
| 
| Precision model in use:
|      [SPFP] - Single Precision Forces, 64-bit Fixed Point
|               Accumulation. (Default)
| 
|--------------------------------------------------------
 
|----------------- CITATION INFORMATION -----------------
|
|    When publishing work that utilized the CUDA version
|    of AMBER, please cite the following in addition to
|    the regular AMBER citations:
|
|  - Romelia Salomon-Ferrer; Andreas W. Goetz; Duncan
|    Poole; Scott Le Grand; Ross C. Walker "Routine
|    microsecond molecular dynamics simulations with
|    AMBER - Part II: Particle Mesh Ewald", J. Chem.
|    Theory Comput., 2013, 9 (9), pp3878-3888,
|    DOI: 10.1021/ct400314y.
|
|  - Andreas W. Goetz; Mark J. Williamson; Dong Xu;
|    Duncan Poole; Scott Le Grand; Ross C. Walker
|    "Routine microsecond molecular dynamics simulations
|    with AMBER - Part I: Generalized Born", J. Chem.
|    Theory Comput., 2012, 8 (5), pp1542-1555.
|
|  - Scott Le Grand; Andreas W. Goetz; Ross C. Walker
|    "SPFP: Speed without compromise - a mixed precision
|    model for GPU accelerated molecular dynamics
|    simulations.", Comp. Phys. Comm., 2013, 184
|    pp374-380, DOI: 10.1016/j.cpc.2012.09.022
|
|--------------------------------------------------------
 
|------------------- GPU DEVICE INFO --------------------
|
|            CUDA_VISIBLE_DEVICES: not set
|   CUDA Capable Devices Detected:      2
|           CUDA Device ID in use:      0
|                CUDA Device Name: NVIDIA GeForce GTX 1080 Ti
|     CUDA Device Global Mem Size:  11178 MB
| CUDA Device Num Multiprocessors:     28
|           CUDA Device Core Freq:   1.67 GHz
|
|--------------------------------------------------------
 
 
| Conditional Compilation Defines Used:
| PUBFFT
| BINTRAJ
| CUDA
| EMIL

| Largest sphere to fit in unit cell has radius =    50.067

| New format PARM file being parsed.
| Version =    1.000 Date = 12/03/21 Time = 09:45:52

| Note: 1-4 EEL scale factors are being read from the topology file.

| Note: 1-4 VDW scale factors are being read from the topology file.
| Duplicated    0 dihedrals

| Duplicated    0 dihedrals

--------------------------------------------------------------------------------
   1.  RESOURCE   USE: 
--------------------------------------------------------------------------------

 getting box info from netcdf restart file
 NATOM  =  110504 NTYPES =      33 NBONH =   95293 MBONA  =   14859
 NTHETH =   53361 MTHETA =   17964 NPHIH =   86747 MPHIA  =   53616
 NHPARM =       0 NPARM  =       0 NNB   =  306254 NRES   =   25579
 NBONA  =   14859 NTHETA =   17964 NPHIA =   53616 NUMBND =     101
 NUMANG =     216 NPTRA  =     443 NATYP =       0 NPHB   =       0
 IFBOX  =       1 NMXRS  =      78 IFCAP =       0 NEXTRA =       0
 NCOPY  =       0

| Coordinate Index Table dimensions:    20   20   23
| Direct force subcell size =     5.0067    5.0067    5.1422

     BOX TYPE: RECTILINEAR

--------------------------------------------------------------------------------
   2.  CONTROL  DATA  FOR  THE  RUN
--------------------------------------------------------------------------------

                                                                                

General flags:
     imin    =       0, nmropt  =       1

Nature and format of input:
     ntx     =       5, irest   =       1, ntrx    =       1

Nature and format of output:
     ntxo    =       2, ntpr    =    1000, ntrx    =       1, ntwr    =   10000
     iwrap   =       0, ntwx    =    5000, ntwv    =       0, ntwe    =       0
     ioutfm  =       1, ntwprt  =       0, idecomp =       0, rbornstat=      0

Potential function:
     ntf     =       2, ntb     =       1, igb     =       0, nsnb    =      25
     ipol    =       0, gbsa    =       0, iesp    =       0
     dielc   =   1.00000, cut     =   9.00000, intdiel =   1.00000

Frozen or restrained atoms:
     ibelly  =       0, ntr     =       1
     restraint_wt =   0.00000

Molecular dynamics:
     nstlim  =    125000, nscm    =         0, nrespa  =         1
     t       =   0.00000, dt      =   0.00100, vlimit  =  -1.00000

Langevin dynamics temperature regulation:
     ig      =  249640
     temp0   = 310.00000, tempi   =   0.00000, gamma_ln=   1.00000

SHAKE:
     ntc     =       2, jfastw  =       0
     tol     =   0.00001

NMR refinement options:
     iscale  =       0, noeskp  =       1, ipnlty  =       1, mxsub   =       1
     scalm   = 100.00000, pencut  =   0.10000, tausw   =   0.10000

| Intermolecular bonds treatment:
|     no_intermolecular_bonds =       1

| Energy averages sample interval:
|     ene_avg_sampling =    1000

Ewald parameters:
     verbose =       0, ew_type =       0, nbflag  =       1, use_pme =       1
     vdwmeth =       1, eedmeth =       1, netfrc  =       1
     Box X =  100.133   Box Y =  100.133   Box Z =  118.270
     Alpha =   90.000   Beta  =   90.000   Gamma =   90.000
     NFFT1 =  108       NFFT2 =  108       NFFT3 =  128
     Cutoff=    9.000   Tol   =0.100E-04
     Ewald Coefficient =  0.30768
     Interpolation order =    4

    LOADING THE CONSTRAINED ATOMS AS GROUPS


   5.  REFERENCE ATOM COORDINATES

                                                                                  
    ----- READING GROUP     1; TITLE:
 Protein posres                                                              

     GROUP    1 HAS HARMONIC CONSTRAINTS     5.00000
 GRP    1 RES    1 TO   293
 GRP    1 RES  294 TO   294
      Number of atoms in this group  =  4859
    ----- READING GROUP     2; TITLE:
 Membrane posres                                                             

     GROUP    2 HAS HARMONIC CONSTRAINTS     2.50000
      ALL ATOMS THAT MEET 1 OF THE FOLLOWING SPECIFICATIONS WILL BE INCLUDED IN GROUP BELOW

      GRAPH NAME  = P31   SYMBOL  = *     TREE SYMBOL  = *     RESIDUE TYPE  = PC  

 GRP    2 RES    1 TO 25579
      Number of atoms in this group  =   276
    ----- END OF GROUP READ -----

--------------------------------------------------------------------------------
   3.  ATOMIC COORDINATES AND VELOCITIES
--------------------------------------------------------------------------------

                                                                                
 begin time read from input coords =   125.000 ps


           Begin reading energy term weight changes/NMR restraints
 WEIGHT CHANGES:
                         ** No weight changes given **

 RESTRAINTS:
 Requested file redirections:
  DISANG    = step6.2_equilibration.rest
  LISTIN    = POUT
  LISTOUT   = POUT
 Restraints will be read from file: step6.2_equilibration.rest
Here are comments from the DISANG input file:

******
 C1  ( 4903)-C3  ( 4908)-C2  ( 4906)-O21 ( 4935)    NSTEP1=     0 NSTEP2=     0
R1 = 107.500 R2 = 117.500 R3 = 122.500 R4 = 132.500 RK2 = 100.000 RK3 =  100.000
 Rcurr:  120.566  Rcurr-(R2+R3)/2:    0.566  MIN(Rcurr-R2,Rcurr-R3):    0.000
******
 C1  ( 5021)-C3  ( 5026)-C2  ( 5024)-O21 ( 5053)    NSTEP1=     0 NSTEP2=     0
R1 = 107.500 R2 = 117.500 R3 = 122.500 R4 = 132.500 RK2 = 100.000 RK3 =  100.000
 Rcurr:  124.885  Rcurr-(R2+R3)/2:    4.885  MIN(Rcurr-R2,Rcurr-R3):    2.385
******
 C1  ( 5139)-C3  ( 5144)-C2  ( 5142)-O21 ( 5171)    NSTEP1=     0 NSTEP2=     0
R1 = 107.500 R2 = 117.500 R3 = 122.500 R4 = 132.500 RK2 = 100.000 RK3 =  100.000
 Rcurr:  119.893  Rcurr-(R2+R3)/2:    0.107  MIN(Rcurr-R2,Rcurr-R3):    0.000
******
 C1  ( 5257)-C3  ( 5262)-C2  ( 5260)-O21 ( 5289)    NSTEP1=     0 NSTEP2=     0
R1 = 107.500 R2 = 117.500 R3 = 122.500 R4 = 132.500 RK2 = 100.000 RK3 =  100.000
 Rcurr:  123.671  Rcurr-(R2+R3)/2:    3.671  MIN(Rcurr-R2,Rcurr-R3):    1.171
******
 C1  ( 5375)-C3  ( 5380)-C2  ( 5378)-O21 ( 5407)    NSTEP1=     0 NSTEP2=     0
R1 = 107.500 R2 = 117.500 R3 = 122.500 R4 = 132.500 RK2 = 100.000 RK3 =  100.000
 Rcurr:  122.097  Rcurr-(R2+R3)/2:    2.097  MIN(Rcurr-R2,Rcurr-R3):    0.000
******
 C1  ( 5493)-C3  ( 5498)-C2  ( 5496)-O21 ( 5525)    NSTEP1=     0 NSTEP2=     0
R1 = 107.500 R2 = 117.500 R3 = 122.500 R4 = 132.500 RK2 = 100.000 RK3 =  100.000
 Rcurr:  123.841  Rcurr-(R2+R3)/2:    3.841  MIN(Rcurr-R2,Rcurr-R3):    1.341
******
 C1  ( 5611)-C3  ( 5616)-C2  ( 5614)-O21 ( 5643)    NSTEP1=     0 NSTEP2=     0
R1 = 107.500 R2 = 117.500 R3 = 122.500 R4 = 132.500 RK2 = 100.000 RK3 =  100.000
 Rcurr:  120.230  Rcurr-(R2+R3)/2:    0.230  MIN(Rcurr-R2,Rcurr-R3):    0.000
******
 C1  ( 5729)-C3  ( 5734)-C2  ( 5732)-O21 ( 5761)    NSTEP1=     0 NSTEP2=     0
R1 = 107.500 R2 = 117.500 R3 = 122.500 R4 = 132.500 RK2 = 100.000 RK3 =  100.000
 Rcurr:  120.299  Rcurr-(R2+R3)/2:    0.299  MIN(Rcurr-R2,Rcurr-R3):    0.000
******
 C1  ( 5847)-C3  ( 5852)-C2  ( 5850)-O21 ( 5879)    NSTEP1=     0 NSTEP2=     0
R1 = 107.500 R2 = 117.500 R3 = 122.500 R4 = 132.500 RK2 = 100.000 RK3 =  100.000
 Rcurr:  118.353  Rcurr-(R2+R3)/2:    1.647  MIN(Rcurr-R2,Rcurr-R3):    0.000
******
 C1  ( 5965)-C3  ( 5970)-C2  ( 5968)-O21 ( 5997)    NSTEP1=     0 NSTEP2=     0
R1 = 107.500 R2 = 117.500 R3 = 122.500 R4 = 132.500 RK2 = 100.000 RK3 =  100.000
 Rcurr:  121.868  Rcurr-(R2+R3)/2:    1.868  MIN(Rcurr-R2,Rcurr-R3):    0.000
******
 C1  ( 6083)-C3  ( 6088)-C2  ( 6086)-O21 ( 6115)    NSTEP1=     0 NSTEP2=     0
R1 = 107.500 R2 = 117.500 R3 = 122.500 R4 = 132.500 RK2 = 100.000 RK3 =  100.000
 Rcurr:  113.000  Rcurr-(R2+R3)/2:    7.000  MIN(Rcurr-R2,Rcurr-R3):    4.500
******
 C1  ( 6201)-C3  ( 6206)-C2  ( 6204)-O21 ( 6233)    NSTEP1=     0 NSTEP2=     0
R1 = 107.500 R2 = 117.500 R3 = 122.500 R4 = 132.500 RK2 = 100.000 RK3 =  100.000
 Rcurr:  123.786  Rcurr-(R2+R3)/2:    3.786  MIN(Rcurr-R2,Rcurr-R3):    1.286
******
 C1  ( 6319)-C3  ( 6324)-C2  ( 6322)-O21 ( 6351)    NSTEP1=     0 NSTEP2=     0
R1 = 107.500 R2 = 117.500 R3 = 122.500 R4 = 132.500 RK2 = 100.000 RK3 =  100.000
 Rcurr:  124.721  Rcurr-(R2+R3)/2:    4.721  MIN(Rcurr-R2,Rcurr-R3):    2.221
******
 C1  ( 6437)-C3  ( 6442)-C2  ( 6440)-O21 ( 6469)    NSTEP1=     0 NSTEP2=     0
R1 = 107.500 R2 = 117.500 R3 = 122.500 R4 = 132.500 RK2 = 100.000 RK3 =  100.000
 Rcurr:  120.599  Rcurr-(R2+R3)/2:    0.599  MIN(Rcurr-R2,Rcurr-R3):    0.000
******
 C1  ( 6555)-C3  ( 6560)-C2  ( 6558)-O21 ( 6587)    NSTEP1=     0 NSTEP2=     0
R1 = 107.500 R2 = 117.500 R3 = 122.500 R4 = 132.500 RK2 = 100.000 RK3 =  100.000
 Rcurr:  118.725  Rcurr-(R2+R3)/2:    1.275  MIN(Rcurr-R2,Rcurr-R3):    0.000
******
 C1  ( 6673)-C3  ( 6678)-C2  ( 6676)-O21 ( 6705)    NSTEP1=     0 NSTEP2=     0
R1 = 107.500 R2 = 117.500 R3 = 122.500 R4 = 132.500 RK2 = 100.000 RK3 =  100.000
 Rcurr:  120.986  Rcurr-(R2+R3)/2:    0.986  MIN(Rcurr-R2,Rcurr-R3):    0.000
******
 C1  ( 6791)-C3  ( 6796)-C2  ( 6794)-O21 ( 6823)    NSTEP1=     0 NSTEP2=     0
R1 = 107.500 R2 = 117.500 R3 = 122.500 R4 = 132.500 RK2 = 100.000 RK3 =  100.000
 Rcurr:  123.153  Rcurr-(R2+R3)/2:    3.153  MIN(Rcurr-R2,Rcurr-R3):    0.653
******
 C1  ( 6909)-C3  ( 6914)-C2  ( 6912)-O21 ( 6941)    NSTEP1=     0 NSTEP2=     0
R1 = 107.500 R2 = 117.500 R3 = 122.500 R4 = 132.500 RK2 = 100.000 RK3 =  100.000
 Rcurr:  118.203  Rcurr-(R2+R3)/2:    1.797  MIN(Rcurr-R2,Rcurr-R3):    0.000
******
 C1  ( 7027)-C3  ( 7032)-C2  ( 7030)-O21 ( 7059)    NSTEP1=     0 NSTEP2=     0
R1 = 107.500 R2 = 117.500 R3 = 122.500 R4 = 132.500 RK2 = 100.000 RK3 =  100.000
 Rcurr:  120.487  Rcurr-(R2+R3)/2:    0.487  MIN(Rcurr-R2,Rcurr-R3):    0.000
******
 C1  ( 7145)-C3  ( 7150)-C2  ( 7148)-O21 ( 7177)    NSTEP1=     0 NSTEP2=     0
R1 = 107.500 R2 = 117.500 R3 = 122.500 R4 = 132.500 RK2 = 100.000 RK3 =  100.000
 Rcurr:  125.064  Rcurr-(R2+R3)/2:    5.064  MIN(Rcurr-R2,Rcurr-R3):    2.564
******
 C1  ( 7263)-C3  ( 7268)-C2  ( 7266)-O21 ( 7295)    NSTEP1=     0 NSTEP2=     0
R1 = 107.500 R2 = 117.500 R3 = 122.500 R4 = 132.500 RK2 = 100.000 RK3 =  100.000
 Rcurr:  122.897  Rcurr-(R2+R3)/2:    2.897  MIN(Rcurr-R2,Rcurr-R3):    0.397
******
 C1  ( 7381)-C3  ( 7386)-C2  ( 7384)-O21 ( 7413)    NSTEP1=     0 NSTEP2=     0
R1 = 107.500 R2 = 117.500 R3 = 122.500 R4 = 132.500 RK2 = 100.000 RK3 =  100.000
 Rcurr:  124.764  Rcurr-(R2+R3)/2:    4.764  MIN(Rcurr-R2,Rcurr-R3):    2.264
******
 C1  ( 7499)-C3  ( 7504)-C2  ( 7502)-O21 ( 7531)    NSTEP1=     0 NSTEP2=     0
R1 = 107.500 R2 = 117.500 R3 = 122.500 R4 = 132.500 RK2 = 100.000 RK3 =  100.000
 Rcurr:  120.846  Rcurr-(R2+R3)/2:    0.846  MIN(Rcurr-R2,Rcurr-R3):    0.000
******
 C1  ( 7617)-C3  ( 7622)-C2  ( 7620)-O21 ( 7649)    NSTEP1=     0 NSTEP2=     0
R1 = 107.500 R2 = 117.500 R3 = 122.500 R4 = 132.500 RK2 = 100.000 RK3 =  100.000
 Rcurr:  116.438  Rcurr-(R2+R3)/2:    3.562  MIN(Rcurr-R2,Rcurr-R3):    1.062
******
 C1  ( 7735)-C3  ( 7740)-C2  ( 7738)-O21 ( 7767)    NSTEP1=     0 NSTEP2=     0
R1 = 107.500 R2 = 117.500 R3 = 122.500 R4 = 132.500 RK2 = 100.000 RK3 =  100.000
 Rcurr:  119.284  Rcurr-(R2+R3)/2:    0.716  MIN(Rcurr-R2,Rcurr-R3):    0.000
******
 C1  ( 7853)-C3  ( 7858)-C2  ( 7856)-O21 ( 7885)    NSTEP1=     0 NSTEP2=     0
R1 = 107.500 R2 = 117.500 R3 = 122.500 R4 = 132.500 RK2 = 100.000 RK3 =  100.000
 Rcurr:  121.642  Rcurr-(R2+R3)/2:    1.642  MIN(Rcurr-R2,Rcurr-R3):    0.000
******
 C1  ( 7971)-C3  ( 7976)-C2  ( 7974)-O21 ( 8003)    NSTEP1=     0 NSTEP2=     0
R1 = 107.500 R2 = 117.500 R3 = 122.500 R4 = 132.500 RK2 = 100.000 RK3 =  100.000
 Rcurr:  116.264  Rcurr-(R2+R3)/2:    3.736  MIN(Rcurr-R2,Rcurr-R3):    1.236
******
 C1  ( 8089)-C3  ( 8094)-C2  ( 8092)-O21 ( 8121)    NSTEP1=     0 NSTEP2=     0
R1 = 107.500 R2 = 117.500 R3 = 122.500 R4 = 132.500 RK2 = 100.000 RK3 =  100.000
 Rcurr:  123.310  Rcurr-(R2+R3)/2:    3.310  MIN(Rcurr-R2,Rcurr-R3):    0.810
******
 C1  ( 8207)-C3  ( 8212)-C2  ( 8210)-O21 ( 8239)    NSTEP1=     0 NSTEP2=     0
R1 = 107.500 R2 = 117.500 R3 = 122.500 R4 = 132.500 RK2 = 100.000 RK3 =  100.000
 Rcurr:  124.477  Rcurr-(R2+R3)/2:    4.477  MIN(Rcurr-R2,Rcurr-R3):    1.977
******
 C1  ( 8325)-C3  ( 8330)-C2  ( 8328)-O21 ( 8357)    NSTEP1=     0 NSTEP2=     0
R1 = 107.500 R2 = 117.500 R3 = 122.500 R4 = 132.500 RK2 = 100.000 RK3 =  100.000
 Rcurr:  123.339  Rcurr-(R2+R3)/2:    3.339  MIN(Rcurr-R2,Rcurr-R3):    0.839
******
 C1  ( 8443)-C3  ( 8448)-C2  ( 8446)-O21 ( 8475)    NSTEP1=     0 NSTEP2=     0
R1 = 107.500 R2 = 117.500 R3 = 122.500 R4 = 132.500 RK2 = 100.000 RK3 =  100.000
 Rcurr:  120.274  Rcurr-(R2+R3)/2:    0.274  MIN(Rcurr-R2,Rcurr-R3):    0.000
******
 C1  ( 8561)-C3  ( 8566)-C2  ( 8564)-O21 ( 8593)    NSTEP1=     0 NSTEP2=     0
R1 = 107.500 R2 = 117.500 R3 = 122.500 R4 = 132.500 RK2 = 100.000 RK3 =  100.000
 Rcurr:  121.304  Rcurr-(R2+R3)/2:    1.304  MIN(Rcurr-R2,Rcurr-R3):    0.000
******
 C1  ( 8679)-C3  ( 8684)-C2  ( 8682)-O21 ( 8711)    NSTEP1=     0 NSTEP2=     0
R1 = 107.500 R2 = 117.500 R3 = 122.500 R4 = 132.500 RK2 = 100.000 RK3 =  100.000
 Rcurr:  121.170  Rcurr-(R2+R3)/2:    1.170  MIN(Rcurr-R2,Rcurr-R3):    0.000
******
 C1  ( 8797)-C3  ( 8802)-C2  ( 8800)-O21 ( 8829)    NSTEP1=     0 NSTEP2=     0
R1 = 107.500 R2 = 117.500 R3 = 122.500 R4 = 132.500 RK2 = 100.000 RK3 =  100.000
 Rcurr:  118.948  Rcurr-(R2+R3)/2:    1.052  MIN(Rcurr-R2,Rcurr-R3):    0.000
******
 C1  ( 8915)-C3  ( 8920)-C2  ( 8918)-O21 ( 8947)    NSTEP1=     0 NSTEP2=     0
R1 = 107.500 R2 = 117.500 R3 = 122.500 R4 = 132.500 RK2 = 100.000 RK3 =  100.000
 Rcurr:  122.936  Rcurr-(R2+R3)/2:    2.936  MIN(Rcurr-R2,Rcurr-R3):    0.436
******
 C1  ( 9033)-C3  ( 9038)-C2  ( 9036)-O21 ( 9065)    NSTEP1=     0 NSTEP2=     0
R1 = 107.500 R2 = 117.500 R3 = 122.500 R4 = 132.500 RK2 = 100.000 RK3 =  100.000
 Rcurr:  123.827  Rcurr-(R2+R3)/2:    3.827  MIN(Rcurr-R2,Rcurr-R3):    1.327
******
 C1  ( 9151)-C3  ( 9156)-C2  ( 9154)-O21 ( 9183)    NSTEP1=     0 NSTEP2=     0
R1 = 107.500 R2 = 117.500 R3 = 122.500 R4 = 132.500 RK2 = 100.000 RK3 =  100.000
 Rcurr:  118.972  Rcurr-(R2+R3)/2:    1.028  MIN(Rcurr-R2,Rcurr-R3):    0.000
******
 C1  ( 9269)-C3  ( 9274)-C2  ( 9272)-O21 ( 9301)    NSTEP1=     0 NSTEP2=     0
R1 = 107.500 R2 = 117.500 R3 = 122.500 R4 = 132.500 RK2 = 100.000 RK3 =  100.000
 Rcurr:  123.349  Rcurr-(R2+R3)/2:    3.349  MIN(Rcurr-R2,Rcurr-R3):    0.849
******
 C1  ( 9387)-C3  ( 9392)-C2  ( 9390)-O21 ( 9419)    NSTEP1=     0 NSTEP2=     0
R1 = 107.500 R2 = 117.500 R3 = 122.500 R4 = 132.500 RK2 = 100.000 RK3 =  100.000
 Rcurr:  121.095  Rcurr-(R2+R3)/2:    1.095  MIN(Rcurr-R2,Rcurr-R3):    0.000
******
 C1  ( 9505)-C3  ( 9510)-C2  ( 9508)-O21 ( 9537)    NSTEP1=     0 NSTEP2=     0
R1 = 107.500 R2 = 117.500 R3 = 122.500 R4 = 132.500 RK2 = 100.000 RK3 =  100.000
 Rcurr:  115.539  Rcurr-(R2+R3)/2:    4.461  MIN(Rcurr-R2,Rcurr-R3):    1.961
******
 C1  ( 9623)-C3  ( 9628)-C2  ( 9626)-O21 ( 9655)    NSTEP1=     0 NSTEP2=     0
R1 = 107.500 R2 = 117.500 R3 = 122.500 R4 = 132.500 RK2 = 100.000 RK3 =  100.000
 Rcurr:  121.988  Rcurr-(R2+R3)/2:    1.988  MIN(Rcurr-R2,Rcurr-R3):    0.000
******
 C1  ( 9741)-C3  ( 9746)-C2  ( 9744)-O21 ( 9773)    NSTEP1=     0 NSTEP2=     0
R1 = 107.500 R2 = 117.500 R3 = 122.500 R4 = 132.500 RK2 = 100.000 RK3 =  100.000
 Rcurr:  122.386  Rcurr-(R2+R3)/2:    2.386  MIN(Rcurr-R2,Rcurr-R3):    0.000
******
 C1  ( 9859)-C3  ( 9864)-C2  ( 9862)-O21 ( 9891)    NSTEP1=     0 NSTEP2=     0
R1 = 107.500 R2 = 117.500 R3 = 122.500 R4 = 132.500 RK2 = 100.000 RK3 =  100.000
 Rcurr:  119.791  Rcurr-(R2+R3)/2:    0.209  MIN(Rcurr-R2,Rcurr-R3):    0.000
******
 C1  ( 9977)-C3  ( 9982)-C2  ( 9980)-O21 (10009)    NSTEP1=     0 NSTEP2=     0
R1 = 107.500 R2 = 117.500 R3 = 122.500 R4 = 132.500 RK2 = 100.000 RK3 =  100.000
 Rcurr:  116.227  Rcurr-(R2+R3)/2:    3.773  MIN(Rcurr-R2,Rcurr-R3):    1.273
******
 C1  (10095)-C3  (10100)-C2  (10098)-O21 (10127)    NSTEP1=     0 NSTEP2=     0
R1 = 107.500 R2 = 117.500 R3 = 122.500 R4 = 132.500 RK2 = 100.000 RK3 =  100.000
 Rcurr:  122.300  Rcurr-(R2+R3)/2:    2.300  MIN(Rcurr-R2,Rcurr-R3):    0.000
******
 C1  (10213)-C3  (10218)-C2  (10216)-O21 (10245)    NSTEP1=     0 NSTEP2=     0
R1 = 107.500 R2 = 117.500 R3 = 122.500 R4 = 132.500 RK2 = 100.000 RK3 =  100.000
 Rcurr:  117.546  Rcurr-(R2+R3)/2:    2.454  MIN(Rcurr-R2,Rcurr-R3):    0.000
******
 C1  (10331)-C3  (10336)-C2  (10334)-O21 (10363)    NSTEP1=     0 NSTEP2=     0
R1 = 107.500 R2 = 117.500 R3 = 122.500 R4 = 132.500 RK2 = 100.000 RK3 =  100.000
 Rcurr:  118.442  Rcurr-(R2+R3)/2:    1.558  MIN(Rcurr-R2,Rcurr-R3):    0.000
******
 C1  (10449)-C3  (10454)-C2  (10452)-O21 (10481)    NSTEP1=     0 NSTEP2=     0
R1 = 107.500 R2 = 117.500 R3 = 122.500 R4 = 132.500 RK2 = 100.000 RK3 =  100.000
 Rcurr:  115.420  Rcurr-(R2+R3)/2:    4.580  MIN(Rcurr-R2,Rcurr-R3):    2.080
******
 C1  (10567)-C3  (10572)-C2  (10570)-O21 (10599)    NSTEP1=     0 NSTEP2=     0
R1 = 107.500 R2 = 117.500 R3 = 122.500 R4 = 132.500 RK2 = 100.000 RK3 =  100.000
 Rcurr:  121.484  Rcurr-(R2+R3)/2:    1.484  MIN(Rcurr-R2,Rcurr-R3):    0.000
******
 C1  (10685)-C3  (10690)-C2  (10688)-O21 (10717)    NSTEP1=     0 NSTEP2=     0
R1 = 107.500 R2 = 117.500 R3 = 122.500 R4 = 132.500 RK2 = 100.000 RK3 =  100.000
 Rcurr:  123.416  Rcurr-(R2+R3)/2:    3.416  MIN(Rcurr-R2,Rcurr-R3):    0.916
******
 C1  (10803)-C3  (10808)-C2  (10806)-O21 (10835)    NSTEP1=     0 NSTEP2=     0
R1 = 107.500 R2 = 117.500 R3 = 122.500 R4 = 132.500 RK2 = 100.000 RK3 =  100.000
 Rcurr:  115.264  Rcurr-(R2+R3)/2:    4.736  MIN(Rcurr-R2,Rcurr-R3):    2.236
******
 C1  (10921)-C3  (10926)-C2  (10924)-O21 (10953)    NSTEP1=     0 NSTEP2=     0
R1 = 107.500 R2 = 117.500 R3 = 122.500 R4 = 132.500 RK2 = 100.000 RK3 =  100.000
 Rcurr:  123.060  Rcurr-(R2+R3)/2:    3.060  MIN(Rcurr-R2,Rcurr-R3):    0.560
******
 C1  (11039)-C3  (11044)-C2  (11042)-O21 (11071)    NSTEP1=     0 NSTEP2=     0
R1 = 107.500 R2 = 117.500 R3 = 122.500 R4 = 132.500 RK2 = 100.000 RK3 =  100.000
 Rcurr:  121.068  Rcurr-(R2+R3)/2:    1.068  MIN(Rcurr-R2,Rcurr-R3):    0.000
******
 C1  (11157)-C3  (11162)-C2  (11160)-O21 (11189)    NSTEP1=     0 NSTEP2=     0
R1 = 107.500 R2 = 117.500 R3 = 122.500 R4 = 132.500 RK2 = 100.000 RK3 =  100.000
 Rcurr:  122.026  Rcurr-(R2+R3)/2:    2.026  MIN(Rcurr-R2,Rcurr-R3):    0.000
******
 C1  (11275)-C3  (11280)-C2  (11278)-O21 (11307)    NSTEP1=     0 NSTEP2=     0
R1 = 107.500 R2 = 117.500 R3 = 122.500 R4 = 132.500 RK2 = 100.000 RK3 =  100.000
 Rcurr:  117.918  Rcurr-(R2+R3)/2:    2.082  MIN(Rcurr-R2,Rcurr-R3):    0.000
******
 C1  (11393)-C3  (11398)-C2  (11396)-O21 (11425)    NSTEP1=     0 NSTEP2=     0
R1 = 107.500 R2 = 117.500 R3 = 122.500 R4 = 132.500 RK2 = 100.000 RK3 =  100.000
 Rcurr:  122.188  Rcurr-(R2+R3)/2:    2.188  MIN(Rcurr-R2,Rcurr-R3):    0.000
******
 C1  (11511)-C3  (11516)-C2  (11514)-O21 (11543)    NSTEP1=     0 NSTEP2=     0
R1 = 107.500 R2 = 117.500 R3 = 122.500 R4 = 132.500 RK2 = 100.000 RK3 =  100.000
 Rcurr:  116.119  Rcurr-(R2+R3)/2:    3.881  MIN(Rcurr-R2,Rcurr-R3):    1.381
******
 C1  (11629)-C3  (11634)-C2  (11632)-O21 (11661)    NSTEP1=     0 NSTEP2=     0
R1 = 107.500 R2 = 117.500 R3 = 122.500 R4 = 132.500 RK2 = 100.000 RK3 =  100.000
 Rcurr:  117.909  Rcurr-(R2+R3)/2:    2.091  MIN(Rcurr-R2,Rcurr-R3):    0.000
******
 C1  (11747)-C3  (11752)-C2  (11750)-O21 (11779)    NSTEP1=     0 NSTEP2=     0
R1 = 107.500 R2 = 117.500 R3 = 122.500 R4 = 132.500 RK2 = 100.000 RK3 =  100.000
 Rcurr:  120.864  Rcurr-(R2+R3)/2:    0.864  MIN(Rcurr-R2,Rcurr-R3):    0.000
******
 C1  (11865)-C3  (11870)-C2  (11868)-O21 (11897)    NSTEP1=     0 NSTEP2=     0
R1 = 107.500 R2 = 117.500 R3 = 122.500 R4 = 132.500 RK2 = 100.000 RK3 =  100.000
 Rcurr:  119.609  Rcurr-(R2+R3)/2:    0.391  MIN(Rcurr-R2,Rcurr-R3):    0.000
******
 C1  (11983)-C3  (11988)-C2  (11986)-O21 (12015)    NSTEP1=     0 NSTEP2=     0
R1 = 107.500 R2 = 117.500 R3 = 122.500 R4 = 132.500 RK2 = 100.000 RK3 =  100.000
 Rcurr:  119.186  Rcurr-(R2+R3)/2:    0.814  MIN(Rcurr-R2,Rcurr-R3):    0.000
******
 C1  (12101)-C3  (12106)-C2  (12104)-O21 (12133)    NSTEP1=     0 NSTEP2=     0
R1 = 107.500 R2 = 117.500 R3 = 122.500 R4 = 132.500 RK2 = 100.000 RK3 =  100.000
 Rcurr:  117.045  Rcurr-(R2+R3)/2:    2.955  MIN(Rcurr-R2,Rcurr-R3):    0.455
******
 C1  (12219)-C3  (12224)-C2  (12222)-O21 (12251)    NSTEP1=     0 NSTEP2=     0
R1 = 107.500 R2 = 117.500 R3 = 122.500 R4 = 132.500 RK2 = 100.000 RK3 =  100.000
 Rcurr:  115.856  Rcurr-(R2+R3)/2:    4.144  MIN(Rcurr-R2,Rcurr-R3):    1.644
******
 C1  (12337)-C3  (12342)-C2  (12340)-O21 (12369)    NSTEP1=     0 NSTEP2=     0
R1 = 107.500 R2 = 117.500 R3 = 122.500 R4 = 132.500 RK2 = 100.000 RK3 =  100.000
 Rcurr:  118.854  Rcurr-(R2+R3)/2:    1.146  MIN(Rcurr-R2,Rcurr-R3):    0.000
******
 C1  (12455)-C3  (12460)-C2  (12458)-O21 (12487)    NSTEP1=     0 NSTEP2=     0
R1 = 107.500 R2 = 117.500 R3 = 122.500 R4 = 132.500 RK2 = 100.000 RK3 =  100.000
 Rcurr:  119.954  Rcurr-(R2+R3)/2:    0.046  MIN(Rcurr-R2,Rcurr-R3):    0.000
******
 C1  (12573)-C3  (12578)-C2  (12576)-O21 (12605)    NSTEP1=     0 NSTEP2=     0
R1 = 107.500 R2 = 117.500 R3 = 122.500 R4 = 132.500 RK2 = 100.000 RK3 =  100.000
 Rcurr:  119.303  Rcurr-(R2+R3)/2:    0.697  MIN(Rcurr-R2,Rcurr-R3):    0.000
******
 C1  (12691)-C3  (12696)-C2  (12694)-O21 (12723)    NSTEP1=     0 NSTEP2=     0
R1 = 107.500 R2 = 117.500 R3 = 122.500 R4 = 132.500 RK2 = 100.000 RK3 =  100.000
 Rcurr:  120.629  Rcurr-(R2+R3)/2:    0.629  MIN(Rcurr-R2,Rcurr-R3):    0.000
******
 C1  (12809)-C3  (12814)-C2  (12812)-O21 (12841)    NSTEP1=     0 NSTEP2=     0
R1 = 107.500 R2 = 117.500 R3 = 122.500 R4 = 132.500 RK2 = 100.000 RK3 =  100.000
 Rcurr:  123.883  Rcurr-(R2+R3)/2:    3.883  MIN(Rcurr-R2,Rcurr-R3):    1.383
******
 C1  (12927)-C3  (12932)-C2  (12930)-O21 (12959)    NSTEP1=     0 NSTEP2=     0
R1 = 107.500 R2 = 117.500 R3 = 122.500 R4 = 132.500 RK2 = 100.000 RK3 =  100.000
 Rcurr:  117.481  Rcurr-(R2+R3)/2:    2.519  MIN(Rcurr-R2,Rcurr-R3):    0.019
******
 C1  (13045)-C3  (13050)-C2  (13048)-O21 (13077)    NSTEP1=     0 NSTEP2=     0
R1 = 107.500 R2 = 117.500 R3 = 122.500 R4 = 132.500 RK2 = 100.000 RK3 =  100.000
 Rcurr:  125.437  Rcurr-(R2+R3)/2:    5.437  MIN(Rcurr-R2,Rcurr-R3):    2.937
******
 C1  (13163)-C3  (13168)-C2  (13166)-O21 (13195)    NSTEP1=     0 NSTEP2=     0
R1 = 107.500 R2 = 117.500 R3 = 122.500 R4 = 132.500 RK2 = 100.000 RK3 =  100.000
 Rcurr:  116.755  Rcurr-(R2+R3)/2:    3.245  MIN(Rcurr-R2,Rcurr-R3):    0.745
******
 C1  (13281)-C3  (13286)-C2  (13284)-O21 (13313)    NSTEP1=     0 NSTEP2=     0
R1 = 107.500 R2 = 117.500 R3 = 122.500 R4 = 132.500 RK2 = 100.000 RK3 =  100.000
 Rcurr:  122.359  Rcurr-(R2+R3)/2:    2.359  MIN(Rcurr-R2,Rcurr-R3):    0.000
******
 C1  (13399)-C3  (13404)-C2  (13402)-O21 (13431)    NSTEP1=     0 NSTEP2=     0
R1 = 107.500 R2 = 117.500 R3 = 122.500 R4 = 132.500 RK2 = 100.000 RK3 =  100.000
 Rcurr:  123.028  Rcurr-(R2+R3)/2:    3.028  MIN(Rcurr-R2,Rcurr-R3):    0.528
******
 C1  (13517)-C3  (13522)-C2  (13520)-O21 (13549)    NSTEP1=     0 NSTEP2=     0
R1 = 107.500 R2 = 117.500 R3 = 122.500 R4 = 132.500 RK2 = 100.000 RK3 =  100.000
 Rcurr:  119.935  Rcurr-(R2+R3)/2:    0.065  MIN(Rcurr-R2,Rcurr-R3):    0.000
******
 C1  (13635)-C3  (13640)-C2  (13638)-O21 (13667)    NSTEP1=     0 NSTEP2=     0
R1 = 107.500 R2 = 117.500 R3 = 122.500 R4 = 132.500 RK2 = 100.000 RK3 =  100.000
 Rcurr:  119.171  Rcurr-(R2+R3)/2:    0.829  MIN(Rcurr-R2,Rcurr-R3):    0.000
******
 C1  (13753)-C3  (13758)-C2  (13756)-O21 (13785)    NSTEP1=     0 NSTEP2=     0
R1 = 107.500 R2 = 117.500 R3 = 122.500 R4 = 132.500 RK2 = 100.000 RK3 =  100.000
 Rcurr:  122.596  Rcurr-(R2+R3)/2:    2.596  MIN(Rcurr-R2,Rcurr-R3):    0.096
******
 C1  (13871)-C3  (13876)-C2  (13874)-O21 (13903)    NSTEP1=     0 NSTEP2=     0
R1 = 107.500 R2 = 117.500 R3 = 122.500 R4 = 132.500 RK2 = 100.000 RK3 =  100.000
 Rcurr:  123.808  Rcurr-(R2+R3)/2:    3.808  MIN(Rcurr-R2,Rcurr-R3):    1.308
******
 C1  (13989)-C3  (13994)-C2  (13992)-O21 (14021)    NSTEP1=     0 NSTEP2=     0
R1 = 107.500 R2 = 117.500 R3 = 122.500 R4 = 132.500 RK2 = 100.000 RK3 =  100.000
 Rcurr:  116.285  Rcurr-(R2+R3)/2:    3.715  MIN(Rcurr-R2,Rcurr-R3):    1.215
******
 C1  (14107)-C3  (14112)-C2  (14110)-O21 (14139)    NSTEP1=     0 NSTEP2=     0
R1 = 107.500 R2 = 117.500 R3 = 122.500 R4 = 132.500 RK2 = 100.000 RK3 =  100.000
 Rcurr:  120.734  Rcurr-(R2+R3)/2:    0.734  MIN(Rcurr-R2,Rcurr-R3):    0.000
******
 C1  (14225)-C3  (14230)-C2  (14228)-O21 (14257)    NSTEP1=     0 NSTEP2=     0
R1 = 107.500 R2 = 117.500 R3 = 122.500 R4 = 132.500 RK2 = 100.000 RK3 =  100.000
 Rcurr:  123.156  Rcurr-(R2+R3)/2:    3.156  MIN(Rcurr-R2,Rcurr-R3):    0.656
******
 C1  (14343)-C3  (14348)-C2  (14346)-O21 (14375)    NSTEP1=     0 NSTEP2=     0
R1 = 107.500 R2 = 117.500 R3 = 122.500 R4 = 132.500 RK2 = 100.000 RK3 =  100.000
 Rcurr:  121.170  Rcurr-(R2+R3)/2:    1.170  MIN(Rcurr-R2,Rcurr-R3):    0.000
******
 C1  (14461)-C3  (14466)-C2  (14464)-O21 (14493)    NSTEP1=     0 NSTEP2=     0
R1 = 107.500 R2 = 117.500 R3 = 122.500 R4 = 132.500 RK2 = 100.000 RK3 =  100.000
 Rcurr:  124.186  Rcurr-(R2+R3)/2:    4.186  MIN(Rcurr-R2,Rcurr-R3):    1.686
******
 C1  (14579)-C3  (14584)-C2  (14582)-O21 (14611)    NSTEP1=     0 NSTEP2=     0
R1 = 107.500 R2 = 117.500 R3 = 122.500 R4 = 132.500 RK2 = 100.000 RK3 =  100.000
 Rcurr:  117.331  Rcurr-(R2+R3)/2:    2.669  MIN(Rcurr-R2,Rcurr-R3):    0.169
******
 C1  (14697)-C3  (14702)-C2  (14700)-O21 (14729)    NSTEP1=     0 NSTEP2=     0
R1 = 107.500 R2 = 117.500 R3 = 122.500 R4 = 132.500 RK2 = 100.000 RK3 =  100.000
 Rcurr:  119.586  Rcurr-(R2+R3)/2:    0.414  MIN(Rcurr-R2,Rcurr-R3):    0.000
******
 C1  (14815)-C3  (14820)-C2  (14818)-O21 (14847)    NSTEP1=     0 NSTEP2=     0
R1 = 107.500 R2 = 117.500 R3 = 122.500 R4 = 132.500 RK2 = 100.000 RK3 =  100.000
 Rcurr:  118.821  Rcurr-(R2+R3)/2:    1.179  MIN(Rcurr-R2,Rcurr-R3):    0.000
******
 C1  (14933)-C3  (14938)-C2  (14936)-O21 (14965)    NSTEP1=     0 NSTEP2=     0
R1 = 107.500 R2 = 117.500 R3 = 122.500 R4 = 132.500 RK2 = 100.000 RK3 =  100.000
 Rcurr:  116.953  Rcurr-(R2+R3)/2:    3.047  MIN(Rcurr-R2,Rcurr-R3):    0.547
******
 C1  (15051)-C3  (15056)-C2  (15054)-O21 (15083)    NSTEP1=     0 NSTEP2=     0
R1 = 107.500 R2 = 117.500 R3 = 122.500 R4 = 132.500 RK2 = 100.000 RK3 =  100.000
 Rcurr:  124.345  Rcurr-(R2+R3)/2:    4.345  MIN(Rcurr-R2,Rcurr-R3):    1.845
******
 C1  (15169)-C3  (15174)-C2  (15172)-O21 (15201)    NSTEP1=     0 NSTEP2=     0
R1 = 107.500 R2 = 117.500 R3 = 122.500 R4 = 132.500 RK2 = 100.000 RK3 =  100.000
 Rcurr:  120.416  Rcurr-(R2+R3)/2:    0.416  MIN(Rcurr-R2,Rcurr-R3):    0.000
******
 C1  (15287)-C3  (15292)-C2  (15290)-O21 (15319)    NSTEP1=     0 NSTEP2=     0
R1 = 107.500 R2 = 117.500 R3 = 122.500 R4 = 132.500 RK2 = 100.000 RK3 =  100.000
 Rcurr:  122.616  Rcurr-(R2+R3)/2:    2.616  MIN(Rcurr-R2,Rcurr-R3):    0.116
******
 C1  (15405)-C3  (15410)-C2  (15408)-O21 (15437)    NSTEP1=     0 NSTEP2=     0
R1 = 107.500 R2 = 117.500 R3 = 122.500 R4 = 132.500 RK2 = 100.000 RK3 =  100.000
 Rcurr:  118.015  Rcurr-(R2+R3)/2:    1.985  MIN(Rcurr-R2,Rcurr-R3):    0.000
******
 C1  (15523)-C3  (15528)-C2  (15526)-O21 (15555)    NSTEP1=     0 NSTEP2=     0
R1 = 107.500 R2 = 117.500 R3 = 122.500 R4 = 132.500 RK2 = 100.000 RK3 =  100.000
 Rcurr:  122.457  Rcurr-(R2+R3)/2:    2.457  MIN(Rcurr-R2,Rcurr-R3):    0.000
******
 C1  (15641)-C3  (15646)-C2  (15644)-O21 (15673)    NSTEP1=     0 NSTEP2=     0
R1 = 107.500 R2 = 117.500 R3 = 122.500 R4 = 132.500 RK2 = 100.000 RK3 =  100.000
 Rcurr:  125.217  Rcurr-(R2+R3)/2:    5.217  MIN(Rcurr-R2,Rcurr-R3):    2.717
******
 C1  (15759)-C3  (15764)-C2  (15762)-O21 (15791)    NSTEP1=     0 NSTEP2=     0
R1 = 107.500 R2 = 117.500 R3 = 122.500 R4 = 132.500 RK2 = 100.000 RK3 =  100.000
 Rcurr:  116.073  Rcurr-(R2+R3)/2:    3.927  MIN(Rcurr-R2,Rcurr-R3):    1.427
******
 C1  (15877)-C3  (15882)-C2  (15880)-O21 (15909)    NSTEP1=     0 NSTEP2=     0
R1 = 107.500 R2 = 117.500 R3 = 122.500 R4 = 132.500 RK2 = 100.000 RK3 =  100.000
 Rcurr:  120.241  Rcurr-(R2+R3)/2:    0.241  MIN(Rcurr-R2,Rcurr-R3):    0.000
******
 C1  (15995)-C3  (16000)-C2  (15998)-O21 (16027)    NSTEP1=     0 NSTEP2=     0
R1 = 107.500 R2 = 117.500 R3 = 122.500 R4 = 132.500 RK2 = 100.000 RK3 =  100.000
 Rcurr:  121.259  Rcurr-(R2+R3)/2:    1.259  MIN(Rcurr-R2,Rcurr-R3):    0.000
******
 C1  (16113)-C3  (16118)-C2  (16116)-O21 (16145)    NSTEP1=     0 NSTEP2=     0
R1 = 107.500 R2 = 117.500 R3 = 122.500 R4 = 132.500 RK2 = 100.000 RK3 =  100.000
 Rcurr:  120.239  Rcurr-(R2+R3)/2:    0.239  MIN(Rcurr-R2,Rcurr-R3):    0.000
******
 C1  (16231)-C3  (16236)-C2  (16234)-O21 (16263)    NSTEP1=     0 NSTEP2=     0
R1 = 107.500 R2 = 117.500 R3 = 122.500 R4 = 132.500 RK2 = 100.000 RK3 =  100.000
 Rcurr:  120.729  Rcurr-(R2+R3)/2:    0.729  MIN(Rcurr-R2,Rcurr-R3):    0.000
******
 C1  (16349)-C3  (16354)-C2  (16352)-O21 (16381)    NSTEP1=     0 NSTEP2=     0
R1 = 107.500 R2 = 117.500 R3 = 122.500 R4 = 132.500 RK2 = 100.000 RK3 =  100.000
 Rcurr:  115.404  Rcurr-(R2+R3)/2:    4.596  MIN(Rcurr-R2,Rcurr-R3):    2.096
******
 C1  (16467)-C3  (16472)-C2  (16470)-O21 (16499)    NSTEP1=     0 NSTEP2=     0
R1 = 107.500 R2 = 117.500 R3 = 122.500 R4 = 132.500 RK2 = 100.000 RK3 =  100.000
 Rcurr:  122.785  Rcurr-(R2+R3)/2:    2.785  MIN(Rcurr-R2,Rcurr-R3):    0.285
******
 C1  (16585)-C3  (16590)-C2  (16588)-O21 (16617)    NSTEP1=     0 NSTEP2=     0
R1 = 107.500 R2 = 117.500 R3 = 122.500 R4 = 132.500 RK2 = 100.000 RK3 =  100.000
 Rcurr:  122.109  Rcurr-(R2+R3)/2:    2.109  MIN(Rcurr-R2,Rcurr-R3):    0.000
******
 C1  (16703)-C3  (16708)-C2  (16706)-O21 (16735)    NSTEP1=     0 NSTEP2=     0
R1 = 107.500 R2 = 117.500 R3 = 122.500 R4 = 132.500 RK2 = 100.000 RK3 =  100.000
 Rcurr:  124.329  Rcurr-(R2+R3)/2:    4.329  MIN(Rcurr-R2,Rcurr-R3):    1.829
******
 C1  (16821)-C3  (16826)-C2  (16824)-O21 (16853)    NSTEP1=     0 NSTEP2=     0
R1 = 107.500 R2 = 117.500 R3 = 122.500 R4 = 132.500 RK2 = 100.000 RK3 =  100.000
 Rcurr:  118.573  Rcurr-(R2+R3)/2:    1.427  MIN(Rcurr-R2,Rcurr-R3):    0.000
******
 C1  (16939)-C3  (16944)-C2  (16942)-O21 (16971)    NSTEP1=     0 NSTEP2=     0
R1 = 107.500 R2 = 117.500 R3 = 122.500 R4 = 132.500 RK2 = 100.000 RK3 =  100.000
 Rcurr:  116.579  Rcurr-(R2+R3)/2:    3.421  MIN(Rcurr-R2,Rcurr-R3):    0.921
******
 C1  (17057)-C3  (17062)-C2  (17060)-O21 (17089)    NSTEP1=     0 NSTEP2=     0
R1 = 107.500 R2 = 117.500 R3 = 122.500 R4 = 132.500 RK2 = 100.000 RK3 =  100.000
 Rcurr:  121.369  Rcurr-(R2+R3)/2:    1.369  MIN(Rcurr-R2,Rcurr-R3):    0.000
******
 C1  (17175)-C3  (17180)-C2  (17178)-O21 (17207)    NSTEP1=     0 NSTEP2=     0
R1 = 107.500 R2 = 117.500 R3 = 122.500 R4 = 132.500 RK2 = 100.000 RK3 =  100.000
 Rcurr:  118.498  Rcurr-(R2+R3)/2:    1.502  MIN(Rcurr-R2,Rcurr-R3):    0.000
******
 C1  (17293)-C3  (17298)-C2  (17296)-O21 (17325)    NSTEP1=     0 NSTEP2=     0
R1 = 107.500 R2 = 117.500 R3 = 122.500 R4 = 132.500 RK2 = 100.000 RK3 =  100.000
 Rcurr:  122.829  Rcurr-(R2+R3)/2:    2.829  MIN(Rcurr-R2,Rcurr-R3):    0.329
******
 C1  (17411)-C3  (17416)-C2  (17414)-O21 (17443)    NSTEP1=     0 NSTEP2=     0
R1 = 107.500 R2 = 117.500 R3 = 122.500 R4 = 132.500 RK2 = 100.000 RK3 =  100.000
 Rcurr:  120.159  Rcurr-(R2+R3)/2:    0.159  MIN(Rcurr-R2,Rcurr-R3):    0.000
******
 C1  (17529)-C3  (17534)-C2  (17532)-O21 (17561)    NSTEP1=     0 NSTEP2=     0
R1 = 107.500 R2 = 117.500 R3 = 122.500 R4 = 132.500 RK2 = 100.000 RK3 =  100.000
 Rcurr:  118.667  Rcurr-(R2+R3)/2:    1.333  MIN(Rcurr-R2,Rcurr-R3):    0.000
******
 C1  (17647)-C3  (17652)-C2  (17650)-O21 (17679)    NSTEP1=     0 NSTEP2=     0
R1 = 107.500 R2 = 117.500 R3 = 122.500 R4 = 132.500 RK2 = 100.000 RK3 =  100.000
 Rcurr:  122.118  Rcurr-(R2+R3)/2:    2.118  MIN(Rcurr-R2,Rcurr-R3):    0.000
******
 C1  (17765)-C3  (17770)-C2  (17768)-O21 (17797)    NSTEP1=     0 NSTEP2=     0
R1 = 107.500 R2 = 117.500 R3 = 122.500 R4 = 132.500 RK2 = 100.000 RK3 =  100.000
 Rcurr:  126.825  Rcurr-(R2+R3)/2:    6.825  MIN(Rcurr-R2,Rcurr-R3):    4.325
******
 C1  (17883)-C3  (17888)-C2  (17886)-O21 (17915)    NSTEP1=     0 NSTEP2=     0
R1 = 107.500 R2 = 117.500 R3 = 122.500 R4 = 132.500 RK2 = 100.000 RK3 =  100.000
 Rcurr:  119.354  Rcurr-(R2+R3)/2:    0.646  MIN(Rcurr-R2,Rcurr-R3):    0.000
******
 C1  (18001)-C3  (18006)-C2  (18004)-O21 (18033)    NSTEP1=     0 NSTEP2=     0
R1 = 107.500 R2 = 117.500 R3 = 122.500 R4 = 132.500 RK2 = 100.000 RK3 =  100.000
 Rcurr:  120.366  Rcurr-(R2+R3)/2:    0.366  MIN(Rcurr-R2,Rcurr-R3):    0.000
******
 C1  (18119)-C3  (18124)-C2  (18122)-O21 (18151)    NSTEP1=     0 NSTEP2=     0
R1 = 107.500 R2 = 117.500 R3 = 122.500 R4 = 132.500 RK2 = 100.000 RK3 =  100.000
 Rcurr:  124.189  Rcurr-(R2+R3)/2:    4.189  MIN(Rcurr-R2,Rcurr-R3):    1.689
******
 C1  (18237)-C3  (18242)-C2  (18240)-O21 (18269)    NSTEP1=     0 NSTEP2=     0
R1 = 107.500 R2 = 117.500 R3 = 122.500 R4 = 132.500 RK2 = 100.000 RK3 =  100.000
 Rcurr:  115.527  Rcurr-(R2+R3)/2:    4.473  MIN(Rcurr-R2,Rcurr-R3):    1.973
******
 C1  (18355)-C3  (18360)-C2  (18358)-O21 (18387)    NSTEP1=     0 NSTEP2=     0
R1 = 107.500 R2 = 117.500 R3 = 122.500 R4 = 132.500 RK2 = 100.000 RK3 =  100.000
 Rcurr:  119.013  Rcurr-(R2+R3)/2:    0.987  MIN(Rcurr-R2,Rcurr-R3):    0.000
******
 C1  (18473)-C3  (18478)-C2  (18476)-O21 (18505)    NSTEP1=     0 NSTEP2=     0
R1 = 107.500 R2 = 117.500 R3 = 122.500 R4 = 132.500 RK2 = 100.000 RK3 =  100.000
 Rcurr:  118.660  Rcurr-(R2+R3)/2:    1.340  MIN(Rcurr-R2,Rcurr-R3):    0.000
******
 C1  (18591)-C3  (18596)-C2  (18594)-O21 (18623)    NSTEP1=     0 NSTEP2=     0
R1 = 107.500 R2 = 117.500 R3 = 122.500 R4 = 132.500 RK2 = 100.000 RK3 =  100.000
 Rcurr:  119.942  Rcurr-(R2+R3)/2:    0.058  MIN(Rcurr-R2,Rcurr-R3):    0.000
******
 C1  (18709)-C3  (18714)-C2  (18712)-O21 (18741)    NSTEP1=     0 NSTEP2=     0
R1 = 107.500 R2 = 117.500 R3 = 122.500 R4 = 132.500 RK2 = 100.000 RK3 =  100.000
 Rcurr:  121.935  Rcurr-(R2+R3)/2:    1.935  MIN(Rcurr-R2,Rcurr-R3):    0.000
******
 C1  (18827)-C3  (18832)-C2  (18830)-O21 (18859)    NSTEP1=     0 NSTEP2=     0
R1 = 107.500 R2 = 117.500 R3 = 122.500 R4 = 132.500 RK2 = 100.000 RK3 =  100.000
 Rcurr:  118.717  Rcurr-(R2+R3)/2:    1.283  MIN(Rcurr-R2,Rcurr-R3):    0.000
******
 C1  (18945)-C3  (18950)-C2  (18948)-O21 (18977)    NSTEP1=     0 NSTEP2=     0
R1 = 107.500 R2 = 117.500 R3 = 122.500 R4 = 132.500 RK2 = 100.000 RK3 =  100.000
 Rcurr:  116.922  Rcurr-(R2+R3)/2:    3.078  MIN(Rcurr-R2,Rcurr-R3):    0.578
******
 C1  (19063)-C3  (19068)-C2  (19066)-O21 (19095)    NSTEP1=     0 NSTEP2=     0
R1 = 107.500 R2 = 117.500 R3 = 122.500 R4 = 132.500 RK2 = 100.000 RK3 =  100.000
 Rcurr:  116.667  Rcurr-(R2+R3)/2:    3.333  MIN(Rcurr-R2,Rcurr-R3):    0.833
******
 C1  (19181)-C3  (19186)-C2  (19184)-O21 (19213)    NSTEP1=     0 NSTEP2=     0
R1 = 107.500 R2 = 117.500 R3 = 122.500 R4 = 132.500 RK2 = 100.000 RK3 =  100.000
 Rcurr:  122.108  Rcurr-(R2+R3)/2:    2.108  MIN(Rcurr-R2,Rcurr-R3):    0.000
******
 C1  (19299)-C3  (19304)-C2  (19302)-O21 (19331)    NSTEP1=     0 NSTEP2=     0
R1 = 107.500 R2 = 117.500 R3 = 122.500 R4 = 132.500 RK2 = 100.000 RK3 =  100.000
 Rcurr:  120.359  Rcurr-(R2+R3)/2:    0.359  MIN(Rcurr-R2,Rcurr-R3):    0.000
******
 C1  (19417)-C3  (19422)-C2  (19420)-O21 (19449)    NSTEP1=     0 NSTEP2=     0
R1 = 107.500 R2 = 117.500 R3 = 122.500 R4 = 132.500 RK2 = 100.000 RK3 =  100.000
 Rcurr:  125.043  Rcurr-(R2+R3)/2:    5.043  MIN(Rcurr-R2,Rcurr-R3):    2.543
******
 C1  (19535)-C3  (19540)-C2  (19538)-O21 (19567)    NSTEP1=     0 NSTEP2=     0
R1 = 107.500 R2 = 117.500 R3 = 122.500 R4 = 132.500 RK2 = 100.000 RK3 =  100.000
 Rcurr:  124.158  Rcurr-(R2+R3)/2:    4.158  MIN(Rcurr-R2,Rcurr-R3):    1.658
******
 C1  (19653)-C3  (19658)-C2  (19656)-O21 (19685)    NSTEP1=     0 NSTEP2=     0
R1 = 107.500 R2 = 117.500 R3 = 122.500 R4 = 132.500 RK2 = 100.000 RK3 =  100.000
 Rcurr:  122.398  Rcurr-(R2+R3)/2:    2.398  MIN(Rcurr-R2,Rcurr-R3):    0.000
******
 C1  (19771)-C3  (19776)-C2  (19774)-O21 (19803)    NSTEP1=     0 NSTEP2=     0
R1 = 107.500 R2 = 117.500 R3 = 122.500 R4 = 132.500 RK2 = 100.000 RK3 =  100.000
 Rcurr:  119.759  Rcurr-(R2+R3)/2:    0.241  MIN(Rcurr-R2,Rcurr-R3):    0.000
******
 C1  (19889)-C3  (19894)-C2  (19892)-O21 (19921)    NSTEP1=     0 NSTEP2=     0
R1 = 107.500 R2 = 117.500 R3 = 122.500 R4 = 132.500 RK2 = 100.000 RK3 =  100.000
 Rcurr:  120.887  Rcurr-(R2+R3)/2:    0.887  MIN(Rcurr-R2,Rcurr-R3):    0.000
******
 C1  (20007)-C3  (20012)-C2  (20010)-O21 (20039)    NSTEP1=     0 NSTEP2=     0
R1 = 107.500 R2 = 117.500 R3 = 122.500 R4 = 132.500 RK2 = 100.000 RK3 =  100.000
 Rcurr:  121.639  Rcurr-(R2+R3)/2:    1.639  MIN(Rcurr-R2,Rcurr-R3):    0.000
******
 C1  (20125)-C3  (20130)-C2  (20128)-O21 (20157)    NSTEP1=     0 NSTEP2=     0
R1 = 107.500 R2 = 117.500 R3 = 122.500 R4 = 132.500 RK2 = 100.000 RK3 =  100.000
 Rcurr:  120.050  Rcurr-(R2+R3)/2:    0.050  MIN(Rcurr-R2,Rcurr-R3):    0.000
******
 C1  (20243)-C3  (20248)-C2  (20246)-O21 (20275)    NSTEP1=     0 NSTEP2=     0
R1 = 107.500 R2 = 117.500 R3 = 122.500 R4 = 132.500 RK2 = 100.000 RK3 =  100.000
 Rcurr:  121.489  Rcurr-(R2+R3)/2:    1.489  MIN(Rcurr-R2,Rcurr-R3):    0.000
******
 C1  (20361)-C3  (20366)-C2  (20364)-O21 (20393)    NSTEP1=     0 NSTEP2=     0
R1 = 107.500 R2 = 117.500 R3 = 122.500 R4 = 132.500 RK2 = 100.000 RK3 =  100.000
 Rcurr:  119.013  Rcurr-(R2+R3)/2:    0.987  MIN(Rcurr-R2,Rcurr-R3):    0.000
******
 C1  (20479)-C3  (20484)-C2  (20482)-O21 (20511)    NSTEP1=     0 NSTEP2=     0
R1 = 107.500 R2 = 117.500 R3 = 122.500 R4 = 132.500 RK2 = 100.000 RK3 =  100.000
 Rcurr:  120.258  Rcurr-(R2+R3)/2:    0.258  MIN(Rcurr-R2,Rcurr-R3):    0.000
******
 C1  (20597)-C3  (20602)-C2  (20600)-O21 (20629)    NSTEP1=     0 NSTEP2=     0
R1 = 107.500 R2 = 117.500 R3 = 122.500 R4 = 132.500 RK2 = 100.000 RK3 =  100.000
 Rcurr:  117.929  Rcurr-(R2+R3)/2:    2.071  MIN(Rcurr-R2,Rcurr-R3):    0.000
******
 C1  (20715)-C3  (20720)-C2  (20718)-O21 (20747)    NSTEP1=     0 NSTEP2=     0
R1 = 107.500 R2 = 117.500 R3 = 122.500 R4 = 132.500 RK2 = 100.000 RK3 =  100.000
 Rcurr:  115.343  Rcurr-(R2+R3)/2:    4.657  MIN(Rcurr-R2,Rcurr-R3):    2.157
******
 C1  (20833)-C3  (20838)-C2  (20836)-O21 (20865)    NSTEP1=     0 NSTEP2=     0
R1 = 107.500 R2 = 117.500 R3 = 122.500 R4 = 132.500 RK2 = 100.000 RK3 =  100.000
 Rcurr:  122.880  Rcurr-(R2+R3)/2:    2.880  MIN(Rcurr-R2,Rcurr-R3):    0.380
******
 C1  (20951)-C3  (20956)-C2  (20954)-O21 (20983)    NSTEP1=     0 NSTEP2=     0
R1 = 107.500 R2 = 117.500 R3 = 122.500 R4 = 132.500 RK2 = 100.000 RK3 =  100.000
 Rcurr:  122.502  Rcurr-(R2+R3)/2:    2.502  MIN(Rcurr-R2,Rcurr-R3):    0.002
******
 C1  (21069)-C3  (21074)-C2  (21072)-O21 (21101)    NSTEP1=     0 NSTEP2=     0
R1 = 107.500 R2 = 117.500 R3 = 122.500 R4 = 132.500 RK2 = 100.000 RK3 =  100.000
 Rcurr:  125.577  Rcurr-(R2+R3)/2:    5.577  MIN(Rcurr-R2,Rcurr-R3):    3.077
******
 C1  (21187)-C3  (21192)-C2  (21190)-O21 (21219)    NSTEP1=     0 NSTEP2=     0
R1 = 107.500 R2 = 117.500 R3 = 122.500 R4 = 132.500 RK2 = 100.000 RK3 =  100.000
 Rcurr:  115.962  Rcurr-(R2+R3)/2:    4.038  MIN(Rcurr-R2,Rcurr-R3):    1.538
******
 C1  (21305)-C3  (21310)-C2  (21308)-O21 (21337)    NSTEP1=     0 NSTEP2=     0
R1 = 107.500 R2 = 117.500 R3 = 122.500 R4 = 132.500 RK2 = 100.000 RK3 =  100.000
 Rcurr:  121.981  Rcurr-(R2+R3)/2:    1.981  MIN(Rcurr-R2,Rcurr-R3):    0.000
******
 C1  (21423)-C3  (21428)-C2  (21426)-O21 (21455)    NSTEP1=     0 NSTEP2=     0
R1 = 107.500 R2 = 117.500 R3 = 122.500 R4 = 132.500 RK2 = 100.000 RK3 =  100.000
 Rcurr:  118.349  Rcurr-(R2+R3)/2:    1.651  MIN(Rcurr-R2,Rcurr-R3):    0.000
******
 C1  (21541)-C3  (21546)-C2  (21544)-O21 (21573)    NSTEP1=     0 NSTEP2=     0
R1 = 107.500 R2 = 117.500 R3 = 122.500 R4 = 132.500 RK2 = 100.000 RK3 =  100.000
 Rcurr:  124.413  Rcurr-(R2+R3)/2:    4.413  MIN(Rcurr-R2,Rcurr-R3):    1.913
******
 C1  (21659)-C3  (21664)-C2  (21662)-O21 (21691)    NSTEP1=     0 NSTEP2=     0
R1 = 107.500 R2 = 117.500 R3 = 122.500 R4 = 132.500 RK2 = 100.000 RK3 =  100.000
 Rcurr:  118.183  Rcurr-(R2+R3)/2:    1.817  MIN(Rcurr-R2,Rcurr-R3):    0.000
******
 C1  (21777)-C3  (21782)-C2  (21780)-O21 (21809)    NSTEP1=     0 NSTEP2=     0
R1 = 107.500 R2 = 117.500 R3 = 122.500 R4 = 132.500 RK2 = 100.000 RK3 =  100.000
 Rcurr:  122.921  Rcurr-(R2+R3)/2:    2.921  MIN(Rcurr-R2,Rcurr-R3):    0.421
******
 C1  (21895)-C3  (21900)-C2  (21898)-O21 (21927)    NSTEP1=     0 NSTEP2=     0
R1 = 107.500 R2 = 117.500 R3 = 122.500 R4 = 132.500 RK2 = 100.000 RK3 =  100.000
 Rcurr:  119.956  Rcurr-(R2+R3)/2:    0.044  MIN(Rcurr-R2,Rcurr-R3):    0.000
******
 C1  (22013)-C3  (22018)-C2  (22016)-O21 (22045)    NSTEP1=     0 NSTEP2=     0
R1 = 107.500 R2 = 117.500 R3 = 122.500 R4 = 132.500 RK2 = 100.000 RK3 =  100.000
 Rcurr:  121.017  Rcurr-(R2+R3)/2:    1.017  MIN(Rcurr-R2,Rcurr-R3):    0.000
******
 C1  (22131)-C3  (22136)-C2  (22134)-O21 (22163)    NSTEP1=     0 NSTEP2=     0
R1 = 107.500 R2 = 117.500 R3 = 122.500 R4 = 132.500 RK2 = 100.000 RK3 =  100.000
 Rcurr:  119.207  Rcurr-(R2+R3)/2:    0.793  MIN(Rcurr-R2,Rcurr-R3):    0.000
******
 C1  (22249)-C3  (22254)-C2  (22252)-O21 (22281)    NSTEP1=     0 NSTEP2=     0
R1 = 107.500 R2 = 117.500 R3 = 122.500 R4 = 132.500 RK2 = 100.000 RK3 =  100.000
 Rcurr:  116.464  Rcurr-(R2+R3)/2:    3.536  MIN(Rcurr-R2,Rcurr-R3):    1.036
******
 C1  (22367)-C3  (22372)-C2  (22370)-O21 (22399)    NSTEP1=     0 NSTEP2=     0
R1 = 107.500 R2 = 117.500 R3 = 122.500 R4 = 132.500 RK2 = 100.000 RK3 =  100.000
 Rcurr:  120.158  Rcurr-(R2+R3)/2:    0.158  MIN(Rcurr-R2,Rcurr-R3):    0.000
******
 C1  (22485)-C3  (22490)-C2  (22488)-O21 (22517)    NSTEP1=     0 NSTEP2=     0
R1 = 107.500 R2 = 117.500 R3 = 122.500 R4 = 132.500 RK2 = 100.000 RK3 =  100.000
 Rcurr:  125.920  Rcurr-(R2+R3)/2:    5.920  MIN(Rcurr-R2,Rcurr-R3):    3.420
******
 C1  (22603)-C3  (22608)-C2  (22606)-O21 (22635)    NSTEP1=     0 NSTEP2=     0
R1 = 107.500 R2 = 117.500 R3 = 122.500 R4 = 132.500 RK2 = 100.000 RK3 =  100.000
 Rcurr:  118.584  Rcurr-(R2+R3)/2:    1.416  MIN(Rcurr-R2,Rcurr-R3):    0.000
******
 C1  (22721)-C3  (22726)-C2  (22724)-O21 (22753)    NSTEP1=     0 NSTEP2=     0
R1 = 107.500 R2 = 117.500 R3 = 122.500 R4 = 132.500 RK2 = 100.000 RK3 =  100.000
 Rcurr:  124.082  Rcurr-(R2+R3)/2:    4.082  MIN(Rcurr-R2,Rcurr-R3):    1.582
******
 C1  (22839)-C3  (22844)-C2  (22842)-O21 (22871)    NSTEP1=     0 NSTEP2=     0
R1 = 107.500 R2 = 117.500 R3 = 122.500 R4 = 132.500 RK2 = 100.000 RK3 =  100.000
 Rcurr:  117.709  Rcurr-(R2+R3)/2:    2.291  MIN(Rcurr-R2,Rcurr-R3):    0.000
******
 C1  (22957)-C3  (22962)-C2  (22960)-O21 (22989)    NSTEP1=     0 NSTEP2=     0
R1 = 107.500 R2 = 117.500 R3 = 122.500 R4 = 132.500 RK2 = 100.000 RK3 =  100.000
 Rcurr:  123.731  Rcurr-(R2+R3)/2:    3.731  MIN(Rcurr-R2,Rcurr-R3):    1.231
******
 C1  (23075)-C3  (23080)-C2  (23078)-O21 (23107)    NSTEP1=     0 NSTEP2=     0
R1 = 107.500 R2 = 117.500 R3 = 122.500 R4 = 132.500 RK2 = 100.000 RK3 =  100.000
 Rcurr:  122.353  Rcurr-(R2+R3)/2:    2.353  MIN(Rcurr-R2,Rcurr-R3):    0.000
******
 C1  (23193)-C3  (23198)-C2  (23196)-O21 (23225)    NSTEP1=     0 NSTEP2=     0
R1 = 107.500 R2 = 117.500 R3 = 122.500 R4 = 132.500 RK2 = 100.000 RK3 =  100.000
 Rcurr:  118.754  Rcurr-(R2+R3)/2:    1.246  MIN(Rcurr-R2,Rcurr-R3):    0.000
******
 C1  (23311)-C3  (23316)-C2  (23314)-O21 (23343)    NSTEP1=     0 NSTEP2=     0
R1 = 107.500 R2 = 117.500 R3 = 122.500 R4 = 132.500 RK2 = 100.000 RK3 =  100.000
 Rcurr:  119.607  Rcurr-(R2+R3)/2:    0.393  MIN(Rcurr-R2,Rcurr-R3):    0.000
******
 C1  (23429)-C3  (23434)-C2  (23432)-O21 (23461)    NSTEP1=     0 NSTEP2=     0
R1 = 107.500 R2 = 117.500 R3 = 122.500 R4 = 132.500 RK2 = 100.000 RK3 =  100.000
 Rcurr:  122.258  Rcurr-(R2+R3)/2:    2.258  MIN(Rcurr-R2,Rcurr-R3):    0.000
******
 C1  (23547)-C3  (23552)-C2  (23550)-O21 (23579)    NSTEP1=     0 NSTEP2=     0
R1 = 107.500 R2 = 117.500 R3 = 122.500 R4 = 132.500 RK2 = 100.000 RK3 =  100.000
 Rcurr:  119.715  Rcurr-(R2+R3)/2:    0.285  MIN(Rcurr-R2,Rcurr-R3):    0.000
******
 C1  (23665)-C3  (23670)-C2  (23668)-O21 (23697)    NSTEP1=     0 NSTEP2=     0
R1 = 107.500 R2 = 117.500 R3 = 122.500 R4 = 132.500 RK2 = 100.000 RK3 =  100.000
 Rcurr:  114.534  Rcurr-(R2+R3)/2:    5.466  MIN(Rcurr-R2,Rcurr-R3):    2.966
******
 C1  (23783)-C3  (23788)-C2  (23786)-O21 (23815)    NSTEP1=     0 NSTEP2=     0
R1 = 107.500 R2 = 117.500 R3 = 122.500 R4 = 132.500 RK2 = 100.000 RK3 =  100.000
 Rcurr:  121.411  Rcurr-(R2+R3)/2:    1.411  MIN(Rcurr-R2,Rcurr-R3):    0.000
******
 C1  (23901)-C3  (23906)-C2  (23904)-O21 (23933)    NSTEP1=     0 NSTEP2=     0
R1 = 107.500 R2 = 117.500 R3 = 122.500 R4 = 132.500 RK2 = 100.000 RK3 =  100.000
 Rcurr:  123.442  Rcurr-(R2+R3)/2:    3.442  MIN(Rcurr-R2,Rcurr-R3):    0.942
******
 C1  (24019)-C3  (24024)-C2  (24022)-O21 (24051)    NSTEP1=     0 NSTEP2=     0
R1 = 107.500 R2 = 117.500 R3 = 122.500 R4 = 132.500 RK2 = 100.000 RK3 =  100.000
 Rcurr:  122.994  Rcurr-(R2+R3)/2:    2.994  MIN(Rcurr-R2,Rcurr-R3):    0.494
******
 C1  (24137)-C3  (24142)-C2  (24140)-O21 (24169)    NSTEP1=     0 NSTEP2=     0
R1 = 107.500 R2 = 117.500 R3 = 122.500 R4 = 132.500 RK2 = 100.000 RK3 =  100.000
 Rcurr:  122.433  Rcurr-(R2+R3)/2:    2.433  MIN(Rcurr-R2,Rcurr-R3):    0.000
******
 C1  (24255)-C3  (24260)-C2  (24258)-O21 (24287)    NSTEP1=     0 NSTEP2=     0
R1 = 107.500 R2 = 117.500 R3 = 122.500 R4 = 132.500 RK2 = 100.000 RK3 =  100.000
 Rcurr:  120.343  Rcurr-(R2+R3)/2:    0.343  MIN(Rcurr-R2,Rcurr-R3):    0.000
******
 C1  (24373)-C3  (24378)-C2  (24376)-O21 (24405)    NSTEP1=     0 NSTEP2=     0
R1 = 107.500 R2 = 117.500 R3 = 122.500 R4 = 132.500 RK2 = 100.000 RK3 =  100.000
 Rcurr:  118.470  Rcurr-(R2+R3)/2:    1.530  MIN(Rcurr-R2,Rcurr-R3):    0.000
******
 C1  (24491)-C3  (24496)-C2  (24494)-O21 (24523)    NSTEP1=     0 NSTEP2=     0
R1 = 107.500 R2 = 117.500 R3 = 122.500 R4 = 132.500 RK2 = 100.000 RK3 =  100.000
 Rcurr:  121.524  Rcurr-(R2+R3)/2:    1.524  MIN(Rcurr-R2,Rcurr-R3):    0.000
******
 C1  (24609)-C3  (24614)-C2  (24612)-O21 (24641)    NSTEP1=     0 NSTEP2=     0
R1 = 107.500 R2 = 117.500 R3 = 122.500 R4 = 132.500 RK2 = 100.000 RK3 =  100.000
 Rcurr:  123.739  Rcurr-(R2+R3)/2:    3.739  MIN(Rcurr-R2,Rcurr-R3):    1.239
******
 C1  (24727)-C3  (24732)-C2  (24730)-O21 (24759)    NSTEP1=     0 NSTEP2=     0
R1 = 107.500 R2 = 117.500 R3 = 122.500 R4 = 132.500 RK2 = 100.000 RK3 =  100.000
 Rcurr:  116.794  Rcurr-(R2+R3)/2:    3.206  MIN(Rcurr-R2,Rcurr-R3):    0.706
******
 C1  (24845)-C3  (24850)-C2  (24848)-O21 (24877)    NSTEP1=     0 NSTEP2=     0
R1 = 107.500 R2 = 117.500 R3 = 122.500 R4 = 132.500 RK2 = 100.000 RK3 =  100.000
 Rcurr:  123.299  Rcurr-(R2+R3)/2:    3.299  MIN(Rcurr-R2,Rcurr-R3):    0.799
******
 C1  (24963)-C3  (24968)-C2  (24966)-O21 (24995)    NSTEP1=     0 NSTEP2=     0
R1 = 107.500 R2 = 117.500 R3 = 122.500 R4 = 132.500 RK2 = 100.000 RK3 =  100.000
 Rcurr:  117.411  Rcurr-(R2+R3)/2:    2.589  MIN(Rcurr-R2,Rcurr-R3):    0.089
******
 C1  (25081)-C3  (25086)-C2  (25084)-O21 (25113)    NSTEP1=     0 NSTEP2=     0
R1 = 107.500 R2 = 117.500 R3 = 122.500 R4 = 132.500 RK2 = 100.000 RK3 =  100.000
 Rcurr:  122.911  Rcurr-(R2+R3)/2:    2.911  MIN(Rcurr-R2,Rcurr-R3):    0.411
******
 C1  (25199)-C3  (25204)-C2  (25202)-O21 (25231)    NSTEP1=     0 NSTEP2=     0
R1 = 107.500 R2 = 117.500 R3 = 122.500 R4 = 132.500 RK2 = 100.000 RK3 =  100.000
 Rcurr:  119.971  Rcurr-(R2+R3)/2:    0.029  MIN(Rcurr-R2,Rcurr-R3):    0.000
******
 C1  (25317)-C3  (25322)-C2  (25320)-O21 (25349)    NSTEP1=     0 NSTEP2=     0
R1 = 107.500 R2 = 117.500 R3 = 122.500 R4 = 132.500 RK2 = 100.000 RK3 =  100.000
 Rcurr:  123.218  Rcurr-(R2+R3)/2:    3.218  MIN(Rcurr-R2,Rcurr-R3):    0.718
******
 C1  (25435)-C3  (25440)-C2  (25438)-O21 (25467)    NSTEP1=     0 NSTEP2=     0
R1 = 107.500 R2 = 117.500 R3 = 122.500 R4 = 132.500 RK2 = 100.000 RK3 =  100.000
 Rcurr:  116.545  Rcurr-(R2+R3)/2:    3.455  MIN(Rcurr-R2,Rcurr-R3):    0.955
******
 C1  (25553)-C3  (25558)-C2  (25556)-O21 (25585)    NSTEP1=     0 NSTEP2=     0
R1 = 107.500 R2 = 117.500 R3 = 122.500 R4 = 132.500 RK2 = 100.000 RK3 =  100.000
 Rcurr:  117.132  Rcurr-(R2+R3)/2:    2.868  MIN(Rcurr-R2,Rcurr-R3):    0.368
******
 C1  (25671)-C3  (25676)-C2  (25674)-O21 (25703)    NSTEP1=     0 NSTEP2=     0
R1 = 107.500 R2 = 117.500 R3 = 122.500 R4 = 132.500 RK2 = 100.000 RK3 =  100.000
 Rcurr:  115.912  Rcurr-(R2+R3)/2:    4.088  MIN(Rcurr-R2,Rcurr-R3):    1.588
******
 C1  (25789)-C3  (25794)-C2  (25792)-O21 (25821)    NSTEP1=     0 NSTEP2=     0
R1 = 107.500 R2 = 117.500 R3 = 122.500 R4 = 132.500 RK2 = 100.000 RK3 =  100.000
 Rcurr:  117.356  Rcurr-(R2+R3)/2:    2.644  MIN(Rcurr-R2,Rcurr-R3):    0.144
******
 C1  (25907)-C3  (25912)-C2  (25910)-O21 (25939)    NSTEP1=     0 NSTEP2=     0
R1 = 107.500 R2 = 117.500 R3 = 122.500 R4 = 132.500 RK2 = 100.000 RK3 =  100.000
 Rcurr:  117.730  Rcurr-(R2+R3)/2:    2.270  MIN(Rcurr-R2,Rcurr-R3):    0.000
******
 C1  (26025)-C3  (26030)-C2  (26028)-O21 (26057)    NSTEP1=     0 NSTEP2=     0
R1 = 107.500 R2 = 117.500 R3 = 122.500 R4 = 132.500 RK2 = 100.000 RK3 =  100.000
 Rcurr:  123.716  Rcurr-(R2+R3)/2:    3.716  MIN(Rcurr-R2,Rcurr-R3):    1.216
******
 C1  (26143)-C3  (26148)-C2  (26146)-O21 (26175)    NSTEP1=     0 NSTEP2=     0
R1 = 107.500 R2 = 117.500 R3 = 122.500 R4 = 132.500 RK2 = 100.000 RK3 =  100.000
 Rcurr:  123.262  Rcurr-(R2+R3)/2:    3.262  MIN(Rcurr-R2,Rcurr-R3):    0.762
******
 C1  (26261)-C3  (26266)-C2  (26264)-O21 (26293)    NSTEP1=     0 NSTEP2=     0
R1 = 107.500 R2 = 117.500 R3 = 122.500 R4 = 132.500 RK2 = 100.000 RK3 =  100.000
 Rcurr:  116.141  Rcurr-(R2+R3)/2:    3.859  MIN(Rcurr-R2,Rcurr-R3):    1.359
******
 C1  (26379)-C3  (26384)-C2  (26382)-O21 (26411)    NSTEP1=     0 NSTEP2=     0
R1 = 107.500 R2 = 117.500 R3 = 122.500 R4 = 132.500 RK2 = 100.000 RK3 =  100.000
 Rcurr:  120.612  Rcurr-(R2+R3)/2:    0.612  MIN(Rcurr-R2,Rcurr-R3):    0.000
******
 C1  (26497)-C3  (26502)-C2  (26500)-O21 (26529)    NSTEP1=     0 NSTEP2=     0
R1 = 107.500 R2 = 117.500 R3 = 122.500 R4 = 132.500 RK2 = 100.000 RK3 =  100.000
 Rcurr:  117.461  Rcurr-(R2+R3)/2:    2.539  MIN(Rcurr-R2,Rcurr-R3):    0.039
******
 C1  (26615)-C3  (26620)-C2  (26618)-O21 (26647)    NSTEP1=     0 NSTEP2=     0
R1 = 107.500 R2 = 117.500 R3 = 122.500 R4 = 132.500 RK2 = 100.000 RK3 =  100.000
 Rcurr:  118.814  Rcurr-(R2+R3)/2:    1.186  MIN(Rcurr-R2,Rcurr-R3):    0.000
******
 C1  (26733)-C3  (26738)-C2  (26736)-O21 (26765)    NSTEP1=     0 NSTEP2=     0
R1 = 107.500 R2 = 117.500 R3 = 122.500 R4 = 132.500 RK2 = 100.000 RK3 =  100.000
 Rcurr:  121.928  Rcurr-(R2+R3)/2:    1.928  MIN(Rcurr-R2,Rcurr-R3):    0.000
******
 C1  (26851)-C3  (26856)-C2  (26854)-O21 (26883)    NSTEP1=     0 NSTEP2=     0
R1 = 107.500 R2 = 117.500 R3 = 122.500 R4 = 132.500 RK2 = 100.000 RK3 =  100.000
 Rcurr:  118.493  Rcurr-(R2+R3)/2:    1.507  MIN(Rcurr-R2,Rcurr-R3):    0.000
******
 C1  (26969)-C3  (26974)-C2  (26972)-O21 (27001)    NSTEP1=     0 NSTEP2=     0
R1 = 107.500 R2 = 117.500 R3 = 122.500 R4 = 132.500 RK2 = 100.000 RK3 =  100.000
 Rcurr:  122.986  Rcurr-(R2+R3)/2:    2.986  MIN(Rcurr-R2,Rcurr-R3):    0.486
******
 C1  (27087)-C3  (27092)-C2  (27090)-O21 (27119)    NSTEP1=     0 NSTEP2=     0
R1 = 107.500 R2 = 117.500 R3 = 122.500 R4 = 132.500 RK2 = 100.000 RK3 =  100.000
 Rcurr:  126.223  Rcurr-(R2+R3)/2:    6.223  MIN(Rcurr-R2,Rcurr-R3):    3.723
******
 C1  (27205)-C3  (27210)-C2  (27208)-O21 (27237)    NSTEP1=     0 NSTEP2=     0
R1 = 107.500 R2 = 117.500 R3 = 122.500 R4 = 132.500 RK2 = 100.000 RK3 =  100.000
 Rcurr:  118.548  Rcurr-(R2+R3)/2:    1.452  MIN(Rcurr-R2,Rcurr-R3):    0.000
******
 C1  (27323)-C3  (27328)-C2  (27326)-O21 (27355)    NSTEP1=     0 NSTEP2=     0
R1 = 107.500 R2 = 117.500 R3 = 122.500 R4 = 132.500 RK2 = 100.000 RK3 =  100.000
 Rcurr:  115.348  Rcurr-(R2+R3)/2:    4.652  MIN(Rcurr-R2,Rcurr-R3):    2.152
******
 C1  (27441)-C3  (27446)-C2  (27444)-O21 (27473)    NSTEP1=     0 NSTEP2=     0
R1 = 107.500 R2 = 117.500 R3 = 122.500 R4 = 132.500 RK2 = 100.000 RK3 =  100.000
 Rcurr:  122.712  Rcurr-(R2+R3)/2:    2.712  MIN(Rcurr-R2,Rcurr-R3):    0.212
******
 C1  (27559)-C3  (27564)-C2  (27562)-O21 (27591)    NSTEP1=     0 NSTEP2=     0
R1 = 107.500 R2 = 117.500 R3 = 122.500 R4 = 132.500 RK2 = 100.000 RK3 =  100.000
 Rcurr:  121.539  Rcurr-(R2+R3)/2:    1.539  MIN(Rcurr-R2,Rcurr-R3):    0.000
******
 C1  (27677)-C3  (27682)-C2  (27680)-O21 (27709)    NSTEP1=     0 NSTEP2=     0
R1 = 107.500 R2 = 117.500 R3 = 122.500 R4 = 132.500 RK2 = 100.000 RK3 =  100.000
 Rcurr:  118.568  Rcurr-(R2+R3)/2:    1.432  MIN(Rcurr-R2,Rcurr-R3):    0.000
******
 C1  (27795)-C3  (27800)-C2  (27798)-O21 (27827)    NSTEP1=     0 NSTEP2=     0
R1 = 107.500 R2 = 117.500 R3 = 122.500 R4 = 132.500 RK2 = 100.000 RK3 =  100.000
 Rcurr:  121.113  Rcurr-(R2+R3)/2:    1.113  MIN(Rcurr-R2,Rcurr-R3):    0.000
******
 C1  (27913)-C3  (27918)-C2  (27916)-O21 (27945)    NSTEP1=     0 NSTEP2=     0
R1 = 107.500 R2 = 117.500 R3 = 122.500 R4 = 132.500 RK2 = 100.000 RK3 =  100.000
 Rcurr:  114.441  Rcurr-(R2+R3)/2:    5.559  MIN(Rcurr-R2,Rcurr-R3):    3.059
******
 C1  (28031)-C3  (28036)-C2  (28034)-O21 (28063)    NSTEP1=     0 NSTEP2=     0
R1 = 107.500 R2 = 117.500 R3 = 122.500 R4 = 132.500 RK2 = 100.000 RK3 =  100.000
 Rcurr:  124.969  Rcurr-(R2+R3)/2:    4.969  MIN(Rcurr-R2,Rcurr-R3):    2.469
******
 C1  (28149)-C3  (28154)-C2  (28152)-O21 (28181)    NSTEP1=     0 NSTEP2=     0
R1 = 107.500 R2 = 117.500 R3 = 122.500 R4 = 132.500 RK2 = 100.000 RK3 =  100.000
 Rcurr:  121.887  Rcurr-(R2+R3)/2:    1.887  MIN(Rcurr-R2,Rcurr-R3):    0.000
******
 C1  (28267)-C3  (28272)-C2  (28270)-O21 (28299)    NSTEP1=     0 NSTEP2=     0
R1 = 107.500 R2 = 117.500 R3 = 122.500 R4 = 132.500 RK2 = 100.000 RK3 =  100.000
 Rcurr:  123.058  Rcurr-(R2+R3)/2:    3.058  MIN(Rcurr-R2,Rcurr-R3):    0.558
******
 C1  (28385)-C3  (28390)-C2  (28388)-O21 (28417)    NSTEP1=     0 NSTEP2=     0
R1 = 107.500 R2 = 117.500 R3 = 122.500 R4 = 132.500 RK2 = 100.000 RK3 =  100.000
 Rcurr:  117.963  Rcurr-(R2+R3)/2:    2.037  MIN(Rcurr-R2,Rcurr-R3):    0.000
******
 C1  (28503)-C3  (28508)-C2  (28506)-O21 (28535)    NSTEP1=     0 NSTEP2=     0
R1 = 107.500 R2 = 117.500 R3 = 122.500 R4 = 132.500 RK2 = 100.000 RK3 =  100.000
 Rcurr:  120.382  Rcurr-(R2+R3)/2:    0.382  MIN(Rcurr-R2,Rcurr-R3):    0.000
******
 C1  (28621)-C3  (28626)-C2  (28624)-O21 (28653)    NSTEP1=     0 NSTEP2=     0
R1 = 107.500 R2 = 117.500 R3 = 122.500 R4 = 132.500 RK2 = 100.000 RK3 =  100.000
 Rcurr:  118.936  Rcurr-(R2+R3)/2:    1.064  MIN(Rcurr-R2,Rcurr-R3):    0.000
******
 C1  (28739)-C3  (28744)-C2  (28742)-O21 (28771)    NSTEP1=     0 NSTEP2=     0
R1 = 107.500 R2 = 117.500 R3 = 122.500 R4 = 132.500 RK2 = 100.000 RK3 =  100.000
 Rcurr:  119.735  Rcurr-(R2+R3)/2:    0.265  MIN(Rcurr-R2,Rcurr-R3):    0.000
******
 C1  (28857)-C3  (28862)-C2  (28860)-O21 (28889)    NSTEP1=     0 NSTEP2=     0
R1 = 107.500 R2 = 117.500 R3 = 122.500 R4 = 132.500 RK2 = 100.000 RK3 =  100.000
 Rcurr:  118.608  Rcurr-(R2+R3)/2:    1.392  MIN(Rcurr-R2,Rcurr-R3):    0.000
******
 C1  (28975)-C3  (28980)-C2  (28978)-O21 (29007)    NSTEP1=     0 NSTEP2=     0
R1 = 107.500 R2 = 117.500 R3 = 122.500 R4 = 132.500 RK2 = 100.000 RK3 =  100.000
 Rcurr:  123.655  Rcurr-(R2+R3)/2:    3.655  MIN(Rcurr-R2,Rcurr-R3):    1.155
******
 C1  (29093)-C3  (29098)-C2  (29096)-O21 (29125)    NSTEP1=     0 NSTEP2=     0
R1 = 107.500 R2 = 117.500 R3 = 122.500 R4 = 132.500 RK2 = 100.000 RK3 =  100.000
 Rcurr:  122.161  Rcurr-(R2+R3)/2:    2.161  MIN(Rcurr-R2,Rcurr-R3):    0.000
******
 C1  (29211)-C3  (29216)-C2  (29214)-O21 (29243)    NSTEP1=     0 NSTEP2=     0
R1 = 107.500 R2 = 117.500 R3 = 122.500 R4 = 132.500 RK2 = 100.000 RK3 =  100.000
 Rcurr:  118.765  Rcurr-(R2+R3)/2:    1.235  MIN(Rcurr-R2,Rcurr-R3):    0.000
******
 C1  (29329)-C3  (29334)-C2  (29332)-O21 (29361)    NSTEP1=     0 NSTEP2=     0
R1 = 107.500 R2 = 117.500 R3 = 122.500 R4 = 132.500 RK2 = 100.000 RK3 =  100.000
 Rcurr:  123.870  Rcurr-(R2+R3)/2:    3.870  MIN(Rcurr-R2,Rcurr-R3):    1.370
******
 C1  (29447)-C3  (29452)-C2  (29450)-O21 (29479)    NSTEP1=     0 NSTEP2=     0
R1 = 107.500 R2 = 117.500 R3 = 122.500 R4 = 132.500 RK2 = 100.000 RK3 =  100.000
 Rcurr:  124.273  Rcurr-(R2+R3)/2:    4.273  MIN(Rcurr-R2,Rcurr-R3):    1.773
******
 C1  (29565)-C3  (29570)-C2  (29568)-O21 (29597)    NSTEP1=     0 NSTEP2=     0
R1 = 107.500 R2 = 117.500 R3 = 122.500 R4 = 132.500 RK2 = 100.000 RK3 =  100.000
 Rcurr:  121.237  Rcurr-(R2+R3)/2:    1.237  MIN(Rcurr-R2,Rcurr-R3):    0.000
******
 C1  (29683)-C3  (29688)-C2  (29686)-O21 (29715)    NSTEP1=     0 NSTEP2=     0
R1 = 107.500 R2 = 117.500 R3 = 122.500 R4 = 132.500 RK2 = 100.000 RK3 =  100.000
 Rcurr:  119.399  Rcurr-(R2+R3)/2:    0.601  MIN(Rcurr-R2,Rcurr-R3):    0.000
******
 C1  (29801)-C3  (29806)-C2  (29804)-O21 (29833)    NSTEP1=     0 NSTEP2=     0
R1 = 107.500 R2 = 117.500 R3 = 122.500 R4 = 132.500 RK2 = 100.000 RK3 =  100.000
 Rcurr:  121.987  Rcurr-(R2+R3)/2:    1.987  MIN(Rcurr-R2,Rcurr-R3):    0.000
******
 C1  (29919)-C3  (29924)-C2  (29922)-O21 (29951)    NSTEP1=     0 NSTEP2=     0
R1 = 107.500 R2 = 117.500 R3 = 122.500 R4 = 132.500 RK2 = 100.000 RK3 =  100.000
 Rcurr:  117.255  Rcurr-(R2+R3)/2:    2.745  MIN(Rcurr-R2,Rcurr-R3):    0.245
******
 C1  (30037)-C3  (30042)-C2  (30040)-O21 (30069)    NSTEP1=     0 NSTEP2=     0
R1 = 107.500 R2 = 117.500 R3 = 122.500 R4 = 132.500 RK2 = 100.000 RK3 =  100.000
 Rcurr:  123.154  Rcurr-(R2+R3)/2:    3.154  MIN(Rcurr-R2,Rcurr-R3):    0.654
******
 C1  (30155)-C3  (30160)-C2  (30158)-O21 (30187)    NSTEP1=     0 NSTEP2=     0
R1 = 107.500 R2 = 117.500 R3 = 122.500 R4 = 132.500 RK2 = 100.000 RK3 =  100.000
 Rcurr:  121.336  Rcurr-(R2+R3)/2:    1.336  MIN(Rcurr-R2,Rcurr-R3):    0.000
******
 C1  (30273)-C3  (30278)-C2  (30276)-O21 (30305)    NSTEP1=     0 NSTEP2=     0
R1 = 107.500 R2 = 117.500 R3 = 122.500 R4 = 132.500 RK2 = 100.000 RK3 =  100.000
 Rcurr:  115.602  Rcurr-(R2+R3)/2:    4.398  MIN(Rcurr-R2,Rcurr-R3):    1.898
******
 C1  (30391)-C3  (30396)-C2  (30394)-O21 (30423)    NSTEP1=     0 NSTEP2=     0
R1 = 107.500 R2 = 117.500 R3 = 122.500 R4 = 132.500 RK2 = 100.000 RK3 =  100.000
 Rcurr:  116.386  Rcurr-(R2+R3)/2:    3.614  MIN(Rcurr-R2,Rcurr-R3):    1.114
******
 C1  (30509)-C3  (30514)-C2  (30512)-O21 (30541)    NSTEP1=     0 NSTEP2=     0
R1 = 107.500 R2 = 117.500 R3 = 122.500 R4 = 132.500 RK2 = 100.000 RK3 =  100.000
 Rcurr:  122.385  Rcurr-(R2+R3)/2:    2.385  MIN(Rcurr-R2,Rcurr-R3):    0.000
******
 C1  (30627)-C3  (30632)-C2  (30630)-O21 (30659)    NSTEP1=     0 NSTEP2=     0
R1 = 107.500 R2 = 117.500 R3 = 122.500 R4 = 132.500 RK2 = 100.000 RK3 =  100.000
 Rcurr:  121.487  Rcurr-(R2+R3)/2:    1.487  MIN(Rcurr-R2,Rcurr-R3):    0.000
******
 C1  (30745)-C3  (30750)-C2  (30748)-O21 (30777)    NSTEP1=     0 NSTEP2=     0
R1 = 107.500 R2 = 117.500 R3 = 122.500 R4 = 132.500 RK2 = 100.000 RK3 =  100.000
 Rcurr:  123.154  Rcurr-(R2+R3)/2:    3.154  MIN(Rcurr-R2,Rcurr-R3):    0.654
******
 C1  (30863)-C3  (30868)-C2  (30866)-O21 (30895)    NSTEP1=     0 NSTEP2=     0
R1 = 107.500 R2 = 117.500 R3 = 122.500 R4 = 132.500 RK2 = 100.000 RK3 =  100.000
 Rcurr:  122.419  Rcurr-(R2+R3)/2:    2.419  MIN(Rcurr-R2,Rcurr-R3):    0.000
******
 C1  (30981)-C3  (30986)-C2  (30984)-O21 (31013)    NSTEP1=     0 NSTEP2=     0
R1 = 107.500 R2 = 117.500 R3 = 122.500 R4 = 132.500 RK2 = 100.000 RK3 =  100.000
 Rcurr:  121.719  Rcurr-(R2+R3)/2:    1.719  MIN(Rcurr-R2,Rcurr-R3):    0.000
******
 C1  (31099)-C3  (31104)-C2  (31102)-O21 (31131)    NSTEP1=     0 NSTEP2=     0
R1 = 107.500 R2 = 117.500 R3 = 122.500 R4 = 132.500 RK2 = 100.000 RK3 =  100.000
 Rcurr:  122.595  Rcurr-(R2+R3)/2:    2.595  MIN(Rcurr-R2,Rcurr-R3):    0.095
******
 C1  (31217)-C3  (31222)-C2  (31220)-O21 (31249)    NSTEP1=     0 NSTEP2=     0
R1 = 107.500 R2 = 117.500 R3 = 122.500 R4 = 132.500 RK2 = 100.000 RK3 =  100.000
 Rcurr:  118.505  Rcurr-(R2+R3)/2:    1.495  MIN(Rcurr-R2,Rcurr-R3):    0.000
******
 C1  (31335)-C3  (31340)-C2  (31338)-O21 (31367)    NSTEP1=     0 NSTEP2=     0
R1 = 107.500 R2 = 117.500 R3 = 122.500 R4 = 132.500 RK2 = 100.000 RK3 =  100.000
 Rcurr:  120.534  Rcurr-(R2+R3)/2:    0.534  MIN(Rcurr-R2,Rcurr-R3):    0.000
******
 C1  (31453)-C3  (31458)-C2  (31456)-O21 (31485)    NSTEP1=     0 NSTEP2=     0
R1 = 107.500 R2 = 117.500 R3 = 122.500 R4 = 132.500 RK2 = 100.000 RK3 =  100.000
 Rcurr:  121.592  Rcurr-(R2+R3)/2:    1.592  MIN(Rcurr-R2,Rcurr-R3):    0.000
******
 C1  (31571)-C3  (31576)-C2  (31574)-O21 (31603)    NSTEP1=     0 NSTEP2=     0
R1 = 107.500 R2 = 117.500 R3 = 122.500 R4 = 132.500 RK2 = 100.000 RK3 =  100.000
 Rcurr:  121.272  Rcurr-(R2+R3)/2:    1.272  MIN(Rcurr-R2,Rcurr-R3):    0.000
******
 C1  (31689)-C3  (31694)-C2  (31692)-O21 (31721)    NSTEP1=     0 NSTEP2=     0
R1 = 107.500 R2 = 117.500 R3 = 122.500 R4 = 132.500 RK2 = 100.000 RK3 =  100.000
 Rcurr:  123.149  Rcurr-(R2+R3)/2:    3.149  MIN(Rcurr-R2,Rcurr-R3):    0.649
******
 C1  (31807)-C3  (31812)-C2  (31810)-O21 (31839)    NSTEP1=     0 NSTEP2=     0
R1 = 107.500 R2 = 117.500 R3 = 122.500 R4 = 132.500 RK2 = 100.000 RK3 =  100.000
 Rcurr:  124.578  Rcurr-(R2+R3)/2:    4.578  MIN(Rcurr-R2,Rcurr-R3):    2.078
******
 C1  (31925)-C3  (31930)-C2  (31928)-O21 (31957)    NSTEP1=     0 NSTEP2=     0
R1 = 107.500 R2 = 117.500 R3 = 122.500 R4 = 132.500 RK2 = 100.000 RK3 =  100.000
 Rcurr:  118.446  Rcurr-(R2+R3)/2:    1.554  MIN(Rcurr-R2,Rcurr-R3):    0.000
******
 C1  (32043)-C3  (32048)-C2  (32046)-O21 (32075)    NSTEP1=     0 NSTEP2=     0
R1 = 107.500 R2 = 117.500 R3 = 122.500 R4 = 132.500 RK2 = 100.000 RK3 =  100.000
 Rcurr:  121.832  Rcurr-(R2+R3)/2:    1.832  MIN(Rcurr-R2,Rcurr-R3):    0.000
******
 C1  (32161)-C3  (32166)-C2  (32164)-O21 (32193)    NSTEP1=     0 NSTEP2=     0
R1 = 107.500 R2 = 117.500 R3 = 122.500 R4 = 132.500 RK2 = 100.000 RK3 =  100.000
 Rcurr:  118.660  Rcurr-(R2+R3)/2:    1.340  MIN(Rcurr-R2,Rcurr-R3):    0.000
******
 C1  (32279)-C3  (32284)-C2  (32282)-O21 (32311)    NSTEP1=     0 NSTEP2=     0
R1 = 107.500 R2 = 117.500 R3 = 122.500 R4 = 132.500 RK2 = 100.000 RK3 =  100.000
 Rcurr:  117.977  Rcurr-(R2+R3)/2:    2.023  MIN(Rcurr-R2,Rcurr-R3):    0.000
******
 C1  (32397)-C3  (32402)-C2  (32400)-O21 (32429)    NSTEP1=     0 NSTEP2=     0
R1 = 107.500 R2 = 117.500 R3 = 122.500 R4 = 132.500 RK2 = 100.000 RK3 =  100.000
 Rcurr:  120.227  Rcurr-(R2+R3)/2:    0.227  MIN(Rcurr-R2,Rcurr-R3):    0.000
******
 C1  (32515)-C3  (32520)-C2  (32518)-O21 (32547)    NSTEP1=     0 NSTEP2=     0
R1 = 107.500 R2 = 117.500 R3 = 122.500 R4 = 132.500 RK2 = 100.000 RK3 =  100.000
 Rcurr:  123.883  Rcurr-(R2+R3)/2:    3.883  MIN(Rcurr-R2,Rcurr-R3):    1.383
******
 C1  (32633)-C3  (32638)-C2  (32636)-O21 (32665)    NSTEP1=     0 NSTEP2=     0
R1 = 107.500 R2 = 117.500 R3 = 122.500 R4 = 132.500 RK2 = 100.000 RK3 =  100.000
 Rcurr:  117.111  Rcurr-(R2+R3)/2:    2.889  MIN(Rcurr-R2,Rcurr-R3):    0.389
******
 C1  (32751)-C3  (32756)-C2  (32754)-O21 (32783)    NSTEP1=     0 NSTEP2=     0
R1 = 107.500 R2 = 117.500 R3 = 122.500 R4 = 132.500 RK2 = 100.000 RK3 =  100.000
 Rcurr:  117.246  Rcurr-(R2+R3)/2:    2.754  MIN(Rcurr-R2,Rcurr-R3):    0.254
******
 C1  (32869)-C3  (32874)-C2  (32872)-O21 (32901)    NSTEP1=     0 NSTEP2=     0
R1 = 107.500 R2 = 117.500 R3 = 122.500 R4 = 132.500 RK2 = 100.000 RK3 =  100.000
 Rcurr:  115.917  Rcurr-(R2+R3)/2:    4.083  MIN(Rcurr-R2,Rcurr-R3):    1.583
******
 C1  (32987)-C3  (32992)-C2  (32990)-O21 (33019)    NSTEP1=     0 NSTEP2=     0
R1 = 107.500 R2 = 117.500 R3 = 122.500 R4 = 132.500 RK2 = 100.000 RK3 =  100.000
 Rcurr:  120.169  Rcurr-(R2+R3)/2:    0.169  MIN(Rcurr-R2,Rcurr-R3):    0.000
******
 C1  (33105)-C3  (33110)-C2  (33108)-O21 (33137)    NSTEP1=     0 NSTEP2=     0
R1 = 107.500 R2 = 117.500 R3 = 122.500 R4 = 132.500 RK2 = 100.000 RK3 =  100.000
 Rcurr:  120.163  Rcurr-(R2+R3)/2:    0.163  MIN(Rcurr-R2,Rcurr-R3):    0.000
******
 C1  (33223)-C3  (33228)-C2  (33226)-O21 (33255)    NSTEP1=     0 NSTEP2=     0
R1 = 107.500 R2 = 117.500 R3 = 122.500 R4 = 132.500 RK2 = 100.000 RK3 =  100.000
 Rcurr:  121.906  Rcurr-(R2+R3)/2:    1.906  MIN(Rcurr-R2,Rcurr-R3):    0.000
******
 C1  (33341)-C3  (33346)-C2  (33344)-O21 (33373)    NSTEP1=     0 NSTEP2=     0
R1 = 107.500 R2 = 117.500 R3 = 122.500 R4 = 132.500 RK2 = 100.000 RK3 =  100.000
 Rcurr:  122.331  Rcurr-(R2+R3)/2:    2.331  MIN(Rcurr-R2,Rcurr-R3):    0.000
******
 C1  (33459)-C3  (33464)-C2  (33462)-O21 (33491)    NSTEP1=     0 NSTEP2=     0
R1 = 107.500 R2 = 117.500 R3 = 122.500 R4 = 132.500 RK2 = 100.000 RK3 =  100.000
 Rcurr:  119.338  Rcurr-(R2+R3)/2:    0.662  MIN(Rcurr-R2,Rcurr-R3):    0.000
******
 C1  (33577)-C3  (33582)-C2  (33580)-O21 (33609)    NSTEP1=     0 NSTEP2=     0
R1 = 107.500 R2 = 117.500 R3 = 122.500 R4 = 132.500 RK2 = 100.000 RK3 =  100.000
 Rcurr:  119.610  Rcurr-(R2+R3)/2:    0.390  MIN(Rcurr-R2,Rcurr-R3):    0.000
******
 C1  (33695)-C3  (33700)-C2  (33698)-O21 (33727)    NSTEP1=     0 NSTEP2=     0
R1 = 107.500 R2 = 117.500 R3 = 122.500 R4 = 132.500 RK2 = 100.000 RK3 =  100.000
 Rcurr:  116.977  Rcurr-(R2+R3)/2:    3.023  MIN(Rcurr-R2,Rcurr-R3):    0.523
******
 C1  (33813)-C3  (33818)-C2  (33816)-O21 (33845)    NSTEP1=     0 NSTEP2=     0
R1 = 107.500 R2 = 117.500 R3 = 122.500 R4 = 132.500 RK2 = 100.000 RK3 =  100.000
 Rcurr:  120.914  Rcurr-(R2+R3)/2:    0.914  MIN(Rcurr-R2,Rcurr-R3):    0.000
******
 C1  (33931)-C3  (33936)-C2  (33934)-O21 (33963)    NSTEP1=     0 NSTEP2=     0
R1 = 107.500 R2 = 117.500 R3 = 122.500 R4 = 132.500 RK2 = 100.000 RK3 =  100.000
 Rcurr:  118.825  Rcurr-(R2+R3)/2:    1.175  MIN(Rcurr-R2,Rcurr-R3):    0.000
******
 C1  (34049)-C3  (34054)-C2  (34052)-O21 (34081)    NSTEP1=     0 NSTEP2=     0
R1 = 107.500 R2 = 117.500 R3 = 122.500 R4 = 132.500 RK2 = 100.000 RK3 =  100.000
 Rcurr:  119.341  Rcurr-(R2+R3)/2:    0.659  MIN(Rcurr-R2,Rcurr-R3):    0.000
******
 C1  (34167)-C3  (34172)-C2  (34170)-O21 (34199)    NSTEP1=     0 NSTEP2=     0
R1 = 107.500 R2 = 117.500 R3 = 122.500 R4 = 132.500 RK2 = 100.000 RK3 =  100.000
 Rcurr:  119.947  Rcurr-(R2+R3)/2:    0.053  MIN(Rcurr-R2,Rcurr-R3):    0.000
******
 C1  (34285)-C3  (34290)-C2  (34288)-O21 (34317)    NSTEP1=     0 NSTEP2=     0
R1 = 107.500 R2 = 117.500 R3 = 122.500 R4 = 132.500 RK2 = 100.000 RK3 =  100.000
 Rcurr:  120.157  Rcurr-(R2+R3)/2:    0.157  MIN(Rcurr-R2,Rcurr-R3):    0.000
******
 C1  (34403)-C3  (34408)-C2  (34406)-O21 (34435)    NSTEP1=     0 NSTEP2=     0
R1 = 107.500 R2 = 117.500 R3 = 122.500 R4 = 132.500 RK2 = 100.000 RK3 =  100.000
 Rcurr:  117.831  Rcurr-(R2+R3)/2:    2.169  MIN(Rcurr-R2,Rcurr-R3):    0.000
******
 C1  (34521)-C3  (34526)-C2  (34524)-O21 (34553)    NSTEP1=     0 NSTEP2=     0
R1 = 107.500 R2 = 117.500 R3 = 122.500 R4 = 132.500 RK2 = 100.000 RK3 =  100.000
 Rcurr:  119.996  Rcurr-(R2+R3)/2:    0.004  MIN(Rcurr-R2,Rcurr-R3):    0.000
******
 C1  (34639)-C3  (34644)-C2  (34642)-O21 (34671)    NSTEP1=     0 NSTEP2=     0
R1 = 107.500 R2 = 117.500 R3 = 122.500 R4 = 132.500 RK2 = 100.000 RK3 =  100.000
 Rcurr:  116.086  Rcurr-(R2+R3)/2:    3.914  MIN(Rcurr-R2,Rcurr-R3):    1.414
******
 C1  (34757)-C3  (34762)-C2  (34760)-O21 (34789)    NSTEP1=     0 NSTEP2=     0
R1 = 107.500 R2 = 117.500 R3 = 122.500 R4 = 132.500 RK2 = 100.000 RK3 =  100.000
 Rcurr:  123.177  Rcurr-(R2+R3)/2:    3.177  MIN(Rcurr-R2,Rcurr-R3):    0.677
******
 C1  (34875)-C3  (34880)-C2  (34878)-O21 (34907)    NSTEP1=     0 NSTEP2=     0
R1 = 107.500 R2 = 117.500 R3 = 122.500 R4 = 132.500 RK2 = 100.000 RK3 =  100.000
 Rcurr:  113.736  Rcurr-(R2+R3)/2:    6.264  MIN(Rcurr-R2,Rcurr-R3):    3.764
******
 C1  (34993)-C3  (34998)-C2  (34996)-O21 (35025)    NSTEP1=     0 NSTEP2=     0
R1 = 107.500 R2 = 117.500 R3 = 122.500 R4 = 132.500 RK2 = 100.000 RK3 =  100.000
 Rcurr:  124.212  Rcurr-(R2+R3)/2:    4.212  MIN(Rcurr-R2,Rcurr-R3):    1.712
******
 C1  (35111)-C3  (35116)-C2  (35114)-O21 (35143)    NSTEP1=     0 NSTEP2=     0
R1 = 107.500 R2 = 117.500 R3 = 122.500 R4 = 132.500 RK2 = 100.000 RK3 =  100.000
 Rcurr:  122.810  Rcurr-(R2+R3)/2:    2.810  MIN(Rcurr-R2,Rcurr-R3):    0.310
******
 C1  (35229)-C3  (35234)-C2  (35232)-O21 (35261)    NSTEP1=     0 NSTEP2=     0
R1 = 107.500 R2 = 117.500 R3 = 122.500 R4 = 132.500 RK2 = 100.000 RK3 =  100.000
 Rcurr:  117.040  Rcurr-(R2+R3)/2:    2.960  MIN(Rcurr-R2,Rcurr-R3):    0.460
******
 C1  (35347)-C3  (35352)-C2  (35350)-O21 (35379)    NSTEP1=     0 NSTEP2=     0
R1 = 107.500 R2 = 117.500 R3 = 122.500 R4 = 132.500 RK2 = 100.000 RK3 =  100.000
 Rcurr:  113.258  Rcurr-(R2+R3)/2:    6.742  MIN(Rcurr-R2,Rcurr-R3):    4.242
******
 C1  (35465)-C3  (35470)-C2  (35468)-O21 (35497)    NSTEP1=     0 NSTEP2=     0
R1 = 107.500 R2 = 117.500 R3 = 122.500 R4 = 132.500 RK2 = 100.000 RK3 =  100.000
 Rcurr:  120.272  Rcurr-(R2+R3)/2:    0.272  MIN(Rcurr-R2,Rcurr-R3):    0.000
******
 C1  (35583)-C3  (35588)-C2  (35586)-O21 (35615)    NSTEP1=     0 NSTEP2=     0
R1 = 107.500 R2 = 117.500 R3 = 122.500 R4 = 132.500 RK2 = 100.000 RK3 =  100.000
 Rcurr:  117.579  Rcurr-(R2+R3)/2:    2.421  MIN(Rcurr-R2,Rcurr-R3):    0.000
******
 C1  (35701)-C3  (35706)-C2  (35704)-O21 (35733)    NSTEP1=     0 NSTEP2=     0
R1 = 107.500 R2 = 117.500 R3 = 122.500 R4 = 132.500 RK2 = 100.000 RK3 =  100.000
 Rcurr:  125.624  Rcurr-(R2+R3)/2:    5.624  MIN(Rcurr-R2,Rcurr-R3):    3.124
******
 C1  (35819)-C3  (35824)-C2  (35822)-O21 (35851)    NSTEP1=     0 NSTEP2=     0
R1 = 107.500 R2 = 117.500 R3 = 122.500 R4 = 132.500 RK2 = 100.000 RK3 =  100.000
 Rcurr:  122.895  Rcurr-(R2+R3)/2:    2.895  MIN(Rcurr-R2,Rcurr-R3):    0.395
******
 C1  (35937)-C3  (35942)-C2  (35940)-O21 (35969)    NSTEP1=     0 NSTEP2=     0
R1 = 107.500 R2 = 117.500 R3 = 122.500 R4 = 132.500 RK2 = 100.000 RK3 =  100.000
 Rcurr:  119.810  Rcurr-(R2+R3)/2:    0.190  MIN(Rcurr-R2,Rcurr-R3):    0.000
******
 C1  (36055)-C3  (36060)-C2  (36058)-O21 (36087)    NSTEP1=     0 NSTEP2=     0
R1 = 107.500 R2 = 117.500 R3 = 122.500 R4 = 132.500 RK2 = 100.000 RK3 =  100.000
 Rcurr:  118.924  Rcurr-(R2+R3)/2:    1.076  MIN(Rcurr-R2,Rcurr-R3):    0.000
******
 C1  (36173)-C3  (36178)-C2  (36176)-O21 (36205)    NSTEP1=     0 NSTEP2=     0
R1 = 107.500 R2 = 117.500 R3 = 122.500 R4 = 132.500 RK2 = 100.000 RK3 =  100.000
 Rcurr:  124.007  Rcurr-(R2+R3)/2:    4.007  MIN(Rcurr-R2,Rcurr-R3):    1.507
******
 C1  (36291)-C3  (36296)-C2  (36294)-O21 (36323)    NSTEP1=     0 NSTEP2=     0
R1 = 107.500 R2 = 117.500 R3 = 122.500 R4 = 132.500 RK2 = 100.000 RK3 =  100.000
 Rcurr:  115.308  Rcurr-(R2+R3)/2:    4.692  MIN(Rcurr-R2,Rcurr-R3):    2.192
******
 C1  (36409)-C3  (36414)-C2  (36412)-O21 (36441)    NSTEP1=     0 NSTEP2=     0
R1 = 107.500 R2 = 117.500 R3 = 122.500 R4 = 132.500 RK2 = 100.000 RK3 =  100.000
 Rcurr:  116.278  Rcurr-(R2+R3)/2:    3.722  MIN(Rcurr-R2,Rcurr-R3):    1.222
******
 C1  (36527)-C3  (36532)-C2  (36530)-O21 (36559)    NSTEP1=     0 NSTEP2=     0
R1 = 107.500 R2 = 117.500 R3 = 122.500 R4 = 132.500 RK2 = 100.000 RK3 =  100.000
 Rcurr:  117.323  Rcurr-(R2+R3)/2:    2.677  MIN(Rcurr-R2,Rcurr-R3):    0.177
******
 C1  (36645)-C3  (36650)-C2  (36648)-O21 (36677)    NSTEP1=     0 NSTEP2=     0
R1 = 107.500 R2 = 117.500 R3 = 122.500 R4 = 132.500 RK2 = 100.000 RK3 =  100.000
 Rcurr:  122.977  Rcurr-(R2+R3)/2:    2.977  MIN(Rcurr-R2,Rcurr-R3):    0.477
******
 C1  (36763)-C3  (36768)-C2  (36766)-O21 (36795)    NSTEP1=     0 NSTEP2=     0
R1 = 107.500 R2 = 117.500 R3 = 122.500 R4 = 132.500 RK2 = 100.000 RK3 =  100.000
 Rcurr:  118.307  Rcurr-(R2+R3)/2:    1.693  MIN(Rcurr-R2,Rcurr-R3):    0.000
******
 C1  (36881)-C3  (36886)-C2  (36884)-O21 (36913)    NSTEP1=     0 NSTEP2=     0
R1 = 107.500 R2 = 117.500 R3 = 122.500 R4 = 132.500 RK2 = 100.000 RK3 =  100.000
 Rcurr:  116.723  Rcurr-(R2+R3)/2:    3.277  MIN(Rcurr-R2,Rcurr-R3):    0.777
******
 C1  (36999)-C3  (37004)-C2  (37002)-O21 (37031)    NSTEP1=     0 NSTEP2=     0
R1 = 107.500 R2 = 117.500 R3 = 122.500 R4 = 132.500 RK2 = 100.000 RK3 =  100.000
 Rcurr:  126.182  Rcurr-(R2+R3)/2:    6.182  MIN(Rcurr-R2,Rcurr-R3):    3.682
******
 C1  (37117)-C3  (37122)-C2  (37120)-O21 (37149)    NSTEP1=     0 NSTEP2=     0
R1 = 107.500 R2 = 117.500 R3 = 122.500 R4 = 132.500 RK2 = 100.000 RK3 =  100.000
 Rcurr:  119.298  Rcurr-(R2+R3)/2:    0.702  MIN(Rcurr-R2,Rcurr-R3):    0.000
******
 C1  (37235)-C3  (37240)-C2  (37238)-O21 (37267)    NSTEP1=     0 NSTEP2=     0
R1 = 107.500 R2 = 117.500 R3 = 122.500 R4 = 132.500 RK2 = 100.000 RK3 =  100.000
 Rcurr:  119.349  Rcurr-(R2+R3)/2:    0.651  MIN(Rcurr-R2,Rcurr-R3):    0.000
******
 C1  (37353)-C3  (37358)-C2  (37356)-O21 (37385)    NSTEP1=     0 NSTEP2=     0
R1 = 107.500 R2 = 117.500 R3 = 122.500 R4 = 132.500 RK2 = 100.000 RK3 =  100.000
 Rcurr:  124.577  Rcurr-(R2+R3)/2:    4.577  MIN(Rcurr-R2,Rcurr-R3):    2.077
                       Number of restraints read =   276

                  Done reading weight changes/NMR restraints


 
 Number of triangulated 3-point waters found:    24310

     Sum of charges from parm topology file =   0.00027218
     Forcing neutrality...

| Dynamic Memory, Types Used:
| Reals             3370956
| Integers          6568270

| Nonbonded Pairs Initial Allocation:    25194912

| GPU memory information (estimate):
| KB of GPU memory in use:    701288
| KB of CPU memory in use:    184904

--------------------------------------------------------------------------------
   4.  RESULTS
--------------------------------------------------------------------------------


 NSTEP =     1000   TIME(PS) =     126.000  TEMP(K) =   310.25  PRESS =     0.0
 Etot   =   -229550.0820  EKtot   =     72818.3828  EPtot      =   -302368.4648
 BOND   =      4948.4472  ANGLE   =     19011.5920  DIHED      =     12705.4505
 1-4 NB =      4841.4798  1-4 EEL =    -80261.8037  VDWAALS    =     16817.6701
 EELEC  =   -281874.4966  EHBOND  =         0.0000  RESTRAINT  =      1443.1960
 EAMBER (non-restraint)  =   -303811.6608
 ------------------------------------------------------------------------------

 NMR restraints: Bond =    0.000   Angle =     0.000   Torsion =    23.674
===============================================================================

 NSTEP =     2000   TIME(PS) =     127.000  TEMP(K) =   308.63  PRESS =     0.0
 Etot   =   -229473.3524  EKtot   =     72436.9609  EPtot      =   -301910.3134
 BOND   =      5023.7300  ANGLE   =     19163.7376  DIHED      =     12663.9617
 1-4 NB =      4836.7001  1-4 EEL =    -80269.0955  VDWAALS    =     16233.9794
 EELEC  =   -280996.4693  EHBOND  =         0.0000  RESTRAINT  =      1433.1427
 EAMBER (non-restraint)  =   -303343.4561
 ------------------------------------------------------------------------------

 NMR restraints: Bond =    0.000   Angle =     0.000   Torsion =    23.164
===============================================================================

 NSTEP =     3000   TIME(PS) =     128.000  TEMP(K) =   309.64  PRESS =     0.0
 Etot   =   -229543.7688  EKtot   =     72674.3906  EPtot      =   -302218.1594
 BOND   =      4956.3847  ANGLE   =     19084.4751  DIHED      =     12706.1973
 1-4 NB =      4784.6612  1-4 EEL =    -80332.6329  VDWAALS    =     16199.7742
 EELEC  =   -281056.6853  EHBOND  =         0.0000  RESTRAINT  =      1439.6662
 EAMBER (non-restraint)  =   -303657.8256
 ------------------------------------------------------------------------------

 NMR restraints: Bond =    0.000   Angle =     0.000   Torsion =    29.916
===============================================================================

 NSTEP =     4000   TIME(PS) =     129.000  TEMP(K) =   309.50  PRESS =     0.0
 Etot   =   -229339.0014  EKtot   =     72642.6406  EPtot      =   -301981.6420
 BOND   =      5005.8096  ANGLE   =     19017.5430  DIHED      =     12624.0206
 1-4 NB =      4793.5876  1-4 EEL =    -80412.9999  VDWAALS    =     16518.4656
 EELEC  =   -281015.6681  EHBOND  =         0.0000  RESTRAINT  =      1487.5997
 EAMBER (non-restraint)  =   -303469.2417
 ------------------------------------------------------------------------------

 NMR restraints: Bond =    0.000   Angle =     0.000   Torsion =    25.939
===============================================================================

 NSTEP =     5000   TIME(PS) =     130.000  TEMP(K) =   309.72  PRESS =     0.0
 Etot   =   -229546.6191  EKtot   =     72692.7656  EPtot      =   -302239.3847
 BOND   =      4942.3398  ANGLE   =     19149.7512  DIHED      =     12657.5104
 1-4 NB =      4800.0153  1-4 EEL =    -80338.2330  VDWAALS    =     16312.5002
 EELEC  =   -281236.4971  EHBOND  =         0.0000  RESTRAINT  =      1473.2286
 EAMBER (non-restraint)  =   -303712.6133
 ------------------------------------------------------------------------------

 NMR restraints: Bond =    0.000   Angle =     0.000   Torsion =    24.598
===============================================================================

 NSTEP =     6000   TIME(PS) =     131.000  TEMP(K) =   309.09  PRESS =     0.0
 Etot   =   -229489.1442  EKtot   =     72545.5312  EPtot      =   -302034.6755
 BOND   =      4989.1278  ANGLE   =     19066.7157  DIHED      =     12737.5123
 1-4 NB =      4864.8166  1-4 EEL =    -80270.5700  VDWAALS    =     16031.9565
 EELEC  =   -280942.5542  EHBOND  =         0.0000  RESTRAINT  =      1488.3199
 EAMBER (non-restraint)  =   -303522.9953
 ------------------------------------------------------------------------------

 NMR restraints: Bond =    0.000   Angle =     0.000   Torsion =    26.299
===============================================================================

 NSTEP =     7000   TIME(PS) =     132.000  TEMP(K) =   309.85  PRESS =     0.0
 Etot   =   -229429.5792  EKtot   =     72724.3594  EPtot      =   -302153.9386
 BOND   =      5042.7382  ANGLE   =     18958.5729  DIHED      =     12703.6045
 1-4 NB =      4854.0574  1-4 EEL =    -80394.8258  VDWAALS    =     16910.1697
 EELEC  =   -281688.0773  EHBOND  =         0.0000  RESTRAINT  =      1459.8218
 EAMBER (non-restraint)  =   -303613.7604
 ------------------------------------------------------------------------------

 NMR restraints: Bond =    0.000   Angle =     0.000   Torsion =    20.903
===============================================================================

 NSTEP =     8000   TIME(PS) =     133.000  TEMP(K) =   310.33  PRESS =     0.0
 Etot   =   -229178.3602  EKtot   =     72836.7812  EPtot      =   -302015.1414
 BOND   =      5033.8467  ANGLE   =     19140.6269  DIHED      =     12707.3411
 1-4 NB =      4840.3555  1-4 EEL =    -80360.6804  VDWAALS    =     16476.2929
 EELEC  =   -281311.3087  EHBOND  =         0.0000  RESTRAINT  =      1458.3846
 EAMBER (non-restraint)  =   -303473.5260
 ------------------------------------------------------------------------------

 NMR restraints: Bond =    0.000   Angle =     0.000   Torsion =    23.345
===============================================================================

 NSTEP =     9000   TIME(PS) =     134.000  TEMP(K) =   311.35  PRESS =     0.0
 Etot   =   -228965.9146  EKtot   =     73074.8516  EPtot      =   -302040.7662
 BOND   =      5090.2412  ANGLE   =     19113.8669  DIHED      =     12754.3883
 1-4 NB =      4834.2334  1-4 EEL =    -80297.7156  VDWAALS    =     16646.6327
 EELEC  =   -281679.7074  EHBOND  =         0.0000  RESTRAINT  =      1497.2944
 EAMBER (non-restraint)  =   -303538.0606
 ------------------------------------------------------------------------------

 NMR restraints: Bond =    0.000   Angle =     0.000   Torsion =    19.055
===============================================================================

 NSTEP =    10000   TIME(PS) =     135.000  TEMP(K) =   310.85  PRESS =     0.0
 Etot   =   -229609.7782  EKtot   =     72957.5000  EPtot      =   -302567.2782
 BOND   =      5060.9030  ANGLE   =     18981.6779  DIHED      =     12737.5925
 1-4 NB =      4869.3199  1-4 EEL =    -80487.8882  VDWAALS    =     16623.7095
 EELEC  =   -281820.8913  EHBOND  =         0.0000  RESTRAINT  =      1468.2985
 EAMBER (non-restraint)  =   -304035.5767
 ------------------------------------------------------------------------------

 NMR restraints: Bond =    0.000   Angle =     0.000   Torsion =    24.139
===============================================================================

 NSTEP =    11000   TIME(PS) =     136.000  TEMP(K) =   309.69  PRESS =     0.0
 Etot   =   -229791.0300  EKtot   =     72685.7031  EPtot      =   -302476.7331
 BOND   =      4880.6949  ANGLE   =     19149.5873  DIHED      =     12761.5735
 1-4 NB =      4846.0793  1-4 EEL =    -80342.8313  VDWAALS    =     16881.8695
 EELEC  =   -282109.4519  EHBOND  =         0.0000  RESTRAINT  =      1455.7456
 EAMBER (non-restraint)  =   -303932.4786
 ------------------------------------------------------------------------------

 NMR restraints: Bond =    0.000   Angle =     0.000   Torsion =    27.541
===============================================================================

 NSTEP =    12000   TIME(PS) =     137.000  TEMP(K) =   310.61  PRESS =     0.0
 Etot   =   -229197.9139  EKtot   =     72902.3984  EPtot      =   -302100.3123
 BOND   =      5000.8737  ANGLE   =     19169.5478  DIHED      =     12780.4866
 1-4 NB =      4852.6675  1-4 EEL =    -80451.7241  VDWAALS    =     16611.3377
 EELEC  =   -281485.7602  EHBOND  =         0.0000  RESTRAINT  =      1422.2586
 EAMBER (non-restraint)  =   -303522.5710
 ------------------------------------------------------------------------------

 NMR restraints: Bond =    0.000   Angle =     0.000   Torsion =    17.423
===============================================================================

 NSTEP =    13000   TIME(PS) =     138.000  TEMP(K) =   308.79  PRESS =     0.0
 Etot   =   -230154.4305  EKtot   =     72474.8984  EPtot      =   -302629.3289
 BOND   =      4999.9244  ANGLE   =     19242.7195  DIHED      =     12735.5081
 1-4 NB =      4816.3418  1-4 EEL =    -80425.6513  VDWAALS    =     16399.8777
 EELEC  =   -281844.1385  EHBOND  =         0.0000  RESTRAINT  =      1446.0896
 EAMBER (non-restraint)  =   -304075.4185
 ------------------------------------------------------------------------------

 NMR restraints: Bond =    0.000   Angle =     0.000   Torsion =    23.616
===============================================================================

 NSTEP =    14000   TIME(PS) =     139.000  TEMP(K) =   309.19  PRESS =     0.0
 Etot   =   -230122.7838  EKtot   =     72568.7422  EPtot      =   -302691.5260
 BOND   =      4936.1150  ANGLE   =     19167.4744  DIHED      =     12734.4874
 1-4 NB =      4832.7649  1-4 EEL =    -80426.6089  VDWAALS    =     16851.7998
 EELEC  =   -282261.1534  EHBOND  =         0.0000  RESTRAINT  =      1473.5949
 EAMBER (non-restraint)  =   -304165.1209
 ------------------------------------------------------------------------------

 NMR restraints: Bond =    0.000   Angle =     0.000   Torsion =    20.800
===============================================================================

 NSTEP =    15000   TIME(PS) =     140.000  TEMP(K) =   309.34  PRESS =     0.0
 Etot   =   -230207.4014  EKtot   =     72604.6562  EPtot      =   -302812.0576
 BOND   =      4970.0710  ANGLE   =     19323.2822  DIHED      =     12795.4477
 1-4 NB =      4808.5173  1-4 EEL =    -80357.2905  VDWAALS    =     16813.3789
 EELEC  =   -282650.1907  EHBOND  =         0.0000  RESTRAINT  =      1484.7264
 EAMBER (non-restraint)  =   -304296.7840
 ------------------------------------------------------------------------------

 NMR restraints: Bond =    0.000   Angle =     0.000   Torsion =    21.744
===============================================================================

 NSTEP =    16000   TIME(PS) =     141.000  TEMP(K) =   309.61  PRESS =     0.0
 Etot   =   -229724.0221  EKtot   =     72666.9062  EPtot      =   -302390.9284
 BOND   =      4960.7340  ANGLE   =     19299.8886  DIHED      =     12724.2614
 1-4 NB =      4879.2788  1-4 EEL =    -80268.2424  VDWAALS    =     16559.8621
 EELEC  =   -282019.0269  EHBOND  =         0.0000  RESTRAINT  =      1472.3160
 EAMBER (non-restraint)  =   -303863.2444
 ------------------------------------------------------------------------------

 NMR restraints: Bond =    0.000   Angle =     0.000   Torsion =    21.824
===============================================================================

 NSTEP =    17000   TIME(PS) =     142.000  TEMP(K) =   308.90  PRESS =     0.0
 Etot   =   -229741.4663  EKtot   =     72500.7734  EPtot      =   -302242.2397
 BOND   =      4956.4643  ANGLE   =     19372.1735  DIHED      =     12792.2615
 1-4 NB =      4840.6737  1-4 EEL =    -80400.8570  VDWAALS    =     16517.5422
 EELEC  =   -281762.3304  EHBOND  =         0.0000  RESTRAINT  =      1441.8325
 EAMBER (non-restraint)  =   -303684.0722
 ------------------------------------------------------------------------------

 NMR restraints: Bond =    0.000   Angle =     0.000   Torsion =    22.541
===============================================================================

 NSTEP =    18000   TIME(PS) =     143.000  TEMP(K) =   309.40  PRESS =     0.0
 Etot   =   -229622.2271  EKtot   =     72617.5625  EPtot      =   -302239.7896
 BOND   =      5017.9736  ANGLE   =     18995.9368  DIHED      =     12760.2890
 1-4 NB =      4849.5285  1-4 EEL =    -80286.6401  VDWAALS    =     16676.1161
 EELEC  =   -281684.4193  EHBOND  =         0.0000  RESTRAINT  =      1431.4259
 EAMBER (non-restraint)  =   -303671.2155
 ------------------------------------------------------------------------------

 NMR restraints: Bond =    0.000   Angle =     0.000   Torsion =    23.636
===============================================================================

 NSTEP =    19000   TIME(PS) =     144.000  TEMP(K) =   310.29  PRESS =     0.0
 Etot   =   -229345.9019  EKtot   =     72826.3516  EPtot      =   -302172.2535
 BOND   =      5018.6026  ANGLE   =     19266.2077  DIHED      =     12885.9311
 1-4 NB =      4860.2907  1-4 EEL =    -80348.3971  VDWAALS    =     16755.8176
 EELEC  =   -282061.6471  EHBOND  =         0.0000  RESTRAINT  =      1450.9411
 EAMBER (non-restraint)  =   -303623.1945
 ------------------------------------------------------------------------------

 NMR restraints: Bond =    0.000   Angle =     0.000   Torsion =    22.713
===============================================================================

 NSTEP =    20000   TIME(PS) =     145.000  TEMP(K) =   309.88  PRESS =     0.0
 Etot   =   -229529.7050  EKtot   =     72731.2188  EPtot      =   -302260.9238
 BOND   =      5031.9950  ANGLE   =     19260.1584  DIHED      =     12809.5320
 1-4 NB =      4898.3951  1-4 EEL =    -80434.6030  VDWAALS    =     16774.4868
 EELEC  =   -282058.8114  EHBOND  =         0.0000  RESTRAINT  =      1457.9234
 EAMBER (non-restraint)  =   -303718.8472
 ------------------------------------------------------------------------------

 NMR restraints: Bond =    0.000   Angle =     0.000   Torsion =    28.249
===============================================================================

 NSTEP =    21000   TIME(PS) =     146.000  TEMP(K) =   310.25  PRESS =     0.0
 Etot   =   -229528.6018  EKtot   =     72817.8438  EPtot      =   -302346.4456
 BOND   =      5010.9422  ANGLE   =     19122.6718  DIHED      =     12698.3500
 1-4 NB =      4856.8960  1-4 EEL =    -80431.6957  VDWAALS    =     16407.5543
 EELEC  =   -281460.9893  EHBOND  =         0.0000  RESTRAINT  =      1449.8251
 EAMBER (non-restraint)  =   -303796.2706
 ------------------------------------------------------------------------------

 NMR restraints: Bond =    0.000   Angle =     0.000   Torsion =    18.000
===============================================================================

 NSTEP =    22000   TIME(PS) =     147.000  TEMP(K) =   310.36  PRESS =     0.0
 Etot   =   -229578.7555  EKtot   =     72843.3828  EPtot      =   -302422.1383
 BOND   =      4859.1021  ANGLE   =     19115.5625  DIHED      =     12788.2586
 1-4 NB =      4794.5699  1-4 EEL =    -80346.1937  VDWAALS    =     16758.0279
 EELEC  =   -281855.1246  EHBOND  =         0.0000  RESTRAINT  =      1463.6589
 EAMBER (non-restraint)  =   -303885.7972
 ------------------------------------------------------------------------------

 NMR restraints: Bond =    0.000   Angle =     0.000   Torsion =    23.936
===============================================================================

 NSTEP =    23000   TIME(PS) =     148.000  TEMP(K) =   309.61  PRESS =     0.0
 Etot   =   -229289.7495  EKtot   =     72668.4297  EPtot      =   -301958.1791
 BOND   =      5125.2530  ANGLE   =     19383.7569  DIHED      =     12669.0979
 1-4 NB =      4861.0386  1-4 EEL =    -80392.6492  VDWAALS    =     16342.4400
 EELEC  =   -281434.8934  EHBOND  =         0.0000  RESTRAINT  =      1487.7770
 EAMBER (non-restraint)  =   -303445.9561
 ------------------------------------------------------------------------------

 NMR restraints: Bond =    0.000   Angle =     0.000   Torsion =    32.217
===============================================================================

 NSTEP =    24000   TIME(PS) =     149.000  TEMP(K) =   309.81  PRESS =     0.0
 Etot   =   -229362.7946  EKtot   =     72714.2344  EPtot      =   -302077.0289
 BOND   =      5002.8987  ANGLE   =     19257.9161  DIHED      =     12776.6322
 1-4 NB =      4851.2345  1-4 EEL =    -80353.3679  VDWAALS    =     16370.2167
 EELEC  =   -281427.5235  EHBOND  =         0.0000  RESTRAINT  =      1444.9643
 EAMBER (non-restraint)  =   -303521.9932
 ------------------------------------------------------------------------------

 NMR restraints: Bond =    0.000   Angle =     0.000   Torsion =    20.650
===============================================================================

 NSTEP =    25000   TIME(PS) =     150.000  TEMP(K) =   309.82  PRESS =     0.0
 Etot   =   -229489.9124  EKtot   =     72715.5703  EPtot      =   -302205.4828
 BOND   =      4976.6677  ANGLE   =     19442.5853  DIHED      =     12669.8200
 1-4 NB =      4804.9805  1-4 EEL =    -80367.1294  VDWAALS    =     16698.2809
 EELEC  =   -281902.8091  EHBOND  =         0.0000  RESTRAINT  =      1472.1212
 EAMBER (non-restraint)  =   -303677.6040
 ------------------------------------------------------------------------------

 NMR restraints: Bond =    0.000   Angle =     0.000   Torsion =    24.829
===============================================================================

 NSTEP =    26000   TIME(PS) =     151.000  TEMP(K) =   308.75  PRESS =     0.0
 Etot   =   -229321.7288  EKtot   =     72465.6172  EPtot      =   -301787.3459
 BOND   =      5018.8026  ANGLE   =     19327.1219  DIHED      =     12711.2122
 1-4 NB =      4843.9323  1-4 EEL =    -80364.6029  VDWAALS    =     16672.3614
 EELEC  =   -281470.0634  EHBOND  =         0.0000  RESTRAINT  =      1473.8900
 EAMBER (non-restraint)  =   -303261.2359
 ------------------------------------------------------------------------------

 NMR restraints: Bond =    0.000   Angle =     0.000   Torsion =    26.296
===============================================================================

 NSTEP =    27000   TIME(PS) =     152.000  TEMP(K) =   309.74  PRESS =     0.0
 Etot   =   -229146.9867  EKtot   =     72698.5156  EPtot      =   -301845.5024
 BOND   =      5025.9085  ANGLE   =     19394.2102  DIHED      =     12761.3993
 1-4 NB =      4805.0600  1-4 EEL =    -80207.6452  VDWAALS    =     16342.2650
 EELEC  =   -281438.1418  EHBOND  =         0.0000  RESTRAINT  =      1471.4417
 EAMBER (non-restraint)  =   -303316.9441
 ------------------------------------------------------------------------------

 NMR restraints: Bond =    0.000   Angle =     0.000   Torsion =    22.601
===============================================================================

 NSTEP =    28000   TIME(PS) =     153.000  TEMP(K) =   310.19  PRESS =     0.0
 Etot   =   -229738.9097  EKtot   =     72804.5703  EPtot      =   -302543.4800
 BOND   =      5021.1557  ANGLE   =     18922.6955  DIHED      =     12763.2363
 1-4 NB =      4835.4258  1-4 EEL =    -80246.6299  VDWAALS    =     16266.0637
 EELEC  =   -281584.8706  EHBOND  =         0.0000  RESTRAINT  =      1479.4436
 EAMBER (non-restraint)  =   -304022.9236
 ------------------------------------------------------------------------------

 NMR restraints: Bond =    0.000   Angle =     0.000   Torsion =    20.593
===============================================================================

 NSTEP =    29000   TIME(PS) =     154.000  TEMP(K) =   310.71  PRESS =     0.0
 Etot   =   -229825.2211  EKtot   =     72925.0547  EPtot      =   -302750.2758
 BOND   =      5017.1372  ANGLE   =     19174.4651  DIHED      =     12788.4435
 1-4 NB =      4850.8511  1-4 EEL =    -80542.2637  VDWAALS    =     16639.8790
 EELEC  =   -282157.9878  EHBOND  =         0.0000  RESTRAINT  =      1479.1997
 EAMBER (non-restraint)  =   -304229.4755
 ------------------------------------------------------------------------------

 NMR restraints: Bond =    0.000   Angle =     0.000   Torsion =    25.801
===============================================================================

 NSTEP =    30000   TIME(PS) =     155.000  TEMP(K) =   310.26  PRESS =     0.0
 Etot   =   -230035.0664  EKtot   =     72820.1094  EPtot      =   -302855.1758
 BOND   =      4988.7157  ANGLE   =     18957.3910  DIHED      =     12658.9643
 1-4 NB =      4823.0070  1-4 EEL =    -80462.7823  VDWAALS    =     16646.0237
 EELEC  =   -281909.0877  EHBOND  =         0.0000  RESTRAINT  =      1442.5926
 EAMBER (non-restraint)  =   -304297.7684
 ------------------------------------------------------------------------------

 NMR restraints: Bond =    0.000   Angle =     0.000   Torsion =    22.813
===============================================================================

 NSTEP =    31000   TIME(PS) =     156.000  TEMP(K) =   310.23  PRESS =     0.0
 Etot   =   -229493.7006  EKtot   =     72813.3359  EPtot      =   -302307.0365
 BOND   =      4966.4110  ANGLE   =     19191.0362  DIHED      =     12706.0625
 1-4 NB =      4889.8629  1-4 EEL =    -80368.0086  VDWAALS    =     16956.0192
 EELEC  =   -282130.6553  EHBOND  =         0.0000  RESTRAINT  =      1482.2357
 EAMBER (non-restraint)  =   -303789.2722
 ------------------------------------------------------------------------------

 NMR restraints: Bond =    0.000   Angle =     0.000   Torsion =    28.756
===============================================================================

 NSTEP =    32000   TIME(PS) =     157.000  TEMP(K) =   309.17  PRESS =     0.0
 Etot   =   -229910.0888  EKtot   =     72563.9922  EPtot      =   -302474.0809
 BOND   =      4947.3678  ANGLE   =     19337.1485  DIHED      =     12694.3464
 1-4 NB =      4838.2408  1-4 EEL =    -80259.3139  VDWAALS    =     16698.6104
 EELEC  =   -282159.8749  EHBOND  =         0.0000  RESTRAINT  =      1429.3941
 EAMBER (non-restraint)  =   -303903.4750
 ------------------------------------------------------------------------------

 NMR restraints: Bond =    0.000   Angle =     0.000   Torsion =    22.178
===============================================================================

 NSTEP =    33000   TIME(PS) =     158.000  TEMP(K) =   309.58  PRESS =     0.0
 Etot   =   -229882.7427  EKtot   =     72660.4062  EPtot      =   -302543.1489
 BOND   =      4904.6875  ANGLE   =     19074.1787  DIHED      =     12798.6740
 1-4 NB =      4887.2668  1-4 EEL =    -80332.0985  VDWAALS    =     17052.7141
 EELEC  =   -282359.2565  EHBOND  =         0.0000  RESTRAINT  =      1430.6850
 EAMBER (non-restraint)  =   -303973.8339
 ------------------------------------------------------------------------------

 NMR restraints: Bond =    0.000   Angle =     0.000   Torsion =    19.795
===============================================================================

 NSTEP =    34000   TIME(PS) =     159.000  TEMP(K) =   309.84  PRESS =     0.0
 Etot   =   -229994.0405  EKtot   =     72721.5078  EPtot      =   -302715.5483
 BOND   =      4961.1538  ANGLE   =     19096.7924  DIHED      =     12726.5066
 1-4 NB =      4864.0338  1-4 EEL =    -80325.6189  VDWAALS    =     16168.1077
 EELEC  =   -281705.4196  EHBOND  =         0.0000  RESTRAINT  =      1498.8961
 EAMBER (non-restraint)  =   -304214.4443
 ------------------------------------------------------------------------------

 NMR restraints: Bond =    0.000   Angle =     0.000   Torsion =    25.492
===============================================================================

 NSTEP =    35000   TIME(PS) =     160.000  TEMP(K) =   310.36  PRESS =     0.0
 Etot   =   -229866.5197  EKtot   =     72843.3438  EPtot      =   -302709.8635
 BOND   =      4972.8887  ANGLE   =     19214.3343  DIHED      =     12659.6651
 1-4 NB =      4830.6408  1-4 EEL =    -80311.2487  VDWAALS    =     16610.8164
 EELEC  =   -282163.9606  EHBOND  =         0.0000  RESTRAINT  =      1477.0005
 EAMBER (non-restraint)  =   -304186.8640
 ------------------------------------------------------------------------------

 NMR restraints: Bond =    0.000   Angle =     0.000   Torsion =    25.361
===============================================================================

 NSTEP =    36000   TIME(PS) =     161.000  TEMP(K) =   308.87  PRESS =     0.0
 Etot   =   -229680.1179  EKtot   =     72494.3750  EPtot      =   -302174.4929
 BOND   =      5132.9626  ANGLE   =     19401.7003  DIHED      =     12751.0888
 1-4 NB =      4838.2900  1-4 EEL =    -80289.3628  VDWAALS    =     16536.5329
 EELEC  =   -281970.3678  EHBOND  =         0.0000  RESTRAINT  =      1424.6631
 EAMBER (non-restraint)  =   -303599.1560
 ------------------------------------------------------------------------------

 NMR restraints: Bond =    0.000   Angle =     0.000   Torsion =    25.048
===============================================================================

 NSTEP =    37000   TIME(PS) =     162.000  TEMP(K) =   310.64  PRESS =     0.0
 Etot   =   -229758.4517  EKtot   =     72909.6641  EPtot      =   -302668.1158
 BOND   =      5084.9134  ANGLE   =     19104.4069  DIHED      =     12755.6680
 1-4 NB =      4844.9002  1-4 EEL =    -80411.3434  VDWAALS    =     16545.2351
 EELEC  =   -282091.3025  EHBOND  =         0.0000  RESTRAINT  =      1499.4067
 EAMBER (non-restraint)  =   -304167.5224
 ------------------------------------------------------------------------------

 NMR restraints: Bond =    0.000   Angle =     0.000   Torsion =    24.491
===============================================================================

 NSTEP =    38000   TIME(PS) =     163.000  TEMP(K) =   308.96  PRESS =     0.0
 Etot   =   -230368.1061  EKtot   =     72515.0781  EPtot      =   -302883.1842
 BOND   =      5026.0793  ANGLE   =     19078.0681  DIHED      =     12783.8822
 1-4 NB =      4844.4703  1-4 EEL =    -80388.2846  VDWAALS    =     16855.4024
 EELEC  =   -282516.9949  EHBOND  =         0.0000  RESTRAINT  =      1434.1929
 EAMBER (non-restraint)  =   -304317.3771
 ------------------------------------------------------------------------------

 NMR restraints: Bond =    0.000   Angle =     0.000   Torsion =    23.080
===============================================================================

 NSTEP =    39000   TIME(PS) =     164.000  TEMP(K) =   308.71  PRESS =     0.0
 Etot   =   -229951.3375  EKtot   =     72456.4766  EPtot      =   -302407.8141
 BOND   =      5041.0302  ANGLE   =     19325.5998  DIHED      =     12756.0130
 1-4 NB =      4791.0903  1-4 EEL =    -80327.7369  VDWAALS    =     16921.3181
 EELEC  =   -282422.9613  EHBOND  =         0.0000  RESTRAINT  =      1507.8327
 EAMBER (non-restraint)  =   -303915.6468
 ------------------------------------------------------------------------------

 NMR restraints: Bond =    0.000   Angle =     0.000   Torsion =    17.346
===============================================================================

 NSTEP =    40000   TIME(PS) =     165.000  TEMP(K) =   310.63  PRESS =     0.0
 Etot   =   -230144.4450  EKtot   =     72907.6406  EPtot      =   -303052.0856
 BOND   =      4950.2031  ANGLE   =     19259.6789  DIHED      =     12795.4972
 1-4 NB =      4881.8760  1-4 EEL =    -80322.6029  VDWAALS    =     17188.5258
 EELEC  =   -283286.7462  EHBOND  =         0.0000  RESTRAINT  =      1481.4826
 EAMBER (non-restraint)  =   -304533.5682
 ------------------------------------------------------------------------------

 NMR restraints: Bond =    0.000   Angle =     0.000   Torsion =    30.145
===============================================================================

 NSTEP =    41000   TIME(PS) =     166.000  TEMP(K) =   311.20  PRESS =     0.0
 Etot   =   -230203.8111  EKtot   =     73040.7109  EPtot      =   -303244.5221
 BOND   =      5012.5968  ANGLE   =     19035.4826  DIHED      =     12726.6018
 1-4 NB =      4858.2570  1-4 EEL =    -80390.0533  VDWAALS    =     16848.3941
 EELEC  =   -282824.4350  EHBOND  =         0.0000  RESTRAINT  =      1488.6338
 EAMBER (non-restraint)  =   -304733.1559
 ------------------------------------------------------------------------------

 NMR restraints: Bond =    0.000   Angle =     0.000   Torsion =    28.558
===============================================================================

 NSTEP =    42000   TIME(PS) =     167.000  TEMP(K) =   309.07  PRESS =     0.0
 Etot   =   -230301.9182  EKtot   =     72540.5000  EPtot      =   -302842.4182
 BOND   =      5004.9920  ANGLE   =     19210.6308  DIHED      =     12832.9329
 1-4 NB =      4885.7676  1-4 EEL =    -80444.9384  VDWAALS    =     16862.9164
 EELEC  =   -282663.1100  EHBOND  =         0.0000  RESTRAINT  =      1468.3904
 EAMBER (non-restraint)  =   -304310.8086
 ------------------------------------------------------------------------------

 NMR restraints: Bond =    0.000   Angle =     0.000   Torsion =    24.088
===============================================================================

 NSTEP =    43000   TIME(PS) =     168.000  TEMP(K) =   309.65  PRESS =     0.0
 Etot   =   -230726.4085  EKtot   =     72676.7656  EPtot      =   -303403.1741
 BOND   =      4976.6706  ANGLE   =     19224.6926  DIHED      =     12768.7402
 1-4 NB =      4766.2379  1-4 EEL =    -80336.1046  VDWAALS    =     16976.4794
 EELEC  =   -283217.3431  EHBOND  =         0.0000  RESTRAINT  =      1437.4529
 EAMBER (non-restraint)  =   -304840.6271
 ------------------------------------------------------------------------------

 NMR restraints: Bond =    0.000   Angle =     0.000   Torsion =    23.879
===============================================================================

 NSTEP =    44000   TIME(PS) =     169.000  TEMP(K) =   309.61  PRESS =     0.0
 Etot   =   -230755.9713  EKtot   =     72667.2578  EPtot      =   -303423.2292
 BOND   =      4956.6802  ANGLE   =     19029.0161  DIHED      =     12764.1470
 1-4 NB =      4889.1261  1-4 EEL =    -80406.8881  VDWAALS    =     16936.1783
 EELEC  =   -283017.9828  EHBOND  =         0.0000  RESTRAINT  =      1426.4941
 EAMBER (non-restraint)  =   -304849.7232
 ------------------------------------------------------------------------------

 NMR restraints: Bond =    0.000   Angle =     0.000   Torsion =    25.264
===============================================================================

 NSTEP =    45000   TIME(PS) =     170.000  TEMP(K) =   309.95  PRESS =     0.0
 Etot   =   -230962.7739  EKtot   =     72747.5078  EPtot      =   -303710.2817
 BOND   =      4926.1339  ANGLE   =     18926.7189  DIHED      =     12776.1483
 1-4 NB =      4884.8861  1-4 EEL =    -80349.7714  VDWAALS    =     16818.9989
 EELEC  =   -283131.3177  EHBOND  =         0.0000  RESTRAINT  =      1437.9213
 EAMBER (non-restraint)  =   -305148.2030
 ------------------------------------------------------------------------------

 NMR restraints: Bond =    0.000   Angle =     0.000   Torsion =    19.099
===============================================================================

 NSTEP =    46000   TIME(PS) =     171.000  TEMP(K) =   310.25  PRESS =     0.0
 Etot   =   -230615.6815  EKtot   =     72818.0703  EPtot      =   -303433.7518
 BOND   =      4904.5897  ANGLE   =     19233.9281  DIHED      =     12783.3088
 1-4 NB =      4858.1631  1-4 EEL =    -80397.8990  VDWAALS    =     16855.7448
 EELEC  =   -283093.0260  EHBOND  =         0.0000  RESTRAINT  =      1421.4385
 EAMBER (non-restraint)  =   -304855.1904
 ------------------------------------------------------------------------------

 NMR restraints: Bond =    0.000   Angle =     0.000   Torsion =    23.742
===============================================================================

 NSTEP =    47000   TIME(PS) =     172.000  TEMP(K) =   309.65  PRESS =     0.0
 Etot   =   -230662.2740  EKtot   =     72677.9297  EPtot      =   -303340.2036
 BOND   =      5011.4002  ANGLE   =     19207.8916  DIHED      =     12699.0046
 1-4 NB =      4859.8765  1-4 EEL =    -80419.3812  VDWAALS    =     16619.5735
 EELEC  =   -282734.5774  EHBOND  =         0.0000  RESTRAINT  =      1416.0087
 EAMBER (non-restraint)  =   -304756.2124
 ------------------------------------------------------------------------------

 NMR restraints: Bond =    0.000   Angle =     0.000   Torsion =    25.584
===============================================================================

 NSTEP =    48000   TIME(PS) =     173.000  TEMP(K) =   310.90  PRESS =     0.0
 Etot   =   -230452.1828  EKtot   =     72969.4688  EPtot      =   -303421.6516
 BOND   =      4912.7955  ANGLE   =     19139.8962  DIHED      =     12700.2059
 1-4 NB =      4873.0898  1-4 EEL =    -80557.7418  VDWAALS    =     16603.6452
 EELEC  =   -282540.5309  EHBOND  =         0.0000  RESTRAINT  =      1446.9886
 EAMBER (non-restraint)  =   -304868.6402
 ------------------------------------------------------------------------------

 NMR restraints: Bond =    0.000   Angle =     0.000   Torsion =    17.988
===============================================================================

 NSTEP =    49000   TIME(PS) =     174.000  TEMP(K) =   310.65  PRESS =     0.0
 Etot   =   -230540.7137  EKtot   =     72912.5859  EPtot      =   -303453.2996
 BOND   =      5046.2092  ANGLE   =     19145.7409  DIHED      =     12734.3085
 1-4 NB =      4806.2414  1-4 EEL =    -80379.4514  VDWAALS    =     16762.2631
 EELEC  =   -283022.6509  EHBOND  =         0.0000  RESTRAINT  =      1454.0397
 EAMBER (non-restraint)  =   -304907.3393
 ------------------------------------------------------------------------------

 NMR restraints: Bond =    0.000   Angle =     0.000   Torsion =    24.895
===============================================================================

 NSTEP =    50000   TIME(PS) =     175.000  TEMP(K) =   311.15  PRESS =     0.0
 Etot   =   -230659.6001  EKtot   =     73027.7188  EPtot      =   -303687.3189
 BOND   =      5042.0235  ANGLE   =     19235.9124  DIHED      =     12787.9426
 1-4 NB =      4851.2184  1-4 EEL =    -80448.6561  VDWAALS    =     16643.3110
 EELEC  =   -283231.4393  EHBOND  =         0.0000  RESTRAINT  =      1432.3688
 EAMBER (non-restraint)  =   -305119.6876
 ------------------------------------------------------------------------------

 NMR restraints: Bond =    0.000   Angle =     0.000   Torsion =    25.355
===============================================================================

 NSTEP =    51000   TIME(PS) =     176.000  TEMP(K) =   311.97  PRESS =     0.0
 Etot   =   -230289.3990  EKtot   =     73220.2969  EPtot      =   -303509.6958
 BOND   =      4946.1193  ANGLE   =     19278.7843  DIHED      =     12774.3868
 1-4 NB =      4809.9975  1-4 EEL =    -80376.0229  VDWAALS    =     17119.7560
 EELEC  =   -283490.8393  EHBOND  =         0.0000  RESTRAINT  =      1428.1223
 EAMBER (non-restraint)  =   -304937.8182
 ------------------------------------------------------------------------------

 NMR restraints: Bond =    0.000   Angle =     0.000   Torsion =    15.586
===============================================================================

 NSTEP =    52000   TIME(PS) =     177.000  TEMP(K) =   311.92  PRESS =     0.0
 Etot   =   -230554.1460  EKtot   =     73209.3750  EPtot      =   -303763.5210
 BOND   =      4962.2372  ANGLE   =     19104.6095  DIHED      =     12777.8646
 1-4 NB =      4929.6266  1-4 EEL =    -80526.8940  VDWAALS    =     17324.9848
 EELEC  =   -283769.6729  EHBOND  =         0.0000  RESTRAINT  =      1433.7231
 EAMBER (non-restraint)  =   -305197.2442
 ------------------------------------------------------------------------------

 NMR restraints: Bond =    0.000   Angle =     0.000   Torsion =    18.836
===============================================================================

 NSTEP =    53000   TIME(PS) =     178.000  TEMP(K) =   311.53  PRESS =     0.0
 Etot   =   -230577.2356  EKtot   =     73117.0156  EPtot      =   -303694.2513
 BOND   =      5066.2726  ANGLE   =     19321.4190  DIHED      =     12757.0059
 1-4 NB =      4835.0894  1-4 EEL =    -80363.9277  VDWAALS    =     17377.7621
 EELEC  =   -284172.3479  EHBOND  =         0.0000  RESTRAINT  =      1484.4752
 EAMBER (non-restraint)  =   -305178.7264
 ------------------------------------------------------------------------------

 NMR restraints: Bond =    0.000   Angle =     0.000   Torsion =    21.751
===============================================================================

 NSTEP =    54000   TIME(PS) =     179.000  TEMP(K) =   310.75  PRESS =     0.0
 Etot   =   -231011.6128  EKtot   =     72934.2734  EPtot      =   -303945.8862
 BOND   =      4918.1771  ANGLE   =     19154.3317  DIHED      =     12708.5068
 1-4 NB =      4884.4437  1-4 EEL =    -80381.2051  VDWAALS    =     16843.9277
 EELEC  =   -283477.6383  EHBOND  =         0.0000  RESTRAINT  =      1403.5702
 EAMBER (non-restraint)  =   -305349.4564
 ------------------------------------------------------------------------------

 NMR restraints: Bond =    0.000   Angle =     0.000   Torsion =    21.810
===============================================================================

 NSTEP =    55000   TIME(PS) =     180.000  TEMP(K) =   311.40  PRESS =     0.0
 Etot   =   -231260.9877  EKtot   =     73086.4609  EPtot      =   -304347.4486
 BOND   =      4979.1265  ANGLE   =     19141.1132  DIHED      =     12713.8835
 1-4 NB =      4884.8067  1-4 EEL =    -80399.7188  VDWAALS    =     17470.9335
 EELEC  =   -284564.9740  EHBOND  =         0.0000  RESTRAINT  =      1427.3808
 EAMBER (non-restraint)  =   -305774.8294
 ------------------------------------------------------------------------------

 NMR restraints: Bond =    0.000   Angle =     0.000   Torsion =    24.285
===============================================================================

 NSTEP =    56000   TIME(PS) =     181.000  TEMP(K) =   310.39  PRESS =     0.0
 Etot   =   -231300.4486  EKtot   =     72850.0938  EPtot      =   -304150.5424
 BOND   =      4998.8914  ANGLE   =     19202.1631  DIHED      =     12736.1208
 1-4 NB =      4859.5997  1-4 EEL =    -80345.4887  VDWAALS    =     17280.2774
 EELEC  =   -284297.7822  EHBOND  =         0.0000  RESTRAINT  =      1415.6761
 EAMBER (non-restraint)  =   -305566.2185
 ------------------------------------------------------------------------------

 NMR restraints: Bond =    0.000   Angle =     0.000   Torsion =    23.068
===============================================================================

 NSTEP =    57000   TIME(PS) =     182.000  TEMP(K) =   309.72  PRESS =     0.0
 Etot   =   -232178.4736  EKtot   =     72692.4609  EPtot      =   -304870.9346
 BOND   =      4908.2944  ANGLE   =     19142.9068  DIHED      =     12768.3362
 1-4 NB =      4886.0231  1-4 EEL =    -80401.9451  VDWAALS    =     17343.4147
 EELEC  =   -284982.2026  EHBOND  =         0.0000  RESTRAINT  =      1464.2379
 EAMBER (non-restraint)  =   -306335.1725
 ------------------------------------------------------------------------------

 NMR restraints: Bond =    0.000   Angle =     0.000   Torsion =    20.286
===============================================================================

 NSTEP =    58000   TIME(PS) =     183.000  TEMP(K) =   310.22  PRESS =     0.0
 Etot   =   -232057.0272  EKtot   =     72811.4141  EPtot      =   -304868.4413
 BOND   =      4955.5108  ANGLE   =     19280.9733  DIHED      =     12724.7867
 1-4 NB =      4846.6464  1-4 EEL =    -80409.6333  VDWAALS    =     17409.6410
 EELEC  =   -285121.4420  EHBOND  =         0.0000  RESTRAINT  =      1445.0758
 EAMBER (non-restraint)  =   -306313.5171
 ------------------------------------------------------------------------------

 NMR restraints: Bond =    0.000   Angle =     0.000   Torsion =    16.752
===============================================================================

 NSTEP =    59000   TIME(PS) =     184.000  TEMP(K) =   311.73  PRESS =     0.0
 Etot   =   -231453.7734  EKtot   =     73164.4219  EPtot      =   -304618.1953
 BOND   =      5017.2223  ANGLE   =     19096.8099  DIHED      =     12704.7300
 1-4 NB =      4859.1792  1-4 EEL =    -80420.0723  VDWAALS    =     17371.7362
 EELEC  =   -284730.7649  EHBOND  =         0.0000  RESTRAINT  =      1482.9644
 EAMBER (non-restraint)  =   -306101.1597
 ------------------------------------------------------------------------------

 NMR restraints: Bond =    0.000   Angle =     0.000   Torsion =    33.358
===============================================================================

 NSTEP =    60000   TIME(PS) =     185.000  TEMP(K) =   309.67  PRESS =     0.0
 Etot   =   -231785.8848  EKtot   =     72680.9844  EPtot      =   -304466.8692
 BOND   =      5048.3929  ANGLE   =     19180.7072  DIHED      =     12649.6437
 1-4 NB =      4797.2987  1-4 EEL =    -80432.5954  VDWAALS    =     17455.3235
 EELEC  =   -284620.0740  EHBOND  =         0.0000  RESTRAINT  =      1454.4342
 EAMBER (non-restraint)  =   -305921.3034
 ------------------------------------------------------------------------------

 NMR restraints: Bond =    0.000   Angle =     0.000   Torsion =    17.937
===============================================================================

 NSTEP =    61000   TIME(PS) =     186.000  TEMP(K) =   311.27  PRESS =     0.0
 Etot   =   -231468.1429  EKtot   =     73057.4453  EPtot      =   -304525.5882
 BOND   =      5031.7729  ANGLE   =     19085.1404  DIHED      =     12703.0326
 1-4 NB =      4876.0810  1-4 EEL =    -80516.8155  VDWAALS    =     17003.8477
 EELEC  =   -284136.9466  EHBOND  =         0.0000  RESTRAINT  =      1428.2995
 EAMBER (non-restraint)  =   -305953.8877
 ------------------------------------------------------------------------------

 NMR restraints: Bond =    0.000   Angle =     0.000   Torsion =    17.817
===============================================================================

 NSTEP =    62000   TIME(PS) =     187.000  TEMP(K) =   310.82  PRESS =     0.0
 Etot   =   -231379.9959  EKtot   =     72951.3438  EPtot      =   -304331.3397
 BOND   =      5001.3990  ANGLE   =     19203.7336  DIHED      =     12723.3490
 1-4 NB =      4844.4584  1-4 EEL =    -80388.5949  VDWAALS    =     17134.2748
 EELEC  =   -284270.5114  EHBOND  =         0.0000  RESTRAINT  =      1420.5519
 EAMBER (non-restraint)  =   -305751.8916
 ------------------------------------------------------------------------------

 NMR restraints: Bond =    0.000   Angle =     0.000   Torsion =    20.130
===============================================================================

 NSTEP =    63000   TIME(PS) =     188.000  TEMP(K) =   311.39  PRESS =     0.0
 Etot   =   -231888.1790  EKtot   =     73085.2656  EPtot      =   -304973.4447
 BOND   =      5059.0593  ANGLE   =     18975.4036  DIHED      =     12746.2150
 1-4 NB =      4851.9517  1-4 EEL =    -80396.6068  VDWAALS    =     16498.6456
 EELEC  =   -284121.4358  EHBOND  =         0.0000  RESTRAINT  =      1413.3226
 EAMBER (non-restraint)  =   -306386.7673
 ------------------------------------------------------------------------------

 NMR restraints: Bond =    0.000   Angle =     0.000   Torsion =    19.825
===============================================================================

 NSTEP =    64000   TIME(PS) =     189.000  TEMP(K) =   310.23  PRESS =     0.0
 Etot   =   -232034.8418  EKtot   =     72813.5000  EPtot      =   -304848.3418
 BOND   =      5030.1420  ANGLE   =     19155.2982  DIHED      =     12844.0755
 1-4 NB =      4835.7507  1-4 EEL =    -80353.0839  VDWAALS    =     17651.9548
 EELEC  =   -285423.8101  EHBOND  =         0.0000  RESTRAINT  =      1411.3310
 EAMBER (non-restraint)  =   -306259.6728
 ------------------------------------------------------------------------------

 NMR restraints: Bond =    0.000   Angle =     0.000   Torsion =    33.062
===============================================================================

 NSTEP =    65000   TIME(PS) =     190.000  TEMP(K) =   309.50  PRESS =     0.0
 Etot   =   -231964.1355  EKtot   =     72641.3203  EPtot      =   -304605.4558
 BOND   =      4947.9680  ANGLE   =     19211.0553  DIHED      =     12826.2074
 1-4 NB =      4858.5995  1-4 EEL =    -80332.0855  VDWAALS    =     17706.2180
 EELEC  =   -285264.5383  EHBOND  =         0.0000  RESTRAINT  =      1441.1198
 EAMBER (non-restraint)  =   -306046.5756
 ------------------------------------------------------------------------------

 NMR restraints: Bond =    0.000   Angle =     0.000   Torsion =    24.273
===============================================================================

 NSTEP =    66000   TIME(PS) =     191.000  TEMP(K) =   310.12  PRESS =     0.0
 Etot   =   -232354.3147  EKtot   =     72787.0078  EPtot      =   -305141.3226
 BOND   =      5006.7543  ANGLE   =     19125.1143  DIHED      =     12800.0785
 1-4 NB =      4836.4550  1-4 EEL =    -80452.4983  VDWAALS    =     17432.8242
 EELEC  =   -285298.1587  EHBOND  =         0.0000  RESTRAINT  =      1408.1081
 EAMBER (non-restraint)  =   -306549.4306
 ------------------------------------------------------------------------------

 NMR restraints: Bond =    0.000   Angle =     0.000   Torsion =    20.942
===============================================================================

 NSTEP =    67000   TIME(PS) =     192.000  TEMP(K) =   309.68  PRESS =     0.0
 Etot   =   -232795.6334  EKtot   =     72682.8750  EPtot      =   -305478.5084
 BOND   =      4916.5390  ANGLE   =     19201.7753  DIHED      =     12665.5680
 1-4 NB =      4813.9334  1-4 EEL =    -80352.3516  VDWAALS    =     17589.5999
 EELEC  =   -285734.2137  EHBOND  =         0.0000  RESTRAINT  =      1420.6412
 EAMBER (non-restraint)  =   -306899.1496
 ------------------------------------------------------------------------------

 NMR restraints: Bond =    0.000   Angle =     0.000   Torsion =    21.231
===============================================================================

 NSTEP =    68000   TIME(PS) =     193.000  TEMP(K) =   309.22  PRESS =     0.0
 Etot   =   -232639.0966  EKtot   =     72575.2734  EPtot      =   -305214.3701
 BOND   =      4932.1582  ANGLE   =     19132.4296  DIHED      =     12837.7629
 1-4 NB =      4848.5825  1-4 EEL =    -80412.3141  VDWAALS    =     17408.4530
 EELEC  =   -285384.1347  EHBOND  =         0.0000  RESTRAINT  =      1422.6925
 EAMBER (non-restraint)  =   -306637.0625
 ------------------------------------------------------------------------------

 NMR restraints: Bond =    0.000   Angle =     0.000   Torsion =    27.026
===============================================================================

 NSTEP =    69000   TIME(PS) =     194.000  TEMP(K) =   310.65  PRESS =     0.0
 Etot   =   -232651.0101  EKtot   =     72912.0391  EPtot      =   -305563.0492
 BOND   =      4927.3802  ANGLE   =     19123.8438  DIHED      =     12656.3921
 1-4 NB =      4879.2622  1-4 EEL =    -80420.8908  VDWAALS    =     17588.2937
 EELEC  =   -285744.1931  EHBOND  =         0.0000  RESTRAINT  =      1426.8626
 EAMBER (non-restraint)  =   -306989.9118
 ------------------------------------------------------------------------------

 NMR restraints: Bond =    0.000   Angle =     0.000   Torsion =    23.002
===============================================================================

 NSTEP =    70000   TIME(PS) =     195.000  TEMP(K) =   310.45  PRESS =     0.0
 Etot   =   -232608.1554  EKtot   =     72864.2109  EPtot      =   -305472.3663
 BOND   =      4982.2099  ANGLE   =     19160.2486  DIHED      =     12736.5683
 1-4 NB =      4818.9074  1-4 EEL =    -80378.6679  VDWAALS    =     17687.8779
 EELEC  =   -285905.2102  EHBOND  =         0.0000  RESTRAINT  =      1425.6996
 EAMBER (non-restraint)  =   -306898.0659
 ------------------------------------------------------------------------------

 NMR restraints: Bond =    0.000   Angle =     0.000   Torsion =    29.121
===============================================================================

 NSTEP =    71000   TIME(PS) =     196.000  TEMP(K) =   309.65  PRESS =     0.0
 Etot   =   -232718.4264  EKtot   =     72676.7812  EPtot      =   -305395.2077
 BOND   =      4943.8190  ANGLE   =     19176.9378  DIHED      =     12690.5373
 1-4 NB =      4837.0555  1-4 EEL =    -80371.7796  VDWAALS    =     16965.6782
 EELEC  =   -285063.2486  EHBOND  =         0.0000  RESTRAINT  =      1425.7928
 EAMBER (non-restraint)  =   -306821.0004
 ------------------------------------------------------------------------------

 NMR restraints: Bond =    0.000   Angle =     0.000   Torsion =    18.687
===============================================================================

 NSTEP =    72000   TIME(PS) =     197.000  TEMP(K) =   311.07  PRESS =     0.0
 Etot   =   -231865.5039  EKtot   =     73009.8828  EPtot      =   -304875.3867
 BOND   =      4994.4652  ANGLE   =     19280.6395  DIHED      =     12761.6137
 1-4 NB =      4861.1428  1-4 EEL =    -80481.6237  VDWAALS    =     17149.9095
 EELEC  =   -284859.9102  EHBOND  =         0.0000  RESTRAINT  =      1418.3765
 EAMBER (non-restraint)  =   -306293.7632
 ------------------------------------------------------------------------------

 NMR restraints: Bond =    0.000   Angle =     0.000   Torsion =    26.920
===============================================================================

 NSTEP =    73000   TIME(PS) =     198.000  TEMP(K) =   309.53  PRESS =     0.0
 Etot   =   -232671.6209  EKtot   =     72649.5078  EPtot      =   -305321.1287
 BOND   =      4966.5908  ANGLE   =     19082.6106  DIHED      =     12824.4496
 1-4 NB =      4871.9397  1-4 EEL =    -80452.5000  VDWAALS    =     17276.0644
 EELEC  =   -285310.8488  EHBOND  =         0.0000  RESTRAINT  =      1420.5650
 EAMBER (non-restraint)  =   -306741.6937
 ------------------------------------------------------------------------------

 NMR restraints: Bond =    0.000   Angle =     0.000   Torsion =    30.081
===============================================================================

 NSTEP =    74000   TIME(PS) =     199.000  TEMP(K) =   309.55  PRESS =     0.0
 Etot   =   -232802.8272  EKtot   =     72653.5234  EPtot      =   -305456.3506
 BOND   =      5060.2657  ANGLE   =     19192.9275  DIHED      =     12686.5317
 1-4 NB =      4876.3167  1-4 EEL =    -80420.8181  VDWAALS    =     16982.7083
 EELEC  =   -285296.8908  EHBOND  =         0.0000  RESTRAINT  =      1462.6083
 EAMBER (non-restraint)  =   -306918.9590
 ------------------------------------------------------------------------------

 NMR restraints: Bond =    0.000   Angle =     0.000   Torsion =    28.951
===============================================================================

 NSTEP =    75000   TIME(PS) =     200.000  TEMP(K) =   309.25  PRESS =     0.0
 Etot   =   -233089.0148  EKtot   =     72582.3203  EPtot      =   -305671.3351
 BOND   =      5095.3994  ANGLE   =     19173.3875  DIHED      =     12675.8504
 1-4 NB =      4811.1538  1-4 EEL =    -80470.9701  VDWAALS    =     17715.7844
 EELEC  =   -286088.7133  EHBOND  =         0.0000  RESTRAINT  =      1416.7728
 EAMBER (non-restraint)  =   -307088.1079
 ------------------------------------------------------------------------------

 NMR restraints: Bond =    0.000   Angle =     0.000   Torsion =    27.194
===============================================================================

 NSTEP =    76000   TIME(PS) =     201.000  TEMP(K) =   310.30  PRESS =     0.0
 Etot   =   -232872.8539  EKtot   =     72828.4062  EPtot      =   -305701.2602
 BOND   =      4852.8686  ANGLE   =     19281.4636  DIHED      =     12746.6608
 1-4 NB =      4851.4321  1-4 EEL =    -80431.3398  VDWAALS    =     17634.0939
 EELEC  =   -286108.7924  EHBOND  =         0.0000  RESTRAINT  =      1472.3530
 EAMBER (non-restraint)  =   -307173.6132
 ------------------------------------------------------------------------------

 NMR restraints: Bond =    0.000   Angle =     0.000   Torsion =    26.057
===============================================================================

 NSTEP =    77000   TIME(PS) =     202.000  TEMP(K) =   309.43  PRESS =     0.0
 Etot   =   -232919.1192  EKtot   =     72625.4531  EPtot      =   -305544.5724
 BOND   =      4872.6816  ANGLE   =     19110.5033  DIHED      =     12711.4140
 1-4 NB =      4857.4572  1-4 EEL =    -80365.1560  VDWAALS    =     16911.6139
 EELEC  =   -285077.1822  EHBOND  =         0.0000  RESTRAINT  =      1434.0959
 EAMBER (non-restraint)  =   -306978.6682
 ------------------------------------------------------------------------------

 NMR restraints: Bond =    0.000   Angle =     0.000   Torsion =    19.784
===============================================================================

 NSTEP =    78000   TIME(PS) =     203.000  TEMP(K) =   310.53  PRESS =     0.0
 Etot   =   -232845.3227  EKtot   =     72883.8672  EPtot      =   -305729.1898
 BOND   =      5050.1486  ANGLE   =     19280.1717  DIHED      =     12737.4975
 1-4 NB =      4869.3086  1-4 EEL =    -80425.7847  VDWAALS    =     17800.3241
 EELEC  =   -286438.4569  EHBOND  =         0.0000  RESTRAINT  =      1397.6014
 EAMBER (non-restraint)  =   -307126.7912
 ------------------------------------------------------------------------------

 NMR restraints: Bond =    0.000   Angle =     0.000   Torsion =    18.940
===============================================================================

 NSTEP =    79000   TIME(PS) =     204.000  TEMP(K) =   309.51  PRESS =     0.0
 Etot   =   -232823.7114  EKtot   =     72644.3047  EPtot      =   -305468.0161
 BOND   =      5068.6705  ANGLE   =     19154.1251  DIHED      =     12806.8348
 1-4 NB =      4802.5092  1-4 EEL =    -80467.5171  VDWAALS    =     17691.6274
 EELEC  =   -285936.7379  EHBOND  =         0.0000  RESTRAINT  =      1412.4719
 EAMBER (non-restraint)  =   -306880.4880
 ------------------------------------------------------------------------------

 NMR restraints: Bond =    0.000   Angle =     0.000   Torsion =    25.632
===============================================================================

 NSTEP =    80000   TIME(PS) =     205.000  TEMP(K) =   309.04  PRESS =     0.0
 Etot   =   -233125.9871  EKtot   =     72533.8516  EPtot      =   -305659.8387
 BOND   =      5020.4701  ANGLE   =     19240.6628  DIHED      =     12836.0900
 1-4 NB =      4873.1496  1-4 EEL =    -80467.8575  VDWAALS    =     17621.1192
 EELEC  =   -286142.3298  EHBOND  =         0.0000  RESTRAINT  =      1358.8569
 EAMBER (non-restraint)  =   -307018.6956
 ------------------------------------------------------------------------------

 NMR restraints: Bond =    0.000   Angle =     0.000   Torsion =    21.021
===============================================================================

 NSTEP =    81000   TIME(PS) =     206.000  TEMP(K) =   308.90  PRESS =     0.0
 Etot   =   -233252.0458  EKtot   =     72500.3203  EPtot      =   -305752.3661
 BOND   =      4994.2941  ANGLE   =     19064.1677  DIHED      =     12786.1485
 1-4 NB =      4818.5146  1-4 EEL =    -80403.5390  VDWAALS    =     17530.3379
 EELEC  =   -285930.5421  EHBOND  =         0.0000  RESTRAINT  =      1388.2520
 EAMBER (non-restraint)  =   -307140.6181
 ------------------------------------------------------------------------------

 NMR restraints: Bond =    0.000   Angle =     0.000   Torsion =    25.660
===============================================================================

 NSTEP =    82000   TIME(PS) =     207.000  TEMP(K) =   310.19  PRESS =     0.0
 Etot   =   -232755.0114  EKtot   =     72802.4297  EPtot      =   -305557.4411
 BOND   =      4975.9371  ANGLE   =     19281.1649  DIHED      =     12754.4477
 1-4 NB =      4854.8190  1-4 EEL =    -80354.8483  VDWAALS    =     17495.8253
 EELEC  =   -285992.1498  EHBOND  =         0.0000  RESTRAINT  =      1427.3629
 EAMBER (non-restraint)  =   -306984.8040
 ------------------------------------------------------------------------------

 NMR restraints: Bond =    0.000   Angle =     0.000   Torsion =    22.787
===============================================================================

 NSTEP =    83000   TIME(PS) =     208.000  TEMP(K) =   311.59  PRESS =     0.0
 Etot   =   -232399.8097  EKtot   =     73131.2969  EPtot      =   -305531.1066
 BOND   =      5047.5813  ANGLE   =     19160.4482  DIHED      =     12785.4522
 1-4 NB =      4837.0336  1-4 EEL =    -80401.8772  VDWAALS    =     17507.0854
 EELEC  =   -285886.3083  EHBOND  =         0.0000  RESTRAINT  =      1419.4781
 EAMBER (non-restraint)  =   -306950.5848
 ------------------------------------------------------------------------------

 NMR restraints: Bond =    0.000   Angle =     0.000   Torsion =    24.845
===============================================================================

 NSTEP =    84000   TIME(PS) =     209.000  TEMP(K) =   310.29  PRESS =     0.0
 Etot   =   -232894.2165  EKtot   =     72827.2500  EPtot      =   -305721.4665
 BOND   =      4984.5522  ANGLE   =     19269.6312  DIHED      =     12699.3261
 1-4 NB =      4855.2873  1-4 EEL =    -80323.5918  VDWAALS    =     17397.2205
 EELEC  =   -286028.2868  EHBOND  =         0.0000  RESTRAINT  =      1424.3950
 EAMBER (non-restraint)  =   -307145.8614
 ------------------------------------------------------------------------------

 NMR restraints: Bond =    0.000   Angle =     0.000   Torsion =    20.392
===============================================================================

 NSTEP =    85000   TIME(PS) =     210.000  TEMP(K) =   311.06  PRESS =     0.0
 Etot   =   -232782.9026  EKtot   =     73007.2891  EPtot      =   -305790.1916
 BOND   =      5100.7873  ANGLE   =     19307.4689  DIHED      =     12661.3071
 1-4 NB =      4815.7514  1-4 EEL =    -80390.0424  VDWAALS    =     17239.1984
 EELEC  =   -285937.9773  EHBOND  =         0.0000  RESTRAINT  =      1413.3151
 EAMBER (non-restraint)  =   -307203.5067
 ------------------------------------------------------------------------------

 NMR restraints: Bond =    0.000   Angle =     0.000   Torsion =    21.034
===============================================================================

 NSTEP =    86000   TIME(PS) =     211.000  TEMP(K) =   310.15  PRESS =     0.0
 Etot   =   -233354.6779  EKtot   =     72793.5234  EPtot      =   -306148.2014
 BOND   =      5069.5645  ANGLE   =     19180.4751  DIHED      =     12655.8290
 1-4 NB =      4803.2527  1-4 EEL =    -80403.7474  VDWAALS    =     17886.6010
 EELEC  =   -286748.1361  EHBOND  =         0.0000  RESTRAINT  =      1407.9598
 EAMBER (non-restraint)  =   -307556.1611
 ------------------------------------------------------------------------------

 NMR restraints: Bond =    0.000   Angle =     0.000   Torsion =    28.380
===============================================================================

 NSTEP =    87000   TIME(PS) =     212.000  TEMP(K) =   311.61  PRESS =     0.0
 Etot   =   -232817.2522  EKtot   =     73137.9766  EPtot      =   -305955.2287
 BOND   =      4945.5333  ANGLE   =     18969.8981  DIHED      =     12708.2928
 1-4 NB =      4855.9311  1-4 EEL =    -80423.5927  VDWAALS    =     17580.2067
 EELEC  =   -285994.5717  EHBOND  =         0.0000  RESTRAINT  =      1403.0736
 EAMBER (non-restraint)  =   -307358.3024
 ------------------------------------------------------------------------------

 NMR restraints: Bond =    0.000   Angle =     0.000   Torsion =    22.367
===============================================================================

 NSTEP =    88000   TIME(PS) =     213.000  TEMP(K) =   310.00  PRESS =     0.0
 Etot   =   -232588.2695  EKtot   =     72759.6875  EPtot      =   -305347.9570
 BOND   =      5044.5406  ANGLE   =     19049.9932  DIHED      =     12741.7686
 1-4 NB =      4836.5515  1-4 EEL =    -80281.2539  VDWAALS    =     17216.8659
 EELEC  =   -285395.2179  EHBOND  =         0.0000  RESTRAINT  =      1438.7949
 EAMBER (non-restraint)  =   -306786.7519
 ------------------------------------------------------------------------------

 NMR restraints: Bond =    0.000   Angle =     0.000   Torsion =    18.903
===============================================================================

 NSTEP =    89000   TIME(PS) =     214.000  TEMP(K) =   309.37  PRESS =     0.0
 Etot   =   -233070.5981  EKtot   =     72611.0078  EPtot      =   -305681.6060
 BOND   =      4927.4351  ANGLE   =     18903.8167  DIHED      =     12665.1098
 1-4 NB =      4830.5814  1-4 EEL =    -80230.4175  VDWAALS    =     17582.1240
 EELEC  =   -285761.8206  EHBOND  =         0.0000  RESTRAINT  =      1401.5652
 EAMBER (non-restraint)  =   -307083.1711
 ------------------------------------------------------------------------------

 NMR restraints: Bond =    0.000   Angle =     0.000   Torsion =    19.434
===============================================================================

 NSTEP =    90000   TIME(PS) =     215.000  TEMP(K) =   308.91  PRESS =     0.0
 Etot   =   -233242.8866  EKtot   =     72502.5547  EPtot      =   -305745.4413
 BOND   =      4872.3996  ANGLE   =     19059.5007  DIHED      =     12803.8108
 1-4 NB =      4842.6190  1-4 EEL =    -80260.6338  VDWAALS    =     17541.3112
 EELEC  =   -285995.0541  EHBOND  =         0.0000  RESTRAINT  =      1390.6053
 EAMBER (non-restraint)  =   -307136.0466
 ------------------------------------------------------------------------------

 NMR restraints: Bond =    0.000   Angle =     0.000   Torsion =    19.260
===============================================================================

 NSTEP =    91000   TIME(PS) =     216.000  TEMP(K) =   310.80  PRESS =     0.0
 Etot   =   -233050.3076  EKtot   =     72946.3828  EPtot      =   -305996.6905
 BOND   =      4930.5213  ANGLE   =     19117.1450  DIHED      =     12750.8882
 1-4 NB =      4894.2909  1-4 EEL =    -80301.6260  VDWAALS    =     17705.8128
 EELEC  =   -286484.1484  EHBOND  =         0.0000  RESTRAINT  =      1390.4258
 EAMBER (non-restraint)  =   -307387.1162
 ------------------------------------------------------------------------------

 NMR restraints: Bond =    0.000   Angle =     0.000   Torsion =    20.883
===============================================================================

 NSTEP =    92000   TIME(PS) =     217.000  TEMP(K) =   309.68  PRESS =     0.0
 Etot   =   -233197.6503  EKtot   =     72683.2734  EPtot      =   -305880.9237
 BOND   =      5036.1456  ANGLE   =     19053.0136  DIHED      =     12681.1308
 1-4 NB =      4845.6274  1-4 EEL =    -80449.5354  VDWAALS    =     17452.7261
 EELEC  =   -285896.3584  EHBOND  =         0.0000  RESTRAINT  =      1396.3266
 EAMBER (non-restraint)  =   -307277.2504
 ------------------------------------------------------------------------------

 NMR restraints: Bond =    0.000   Angle =     0.000   Torsion =    25.353
===============================================================================

 NSTEP =    93000   TIME(PS) =     218.000  TEMP(K) =   309.52  PRESS =     0.0
 Etot   =   -232748.3353  EKtot   =     72645.3906  EPtot      =   -305393.7259
 BOND   =      5120.8853  ANGLE   =     19186.2934  DIHED      =     12671.9248
 1-4 NB =      4860.6904  1-4 EEL =    -80379.9869  VDWAALS    =     17098.3772
 EELEC  =   -285402.4430  EHBOND  =         0.0000  RESTRAINT  =      1450.5328
 EAMBER (non-restraint)  =   -306844.2588
 ------------------------------------------------------------------------------

 NMR restraints: Bond =    0.000   Angle =     0.000   Torsion =    24.876
===============================================================================

 NSTEP =    94000   TIME(PS) =     219.000  TEMP(K) =   309.84  PRESS =     0.0
 Etot   =   -232919.2733  EKtot   =     72721.2031  EPtot      =   -305640.4764
 BOND   =      4937.8508  ANGLE   =     19325.1679  DIHED      =     12726.9440
 1-4 NB =      4848.1202  1-4 EEL =    -80447.9607  VDWAALS    =     17424.1041
 EELEC  =   -285882.8481  EHBOND  =         0.0000  RESTRAINT  =      1428.1453
 EAMBER (non-restraint)  =   -307068.6217
 ------------------------------------------------------------------------------

 NMR restraints: Bond =    0.000   Angle =     0.000   Torsion =    19.191
===============================================================================

 NSTEP =    95000   TIME(PS) =     220.000  TEMP(K) =   310.34  PRESS =     0.0
 Etot   =   -233269.3209  EKtot   =     72837.8594  EPtot      =   -306107.1803
 BOND   =      4961.8189  ANGLE   =     19305.7782  DIHED      =     12716.8652
 1-4 NB =      4809.4164  1-4 EEL =    -80322.4530  VDWAALS    =     17456.5838
 EELEC  =   -286424.7256  EHBOND  =         0.0000  RESTRAINT  =      1389.5358
 EAMBER (non-restraint)  =   -307496.7161
 ------------------------------------------------------------------------------

 NMR restraints: Bond =    0.000   Angle =     0.000   Torsion =    27.902
===============================================================================

 NSTEP =    96000   TIME(PS) =     221.000  TEMP(K) =   309.37  PRESS =     0.0
 Etot   =   -233331.9419  EKtot   =     72611.9688  EPtot      =   -305943.9106
 BOND   =      4962.5152  ANGLE   =     19247.5089  DIHED      =     12742.3129
 1-4 NB =      4878.1199  1-4 EEL =    -80474.5964  VDWAALS    =     17645.6753
 EELEC  =   -286322.9444  EHBOND  =         0.0000  RESTRAINT  =      1377.4980
 EAMBER (non-restraint)  =   -307321.4086
 ------------------------------------------------------------------------------

 NMR restraints: Bond =    0.000   Angle =     0.000   Torsion =    19.681
===============================================================================

 NSTEP =    97000   TIME(PS) =     222.000  TEMP(K) =   310.43  PRESS =     0.0
 Etot   =   -233412.9356  EKtot   =     72859.6328  EPtot      =   -306272.5684
 BOND   =      4935.4269  ANGLE   =     19136.3184  DIHED      =     12756.0718
 1-4 NB =      4858.5012  1-4 EEL =    -80330.3914  VDWAALS    =     17930.8688
 EELEC  =   -286977.6494  EHBOND  =         0.0000  RESTRAINT  =      1418.2854
 EAMBER (non-restraint)  =   -307690.8538
 ------------------------------------------------------------------------------

 NMR restraints: Bond =    0.000   Angle =     0.000   Torsion =    20.247
===============================================================================

 NSTEP =    98000   TIME(PS) =     223.000  TEMP(K) =   310.08  PRESS =     0.0
 Etot   =   -233379.1093  EKtot   =     72778.0156  EPtot      =   -306157.1249
 BOND   =      4989.0813  ANGLE   =     19163.5391  DIHED      =     12782.7569
 1-4 NB =      4882.9037  1-4 EEL =    -80366.7824  VDWAALS    =     18009.3246
 EELEC  =   -287018.0022  EHBOND  =         0.0000  RESTRAINT  =      1400.0540
 EAMBER (non-restraint)  =   -307557.1789
 ------------------------------------------------------------------------------

 NMR restraints: Bond =    0.000   Angle =     0.000   Torsion =    25.337
===============================================================================

 NSTEP =    99000   TIME(PS) =     224.000  TEMP(K) =   309.70  PRESS =     0.0
 Etot   =   -233305.2990  EKtot   =     72688.3828  EPtot      =   -305993.6818
 BOND   =      5005.2745  ANGLE   =     19221.5285  DIHED      =     12756.9442
 1-4 NB =      4841.0318  1-4 EEL =    -80336.5094  VDWAALS    =     17204.5915
 EELEC  =   -286065.7436  EHBOND  =         0.0000  RESTRAINT  =      1379.2007
 EAMBER (non-restraint)  =   -307372.8825
 ------------------------------------------------------------------------------

 NMR restraints: Bond =    0.000   Angle =     0.000   Torsion =    27.113
===============================================================================

 NSTEP =   100000   TIME(PS) =     225.000  TEMP(K) =   310.60  PRESS =     0.0
 Etot   =   -233032.4320  EKtot   =     72900.3203  EPtot      =   -305932.7523
 BOND   =      5013.0205  ANGLE   =     19294.3760  DIHED      =     12682.7477
 1-4 NB =      4795.4754  1-4 EEL =    -80261.4591  VDWAALS    =     17647.4753
 EELEC  =   -286550.9386  EHBOND  =         0.0000  RESTRAINT  =      1446.5505
 EAMBER (non-restraint)  =   -307379.3029
 ------------------------------------------------------------------------------

 NMR restraints: Bond =    0.000   Angle =     0.000   Torsion =    28.243
===============================================================================

 NSTEP =   101000   TIME(PS) =     226.000  TEMP(K) =   309.71  PRESS =     0.0
 Etot   =   -233177.0189  EKtot   =     72690.3047  EPtot      =   -305867.3236
 BOND   =      5046.0366  ANGLE   =     19164.2776  DIHED      =     12661.0409
 1-4 NB =      4849.4459  1-4 EEL =    -80341.1741  VDWAALS    =     17506.5688
 EELEC  =   -286157.9482  EHBOND  =         0.0000  RESTRAINT  =      1404.4290
 EAMBER (non-restraint)  =   -307271.7526
 ------------------------------------------------------------------------------

 NMR restraints: Bond =    0.000   Angle =     0.000   Torsion =    30.513
===============================================================================

 NSTEP =   102000   TIME(PS) =     227.000  TEMP(K) =   310.22  PRESS =     0.0
 Etot   =   -233096.0872  EKtot   =     72811.5625  EPtot      =   -305907.6497
 BOND   =      5013.1380  ANGLE   =     19300.4977  DIHED      =     12797.6903
 1-4 NB =      4857.1757  1-4 EEL =    -80372.3682  VDWAALS    =     17250.2769
 EELEC  =   -286150.9754  EHBOND  =         0.0000  RESTRAINT  =      1396.9155
 EAMBER (non-restraint)  =   -307304.5652
 ------------------------------------------------------------------------------

 NMR restraints: Bond =    0.000   Angle =     0.000   Torsion =    27.812
===============================================================================

 NSTEP =   103000   TIME(PS) =     228.000  TEMP(K) =   310.22  PRESS =     0.0
 Etot   =   -233221.3778  EKtot   =     72809.9844  EPtot      =   -306031.3622
 BOND   =      5096.9922  ANGLE   =     19023.5505  DIHED      =     12705.8499
 1-4 NB =      4847.0361  1-4 EEL =    -80343.1859  VDWAALS    =     17312.6994
 EELEC  =   -286113.1693  EHBOND  =         0.0000  RESTRAINT  =      1438.8650
 EAMBER (non-restraint)  =   -307470.2272
 ------------------------------------------------------------------------------

 NMR restraints: Bond =    0.000   Angle =     0.000   Torsion =    22.315
===============================================================================

 NSTEP =   104000   TIME(PS) =     229.000  TEMP(K) =   309.57  PRESS =     0.0
 Etot   =   -233496.9698  EKtot   =     72658.7266  EPtot      =   -306155.6964
 BOND   =      5116.9445  ANGLE   =     19281.8662  DIHED      =     12698.2474
 1-4 NB =      4792.5709  1-4 EEL =    -80351.4314  VDWAALS    =     17760.3282
 EELEC  =   -286886.2729  EHBOND  =         0.0000  RESTRAINT  =      1432.0507
 EAMBER (non-restraint)  =   -307587.7471
 ------------------------------------------------------------------------------

 NMR restraints: Bond =    0.000   Angle =     0.000   Torsion =    20.006
===============================================================================

 NSTEP =   105000   TIME(PS) =     230.000  TEMP(K) =   309.85  PRESS =     0.0
 Etot   =   -233381.6700  EKtot   =     72724.6250  EPtot      =   -306106.2950
 BOND   =      5025.6367  ANGLE   =     19215.6212  DIHED      =     12688.1234
 1-4 NB =      4861.5756  1-4 EEL =    -80408.4865  VDWAALS    =     17290.8207
 EELEC  =   -286162.9195  EHBOND  =         0.0000  RESTRAINT  =      1383.3333
 EAMBER (non-restraint)  =   -307489.6283
 ------------------------------------------------------------------------------

 NMR restraints: Bond =    0.000   Angle =     0.000   Torsion =    24.659
===============================================================================

 NSTEP =   106000   TIME(PS) =     231.000  TEMP(K) =   309.62  PRESS =     0.0
 Etot   =   -233125.4154  EKtot   =     72670.8516  EPtot      =   -305796.2669
 BOND   =      4976.1813  ANGLE   =     19417.8971  DIHED      =     12658.4271
 1-4 NB =      4865.8251  1-4 EEL =    -80424.6024  VDWAALS    =     17733.8679
 EELEC  =   -286413.8800  EHBOND  =         0.0000  RESTRAINT  =      1390.0170
 EAMBER (non-restraint)  =   -307186.2839
 ------------------------------------------------------------------------------

 NMR restraints: Bond =    0.000   Angle =     0.000   Torsion =    27.340
===============================================================================

 NSTEP =   107000   TIME(PS) =     232.000  TEMP(K) =   310.62  PRESS =     0.0
 Etot   =   -233396.7754  EKtot   =     72903.4062  EPtot      =   -306300.1817
 BOND   =      5062.5359  ANGLE   =     19085.9112  DIHED      =     12605.2608
 1-4 NB =      4861.7435  1-4 EEL =    -80392.0888  VDWAALS    =     17825.5958
 EELEC  =   -286716.1207  EHBOND  =         0.0000  RESTRAINT  =      1366.9807
 EAMBER (non-restraint)  =   -307667.1624
 ------------------------------------------------------------------------------

 NMR restraints: Bond =    0.000   Angle =     0.000   Torsion =    19.162
===============================================================================

 NSTEP =   108000   TIME(PS) =     233.000  TEMP(K) =   309.59  PRESS =     0.0
 Etot   =   -232912.6346  EKtot   =     72661.6562  EPtot      =   -305574.2908
 BOND   =      4932.9284  ANGLE   =     19218.1608  DIHED      =     12723.6822
 1-4 NB =      4853.6304  1-4 EEL =    -80345.1344  VDWAALS    =     17081.4034
 EELEC  =   -285455.2871  EHBOND  =         0.0000  RESTRAINT  =      1416.3255
 EAMBER (non-restraint)  =   -306990.6163
 ------------------------------------------------------------------------------

 NMR restraints: Bond =    0.000   Angle =     0.000   Torsion =    20.176
===============================================================================

 NSTEP =   109000   TIME(PS) =     234.000  TEMP(K) =   310.51  PRESS =     0.0
 Etot   =   -232629.8288  EKtot   =     72877.6406  EPtot      =   -305507.4694
 BOND   =      5042.5833  ANGLE   =     19406.8234  DIHED      =     12614.6529
 1-4 NB =      4850.2651  1-4 EEL =    -80326.6857  VDWAALS    =     17328.2670
 EELEC  =   -285818.0290  EHBOND  =         0.0000  RESTRAINT  =      1394.6536
 EAMBER (non-restraint)  =   -306902.1230
 ------------------------------------------------------------------------------

 NMR restraints: Bond =    0.000   Angle =     0.000   Torsion =    28.077
===============================================================================

 NSTEP =   110000   TIME(PS) =     235.000  TEMP(K) =   310.07  PRESS =     0.0
 Etot   =   -232976.1927  EKtot   =     72775.1562  EPtot      =   -305751.3489
 BOND   =      5042.2594  ANGLE   =     19250.2534  DIHED      =     12621.1870
 1-4 NB =      4893.2209  1-4 EEL =    -80322.9510  VDWAALS    =     17445.1211
 EELEC  =   -286085.5066  EHBOND  =         0.0000  RESTRAINT  =      1405.0669
 EAMBER (non-restraint)  =   -307156.4158
 ------------------------------------------------------------------------------

 NMR restraints: Bond =    0.000   Angle =     0.000   Torsion =    28.570
===============================================================================

 NSTEP =   111000   TIME(PS) =     236.000  TEMP(K) =   308.62  PRESS =     0.0
 Etot   =   -233012.3687  EKtot   =     72433.8828  EPtot      =   -305446.2515
 BOND   =      5047.8653  ANGLE   =     19122.1142  DIHED      =     12701.3561
 1-4 NB =      4845.9556  1-4 EEL =    -80423.6260  VDWAALS    =     17856.2230
 EELEC  =   -285982.2630  EHBOND  =         0.0000  RESTRAINT  =      1386.1234
 EAMBER (non-restraint)  =   -306832.3749
 ------------------------------------------------------------------------------

 NMR restraints: Bond =    0.000   Angle =     0.000   Torsion =    26.150
===============================================================================

 NSTEP =   112000   TIME(PS) =     237.000  TEMP(K) =   310.38  PRESS =     0.0
 Etot   =   -232771.8583  EKtot   =     72847.1406  EPtot      =   -305618.9990
 BOND   =      5039.4460  ANGLE   =     19057.3534  DIHED      =     12796.8541
 1-4 NB =      4865.4730  1-4 EEL =    -80465.8408  VDWAALS    =     17613.6386
 EELEC  =   -285966.1542  EHBOND  =         0.0000  RESTRAINT  =      1440.2309
 EAMBER (non-restraint)  =   -307059.2299
 ------------------------------------------------------------------------------

 NMR restraints: Bond =    0.000   Angle =     0.000   Torsion =    18.518
===============================================================================

 NSTEP =   113000   TIME(PS) =     238.000  TEMP(K) =   310.33  PRESS =     0.0
 Etot   =   -233079.1693  EKtot   =     72837.2344  EPtot      =   -305916.4036
 BOND   =      4977.5806  ANGLE   =     19297.3218  DIHED      =     12745.2293
 1-4 NB =      4883.2508  1-4 EEL =    -80378.1414  VDWAALS    =     17221.1224
 EELEC  =   -286090.2438  EHBOND  =         0.0000  RESTRAINT  =      1427.4766
 EAMBER (non-restraint)  =   -307343.8802
 ------------------------------------------------------------------------------

 NMR restraints: Bond =    0.000   Angle =     0.000   Torsion =    21.186
===============================================================================

 NSTEP =   114000   TIME(PS) =     239.000  TEMP(K) =   310.20  PRESS =     0.0
 Etot   =   -233378.7364  EKtot   =     72805.1172  EPtot      =   -306183.8536
 BOND   =      4955.9517  ANGLE   =     19202.8978  DIHED      =     12720.4943
 1-4 NB =      4892.5269  1-4 EEL =    -80407.6348  VDWAALS    =     17590.4204
 EELEC  =   -286543.2122  EHBOND  =         0.0000  RESTRAINT  =      1404.7023
 EAMBER (non-restraint)  =   -307588.5559
 ------------------------------------------------------------------------------

 NMR restraints: Bond =    0.000   Angle =     0.000   Torsion =    20.502
===============================================================================

 NSTEP =   115000   TIME(PS) =     240.000  TEMP(K) =   311.13  PRESS =     0.0
 Etot   =   -233117.5620  EKtot   =     73023.4297  EPtot      =   -306140.9917
 BOND   =      4953.2740  ANGLE   =     19099.2145  DIHED      =     12767.4916
 1-4 NB =      4842.9300  1-4 EEL =    -80324.4271  VDWAALS    =     17729.9555
 EELEC  =   -286620.1904  EHBOND  =         0.0000  RESTRAINT  =      1410.7603
 EAMBER (non-restraint)  =   -307551.7520
 ------------------------------------------------------------------------------

 NMR restraints: Bond =    0.000   Angle =     0.000   Torsion =    19.813
===============================================================================

 NSTEP =   116000   TIME(PS) =     241.000  TEMP(K) =   309.82  PRESS =     0.0
 Etot   =   -233311.6282  EKtot   =     72715.9375  EPtot      =   -306027.5657
 BOND   =      5110.3333  ANGLE   =     19089.7656  DIHED      =     12656.0079
 1-4 NB =      4797.7483  1-4 EEL =    -80408.9095  VDWAALS    =     17282.9198
 EELEC  =   -285995.9536  EHBOND  =         0.0000  RESTRAINT  =      1440.5225
 EAMBER (non-restraint)  =   -307468.0882
 ------------------------------------------------------------------------------

 NMR restraints: Bond =    0.000   Angle =     0.000   Torsion =    23.069
===============================================================================

 NSTEP =   117000   TIME(PS) =     242.000  TEMP(K) =   310.31  PRESS =     0.0
 Etot   =   -233174.9748  EKtot   =     72831.1484  EPtot      =   -306006.1232
 BOND   =      4910.9432  ANGLE   =     19178.8452  DIHED      =     12664.0335
 1-4 NB =      4849.1574  1-4 EEL =    -80319.8557  VDWAALS    =     17518.5728
 EELEC  =   -286261.6163  EHBOND  =         0.0000  RESTRAINT  =      1453.7967
 EAMBER (non-restraint)  =   -307459.9199
 ------------------------------------------------------------------------------

 NMR restraints: Bond =    0.000   Angle =     0.000   Torsion =    19.913
===============================================================================

 NSTEP =   118000   TIME(PS) =     243.000  TEMP(K) =   308.64  PRESS =     0.0
 Etot   =   -233481.7093  EKtot   =     72440.3203  EPtot      =   -305922.0296
 BOND   =      4974.7436  ANGLE   =     19195.2411  DIHED      =     12700.8013
 1-4 NB =      4833.7713  1-4 EEL =    -80419.5036  VDWAALS    =     17322.0658
 EELEC  =   -285925.8082  EHBOND  =         0.0000  RESTRAINT  =      1396.6591
 EAMBER (non-restraint)  =   -307318.6888
 ------------------------------------------------------------------------------

 NMR restraints: Bond =    0.000   Angle =     0.000   Torsion =    21.740
===============================================================================

 NSTEP =   119000   TIME(PS) =     244.000  TEMP(K) =   310.66  PRESS =     0.0
 Etot   =   -232837.7011  EKtot   =     72913.9219  EPtot      =   -305751.6230
 BOND   =      5005.6719  ANGLE   =     19154.4349  DIHED      =     12611.1016
 1-4 NB =      4884.6325  1-4 EEL =    -80330.8394  VDWAALS    =     17904.5626
 EELEC  =   -286394.3023  EHBOND  =         0.0000  RESTRAINT  =      1413.1153
 EAMBER (non-restraint)  =   -307164.7382
 ------------------------------------------------------------------------------

 NMR restraints: Bond =    0.000   Angle =     0.000   Torsion =    20.504
===============================================================================

 NSTEP =   120000   TIME(PS) =     245.000  TEMP(K) =   311.49  PRESS =     0.0
 Etot   =   -232707.3010  EKtot   =     73107.9609  EPtot      =   -305815.2620
 BOND   =      4947.3537  ANGLE   =     19154.1487  DIHED      =     12634.5252
 1-4 NB =      4804.4105  1-4 EEL =    -80317.6580  VDWAALS    =     17234.4207
 EELEC  =   -285746.1410  EHBOND  =         0.0000  RESTRAINT  =      1473.6781
 EAMBER (non-restraint)  =   -307288.9400
 ------------------------------------------------------------------------------

 NMR restraints: Bond =    0.000   Angle =     0.000   Torsion =    27.906
===============================================================================

 NSTEP =   121000   TIME(PS) =     246.000  TEMP(K) =   310.40  PRESS =     0.0
 Etot   =   -232871.0786  EKtot   =     72851.7188  EPtot      =   -305722.7974
 BOND   =      4949.1768  ANGLE   =     19249.5045  DIHED      =     12654.2409
 1-4 NB =      4789.4455  1-4 EEL =    -80484.6903  VDWAALS    =     17253.9672
 EELEC  =   -285586.3308  EHBOND  =         0.0000  RESTRAINT  =      1451.8888
 EAMBER (non-restraint)  =   -307174.6862
 ------------------------------------------------------------------------------

 NMR restraints: Bond =    0.000   Angle =     0.000   Torsion =    20.152
===============================================================================

 NSTEP =   122000   TIME(PS) =     247.000  TEMP(K) =   309.30  PRESS =     0.0
 Etot   =   -233540.7831  EKtot   =     72594.4844  EPtot      =   -306135.2675
 BOND   =      5053.8554  ANGLE   =     19115.9271  DIHED      =     12650.4066
 1-4 NB =      4835.0873  1-4 EEL =    -80449.3628  VDWAALS    =     17881.1615
 EELEC  =   -286685.5263  EHBOND  =         0.0000  RESTRAINT  =      1463.1837
 EAMBER (non-restraint)  =   -307598.4511
 ------------------------------------------------------------------------------

 NMR restraints: Bond =    0.000   Angle =     0.000   Torsion =    27.604
===============================================================================

 NSTEP =   123000   TIME(PS) =     248.000  TEMP(K) =   309.75  PRESS =     0.0
 Etot   =   -233551.5458  EKtot   =     72699.8281  EPtot      =   -306251.3739
 BOND   =      4970.6943  ANGLE   =     19089.0059  DIHED      =     12554.0443
 1-4 NB =      4857.6467  1-4 EEL =    -80403.2254  VDWAALS    =     17710.9638
 EELEC  =   -286468.9107  EHBOND  =         0.0000  RESTRAINT  =      1438.4071
 EAMBER (non-restraint)  =   -307689.7810
 ------------------------------------------------------------------------------

 NMR restraints: Bond =    0.000   Angle =     0.000   Torsion =    24.287
===============================================================================

 NSTEP =   124000   TIME(PS) =     249.000  TEMP(K) =   310.68  PRESS =     0.0
 Etot   =   -233291.4924  EKtot   =     72919.1172  EPtot      =   -306210.6096
 BOND   =      5033.2651  ANGLE   =     19019.8039  DIHED      =     12601.1097
 1-4 NB =      4858.8961  1-4 EEL =    -80383.5007  VDWAALS    =     17396.9076
 EELEC  =   -286100.2627  EHBOND  =         0.0000  RESTRAINT  =      1363.1714
 EAMBER (non-restraint)  =   -307573.7810
 ------------------------------------------------------------------------------

 NMR restraints: Bond =    0.000   Angle =     0.000   Torsion =    22.409
===============================================================================

 NSTEP =   125000   TIME(PS) =     250.000  TEMP(K) =   310.03  PRESS =     0.0
 Etot   =   -233004.1369  EKtot   =     72765.0391  EPtot      =   -305769.1760
 BOND   =      5011.9440  ANGLE   =     19403.3267  DIHED      =     12623.9653
 1-4 NB =      4830.0322  1-4 EEL =    -80334.7956  VDWAALS    =     17094.1621
 EELEC  =   -285763.4397  EHBOND  =         0.0000  RESTRAINT  =      1365.6289
 EAMBER (non-restraint)  =   -307134.8049
 ------------------------------------------------------------------------------

 NMR restraints: Bond =    0.000   Angle =     0.000   Torsion =    22.500
===============================================================================

      A V E R A G E S   O V E R     125 S T E P S


 NSTEP =   125000   TIME(PS) =     250.000  TEMP(K) =   310.06  PRESS =     0.0
 Etot   =   -231545.1861  EKtot   =     72774.0958  EPtot      =   -304319.2820
 BOND   =      4995.2712  ANGLE   =     19174.7924  DIHED      =     12726.2513
 1-4 NB =      4846.4834  1-4 EEL =    -80379.1398  VDWAALS    =     17122.9131
 EELEC  =   -284240.8405  EHBOND  =         0.0000  RESTRAINT  =      1434.9870
 EAMBER (non-restraint)  =   -305754.2689
 ------------------------------------------------------------------------------

 NMR restraints: Bond =    0.000   Angle =     0.000   Torsion =    22.500
===============================================================================

      R M S  F L U C T U A T I O N S


 NSTEP =   125000   TIME(PS) =     250.000  TEMP(K) =     0.76  PRESS =     0.0
 Etot   =      1540.0804  EKtot   =       177.8457  EPtot      =      1553.5670
 BOND   =        58.5401  ANGLE   =       113.8715  DIHED      =        59.5860
 1-4 NB =        29.0508  1-4 EEL =        65.4155  VDWAALS    =       473.9154
 EELEC  =      1936.1536  EHBOND  =         0.0000  RESTRAINT  =        32.6796
 EAMBER (non-restraint)  =      1520.8875
 ------------------------------------------------------------------------------


 NMR restraints on final step:

 ------------------------------------------------------------------------------


 Final Restraint Analysis for coords: step6.2_equilibration.rst7              


 Restraints, deviations, and energy contributions:    pencut =    0.10

 ------------------------------------------------------------------------------
     First atom        Last atom    curr. value target deviation  penalty
 ------------------------------------------------------------------------------
  C3   PC   305 --  C2   PC   305:  127.494  122.500    4.994    0.760 t
  C3   PC   317 --  C2   PC   317:  113.208  117.500    4.292    0.561 t
  C3   PC   335 --  C2   PC   335:  124.323  122.500    1.823    0.101 t
  C3   PC   359 --  C2   PC   359:  129.647  122.500    7.147    1.556 t
  C3   PC   362 --  C2   PC   362:  127.899  122.500    5.399    0.888 t
  C3   PC   389 --  C2   PC   389:  112.578  117.500    4.922    0.738 t
  C3   PC   398 --  C2   PC   398:  124.408  122.500    1.908    0.111 t
  C3   PC   407 --  C2   PC   407:  124.970  122.500    2.470    0.186 t
  C3   PC   419 --  C2   PC   419:  125.295  122.500    2.795    0.238 t
  C3   PC   440 --  C2   PC   440:  127.421  122.500    4.921    0.738 t
  C3   PC   479 --  C2   PC   479:  125.327  122.500    2.827    0.243 t
  C3   PC   485 --  C2   PC   485:  114.840  117.500    2.660    0.215 t
  C3   PC   494 --  C2   PC   494:  125.015  122.500    2.515    0.193 t
  C3   PC   512 --  C2   PC   512:  125.487  122.500    2.987    0.272 t
  C3   PC   530 --  C2   PC   530:  115.144  117.500    2.356    0.169 t
  C3   PC   545 --  C2   PC   545:  127.320  122.500    4.820    0.708 t
  C3   PC   551 --  C2   PC   551:  126.338  122.500    3.838    0.449 t
  C3   PC   560 --  C2   PC   560:  114.012  117.500    3.488    0.371 t
  C3   PC   566 --  C2   PC   566:  113.737  117.500    3.763    0.431 t
  C3   PC   572 --  C2   PC   572:  115.658  117.500    1.842    0.103 t
  C3   PC   587 --  C2   PC   587:  111.047  117.500    6.453    1.268 t
  C3   PC   599 --  C2   PC   599:  113.328  117.500    4.172    0.530 t
  C3   PC   614 --  C2   PC   614:  125.850  122.500    3.350    0.342 t
  C3   PC   620 --  C2   PC   620:  125.598  122.500    3.098    0.292 t
  C3   PC   662 --  C2   PC   662:  114.513  117.500    2.987    0.272 t
  C3   PC   671 --  C2   PC   671:  124.376  122.500    1.876    0.107 t
  C3   PC   686 --  C2   PC   686:  125.698  122.500    3.198    0.311 t
  C3   PC   707 --  C2   PC   707:  124.365  122.500    1.865    0.106 t
  C3   PC   710 --  C2   PC   710:  115.115  117.500    2.385    0.173 t
  C3   PC   716 --  C2   PC   716:  115.335  117.500    2.165    0.143 t
  C3   PC   734 --  C2   PC   734:  114.151  117.500    3.349    0.342 t
  C3   PC   737 --  C2   PC   737:  114.767  117.500    2.733    0.228 t
  C3   PC   755 --  C2   PC   755:  124.804  122.500    2.304    0.162 t
  C3   PC   761 --  C2   PC   761:  125.351  122.500    2.851    0.248 t
  C3   PC   764 --  C2   PC   764:  126.177  122.500    3.677    0.412 t
  C3   PC   794 --  C2   PC   794:  115.514  117.500    1.986    0.120 t
  C3   PC   797 --  C2   PC   797:  115.343  117.500    2.157    0.142 t
  C3   PC   806 --  C2   PC   806:  126.868  122.500    4.368    0.581 t
  C3   PC   809 --  C2   PC   809:  124.981  122.500    2.481    0.187 t
  C3   PC   815 --  C2   PC   815:  115.641  117.500    1.859    0.105 t
  C3   PC   857 --  C2   PC   857:  127.209  122.500    4.709    0.675 t
  C3   PC   860 --  C2   PC   860:  115.670  117.500    1.830    0.102 t
  C3   PC   878 --  C2   PC   878:  125.231  122.500    2.731    0.227 t
  C3   PC   884 --  C2   PC   884:  126.808  122.500    4.308    0.565 t
  C3   PC   902 --  C2   PC   902:  114.674  117.500    2.826    0.243 t
  C3   PC   908 --  C2   PC   908:  125.231  122.500    2.731    0.227 t
  C3   PC   938 --  C2   PC   938:  125.437  122.500    2.937    0.263 t
  C3   PC   953 --  C2   PC   953:  124.891  122.500    2.391    0.174 t
  C3   PC   971 --  C2   PC   971:  126.150  122.500    3.650    0.406 t
  C3   PC   977 --  C2   PC   977:  126.006  122.500    3.506    0.374 t
  C3   PC   995 --  C2   PC   995:  124.536  122.500    2.036    0.126 t
  C3   PC  1010 --  C2   PC  1010:  126.438  122.500    3.938    0.472 t
  C3   PC  1022 --  C2   PC  1022:  114.625  117.500    2.875    0.252 t
  C3   PC  1025 --  C2   PC  1025:  114.973  117.500    2.527    0.194 t
  C3   PC  1034 --  C2   PC  1034:  124.795  122.500    2.295    0.160 t
  C3   PC  1043 --  C2   PC  1043:  126.174  122.500    3.674    0.411 t
  C3   PC  1064 --  C2   PC  1064:  115.117  117.500    2.383    0.173 t
                                       Total torsion  penalty:     22.480
 ------------------------------------------------------------------------------
--------------------------------------------------------------------------------
   5.  TIMINGS
--------------------------------------------------------------------------------

|  NonSetup CPU Time in Major Routines:
|
|     Routine           Sec        %
|     ------------------------------
|     Nonbond          22.18    8.17
|     Bond              0.00    0.00
|     Angle             0.00    0.00
|     Dihedral          0.00    0.00
|     Shake             0.28    0.10
|     RunMD           248.79   91.65
|     Other             0.21    0.08
|     ------------------------------
|     Total           271.45

|  PME Nonbond Pairlist CPU Time:
|
|     Routine              Sec        %
|     ---------------------------------
|     Set Up Cit           0.00    0.00
|     Build List           0.00    0.00
|     ---------------------------------
|     Total                0.00    0.00

|  PME Direct Force CPU Time:
|
|     Routine              Sec        %
|     ---------------------------------
|     NonBonded Calc       0.00    0.00
|     Exclude Masked       0.00    0.00
|     Other                0.13    0.05
|     ---------------------------------
|     Total                0.13    0.05

|  PME Reciprocal Force CPU Time:
|
|     Routine              Sec        %
|     ---------------------------------
|     1D bspline           0.00    0.00
|     Grid Charges         0.00    0.00
|     Scalar Sum           0.00    0.00
|     Gradient Sum         0.00    0.00
|     FFT                  0.00    0.00
|     ---------------------------------
|     Total                0.00    0.00

|  Final Performance Info:
|     -----------------------------------------------------
|     Average timings for last   12000 steps:
|     Elapsed(s) =      26.30 Per Step(ms) =       2.19
|         ns/day =      39.42   seconds/ns =    2191.82
|
|     Average timings for all steps:
|     Elapsed(s) =     271.36 Per Step(ms) =       2.17
|         ns/day =      39.80   seconds/ns =    2170.88
|     -----------------------------------------------------

|  Setup CPU time:            1.43 seconds
|  NonSetup CPU time:       271.45 seconds
|  Total CPU time:          272.88 seconds     0.08 hours

|  Setup wall time:           2    seconds
|  NonSetup wall time:      271    seconds
|  Total wall time:         273    seconds     0.08 hours
