# Supplementary material for: Intermolecular Interactions in G Protein-Coupled Receptor Allosteric Sites at the Membrane Interface from Molecular Dynamics Simulations and Quantum Chemical Calculations
Source: J Chem Inf Model. 2022 Sep 30;62(19):4736–47. doi: 10.1021/acs.jcim.2c00788 (PMC9554917; doi:10.1021/acs.jcim.2c00788)
Supplement: Supplementary file 2 — ci2c00788_si_002.zip [file ci2c00788_si_002.zip › MD_simulations_inputs/C5aR1_MD_simulations_inputs/dmpc_6c1q/step6.3_equilibration.mdout]

          -------------------------------------------------------
          Amber 20 PMEMD                              2020
          -------------------------------------------------------

| PMEMD implementation of SANDER, Release 18

|  Compiled date/time: Tue Apr 28 02:19:54 2020
| Run on 12/09/2021 at 23:56:56

|   Executable path: /usr/local/amber20_src/bin/pmemd.cuda
| Working directory: /home/tianyiding/amber/C5ar1-6c1q-9p2-dmpc/amber
|          Hostname: Unknown
  [-O]verwriting output

File Assignments:
|   MDIN: step6.3_equilibration.mdin                                            
|  MDOUT: step6.3_equilibration.mdout                                           
| INPCRD: step6.2_equilibration.rst7                                            
|   PARM: step5_input.parm7                                                     
| RESTRT: step6.3_equilibration.rst7                                            
|   REFC: step5_input.rst7                                                      
|  MDVEL: mdvel                                                                 
|   MDEN: mden                                                                  
|  MDCRD: step6.3_equilibration.nc                                              
| MDINFO: eq03.mdinfo                                                           
|  MDFRC: mdfrc                                                                 


 Here is the input file:

A NPT simulation for common production-level simulations                       
 &cntrl                                                                        
    imin=0,        ! No minimization                                           
    irest=1,       ! This IS a restart of an old MD simulation                 
    ntx=5,         ! So our inpcrd file has velocities                         
                                                                               
    ! Temperature control                                                      
    ntt=3,         ! Langevin dynamics                                         
    gamma_ln=1.0,  ! Friction coefficient (ps^-1)                              
    temp0=310,   ! Target temperature                                          
                                                                               
    ! Potential energy control                                                 
    cut=9.0,       ! nonbonded cutoff, in angstroms                            
                                                                               
    ! MD settings                                                              
    nstlim=125000, ! 125K steps, 125 ps total                                  
    dt=0.001,      ! time step (ps)                                            
                                                                               
    ! SHAKE                                                                    
    ntc=2,         ! Constrain bonds containing hydrogen                       
    ntf=2,         ! Do not calculate forces of bonds containing hydrogen      
                                                                               
    ! Control how often information is printed                                 
    ntpr=1000,     ! Print energies every 1000 steps                           
    ntwx=5000,     ! Print coordinates every 5000 steps to the trajectory      
    ntwr=10000,    ! Print a restart file every 10K steps (can be less frequent
!   ntwv=-1,       ! Uncomment to also print velocities to trajectory          
!   ntwf=-1,       ! Uncomment to also print forces to trajectory              
    ntxo=2,        ! Write NetCDF format                                       
    ioutfm=1,      ! Write NetCDF format (always do this!)                     
                                                                               
    ! Wrap coordinates when printing them to the same unit cell                
    iwrap=0,                                                                   
                                                                               
    ! Constant pressure control.                                               
    barostat=1,    ! Berendsen barostat... change to 2 for MC                  
    ntp=3,         ! 1=isotropic, 2=anisotropic, 3=semi-isotropic w/ surften   
    pres0=1.0,     ! Target external pressure, in bar                          
    taup=1.0,                                                                  
                                                                               
    ! Constant surface tension (needed for semi-isotropic scaling). Uncomment  
    ! for this feature. csurften must be nonzero if ntp=3 above                
    csurften=3,    ! Interfaces in 1=yz plane, 2=xz plane, 3=xy plane          
    gamma_ten=0.0, ! Surface tension (dyne/cm). 0 gives pure semi-iso scaling  
    ninterface=2,  ! Number of interfaces (2 for bilayer)                      
                                                                               
    ! Restraint options                                                        
    ntr=1,         ! Positional restraints for proteins, sugars, ligands, and l
    nmropt=1,      ! Dihedral restraints for sugars and lipids                 
                                                                               
    ! Set water atom/residue names for SETTLE recognition                      
    watnam='WAT',  ! Water residues are named WAT                              
    owtnm='O',     ! Water oxygens are named O                                 
 /                                                                             
                                                                               
 &wt                                                                           
    type='END'                                                                 
 /                                                                             
DISANG=step6.3_equilibration.rest                                              
LISTIN=POUT                                                                    
LISTOUT=POUT                                                                   
&end                                                                           
Protein posres                                                                 
2.5                                                                            
RES 1 293 294 294                                                              
END                                                                            
Membrane posres                                                                
1.0                                                                            
FIND                                                                           
P31 * * PC                                                                     
SEARCH                                                                         
RES 1 25579                                                                    
END                                                                            
END                                                                            
                                                                               


Note: ig = -1. Setting random seed to    41932 based on wallclock time in 
      microseconds.
| irandom = 1, using AMBER's internal random number generator (default).
 
|--------------------- INFORMATION ----------------------
| GPU (CUDA) Version of PMEMD in use: NVIDIA GPU IN USE.
|                    Version 18.0.0
| 
|                      03/25/2018
| 
| Implementation by:
|                    Ross C. Walker     (SDSC)
|                    Scott Le Grand     (nVIDIA)
| 
| Version 18 performance extensions by:
|                    David Cerutti     (Rutgers)
| 
| Precision model in use:
|      [SPFP] - Single Precision Forces, 64-bit Fixed Point
|               Accumulation. (Default)
| 
|--------------------------------------------------------
 
|----------------- CITATION INFORMATION -----------------
|
|    When publishing work that utilized the CUDA version
|    of AMBER, please cite the following in addition to
|    the regular AMBER citations:
|
|  - Romelia Salomon-Ferrer; Andreas W. Goetz; Duncan
|    Poole; Scott Le Grand; Ross C. Walker "Routine
|    microsecond molecular dynamics simulations with
|    AMBER - Part II: Particle Mesh Ewald", J. Chem.
|    Theory Comput., 2013, 9 (9), pp3878-3888,
|    DOI: 10.1021/ct400314y.
|
|  - Andreas W. Goetz; Mark J. Williamson; Dong Xu;
|    Duncan Poole; Scott Le Grand; Ross C. Walker
|    "Routine microsecond molecular dynamics simulations
|    with AMBER - Part I: Generalized Born", J. Chem.
|    Theory Comput., 2012, 8 (5), pp1542-1555.
|
|  - Scott Le Grand; Andreas W. Goetz; Ross C. Walker
|    "SPFP: Speed without compromise - a mixed precision
|    model for GPU accelerated molecular dynamics
|    simulations.", Comp. Phys. Comm., 2013, 184
|    pp374-380, DOI: 10.1016/j.cpc.2012.09.022
|
|--------------------------------------------------------
 
|------------------- GPU DEVICE INFO --------------------
|
|            CUDA_VISIBLE_DEVICES: not set
|   CUDA Capable Devices Detected:      2
|           CUDA Device ID in use:      0
|                CUDA Device Name: NVIDIA GeForce GTX 1080 Ti
|     CUDA Device Global Mem Size:  11178 MB
| CUDA Device Num Multiprocessors:     28
|           CUDA Device Core Freq:   1.67 GHz
|
|--------------------------------------------------------
 
 
| Conditional Compilation Defines Used:
| PUBFFT
| BINTRAJ
| CUDA
| EMIL

| Largest sphere to fit in unit cell has radius =    50.067

| New format PARM file being parsed.
| Version =    1.000 Date = 12/03/21 Time = 09:45:52

| Note: 1-4 EEL scale factors are being read from the topology file.

| Note: 1-4 VDW scale factors are being read from the topology file.
| Duplicated    0 dihedrals

| Duplicated    0 dihedrals

--------------------------------------------------------------------------------
   1.  RESOURCE   USE: 
--------------------------------------------------------------------------------

 getting box info from netcdf restart file
 NATOM  =  110504 NTYPES =      33 NBONH =   95293 MBONA  =   14859
 NTHETH =   53361 MTHETA =   17964 NPHIH =   86747 MPHIA  =   53616
 NHPARM =       0 NPARM  =       0 NNB   =  306254 NRES   =   25579
 NBONA  =   14859 NTHETA =   17964 NPHIA =   53616 NUMBND =     101
 NUMANG =     216 NPTRA  =     443 NATYP =       0 NPHB   =       0
 IFBOX  =       1 NMXRS  =      78 IFCAP =       0 NEXTRA =       0
 NCOPY  =       0

| Coordinate Index Table dimensions:    20   20   23
| Direct force subcell size =     5.0067    5.0067    5.1422

     BOX TYPE: RECTILINEAR

--------------------------------------------------------------------------------
   2.  CONTROL  DATA  FOR  THE  RUN
--------------------------------------------------------------------------------

                                                                                

General flags:
     imin    =       0, nmropt  =       1

Nature and format of input:
     ntx     =       5, irest   =       1, ntrx    =       1

Nature and format of output:
     ntxo    =       2, ntpr    =    1000, ntrx    =       1, ntwr    =   10000
     iwrap   =       0, ntwx    =    5000, ntwv    =       0, ntwe    =       0
     ioutfm  =       1, ntwprt  =       0, idecomp =       0, rbornstat=      0

Potential function:
     ntf     =       2, ntb     =       2, igb     =       0, nsnb    =      25
     ipol    =       0, gbsa    =       0, iesp    =       0
     dielc   =   1.00000, cut     =   9.00000, intdiel =   1.00000

Frozen or restrained atoms:
     ibelly  =       0, ntr     =       1
     restraint_wt =   0.00000

Molecular dynamics:
     nstlim  =    125000, nscm    =         0, nrespa  =         1
     t       =   0.00000, dt      =   0.00100, vlimit  =  -1.00000

Langevin dynamics temperature regulation:
     ig      =   41932
     temp0   = 310.00000, tempi   =   0.00000, gamma_ln=   1.00000

Pressure regulation:
     ntp     =       3
     pres0   =   1.00000, comp    =  44.60000, taup    =   1.00000

Constant surface tension:
     csurften  =       3
     gamma_ten =   0.00000 ninterface =       2

SHAKE:
     ntc     =       2, jfastw  =       0
     tol     =   0.00001

NMR refinement options:
     iscale  =       0, noeskp  =       1, ipnlty  =       1, mxsub   =       1
     scalm   = 100.00000, pencut  =   0.10000, tausw   =   0.10000

| Intermolecular bonds treatment:
|     no_intermolecular_bonds =       1

| Energy averages sample interval:
|     ene_avg_sampling =    1000

Ewald parameters:
     verbose =       0, ew_type =       0, nbflag  =       1, use_pme =       1
     vdwmeth =       1, eedmeth =       1, netfrc  =       1
     Box X =  100.133   Box Y =  100.133   Box Z =  118.270
     Alpha =   90.000   Beta  =   90.000   Gamma =   90.000
     NFFT1 =  108       NFFT2 =  108       NFFT3 =  128
     Cutoff=    9.000   Tol   =0.100E-04
     Ewald Coefficient =  0.30768
     Interpolation order =    4

    LOADING THE CONSTRAINED ATOMS AS GROUPS


   5.  REFERENCE ATOM COORDINATES

                                                                                  
    ----- READING GROUP     1; TITLE:
 Protein posres                                                              

     GROUP    1 HAS HARMONIC CONSTRAINTS     2.50000
 GRP    1 RES    1 TO   293
 GRP    1 RES  294 TO   294
      Number of atoms in this group  =  4859
    ----- READING GROUP     2; TITLE:
 Membrane posres                                                             

     GROUP    2 HAS HARMONIC CONSTRAINTS     1.00000
      ALL ATOMS THAT MEET 1 OF THE FOLLOWING SPECIFICATIONS WILL BE INCLUDED IN GROUP BELOW

      GRAPH NAME  = P31   SYMBOL  = *     TREE SYMBOL  = *     RESIDUE TYPE  = PC  

 GRP    2 RES    1 TO 25579
      Number of atoms in this group  =   276
    ----- END OF GROUP READ -----

--------------------------------------------------------------------------------
   3.  ATOMIC COORDINATES AND VELOCITIES
--------------------------------------------------------------------------------

                                                                                
 begin time read from input coords =   250.000 ps


           Begin reading energy term weight changes/NMR restraints
 WEIGHT CHANGES:
                         ** No weight changes given **

 RESTRAINTS:
 Requested file redirections:
  DISANG    = step6.3_equilibration.rest
  LISTIN    = POUT
  LISTOUT   = POUT
 Restraints will be read from file: step6.3_equilibration.rest
Here are comments from the DISANG input file:

******
 C1  ( 4903)-C3  ( 4908)-C2  ( 4906)-O21 ( 4935)    NSTEP1=     0 NSTEP2=     0
R1 = 107.500 R2 = 117.500 R3 = 122.500 R4 = 132.500 RK2 =  50.000 RK3 =   50.000
 Rcurr:  120.531  Rcurr-(R2+R3)/2:    0.531  MIN(Rcurr-R2,Rcurr-R3):    0.000
******
 C1  ( 5021)-C3  ( 5026)-C2  ( 5024)-O21 ( 5053)    NSTEP1=     0 NSTEP2=     0
R1 = 107.500 R2 = 117.500 R3 = 122.500 R4 = 132.500 RK2 =  50.000 RK3 =   50.000
 Rcurr:  120.391  Rcurr-(R2+R3)/2:    0.391  MIN(Rcurr-R2,Rcurr-R3):    0.000
******
 C1  ( 5139)-C3  ( 5144)-C2  ( 5142)-O21 ( 5171)    NSTEP1=     0 NSTEP2=     0
R1 = 107.500 R2 = 117.500 R3 = 122.500 R4 = 132.500 RK2 =  50.000 RK3 =   50.000
 Rcurr:  123.255  Rcurr-(R2+R3)/2:    3.255  MIN(Rcurr-R2,Rcurr-R3):    0.755
******
 C1  ( 5257)-C3  ( 5262)-C2  ( 5260)-O21 ( 5289)    NSTEP1=     0 NSTEP2=     0
R1 = 107.500 R2 = 117.500 R3 = 122.500 R4 = 132.500 RK2 =  50.000 RK3 =   50.000
 Rcurr:  127.494  Rcurr-(R2+R3)/2:    7.494  MIN(Rcurr-R2,Rcurr-R3):    4.994
******
 C1  ( 5375)-C3  ( 5380)-C2  ( 5378)-O21 ( 5407)    NSTEP1=     0 NSTEP2=     0
R1 = 107.500 R2 = 117.500 R3 = 122.500 R4 = 132.500 RK2 =  50.000 RK3 =   50.000
 Rcurr:  115.895  Rcurr-(R2+R3)/2:    4.105  MIN(Rcurr-R2,Rcurr-R3):    1.605
******
 C1  ( 5493)-C3  ( 5498)-C2  ( 5496)-O21 ( 5525)    NSTEP1=     0 NSTEP2=     0
R1 = 107.500 R2 = 117.500 R3 = 122.500 R4 = 132.500 RK2 =  50.000 RK3 =   50.000
 Rcurr:  120.277  Rcurr-(R2+R3)/2:    0.277  MIN(Rcurr-R2,Rcurr-R3):    0.000
******
 C1  ( 5611)-C3  ( 5616)-C2  ( 5614)-O21 ( 5643)    NSTEP1=     0 NSTEP2=     0
R1 = 107.500 R2 = 117.500 R3 = 122.500 R4 = 132.500 RK2 =  50.000 RK3 =   50.000
 Rcurr:  118.699  Rcurr-(R2+R3)/2:    1.301  MIN(Rcurr-R2,Rcurr-R3):    0.000
******
 C1  ( 5729)-C3  ( 5734)-C2  ( 5732)-O21 ( 5761)    NSTEP1=     0 NSTEP2=     0
R1 = 107.500 R2 = 117.500 R3 = 122.500 R4 = 132.500 RK2 =  50.000 RK3 =   50.000
 Rcurr:  113.208  Rcurr-(R2+R3)/2:    6.792  MIN(Rcurr-R2,Rcurr-R3):    4.292
******
 C1  ( 5847)-C3  ( 5852)-C2  ( 5850)-O21 ( 5879)    NSTEP1=     0 NSTEP2=     0
R1 = 107.500 R2 = 117.500 R3 = 122.500 R4 = 132.500 RK2 =  50.000 RK3 =   50.000
 Rcurr:  117.723  Rcurr-(R2+R3)/2:    2.277  MIN(Rcurr-R2,Rcurr-R3):    0.000
******
 C1  ( 5965)-C3  ( 5970)-C2  ( 5968)-O21 ( 5997)    NSTEP1=     0 NSTEP2=     0
R1 = 107.500 R2 = 117.500 R3 = 122.500 R4 = 132.500 RK2 =  50.000 RK3 =   50.000
 Rcurr:  117.036  Rcurr-(R2+R3)/2:    2.964  MIN(Rcurr-R2,Rcurr-R3):    0.464
******
 C1  ( 6083)-C3  ( 6088)-C2  ( 6086)-O21 ( 6115)    NSTEP1=     0 NSTEP2=     0
R1 = 107.500 R2 = 117.500 R3 = 122.500 R4 = 132.500 RK2 =  50.000 RK3 =   50.000
 Rcurr:  121.098  Rcurr-(R2+R3)/2:    1.098  MIN(Rcurr-R2,Rcurr-R3):    0.000
******
 C1  ( 6201)-C3  ( 6206)-C2  ( 6204)-O21 ( 6233)    NSTEP1=     0 NSTEP2=     0
R1 = 107.500 R2 = 117.500 R3 = 122.500 R4 = 132.500 RK2 =  50.000 RK3 =   50.000
 Rcurr:  118.682  Rcurr-(R2+R3)/2:    1.318  MIN(Rcurr-R2,Rcurr-R3):    0.000
******
 C1  ( 6319)-C3  ( 6324)-C2  ( 6322)-O21 ( 6351)    NSTEP1=     0 NSTEP2=     0
R1 = 107.500 R2 = 117.500 R3 = 122.500 R4 = 132.500 RK2 =  50.000 RK3 =   50.000
 Rcurr:  116.593  Rcurr-(R2+R3)/2:    3.407  MIN(Rcurr-R2,Rcurr-R3):    0.907
******
 C1  ( 6437)-C3  ( 6442)-C2  ( 6440)-O21 ( 6469)    NSTEP1=     0 NSTEP2=     0
R1 = 107.500 R2 = 117.500 R3 = 122.500 R4 = 132.500 RK2 =  50.000 RK3 =   50.000
 Rcurr:  124.323  Rcurr-(R2+R3)/2:    4.323  MIN(Rcurr-R2,Rcurr-R3):    1.823
******
 C1  ( 6555)-C3  ( 6560)-C2  ( 6558)-O21 ( 6587)    NSTEP1=     0 NSTEP2=     0
R1 = 107.500 R2 = 117.500 R3 = 122.500 R4 = 132.500 RK2 =  50.000 RK3 =   50.000
 Rcurr:  121.127  Rcurr-(R2+R3)/2:    1.127  MIN(Rcurr-R2,Rcurr-R3):    0.000
******
 C1  ( 6673)-C3  ( 6678)-C2  ( 6676)-O21 ( 6705)    NSTEP1=     0 NSTEP2=     0
R1 = 107.500 R2 = 117.500 R3 = 122.500 R4 = 132.500 RK2 =  50.000 RK3 =   50.000
 Rcurr:  116.975  Rcurr-(R2+R3)/2:    3.025  MIN(Rcurr-R2,Rcurr-R3):    0.525
******
 C1  ( 6791)-C3  ( 6796)-C2  ( 6794)-O21 ( 6823)    NSTEP1=     0 NSTEP2=     0
R1 = 107.500 R2 = 117.500 R3 = 122.500 R4 = 132.500 RK2 =  50.000 RK3 =   50.000
 Rcurr:  116.948  Rcurr-(R2+R3)/2:    3.052  MIN(Rcurr-R2,Rcurr-R3):    0.552
******
 C1  ( 6909)-C3  ( 6914)-C2  ( 6912)-O21 ( 6941)    NSTEP1=     0 NSTEP2=     0
R1 = 107.500 R2 = 117.500 R3 = 122.500 R4 = 132.500 RK2 =  50.000 RK3 =   50.000
 Rcurr:  122.822  Rcurr-(R2+R3)/2:    2.822  MIN(Rcurr-R2,Rcurr-R3):    0.322
******
 C1  ( 7027)-C3  ( 7032)-C2  ( 7030)-O21 ( 7059)    NSTEP1=     0 NSTEP2=     0
R1 = 107.500 R2 = 117.500 R3 = 122.500 R4 = 132.500 RK2 =  50.000 RK3 =   50.000
 Rcurr:  120.592  Rcurr-(R2+R3)/2:    0.592  MIN(Rcurr-R2,Rcurr-R3):    0.000
******
 C1  ( 7145)-C3  ( 7150)-C2  ( 7148)-O21 ( 7177)    NSTEP1=     0 NSTEP2=     0
R1 = 107.500 R2 = 117.500 R3 = 122.500 R4 = 132.500 RK2 =  50.000 RK3 =   50.000
 Rcurr:  123.612  Rcurr-(R2+R3)/2:    3.612  MIN(Rcurr-R2,Rcurr-R3):    1.112
******
 C1  ( 7263)-C3  ( 7268)-C2  ( 7266)-O21 ( 7295)    NSTEP1=     0 NSTEP2=     0
R1 = 107.500 R2 = 117.500 R3 = 122.500 R4 = 132.500 RK2 =  50.000 RK3 =   50.000
 Rcurr:  119.445  Rcurr-(R2+R3)/2:    0.555  MIN(Rcurr-R2,Rcurr-R3):    0.000
******
 C1  ( 7381)-C3  ( 7386)-C2  ( 7384)-O21 ( 7413)    NSTEP1=     0 NSTEP2=     0
R1 = 107.500 R2 = 117.500 R3 = 122.500 R4 = 132.500 RK2 =  50.000 RK3 =   50.000
 Rcurr:  129.647  Rcurr-(R2+R3)/2:    9.647  MIN(Rcurr-R2,Rcurr-R3):    7.147
******
 C1  ( 7499)-C3  ( 7504)-C2  ( 7502)-O21 ( 7531)    NSTEP1=     0 NSTEP2=     0
R1 = 107.500 R2 = 117.500 R3 = 122.500 R4 = 132.500 RK2 =  50.000 RK3 =   50.000
 Rcurr:  127.899  Rcurr-(R2+R3)/2:    7.899  MIN(Rcurr-R2,Rcurr-R3):    5.399
******
 C1  ( 7617)-C3  ( 7622)-C2  ( 7620)-O21 ( 7649)    NSTEP1=     0 NSTEP2=     0
R1 = 107.500 R2 = 117.500 R3 = 122.500 R4 = 132.500 RK2 =  50.000 RK3 =   50.000
 Rcurr:  120.323  Rcurr-(R2+R3)/2:    0.323  MIN(Rcurr-R2,Rcurr-R3):    0.000
******
 C1  ( 7735)-C3  ( 7740)-C2  ( 7738)-O21 ( 7767)    NSTEP1=     0 NSTEP2=     0
R1 = 107.500 R2 = 117.500 R3 = 122.500 R4 = 132.500 RK2 =  50.000 RK3 =   50.000
 Rcurr:  118.091  Rcurr-(R2+R3)/2:    1.909  MIN(Rcurr-R2,Rcurr-R3):    0.000
******
 C1  ( 7853)-C3  ( 7858)-C2  ( 7856)-O21 ( 7885)    NSTEP1=     0 NSTEP2=     0
R1 = 107.500 R2 = 117.500 R3 = 122.500 R4 = 132.500 RK2 =  50.000 RK3 =   50.000
 Rcurr:  117.441  Rcurr-(R2+R3)/2:    2.559  MIN(Rcurr-R2,Rcurr-R3):    0.059
******
 C1  ( 7971)-C3  ( 7976)-C2  ( 7974)-O21 ( 8003)    NSTEP1=     0 NSTEP2=     0
R1 = 107.500 R2 = 117.500 R3 = 122.500 R4 = 132.500 RK2 =  50.000 RK3 =   50.000
 Rcurr:  116.336  Rcurr-(R2+R3)/2:    3.664  MIN(Rcurr-R2,Rcurr-R3):    1.164
******
 C1  ( 8089)-C3  ( 8094)-C2  ( 8092)-O21 ( 8121)    NSTEP1=     0 NSTEP2=     0
R1 = 107.500 R2 = 117.500 R3 = 122.500 R4 = 132.500 RK2 =  50.000 RK3 =   50.000
 Rcurr:  119.376  Rcurr-(R2+R3)/2:    0.624  MIN(Rcurr-R2,Rcurr-R3):    0.000
******
 C1  ( 8207)-C3  ( 8212)-C2  ( 8210)-O21 ( 8239)    NSTEP1=     0 NSTEP2=     0
R1 = 107.500 R2 = 117.500 R3 = 122.500 R4 = 132.500 RK2 =  50.000 RK3 =   50.000
 Rcurr:  118.628  Rcurr-(R2+R3)/2:    1.372  MIN(Rcurr-R2,Rcurr-R3):    0.000
******
 C1  ( 8325)-C3  ( 8330)-C2  ( 8328)-O21 ( 8357)    NSTEP1=     0 NSTEP2=     0
R1 = 107.500 R2 = 117.500 R3 = 122.500 R4 = 132.500 RK2 =  50.000 RK3 =   50.000
 Rcurr:  117.469  Rcurr-(R2+R3)/2:    2.531  MIN(Rcurr-R2,Rcurr-R3):    0.031
******
 C1  ( 8443)-C3  ( 8448)-C2  ( 8446)-O21 ( 8475)    NSTEP1=     0 NSTEP2=     0
R1 = 107.500 R2 = 117.500 R3 = 122.500 R4 = 132.500 RK2 =  50.000 RK3 =   50.000
 Rcurr:  121.627  Rcurr-(R2+R3)/2:    1.627  MIN(Rcurr-R2,Rcurr-R3):    0.000
******
 C1  ( 8561)-C3  ( 8566)-C2  ( 8564)-O21 ( 8593)    NSTEP1=     0 NSTEP2=     0
R1 = 107.500 R2 = 117.500 R3 = 122.500 R4 = 132.500 RK2 =  50.000 RK3 =   50.000
 Rcurr:  112.578  Rcurr-(R2+R3)/2:    7.422  MIN(Rcurr-R2,Rcurr-R3):    4.922
******
 C1  ( 8679)-C3  ( 8684)-C2  ( 8682)-O21 ( 8711)    NSTEP1=     0 NSTEP2=     0
R1 = 107.500 R2 = 117.500 R3 = 122.500 R4 = 132.500 RK2 =  50.000 RK3 =   50.000
 Rcurr:  118.135  Rcurr-(R2+R3)/2:    1.865  MIN(Rcurr-R2,Rcurr-R3):    0.000
******
 C1  ( 8797)-C3  ( 8802)-C2  ( 8800)-O21 ( 8829)    NSTEP1=     0 NSTEP2=     0
R1 = 107.500 R2 = 117.500 R3 = 122.500 R4 = 132.500 RK2 =  50.000 RK3 =   50.000
 Rcurr:  115.889  Rcurr-(R2+R3)/2:    4.111  MIN(Rcurr-R2,Rcurr-R3):    1.611
******
 C1  ( 8915)-C3  ( 8920)-C2  ( 8918)-O21 ( 8947)    NSTEP1=     0 NSTEP2=     0
R1 = 107.500 R2 = 117.500 R3 = 122.500 R4 = 132.500 RK2 =  50.000 RK3 =   50.000
 Rcurr:  124.408  Rcurr-(R2+R3)/2:    4.408  MIN(Rcurr-R2,Rcurr-R3):    1.908
******
 C1  ( 9033)-C3  ( 9038)-C2  ( 9036)-O21 ( 9065)    NSTEP1=     0 NSTEP2=     0
R1 = 107.500 R2 = 117.500 R3 = 122.500 R4 = 132.500 RK2 =  50.000 RK3 =   50.000
 Rcurr:  123.958  Rcurr-(R2+R3)/2:    3.958  MIN(Rcurr-R2,Rcurr-R3):    1.458
******
 C1  ( 9151)-C3  ( 9156)-C2  ( 9154)-O21 ( 9183)    NSTEP1=     0 NSTEP2=     0
R1 = 107.500 R2 = 117.500 R3 = 122.500 R4 = 132.500 RK2 =  50.000 RK3 =   50.000
 Rcurr:  122.732  Rcurr-(R2+R3)/2:    2.732  MIN(Rcurr-R2,Rcurr-R3):    0.232
******
 C1  ( 9269)-C3  ( 9274)-C2  ( 9272)-O21 ( 9301)    NSTEP1=     0 NSTEP2=     0
R1 = 107.500 R2 = 117.500 R3 = 122.500 R4 = 132.500 RK2 =  50.000 RK3 =   50.000
 Rcurr:  124.970  Rcurr-(R2+R3)/2:    4.970  MIN(Rcurr-R2,Rcurr-R3):    2.470
******
 C1  ( 9387)-C3  ( 9392)-C2  ( 9390)-O21 ( 9419)    NSTEP1=     0 NSTEP2=     0
R1 = 107.500 R2 = 117.500 R3 = 122.500 R4 = 132.500 RK2 =  50.000 RK3 =   50.000
 Rcurr:  118.703  Rcurr-(R2+R3)/2:    1.297  MIN(Rcurr-R2,Rcurr-R3):    0.000
******
 C1  ( 9505)-C3  ( 9510)-C2  ( 9508)-O21 ( 9537)    NSTEP1=     0 NSTEP2=     0
R1 = 107.500 R2 = 117.500 R3 = 122.500 R4 = 132.500 RK2 =  50.000 RK3 =   50.000
 Rcurr:  119.782  Rcurr-(R2+R3)/2:    0.218  MIN(Rcurr-R2,Rcurr-R3):    0.000
******
 C1  ( 9623)-C3  ( 9628)-C2  ( 9626)-O21 ( 9655)    NSTEP1=     0 NSTEP2=     0
R1 = 107.500 R2 = 117.500 R3 = 122.500 R4 = 132.500 RK2 =  50.000 RK3 =   50.000
 Rcurr:  116.213  Rcurr-(R2+R3)/2:    3.787  MIN(Rcurr-R2,Rcurr-R3):    1.287
******
 C1  ( 9741)-C3  ( 9746)-C2  ( 9744)-O21 ( 9773)    NSTEP1=     0 NSTEP2=     0
R1 = 107.500 R2 = 117.500 R3 = 122.500 R4 = 132.500 RK2 =  50.000 RK3 =   50.000
 Rcurr:  125.295  Rcurr-(R2+R3)/2:    5.295  MIN(Rcurr-R2,Rcurr-R3):    2.795
******
 C1  ( 9859)-C3  ( 9864)-C2  ( 9862)-O21 ( 9891)    NSTEP1=     0 NSTEP2=     0
R1 = 107.500 R2 = 117.500 R3 = 122.500 R4 = 132.500 RK2 =  50.000 RK3 =   50.000
 Rcurr:  118.099  Rcurr-(R2+R3)/2:    1.901  MIN(Rcurr-R2,Rcurr-R3):    0.000
******
 C1  ( 9977)-C3  ( 9982)-C2  ( 9980)-O21 (10009)    NSTEP1=     0 NSTEP2=     0
R1 = 107.500 R2 = 117.500 R3 = 122.500 R4 = 132.500 RK2 =  50.000 RK3 =   50.000
 Rcurr:  120.587  Rcurr-(R2+R3)/2:    0.587  MIN(Rcurr-R2,Rcurr-R3):    0.000
******
 C1  (10095)-C3  (10100)-C2  (10098)-O21 (10127)    NSTEP1=     0 NSTEP2=     0
R1 = 107.500 R2 = 117.500 R3 = 122.500 R4 = 132.500 RK2 =  50.000 RK3 =   50.000
 Rcurr:  121.916  Rcurr-(R2+R3)/2:    1.916  MIN(Rcurr-R2,Rcurr-R3):    0.000
******
 C1  (10213)-C3  (10218)-C2  (10216)-O21 (10245)    NSTEP1=     0 NSTEP2=     0
R1 = 107.500 R2 = 117.500 R3 = 122.500 R4 = 132.500 RK2 =  50.000 RK3 =   50.000
 Rcurr:  119.566  Rcurr-(R2+R3)/2:    0.434  MIN(Rcurr-R2,Rcurr-R3):    0.000
******
 C1  (10331)-C3  (10336)-C2  (10334)-O21 (10363)    NSTEP1=     0 NSTEP2=     0
R1 = 107.500 R2 = 117.500 R3 = 122.500 R4 = 132.500 RK2 =  50.000 RK3 =   50.000
 Rcurr:  118.234  Rcurr-(R2+R3)/2:    1.766  MIN(Rcurr-R2,Rcurr-R3):    0.000
******
 C1  (10449)-C3  (10454)-C2  (10452)-O21 (10481)    NSTEP1=     0 NSTEP2=     0
R1 = 107.500 R2 = 117.500 R3 = 122.500 R4 = 132.500 RK2 =  50.000 RK3 =   50.000
 Rcurr:  120.683  Rcurr-(R2+R3)/2:    0.683  MIN(Rcurr-R2,Rcurr-R3):    0.000
******
 C1  (10567)-C3  (10572)-C2  (10570)-O21 (10599)    NSTEP1=     0 NSTEP2=     0
R1 = 107.500 R2 = 117.500 R3 = 122.500 R4 = 132.500 RK2 =  50.000 RK3 =   50.000
 Rcurr:  127.421  Rcurr-(R2+R3)/2:    7.421  MIN(Rcurr-R2,Rcurr-R3):    4.921
******
 C1  (10685)-C3  (10690)-C2  (10688)-O21 (10717)    NSTEP1=     0 NSTEP2=     0
R1 = 107.500 R2 = 117.500 R3 = 122.500 R4 = 132.500 RK2 =  50.000 RK3 =   50.000
 Rcurr:  116.121  Rcurr-(R2+R3)/2:    3.879  MIN(Rcurr-R2,Rcurr-R3):    1.379
******
 C1  (10803)-C3  (10808)-C2  (10806)-O21 (10835)    NSTEP1=     0 NSTEP2=     0
R1 = 107.500 R2 = 117.500 R3 = 122.500 R4 = 132.500 RK2 =  50.000 RK3 =   50.000
 Rcurr:  116.723  Rcurr-(R2+R3)/2:    3.277  MIN(Rcurr-R2,Rcurr-R3):    0.777
******
 C1  (10921)-C3  (10926)-C2  (10924)-O21 (10953)    NSTEP1=     0 NSTEP2=     0
R1 = 107.500 R2 = 117.500 R3 = 122.500 R4 = 132.500 RK2 =  50.000 RK3 =   50.000
 Rcurr:  121.698  Rcurr-(R2+R3)/2:    1.698  MIN(Rcurr-R2,Rcurr-R3):    0.000
******
 C1  (11039)-C3  (11044)-C2  (11042)-O21 (11071)    NSTEP1=     0 NSTEP2=     0
R1 = 107.500 R2 = 117.500 R3 = 122.500 R4 = 132.500 RK2 =  50.000 RK3 =   50.000
 Rcurr:  124.123  Rcurr-(R2+R3)/2:    4.123  MIN(Rcurr-R2,Rcurr-R3):    1.623
******
 C1  (11157)-C3  (11162)-C2  (11160)-O21 (11189)    NSTEP1=     0 NSTEP2=     0
R1 = 107.500 R2 = 117.500 R3 = 122.500 R4 = 132.500 RK2 =  50.000 RK3 =   50.000
 Rcurr:  122.040  Rcurr-(R2+R3)/2:    2.040  MIN(Rcurr-R2,Rcurr-R3):    0.000
******
 C1  (11275)-C3  (11280)-C2  (11278)-O21 (11307)    NSTEP1=     0 NSTEP2=     0
R1 = 107.500 R2 = 117.500 R3 = 122.500 R4 = 132.500 RK2 =  50.000 RK3 =   50.000
 Rcurr:  117.989  Rcurr-(R2+R3)/2:    2.011  MIN(Rcurr-R2,Rcurr-R3):    0.000
******
 C1  (11393)-C3  (11398)-C2  (11396)-O21 (11425)    NSTEP1=     0 NSTEP2=     0
R1 = 107.500 R2 = 117.500 R3 = 122.500 R4 = 132.500 RK2 =  50.000 RK3 =   50.000
 Rcurr:  117.082  Rcurr-(R2+R3)/2:    2.918  MIN(Rcurr-R2,Rcurr-R3):    0.418
******
 C1  (11511)-C3  (11516)-C2  (11514)-O21 (11543)    NSTEP1=     0 NSTEP2=     0
R1 = 107.500 R2 = 117.500 R3 = 122.500 R4 = 132.500 RK2 =  50.000 RK3 =   50.000
 Rcurr:  120.408  Rcurr-(R2+R3)/2:    0.408  MIN(Rcurr-R2,Rcurr-R3):    0.000
******
 C1  (11629)-C3  (11634)-C2  (11632)-O21 (11661)    NSTEP1=     0 NSTEP2=     0
R1 = 107.500 R2 = 117.500 R3 = 122.500 R4 = 132.500 RK2 =  50.000 RK3 =   50.000
 Rcurr:  119.523  Rcurr-(R2+R3)/2:    0.477  MIN(Rcurr-R2,Rcurr-R3):    0.000
******
 C1  (11747)-C3  (11752)-C2  (11750)-O21 (11779)    NSTEP1=     0 NSTEP2=     0
R1 = 107.500 R2 = 117.500 R3 = 122.500 R4 = 132.500 RK2 =  50.000 RK3 =   50.000
 Rcurr:  120.966  Rcurr-(R2+R3)/2:    0.966  MIN(Rcurr-R2,Rcurr-R3):    0.000
******
 C1  (11865)-C3  (11870)-C2  (11868)-O21 (11897)    NSTEP1=     0 NSTEP2=     0
R1 = 107.500 R2 = 117.500 R3 = 122.500 R4 = 132.500 RK2 =  50.000 RK3 =   50.000
 Rcurr:  117.336  Rcurr-(R2+R3)/2:    2.664  MIN(Rcurr-R2,Rcurr-R3):    0.164
******
 C1  (11983)-C3  (11988)-C2  (11986)-O21 (12015)    NSTEP1=     0 NSTEP2=     0
R1 = 107.500 R2 = 117.500 R3 = 122.500 R4 = 132.500 RK2 =  50.000 RK3 =   50.000
 Rcurr:  121.279  Rcurr-(R2+R3)/2:    1.279  MIN(Rcurr-R2,Rcurr-R3):    0.000
******
 C1  (12101)-C3  (12106)-C2  (12104)-O21 (12133)    NSTEP1=     0 NSTEP2=     0
R1 = 107.500 R2 = 117.500 R3 = 122.500 R4 = 132.500 RK2 =  50.000 RK3 =   50.000
 Rcurr:  125.327  Rcurr-(R2+R3)/2:    5.327  MIN(Rcurr-R2,Rcurr-R3):    2.827
******
 C1  (12219)-C3  (12224)-C2  (12222)-O21 (12251)    NSTEP1=     0 NSTEP2=     0
R1 = 107.500 R2 = 117.500 R3 = 122.500 R4 = 132.500 RK2 =  50.000 RK3 =   50.000
 Rcurr:  123.017  Rcurr-(R2+R3)/2:    3.017  MIN(Rcurr-R2,Rcurr-R3):    0.517
******
 C1  (12337)-C3  (12342)-C2  (12340)-O21 (12369)    NSTEP1=     0 NSTEP2=     0
R1 = 107.500 R2 = 117.500 R3 = 122.500 R4 = 132.500 RK2 =  50.000 RK3 =   50.000
 Rcurr:  114.840  Rcurr-(R2+R3)/2:    5.160  MIN(Rcurr-R2,Rcurr-R3):    2.660
******
 C1  (12455)-C3  (12460)-C2  (12458)-O21 (12487)    NSTEP1=     0 NSTEP2=     0
R1 = 107.500 R2 = 117.500 R3 = 122.500 R4 = 132.500 RK2 =  50.000 RK3 =   50.000
 Rcurr:  120.312  Rcurr-(R2+R3)/2:    0.312  MIN(Rcurr-R2,Rcurr-R3):    0.000
******
 C1  (12573)-C3  (12578)-C2  (12576)-O21 (12605)    NSTEP1=     0 NSTEP2=     0
R1 = 107.500 R2 = 117.500 R3 = 122.500 R4 = 132.500 RK2 =  50.000 RK3 =   50.000
 Rcurr:  117.531  Rcurr-(R2+R3)/2:    2.469  MIN(Rcurr-R2,Rcurr-R3):    0.000
******
 C1  (12691)-C3  (12696)-C2  (12694)-O21 (12723)    NSTEP1=     0 NSTEP2=     0
R1 = 107.500 R2 = 117.500 R3 = 122.500 R4 = 132.500 RK2 =  50.000 RK3 =   50.000
 Rcurr:  125.015  Rcurr-(R2+R3)/2:    5.015  MIN(Rcurr-R2,Rcurr-R3):    2.515
******
 C1  (12809)-C3  (12814)-C2  (12812)-O21 (12841)    NSTEP1=     0 NSTEP2=     0
R1 = 107.500 R2 = 117.500 R3 = 122.500 R4 = 132.500 RK2 =  50.000 RK3 =   50.000
 Rcurr:  116.390  Rcurr-(R2+R3)/2:    3.610  MIN(Rcurr-R2,Rcurr-R3):    1.110
******
 C1  (12927)-C3  (12932)-C2  (12930)-O21 (12959)    NSTEP1=     0 NSTEP2=     0
R1 = 107.500 R2 = 117.500 R3 = 122.500 R4 = 132.500 RK2 =  50.000 RK3 =   50.000
 Rcurr:  117.602  Rcurr-(R2+R3)/2:    2.398  MIN(Rcurr-R2,Rcurr-R3):    0.000
******
 C1  (13045)-C3  (13050)-C2  (13048)-O21 (13077)    NSTEP1=     0 NSTEP2=     0
R1 = 107.500 R2 = 117.500 R3 = 122.500 R4 = 132.500 RK2 =  50.000 RK3 =   50.000
 Rcurr:  123.745  Rcurr-(R2+R3)/2:    3.745  MIN(Rcurr-R2,Rcurr-R3):    1.245
******
 C1  (13163)-C3  (13168)-C2  (13166)-O21 (13195)    NSTEP1=     0 NSTEP2=     0
R1 = 107.500 R2 = 117.500 R3 = 122.500 R4 = 132.500 RK2 =  50.000 RK3 =   50.000
 Rcurr:  120.630  Rcurr-(R2+R3)/2:    0.630  MIN(Rcurr-R2,Rcurr-R3):    0.000
******
 C1  (13281)-C3  (13286)-C2  (13284)-O21 (13313)    NSTEP1=     0 NSTEP2=     0
R1 = 107.500 R2 = 117.500 R3 = 122.500 R4 = 132.500 RK2 =  50.000 RK3 =   50.000
 Rcurr:  123.657  Rcurr-(R2+R3)/2:    3.657  MIN(Rcurr-R2,Rcurr-R3):    1.157
******
 C1  (13399)-C3  (13404)-C2  (13402)-O21 (13431)    NSTEP1=     0 NSTEP2=     0
R1 = 107.500 R2 = 117.500 R3 = 122.500 R4 = 132.500 RK2 =  50.000 RK3 =   50.000
 Rcurr:  125.487  Rcurr-(R2+R3)/2:    5.487  MIN(Rcurr-R2,Rcurr-R3):    2.987
******
 C1  (13517)-C3  (13522)-C2  (13520)-O21 (13549)    NSTEP1=     0 NSTEP2=     0
R1 = 107.500 R2 = 117.500 R3 = 122.500 R4 = 132.500 RK2 =  50.000 RK3 =   50.000
 Rcurr:  116.688  Rcurr-(R2+R3)/2:    3.312  MIN(Rcurr-R2,Rcurr-R3):    0.812
******
 C1  (13635)-C3  (13640)-C2  (13638)-O21 (13667)    NSTEP1=     0 NSTEP2=     0
R1 = 107.500 R2 = 117.500 R3 = 122.500 R4 = 132.500 RK2 =  50.000 RK3 =   50.000
 Rcurr:  120.264  Rcurr-(R2+R3)/2:    0.264  MIN(Rcurr-R2,Rcurr-R3):    0.000
******
 C1  (13753)-C3  (13758)-C2  (13756)-O21 (13785)    NSTEP1=     0 NSTEP2=     0
R1 = 107.500 R2 = 117.500 R3 = 122.500 R4 = 132.500 RK2 =  50.000 RK3 =   50.000
 Rcurr:  121.692  Rcurr-(R2+R3)/2:    1.692  MIN(Rcurr-R2,Rcurr-R3):    0.000
******
 C1  (13871)-C3  (13876)-C2  (13874)-O21 (13903)    NSTEP1=     0 NSTEP2=     0
R1 = 107.500 R2 = 117.500 R3 = 122.500 R4 = 132.500 RK2 =  50.000 RK3 =   50.000
 Rcurr:  119.687  Rcurr-(R2+R3)/2:    0.313  MIN(Rcurr-R2,Rcurr-R3):    0.000
******
 C1  (13989)-C3  (13994)-C2  (13992)-O21 (14021)    NSTEP1=     0 NSTEP2=     0
R1 = 107.500 R2 = 117.500 R3 = 122.500 R4 = 132.500 RK2 =  50.000 RK3 =   50.000
 Rcurr:  116.877  Rcurr-(R2+R3)/2:    3.123  MIN(Rcurr-R2,Rcurr-R3):    0.623
******
 C1  (14107)-C3  (14112)-C2  (14110)-O21 (14139)    NSTEP1=     0 NSTEP2=     0
R1 = 107.500 R2 = 117.500 R3 = 122.500 R4 = 132.500 RK2 =  50.000 RK3 =   50.000
 Rcurr:  115.144  Rcurr-(R2+R3)/2:    4.856  MIN(Rcurr-R2,Rcurr-R3):    2.356
******
 C1  (14225)-C3  (14230)-C2  (14228)-O21 (14257)    NSTEP1=     0 NSTEP2=     0
R1 = 107.500 R2 = 117.500 R3 = 122.500 R4 = 132.500 RK2 =  50.000 RK3 =   50.000
 Rcurr:  118.140  Rcurr-(R2+R3)/2:    1.860  MIN(Rcurr-R2,Rcurr-R3):    0.000
******
 C1  (14343)-C3  (14348)-C2  (14346)-O21 (14375)    NSTEP1=     0 NSTEP2=     0
R1 = 107.500 R2 = 117.500 R3 = 122.500 R4 = 132.500 RK2 =  50.000 RK3 =   50.000
 Rcurr:  120.728  Rcurr-(R2+R3)/2:    0.728  MIN(Rcurr-R2,Rcurr-R3):    0.000
******
 C1  (14461)-C3  (14466)-C2  (14464)-O21 (14493)    NSTEP1=     0 NSTEP2=     0
R1 = 107.500 R2 = 117.500 R3 = 122.500 R4 = 132.500 RK2 =  50.000 RK3 =   50.000
 Rcurr:  121.799  Rcurr-(R2+R3)/2:    1.799  MIN(Rcurr-R2,Rcurr-R3):    0.000
******
 C1  (14579)-C3  (14584)-C2  (14582)-O21 (14611)    NSTEP1=     0 NSTEP2=     0
R1 = 107.500 R2 = 117.500 R3 = 122.500 R4 = 132.500 RK2 =  50.000 RK3 =   50.000
 Rcurr:  116.666  Rcurr-(R2+R3)/2:    3.334  MIN(Rcurr-R2,Rcurr-R3):    0.834
******
 C1  (14697)-C3  (14702)-C2  (14700)-O21 (14729)    NSTEP1=     0 NSTEP2=     0
R1 = 107.500 R2 = 117.500 R3 = 122.500 R4 = 132.500 RK2 =  50.000 RK3 =   50.000
 Rcurr:  127.320  Rcurr-(R2+R3)/2:    7.320  MIN(Rcurr-R2,Rcurr-R3):    4.820
******
 C1  (14815)-C3  (14820)-C2  (14818)-O21 (14847)    NSTEP1=     0 NSTEP2=     0
R1 = 107.500 R2 = 117.500 R3 = 122.500 R4 = 132.500 RK2 =  50.000 RK3 =   50.000
 Rcurr:  117.758  Rcurr-(R2+R3)/2:    2.242  MIN(Rcurr-R2,Rcurr-R3):    0.000
******
 C1  (14933)-C3  (14938)-C2  (14936)-O21 (14965)    NSTEP1=     0 NSTEP2=     0
R1 = 107.500 R2 = 117.500 R3 = 122.500 R4 = 132.500 RK2 =  50.000 RK3 =   50.000
 Rcurr:  126.338  Rcurr-(R2+R3)/2:    6.338  MIN(Rcurr-R2,Rcurr-R3):    3.838
******
 C1  (15051)-C3  (15056)-C2  (15054)-O21 (15083)    NSTEP1=     0 NSTEP2=     0
R1 = 107.500 R2 = 117.500 R3 = 122.500 R4 = 132.500 RK2 =  50.000 RK3 =   50.000
 Rcurr:  122.668  Rcurr-(R2+R3)/2:    2.668  MIN(Rcurr-R2,Rcurr-R3):    0.168
******
 C1  (15169)-C3  (15174)-C2  (15172)-O21 (15201)    NSTEP1=     0 NSTEP2=     0
R1 = 107.500 R2 = 117.500 R3 = 122.500 R4 = 132.500 RK2 =  50.000 RK3 =   50.000
 Rcurr:  123.033  Rcurr-(R2+R3)/2:    3.033  MIN(Rcurr-R2,Rcurr-R3):    0.533
******
 C1  (15287)-C3  (15292)-C2  (15290)-O21 (15319)    NSTEP1=     0 NSTEP2=     0
R1 = 107.500 R2 = 117.500 R3 = 122.500 R4 = 132.500 RK2 =  50.000 RK3 =   50.000
 Rcurr:  114.012  Rcurr-(R2+R3)/2:    5.988  MIN(Rcurr-R2,Rcurr-R3):    3.488
******
 C1  (15405)-C3  (15410)-C2  (15408)-O21 (15437)    NSTEP1=     0 NSTEP2=     0
R1 = 107.500 R2 = 117.500 R3 = 122.500 R4 = 132.500 RK2 =  50.000 RK3 =   50.000
 Rcurr:  118.006  Rcurr-(R2+R3)/2:    1.994  MIN(Rcurr-R2,Rcurr-R3):    0.000
******
 C1  (15523)-C3  (15528)-C2  (15526)-O21 (15555)    NSTEP1=     0 NSTEP2=     0
R1 = 107.500 R2 = 117.500 R3 = 122.500 R4 = 132.500 RK2 =  50.000 RK3 =   50.000
 Rcurr:  113.737  Rcurr-(R2+R3)/2:    6.263  MIN(Rcurr-R2,Rcurr-R3):    3.763
******
 C1  (15641)-C3  (15646)-C2  (15644)-O21 (15673)    NSTEP1=     0 NSTEP2=     0
R1 = 107.500 R2 = 117.500 R3 = 122.500 R4 = 132.500 RK2 =  50.000 RK3 =   50.000
 Rcurr:  120.483  Rcurr-(R2+R3)/2:    0.483  MIN(Rcurr-R2,Rcurr-R3):    0.000
******
 C1  (15759)-C3  (15764)-C2  (15762)-O21 (15791)    NSTEP1=     0 NSTEP2=     0
R1 = 107.500 R2 = 117.500 R3 = 122.500 R4 = 132.500 RK2 =  50.000 RK3 =   50.000
 Rcurr:  115.658  Rcurr-(R2+R3)/2:    4.342  MIN(Rcurr-R2,Rcurr-R3):    1.842
******
 C1  (15877)-C3  (15882)-C2  (15880)-O21 (15909)    NSTEP1=     0 NSTEP2=     0
R1 = 107.500 R2 = 117.500 R3 = 122.500 R4 = 132.500 RK2 =  50.000 RK3 =   50.000
 Rcurr:  118.702  Rcurr-(R2+R3)/2:    1.298  MIN(Rcurr-R2,Rcurr-R3):    0.000
******
 C1  (15995)-C3  (16000)-C2  (15998)-O21 (16027)    NSTEP1=     0 NSTEP2=     0
R1 = 107.500 R2 = 117.500 R3 = 122.500 R4 = 132.500 RK2 =  50.000 RK3 =   50.000
 Rcurr:  117.728  Rcurr-(R2+R3)/2:    2.272  MIN(Rcurr-R2,Rcurr-R3):    0.000
******
 C1  (16113)-C3  (16118)-C2  (16116)-O21 (16145)    NSTEP1=     0 NSTEP2=     0
R1 = 107.500 R2 = 117.500 R3 = 122.500 R4 = 132.500 RK2 =  50.000 RK3 =   50.000
 Rcurr:  122.658  Rcurr-(R2+R3)/2:    2.658  MIN(Rcurr-R2,Rcurr-R3):    0.158
******
 C1  (16231)-C3  (16236)-C2  (16234)-O21 (16263)    NSTEP1=     0 NSTEP2=     0
R1 = 107.500 R2 = 117.500 R3 = 122.500 R4 = 132.500 RK2 =  50.000 RK3 =   50.000
 Rcurr:  118.053  Rcurr-(R2+R3)/2:    1.947  MIN(Rcurr-R2,Rcurr-R3):    0.000
******
 C1  (16349)-C3  (16354)-C2  (16352)-O21 (16381)    NSTEP1=     0 NSTEP2=     0
R1 = 107.500 R2 = 117.500 R3 = 122.500 R4 = 132.500 RK2 =  50.000 RK3 =   50.000
 Rcurr:  111.047  Rcurr-(R2+R3)/2:    8.953  MIN(Rcurr-R2,Rcurr-R3):    6.453
******
 C1  (16467)-C3  (16472)-C2  (16470)-O21 (16499)    NSTEP1=     0 NSTEP2=     0
R1 = 107.500 R2 = 117.500 R3 = 122.500 R4 = 132.500 RK2 =  50.000 RK3 =   50.000
 Rcurr:  121.419  Rcurr-(R2+R3)/2:    1.419  MIN(Rcurr-R2,Rcurr-R3):    0.000
******
 C1  (16585)-C3  (16590)-C2  (16588)-O21 (16617)    NSTEP1=     0 NSTEP2=     0
R1 = 107.500 R2 = 117.500 R3 = 122.500 R4 = 132.500 RK2 =  50.000 RK3 =   50.000
 Rcurr:  118.047  Rcurr-(R2+R3)/2:    1.953  MIN(Rcurr-R2,Rcurr-R3):    0.000
******
 C1  (16703)-C3  (16708)-C2  (16706)-O21 (16735)    NSTEP1=     0 NSTEP2=     0
R1 = 107.500 R2 = 117.500 R3 = 122.500 R4 = 132.500 RK2 =  50.000 RK3 =   50.000
 Rcurr:  119.122  Rcurr-(R2+R3)/2:    0.878  MIN(Rcurr-R2,Rcurr-R3):    0.000
******
 C1  (16821)-C3  (16826)-C2  (16824)-O21 (16853)    NSTEP1=     0 NSTEP2=     0
R1 = 107.500 R2 = 117.500 R3 = 122.500 R4 = 132.500 RK2 =  50.000 RK3 =   50.000
 Rcurr:  113.328  Rcurr-(R2+R3)/2:    6.672  MIN(Rcurr-R2,Rcurr-R3):    4.172
******
 C1  (16939)-C3  (16944)-C2  (16942)-O21 (16971)    NSTEP1=     0 NSTEP2=     0
R1 = 107.500 R2 = 117.500 R3 = 122.500 R4 = 132.500 RK2 =  50.000 RK3 =   50.000
 Rcurr:  122.970  Rcurr-(R2+R3)/2:    2.970  MIN(Rcurr-R2,Rcurr-R3):    0.470
******
 C1  (17057)-C3  (17062)-C2  (17060)-O21 (17089)    NSTEP1=     0 NSTEP2=     0
R1 = 107.500 R2 = 117.500 R3 = 122.500 R4 = 132.500 RK2 =  50.000 RK3 =   50.000
 Rcurr:  122.437  Rcurr-(R2+R3)/2:    2.437  MIN(Rcurr-R2,Rcurr-R3):    0.000
******
 C1  (17175)-C3  (17180)-C2  (17178)-O21 (17207)    NSTEP1=     0 NSTEP2=     0
R1 = 107.500 R2 = 117.500 R3 = 122.500 R4 = 132.500 RK2 =  50.000 RK3 =   50.000
 Rcurr:  119.096  Rcurr-(R2+R3)/2:    0.904  MIN(Rcurr-R2,Rcurr-R3):    0.000
******
 C1  (17293)-C3  (17298)-C2  (17296)-O21 (17325)    NSTEP1=     0 NSTEP2=     0
R1 = 107.500 R2 = 117.500 R3 = 122.500 R4 = 132.500 RK2 =  50.000 RK3 =   50.000
 Rcurr:  120.477  Rcurr-(R2+R3)/2:    0.477  MIN(Rcurr-R2,Rcurr-R3):    0.000
******
 C1  (17411)-C3  (17416)-C2  (17414)-O21 (17443)    NSTEP1=     0 NSTEP2=     0
R1 = 107.500 R2 = 117.500 R3 = 122.500 R4 = 132.500 RK2 =  50.000 RK3 =   50.000
 Rcurr:  125.850  Rcurr-(R2+R3)/2:    5.850  MIN(Rcurr-R2,Rcurr-R3):    3.350
******
 C1  (17529)-C3  (17534)-C2  (17532)-O21 (17561)    NSTEP1=     0 NSTEP2=     0
R1 = 107.500 R2 = 117.500 R3 = 122.500 R4 = 132.500 RK2 =  50.000 RK3 =   50.000
 Rcurr:  119.471  Rcurr-(R2+R3)/2:    0.529  MIN(Rcurr-R2,Rcurr-R3):    0.000
******
 C1  (17647)-C3  (17652)-C2  (17650)-O21 (17679)    NSTEP1=     0 NSTEP2=     0
R1 = 107.500 R2 = 117.500 R3 = 122.500 R4 = 132.500 RK2 =  50.000 RK3 =   50.000
 Rcurr:  125.598  Rcurr-(R2+R3)/2:    5.598  MIN(Rcurr-R2,Rcurr-R3):    3.098
******
 C1  (17765)-C3  (17770)-C2  (17768)-O21 (17797)    NSTEP1=     0 NSTEP2=     0
R1 = 107.500 R2 = 117.500 R3 = 122.500 R4 = 132.500 RK2 =  50.000 RK3 =   50.000
 Rcurr:  119.919  Rcurr-(R2+R3)/2:    0.081  MIN(Rcurr-R2,Rcurr-R3):    0.000
******
 C1  (17883)-C3  (17888)-C2  (17886)-O21 (17915)    NSTEP1=     0 NSTEP2=     0
R1 = 107.500 R2 = 117.500 R3 = 122.500 R4 = 132.500 RK2 =  50.000 RK3 =   50.000
 Rcurr:  121.496  Rcurr-(R2+R3)/2:    1.496  MIN(Rcurr-R2,Rcurr-R3):    0.000
******
 C1  (18001)-C3  (18006)-C2  (18004)-O21 (18033)    NSTEP1=     0 NSTEP2=     0
R1 = 107.500 R2 = 117.500 R3 = 122.500 R4 = 132.500 RK2 =  50.000 RK3 =   50.000
 Rcurr:  119.346  Rcurr-(R2+R3)/2:    0.654  MIN(Rcurr-R2,Rcurr-R3):    0.000
******
 C1  (18119)-C3  (18124)-C2  (18122)-O21 (18151)    NSTEP1=     0 NSTEP2=     0
R1 = 107.500 R2 = 117.500 R3 = 122.500 R4 = 132.500 RK2 =  50.000 RK3 =   50.000
 Rcurr:  120.174  Rcurr-(R2+R3)/2:    0.174  MIN(Rcurr-R2,Rcurr-R3):    0.000
******
 C1  (18237)-C3  (18242)-C2  (18240)-O21 (18269)    NSTEP1=     0 NSTEP2=     0
R1 = 107.500 R2 = 117.500 R3 = 122.500 R4 = 132.500 RK2 =  50.000 RK3 =   50.000
 Rcurr:  121.262  Rcurr-(R2+R3)/2:    1.262  MIN(Rcurr-R2,Rcurr-R3):    0.000
******
 C1  (18355)-C3  (18360)-C2  (18358)-O21 (18387)    NSTEP1=     0 NSTEP2=     0
R1 = 107.500 R2 = 117.500 R3 = 122.500 R4 = 132.500 RK2 =  50.000 RK3 =   50.000
 Rcurr:  120.564  Rcurr-(R2+R3)/2:    0.564  MIN(Rcurr-R2,Rcurr-R3):    0.000
******
 C1  (18473)-C3  (18478)-C2  (18476)-O21 (18505)    NSTEP1=     0 NSTEP2=     0
R1 = 107.500 R2 = 117.500 R3 = 122.500 R4 = 132.500 RK2 =  50.000 RK3 =   50.000
 Rcurr:  122.838  Rcurr-(R2+R3)/2:    2.838  MIN(Rcurr-R2,Rcurr-R3):    0.338
******
 C1  (18591)-C3  (18596)-C2  (18594)-O21 (18623)    NSTEP1=     0 NSTEP2=     0
R1 = 107.500 R2 = 117.500 R3 = 122.500 R4 = 132.500 RK2 =  50.000 RK3 =   50.000
 Rcurr:  117.496  Rcurr-(R2+R3)/2:    2.504  MIN(Rcurr-R2,Rcurr-R3):    0.004
******
 C1  (18709)-C3  (18714)-C2  (18712)-O21 (18741)    NSTEP1=     0 NSTEP2=     0
R1 = 107.500 R2 = 117.500 R3 = 122.500 R4 = 132.500 RK2 =  50.000 RK3 =   50.000
 Rcurr:  117.943  Rcurr-(R2+R3)/2:    2.057  MIN(Rcurr-R2,Rcurr-R3):    0.000
******
 C1  (18827)-C3  (18832)-C2  (18830)-O21 (18859)    NSTEP1=     0 NSTEP2=     0
R1 = 107.500 R2 = 117.500 R3 = 122.500 R4 = 132.500 RK2 =  50.000 RK3 =   50.000
 Rcurr:  123.567  Rcurr-(R2+R3)/2:    3.567  MIN(Rcurr-R2,Rcurr-R3):    1.067
******
 C1  (18945)-C3  (18950)-C2  (18948)-O21 (18977)    NSTEP1=     0 NSTEP2=     0
R1 = 107.500 R2 = 117.500 R3 = 122.500 R4 = 132.500 RK2 =  50.000 RK3 =   50.000
 Rcurr:  120.836  Rcurr-(R2+R3)/2:    0.836  MIN(Rcurr-R2,Rcurr-R3):    0.000
******
 C1  (19063)-C3  (19068)-C2  (19066)-O21 (19095)    NSTEP1=     0 NSTEP2=     0
R1 = 107.500 R2 = 117.500 R3 = 122.500 R4 = 132.500 RK2 =  50.000 RK3 =   50.000
 Rcurr:  119.029  Rcurr-(R2+R3)/2:    0.971  MIN(Rcurr-R2,Rcurr-R3):    0.000
******
 C1  (19181)-C3  (19186)-C2  (19184)-O21 (19213)    NSTEP1=     0 NSTEP2=     0
R1 = 107.500 R2 = 117.500 R3 = 122.500 R4 = 132.500 RK2 =  50.000 RK3 =   50.000
 Rcurr:  117.815  Rcurr-(R2+R3)/2:    2.185  MIN(Rcurr-R2,Rcurr-R3):    0.000
******
 C1  (19299)-C3  (19304)-C2  (19302)-O21 (19331)    NSTEP1=     0 NSTEP2=     0
R1 = 107.500 R2 = 117.500 R3 = 122.500 R4 = 132.500 RK2 =  50.000 RK3 =   50.000
 Rcurr:  114.513  Rcurr-(R2+R3)/2:    5.487  MIN(Rcurr-R2,Rcurr-R3):    2.987
******
 C1  (19417)-C3  (19422)-C2  (19420)-O21 (19449)    NSTEP1=     0 NSTEP2=     0
R1 = 107.500 R2 = 117.500 R3 = 122.500 R4 = 132.500 RK2 =  50.000 RK3 =   50.000
 Rcurr:  119.598  Rcurr-(R2+R3)/2:    0.402  MIN(Rcurr-R2,Rcurr-R3):    0.000
******
 C1  (19535)-C3  (19540)-C2  (19538)-O21 (19567)    NSTEP1=     0 NSTEP2=     0
R1 = 107.500 R2 = 117.500 R3 = 122.500 R4 = 132.500 RK2 =  50.000 RK3 =   50.000
 Rcurr:  118.672  Rcurr-(R2+R3)/2:    1.328  MIN(Rcurr-R2,Rcurr-R3):    0.000
******
 C1  (19653)-C3  (19658)-C2  (19656)-O21 (19685)    NSTEP1=     0 NSTEP2=     0
R1 = 107.500 R2 = 117.500 R3 = 122.500 R4 = 132.500 RK2 =  50.000 RK3 =   50.000
 Rcurr:  124.376  Rcurr-(R2+R3)/2:    4.376  MIN(Rcurr-R2,Rcurr-R3):    1.876
******
 C1  (19771)-C3  (19776)-C2  (19774)-O21 (19803)    NSTEP1=     0 NSTEP2=     0
R1 = 107.500 R2 = 117.500 R3 = 122.500 R4 = 132.500 RK2 =  50.000 RK3 =   50.000
 Rcurr:  121.417  Rcurr-(R2+R3)/2:    1.417  MIN(Rcurr-R2,Rcurr-R3):    0.000
******
 C1  (19889)-C3  (19894)-C2  (19892)-O21 (19921)    NSTEP1=     0 NSTEP2=     0
R1 = 107.500 R2 = 117.500 R3 = 122.500 R4 = 132.500 RK2 =  50.000 RK3 =   50.000
 Rcurr:  121.548  Rcurr-(R2+R3)/2:    1.548  MIN(Rcurr-R2,Rcurr-R3):    0.000
******
 C1  (20007)-C3  (20012)-C2  (20010)-O21 (20039)    NSTEP1=     0 NSTEP2=     0
R1 = 107.500 R2 = 117.500 R3 = 122.500 R4 = 132.500 RK2 =  50.000 RK3 =   50.000
 Rcurr:  118.311  Rcurr-(R2+R3)/2:    1.689  MIN(Rcurr-R2,Rcurr-R3):    0.000
******
 C1  (20125)-C3  (20130)-C2  (20128)-O21 (20157)    NSTEP1=     0 NSTEP2=     0
R1 = 107.500 R2 = 117.500 R3 = 122.500 R4 = 132.500 RK2 =  50.000 RK3 =   50.000
 Rcurr:  122.916  Rcurr-(R2+R3)/2:    2.916  MIN(Rcurr-R2,Rcurr-R3):    0.416
******
 C1  (20243)-C3  (20248)-C2  (20246)-O21 (20275)    NSTEP1=     0 NSTEP2=     0
R1 = 107.500 R2 = 117.500 R3 = 122.500 R4 = 132.500 RK2 =  50.000 RK3 =   50.000
 Rcurr:  125.698  Rcurr-(R2+R3)/2:    5.698  MIN(Rcurr-R2,Rcurr-R3):    3.198
******
 C1  (20361)-C3  (20366)-C2  (20364)-O21 (20393)    NSTEP1=     0 NSTEP2=     0
R1 = 107.500 R2 = 117.500 R3 = 122.500 R4 = 132.500 RK2 =  50.000 RK3 =   50.000
 Rcurr:  124.079  Rcurr-(R2+R3)/2:    4.079  MIN(Rcurr-R2,Rcurr-R3):    1.579
******
 C1  (20479)-C3  (20484)-C2  (20482)-O21 (20511)    NSTEP1=     0 NSTEP2=     0
R1 = 107.500 R2 = 117.500 R3 = 122.500 R4 = 132.500 RK2 =  50.000 RK3 =   50.000
 Rcurr:  120.079  Rcurr-(R2+R3)/2:    0.079  MIN(Rcurr-R2,Rcurr-R3):    0.000
******
 C1  (20597)-C3  (20602)-C2  (20600)-O21 (20629)    NSTEP1=     0 NSTEP2=     0
R1 = 107.500 R2 = 117.500 R3 = 122.500 R4 = 132.500 RK2 =  50.000 RK3 =   50.000
 Rcurr:  119.492  Rcurr-(R2+R3)/2:    0.508  MIN(Rcurr-R2,Rcurr-R3):    0.000
******
 C1  (20715)-C3  (20720)-C2  (20718)-O21 (20747)    NSTEP1=     0 NSTEP2=     0
R1 = 107.500 R2 = 117.500 R3 = 122.500 R4 = 132.500 RK2 =  50.000 RK3 =   50.000
 Rcurr:  116.189  Rcurr-(R2+R3)/2:    3.811  MIN(Rcurr-R2,Rcurr-R3):    1.311
******
 C1  (20833)-C3  (20838)-C2  (20836)-O21 (20865)    NSTEP1=     0 NSTEP2=     0
R1 = 107.500 R2 = 117.500 R3 = 122.500 R4 = 132.500 RK2 =  50.000 RK3 =   50.000
 Rcurr:  120.849  Rcurr-(R2+R3)/2:    0.849  MIN(Rcurr-R2,Rcurr-R3):    0.000
******
 C1  (20951)-C3  (20956)-C2  (20954)-O21 (20983)    NSTEP1=     0 NSTEP2=     0
R1 = 107.500 R2 = 117.500 R3 = 122.500 R4 = 132.500 RK2 =  50.000 RK3 =   50.000
 Rcurr:  122.963  Rcurr-(R2+R3)/2:    2.963  MIN(Rcurr-R2,Rcurr-R3):    0.463
******
 C1  (21069)-C3  (21074)-C2  (21072)-O21 (21101)    NSTEP1=     0 NSTEP2=     0
R1 = 107.500 R2 = 117.500 R3 = 122.500 R4 = 132.500 RK2 =  50.000 RK3 =   50.000
 Rcurr:  124.365  Rcurr-(R2+R3)/2:    4.365  MIN(Rcurr-R2,Rcurr-R3):    1.865
******
 C1  (21187)-C3  (21192)-C2  (21190)-O21 (21219)    NSTEP1=     0 NSTEP2=     0
R1 = 107.500 R2 = 117.500 R3 = 122.500 R4 = 132.500 RK2 =  50.000 RK3 =   50.000
 Rcurr:  115.115  Rcurr-(R2+R3)/2:    4.885  MIN(Rcurr-R2,Rcurr-R3):    2.385
******
 C1  (21305)-C3  (21310)-C2  (21308)-O21 (21337)    NSTEP1=     0 NSTEP2=     0
R1 = 107.500 R2 = 117.500 R3 = 122.500 R4 = 132.500 RK2 =  50.000 RK3 =   50.000
 Rcurr:  118.814  Rcurr-(R2+R3)/2:    1.186  MIN(Rcurr-R2,Rcurr-R3):    0.000
******
 C1  (21423)-C3  (21428)-C2  (21426)-O21 (21455)    NSTEP1=     0 NSTEP2=     0
R1 = 107.500 R2 = 117.500 R3 = 122.500 R4 = 132.500 RK2 =  50.000 RK3 =   50.000
 Rcurr:  115.335  Rcurr-(R2+R3)/2:    4.665  MIN(Rcurr-R2,Rcurr-R3):    2.165
******
 C1  (21541)-C3  (21546)-C2  (21544)-O21 (21573)    NSTEP1=     0 NSTEP2=     0
R1 = 107.500 R2 = 117.500 R3 = 122.500 R4 = 132.500 RK2 =  50.000 RK3 =   50.000
 Rcurr:  122.163  Rcurr-(R2+R3)/2:    2.163  MIN(Rcurr-R2,Rcurr-R3):    0.000
******
 C1  (21659)-C3  (21664)-C2  (21662)-O21 (21691)    NSTEP1=     0 NSTEP2=     0
R1 = 107.500 R2 = 117.500 R3 = 122.500 R4 = 132.500 RK2 =  50.000 RK3 =   50.000
 Rcurr:  116.737  Rcurr-(R2+R3)/2:    3.263  MIN(Rcurr-R2,Rcurr-R3):    0.763
******
 C1  (21777)-C3  (21782)-C2  (21780)-O21 (21809)    NSTEP1=     0 NSTEP2=     0
R1 = 107.500 R2 = 117.500 R3 = 122.500 R4 = 132.500 RK2 =  50.000 RK3 =   50.000
 Rcurr:  118.863  Rcurr-(R2+R3)/2:    1.137  MIN(Rcurr-R2,Rcurr-R3):    0.000
******
 C1  (21895)-C3  (21900)-C2  (21898)-O21 (21927)    NSTEP1=     0 NSTEP2=     0
R1 = 107.500 R2 = 117.500 R3 = 122.500 R4 = 132.500 RK2 =  50.000 RK3 =   50.000
 Rcurr:  118.414  Rcurr-(R2+R3)/2:    1.586  MIN(Rcurr-R2,Rcurr-R3):    0.000
******
 C1  (22013)-C3  (22018)-C2  (22016)-O21 (22045)    NSTEP1=     0 NSTEP2=     0
R1 = 107.500 R2 = 117.500 R3 = 122.500 R4 = 132.500 RK2 =  50.000 RK3 =   50.000
 Rcurr:  116.890  Rcurr-(R2+R3)/2:    3.110  MIN(Rcurr-R2,Rcurr-R3):    0.610
******
 C1  (22131)-C3  (22136)-C2  (22134)-O21 (22163)    NSTEP1=     0 NSTEP2=     0
R1 = 107.500 R2 = 117.500 R3 = 122.500 R4 = 132.500 RK2 =  50.000 RK3 =   50.000
 Rcurr:  114.151  Rcurr-(R2+R3)/2:    5.849  MIN(Rcurr-R2,Rcurr-R3):    3.349
******
 C1  (22249)-C3  (22254)-C2  (22252)-O21 (22281)    NSTEP1=     0 NSTEP2=     0
R1 = 107.500 R2 = 117.500 R3 = 122.500 R4 = 132.500 RK2 =  50.000 RK3 =   50.000
 Rcurr:  114.767  Rcurr-(R2+R3)/2:    5.233  MIN(Rcurr-R2,Rcurr-R3):    2.733
******
 C1  (22367)-C3  (22372)-C2  (22370)-O21 (22399)    NSTEP1=     0 NSTEP2=     0
R1 = 107.500 R2 = 117.500 R3 = 122.500 R4 = 132.500 RK2 =  50.000 RK3 =   50.000
 Rcurr:  119.476  Rcurr-(R2+R3)/2:    0.524  MIN(Rcurr-R2,Rcurr-R3):    0.000
******
 C1  (22485)-C3  (22490)-C2  (22488)-O21 (22517)    NSTEP1=     0 NSTEP2=     0
R1 = 107.500 R2 = 117.500 R3 = 122.500 R4 = 132.500 RK2 =  50.000 RK3 =   50.000
 Rcurr:  119.047  Rcurr-(R2+R3)/2:    0.953  MIN(Rcurr-R2,Rcurr-R3):    0.000
******
 C1  (22603)-C3  (22608)-C2  (22606)-O21 (22635)    NSTEP1=     0 NSTEP2=     0
R1 = 107.500 R2 = 117.500 R3 = 122.500 R4 = 132.500 RK2 =  50.000 RK3 =   50.000
 Rcurr:  123.093  Rcurr-(R2+R3)/2:    3.093  MIN(Rcurr-R2,Rcurr-R3):    0.593
******
 C1  (22721)-C3  (22726)-C2  (22724)-O21 (22753)    NSTEP1=     0 NSTEP2=     0
R1 = 107.500 R2 = 117.500 R3 = 122.500 R4 = 132.500 RK2 =  50.000 RK3 =   50.000
 Rcurr:  122.477  Rcurr-(R2+R3)/2:    2.477  MIN(Rcurr-R2,Rcurr-R3):    0.000
******
 C1  (22839)-C3  (22844)-C2  (22842)-O21 (22871)    NSTEP1=     0 NSTEP2=     0
R1 = 107.500 R2 = 117.500 R3 = 122.500 R4 = 132.500 RK2 =  50.000 RK3 =   50.000
 Rcurr:  116.211  Rcurr-(R2+R3)/2:    3.789  MIN(Rcurr-R2,Rcurr-R3):    1.289
******
 C1  (22957)-C3  (22962)-C2  (22960)-O21 (22989)    NSTEP1=     0 NSTEP2=     0
R1 = 107.500 R2 = 117.500 R3 = 122.500 R4 = 132.500 RK2 =  50.000 RK3 =   50.000
 Rcurr:  124.804  Rcurr-(R2+R3)/2:    4.804  MIN(Rcurr-R2,Rcurr-R3):    2.304
******
 C1  (23075)-C3  (23080)-C2  (23078)-O21 (23107)    NSTEP1=     0 NSTEP2=     0
R1 = 107.500 R2 = 117.500 R3 = 122.500 R4 = 132.500 RK2 =  50.000 RK3 =   50.000
 Rcurr:  123.700  Rcurr-(R2+R3)/2:    3.700  MIN(Rcurr-R2,Rcurr-R3):    1.200
******
 C1  (23193)-C3  (23198)-C2  (23196)-O21 (23225)    NSTEP1=     0 NSTEP2=     0
R1 = 107.500 R2 = 117.500 R3 = 122.500 R4 = 132.500 RK2 =  50.000 RK3 =   50.000
 Rcurr:  125.351  Rcurr-(R2+R3)/2:    5.351  MIN(Rcurr-R2,Rcurr-R3):    2.851
******
 C1  (23311)-C3  (23316)-C2  (23314)-O21 (23343)    NSTEP1=     0 NSTEP2=     0
R1 = 107.500 R2 = 117.500 R3 = 122.500 R4 = 132.500 RK2 =  50.000 RK3 =   50.000
 Rcurr:  126.177  Rcurr-(R2+R3)/2:    6.177  MIN(Rcurr-R2,Rcurr-R3):    3.677
******
 C1  (23429)-C3  (23434)-C2  (23432)-O21 (23461)    NSTEP1=     0 NSTEP2=     0
R1 = 107.500 R2 = 117.500 R3 = 122.500 R4 = 132.500 RK2 =  50.000 RK3 =   50.000
 Rcurr:  123.657  Rcurr-(R2+R3)/2:    3.657  MIN(Rcurr-R2,Rcurr-R3):    1.157
******
 C1  (23547)-C3  (23552)-C2  (23550)-O21 (23579)    NSTEP1=     0 NSTEP2=     0
R1 = 107.500 R2 = 117.500 R3 = 122.500 R4 = 132.500 RK2 =  50.000 RK3 =   50.000
 Rcurr:  117.843  Rcurr-(R2+R3)/2:    2.157  MIN(Rcurr-R2,Rcurr-R3):    0.000
******
 C1  (23665)-C3  (23670)-C2  (23668)-O21 (23697)    NSTEP1=     0 NSTEP2=     0
R1 = 107.500 R2 = 117.500 R3 = 122.500 R4 = 132.500 RK2 =  50.000 RK3 =   50.000
 Rcurr:  120.875  Rcurr-(R2+R3)/2:    0.875  MIN(Rcurr-R2,Rcurr-R3):    0.000
******
 C1  (23783)-C3  (23788)-C2  (23786)-O21 (23815)    NSTEP1=     0 NSTEP2=     0
R1 = 107.500 R2 = 117.500 R3 = 122.500 R4 = 132.500 RK2 =  50.000 RK3 =   50.000
 Rcurr:  123.005  Rcurr-(R2+R3)/2:    3.005  MIN(Rcurr-R2,Rcurr-R3):    0.505
******
 C1  (23901)-C3  (23906)-C2  (23904)-O21 (23933)    NSTEP1=     0 NSTEP2=     0
R1 = 107.500 R2 = 117.500 R3 = 122.500 R4 = 132.500 RK2 =  50.000 RK3 =   50.000
 Rcurr:  119.590  Rcurr-(R2+R3)/2:    0.410  MIN(Rcurr-R2,Rcurr-R3):    0.000
******
 C1  (24019)-C3  (24024)-C2  (24022)-O21 (24051)    NSTEP1=     0 NSTEP2=     0
R1 = 107.500 R2 = 117.500 R3 = 122.500 R4 = 132.500 RK2 =  50.000 RK3 =   50.000
 Rcurr:  119.425  Rcurr-(R2+R3)/2:    0.575  MIN(Rcurr-R2,Rcurr-R3):    0.000
******
 C1  (24137)-C3  (24142)-C2  (24140)-O21 (24169)    NSTEP1=     0 NSTEP2=     0
R1 = 107.500 R2 = 117.500 R3 = 122.500 R4 = 132.500 RK2 =  50.000 RK3 =   50.000
 Rcurr:  122.395  Rcurr-(R2+R3)/2:    2.395  MIN(Rcurr-R2,Rcurr-R3):    0.000
******
 C1  (24255)-C3  (24260)-C2  (24258)-O21 (24287)    NSTEP1=     0 NSTEP2=     0
R1 = 107.500 R2 = 117.500 R3 = 122.500 R4 = 132.500 RK2 =  50.000 RK3 =   50.000
 Rcurr:  119.176  Rcurr-(R2+R3)/2:    0.824  MIN(Rcurr-R2,Rcurr-R3):    0.000
******
 C1  (24373)-C3  (24378)-C2  (24376)-O21 (24405)    NSTEP1=     0 NSTEP2=     0
R1 = 107.500 R2 = 117.500 R3 = 122.500 R4 = 132.500 RK2 =  50.000 RK3 =   50.000
 Rcurr:  122.695  Rcurr-(R2+R3)/2:    2.695  MIN(Rcurr-R2,Rcurr-R3):    0.195
******
 C1  (24491)-C3  (24496)-C2  (24494)-O21 (24523)    NSTEP1=     0 NSTEP2=     0
R1 = 107.500 R2 = 117.500 R3 = 122.500 R4 = 132.500 RK2 =  50.000 RK3 =   50.000
 Rcurr:  115.514  Rcurr-(R2+R3)/2:    4.486  MIN(Rcurr-R2,Rcurr-R3):    1.986
******
 C1  (24609)-C3  (24614)-C2  (24612)-O21 (24641)    NSTEP1=     0 NSTEP2=     0
R1 = 107.500 R2 = 117.500 R3 = 122.500 R4 = 132.500 RK2 =  50.000 RK3 =   50.000
 Rcurr:  115.343  Rcurr-(R2+R3)/2:    4.657  MIN(Rcurr-R2,Rcurr-R3):    2.157
******
 C1  (24727)-C3  (24732)-C2  (24730)-O21 (24759)    NSTEP1=     0 NSTEP2=     0
R1 = 107.500 R2 = 117.500 R3 = 122.500 R4 = 132.500 RK2 =  50.000 RK3 =   50.000
 Rcurr:  120.161  Rcurr-(R2+R3)/2:    0.161  MIN(Rcurr-R2,Rcurr-R3):    0.000
******
 C1  (24845)-C3  (24850)-C2  (24848)-O21 (24877)    NSTEP1=     0 NSTEP2=     0
R1 = 107.500 R2 = 117.500 R3 = 122.500 R4 = 132.500 RK2 =  50.000 RK3 =   50.000
 Rcurr:  121.137  Rcurr-(R2+R3)/2:    1.137  MIN(Rcurr-R2,Rcurr-R3):    0.000
******
 C1  (24963)-C3  (24968)-C2  (24966)-O21 (24995)    NSTEP1=     0 NSTEP2=     0
R1 = 107.500 R2 = 117.500 R3 = 122.500 R4 = 132.500 RK2 =  50.000 RK3 =   50.000
 Rcurr:  126.868  Rcurr-(R2+R3)/2:    6.868  MIN(Rcurr-R2,Rcurr-R3):    4.368
******
 C1  (25081)-C3  (25086)-C2  (25084)-O21 (25113)    NSTEP1=     0 NSTEP2=     0
R1 = 107.500 R2 = 117.500 R3 = 122.500 R4 = 132.500 RK2 =  50.000 RK3 =   50.000
 Rcurr:  124.981  Rcurr-(R2+R3)/2:    4.981  MIN(Rcurr-R2,Rcurr-R3):    2.481
******
 C1  (25199)-C3  (25204)-C2  (25202)-O21 (25231)    NSTEP1=     0 NSTEP2=     0
R1 = 107.500 R2 = 117.500 R3 = 122.500 R4 = 132.500 RK2 =  50.000 RK3 =   50.000
 Rcurr:  122.292  Rcurr-(R2+R3)/2:    2.292  MIN(Rcurr-R2,Rcurr-R3):    0.000
******
 C1  (25317)-C3  (25322)-C2  (25320)-O21 (25349)    NSTEP1=     0 NSTEP2=     0
R1 = 107.500 R2 = 117.500 R3 = 122.500 R4 = 132.500 RK2 =  50.000 RK3 =   50.000
 Rcurr:  115.641  Rcurr-(R2+R3)/2:    4.359  MIN(Rcurr-R2,Rcurr-R3):    1.859
******
 C1  (25435)-C3  (25440)-C2  (25438)-O21 (25467)    NSTEP1=     0 NSTEP2=     0
R1 = 107.500 R2 = 117.500 R3 = 122.500 R4 = 132.500 RK2 =  50.000 RK3 =   50.000
 Rcurr:  117.192  Rcurr-(R2+R3)/2:    2.808  MIN(Rcurr-R2,Rcurr-R3):    0.308
******
 C1  (25553)-C3  (25558)-C2  (25556)-O21 (25585)    NSTEP1=     0 NSTEP2=     0
R1 = 107.500 R2 = 117.500 R3 = 122.500 R4 = 132.500 RK2 =  50.000 RK3 =   50.000
 Rcurr:  120.594  Rcurr-(R2+R3)/2:    0.594  MIN(Rcurr-R2,Rcurr-R3):    0.000
******
 C1  (25671)-C3  (25676)-C2  (25674)-O21 (25703)    NSTEP1=     0 NSTEP2=     0
R1 = 107.500 R2 = 117.500 R3 = 122.500 R4 = 132.500 RK2 =  50.000 RK3 =   50.000
 Rcurr:  116.707  Rcurr-(R2+R3)/2:    3.293  MIN(Rcurr-R2,Rcurr-R3):    0.793
******
 C1  (25789)-C3  (25794)-C2  (25792)-O21 (25821)    NSTEP1=     0 NSTEP2=     0
R1 = 107.500 R2 = 117.500 R3 = 122.500 R4 = 132.500 RK2 =  50.000 RK3 =   50.000
 Rcurr:  123.137  Rcurr-(R2+R3)/2:    3.137  MIN(Rcurr-R2,Rcurr-R3):    0.637
******
 C1  (25907)-C3  (25912)-C2  (25910)-O21 (25939)    NSTEP1=     0 NSTEP2=     0
R1 = 107.500 R2 = 117.500 R3 = 122.500 R4 = 132.500 RK2 =  50.000 RK3 =   50.000
 Rcurr:  119.548  Rcurr-(R2+R3)/2:    0.452  MIN(Rcurr-R2,Rcurr-R3):    0.000
******
 C1  (26025)-C3  (26030)-C2  (26028)-O21 (26057)    NSTEP1=     0 NSTEP2=     0
R1 = 107.500 R2 = 117.500 R3 = 122.500 R4 = 132.500 RK2 =  50.000 RK3 =   50.000
 Rcurr:  116.009  Rcurr-(R2+R3)/2:    3.991  MIN(Rcurr-R2,Rcurr-R3):    1.491
******
 C1  (26143)-C3  (26148)-C2  (26146)-O21 (26175)    NSTEP1=     0 NSTEP2=     0
R1 = 107.500 R2 = 117.500 R3 = 122.500 R4 = 132.500 RK2 =  50.000 RK3 =   50.000
 Rcurr:  121.929  Rcurr-(R2+R3)/2:    1.929  MIN(Rcurr-R2,Rcurr-R3):    0.000
******
 C1  (26261)-C3  (26266)-C2  (26264)-O21 (26293)    NSTEP1=     0 NSTEP2=     0
R1 = 107.500 R2 = 117.500 R3 = 122.500 R4 = 132.500 RK2 =  50.000 RK3 =   50.000
 Rcurr:  118.971  Rcurr-(R2+R3)/2:    1.029  MIN(Rcurr-R2,Rcurr-R3):    0.000
******
 C1  (26379)-C3  (26384)-C2  (26382)-O21 (26411)    NSTEP1=     0 NSTEP2=     0
R1 = 107.500 R2 = 117.500 R3 = 122.500 R4 = 132.500 RK2 =  50.000 RK3 =   50.000
 Rcurr:  120.434  Rcurr-(R2+R3)/2:    0.434  MIN(Rcurr-R2,Rcurr-R3):    0.000
******
 C1  (26497)-C3  (26502)-C2  (26500)-O21 (26529)    NSTEP1=     0 NSTEP2=     0
R1 = 107.500 R2 = 117.500 R3 = 122.500 R4 = 132.500 RK2 =  50.000 RK3 =   50.000
 Rcurr:  119.647  Rcurr-(R2+R3)/2:    0.353  MIN(Rcurr-R2,Rcurr-R3):    0.000
******
 C1  (26615)-C3  (26620)-C2  (26618)-O21 (26647)    NSTEP1=     0 NSTEP2=     0
R1 = 107.500 R2 = 117.500 R3 = 122.500 R4 = 132.500 RK2 =  50.000 RK3 =   50.000
 Rcurr:  120.740  Rcurr-(R2+R3)/2:    0.740  MIN(Rcurr-R2,Rcurr-R3):    0.000
******
 C1  (26733)-C3  (26738)-C2  (26736)-O21 (26765)    NSTEP1=     0 NSTEP2=     0
R1 = 107.500 R2 = 117.500 R3 = 122.500 R4 = 132.500 RK2 =  50.000 RK3 =   50.000
 Rcurr:  118.098  Rcurr-(R2+R3)/2:    1.902  MIN(Rcurr-R2,Rcurr-R3):    0.000
******
 C1  (26851)-C3  (26856)-C2  (26854)-O21 (26883)    NSTEP1=     0 NSTEP2=     0
R1 = 107.500 R2 = 117.500 R3 = 122.500 R4 = 132.500 RK2 =  50.000 RK3 =   50.000
 Rcurr:  123.228  Rcurr-(R2+R3)/2:    3.228  MIN(Rcurr-R2,Rcurr-R3):    0.728
******
 C1  (26969)-C3  (26974)-C2  (26972)-O21 (27001)    NSTEP1=     0 NSTEP2=     0
R1 = 107.500 R2 = 117.500 R3 = 122.500 R4 = 132.500 RK2 =  50.000 RK3 =   50.000
 Rcurr:  127.209  Rcurr-(R2+R3)/2:    7.209  MIN(Rcurr-R2,Rcurr-R3):    4.709
******
 C1  (27087)-C3  (27092)-C2  (27090)-O21 (27119)    NSTEP1=     0 NSTEP2=     0
R1 = 107.500 R2 = 117.500 R3 = 122.500 R4 = 132.500 RK2 =  50.000 RK3 =   50.000
 Rcurr:  115.670  Rcurr-(R2+R3)/2:    4.330  MIN(Rcurr-R2,Rcurr-R3):    1.830
******
 C1  (27205)-C3  (27210)-C2  (27208)-O21 (27237)    NSTEP1=     0 NSTEP2=     0
R1 = 107.500 R2 = 117.500 R3 = 122.500 R4 = 132.500 RK2 =  50.000 RK3 =   50.000
 Rcurr:  122.866  Rcurr-(R2+R3)/2:    2.866  MIN(Rcurr-R2,Rcurr-R3):    0.366
******
 C1  (27323)-C3  (27328)-C2  (27326)-O21 (27355)    NSTEP1=     0 NSTEP2=     0
R1 = 107.500 R2 = 117.500 R3 = 122.500 R4 = 132.500 RK2 =  50.000 RK3 =   50.000
 Rcurr:  121.147  Rcurr-(R2+R3)/2:    1.147  MIN(Rcurr-R2,Rcurr-R3):    0.000
******
 C1  (27441)-C3  (27446)-C2  (27444)-O21 (27473)    NSTEP1=     0 NSTEP2=     0
R1 = 107.500 R2 = 117.500 R3 = 122.500 R4 = 132.500 RK2 =  50.000 RK3 =   50.000
 Rcurr:  116.668  Rcurr-(R2+R3)/2:    3.332  MIN(Rcurr-R2,Rcurr-R3):    0.832
******
 C1  (27559)-C3  (27564)-C2  (27562)-O21 (27591)    NSTEP1=     0 NSTEP2=     0
R1 = 107.500 R2 = 117.500 R3 = 122.500 R4 = 132.500 RK2 =  50.000 RK3 =   50.000
 Rcurr:  122.066  Rcurr-(R2+R3)/2:    2.066  MIN(Rcurr-R2,Rcurr-R3):    0.000
******
 C1  (27677)-C3  (27682)-C2  (27680)-O21 (27709)    NSTEP1=     0 NSTEP2=     0
R1 = 107.500 R2 = 117.500 R3 = 122.500 R4 = 132.500 RK2 =  50.000 RK3 =   50.000
 Rcurr:  122.949  Rcurr-(R2+R3)/2:    2.949  MIN(Rcurr-R2,Rcurr-R3):    0.449
******
 C1  (27795)-C3  (27800)-C2  (27798)-O21 (27827)    NSTEP1=     0 NSTEP2=     0
R1 = 107.500 R2 = 117.500 R3 = 122.500 R4 = 132.500 RK2 =  50.000 RK3 =   50.000
 Rcurr:  125.231  Rcurr-(R2+R3)/2:    5.231  MIN(Rcurr-R2,Rcurr-R3):    2.731
******
 C1  (27913)-C3  (27918)-C2  (27916)-O21 (27945)    NSTEP1=     0 NSTEP2=     0
R1 = 107.500 R2 = 117.500 R3 = 122.500 R4 = 132.500 RK2 =  50.000 RK3 =   50.000
 Rcurr:  123.721  Rcurr-(R2+R3)/2:    3.721  MIN(Rcurr-R2,Rcurr-R3):    1.221
******
 C1  (28031)-C3  (28036)-C2  (28034)-O21 (28063)    NSTEP1=     0 NSTEP2=     0
R1 = 107.500 R2 = 117.500 R3 = 122.500 R4 = 132.500 RK2 =  50.000 RK3 =   50.000
 Rcurr:  126.808  Rcurr-(R2+R3)/2:    6.808  MIN(Rcurr-R2,Rcurr-R3):    4.308
******
 C1  (28149)-C3  (28154)-C2  (28152)-O21 (28181)    NSTEP1=     0 NSTEP2=     0
R1 = 107.500 R2 = 117.500 R3 = 122.500 R4 = 132.500 RK2 =  50.000 RK3 =   50.000
 Rcurr:  116.947  Rcurr-(R2+R3)/2:    3.053  MIN(Rcurr-R2,Rcurr-R3):    0.553
******
 C1  (28267)-C3  (28272)-C2  (28270)-O21 (28299)    NSTEP1=     0 NSTEP2=     0
R1 = 107.500 R2 = 117.500 R3 = 122.500 R4 = 132.500 RK2 =  50.000 RK3 =   50.000
 Rcurr:  121.596  Rcurr-(R2+R3)/2:    1.596  MIN(Rcurr-R2,Rcurr-R3):    0.000
******
 C1  (28385)-C3  (28390)-C2  (28388)-O21 (28417)    NSTEP1=     0 NSTEP2=     0
R1 = 107.500 R2 = 117.500 R3 = 122.500 R4 = 132.500 RK2 =  50.000 RK3 =   50.000
 Rcurr:  123.388  Rcurr-(R2+R3)/2:    3.388  MIN(Rcurr-R2,Rcurr-R3):    0.888
******
 C1  (28503)-C3  (28508)-C2  (28506)-O21 (28535)    NSTEP1=     0 NSTEP2=     0
R1 = 107.500 R2 = 117.500 R3 = 122.500 R4 = 132.500 RK2 =  50.000 RK3 =   50.000
 Rcurr:  123.633  Rcurr-(R2+R3)/2:    3.633  MIN(Rcurr-R2,Rcurr-R3):    1.133
******
 C1  (28621)-C3  (28626)-C2  (28624)-O21 (28653)    NSTEP1=     0 NSTEP2=     0
R1 = 107.500 R2 = 117.500 R3 = 122.500 R4 = 132.500 RK2 =  50.000 RK3 =   50.000
 Rcurr:  117.933  Rcurr-(R2+R3)/2:    2.067  MIN(Rcurr-R2,Rcurr-R3):    0.000
******
 C1  (28739)-C3  (28744)-C2  (28742)-O21 (28771)    NSTEP1=     0 NSTEP2=     0
R1 = 107.500 R2 = 117.500 R3 = 122.500 R4 = 132.500 RK2 =  50.000 RK3 =   50.000
 Rcurr:  114.674  Rcurr-(R2+R3)/2:    5.326  MIN(Rcurr-R2,Rcurr-R3):    2.826
******
 C1  (28857)-C3  (28862)-C2  (28860)-O21 (28889)    NSTEP1=     0 NSTEP2=     0
R1 = 107.500 R2 = 117.500 R3 = 122.500 R4 = 132.500 RK2 =  50.000 RK3 =   50.000
 Rcurr:  120.643  Rcurr-(R2+R3)/2:    0.643  MIN(Rcurr-R2,Rcurr-R3):    0.000
******
 C1  (28975)-C3  (28980)-C2  (28978)-O21 (29007)    NSTEP1=     0 NSTEP2=     0
R1 = 107.500 R2 = 117.500 R3 = 122.500 R4 = 132.500 RK2 =  50.000 RK3 =   50.000
 Rcurr:  125.231  Rcurr-(R2+R3)/2:    5.231  MIN(Rcurr-R2,Rcurr-R3):    2.731
******
 C1  (29093)-C3  (29098)-C2  (29096)-O21 (29125)    NSTEP1=     0 NSTEP2=     0
R1 = 107.500 R2 = 117.500 R3 = 122.500 R4 = 132.500 RK2 =  50.000 RK3 =   50.000
 Rcurr:  120.185  Rcurr-(R2+R3)/2:    0.185  MIN(Rcurr-R2,Rcurr-R3):    0.000
******
 C1  (29211)-C3  (29216)-C2  (29214)-O21 (29243)    NSTEP1=     0 NSTEP2=     0
R1 = 107.500 R2 = 117.500 R3 = 122.500 R4 = 132.500 RK2 =  50.000 RK3 =   50.000
 Rcurr:  122.191  Rcurr-(R2+R3)/2:    2.191  MIN(Rcurr-R2,Rcurr-R3):    0.000
******
 C1  (29329)-C3  (29334)-C2  (29332)-O21 (29361)    NSTEP1=     0 NSTEP2=     0
R1 = 107.500 R2 = 117.500 R3 = 122.500 R4 = 132.500 RK2 =  50.000 RK3 =   50.000
 Rcurr:  124.041  Rcurr-(R2+R3)/2:    4.041  MIN(Rcurr-R2,Rcurr-R3):    1.541
******
 C1  (29447)-C3  (29452)-C2  (29450)-O21 (29479)    NSTEP1=     0 NSTEP2=     0
R1 = 107.500 R2 = 117.500 R3 = 122.500 R4 = 132.500 RK2 =  50.000 RK3 =   50.000
 Rcurr:  116.462  Rcurr-(R2+R3)/2:    3.538  MIN(Rcurr-R2,Rcurr-R3):    1.038
******
 C1  (29565)-C3  (29570)-C2  (29568)-O21 (29597)    NSTEP1=     0 NSTEP2=     0
R1 = 107.500 R2 = 117.500 R3 = 122.500 R4 = 132.500 RK2 =  50.000 RK3 =   50.000
 Rcurr:  124.044  Rcurr-(R2+R3)/2:    4.044  MIN(Rcurr-R2,Rcurr-R3):    1.544
******
 C1  (29683)-C3  (29688)-C2  (29686)-O21 (29715)    NSTEP1=     0 NSTEP2=     0
R1 = 107.500 R2 = 117.500 R3 = 122.500 R4 = 132.500 RK2 =  50.000 RK3 =   50.000
 Rcurr:  117.789  Rcurr-(R2+R3)/2:    2.211  MIN(Rcurr-R2,Rcurr-R3):    0.000
******
 C1  (29801)-C3  (29806)-C2  (29804)-O21 (29833)    NSTEP1=     0 NSTEP2=     0
R1 = 107.500 R2 = 117.500 R3 = 122.500 R4 = 132.500 RK2 =  50.000 RK3 =   50.000
 Rcurr:  119.572  Rcurr-(R2+R3)/2:    0.428  MIN(Rcurr-R2,Rcurr-R3):    0.000
******
 C1  (29919)-C3  (29924)-C2  (29922)-O21 (29951)    NSTEP1=     0 NSTEP2=     0
R1 = 107.500 R2 = 117.500 R3 = 122.500 R4 = 132.500 RK2 =  50.000 RK3 =   50.000
 Rcurr:  117.271  Rcurr-(R2+R3)/2:    2.729  MIN(Rcurr-R2,Rcurr-R3):    0.229
******
 C1  (30037)-C3  (30042)-C2  (30040)-O21 (30069)    NSTEP1=     0 NSTEP2=     0
R1 = 107.500 R2 = 117.500 R3 = 122.500 R4 = 132.500 RK2 =  50.000 RK3 =   50.000
 Rcurr:  116.292  Rcurr-(R2+R3)/2:    3.708  MIN(Rcurr-R2,Rcurr-R3):    1.208
******
 C1  (30155)-C3  (30160)-C2  (30158)-O21 (30187)    NSTEP1=     0 NSTEP2=     0
R1 = 107.500 R2 = 117.500 R3 = 122.500 R4 = 132.500 RK2 =  50.000 RK3 =   50.000
 Rcurr:  125.437  Rcurr-(R2+R3)/2:    5.437  MIN(Rcurr-R2,Rcurr-R3):    2.937
******
 C1  (30273)-C3  (30278)-C2  (30276)-O21 (30305)    NSTEP1=     0 NSTEP2=     0
R1 = 107.500 R2 = 117.500 R3 = 122.500 R4 = 132.500 RK2 =  50.000 RK3 =   50.000
 Rcurr:  117.801  Rcurr-(R2+R3)/2:    2.199  MIN(Rcurr-R2,Rcurr-R3):    0.000
******
 C1  (30391)-C3  (30396)-C2  (30394)-O21 (30423)    NSTEP1=     0 NSTEP2=     0
R1 = 107.500 R2 = 117.500 R3 = 122.500 R4 = 132.500 RK2 =  50.000 RK3 =   50.000
 Rcurr:  119.010  Rcurr-(R2+R3)/2:    0.990  MIN(Rcurr-R2,Rcurr-R3):    0.000
******
 C1  (30509)-C3  (30514)-C2  (30512)-O21 (30541)    NSTEP1=     0 NSTEP2=     0
R1 = 107.500 R2 = 117.500 R3 = 122.500 R4 = 132.500 RK2 =  50.000 RK3 =   50.000
 Rcurr:  120.639  Rcurr-(R2+R3)/2:    0.639  MIN(Rcurr-R2,Rcurr-R3):    0.000
******
 C1  (30627)-C3  (30632)-C2  (30630)-O21 (30659)    NSTEP1=     0 NSTEP2=     0
R1 = 107.500 R2 = 117.500 R3 = 122.500 R4 = 132.500 RK2 =  50.000 RK3 =   50.000
 Rcurr:  119.454  Rcurr-(R2+R3)/2:    0.546  MIN(Rcurr-R2,Rcurr-R3):    0.000
******
 C1  (30745)-C3  (30750)-C2  (30748)-O21 (30777)    NSTEP1=     0 NSTEP2=     0
R1 = 107.500 R2 = 117.500 R3 = 122.500 R4 = 132.500 RK2 =  50.000 RK3 =   50.000
 Rcurr:  124.891  Rcurr-(R2+R3)/2:    4.891  MIN(Rcurr-R2,Rcurr-R3):    2.391
******
 C1  (30863)-C3  (30868)-C2  (30866)-O21 (30895)    NSTEP1=     0 NSTEP2=     0
R1 = 107.500 R2 = 117.500 R3 = 122.500 R4 = 132.500 RK2 =  50.000 RK3 =   50.000
 Rcurr:  116.820  Rcurr-(R2+R3)/2:    3.180  MIN(Rcurr-R2,Rcurr-R3):    0.680
******
 C1  (30981)-C3  (30986)-C2  (30984)-O21 (31013)    NSTEP1=     0 NSTEP2=     0
R1 = 107.500 R2 = 117.500 R3 = 122.500 R4 = 132.500 RK2 =  50.000 RK3 =   50.000
 Rcurr:  116.364  Rcurr-(R2+R3)/2:    3.636  MIN(Rcurr-R2,Rcurr-R3):    1.136
******
 C1  (31099)-C3  (31104)-C2  (31102)-O21 (31131)    NSTEP1=     0 NSTEP2=     0
R1 = 107.500 R2 = 117.500 R3 = 122.500 R4 = 132.500 RK2 =  50.000 RK3 =   50.000
 Rcurr:  118.069  Rcurr-(R2+R3)/2:    1.931  MIN(Rcurr-R2,Rcurr-R3):    0.000
******
 C1  (31217)-C3  (31222)-C2  (31220)-O21 (31249)    NSTEP1=     0 NSTEP2=     0
R1 = 107.500 R2 = 117.500 R3 = 122.500 R4 = 132.500 RK2 =  50.000 RK3 =   50.000
 Rcurr:  117.694  Rcurr-(R2+R3)/2:    2.306  MIN(Rcurr-R2,Rcurr-R3):    0.000
******
 C1  (31335)-C3  (31340)-C2  (31338)-O21 (31367)    NSTEP1=     0 NSTEP2=     0
R1 = 107.500 R2 = 117.500 R3 = 122.500 R4 = 132.500 RK2 =  50.000 RK3 =   50.000
 Rcurr:  120.644  Rcurr-(R2+R3)/2:    0.644  MIN(Rcurr-R2,Rcurr-R3):    0.000
******
 C1  (31453)-C3  (31458)-C2  (31456)-O21 (31485)    NSTEP1=     0 NSTEP2=     0
R1 = 107.500 R2 = 117.500 R3 = 122.500 R4 = 132.500 RK2 =  50.000 RK3 =   50.000
 Rcurr:  126.150  Rcurr-(R2+R3)/2:    6.150  MIN(Rcurr-R2,Rcurr-R3):    3.650
******
 C1  (31571)-C3  (31576)-C2  (31574)-O21 (31603)    NSTEP1=     0 NSTEP2=     0
R1 = 107.500 R2 = 117.500 R3 = 122.500 R4 = 132.500 RK2 =  50.000 RK3 =   50.000
 Rcurr:  116.278  Rcurr-(R2+R3)/2:    3.722  MIN(Rcurr-R2,Rcurr-R3):    1.222
******
 C1  (31689)-C3  (31694)-C2  (31692)-O21 (31721)    NSTEP1=     0 NSTEP2=     0
R1 = 107.500 R2 = 117.500 R3 = 122.500 R4 = 132.500 RK2 =  50.000 RK3 =   50.000
 Rcurr:  126.006  Rcurr-(R2+R3)/2:    6.006  MIN(Rcurr-R2,Rcurr-R3):    3.506
******
 C1  (31807)-C3  (31812)-C2  (31810)-O21 (31839)    NSTEP1=     0 NSTEP2=     0
R1 = 107.500 R2 = 117.500 R3 = 122.500 R4 = 132.500 RK2 =  50.000 RK3 =   50.000
 Rcurr:  118.381  Rcurr-(R2+R3)/2:    1.619  MIN(Rcurr-R2,Rcurr-R3):    0.000
******
 C1  (31925)-C3  (31930)-C2  (31928)-O21 (31957)    NSTEP1=     0 NSTEP2=     0
R1 = 107.500 R2 = 117.500 R3 = 122.500 R4 = 132.500 RK2 =  50.000 RK3 =   50.000
 Rcurr:  121.178  Rcurr-(R2+R3)/2:    1.178  MIN(Rcurr-R2,Rcurr-R3):    0.000
******
 C1  (32043)-C3  (32048)-C2  (32046)-O21 (32075)    NSTEP1=     0 NSTEP2=     0
R1 = 107.500 R2 = 117.500 R3 = 122.500 R4 = 132.500 RK2 =  50.000 RK3 =   50.000
 Rcurr:  123.061  Rcurr-(R2+R3)/2:    3.061  MIN(Rcurr-R2,Rcurr-R3):    0.561
******
 C1  (32161)-C3  (32166)-C2  (32164)-O21 (32193)    NSTEP1=     0 NSTEP2=     0
R1 = 107.500 R2 = 117.500 R3 = 122.500 R4 = 132.500 RK2 =  50.000 RK3 =   50.000
 Rcurr:  123.446  Rcurr-(R2+R3)/2:    3.446  MIN(Rcurr-R2,Rcurr-R3):    0.946
******
 C1  (32279)-C3  (32284)-C2  (32282)-O21 (32311)    NSTEP1=     0 NSTEP2=     0
R1 = 107.500 R2 = 117.500 R3 = 122.500 R4 = 132.500 RK2 =  50.000 RK3 =   50.000
 Rcurr:  121.196  Rcurr-(R2+R3)/2:    1.196  MIN(Rcurr-R2,Rcurr-R3):    0.000
******
 C1  (32397)-C3  (32402)-C2  (32400)-O21 (32429)    NSTEP1=     0 NSTEP2=     0
R1 = 107.500 R2 = 117.500 R3 = 122.500 R4 = 132.500 RK2 =  50.000 RK3 =   50.000
 Rcurr:  124.536  Rcurr-(R2+R3)/2:    4.536  MIN(Rcurr-R2,Rcurr-R3):    2.036
******
 C1  (32515)-C3  (32520)-C2  (32518)-O21 (32547)    NSTEP1=     0 NSTEP2=     0
R1 = 107.500 R2 = 117.500 R3 = 122.500 R4 = 132.500 RK2 =  50.000 RK3 =   50.000
 Rcurr:  121.952  Rcurr-(R2+R3)/2:    1.952  MIN(Rcurr-R2,Rcurr-R3):    0.000
******
 C1  (32633)-C3  (32638)-C2  (32636)-O21 (32665)    NSTEP1=     0 NSTEP2=     0
R1 = 107.500 R2 = 117.500 R3 = 122.500 R4 = 132.500 RK2 =  50.000 RK3 =   50.000
 Rcurr:  119.115  Rcurr-(R2+R3)/2:    0.885  MIN(Rcurr-R2,Rcurr-R3):    0.000
******
 C1  (32751)-C3  (32756)-C2  (32754)-O21 (32783)    NSTEP1=     0 NSTEP2=     0
R1 = 107.500 R2 = 117.500 R3 = 122.500 R4 = 132.500 RK2 =  50.000 RK3 =   50.000
 Rcurr:  121.196  Rcurr-(R2+R3)/2:    1.196  MIN(Rcurr-R2,Rcurr-R3):    0.000
******
 C1  (32869)-C3  (32874)-C2  (32872)-O21 (32901)    NSTEP1=     0 NSTEP2=     0
R1 = 107.500 R2 = 117.500 R3 = 122.500 R4 = 132.500 RK2 =  50.000 RK3 =   50.000
 Rcurr:  122.087  Rcurr-(R2+R3)/2:    2.087  MIN(Rcurr-R2,Rcurr-R3):    0.000
******
 C1  (32987)-C3  (32992)-C2  (32990)-O21 (33019)    NSTEP1=     0 NSTEP2=     0
R1 = 107.500 R2 = 117.500 R3 = 122.500 R4 = 132.500 RK2 =  50.000 RK3 =   50.000
 Rcurr:  126.438  Rcurr-(R2+R3)/2:    6.438  MIN(Rcurr-R2,Rcurr-R3):    3.938
******
 C1  (33105)-C3  (33110)-C2  (33108)-O21 (33137)    NSTEP1=     0 NSTEP2=     0
R1 = 107.500 R2 = 117.500 R3 = 122.500 R4 = 132.500 RK2 =  50.000 RK3 =   50.000
 Rcurr:  123.773  Rcurr-(R2+R3)/2:    3.773  MIN(Rcurr-R2,Rcurr-R3):    1.273
******
 C1  (33223)-C3  (33228)-C2  (33226)-O21 (33255)    NSTEP1=     0 NSTEP2=     0
R1 = 107.500 R2 = 117.500 R3 = 122.500 R4 = 132.500 RK2 =  50.000 RK3 =   50.000
 Rcurr:  120.941  Rcurr-(R2+R3)/2:    0.941  MIN(Rcurr-R2,Rcurr-R3):    0.000
******
 C1  (33341)-C3  (33346)-C2  (33344)-O21 (33373)    NSTEP1=     0 NSTEP2=     0
R1 = 107.500 R2 = 117.500 R3 = 122.500 R4 = 132.500 RK2 =  50.000 RK3 =   50.000
 Rcurr:  115.849  Rcurr-(R2+R3)/2:    4.151  MIN(Rcurr-R2,Rcurr-R3):    1.651
******
 C1  (33459)-C3  (33464)-C2  (33462)-O21 (33491)    NSTEP1=     0 NSTEP2=     0
R1 = 107.500 R2 = 117.500 R3 = 122.500 R4 = 132.500 RK2 =  50.000 RK3 =   50.000
 Rcurr:  114.625  Rcurr-(R2+R3)/2:    5.375  MIN(Rcurr-R2,Rcurr-R3):    2.875
******
 C1  (33577)-C3  (33582)-C2  (33580)-O21 (33609)    NSTEP1=     0 NSTEP2=     0
R1 = 107.500 R2 = 117.500 R3 = 122.500 R4 = 132.500 RK2 =  50.000 RK3 =   50.000
 Rcurr:  114.973  Rcurr-(R2+R3)/2:    5.027  MIN(Rcurr-R2,Rcurr-R3):    2.527
******
 C1  (33695)-C3  (33700)-C2  (33698)-O21 (33727)    NSTEP1=     0 NSTEP2=     0
R1 = 107.500 R2 = 117.500 R3 = 122.500 R4 = 132.500 RK2 =  50.000 RK3 =   50.000
 Rcurr:  121.161  Rcurr-(R2+R3)/2:    1.161  MIN(Rcurr-R2,Rcurr-R3):    0.000
******
 C1  (33813)-C3  (33818)-C2  (33816)-O21 (33845)    NSTEP1=     0 NSTEP2=     0
R1 = 107.500 R2 = 117.500 R3 = 122.500 R4 = 132.500 RK2 =  50.000 RK3 =   50.000
 Rcurr:  120.748  Rcurr-(R2+R3)/2:    0.748  MIN(Rcurr-R2,Rcurr-R3):    0.000
******
 C1  (33931)-C3  (33936)-C2  (33934)-O21 (33963)    NSTEP1=     0 NSTEP2=     0
R1 = 107.500 R2 = 117.500 R3 = 122.500 R4 = 132.500 RK2 =  50.000 RK3 =   50.000
 Rcurr:  124.795  Rcurr-(R2+R3)/2:    4.795  MIN(Rcurr-R2,Rcurr-R3):    2.295
******
 C1  (34049)-C3  (34054)-C2  (34052)-O21 (34081)    NSTEP1=     0 NSTEP2=     0
R1 = 107.500 R2 = 117.500 R3 = 122.500 R4 = 132.500 RK2 =  50.000 RK3 =   50.000
 Rcurr:  124.072  Rcurr-(R2+R3)/2:    4.072  MIN(Rcurr-R2,Rcurr-R3):    1.572
******
 C1  (34167)-C3  (34172)-C2  (34170)-O21 (34199)    NSTEP1=     0 NSTEP2=     0
R1 = 107.500 R2 = 117.500 R3 = 122.500 R4 = 132.500 RK2 =  50.000 RK3 =   50.000
 Rcurr:  119.139  Rcurr-(R2+R3)/2:    0.861  MIN(Rcurr-R2,Rcurr-R3):    0.000
******
 C1  (34285)-C3  (34290)-C2  (34288)-O21 (34317)    NSTEP1=     0 NSTEP2=     0
R1 = 107.500 R2 = 117.500 R3 = 122.500 R4 = 132.500 RK2 =  50.000 RK3 =   50.000
 Rcurr:  126.174  Rcurr-(R2+R3)/2:    6.174  MIN(Rcurr-R2,Rcurr-R3):    3.674
******
 C1  (34403)-C3  (34408)-C2  (34406)-O21 (34435)    NSTEP1=     0 NSTEP2=     0
R1 = 107.500 R2 = 117.500 R3 = 122.500 R4 = 132.500 RK2 =  50.000 RK3 =   50.000
 Rcurr:  119.576  Rcurr-(R2+R3)/2:    0.424  MIN(Rcurr-R2,Rcurr-R3):    0.000
******
 C1  (34521)-C3  (34526)-C2  (34524)-O21 (34553)    NSTEP1=     0 NSTEP2=     0
R1 = 107.500 R2 = 117.500 R3 = 122.500 R4 = 132.500 RK2 =  50.000 RK3 =   50.000
 Rcurr:  122.161  Rcurr-(R2+R3)/2:    2.161  MIN(Rcurr-R2,Rcurr-R3):    0.000
******
 C1  (34639)-C3  (34644)-C2  (34642)-O21 (34671)    NSTEP1=     0 NSTEP2=     0
R1 = 107.500 R2 = 117.500 R3 = 122.500 R4 = 132.500 RK2 =  50.000 RK3 =   50.000
 Rcurr:  123.578  Rcurr-(R2+R3)/2:    3.578  MIN(Rcurr-R2,Rcurr-R3):    1.078
******
 C1  (34757)-C3  (34762)-C2  (34760)-O21 (34789)    NSTEP1=     0 NSTEP2=     0
R1 = 107.500 R2 = 117.500 R3 = 122.500 R4 = 132.500 RK2 =  50.000 RK3 =   50.000
 Rcurr:  119.970  Rcurr-(R2+R3)/2:    0.030  MIN(Rcurr-R2,Rcurr-R3):    0.000
******
 C1  (34875)-C3  (34880)-C2  (34878)-O21 (34907)    NSTEP1=     0 NSTEP2=     0
R1 = 107.500 R2 = 117.500 R3 = 122.500 R4 = 132.500 RK2 =  50.000 RK3 =   50.000
 Rcurr:  119.320  Rcurr-(R2+R3)/2:    0.680  MIN(Rcurr-R2,Rcurr-R3):    0.000
******
 C1  (34993)-C3  (34998)-C2  (34996)-O21 (35025)    NSTEP1=     0 NSTEP2=     0
R1 = 107.500 R2 = 117.500 R3 = 122.500 R4 = 132.500 RK2 =  50.000 RK3 =   50.000
 Rcurr:  117.344  Rcurr-(R2+R3)/2:    2.656  MIN(Rcurr-R2,Rcurr-R3):    0.156
******
 C1  (35111)-C3  (35116)-C2  (35114)-O21 (35143)    NSTEP1=     0 NSTEP2=     0
R1 = 107.500 R2 = 117.500 R3 = 122.500 R4 = 132.500 RK2 =  50.000 RK3 =   50.000
 Rcurr:  115.117  Rcurr-(R2+R3)/2:    4.883  MIN(Rcurr-R2,Rcurr-R3):    2.383
******
 C1  (35229)-C3  (35234)-C2  (35232)-O21 (35261)    NSTEP1=     0 NSTEP2=     0
R1 = 107.500 R2 = 117.500 R3 = 122.500 R4 = 132.500 RK2 =  50.000 RK3 =   50.000
 Rcurr:  123.546  Rcurr-(R2+R3)/2:    3.546  MIN(Rcurr-R2,Rcurr-R3):    1.046
******
 C1  (35347)-C3  (35352)-C2  (35350)-O21 (35379)    NSTEP1=     0 NSTEP2=     0
R1 = 107.500 R2 = 117.500 R3 = 122.500 R4 = 132.500 RK2 =  50.000 RK3 =   50.000
 Rcurr:  116.723  Rcurr-(R2+R3)/2:    3.277  MIN(Rcurr-R2,Rcurr-R3):    0.777
******
 C1  (35465)-C3  (35470)-C2  (35468)-O21 (35497)    NSTEP1=     0 NSTEP2=     0
R1 = 107.500 R2 = 117.500 R3 = 122.500 R4 = 132.500 RK2 =  50.000 RK3 =   50.000
 Rcurr:  118.587  Rcurr-(R2+R3)/2:    1.413  MIN(Rcurr-R2,Rcurr-R3):    0.000
******
 C1  (35583)-C3  (35588)-C2  (35586)-O21 (35615)    NSTEP1=     0 NSTEP2=     0
R1 = 107.500 R2 = 117.500 R3 = 122.500 R4 = 132.500 RK2 =  50.000 RK3 =   50.000
 Rcurr:  116.010  Rcurr-(R2+R3)/2:    3.990  MIN(Rcurr-R2,Rcurr-R3):    1.490
******
 C1  (35701)-C3  (35706)-C2  (35704)-O21 (35733)    NSTEP1=     0 NSTEP2=     0
R1 = 107.500 R2 = 117.500 R3 = 122.500 R4 = 132.500 RK2 =  50.000 RK3 =   50.000
 Rcurr:  124.228  Rcurr-(R2+R3)/2:    4.228  MIN(Rcurr-R2,Rcurr-R3):    1.728
******
 C1  (35819)-C3  (35824)-C2  (35822)-O21 (35851)    NSTEP1=     0 NSTEP2=     0
R1 = 107.500 R2 = 117.500 R3 = 122.500 R4 = 132.500 RK2 =  50.000 RK3 =   50.000
 Rcurr:  124.302  Rcurr-(R2+R3)/2:    4.302  MIN(Rcurr-R2,Rcurr-R3):    1.802
******
 C1  (35937)-C3  (35942)-C2  (35940)-O21 (35969)    NSTEP1=     0 NSTEP2=     0
R1 = 107.500 R2 = 117.500 R3 = 122.500 R4 = 132.500 RK2 =  50.000 RK3 =   50.000
 Rcurr:  118.391  Rcurr-(R2+R3)/2:    1.609  MIN(Rcurr-R2,Rcurr-R3):    0.000
******
 C1  (36055)-C3  (36060)-C2  (36058)-O21 (36087)    NSTEP1=     0 NSTEP2=     0
R1 = 107.500 R2 = 117.500 R3 = 122.500 R4 = 132.500 RK2 =  50.000 RK3 =   50.000
 Rcurr:  119.378  Rcurr-(R2+R3)/2:    0.622  MIN(Rcurr-R2,Rcurr-R3):    0.000
******
 C1  (36173)-C3  (36178)-C2  (36176)-O21 (36205)    NSTEP1=     0 NSTEP2=     0
R1 = 107.500 R2 = 117.500 R3 = 122.500 R4 = 132.500 RK2 =  50.000 RK3 =   50.000
 Rcurr:  117.768  Rcurr-(R2+R3)/2:    2.232  MIN(Rcurr-R2,Rcurr-R3):    0.000
******
 C1  (36291)-C3  (36296)-C2  (36294)-O21 (36323)    NSTEP1=     0 NSTEP2=     0
R1 = 107.500 R2 = 117.500 R3 = 122.500 R4 = 132.500 RK2 =  50.000 RK3 =   50.000
 Rcurr:  119.342  Rcurr-(R2+R3)/2:    0.658  MIN(Rcurr-R2,Rcurr-R3):    0.000
******
 C1  (36409)-C3  (36414)-C2  (36412)-O21 (36441)    NSTEP1=     0 NSTEP2=     0
R1 = 107.500 R2 = 117.500 R3 = 122.500 R4 = 132.500 RK2 =  50.000 RK3 =   50.000
 Rcurr:  122.098  Rcurr-(R2+R3)/2:    2.098  MIN(Rcurr-R2,Rcurr-R3):    0.000
******
 C1  (36527)-C3  (36532)-C2  (36530)-O21 (36559)    NSTEP1=     0 NSTEP2=     0
R1 = 107.500 R2 = 117.500 R3 = 122.500 R4 = 132.500 RK2 =  50.000 RK3 =   50.000
 Rcurr:  120.941  Rcurr-(R2+R3)/2:    0.941  MIN(Rcurr-R2,Rcurr-R3):    0.000
******
 C1  (36645)-C3  (36650)-C2  (36648)-O21 (36677)    NSTEP1=     0 NSTEP2=     0
R1 = 107.500 R2 = 117.500 R3 = 122.500 R4 = 132.500 RK2 =  50.000 RK3 =   50.000
 Rcurr:  119.143  Rcurr-(R2+R3)/2:    0.857  MIN(Rcurr-R2,Rcurr-R3):    0.000
******
 C1  (36763)-C3  (36768)-C2  (36766)-O21 (36795)    NSTEP1=     0 NSTEP2=     0
R1 = 107.500 R2 = 117.500 R3 = 122.500 R4 = 132.500 RK2 =  50.000 RK3 =   50.000
 Rcurr:  117.736  Rcurr-(R2+R3)/2:    2.264  MIN(Rcurr-R2,Rcurr-R3):    0.000
******
 C1  (36881)-C3  (36886)-C2  (36884)-O21 (36913)    NSTEP1=     0 NSTEP2=     0
R1 = 107.500 R2 = 117.500 R3 = 122.500 R4 = 132.500 RK2 =  50.000 RK3 =   50.000
 Rcurr:  119.067  Rcurr-(R2+R3)/2:    0.933  MIN(Rcurr-R2,Rcurr-R3):    0.000
******
 C1  (36999)-C3  (37004)-C2  (37002)-O21 (37031)    NSTEP1=     0 NSTEP2=     0
R1 = 107.500 R2 = 117.500 R3 = 122.500 R4 = 132.500 RK2 =  50.000 RK3 =   50.000
 Rcurr:  120.941  Rcurr-(R2+R3)/2:    0.941  MIN(Rcurr-R2,Rcurr-R3):    0.000
******
 C1  (37117)-C3  (37122)-C2  (37120)-O21 (37149)    NSTEP1=     0 NSTEP2=     0
R1 = 107.500 R2 = 117.500 R3 = 122.500 R4 = 132.500 RK2 =  50.000 RK3 =   50.000
 Rcurr:  121.080  Rcurr-(R2+R3)/2:    1.080  MIN(Rcurr-R2,Rcurr-R3):    0.000
******
 C1  (37235)-C3  (37240)-C2  (37238)-O21 (37267)    NSTEP1=     0 NSTEP2=     0
R1 = 107.500 R2 = 117.500 R3 = 122.500 R4 = 132.500 RK2 =  50.000 RK3 =   50.000
 Rcurr:  120.972  Rcurr-(R2+R3)/2:    0.972  MIN(Rcurr-R2,Rcurr-R3):    0.000
******
 C1  (37353)-C3  (37358)-C2  (37356)-O21 (37385)    NSTEP1=     0 NSTEP2=     0
R1 = 107.500 R2 = 117.500 R3 = 122.500 R4 = 132.500 RK2 =  50.000 RK3 =   50.000
 Rcurr:  118.355  Rcurr-(R2+R3)/2:    1.645  MIN(Rcurr-R2,Rcurr-R3):    0.000
                       Number of restraints read =   276

                  Done reading weight changes/NMR restraints


 
 Number of triangulated 3-point waters found:    24310

     Sum of charges from parm topology file =   0.00027218
     Forcing neutrality...

| Dynamic Memory, Types Used:
| Reals             4736517
| Integers          6802452

| Nonbonded Pairs Initial Allocation:    25194912

| GPU memory information (estimate):
| KB of GPU memory in use:    707862
| KB of CPU memory in use:    191478

--------------------------------------------------------------------------------
   4.  RESULTS
--------------------------------------------------------------------------------


 NSTEP =     1000   TIME(PS) =     251.000  TEMP(K) =   310.76  PRESS =  -345.3
 Etot   =   -234524.4643  EKtot   =     72937.5312  EPtot      =   -307461.9955
 BOND   =      5008.0690  ANGLE   =     19291.1368  DIHED      =     12730.2949
 1-4 NB =      4843.3475  1-4 EEL =    -80406.9865  VDWAALS    =     17314.2722
 EELEC  =   -287264.1594  EHBOND  =         0.0000  RESTRAINT  =      1022.0300
 EAMBER (non-restraint)  =   -308484.0255
 EKCMT  =     23102.8403  VIRIAL  =     31808.1236  VOLUME     =   1167651.6916
                                                    SURFTEN    =       -45.4693
                                                    Density    =         0.9428
 ------------------------------------------------------------------------------

 NMR restraints: Bond =    0.000   Angle =     0.000   Torsion =    19.978
===============================================================================

 NSTEP =     2000   TIME(PS) =     252.000  TEMP(K) =   310.21  PRESS =   -86.8
 Etot   =   -234965.2525  EKtot   =     72807.0703  EPtot      =   -307772.3228
 BOND   =      5018.0435  ANGLE   =     19282.1847  DIHED      =     12734.9947
 1-4 NB =      4823.9247  1-4 EEL =    -80296.9434  VDWAALS    =     18345.8526
 EELEC  =   -288761.6393  EHBOND  =         0.0000  RESTRAINT  =      1081.2596
 EAMBER (non-restraint)  =   -308853.5825
 EKCMT  =     22914.7936  VIRIAL  =     25087.0950  VOLUME     =   1158850.8587
                                                    SURFTEN    =      -208.1340
                                                    Density    =         0.9499
 ------------------------------------------------------------------------------

 NMR restraints: Bond =    0.000   Angle =     0.000   Torsion =    14.712
===============================================================================

 NSTEP =     3000   TIME(PS) =     253.000  TEMP(K) =   311.68  PRESS =   -55.4
 Etot   =   -235399.8807  EKtot   =     73152.6797  EPtot      =   -308552.5604
 BOND   =      4966.2391  ANGLE   =     19199.8740  DIHED      =     12669.9009
 1-4 NB =      4848.0119  1-4 EEL =    -80454.9114  VDWAALS    =     18187.0872
 EELEC  =   -289042.3029  EHBOND  =         0.0000  RESTRAINT  =      1073.5409
 EAMBER (non-restraint)  =   -309626.1013
 EKCMT  =     23078.3819  VIRIAL  =     24456.2390  VOLUME     =   1151569.2522
                                                    SURFTEN    =      -183.5537
                                                    Density    =         0.9559
 ------------------------------------------------------------------------------

 NMR restraints: Bond =    0.000   Angle =     0.000   Torsion =    17.653
===============================================================================

 NSTEP =     4000   TIME(PS) =     254.000  TEMP(K) =   309.83  PRESS =  -108.0
 Etot   =   -235819.9229  EKtot   =     72718.0703  EPtot      =   -308537.9932
 BOND   =      5011.7942  ANGLE   =     19236.3694  DIHED      =     12742.9752
 1-4 NB =      4877.0750  1-4 EEL =    -80420.5304  VDWAALS    =     17916.2161
 EELEC  =   -288968.6427  EHBOND  =         0.0000  RESTRAINT  =      1066.7501
 EAMBER (non-restraint)  =   -309604.7433
 EKCMT  =     22825.4163  VIRIAL  =     25500.4316  VOLUME     =   1147166.5804
                                                    SURFTEN    =      -124.3335
                                                    Density    =         0.9596
 ------------------------------------------------------------------------------

 NMR restraints: Bond =    0.000   Angle =     0.000   Torsion =    16.898
===============================================================================

 NSTEP =     5000   TIME(PS) =     255.000  TEMP(K) =   309.96  PRESS =     2.9
 Etot   =   -235993.3624  EKtot   =     72749.9766  EPtot      =   -308743.3390
 BOND   =      4914.9085  ANGLE   =     19251.0435  DIHED      =     12663.6126
 1-4 NB =      4864.5545  1-4 EEL =    -80364.0583  VDWAALS    =     17962.6649
 EELEC  =   -289126.2630  EHBOND  =         0.0000  RESTRAINT  =      1090.1983
 EAMBER (non-restraint)  =   -309833.5372
 EKCMT  =     23046.7449  VIRIAL  =     22975.4790  VOLUME     =   1144140.6059
                                                    SURFTEN    =        14.3801
                                                    Density    =         0.9621
 ------------------------------------------------------------------------------

 NMR restraints: Bond =    0.000   Angle =     0.000   Torsion =    23.379
===============================================================================

 NSTEP =     6000   TIME(PS) =     256.000  TEMP(K) =   309.30  PRESS =  -101.7
 Etot   =   -236550.3860  EKtot   =     72595.8047  EPtot      =   -309146.1907
 BOND   =      5001.8820  ANGLE   =     19110.1056  DIHED      =     12772.3444
 1-4 NB =      4862.5510  1-4 EEL =    -80535.7547  VDWAALS    =     17816.7802
 EELEC  =   -289269.3708  EHBOND  =         0.0000  RESTRAINT  =      1095.2716
 EAMBER (non-restraint)  =   -310241.4623
 EKCMT  =     22770.1535  VIRIAL  =     25275.3862  VOLUME     =   1141192.2661
                                                    SURFTEN    =       -15.9908
                                                    Density    =         0.9646
 ------------------------------------------------------------------------------

 NMR restraints: Bond =    0.000   Angle =     0.000   Torsion =    19.455
===============================================================================

 NSTEP =     7000   TIME(PS) =     257.000  TEMP(K) =   310.23  PRESS =   -13.8
 Etot   =   -236166.5953  EKtot   =     72812.8438  EPtot      =   -308979.4390
 BOND   =      4978.5658  ANGLE   =     19489.9999  DIHED      =     12698.1064
 1-4 NB =      4908.8279  1-4 EEL =    -80410.3891  VDWAALS    =     17942.7527
 EELEC  =   -289688.1647  EHBOND  =         0.0000  RESTRAINT  =      1100.8619
 EAMBER (non-restraint)  =   -310080.3010
 EKCMT  =     22905.1162  VIRIAL  =     23245.5382  VOLUME     =   1139915.1957
                                                    SURFTEN    =       116.9269
                                                    Density    =         0.9657
 ------------------------------------------------------------------------------

 NMR restraints: Bond =    0.000   Angle =     0.000   Torsion =    19.282
===============================================================================

 NSTEP =     8000   TIME(PS) =     258.000  TEMP(K) =   311.19  PRESS =  -195.7
 Etot   =   -236078.2852  EKtot   =     73037.3047  EPtot      =   -309115.5899
 BOND   =      5031.0397  ANGLE   =     19184.8680  DIHED      =     12687.3027
 1-4 NB =      4834.9220  1-4 EEL =    -80483.6517  VDWAALS    =     17701.9906
 EELEC  =   -289221.3912  EHBOND  =         0.0000  RESTRAINT  =      1149.3298
 EAMBER (non-restraint)  =   -310264.9197
 EKCMT  =     23010.2448  VIRIAL  =     27811.5841  VOLUME     =   1136569.8735
                                                    SURFTEN    =      -194.7667
                                                    Density    =         0.9686
 ------------------------------------------------------------------------------

 NMR restraints: Bond =    0.000   Angle =     0.000   Torsion =    22.629
===============================================================================

 NSTEP =     9000   TIME(PS) =     259.000  TEMP(K) =   311.15  PRESS =  -149.5
 Etot   =   -236471.7780  EKtot   =     73029.9844  EPtot      =   -309501.7624
 BOND   =      4927.0191  ANGLE   =     19287.1919  DIHED      =     12626.4172
 1-4 NB =      4819.6977  1-4 EEL =    -80456.2925  VDWAALS    =     17653.9658
 EELEC  =   -289477.7607  EHBOND  =         0.0000  RESTRAINT  =      1117.9991
 EAMBER (non-restraint)  =   -310619.7615
 EKCMT  =     23106.8177  VIRIAL  =     26765.3274  VOLUME     =   1133636.4258
                                                    SURFTEN    =      -269.9066
                                                    Density    =         0.9711
 ------------------------------------------------------------------------------

 NMR restraints: Bond =    0.000   Angle =     0.000   Torsion =    14.760
===============================================================================

 NSTEP =    10000   TIME(PS) =     260.000  TEMP(K) =   309.59  PRESS =    -8.8
 Etot   =   -236822.0601  EKtot   =     72663.2891  EPtot      =   -309485.3492
 BOND   =      4941.8682  ANGLE   =     19251.6822  DIHED      =     12763.7904
 1-4 NB =      4815.5052  1-4 EEL =    -80369.3557  VDWAALS    =     17928.6428
 EELEC  =   -289897.5507  EHBOND  =         0.0000  RESTRAINT  =      1080.0684
 EAMBER (non-restraint)  =   -310565.4176
 EKCMT  =     22838.2894  VIRIAL  =     23054.2097  VOLUME     =   1131753.1388
                                                    SURFTEN    =        13.0281
                                                    Density    =         0.9727
 ------------------------------------------------------------------------------

 NMR restraints: Bond =    0.000   Angle =     0.000   Torsion =    10.818
===============================================================================

 NSTEP =    11000   TIME(PS) =     261.000  TEMP(K) =   309.85  PRESS =   -39.2
 Etot   =   -236542.3844  EKtot   =     72724.3750  EPtot      =   -309266.7594
 BOND   =      5044.7354  ANGLE   =     19433.5131  DIHED      =     12624.9829
 1-4 NB =      4831.2981  1-4 EEL =    -80358.1219  VDWAALS    =     17899.3710
 EELEC  =   -289880.6174  EHBOND  =         0.0000  RESTRAINT  =      1138.0794
 EAMBER (non-restraint)  =   -310404.8388
 EKCMT  =     22931.2392  VIRIAL  =     23888.4955  VOLUME     =   1130297.0465
                                                    SURFTEN    =       -68.8686
                                                    Density    =         0.9739
 ------------------------------------------------------------------------------

 NMR restraints: Bond =    0.000   Angle =     0.000   Torsion =    20.323
===============================================================================

 NSTEP =    12000   TIME(PS) =     262.000  TEMP(K) =   308.01  PRESS =  -103.1
 Etot   =   -237304.6411  EKtot   =     72291.6719  EPtot      =   -309596.3129
 BOND   =      4960.1795  ANGLE   =     19086.2555  DIHED      =     12676.0653
 1-4 NB =      4863.4955  1-4 EEL =    -80518.2615  VDWAALS    =     17635.4352
 EELEC  =   -289429.9535  EHBOND  =         0.0000  RESTRAINT  =      1130.4711
 EAMBER (non-restraint)  =   -310726.7840
 EKCMT  =     22742.7103  VIRIAL  =     25253.9960  VOLUME     =   1128098.8636
                                                    SURFTEN    =      -108.0448
                                                    Density    =         0.9758
 ------------------------------------------------------------------------------

 NMR restraints: Bond =    0.000   Angle =     0.000   Torsion =    18.242
===============================================================================

 NSTEP =    13000   TIME(PS) =     263.000  TEMP(K) =   309.61  PRESS =   120.2
 Etot   =   -237163.1050  EKtot   =     72667.2344  EPtot      =   -309830.3394
 BOND   =      5080.6480  ANGLE   =     19017.3534  DIHED      =     12715.0084
 1-4 NB =      4845.0829  1-4 EEL =    -80404.4759  VDWAALS    =     18185.8418
 EELEC  =   -290378.1619  EHBOND  =         0.0000  RESTRAINT  =      1108.3640
 EAMBER (non-restraint)  =   -310938.7033
 EKCMT  =     22721.7102  VIRIAL  =     19799.2296  VOLUME     =   1126159.2503
                                                    SURFTEN    =        93.4329
                                                    Density    =         0.9775
 ------------------------------------------------------------------------------

 NMR restraints: Bond =    0.000   Angle =     0.000   Torsion =    16.294
===============================================================================

 NSTEP =    14000   TIME(PS) =     264.000  TEMP(K) =   309.51  PRESS =   -29.9
 Etot   =   -236827.2926  EKtot   =     72644.3984  EPtot      =   -309471.6910
 BOND   =      5084.7782  ANGLE   =     19123.9140  DIHED      =     12655.8738
 1-4 NB =      4846.8081  1-4 EEL =    -80473.0786  VDWAALS    =     18241.2074
 EELEC  =   -290050.7568  EHBOND  =         0.0000  RESTRAINT  =      1099.5629
 EAMBER (non-restraint)  =   -310571.2539
 EKCMT  =     22777.7270  VIRIAL  =     23502.7952  VOLUME     =   1124354.6051
                                                    SURFTEN    =        83.6945
                                                    Density    =         0.9791
 ------------------------------------------------------------------------------

 NMR restraints: Bond =    0.000   Angle =     0.000   Torsion =    21.183
===============================================================================

 NSTEP =    15000   TIME(PS) =     265.000  TEMP(K) =   310.03  PRESS =   -46.8
 Etot   =   -236962.0673  EKtot   =     72766.3906  EPtot      =   -309728.4580
 BOND   =      4954.3642  ANGLE   =     19214.5873  DIHED      =     12690.7280
 1-4 NB =      4856.0806  1-4 EEL =    -80473.7646  VDWAALS    =     18160.4556
 EELEC  =   -290272.5853  EHBOND  =         0.0000  RESTRAINT  =      1141.6763
 EAMBER (non-restraint)  =   -310870.1343
 EKCMT  =     22952.3039  VIRIAL  =     24086.6121  VOLUME     =   1123043.3457
                                                    SURFTEN    =      -242.0927
                                                    Density    =         0.9802
 ------------------------------------------------------------------------------

 NMR restraints: Bond =    0.000   Angle =     0.000   Torsion =    20.609
===============================================================================

 NSTEP =    16000   TIME(PS) =     266.000  TEMP(K) =   310.43  PRESS =    37.4
 Etot   =   -236421.6640  EKtot   =     72859.7734  EPtot      =   -309281.4374
 BOND   =      5030.1454  ANGLE   =     19200.3013  DIHED      =     12735.9868
 1-4 NB =      4854.9032  1-4 EEL =    -80452.6806  VDWAALS    =     18060.0972
 EELEC  =   -289848.4177  EHBOND  =         0.0000  RESTRAINT  =      1138.2271
 EAMBER (non-restraint)  =   -310419.6645
 EKCMT  =     22781.5969  VIRIAL  =     21875.1609  VOLUME     =   1121309.4056
                                                    SURFTEN    =        74.0002
                                                    Density    =         0.9817
 ------------------------------------------------------------------------------

 NMR restraints: Bond =    0.000   Angle =     0.000   Torsion =    20.715
===============================================================================

 NSTEP =    17000   TIME(PS) =     267.000  TEMP(K) =   308.40  PRESS =  -112.7
 Etot   =   -237109.3317  EKtot   =     72383.0938  EPtot      =   -309492.4255
 BOND   =      4980.9183  ANGLE   =     19109.3804  DIHED      =     12605.7772
 1-4 NB =      4870.0952  1-4 EEL =    -80447.3564  VDWAALS    =     17639.2498
 EELEC  =   -289374.0008  EHBOND  =         0.0000  RESTRAINT  =      1123.5106
 EAMBER (non-restraint)  =   -310615.9361
 EKCMT  =     22814.1666  VIRIAL  =     25536.6527  VOLUME     =   1118874.3819
                                                    SURFTEN    =       -19.8599
                                                    Density    =         0.9839
 ------------------------------------------------------------------------------

 NMR restraints: Bond =    0.000   Angle =     0.000   Torsion =    16.046
===============================================================================

 NSTEP =    18000   TIME(PS) =     268.000  TEMP(K) =   311.15  PRESS =  -130.3
 Etot   =   -236893.5488  EKtot   =     73028.0625  EPtot      =   -309921.6113
 BOND   =      4905.7245  ANGLE   =     18984.0455  DIHED      =     12685.6045
 1-4 NB =      4874.5349  1-4 EEL =    -80383.2896  VDWAALS    =     17632.1885
 EELEC  =   -289756.7397  EHBOND  =         0.0000  RESTRAINT  =      1136.3203
 EAMBER (non-restraint)  =   -311057.9315
 EKCMT  =     22901.8904  VIRIAL  =     26046.8029  VOLUME     =   1117441.9258
                                                    SURFTEN    =      -163.2654
                                                    Density    =         0.9851
 ------------------------------------------------------------------------------

 NMR restraints: Bond =    0.000   Angle =     0.000   Torsion =    18.501
===============================================================================

 NSTEP =    19000   TIME(PS) =     269.000  TEMP(K) =   310.02  PRESS =   -79.3
 Etot   =   -236907.5539  EKtot   =     72762.6484  EPtot      =   -309670.2023
 BOND   =      4994.0607  ANGLE   =     19132.3907  DIHED      =     12797.1444
 1-4 NB =      4821.8269  1-4 EEL =    -80404.9763  VDWAALS    =     17630.1977
 EELEC  =   -289800.0988  EHBOND  =         0.0000  RESTRAINT  =      1159.2524
 EAMBER (non-restraint)  =   -310829.4547
 EKCMT  =     22844.4701  VIRIAL  =     24755.1057  VOLUME     =   1116079.5562
                                                    SURFTEN    =       -27.6772
                                                    Density    =         0.9863
 ------------------------------------------------------------------------------

 NMR restraints: Bond =    0.000   Angle =     0.000   Torsion =    20.572
===============================================================================

 NSTEP =    20000   TIME(PS) =     270.000  TEMP(K) =   308.22  PRESS =   -33.1
 Etot   =   -237209.5656  EKtot   =     72340.6016  EPtot      =   -309550.1672
 BOND   =      4957.4984  ANGLE   =     19236.8804  DIHED      =     12686.6755
 1-4 NB =      4856.6743  1-4 EEL =    -80360.4063  VDWAALS    =     17631.0508
 EELEC  =   -289692.3691  EHBOND  =         0.0000  RESTRAINT  =      1133.8288
 EAMBER (non-restraint)  =   -310683.9960
 EKCMT  =     22750.7142  VIRIAL  =     23547.8288  VOLUME     =   1114567.2459
                                                    SURFTEN    =       -85.4241
                                                    Density    =         0.9877
 ------------------------------------------------------------------------------

 NMR restraints: Bond =    0.000   Angle =     0.000   Torsion =    16.554
===============================================================================

 NSTEP =    21000   TIME(PS) =     271.000  TEMP(K) =   310.39  PRESS =   139.9
 Etot   =   -236611.0545  EKtot   =     72849.9531  EPtot      =   -309461.0076
 BOND   =      4983.1793  ANGLE   =     19357.2316  DIHED      =     12691.3508
 1-4 NB =      4861.7801  1-4 EEL =    -80433.6349  VDWAALS    =     18251.4984
 EELEC  =   -290318.8721  EHBOND  =         0.0000  RESTRAINT  =      1146.4591
 EAMBER (non-restraint)  =   -310607.4668
 EKCMT  =     22959.0620  VIRIAL  =     19598.2671  VOLUME     =   1112887.5206
                                                    SURFTEN    =       -37.7486
                                                    Density    =         0.9892
 ------------------------------------------------------------------------------

 NMR restraints: Bond =    0.000   Angle =     0.000   Torsion =    17.808
===============================================================================

 NSTEP =    22000   TIME(PS) =     272.000  TEMP(K) =   308.19  PRESS =  -113.6
 Etot   =   -236860.0958  EKtot   =     72333.9922  EPtot      =   -309194.0880
 BOND   =      5096.2268  ANGLE   =     19239.1819  DIHED      =     12711.6689
 1-4 NB =      4842.4290  1-4 EEL =    -80425.2083  VDWAALS    =     17461.7758
 EELEC  =   -289280.6175  EHBOND  =         0.0000  RESTRAINT  =      1160.4553
 EAMBER (non-restraint)  =   -310354.5433
 EKCMT  =     22840.2502  VIRIAL  =     25568.0514  VOLUME     =   1112404.0531
                                                    SURFTEN    =       -79.0757
                                                    Density    =         0.9896
 ------------------------------------------------------------------------------

 NMR restraints: Bond =    0.000   Angle =     0.000   Torsion =    19.759
===============================================================================

 NSTEP =    23000   TIME(PS) =     273.000  TEMP(K) =   307.24  PRESS =   -25.4
 Etot   =   -237996.4742  EKtot   =     72110.4922  EPtot      =   -310106.9664
 BOND   =      4985.4493  ANGLE   =     19201.7582  DIHED      =     12670.2633
 1-4 NB =      4836.9965  1-4 EEL =    -80463.7122  VDWAALS    =     17805.1659
 EELEC  =   -290323.5693  EHBOND  =         0.0000  RESTRAINT  =      1180.6820
 EAMBER (non-restraint)  =   -311287.6483
 EKCMT  =     22587.4080  VIRIAL  =     23196.2083  VOLUME     =   1108573.7095
                                                    SURFTEN    =      -196.2898
                                                    Density    =         0.9930
 ------------------------------------------------------------------------------

 NMR restraints: Bond =    0.000   Angle =     0.000   Torsion =    18.137
===============================================================================

 NSTEP =    24000   TIME(PS) =     274.000  TEMP(K) =   310.08  PRESS =   -73.3
 Etot   =   -237137.1961  EKtot   =     72778.6406  EPtot      =   -309915.8367
 BOND   =      4944.3238  ANGLE   =     19325.0456  DIHED      =     12660.1405
 1-4 NB =      4897.7790  1-4 EEL =    -80374.5555  VDWAALS    =     17839.1658
 EELEC  =   -290375.3605  EHBOND  =         0.0000  RESTRAINT  =      1167.6246
 EAMBER (non-restraint)  =   -311083.4613
 EKCMT  =     22923.3171  VIRIAL  =     24674.7717  VOLUME     =   1106111.0519
                                                    SURFTEN    =      -117.8719
                                                    Density    =         0.9952
 ------------------------------------------------------------------------------

 NMR restraints: Bond =    0.000   Angle =     0.000   Torsion =    19.990
===============================================================================

 NSTEP =    25000   TIME(PS) =     275.000  TEMP(K) =   309.77  PRESS =    -0.3
 Etot   =   -236905.7951  EKtot   =     72705.9922  EPtot      =   -309611.7873
 BOND   =      4981.0777  ANGLE   =     19245.4910  DIHED      =     12745.8181
 1-4 NB =      4893.1972  1-4 EEL =    -80480.0192  VDWAALS    =     17996.7154
 EELEC  =   -290155.2463  EHBOND  =         0.0000  RESTRAINT  =      1161.1788
 EAMBER (non-restraint)  =   -310772.9660
 EKCMT  =     22847.2962  VIRIAL  =     22854.2892  VOLUME     =   1104985.8707
                                                    SURFTEN    =       -32.9377
                                                    Density    =         0.9962
 ------------------------------------------------------------------------------

 NMR restraints: Bond =    0.000   Angle =     0.000   Torsion =    13.681
===============================================================================

 NSTEP =    26000   TIME(PS) =     276.000  TEMP(K) =   308.19  PRESS =    61.9
 Etot   =   -237056.4133  EKtot   =     72334.9062  EPtot      =   -309391.3195
 BOND   =      5049.5467  ANGLE   =     19190.7522  DIHED      =     12626.3861
 1-4 NB =      4807.2355  1-4 EEL =    -80391.4232  VDWAALS    =     17886.5990
 EELEC  =   -289759.6084  EHBOND  =         0.0000  RESTRAINT  =      1199.1925
 EAMBER (non-restraint)  =   -310590.5121
 EKCMT  =     22762.6304  VIRIAL  =     21286.2255  VOLUME     =   1104570.6219
                                                    SURFTEN    =       -25.1313
                                                    Density    =         0.9966
 ------------------------------------------------------------------------------

 NMR restraints: Bond =    0.000   Angle =     0.000   Torsion =    16.426
===============================================================================

 NSTEP =    27000   TIME(PS) =     277.000  TEMP(K) =   310.37  PRESS =  -248.7
 Etot   =   -236901.5886  EKtot   =     72846.0312  EPtot      =   -309747.6198
 BOND   =      4939.3851  ANGLE   =     19458.7442  DIHED      =     12579.1027
 1-4 NB =      4881.8576  1-4 EEL =    -80466.0410  VDWAALS    =     17019.8887
 EELEC  =   -289321.0638  EHBOND  =         0.0000  RESTRAINT  =      1160.5067
 EAMBER (non-restraint)  =   -310908.1265
 EKCMT  =     22920.0060  VIRIAL  =     28846.1156  VOLUME     =   1103557.1590
                                                    SURFTEN    =       -65.9023
                                                    Density    =         0.9975
 ------------------------------------------------------------------------------

 NMR restraints: Bond =    0.000   Angle =     0.000   Torsion =    19.234
===============================================================================

 NSTEP =    28000   TIME(PS) =     278.000  TEMP(K) =   310.06  PRESS =  -143.7
 Etot   =   -237135.6253  EKtot   =     72772.2266  EPtot      =   -309907.8518
 BOND   =      5079.0883  ANGLE   =     19169.8769  DIHED      =     12680.9191
 1-4 NB =      4838.0522  1-4 EEL =    -80436.3788  VDWAALS    =     17362.3989
 EELEC  =   -289774.9565  EHBOND  =         0.0000  RESTRAINT  =      1173.1481
 EAMBER (non-restraint)  =   -311081.0000
 EKCMT  =     22802.0921  VIRIAL  =     26217.3017  VOLUME     =   1100905.5390
                                                    SURFTEN    =       -58.7530
                                                    Density    =         0.9999
 ------------------------------------------------------------------------------

 NMR restraints: Bond =    0.000   Angle =     0.000   Torsion =    16.976
===============================================================================

 NSTEP =    29000   TIME(PS) =     279.000  TEMP(K) =   310.23  PRESS =     5.5
 Etot   =   -237027.8228  EKtot   =     72813.8438  EPtot      =   -309841.6665
 BOND   =      4960.7436  ANGLE   =     19152.8348  DIHED      =     12620.5059
 1-4 NB =      4876.3613  1-4 EEL =    -80397.9524  VDWAALS    =     17651.1500
 EELEC  =   -289857.3466  EHBOND  =         0.0000  RESTRAINT  =      1152.0368
 EAMBER (non-restraint)  =   -310993.7033
 EKCMT  =     22834.7336  VIRIAL  =     22704.8503  VOLUME     =   1100312.8167
                                                    SURFTEN    =        17.1130
                                                    Density    =         1.0005
 ------------------------------------------------------------------------------

 NMR restraints: Bond =    0.000   Angle =     0.000   Torsion =    18.171
===============================================================================

 NSTEP =    30000   TIME(PS) =     280.000  TEMP(K) =   310.72  PRESS =   -83.1
 Etot   =   -236635.8960  EKtot   =     72929.0469  EPtot      =   -309564.9429
 BOND   =      5045.1334  ANGLE   =     19261.8543  DIHED      =     12768.5481
 1-4 NB =      4827.6615  1-4 EEL =    -80454.0516  VDWAALS    =     17557.7626
 EELEC  =   -289751.6767  EHBOND  =         0.0000  RESTRAINT  =      1179.8254
 EAMBER (non-restraint)  =   -310744.7683
 EKCMT  =     22846.2621  VIRIAL  =     24821.5786  VOLUME     =   1101020.9357
                                                    SURFTEN    =       -56.6616
                                                    Density    =         0.9998
 ------------------------------------------------------------------------------

 NMR restraints: Bond =    0.000   Angle =     0.000   Torsion =    19.368
===============================================================================

 NSTEP =    31000   TIME(PS) =     281.000  TEMP(K) =   310.22  PRESS =   -82.6
 Etot   =   -236926.1871  EKtot   =     72810.0000  EPtot      =   -309736.1871
 BOND   =      4944.1458  ANGLE   =     19292.6500  DIHED      =     12714.4202
 1-4 NB =      4837.2235  1-4 EEL =    -80372.9207  VDWAALS    =     17297.5696
 EELEC  =   -289650.9849  EHBOND  =         0.0000  RESTRAINT  =      1201.7093
 EAMBER (non-restraint)  =   -310937.8965
 EKCMT  =     22755.2721  VIRIAL  =     24715.8008  VOLUME     =   1099730.7103
                                                    SURFTEN    =        18.5676
                                                    Density    =         1.0010
 ------------------------------------------------------------------------------

 NMR restraints: Bond =    0.000   Angle =     0.000   Torsion =    20.015
===============================================================================

 NSTEP =    32000   TIME(PS) =     282.000  TEMP(K) =   310.86  PRESS =  -143.9
 Etot   =   -236849.4891  EKtot   =     72961.0625  EPtot      =   -309810.5516
 BOND   =      5077.9525  ANGLE   =     19470.6270  DIHED      =     12772.1595
 1-4 NB =      4857.6593  1-4 EEL =    -80334.5466  VDWAALS    =     17417.3070
 EELEC  =   -290286.9478  EHBOND  =         0.0000  RESTRAINT  =      1215.2374
 EAMBER (non-restraint)  =   -311025.7890
 EKCMT  =     22914.9117  VIRIAL  =     26324.7183  VOLUME     =   1097349.1589
                                                    SURFTEN    =       -75.1832
                                                    Density    =         1.0032
 ------------------------------------------------------------------------------

 NMR restraints: Bond =    0.000   Angle =     0.000   Torsion =    19.854
===============================================================================

 NSTEP =    33000   TIME(PS) =     283.000  TEMP(K) =   312.00  PRESS =   -32.7
 Etot   =   -236568.9852  EKtot   =     73228.4531  EPtot      =   -309797.4383
 BOND   =      5046.5241  ANGLE   =     19313.5379  DIHED      =     12786.8423
 1-4 NB =      4871.8947  1-4 EEL =    -80445.7385  VDWAALS    =     17907.1434
 EELEC  =   -290452.7181  EHBOND  =         0.0000  RESTRAINT  =      1175.0759
 EAMBER (non-restraint)  =   -310972.5142
 EKCMT  =     22929.4318  VIRIAL  =     23704.6323  VOLUME     =   1097328.1714
                                                    SURFTEN    =       -12.6717
                                                    Density    =         1.0032
 ------------------------------------------------------------------------------

 NMR restraints: Bond =    0.000   Angle =     0.000   Torsion =    19.659
===============================================================================

 NSTEP =    34000   TIME(PS) =     284.000  TEMP(K) =   310.43  PRESS =   -54.8
 Etot   =   -236849.7678  EKtot   =     72860.6875  EPtot      =   -309710.4553
 BOND   =      5150.5953  ANGLE   =     19163.5660  DIHED      =     12757.0962
 1-4 NB =      4883.5308  1-4 EEL =    -80507.2643  VDWAALS    =     17711.3027
 EELEC  =   -290041.3393  EHBOND  =         0.0000  RESTRAINT  =      1172.0572
 EAMBER (non-restraint)  =   -310882.5125
 EKCMT  =     22703.6686  VIRIAL  =     24003.3939  VOLUME     =   1097561.4256
                                                    SURFTEN    =       124.0306
                                                    Density    =         1.0030
 ------------------------------------------------------------------------------

 NMR restraints: Bond =    0.000   Angle =     0.000   Torsion =    21.435
===============================================================================

 NSTEP =    35000   TIME(PS) =     285.000  TEMP(K) =   310.85  PRESS =  -120.8
 Etot   =   -237287.8735  EKtot   =     72959.5781  EPtot      =   -310247.4516
 BOND   =      4939.3102  ANGLE   =     19085.4827  DIHED      =     12780.6864
 1-4 NB =      4875.7256  1-4 EEL =    -80337.4422  VDWAALS    =     17540.0726
 EELEC  =   -290328.9245  EHBOND  =         0.0000  RESTRAINT  =      1197.6374
 EAMBER (non-restraint)  =   -311445.0890
 EKCMT  =     22979.7395  VIRIAL  =     25838.7033  VOLUME     =   1096081.9338
                                                    SURFTEN    =      -183.1337
                                                    Density    =         1.0043
 ------------------------------------------------------------------------------

 NMR restraints: Bond =    0.000   Angle =     0.000   Torsion =    21.209
===============================================================================

 NSTEP =    36000   TIME(PS) =     286.000  TEMP(K) =   308.67  PRESS =    34.0
 Etot   =   -237017.5507  EKtot   =     72447.5781  EPtot      =   -309465.1288
 BOND   =      4964.0707  ANGLE   =     19315.3846  DIHED      =     12763.6282
 1-4 NB =      4854.4889  1-4 EEL =    -80406.7155  VDWAALS    =     17639.7405
 EELEC  =   -289759.4312  EHBOND  =         0.0000  RESTRAINT  =      1163.7050
 EAMBER (non-restraint)  =   -310628.8338
 EKCMT  =     22873.6752  VIRIAL  =     22069.4002  VOLUME     =   1095043.4787
                                                    SURFTEN    =        28.2504
                                                    Density    =         1.0053
 ------------------------------------------------------------------------------

 NMR restraints: Bond =    0.000   Angle =     0.000   Torsion =    16.774
===============================================================================

 NSTEP =    37000   TIME(PS) =     287.000  TEMP(K) =   310.41  PRESS =    70.8
 Etot   =   -237080.0474  EKtot   =     72854.3359  EPtot      =   -309934.3834
 BOND   =      4988.8143  ANGLE   =     19211.0723  DIHED      =     12752.5435
 1-4 NB =      4864.2063  1-4 EEL =    -80502.5233  VDWAALS    =     17449.5227
 EELEC  =   -289930.4881  EHBOND  =         0.0000  RESTRAINT  =      1232.4691
 EAMBER (non-restraint)  =   -311166.8525
 EKCMT  =     22852.6615  VIRIAL  =     21181.0473  VOLUME     =   1093434.2086
                                                    SURFTEN    =        45.0260
                                                    Density    =         1.0068
 ------------------------------------------------------------------------------

 NMR restraints: Bond =    0.000   Angle =     0.000   Torsion =    20.105
===============================================================================

 NSTEP =    38000   TIME(PS) =     288.000  TEMP(K) =   309.45  PRESS =     6.5
 Etot   =   -237472.8004  EKtot   =     72628.7578  EPtot      =   -310101.5582
 BOND   =      4968.5334  ANGLE   =     19277.8570  DIHED      =     12746.5757
 1-4 NB =      4841.9166  1-4 EEL =    -80528.7269  VDWAALS    =     17683.1054
 EELEC  =   -290335.9690  EHBOND  =         0.0000  RESTRAINT  =      1245.1496
 EAMBER (non-restraint)  =   -311346.7078
 EKCMT  =     22973.4295  VIRIAL  =     22820.2969  VOLUME     =   1091989.7950
                                                    SURFTEN    =        15.7123
                                                    Density    =         1.0081
 ------------------------------------------------------------------------------

 NMR restraints: Bond =    0.000   Angle =     0.000   Torsion =    16.133
===============================================================================

 NSTEP =    39000   TIME(PS) =     289.000  TEMP(K) =   308.20  PRESS =   -78.8
 Etot   =   -237621.9998  EKtot   =     72335.5781  EPtot      =   -309957.5779
 BOND   =      5003.2051  ANGLE   =     19302.0972  DIHED      =     12792.6189
 1-4 NB =      4868.0778  1-4 EEL =    -80353.8707  VDWAALS    =     17395.1562
 EELEC  =   -290141.2376  EHBOND  =         0.0000  RESTRAINT  =      1176.3752
 EAMBER (non-restraint)  =   -311133.9531
 EKCMT  =     22666.9329  VIRIAL  =     24522.5772  VOLUME     =   1090874.3778
                                                    SURFTEN    =       -11.2088
                                                    Density    =         1.0091
 ------------------------------------------------------------------------------

 NMR restraints: Bond =    0.000   Angle =     0.000   Torsion =    19.539
===============================================================================

 NSTEP =    40000   TIME(PS) =     290.000  TEMP(K) =   308.91  PRESS =    18.4
 Etot   =   -237877.4298  EKtot   =     72503.0312  EPtot      =   -310380.4610
 BOND   =      5044.3857  ANGLE   =     19100.7997  DIHED      =     12697.6667
 1-4 NB =      4824.0130  1-4 EEL =    -80406.1805  VDWAALS    =     17738.8035
 EELEC  =   -290567.8913  EHBOND  =         0.0000  RESTRAINT  =      1187.9423
 EAMBER (non-restraint)  =   -311568.4033
 EKCMT  =     22719.4041  VIRIAL  =     22287.4746  VOLUME     =   1088953.9700
                                                    SURFTEN    =       -52.1688
                                                    Density    =         1.0109
 ------------------------------------------------------------------------------

 NMR restraints: Bond =    0.000   Angle =     0.000   Torsion =    12.289
===============================================================================

 NSTEP =    41000   TIME(PS) =     291.000  TEMP(K) =   308.22  PRESS =   -19.4
 Etot   =   -237686.0388  EKtot   =     72342.1953  EPtot      =   -310028.2341
 BOND   =      5115.0468  ANGLE   =     19393.1500  DIHED      =     12727.9312
 1-4 NB =      4880.8152  1-4 EEL =    -80371.8440  VDWAALS    =     17399.4613
 EELEC  =   -290374.8771  EHBOND  =         0.0000  RESTRAINT  =      1202.0825
 EAMBER (non-restraint)  =   -311230.3166
 EKCMT  =     22650.2338  VIRIAL  =     23106.5576  VOLUME     =   1087987.6845
                                                    SURFTEN    =        74.8077
                                                    Density    =         1.0118
 ------------------------------------------------------------------------------

 NMR restraints: Bond =    0.000   Angle =     0.000   Torsion =    16.053
===============================================================================

 NSTEP =    42000   TIME(PS) =     292.000  TEMP(K) =   309.39  PRESS =   -93.3
 Etot   =   -237355.3438  EKtot   =     72616.8828  EPtot      =   -309972.2266
 BOND   =      5066.8416  ANGLE   =     19404.9682  DIHED      =     12697.4300
 1-4 NB =      4806.7916  1-4 EEL =    -80314.6623  VDWAALS    =     17589.3027
 EELEC  =   -290444.9260  EHBOND  =         0.0000  RESTRAINT  =      1222.0275
 EAMBER (non-restraint)  =   -311194.2542
 EKCMT  =     22898.3427  VIRIAL  =     25089.8104  VOLUME     =   1087533.4406
                                                    SURFTEN    =       -63.1974
                                                    Density    =         1.0122
 ------------------------------------------------------------------------------

 NMR restraints: Bond =    0.000   Angle =     0.000   Torsion =    16.442
===============================================================================

 NSTEP =    43000   TIME(PS) =     293.000  TEMP(K) =   310.04  PRESS =   -39.2
 Etot   =   -237113.2669  EKtot   =     72768.4453  EPtot      =   -309881.7122
 BOND   =      5015.3383  ANGLE   =     19199.9711  DIHED      =     12726.3407
 1-4 NB =      4905.4269  1-4 EEL =    -80384.3553  VDWAALS    =     17390.4783
 EELEC  =   -289958.4037  EHBOND  =         0.0000  RESTRAINT  =      1223.4915
 EAMBER (non-restraint)  =   -311105.2037
 EKCMT  =     22809.3388  VIRIAL  =     23729.1198  VOLUME     =   1087855.2562
                                                    SURFTEN    =       -81.4503
                                                    Density    =         1.0119
 ------------------------------------------------------------------------------

 NMR restraints: Bond =    0.000   Angle =     0.000   Torsion =    20.574
===============================================================================

 NSTEP =    44000   TIME(PS) =     294.000  TEMP(K) =   310.76  PRESS =    39.3
 Etot   =   -237415.3379  EKtot   =     72936.4219  EPtot      =   -310351.7598
 BOND   =      4977.6521  ANGLE   =     19247.4849  DIHED      =     12749.7119
 1-4 NB =      4832.4380  1-4 EEL =    -80379.3394  VDWAALS    =     17591.2155
 EELEC  =   -290556.2653  EHBOND  =         0.0000  RESTRAINT  =      1185.3425
 EAMBER (non-restraint)  =   -311537.1023
 EKCMT  =     22761.7190  VIRIAL  =     21836.9717  VOLUME     =   1088548.3071
                                                    SURFTEN    =        58.0612
                                                    Density    =         1.0113
 ------------------------------------------------------------------------------

 NMR restraints: Bond =    0.000   Angle =     0.000   Torsion =    24.445
===============================================================================

 NSTEP =    45000   TIME(PS) =     295.000  TEMP(K) =   309.55  PRESS =   -19.6
 Etot   =   -237772.1483  EKtot   =     72654.0469  EPtot      =   -310426.1952
 BOND   =      4975.0273  ANGLE   =     19012.9495  DIHED      =     12789.9385
 1-4 NB =      4850.4624  1-4 EEL =    -80320.3002  VDWAALS    =     17743.6581
 EELEC  =   -290683.8294  EHBOND  =         0.0000  RESTRAINT  =      1205.8985
 EAMBER (non-restraint)  =   -311632.0937
 EKCMT  =     22908.0577  VIRIAL  =     23368.5852  VOLUME     =   1087572.8720
                                                    SURFTEN    =       -23.1172
                                                    Density    =         1.0122
 ------------------------------------------------------------------------------

 NMR restraints: Bond =    0.000   Angle =     0.000   Torsion =    15.348
===============================================================================

 NSTEP =    46000   TIME(PS) =     296.000  TEMP(K) =   310.23  PRESS =  -137.5
 Etot   =   -237583.4029  EKtot   =     72811.9609  EPtot      =   -310395.3638
 BOND   =      5021.7252  ANGLE   =     19148.6170  DIHED      =     12705.2456
 1-4 NB =      4842.5636  1-4 EEL =    -80411.9287  VDWAALS    =     17557.7386
 EELEC  =   -290477.2255  EHBOND  =         0.0000  RESTRAINT  =      1217.9004
 EAMBER (non-restraint)  =   -311613.2642
 EKCMT  =     22876.4227  VIRIAL  =     26099.5398  VOLUME     =   1085726.6937
                                                    SURFTEN    =      -131.3066
                                                    Density    =         1.0139
 ------------------------------------------------------------------------------

 NMR restraints: Bond =    0.000   Angle =     0.000   Torsion =    18.280
===============================================================================

 NSTEP =    47000   TIME(PS) =     297.000  TEMP(K) =   310.72  PRESS =   -26.6
 Etot   =   -237435.9043  EKtot   =     72927.9141  EPtot      =   -310363.8184
 BOND   =      4976.0982  ANGLE   =     19421.6209  DIHED      =     12761.6771
 1-4 NB =      4855.3752  1-4 EEL =    -80426.5309  VDWAALS    =     17678.5423
 EELEC  =   -290823.7155  EHBOND  =         0.0000  RESTRAINT  =      1193.1143
 EAMBER (non-restraint)  =   -311556.9327
 EKCMT  =     22942.7779  VIRIAL  =     23565.7296  VOLUME     =   1084642.7793
                                                    SURFTEN    =       -49.0059
                                                    Density    =         1.0149
 ------------------------------------------------------------------------------

 NMR restraints: Bond =    0.000   Angle =     0.000   Torsion =    16.937
===============================================================================

 NSTEP =    48000   TIME(PS) =     298.000  TEMP(K) =   309.99  PRESS =    70.6
 Etot   =   -237125.4205  EKtot   =     72755.7266  EPtot      =   -309881.1471
 BOND   =      5022.6086  ANGLE   =     19325.0579  DIHED      =     12625.6943
 1-4 NB =      4858.4406  1-4 EEL =    -80381.7677  VDWAALS    =     17618.0627
 EELEC  =   -290181.6671  EHBOND  =         0.0000  RESTRAINT  =      1232.4237
 EAMBER (non-restraint)  =   -311113.5708
 EKCMT  =     23009.2247  VIRIAL  =     21355.0918  VOLUME     =   1084440.9912
                                                    SURFTEN    =      -190.8951
                                                    Density    =         1.0151
 ------------------------------------------------------------------------------

 NMR restraints: Bond =    0.000   Angle =     0.000   Torsion =    22.072
===============================================================================

 NSTEP =    49000   TIME(PS) =     299.000  TEMP(K) =   311.56  PRESS =     1.5
 Etot   =   -237312.8329  EKtot   =     73125.7812  EPtot      =   -310438.6142
 BOND   =      4984.7614  ANGLE   =     19275.1298  DIHED      =     12790.5219
 1-4 NB =      4840.1584  1-4 EEL =    -80575.8689  VDWAALS    =     17617.9922
 EELEC  =   -290567.1893  EHBOND  =         0.0000  RESTRAINT  =      1195.8802
 EAMBER (non-restraint)  =   -311634.4944
 EKCMT  =     22916.0655  VIRIAL  =     22880.2788  VOLUME     =   1083753.8181
                                                    SURFTEN    =        89.2961
                                                    Density    =         1.0158
 ------------------------------------------------------------------------------

 NMR restraints: Bond =    0.000   Angle =     0.000   Torsion =    19.430
===============================================================================

 NSTEP =    50000   TIME(PS) =     300.000  TEMP(K) =   309.05  PRESS =   -23.3
 Etot   =   -237785.3035  EKtot   =     72536.4688  EPtot      =   -310321.7723
 BOND   =      5025.4752  ANGLE   =     19077.9694  DIHED      =     12740.6077
 1-4 NB =      4849.1926  1-4 EEL =    -80353.0699  VDWAALS    =     17743.5028
 EELEC  =   -290634.6917  EHBOND  =         0.0000  RESTRAINT  =      1229.2417
 EAMBER (non-restraint)  =   -311551.0139
 EKCMT  =     22849.9205  VIRIAL  =     23396.0318  VOLUME     =   1083711.4900
                                                    SURFTEN    =      -112.4589
                                                    Density    =         1.0158
 ------------------------------------------------------------------------------

 NMR restraints: Bond =    0.000   Angle =     0.000   Torsion =    20.959
===============================================================================

 NSTEP =    51000   TIME(PS) =     301.000  TEMP(K) =   310.78  PRESS =    -9.1
 Etot   =   -237198.6931  EKtot   =     72942.1016  EPtot      =   -310140.7947
 BOND   =      5138.9447  ANGLE   =     19223.6305  DIHED      =     12718.8560
 1-4 NB =      4854.9750  1-4 EEL =    -80373.9430  VDWAALS    =     17307.9250
 EELEC  =   -290211.0247  EHBOND  =         0.0000  RESTRAINT  =      1199.8419
 EAMBER (non-restraint)  =   -311340.6366
 EKCMT  =     22835.1813  VIRIAL  =     23047.2135  VOLUME     =   1084073.4560
                                                    SURFTEN    =        74.8645
                                                    Density    =         1.0155
 ------------------------------------------------------------------------------

 NMR restraints: Bond =    0.000   Angle =     0.000   Torsion =    23.350
===============================================================================

 NSTEP =    52000   TIME(PS) =     302.000  TEMP(K) =   312.18  PRESS =    85.1
 Etot   =   -236782.0168  EKtot   =     73269.5234  EPtot      =   -310051.5403
 BOND   =      4998.7751  ANGLE   =     19312.2137  DIHED      =     12651.2281
 1-4 NB =      4884.9259  1-4 EEL =    -80532.7168  VDWAALS    =     17725.7368
 EELEC  =   -290282.5475  EHBOND  =         0.0000  RESTRAINT  =      1190.8445
 EAMBER (non-restraint)  =   -311242.3848
 EKCMT  =     23125.1794  VIRIAL  =     21133.9178  VOLUME     =   1083615.6818
                                                    SURFTEN    =      -138.5505
                                                    Density    =         1.0159
 ------------------------------------------------------------------------------

 NMR restraints: Bond =    0.000   Angle =     0.000   Torsion =    19.506
===============================================================================

 NSTEP =    53000   TIME(PS) =     303.000  TEMP(K) =   309.94  PRESS =   -34.5
 Etot   =   -237002.6905  EKtot   =     72744.5234  EPtot      =   -309747.2140
 BOND   =      5080.3176  ANGLE   =     19543.0077  DIHED      =     12740.8360
 1-4 NB =      4858.2687  1-4 EEL =    -80409.7931  VDWAALS    =     17623.8746
 EELEC  =   -290398.4773  EHBOND  =         0.0000  RESTRAINT  =      1214.7518
 EAMBER (non-restraint)  =   -310961.9658
 EKCMT  =     22886.2997  VIRIAL  =     23694.5681  VOLUME     =   1085230.5756
                                                    SURFTEN    =       -42.1285
                                                    Density    =         1.0144
 ------------------------------------------------------------------------------

 NMR restraints: Bond =    0.000   Angle =     0.000   Torsion =    22.377
===============================================================================

 NSTEP =    54000   TIME(PS) =     304.000  TEMP(K) =   311.45  PRESS =   -69.1
 Etot   =   -237010.8609  EKtot   =     73098.2031  EPtot      =   -310109.0640
 BOND   =      5083.0000  ANGLE   =     19333.4928  DIHED      =     12768.5905
 1-4 NB =      4865.3694  1-4 EEL =    -80475.5751  VDWAALS    =     17611.5038
 EELEC  =   -290485.7054  EHBOND  =         0.0000  RESTRAINT  =      1190.2601
 EAMBER (non-restraint)  =   -311299.3241
 EKCMT  =     22915.5688  VIRIAL  =     24532.0968  VOLUME     =   1083654.8505
                                                    SURFTEN    =       -31.4333
                                                    Density    =         1.0158
 ------------------------------------------------------------------------------

 NMR restraints: Bond =    0.000   Angle =     0.000   Torsion =    18.447
===============================================================================

 NSTEP =    55000   TIME(PS) =     305.000  TEMP(K) =   311.63  PRESS =   147.8
 Etot   =   -237249.0641  EKtot   =     73141.5469  EPtot      =   -310390.6109
 BOND   =      5030.2058  ANGLE   =     19296.5100  DIHED      =     12737.5171
 1-4 NB =      4825.6406  1-4 EEL =    -80374.2257  VDWAALS    =     18000.2947
 EELEC  =   -291126.1912  EHBOND  =         0.0000  RESTRAINT  =      1219.6378
 EAMBER (non-restraint)  =   -311610.2487
 EKCMT  =     22997.7938  VIRIAL  =     19538.6649  VOLUME     =   1083965.1634
                                                    SURFTEN    =        75.4589
                                                    Density    =         1.0156
 ------------------------------------------------------------------------------

 NMR restraints: Bond =    0.000   Angle =     0.000   Torsion =    17.944
===============================================================================

 NSTEP =    56000   TIME(PS) =     306.000  TEMP(K) =   311.16  PRESS =   -13.8
 Etot   =   -236748.4049  EKtot   =     73030.4375  EPtot      =   -309778.8424
 BOND   =      5031.7242  ANGLE   =     19354.4768  DIHED      =     12728.1581
 1-4 NB =      4806.9625  1-4 EEL =    -80484.3557  VDWAALS    =     17203.5692
 EELEC  =   -289624.9746  EHBOND  =         0.0000  RESTRAINT  =      1205.5970
 EAMBER (non-restraint)  =   -310984.4394
 EKCMT  =     22879.8977  VIRIAL  =     23201.9650  VOLUME     =   1083378.0014
                                                    SURFTEN    =        27.7766
                                                    Density    =         1.0161
 ------------------------------------------------------------------------------

 NMR restraints: Bond =    0.000   Angle =     0.000   Torsion =    16.171
===============================================================================

 NSTEP =    57000   TIME(PS) =     307.000  TEMP(K) =   310.40  PRESS =   -57.7
 Etot   =   -237271.8618  EKtot   =     72853.3047  EPtot      =   -310125.1665
 BOND   =      5148.4731  ANGLE   =     19154.5206  DIHED      =     12780.8453
 1-4 NB =      4863.2182  1-4 EEL =    -80625.5749  VDWAALS    =     17317.8499
 EELEC  =   -289971.5439  EHBOND  =         0.0000  RESTRAINT  =      1207.0453
 EAMBER (non-restraint)  =   -311332.2118
 EKCMT  =     22956.1323  VIRIAL  =     24305.9082  VOLUME     =   1082854.2312
                                                    SURFTEN    =       -25.6500
                                                    Density    =         1.0166
 ------------------------------------------------------------------------------

 NMR restraints: Bond =    0.000   Angle =     0.000   Torsion =    23.949
===============================================================================

 NSTEP =    58000   TIME(PS) =     308.000  TEMP(K) =   310.59  PRESS =   -12.8
 Etot   =   -237113.6525  EKtot   =     72898.5703  EPtot      =   -310012.2228
 BOND   =      5121.9871  ANGLE   =     19393.1273  DIHED      =     12747.4209
 1-4 NB =      4853.9223  1-4 EEL =    -80606.0714  VDWAALS    =     17409.1211
 EELEC  =   -290133.4005  EHBOND  =         0.0000  RESTRAINT  =      1201.6704
 EAMBER (non-restraint)  =   -311213.8932
 EKCMT  =     22940.1408  VIRIAL  =     23240.0156  VOLUME     =   1082239.0204
                                                    SURFTEN    =        20.9113
                                                    Density    =         1.0172
 ------------------------------------------------------------------------------

 NMR restraints: Bond =    0.000   Angle =     0.000   Torsion =    16.706
===============================================================================

 NSTEP =    59000   TIME(PS) =     309.000  TEMP(K) =   309.05  PRESS =    17.1
 Etot   =   -237545.3398  EKtot   =     72536.8047  EPtot      =   -310082.1445
 BOND   =      5000.6497  ANGLE   =     19357.4371  DIHED      =     12818.1526
 1-4 NB =      4855.9471  1-4 EEL =    -80596.0112  VDWAALS    =     17329.2951
 EELEC  =   -290049.6295  EHBOND  =         0.0000  RESTRAINT  =      1202.0146
 EAMBER (non-restraint)  =   -311284.1592
 EKCMT  =     22855.5385  VIRIAL  =     22455.7344  VOLUME     =   1082190.3588
                                                    SURFTEN    =       -85.8321
                                                    Density    =         1.0172
 ------------------------------------------------------------------------------

 NMR restraints: Bond =    0.000   Angle =     0.000   Torsion =    18.748
===============================================================================

 NSTEP =    60000   TIME(PS) =     310.000  TEMP(K) =   310.86  PRESS =    41.0
 Etot   =   -237016.8383  EKtot   =     72961.4844  EPtot      =   -309978.3226
 BOND   =      4985.2396  ANGLE   =     19286.6699  DIHED      =     12732.0283
 1-4 NB =      4877.6823  1-4 EEL =    -80519.9268  VDWAALS    =     17357.9056
 EELEC  =   -289927.4550  EHBOND  =         0.0000  RESTRAINT  =      1229.5335
 EAMBER (non-restraint)  =   -311207.8561
 EKCMT  =     22885.0840  VIRIAL  =     21927.9776  VOLUME     =   1082229.8530
                                                    SURFTEN    =       123.0984
                                                    Density    =         1.0172
 ------------------------------------------------------------------------------

 NMR restraints: Bond =    0.000   Angle =     0.000   Torsion =    17.190
===============================================================================

 NSTEP =    61000   TIME(PS) =     311.000  TEMP(K) =   310.89  PRESS =    86.9
 Etot   =   -236915.6830  EKtot   =     72967.6016  EPtot      =   -309883.2845
 BOND   =      4967.8346  ANGLE   =     19251.8829  DIHED      =     12685.3415
 1-4 NB =      4837.4383  1-4 EEL =    -80505.2367  VDWAALS    =     17359.8000
 EELEC  =   -289659.0936  EHBOND  =         0.0000  RESTRAINT  =      1178.7484
 EAMBER (non-restraint)  =   -311062.0330
 EKCMT  =     22986.0492  VIRIAL  =     20954.9990  VOLUME     =   1082528.6630
                                                    SURFTEN    =       -53.0004
                                                    Density    =         1.0169
 ------------------------------------------------------------------------------

 NMR restraints: Bond =    0.000   Angle =     0.000   Torsion =    18.548
===============================================================================

 NSTEP =    62000   TIME(PS) =     312.000  TEMP(K) =   311.35  PRESS =   -75.5
 Etot   =   -237342.1259  EKtot   =     73076.1328  EPtot      =   -310418.2588
 BOND   =      5037.6893  ANGLE   =     19237.4793  DIHED      =     12700.6378
 1-4 NB =      4838.3274  1-4 EEL =    -80381.1208  VDWAALS    =     17275.7875
 EELEC  =   -290329.8996  EHBOND  =         0.0000  RESTRAINT  =      1202.8404
 EAMBER (non-restraint)  =   -311621.0992
 EKCMT  =     23105.8668  VIRIAL  =     24873.4228  VOLUME     =   1084057.5712
                                                    SURFTEN    =      -167.4636
                                                    Density    =         1.0155
 ------------------------------------------------------------------------------

 NMR restraints: Bond =    0.000   Angle =     0.000   Torsion =    14.860
===============================================================================

 NSTEP =    63000   TIME(PS) =     313.000  TEMP(K) =   310.51  PRESS =    25.1
 Etot   =   -237242.7509  EKtot   =     72877.6562  EPtot      =   -310120.4072
 BOND   =      5073.5988  ANGLE   =     19174.2528  DIHED      =     12737.2554
 1-4 NB =      4867.9784  1-4 EEL =    -80550.9269  VDWAALS    =     17349.4634
 EELEC  =   -289999.4581  EHBOND  =         0.0000  RESTRAINT  =      1227.4290
 EAMBER (non-restraint)  =   -311347.8361
 EKCMT  =     22852.4395  VIRIAL  =     22265.2972  VOLUME     =   1083989.5359
                                                    SURFTEN    =       -74.4066
                                                    Density    =         1.0155
 ------------------------------------------------------------------------------

 NMR restraints: Bond =    0.000   Angle =     0.000   Torsion =    19.268
===============================================================================

 NSTEP =    64000   TIME(PS) =     314.000  TEMP(K) =   311.00  PRESS =    88.5
 Etot   =   -237099.5303  EKtot   =     72994.3125  EPtot      =   -310093.8428
 BOND   =      4993.1524  ANGLE   =     19226.9771  DIHED      =     12800.7342
 1-4 NB =      4849.0985  1-4 EEL =    -80369.0995  VDWAALS    =     17664.8688
 EELEC  =   -290472.8400  EHBOND  =         0.0000  RESTRAINT  =      1213.2657
 EAMBER (non-restraint)  =   -311307.1085
 EKCMT  =     22967.4286  VIRIAL  =     20897.3831  VOLUME     =   1083858.3367
                                                    SURFTEN    =       121.0067
                                                    Density    =         1.0157
 ------------------------------------------------------------------------------

 NMR restraints: Bond =    0.000   Angle =     0.000   Torsion =    16.670
===============================================================================

 NSTEP =    65000   TIME(PS) =     315.000  TEMP(K) =   311.28  PRESS =   117.9
 Etot   =   -237183.5518  EKtot   =     73059.9297  EPtot      =   -310243.4815
 BOND   =      4940.0979  ANGLE   =     19270.1207  DIHED      =     12701.3618
 1-4 NB =      4871.4701  1-4 EEL =    -80474.3476  VDWAALS    =     17816.9640
 EELEC  =   -290595.4925  EHBOND  =         0.0000  RESTRAINT  =      1226.3440
 EAMBER (non-restraint)  =   -311469.8256
 EKCMT  =     22933.3506  VIRIAL  =     20176.0339  VOLUME     =   1083356.5999
                                                    SURFTEN    =       119.1471
                                                    Density    =         1.0161
 ------------------------------------------------------------------------------

 NMR restraints: Bond =    0.000   Angle =     0.000   Torsion =    14.306
===============================================================================

 NSTEP =    66000   TIME(PS) =     316.000  TEMP(K) =   308.82  PRESS =   -76.2
 Etot   =   -237662.8802  EKtot   =     72482.8828  EPtot      =   -310145.7630
 BOND   =      5022.4548  ANGLE   =     19247.8298  DIHED      =     12743.4487
 1-4 NB =      4835.9415  1-4 EEL =    -80339.7306  VDWAALS    =     17692.1791
 EELEC  =   -290541.3338  EHBOND  =         0.0000  RESTRAINT  =      1193.4476
 EAMBER (non-restraint)  =   -311339.2105
 EKCMT  =     22841.2246  VIRIAL  =     24624.0809  VOLUME     =   1084175.9539
                                                    SURFTEN    =        -8.7955
                                                    Density    =         1.0154
 ------------------------------------------------------------------------------

 NMR restraints: Bond =    0.000   Angle =     0.000   Torsion =    16.520
===============================================================================

 NSTEP =    67000   TIME(PS) =     317.000  TEMP(K) =   310.37  PRESS =    97.4
 Etot   =   -237643.8404  EKtot   =     72845.5000  EPtot      =   -310489.3404
 BOND   =      4942.0298  ANGLE   =     19158.8317  DIHED      =     12763.6124
 1-4 NB =      4842.9049  1-4 EEL =    -80409.9109  VDWAALS    =     17663.2191
 EELEC  =   -290683.2369  EHBOND  =         0.0000  RESTRAINT  =      1233.2094
 EAMBER (non-restraint)  =   -311722.5498
 EKCMT  =     22905.3748  VIRIAL  =     20627.1109  VOLUME     =   1083538.8877
                                                    SURFTEN    =       171.6723
                                                    Density    =         1.0160
 ------------------------------------------------------------------------------

 NMR restraints: Bond =    0.000   Angle =     0.000   Torsion =    18.578
===============================================================================

 NSTEP =    68000   TIME(PS) =     318.000  TEMP(K) =   309.92  PRESS =    35.0
 Etot   =   -237443.3026  EKtot   =     72740.2344  EPtot      =   -310183.5369
 BOND   =      5007.8188  ANGLE   =     19352.8120  DIHED      =     12748.3661
 1-4 NB =      4845.3966  1-4 EEL =    -80381.1308  VDWAALS    =     17711.3340
 EELEC  =   -290673.0900  EHBOND  =         0.0000  RESTRAINT  =      1204.9564
 EAMBER (non-restraint)  =   -311388.4934
 EKCMT  =     22798.5788  VIRIAL  =     21981.0466  VOLUME     =   1083091.4930
                                                    SURFTEN    =        60.6111
                                                    Density    =         1.0164
 ------------------------------------------------------------------------------

 NMR restraints: Bond =    0.000   Angle =     0.000   Torsion =    18.384
===============================================================================

 NSTEP =    69000   TIME(PS) =     319.000  TEMP(K) =   310.20  PRESS =   -31.9
 Etot   =   -237506.8764  EKtot   =     72806.0547  EPtot      =   -310312.9311
 BOND   =      5015.2674  ANGLE   =     19185.4228  DIHED      =     12634.1035
 1-4 NB =      4798.4295  1-4 EEL =    -80330.0268  VDWAALS    =     17699.2901
 EELEC  =   -290501.0136  EHBOND  =         0.0000  RESTRAINT  =      1185.5960
 EAMBER (non-restraint)  =   -311498.5271
 EKCMT  =     22862.4511  VIRIAL  =     23608.2104  VOLUME     =   1082642.2726
                                                    SURFTEN    =      -206.9721
                                                    Density    =         1.0168
 ------------------------------------------------------------------------------

 NMR restraints: Bond =    0.000   Angle =     0.000   Torsion =    17.822
===============================================================================

 NSTEP =    70000   TIME(PS) =     320.000  TEMP(K) =   309.98  PRESS =  -121.4
 Etot   =   -237639.0003  EKtot   =     72753.9844  EPtot      =   -310392.9847
 BOND   =      5014.4849  ANGLE   =     19288.7321  DIHED      =     12696.2685
 1-4 NB =      4845.6510  1-4 EEL =    -80405.3422  VDWAALS    =     17538.8222
 EELEC  =   -290563.8444  EHBOND  =         0.0000  RESTRAINT  =      1192.2433
 EAMBER (non-restraint)  =   -311585.2279
 EKCMT  =     22907.9833  VIRIAL  =     25745.8088  VOLUME     =   1082512.1738
                                                    SURFTEN    =       -56.4780
                                                    Density    =         1.0169
 ------------------------------------------------------------------------------

 NMR restraints: Bond =    0.000   Angle =     0.000   Torsion =    19.083
===============================================================================

 NSTEP =    71000   TIME(PS) =     321.000  TEMP(K) =   310.99  PRESS =    -0.2
 Etot   =   -237102.1224  EKtot   =     72992.3516  EPtot      =   -310094.4739
 BOND   =      4958.9414  ANGLE   =     19376.1216  DIHED      =     12724.6251
 1-4 NB =      4856.9858  1-4 EEL =    -80445.2942  VDWAALS    =     17785.4138
 EELEC  =   -290556.1622  EHBOND  =         0.0000  RESTRAINT  =      1204.8948
 EAMBER (non-restraint)  =   -311299.3687
 EKCMT  =     22860.9546  VIRIAL  =     22865.6861  VOLUME     =   1082298.1863
                                                    SURFTEN    =        31.9834
                                                    Density    =         1.0171
 ------------------------------------------------------------------------------

 NMR restraints: Bond =    0.000   Angle =     0.000   Torsion =    18.344
===============================================================================

 NSTEP =    72000   TIME(PS) =     322.000  TEMP(K) =   310.75  PRESS =   -64.9
 Etot   =   -237192.1861  EKtot   =     72934.5234  EPtot      =   -310126.7095
 BOND   =      5015.2140  ANGLE   =     19388.2225  DIHED      =     12803.5415
 1-4 NB =      4860.0885  1-4 EEL =    -80445.2589  VDWAALS    =     17524.5922
 EELEC  =   -290504.5075  EHBOND  =         0.0000  RESTRAINT  =      1231.3982
 EAMBER (non-restraint)  =   -311358.1077
 EKCMT  =     22782.2355  VIRIAL  =     24298.6331  VOLUME     =   1081570.5094
                                                    SURFTEN    =        -9.1388
                                                    Density    =         1.0178
 ------------------------------------------------------------------------------

 NMR restraints: Bond =    0.000   Angle =     0.000   Torsion =    15.412
===============================================================================

 NSTEP =    73000   TIME(PS) =     323.000  TEMP(K) =   309.52  PRESS =    40.9
 Etot   =   -237764.0614  EKtot   =     72645.4609  EPtot      =   -310409.5223
 BOND   =      5017.6714  ANGLE   =     19416.3268  DIHED      =     12785.0908
 1-4 NB =      4843.7476  1-4 EEL =    -80377.8707  VDWAALS    =     17823.9811
 EELEC  =   -291147.8911  EHBOND  =         0.0000  RESTRAINT  =      1229.4218
 EAMBER (non-restraint)  =   -311638.9441
 EKCMT  =     22751.0371  VIRIAL  =     21795.5400  VOLUME     =   1081192.5677
                                                    SURFTEN    =       -47.3837
                                                    Density    =         1.0182
 ------------------------------------------------------------------------------

 NMR restraints: Bond =    0.000   Angle =     0.000   Torsion =    17.063
===============================================================================

 NSTEP =    74000   TIME(PS) =     324.000  TEMP(K) =   310.93  PRESS =    -2.9
 Etot   =   -237444.2684  EKtot   =     72976.4844  EPtot      =   -310420.7528
 BOND   =      4886.1515  ANGLE   =     19357.9519  DIHED      =     12829.0007
 1-4 NB =      4840.3640  1-4 EEL =    -80374.0914  VDWAALS    =     17531.5903
 EELEC  =   -290670.3363  EHBOND  =         0.0000  RESTRAINT  =      1178.6165
 EAMBER (non-restraint)  =   -311599.3693
 EKCMT  =     22924.9302  VIRIAL  =     22992.7911  VOLUME     =   1082533.1842
                                                    SURFTEN    =        39.7618
                                                    Density    =         1.0169
 ------------------------------------------------------------------------------

 NMR restraints: Bond =    0.000   Angle =     0.000   Torsion =    18.037
===============================================================================

 NSTEP =    75000   TIME(PS) =     325.000  TEMP(K) =   309.64  PRESS =   114.6
 Etot   =   -237842.1464  EKtot   =     72675.5859  EPtot      =   -310517.7324
 BOND   =      5008.1577  ANGLE   =     19293.2495  DIHED      =     12699.6226
 1-4 NB =      4868.4170  1-4 EEL =    -80424.4705  VDWAALS    =     18171.7492
 EELEC  =   -291352.9193  EHBOND  =         0.0000  RESTRAINT  =      1218.4615
 EAMBER (non-restraint)  =   -311736.1938
 EKCMT  =     23039.2982  VIRIAL  =     20360.8673  VOLUME     =   1082661.7181
                                                    SURFTEN    =       -22.4168
                                                    Density    =         1.0168
 ------------------------------------------------------------------------------

 NMR restraints: Bond =    0.000   Angle =     0.000   Torsion =    15.429
===============================================================================

 NSTEP =    76000   TIME(PS) =     326.000  TEMP(K) =   310.01  PRESS =    15.1
 Etot   =   -237430.7755  EKtot   =     72761.0625  EPtot      =   -310191.8380
 BOND   =      5064.4987  ANGLE   =     19275.8188  DIHED      =     12781.4010
 1-4 NB =      4845.6628  1-4 EEL =    -80341.7300  VDWAALS    =     17916.2467
 EELEC  =   -290948.2122  EHBOND  =         0.0000  RESTRAINT  =      1214.4762
 EAMBER (non-restraint)  =   -311406.3142
 EKCMT  =     23005.3360  VIRIAL  =     22652.4060  VOLUME     =   1081540.7282
                                                    SURFTEN    =        20.4779
                                                    Density    =         1.0178
 ------------------------------------------------------------------------------

 NMR restraints: Bond =    0.000   Angle =     0.000   Torsion =    13.548
===============================================================================

 NSTEP =    77000   TIME(PS) =     327.000  TEMP(K) =   309.32  PRESS =   -85.1
 Etot   =   -237724.2579  EKtot   =     72598.7109  EPtot      =   -310322.9689
 BOND   =      5040.9992  ANGLE   =     19403.6706  DIHED      =     12606.1862
 1-4 NB =      4878.6687  1-4 EEL =    -80422.8978  VDWAALS    =     17821.4803
 EELEC  =   -290854.9583  EHBOND  =         0.0000  RESTRAINT  =      1203.8822
 EAMBER (non-restraint)  =   -311526.8510
 EKCMT  =     22751.1400  VIRIAL  =     24740.7730  VOLUME     =   1082809.5285
                                                    SURFTEN    =        20.3987
                                                    Density    =         1.0166
 ------------------------------------------------------------------------------

 NMR restraints: Bond =    0.000   Angle =     0.000   Torsion =    18.857
===============================================================================

 NSTEP =    78000   TIME(PS) =     328.000  TEMP(K) =   311.19  PRESS =   -12.1
 Etot   =   -237685.9182  EKtot   =     73038.8906  EPtot      =   -310724.8089
 BOND   =      4962.2042  ANGLE   =     19308.0625  DIHED      =     12674.6543
 1-4 NB =      4853.9925  1-4 EEL =    -80357.5871  VDWAALS    =     17815.3057
 EELEC  =   -291191.1116  EHBOND  =         0.0000  RESTRAINT  =      1209.6706
 EAMBER (non-restraint)  =   -311934.4794
 EKCMT  =     22665.0506  VIRIAL  =     22948.0032  VOLUME     =   1082405.8151
                                                    SURFTEN    =      -248.1350
                                                    Density    =         1.0170
 ------------------------------------------------------------------------------

 NMR restraints: Bond =    0.000   Angle =     0.000   Torsion =    15.771
===============================================================================

 NSTEP =    79000   TIME(PS) =     329.000  TEMP(K) =   310.46  PRESS =    56.3
 Etot   =   -237626.9552  EKtot   =     72867.8906  EPtot      =   -310494.8458
 BOND   =      4892.1938  ANGLE   =     19430.6732  DIHED      =     12745.0493
 1-4 NB =      4861.5012  1-4 EEL =    -80539.6994  VDWAALS    =     17880.7729
 EELEC  =   -290994.5315  EHBOND  =         0.0000  RESTRAINT  =      1229.1946
 EAMBER (non-restraint)  =   -311724.0404
 EKCMT  =     22759.7328  VIRIAL  =     21444.8080  VOLUME     =   1082591.2654
                                                    SURFTEN    =         4.1886
                                                    Density    =         1.0168
 ------------------------------------------------------------------------------

 NMR restraints: Bond =    0.000   Angle =     0.000   Torsion =    15.907
===============================================================================

 NSTEP =    80000   TIME(PS) =     330.000  TEMP(K) =   309.79  PRESS =   -74.5
 Etot   =   -237810.4011  EKtot   =     72709.3203  EPtot      =   -310519.7214
 BOND   =      5006.8399  ANGLE   =     19231.6331  DIHED      =     12651.5848
 1-4 NB =      4843.2679  1-4 EEL =    -80474.2046  VDWAALS    =     17539.4977
 EELEC  =   -290538.3400  EHBOND  =         0.0000  RESTRAINT  =      1219.9999
 EAMBER (non-restraint)  =   -311739.7213
 EKCMT  =     22905.4428  VIRIAL  =     24648.1787  VOLUME     =   1083225.8680
                                                    SURFTEN    =       188.8716
                                                    Density    =         1.0162
 ------------------------------------------------------------------------------

 NMR restraints: Bond =    0.000   Angle =     0.000   Torsion =    21.841
===============================================================================

 NSTEP =    81000   TIME(PS) =     331.000  TEMP(K) =   309.97  PRESS =    -7.0
 Etot   =   -237846.5338  EKtot   =     72752.2500  EPtot      =   -310598.7838
 BOND   =      5017.2761  ANGLE   =     19314.1299  DIHED      =     12669.3675
 1-4 NB =      4795.8735  1-4 EEL =    -80362.3541  VDWAALS    =     17414.1342
 EELEC  =   -290688.1991  EHBOND  =         0.0000  RESTRAINT  =      1240.9883
 EAMBER (non-restraint)  =   -311839.7721
 EKCMT  =     22906.4901  VIRIAL  =     23069.5556  VOLUME     =   1081390.8109
                                                    SURFTEN    =      -138.0011
                                                    Density    =         1.0180
 ------------------------------------------------------------------------------

 NMR restraints: Bond =    0.000   Angle =     0.000   Torsion =    23.502
===============================================================================

 NSTEP =    82000   TIME(PS) =     332.000  TEMP(K) =   309.45  PRESS =    33.5
 Etot   =   -237785.9077  EKtot   =     72629.5000  EPtot      =   -310415.4077
 BOND   =      5126.7432  ANGLE   =     19418.1494  DIHED      =     12761.7352
 1-4 NB =      4844.1236  1-4 EEL =    -80457.4672  VDWAALS    =     17695.5841
 EELEC  =   -290997.3355  EHBOND  =         0.0000  RESTRAINT  =      1193.0597
 EAMBER (non-restraint)  =   -311608.4674
 EKCMT  =     22952.5020  VIRIAL  =     22169.0733  VOLUME     =   1082309.3749
                                                    SURFTEN    =       -68.5324
                                                    Density    =         1.0171
 ------------------------------------------------------------------------------

 NMR restraints: Bond =    0.000   Angle =     0.000   Torsion =    15.858
===============================================================================

 NSTEP =    83000   TIME(PS) =     333.000  TEMP(K) =   309.37  PRESS =  -118.4
 Etot   =   -238216.1546  EKtot   =     72611.9609  EPtot      =   -310828.1156
 BOND   =      5048.1652  ANGLE   =     19243.4970  DIHED      =     12717.4299
 1-4 NB =      4887.7039  1-4 EEL =    -80411.3809  VDWAALS    =     17373.4813
 EELEC  =   -290950.1067  EHBOND  =         0.0000  RESTRAINT  =      1263.0948
 EAMBER (non-restraint)  =   -312091.2104
 EKCMT  =     22869.1071  VIRIAL  =     25634.4746  VOLUME     =   1081694.0588
                                                    SURFTEN    =      -173.2690
                                                    Density    =         1.0177
 ------------------------------------------------------------------------------

 NMR restraints: Bond =    0.000   Angle =     0.000   Torsion =    19.936
===============================================================================

 NSTEP =    84000   TIME(PS) =     334.000  TEMP(K) =   309.25  PRESS =    91.5
 Etot   =   -237991.9168  EKtot   =     72583.9609  EPtot      =   -310575.8778
 BOND   =      4935.4799  ANGLE   =     19283.4593  DIHED      =     12691.3083
 1-4 NB =      4801.5711  1-4 EEL =    -80317.3434  VDWAALS    =     17803.4914
 EELEC  =   -290983.1023  EHBOND  =         0.0000  RESTRAINT  =      1209.2579
 EAMBER (non-restraint)  =   -311785.1357
 EKCMT  =     22679.6710  VIRIAL  =     20543.0639  VOLUME     =   1081827.7745
                                                    SURFTEN    =        18.9758
                                                    Density    =         1.0176
 ------------------------------------------------------------------------------

 NMR restraints: Bond =    0.000   Angle =     0.000   Torsion =    14.894
===============================================================================

 NSTEP =    85000   TIME(PS) =     335.000  TEMP(K) =   310.69  PRESS =   -49.4
 Etot   =   -237591.6122  EKtot   =     72920.6562  EPtot      =   -310512.2684
 BOND   =      4923.5926  ANGLE   =     19507.4430  DIHED      =     12743.2084
 1-4 NB =      4849.8482  1-4 EEL =    -80334.8810  VDWAALS    =     17485.5050
 EELEC  =   -290888.2029  EHBOND  =         0.0000  RESTRAINT  =      1201.2182
 EAMBER (non-restraint)  =   -311713.4866
 EKCMT  =     22667.0808  VIRIAL  =     23821.1197  VOLUME     =   1081304.8166
                                                    SURFTEN    =         3.0322
                                                    Density    =         1.0181
 ------------------------------------------------------------------------------

 NMR restraints: Bond =    0.000   Angle =     0.000   Torsion =    23.061
===============================================================================

 NSTEP =    86000   TIME(PS) =     336.000  TEMP(K) =   309.10  PRESS =    -3.9
 Etot   =   -237718.9770  EKtot   =     72548.4609  EPtot      =   -310267.4379
 BOND   =      4969.6352  ANGLE   =     19239.2205  DIHED      =     12819.7452
 1-4 NB =      4875.2667  1-4 EEL =    -80398.6299  VDWAALS    =     17589.4978
 EELEC  =   -290584.3964  EHBOND  =         0.0000  RESTRAINT  =      1222.2229
 EAMBER (non-restraint)  =   -311489.6608
 EKCMT  =     22690.5058  VIRIAL  =     22781.3064  VOLUME     =   1081660.5660
                                                    SURFTEN    =        35.8929
                                                    Density    =         1.0177
 ------------------------------------------------------------------------------

 NMR restraints: Bond =    0.000   Angle =     0.000   Torsion =    19.926
===============================================================================

 NSTEP =    87000   TIME(PS) =     337.000  TEMP(K) =   309.74  PRESS =    96.2
 Etot   =   -237596.1696  EKtot   =     72699.0469  EPtot      =   -310295.2164
 BOND   =      5017.4671  ANGLE   =     19329.1126  DIHED      =     12735.0496
 1-4 NB =      4871.2155  1-4 EEL =    -80497.6191  VDWAALS    =     17724.2665
 EELEC  =   -290702.6916  EHBOND  =         0.0000  RESTRAINT  =      1227.9828
 EAMBER (non-restraint)  =   -311523.1993
 EKCMT  =     22941.2033  VIRIAL  =     20696.2407  VOLUME     =   1081115.6048
                                                    SURFTEN    =       123.5858
                                                    Density    =         1.0182
 ------------------------------------------------------------------------------

 NMR restraints: Bond =    0.000   Angle =     0.000   Torsion =    19.800
===============================================================================

 NSTEP =    88000   TIME(PS) =     338.000  TEMP(K) =   308.67  PRESS =    21.5
 Etot   =   -237627.9124  EKtot   =     72446.0078  EPtot      =   -310073.9202
 BOND   =      4933.3072  ANGLE   =     19377.6440  DIHED      =     12753.5354
 1-4 NB =      4892.2648  1-4 EEL =    -80326.9713  VDWAALS    =     17856.0405
 EELEC  =   -290786.5064  EHBOND  =         0.0000  RESTRAINT  =      1226.7655
 EAMBER (non-restraint)  =   -311300.6857
 EKCMT  =     22834.0244  VIRIAL  =     22332.0083  VOLUME     =   1081341.4524
                                                    SURFTEN    =      -132.8642
                                                    Density    =         1.0180
 ------------------------------------------------------------------------------

 NMR restraints: Bond =    0.000   Angle =     0.000   Torsion =    18.438
===============================================================================

 NSTEP =    89000   TIME(PS) =     339.000  TEMP(K) =   310.70  PRESS =   -91.4
 Etot   =   -237502.7494  EKtot   =     72923.4062  EPtot      =   -310426.1556
 BOND   =      4937.8523  ANGLE   =     19296.6790  DIHED      =     12685.2483
 1-4 NB =      4883.4558  1-4 EEL =    -80470.7868  VDWAALS    =     17581.6011
 EELEC  =   -290540.7094  EHBOND  =         0.0000  RESTRAINT  =      1200.5041
 EAMBER (non-restraint)  =   -311626.6597
 EKCMT  =     22948.8242  VIRIAL  =     25080.9264  VOLUME     =   1080948.9028
                                                    SURFTEN    =       -27.1189
                                                    Density    =         1.0184
 ------------------------------------------------------------------------------

 NMR restraints: Bond =    0.000   Angle =     0.000   Torsion =    18.452
===============================================================================

 NSTEP =    90000   TIME(PS) =     340.000  TEMP(K) =   310.64  PRESS =    -5.7
 Etot   =   -237400.3199  EKtot   =     72909.0938  EPtot      =   -310309.4136
 BOND   =      4863.4628  ANGLE   =     19330.7640  DIHED      =     12749.7892
 1-4 NB =      4859.6454  1-4 EEL =    -80400.9238  VDWAALS    =     17605.6345
 EELEC  =   -290527.2952  EHBOND  =         0.0000  RESTRAINT  =      1209.5094
 EAMBER (non-restraint)  =   -311518.9230
 EKCMT  =     23083.9569  VIRIAL  =     23217.5324  VOLUME     =   1081366.3519
                                                    SURFTEN    =        60.8913
                                                    Density    =         1.0180
 ------------------------------------------------------------------------------

 NMR restraints: Bond =    0.000   Angle =     0.000   Torsion =    20.660
===============================================================================

 NSTEP =    91000   TIME(PS) =     341.000  TEMP(K) =   309.57  PRESS =   118.8
 Etot   =   -237782.2414  EKtot   =     72657.4141  EPtot      =   -310439.6555
 BOND   =      4888.3818  ANGLE   =     19121.4071  DIHED      =     12751.2136
 1-4 NB =      4868.0838  1-4 EEL =    -80364.9760  VDWAALS    =     17938.9441
 EELEC  =   -290820.3809  EHBOND  =         0.0000  RESTRAINT  =      1177.6710
 EAMBER (non-restraint)  =   -311617.3264
 EKCMT  =     22893.7009  VIRIAL  =     20115.8271  VOLUME     =   1083154.0490
                                                    SURFTEN    =       133.2143
                                                    Density    =         1.0163
 ------------------------------------------------------------------------------

 NMR restraints: Bond =    0.000   Angle =     0.000   Torsion =    16.673
===============================================================================

 NSTEP =    92000   TIME(PS) =     342.000  TEMP(K) =   310.03  PRESS =   -25.0
 Etot   =   -237698.9415  EKtot   =     72765.3047  EPtot      =   -310464.2462
 BOND   =      4935.5616  ANGLE   =     19213.3667  DIHED      =     12795.0427
 1-4 NB =      4833.3976  1-4 EEL =    -80340.2980  VDWAALS    =     17299.0562
 EELEC  =   -290416.3829  EHBOND  =         0.0000  RESTRAINT  =      1216.0099
 EAMBER (non-restraint)  =   -311680.2561
 EKCMT  =     22822.1566  VIRIAL  =     23405.6105  VOLUME     =   1082922.3688
                                                    SURFTEN    =       217.3456
                                                    Density    =         1.0165
 ------------------------------------------------------------------------------

 NMR restraints: Bond =    0.000   Angle =     0.000   Torsion =    13.851
===============================================================================

 NSTEP =    93000   TIME(PS) =     343.000  TEMP(K) =   309.10  PRESS =    52.3
 Etot   =   -237707.6615  EKtot   =     72546.6484  EPtot      =   -310254.3099
 BOND   =      4966.6502  ANGLE   =     19206.6478  DIHED      =     12818.7094
 1-4 NB =      4844.3136  1-4 EEL =    -80361.3023  VDWAALS    =     17776.8673
 EELEC  =   -290706.6185  EHBOND  =         0.0000  RESTRAINT  =      1200.4226
 EAMBER (non-restraint)  =   -311454.7325
 EKCMT  =     22818.7153  VIRIAL  =     21597.5902  VOLUME     =   1082267.9145
                                                    SURFTEN    =       -58.4733
                                                    Density    =         1.0171
 ------------------------------------------------------------------------------

 NMR restraints: Bond =    0.000   Angle =     0.000   Torsion =    23.876
===============================================================================

 NSTEP =    94000   TIME(PS) =     344.000  TEMP(K) =   309.66  PRESS =    91.4
 Etot   =   -237197.8143  EKtot   =     72678.0703  EPtot      =   -309875.8846
 BOND   =      5051.2775  ANGLE   =     19021.4038  DIHED      =     12768.8466
 1-4 NB =      4909.9695  1-4 EEL =    -80353.4008  VDWAALS    =     17442.7676
 EELEC  =   -289922.9008  EHBOND  =         0.0000  RESTRAINT  =      1206.1520
 EAMBER (non-restraint)  =   -311082.0366
 EKCMT  =     22924.8162  VIRIAL  =     20788.1473  VOLUME     =   1082939.4324
                                                    SURFTEN    =       207.4110
                                                    Density    =         1.0165
 ------------------------------------------------------------------------------

 NMR restraints: Bond =    0.000   Angle =     0.000   Torsion =    18.824
===============================================================================

 NSTEP =    95000   TIME(PS) =     345.000  TEMP(K) =   312.05  PRESS =    31.8
 Etot   =   -237205.3782  EKtot   =     73239.4062  EPtot      =   -310444.7845
 BOND   =      4958.5611  ANGLE   =     19170.9866  DIHED      =     12677.7554
 1-4 NB =      4812.1789  1-4 EEL =    -80290.0394  VDWAALS    =     17771.6711
 EELEC  =   -290744.7124  EHBOND  =         0.0000  RESTRAINT  =      1198.8142
 EAMBER (non-restraint)  =   -311643.5986
 EKCMT  =     23049.2246  VIRIAL  =     22305.4845  VOLUME     =   1083193.0322
                                                    SURFTEN    =        35.3067
                                                    Density    =         1.0163
 ------------------------------------------------------------------------------

 NMR restraints: Bond =    0.000   Angle =     0.000   Torsion =    18.763
===============================================================================

 NSTEP =    96000   TIME(PS) =     346.000  TEMP(K) =   309.07  PRESS =    81.2
 Etot   =   -237310.5712  EKtot   =     72541.7344  EPtot      =   -309852.3055
 BOND   =      4986.0981  ANGLE   =     19255.1619  DIHED      =     12689.6332
 1-4 NB =      4912.8384  1-4 EEL =    -80376.1403  VDWAALS    =     17649.7664
 EELEC  =   -290153.8054  EHBOND  =         0.0000  RESTRAINT  =      1184.1422
 EAMBER (non-restraint)  =   -311036.4477
 EKCMT  =     22856.8284  VIRIAL  =     20955.7923  VOLUME     =   1083880.4158
                                                    SURFTEN    =        12.2208
                                                    Density    =         1.0156
 ------------------------------------------------------------------------------

 NMR restraints: Bond =    0.000   Angle =     0.000   Torsion =    18.956
===============================================================================

 NSTEP =    97000   TIME(PS) =     347.000  TEMP(K) =   309.69  PRESS =    41.3
 Etot   =   -237564.5545  EKtot   =     72687.2578  EPtot      =   -310251.8123
 BOND   =      5011.6479  ANGLE   =     19119.9514  DIHED      =     12748.6298
 1-4 NB =      4812.0347  1-4 EEL =    -80424.0455  VDWAALS    =     17503.7652
 EELEC  =   -290239.7410  EHBOND  =         0.0000  RESTRAINT  =      1215.9451
 EAMBER (non-restraint)  =   -311467.7574
 EKCMT  =     22901.0582  VIRIAL  =     21934.7579  VOLUME     =   1083429.6488
                                                    SURFTEN    =         2.6957
                                                    Density    =         1.0161
 ------------------------------------------------------------------------------

 NMR restraints: Bond =    0.000   Angle =     0.000   Torsion =    20.478
===============================================================================

 NSTEP =    98000   TIME(PS) =     348.000  TEMP(K) =   310.58  PRESS =    -5.8
 Etot   =   -237370.4028  EKtot   =     72894.6719  EPtot      =   -310265.0747
 BOND   =      5113.1773  ANGLE   =     19279.8777  DIHED      =     12669.4103
 1-4 NB =      4809.6544  1-4 EEL =    -80423.0306  VDWAALS    =     17111.8346
 EELEC  =   -290030.0016  EHBOND  =         0.0000  RESTRAINT  =      1204.0033
 EAMBER (non-restraint)  =   -311469.0780
 EKCMT  =     22912.3138  VIRIAL  =     23048.5469  VOLUME     =   1081919.0631
                                                    SURFTEN    =       168.7950
                                                    Density    =         1.0175
 ------------------------------------------------------------------------------

 NMR restraints: Bond =    0.000   Angle =     0.000   Torsion =    15.343
===============================================================================

 NSTEP =    99000   TIME(PS) =     349.000  TEMP(K) =   311.49  PRESS =    68.7
 Etot   =   -237654.9053  EKtot   =     73107.9609  EPtot      =   -310762.8663
 BOND   =      4959.2660  ANGLE   =     19194.4041  DIHED      =     12654.5344
 1-4 NB =      4824.1776  1-4 EEL =    -80408.0472  VDWAALS    =     17385.2045
 EELEC  =   -290573.9428  EHBOND  =         0.0000  RESTRAINT  =      1201.5372
 EAMBER (non-restraint)  =   -311964.4035
 EKCMT  =     23036.6287  VIRIAL  =     21431.3910  VOLUME     =   1082608.4548
                                                    SURFTEN    =        23.5020
                                                    Density    =         1.0168
 ------------------------------------------------------------------------------

 NMR restraints: Bond =    0.000   Angle =     0.000   Torsion =    16.470
===============================================================================

 NSTEP =   100000   TIME(PS) =     350.000  TEMP(K) =   311.28  PRESS =   -81.7
 Etot   =   -237277.9414  EKtot   =     73058.5234  EPtot      =   -310336.4649
 BOND   =      5047.3440  ANGLE   =     19414.5419  DIHED      =     12723.3107
 1-4 NB =      4801.2163  1-4 EEL =    -80359.6350  VDWAALS    =     17171.6602
 EELEC  =   -290308.7482  EHBOND  =         0.0000  RESTRAINT  =      1173.8452
 EAMBER (non-restraint)  =   -311510.3101
 EKCMT  =     22930.2247  VIRIAL  =     24839.1881  VOLUME     =   1081639.3867
                                                    SURFTEN    =        34.0656
                                                    Density    =         1.0177
 ------------------------------------------------------------------------------

 NMR restraints: Bond =    0.000   Angle =     0.000   Torsion =    19.614
===============================================================================

 NSTEP =   101000   TIME(PS) =     351.000  TEMP(K) =   310.04  PRESS =  -109.8
 Etot   =   -237258.0033  EKtot   =     72767.8516  EPtot      =   -310025.8548
 BOND   =      5054.1254  ANGLE   =     19361.1900  DIHED      =     12775.5412
 1-4 NB =      4802.1878  1-4 EEL =    -80389.7472  VDWAALS    =     17206.3455
 EELEC  =   -290025.9610  EHBOND  =         0.0000  RESTRAINT  =      1190.4636
 EAMBER (non-restraint)  =   -311216.3184
 EKCMT  =     22733.7614  VIRIAL  =     25300.0654  VOLUME     =   1082315.8288
                                                    SURFTEN    =      -147.2611
                                                    Density    =         1.0171
 ------------------------------------------------------------------------------

 NMR restraints: Bond =    0.000   Angle =     0.000   Torsion =    15.104
===============================================================================

 NSTEP =   102000   TIME(PS) =     352.000  TEMP(K) =   310.71  PRESS =   -10.7
 Etot   =   -237793.2755  EKtot   =     72926.5391  EPtot      =   -310719.8146
 BOND   =      4993.1202  ANGLE   =     19009.6862  DIHED      =     12726.0965
 1-4 NB =      4850.3347  1-4 EEL =    -80414.2259  VDWAALS    =     17755.7021
 EELEC  =   -290872.6563  EHBOND  =         0.0000  RESTRAINT  =      1232.1280
 EAMBER (non-restraint)  =   -311951.9426
 EKCMT  =     23066.9634  VIRIAL  =     23317.5894  VOLUME     =   1082557.2217
                                                    SURFTEN    =        12.5510
                                                    Density    =         1.0169
 ------------------------------------------------------------------------------

 NMR restraints: Bond =    0.000   Angle =     0.000   Torsion =    19.956
===============================================================================

 NSTEP =   103000   TIME(PS) =     353.000  TEMP(K) =   310.29  PRESS =    22.7
 Etot   =   -237844.8005  EKtot   =     72828.1406  EPtot      =   -310672.9412
 BOND   =      4986.6244  ANGLE   =     19140.2821  DIHED      =     12740.3225
 1-4 NB =      4832.8335  1-4 EEL =    -80441.5391  VDWAALS    =     17899.1855
 EELEC  =   -291009.3596  EHBOND  =         0.0000  RESTRAINT  =      1178.7097
 EAMBER (non-restraint)  =   -311851.6508
 EKCMT  =     23083.2860  VIRIAL  =     22553.4291  VOLUME     =   1083196.3259
                                                    SURFTEN    =      -162.8600
                                                    Density    =         1.0163
 ------------------------------------------------------------------------------

 NMR restraints: Bond =    0.000   Angle =     0.000   Torsion =    19.022
===============================================================================

 NSTEP =   104000   TIME(PS) =     354.000  TEMP(K) =   309.45  PRESS =   -55.5
 Etot   =   -237843.3621  EKtot   =     72630.0781  EPtot      =   -310473.4403
 BOND   =      4930.1958  ANGLE   =     19290.0166  DIHED      =     12703.0904
 1-4 NB =      4912.8919  1-4 EEL =    -80348.2482  VDWAALS    =     17955.0177
 EELEC  =   -291116.9235  EHBOND  =         0.0000  RESTRAINT  =      1200.5190
 EAMBER (non-restraint)  =   -311673.9592
 EKCMT  =     22906.1321  VIRIAL  =     24202.6905  VOLUME     =   1082303.7647
                                                    SURFTEN    =       -10.0873
                                                    Density    =         1.0171
 ------------------------------------------------------------------------------

 NMR restraints: Bond =    0.000   Angle =     0.000   Torsion =    21.413
===============================================================================

 NSTEP =   105000   TIME(PS) =     355.000  TEMP(K) =   310.43  PRESS =    16.9
 Etot   =   -237809.7202  EKtot   =     72858.7812  EPtot      =   -310668.5015
 BOND   =      5048.1594  ANGLE   =     19111.9118  DIHED      =     12692.7476
 1-4 NB =      4864.0236  1-4 EEL =    -80409.2397  VDWAALS    =     17556.6763
 EELEC  =   -290751.0218  EHBOND  =         0.0000  RESTRAINT  =      1218.2413
 EAMBER (non-restraint)  =   -311886.7428
 EKCMT  =     22969.6883  VIRIAL  =     22574.2432  VOLUME     =   1081170.5803
                                                    SURFTEN    =      -101.6707
                                                    Density    =         1.0182
 ------------------------------------------------------------------------------

 NMR restraints: Bond =    0.000   Angle =     0.000   Torsion =    14.885
===============================================================================

 NSTEP =   106000   TIME(PS) =     356.000  TEMP(K) =   309.60  PRESS =     4.2
 Etot   =   -238025.3024  EKtot   =     72665.2734  EPtot      =   -310690.5758
 BOND   =      5038.8462  ANGLE   =     19197.6802  DIHED      =     12682.7811
 1-4 NB =      4798.4805  1-4 EEL =    -80444.2488  VDWAALS    =     17595.2757
 EELEC  =   -290783.0269  EHBOND  =         0.0000  RESTRAINT  =      1223.6363
 EAMBER (non-restraint)  =   -311914.2121
 EKCMT  =     22860.9491  VIRIAL  =     22762.1686  VOLUME     =   1082706.8918
                                                    SURFTEN    =       -64.4320
                                                    Density    =         1.0167
 ------------------------------------------------------------------------------

 NMR restraints: Bond =    0.000   Angle =     0.000   Torsion =    23.689
===============================================================================

 NSTEP =   107000   TIME(PS) =     357.000  TEMP(K) =   308.72  PRESS =   -44.8
 Etot   =   -238251.3456  EKtot   =     72458.3906  EPtot      =   -310709.7363
 BOND   =      4953.3637  ANGLE   =     19385.8306  DIHED      =     12733.0686
 1-4 NB =      4878.3424  1-4 EEL =    -80313.5752  VDWAALS    =     17367.5359
 EELEC  =   -290950.7185  EHBOND  =         0.0000  RESTRAINT  =      1236.4162
 EAMBER (non-restraint)  =   -311946.1525
 EKCMT  =     22789.4947  VIRIAL  =     23834.5893  VOLUME     =   1081459.6301
                                                    SURFTEN    =       -59.9152
                                                    Density    =         1.0179
 ------------------------------------------------------------------------------

 NMR restraints: Bond =    0.000   Angle =     0.000   Torsion =    19.327
===============================================================================

 NSTEP =   108000   TIME(PS) =     358.000  TEMP(K) =   309.00  PRESS =    33.4
 Etot   =   -238466.2536  EKtot   =     72525.1016  EPtot      =   -310991.3551
 BOND   =      4965.4774  ANGLE   =     19297.7597  DIHED      =     12767.9726
 1-4 NB =      4867.9210  1-4 EEL =    -80309.3475  VDWAALS    =     17681.0085
 EELEC  =   -291441.0069  EHBOND  =         0.0000  RESTRAINT  =      1178.8600
 EAMBER (non-restraint)  =   -312170.2151
 EKCMT  =     22898.5415  VIRIAL  =     22119.2449  VOLUME     =   1081703.6587
                                                    SURFTEN    =       -73.7836
                                                    Density    =         1.0177
 ------------------------------------------------------------------------------

 NMR restraints: Bond =    0.000   Angle =     0.000   Torsion =    19.950
===============================================================================

 NSTEP =   109000   TIME(PS) =     359.000  TEMP(K) =   308.48  PRESS =   -82.2
 Etot   =   -238668.8283  EKtot   =     72402.6094  EPtot      =   -311071.4377
 BOND   =      4967.7350  ANGLE   =     19232.3140  DIHED      =     12753.8345
 1-4 NB =      4852.8975  1-4 EEL =    -80436.6630  VDWAALS    =     17856.9425
 EELEC  =   -291488.9413  EHBOND  =         0.0000  RESTRAINT  =      1190.4431
 EAMBER (non-restraint)  =   -312261.8808
 EKCMT  =     22629.6763  VIRIAL  =     24551.2274  VOLUME     =   1082028.8180
                                                    SURFTEN    =      -110.8427
                                                    Density    =         1.0174
 ------------------------------------------------------------------------------

 NMR restraints: Bond =    0.000   Angle =     0.000   Torsion =    22.594
===============================================================================

 NSTEP =   110000   TIME(PS) =     360.000  TEMP(K) =   309.33  PRESS =   125.3
 Etot   =   -238296.7193  EKtot   =     72602.1328  EPtot      =   -310898.8521
 BOND   =      4985.6313  ANGLE   =     19081.5255  DIHED      =     12807.9376
 1-4 NB =      4875.9161  1-4 EEL =    -80404.8971  VDWAALS    =     17831.8162
 EELEC  =   -291277.0038  EHBOND  =         0.0000  RESTRAINT  =      1200.2221
 EAMBER (non-restraint)  =   -312099.0742
 EKCMT  =     22955.0140  VIRIAL  =     20028.4922  VOLUME     =   1081453.4190
                                                    SURFTEN    =        -1.8004
                                                    Density    =         1.0179
 ------------------------------------------------------------------------------

 NMR restraints: Bond =    0.000   Angle =     0.000   Torsion =    17.682
===============================================================================

 NSTEP =   111000   TIME(PS) =     361.000  TEMP(K) =   308.31  PRESS =   -33.3
 Etot   =   -238841.7938  EKtot   =     72361.7344  EPtot      =   -311203.5281
 BOND   =      4930.9347  ANGLE   =     19256.5598  DIHED      =     12635.7270
 1-4 NB =      4889.6503  1-4 EEL =    -80360.1627  VDWAALS    =     17587.9484
 EELEC  =   -291366.7378  EHBOND  =         0.0000  RESTRAINT  =      1222.5522
 EAMBER (non-restraint)  =   -312426.0803
 EKCMT  =     22675.1407  VIRIAL  =     23452.1095  VOLUME     =   1081353.3020
                                                    SURFTEN    =      -134.9003
                                                    Density    =         1.0180
 ------------------------------------------------------------------------------

 NMR restraints: Bond =    0.000   Angle =     0.000   Torsion =    17.171
===============================================================================

 NSTEP =   112000   TIME(PS) =     362.000  TEMP(K) =   309.81  PRESS =   -45.1
 Etot   =   -238573.8653  EKtot   =     72714.6953  EPtot      =   -311288.5606
 BOND   =      4950.1497  ANGLE   =     19238.3071  DIHED      =     12707.4705
 1-4 NB =      4846.4813  1-4 EEL =    -80467.6950  VDWAALS    =     17376.5553
 EELEC  =   -291145.1017  EHBOND  =         0.0000  RESTRAINT  =      1205.2722
 EAMBER (non-restraint)  =   -312493.8328
 EKCMT  =     22886.7045  VIRIAL  =     23939.5792  VOLUME     =   1080698.6478
                                                    SURFTEN    =       -97.6109
                                                    Density    =         1.0186
 ------------------------------------------------------------------------------

 NMR restraints: Bond =    0.000   Angle =     0.000   Torsion =    19.363
===============================================================================

 NSTEP =   113000   TIME(PS) =     363.000  TEMP(K) =   308.73  PRESS =    21.5
 Etot   =   -238262.3741  EKtot   =     72460.5234  EPtot      =   -310722.8975
 BOND   =      4936.3487  ANGLE   =     19023.6155  DIHED      =     12705.2362
 1-4 NB =      4846.4910  1-4 EEL =    -80330.0861  VDWAALS    =     17672.6541
 EELEC  =   -290745.5912  EHBOND  =         0.0000  RESTRAINT  =      1168.4343
 EAMBER (non-restraint)  =   -311891.3318
 EKCMT  =     22668.6446  VIRIAL  =     22165.3337  VOLUME     =   1082194.9282
                                                    SURFTEN    =       -38.8350
                                                    Density    =         1.0172
 ------------------------------------------------------------------------------

 NMR restraints: Bond =    0.000   Angle =     0.000   Torsion =    19.451
===============================================================================

 NSTEP =   114000   TIME(PS) =     364.000  TEMP(K) =   309.57  PRESS =    25.4
 Etot   =   -238025.0913  EKtot   =     72656.9062  EPtot      =   -310681.9976
 BOND   =      4997.1665  ANGLE   =     19076.3939  DIHED      =     12724.0837
 1-4 NB =      4836.4885  1-4 EEL =    -80350.1864  VDWAALS    =     17482.9665
 EELEC  =   -290652.5916  EHBOND  =         0.0000  RESTRAINT  =      1203.6813
 EAMBER (non-restraint)  =   -311885.6789
 EKCMT  =     22732.1389  VIRIAL  =     22137.7334  VOLUME     =   1081774.8962
                                                    SURFTEN    =       123.6335
                                                    Density    =         1.0176
 ------------------------------------------------------------------------------

 NMR restraints: Bond =    0.000   Angle =     0.000   Torsion =    15.217
===============================================================================

 NSTEP =   115000   TIME(PS) =     365.000  TEMP(K) =   309.19  PRESS =    41.3
 Etot   =   -238028.5328  EKtot   =     72568.2812  EPtot      =   -310596.8141
 BOND   =      5016.9414  ANGLE   =     19348.3314  DIHED      =     12589.3896
 1-4 NB =      4860.1155  1-4 EEL =    -80224.1179  VDWAALS    =     17755.7947
 EELEC  =   -291149.9260  EHBOND  =         0.0000  RESTRAINT  =      1206.6573
 EAMBER (non-restraint)  =   -311803.4714
 EKCMT  =     22894.4976  VIRIAL  =     21927.8257  VOLUME     =   1082761.3026
                                                    SURFTEN    =        28.5095
                                                    Density    =         1.0167
 ------------------------------------------------------------------------------

 NMR restraints: Bond =    0.000   Angle =     0.000   Torsion =    14.292
===============================================================================

 NSTEP =   116000   TIME(PS) =     366.000  TEMP(K) =   308.98  PRESS =    68.9
 Etot   =   -238359.1966  EKtot   =     72518.7109  EPtot      =   -310877.9075
 BOND   =      5005.2507  ANGLE   =     19161.4540  DIHED      =     12662.2845
 1-4 NB =      4814.4937  1-4 EEL =    -80265.2300  VDWAALS    =     18075.1274
 EELEC  =   -291547.6287  EHBOND  =         0.0000  RESTRAINT  =      1216.3410
 EAMBER (non-restraint)  =   -312094.2485
 EKCMT  =     22945.2613  VIRIAL  =     21333.6761  VOLUME     =   1082737.0167
                                                    SURFTEN    =        84.4677
                                                    Density    =         1.0167
 ------------------------------------------------------------------------------

 NMR restraints: Bond =    0.000   Angle =     0.000   Torsion =    19.271
===============================================================================

 NSTEP =   117000   TIME(PS) =     367.000  TEMP(K) =   309.12  PRESS =     8.7
 Etot   =   -238552.8299  EKtot   =     72551.8906  EPtot      =   -311104.7205
 BOND   =      4939.1844  ANGLE   =     19144.2619  DIHED      =     12676.8801
 1-4 NB =      4815.4318  1-4 EEL =    -80424.1651  VDWAALS    =     17782.0230
 EELEC  =   -291238.0741  EHBOND  =         0.0000  RESTRAINT  =      1199.7375
 EAMBER (non-restraint)  =   -312304.4580
 EKCMT  =     22885.4308  VIRIAL  =     22682.8478  VOLUME     =   1082021.4782
                                                    SURFTEN    =       -86.1919
                                                    Density    =         1.0174
 ------------------------------------------------------------------------------

 NMR restraints: Bond =    0.000   Angle =     0.000   Torsion =    18.574
===============================================================================

 NSTEP =   118000   TIME(PS) =     368.000  TEMP(K) =   308.25  PRESS =    50.2
 Etot   =   -238181.8558  EKtot   =     72347.8594  EPtot      =   -310529.7152
 BOND   =      4978.9195  ANGLE   =     19262.0155  DIHED      =     12715.7334
 1-4 NB =      4845.3843  1-4 EEL =    -80343.1947  VDWAALS    =     17862.6847
 EELEC  =   -291048.4749  EHBOND  =         0.0000  RESTRAINT  =      1197.2171
 EAMBER (non-restraint)  =   -311726.9323
 EKCMT  =     22847.9332  VIRIAL  =     21675.4071  VOLUME     =   1082385.3778
                                                    SURFTEN    =        71.9396
                                                    Density    =         1.0170
 ------------------------------------------------------------------------------

 NMR restraints: Bond =    0.000   Angle =     0.000   Torsion =    21.735
===============================================================================

 NSTEP =   119000   TIME(PS) =     369.000  TEMP(K) =   311.34  PRESS =   -65.8
 Etot   =   -237359.3269  EKtot   =     73073.5859  EPtot      =   -310432.9128
 BOND   =      4882.4764  ANGLE   =     19259.5058  DIHED      =     12678.4965
 1-4 NB =      4822.6388  1-4 EEL =    -80401.4872  VDWAALS    =     17669.2805
 EELEC  =   -290588.1800  EHBOND  =         0.0000  RESTRAINT  =      1244.3564
 EAMBER (non-restraint)  =   -311677.2692
 EKCMT  =     23127.6703  VIRIAL  =     24664.9741  VOLUME     =   1082572.7765
                                                    SURFTEN    =        26.2691
                                                    Density    =         1.0169
 ------------------------------------------------------------------------------

 NMR restraints: Bond =    0.000   Angle =     0.000   Torsion =    19.415
===============================================================================

 NSTEP =   120000   TIME(PS) =     370.000  TEMP(K) =   309.56  PRESS =  -152.7
 Etot   =   -237466.7608  EKtot   =     72656.4922  EPtot      =   -310123.2530
 BOND   =      4926.9523  ANGLE   =     19405.6547  DIHED      =     12675.5122
 1-4 NB =      4846.3307  1-4 EEL =    -80371.6247  VDWAALS    =     17240.5669
 EELEC  =   -290083.3279  EHBOND  =         0.0000  RESTRAINT  =      1236.6829
 EAMBER (non-restraint)  =   -311359.9359
 EKCMT  =     22846.0805  VIRIAL  =     26413.6728  VOLUME     =   1081860.0036
                                                    SURFTEN    =       -27.0984
                                                    Density    =         1.0175
 ------------------------------------------------------------------------------

 NMR restraints: Bond =    0.000   Angle =     0.000   Torsion =    15.197
===============================================================================

 NSTEP =   121000   TIME(PS) =     371.000  TEMP(K) =   310.53  PRESS =   -43.5
 Etot   =   -237332.3881  EKtot   =     72883.1094  EPtot      =   -310215.4975
 BOND   =      5019.5094  ANGLE   =     19347.5951  DIHED      =     12709.1182
 1-4 NB =      4879.1906  1-4 EEL =    -80445.8780  VDWAALS    =     17550.4634
 EELEC  =   -290518.2389  EHBOND  =         0.0000  RESTRAINT  =      1242.7428
 EAMBER (non-restraint)  =   -311458.2403
 EKCMT  =     22793.1149  VIRIAL  =     23810.4236  VOLUME     =   1082069.1528
                                                    SURFTEN    =         4.2146
                                                    Density    =         1.0173
 ------------------------------------------------------------------------------

 NMR restraints: Bond =    0.000   Angle =     0.000   Torsion =    18.509
===============================================================================

 NSTEP =   122000   TIME(PS) =     372.000  TEMP(K) =   310.35  PRESS =  -102.9
 Etot   =   -237548.9432  EKtot   =     72840.6719  EPtot      =   -310389.6151
 BOND   =      5046.1046  ANGLE   =     19368.0009  DIHED      =     12806.9789
 1-4 NB =      4851.9625  1-4 EEL =    -80358.0436  VDWAALS    =     17532.0557
 EELEC  =   -290814.3314  EHBOND  =         0.0000  RESTRAINT  =      1177.6573
 EAMBER (non-restraint)  =   -311567.2724
 EKCMT  =     22822.5669  VIRIAL  =     25227.8751  VOLUME     =   1082637.5147
                                                    SURFTEN    =       -19.2617
                                                    Density    =         1.0168
 ------------------------------------------------------------------------------

 NMR restraints: Bond =    0.000   Angle =     0.000   Torsion =    19.943
===============================================================================

 NSTEP =   123000   TIME(PS) =     373.000  TEMP(K) =   310.39  PRESS =   -41.5
 Etot   =   -237478.3727  EKtot   =     72849.7266  EPtot      =   -310328.0993
 BOND   =      5075.3020  ANGLE   =     19258.1730  DIHED      =     12770.6260
 1-4 NB =      4786.3418  1-4 EEL =    -80424.1452  VDWAALS    =     17212.5597
 EELEC  =   -290211.0962  EHBOND  =         0.0000  RESTRAINT  =      1204.1396
 EAMBER (non-restraint)  =   -311532.2389
 EKCMT  =     22856.3676  VIRIAL  =     23827.2160  VOLUME     =   1082337.5352
                                                    SURFTEN    =        41.4956
                                                    Density    =         1.0171
 ------------------------------------------------------------------------------

 NMR restraints: Bond =    0.000   Angle =     0.000   Torsion =    19.283
===============================================================================

 NSTEP =   124000   TIME(PS) =     374.000  TEMP(K) =   310.98  PRESS =   121.0
 Etot   =   -237306.1636  EKtot   =     72988.8047  EPtot      =   -310294.9683
 BOND   =      5043.4943  ANGLE   =     19439.8607  DIHED      =     12664.2668
 1-4 NB =      4824.4510  1-4 EEL =    -80376.1578  VDWAALS    =     17979.5976
 EELEC  =   -291104.0169  EHBOND  =         0.0000  RESTRAINT  =      1233.5360
 EAMBER (non-restraint)  =   -311528.5043
 EKCMT  =     23002.9632  VIRIAL  =     20174.9115  VOLUME     =   1082914.8184
                                                    SURFTEN    =       115.3143
                                                    Density    =         1.0165
 ------------------------------------------------------------------------------

 NMR restraints: Bond =    0.000   Angle =     0.000   Torsion =    19.942
===============================================================================

 NSTEP =   125000   TIME(PS) =     375.000  TEMP(K) =   310.70  PRESS =    19.8
 Etot   =   -237540.1101  EKtot   =     72923.8516  EPtot      =   -310463.9617
 BOND   =      5031.0792  ANGLE   =     19336.1752  DIHED      =     12781.9967
 1-4 NB =      4826.6590  1-4 EEL =    -80478.0472  VDWAALS    =     17604.1330
 EELEC  =   -290768.7534  EHBOND  =         0.0000  RESTRAINT  =      1202.7958
 EAMBER (non-restraint)  =   -311666.7575
 EKCMT  =     22978.0840  VIRIAL  =     22516.7212  VOLUME     =   1081650.0194
                                                    SURFTEN    =       -30.8910
                                                    Density    =         1.0177
 ------------------------------------------------------------------------------

 NMR restraints: Bond =    0.000   Angle =     0.000   Torsion =    22.447
===============================================================================

      A V E R A G E S   O V E R     125 S T E P S


 NSTEP =   125000   TIME(PS) =     375.000  TEMP(K) =   310.01  PRESS =   -18.0
 Etot   =   -237327.5534  EKtot   =     72760.4559  EPtot      =   -310088.0093
 BOND   =      5000.3632  ANGLE   =     19258.1516  DIHED      =     12720.3507
 1-4 NB =      4850.6559  1-4 EEL =    -80411.7861  VDWAALS    =     17654.1379
 EELEC  =   -290348.5734  EHBOND  =         0.0000  RESTRAINT  =      1188.6908
 EAMBER (non-restraint)  =   -311276.7001
 EKCMT  =     22876.7158  VIRIAL  =     23315.8107  VOLUME     =   1093791.2944
                                                    SURFTEN    =       -22.7612
                                                    Density    =         1.0067
 ------------------------------------------------------------------------------

 NMR restraints: Bond =    0.000   Angle =     0.000   Torsion =    22.447
===============================================================================

      R M S  F L U C T U A T I O N S


 NSTEP =   125000   TIME(PS) =     375.000  TEMP(K) =     0.96  PRESS =    80.8
 Etot   =       656.2782  EKtot   =       226.4834  EPtot      =       598.3884
 BOND   =        58.1961  ANGLE   =       114.4058  DIHED      =        53.6058
 1-4 NB =        26.6230  1-4 EEL =        69.8645  VDWAALS    =       257.1809
 EELEC  =       638.1022  EHBOND  =         0.0000  RESTRAINT  =        42.4677
 EAMBER (non-restraint)  =       555.9206
 EKCMT  =       113.7079  VIRIAL  =      1931.9740  VOLUME     =     19558.9617
                                                    SURFTEN    =        99.0264
                                                    Density    =         0.0174
 ------------------------------------------------------------------------------


 NMR restraints on final step:

 ------------------------------------------------------------------------------


 Final Restraint Analysis for coords: step6.3_equilibration.rst7              


 Restraints, deviations, and energy contributions:    pencut =    0.10

 ------------------------------------------------------------------------------
     First atom        Last atom    curr. value target deviation  penalty
 ------------------------------------------------------------------------------
  C3   PC   299 --  C2   PC   299:  112.622  117.500    4.878    0.362 t
  C3   PC   302 --  C2   PC   302:  114.801  117.500    2.699    0.111 t
  C3   PC   305 --  C2   PC   305:  129.813  122.500    7.313    0.815 t
  C3   PC   347 --  C2   PC   347:  127.023  122.500    4.523    0.312 t
  C3   PC   389 --  C2   PC   389:  114.241  117.500    3.259    0.162 t
  C3   PC   392 --  C2   PC   392:  125.461  122.500    2.961    0.133 t
  C3   PC   401 --  C2   PC   401:  125.135  122.500    2.635    0.106 t
  C3   PC   428 --  C2   PC   428:  114.545  117.500    2.955    0.133 t
  C3   PC   449 --  C2   PC   449:  114.234  117.500    3.266    0.162 t
  C3   PC   452 --  C2   PC   452:  125.848  122.500    3.348    0.171 t
  C3   PC   470 --  C2   PC   470:  127.347  122.500    4.847    0.358 t
  C3   PC   473 --  C2   PC   473:  114.532  117.500    2.968    0.134 t
  C3   PC   482 --  C2   PC   482:  125.874  122.500    3.374    0.173 t
  C3   PC   485 --  C2   PC   485:  125.630  122.500    3.130    0.149 t
  C3   PC   497 --  C2   PC   497:  125.636  122.500    3.136    0.150 t
  C3   PC   509 --  C2   PC   509:  114.053  117.500    3.447    0.181 t
  C3   PC   524 --  C2   PC   524:  114.838  117.500    2.662    0.108 t
  C3   PC   551 --  C2   PC   551:  113.145  117.500    4.355    0.289 t
  C3   PC   554 --  C2   PC   554:  125.775  122.500    3.275    0.163 t
  C3   PC   557 --  C2   PC   557:  127.425  122.500    4.925    0.369 t
  C3   PC   572 --  C2   PC   572:  114.598  117.500    2.902    0.128 t
  C3   PC   578 --  C2   PC   578:  125.832  122.500    3.332    0.169 t
  C3   PC   599 --  C2   PC   599:  125.847  122.500    3.347    0.171 t
  C3   PC   605 --  C2   PC   605:  114.585  117.500    2.915    0.129 t
  C3   PC   611 --  C2   PC   611:  114.625  117.500    2.875    0.126 t
  C3   PC   638 --  C2   PC   638:  125.653  122.500    3.153    0.151 t
  C3   PC   644 --  C2   PC   644:  125.575  122.500    3.075    0.144 t
  C3   PC   668 --  C2   PC   668:  127.041  122.500    4.541    0.314 t
  C3   PC   677 --  C2   PC   677:  112.617  117.500    4.883    0.363 t
  C3   PC   680 --  C2   PC   680:  112.457  117.500    5.043    0.387 t
  C3   PC   689 --  C2   PC   689:  112.480  117.500    5.020    0.384 t
  C3   PC   692 --  C2   PC   692:  126.741  122.500    4.241    0.274 t
  C3   PC   704 --  C2   PC   704:  130.471  122.500    7.971    0.968 t
  C3   PC   707 --  C2   PC   707:  126.346  122.500    3.846    0.225 t
  C3   PC   728 --  C2   PC   728:  126.054  122.500    3.554    0.192 t
  C3   PC   734 --  C2   PC   734:  125.645  122.500    3.145    0.151 t
  C3   PC   761 --  C2   PC   761:  108.915  117.500    8.585    1.123 t
  C3   PC   767 --  C2   PC   767:  127.901  122.500    5.401    0.444 t
  C3   PC   776 --  C2   PC   776:  127.169  122.500    4.669    0.332 t
  C3   PC   791 --  C2   PC   791:  113.822  117.500    3.678    0.206 t
  C3   PC   797 --  C2   PC   797:  130.916  122.500    8.416    1.079 t
  C3   PC   803 --  C2   PC   803:  129.557  122.500    7.057    0.759 t
  C3   PC   821 --  C2   PC   821:  126.516  122.500    4.016    0.246 t
  C3   PC   830 --  C2   PC   830:  126.593  122.500    4.093    0.255 t
  C3   PC   836 --  C2   PC   836:  114.121  117.500    3.379    0.174 t
  C3   PC   857 --  C2   PC   857:  126.155  122.500    3.655    0.204 t
  C3   PC   866 --  C2   PC   866:  127.133  122.500    4.633    0.327 t
  C3   PC   881 --  C2   PC   881:  125.211  122.500    2.711    0.112 t
  C3   PC   914 --  C2   PC   914:  125.999  122.500    3.499    0.186 t
  C3   PC   929 --  C2   PC   929:  127.417  122.500    4.917    0.368 t
  C3   PC   932 --  C2   PC   932:  125.728  122.500    3.228    0.159 t
  C3   PC   941 --  C2   PC   941:  114.615  117.500    2.885    0.127 t
  C3   PC   953 --  C2   PC   953:  126.748  122.500    4.248    0.275 t
  C3   PC   974 --  C2   PC   974:  126.082  122.500    3.582    0.195 t
  C3   PC   989 --  C2   PC   989:  128.035  122.500    5.535    0.467 t
  C3   PC   995 --  C2   PC   995:  114.070  117.500    3.430    0.179 t
  C3   PC  1001 --  C2   PC  1001:  127.232  122.500    4.732    0.341 t
  C3   PC  1016 --  C2   PC  1016:  127.442  122.500    4.942    0.372 t
  C3   PC  1019 --  C2   PC  1019:  112.714  117.500    4.786    0.349 t
  C3   PC  1028 --  C2   PC  1028:  125.397  122.500    2.897    0.128 t
  C3   PC  1040 --  C2   PC  1040:  127.506  122.500    5.006    0.382 t
  C3   PC  1061 --  C2   PC  1061:  113.395  117.500    4.105    0.257 t
  C3   PC  1079 --  C2   PC  1079:  126.050  122.500    3.550    0.192 t
  C3   PC  1085 --  C2   PC  1085:  130.409  122.500    7.909    0.953 t
  C3   PC  1100 --  C2   PC  1100:  114.722  117.500    2.778    0.118 t
  C3   PC  1103 --  C2   PC  1103:  125.176  122.500    2.676    0.109 t
  C3   PC  1112 --  C2   PC  1112:  125.388  122.500    2.888    0.127 t
  C3   PC  1118 --  C2   PC  1118:  113.318  117.500    4.182    0.266 t
                                       Total torsion  penalty:     22.271
 ------------------------------------------------------------------------------
--------------------------------------------------------------------------------
   5.  TIMINGS
--------------------------------------------------------------------------------

|  NonSetup CPU Time in Major Routines:
|
|     Routine           Sec        %
|     ------------------------------
|     Nonbond         285.10   85.07
|     Bond              0.00    0.00
|     Angle             0.00    0.00
|     Dihedral          0.00    0.00
|     Shake             0.28    0.08
|     RunMD            49.54   14.78
|     Other             0.22    0.07
|     ------------------------------
|     Total           335.14

|  PME Nonbond Pairlist CPU Time:
|
|     Routine              Sec        %
|     ---------------------------------
|     Set Up Cit           0.00    0.00
|     Build List           0.00    0.00
|     ---------------------------------
|     Total                0.00    0.00

|  PME Direct Force CPU Time:
|
|     Routine              Sec        %
|     ---------------------------------
|     NonBonded Calc       0.00    0.00
|     Exclude Masked       0.00    0.00
|     Other                0.14    0.04
|     ---------------------------------
|     Total                0.14    0.04

|  PME Reciprocal Force CPU Time:
|
|     Routine              Sec        %
|     ---------------------------------
|     1D bspline           0.00    0.00
|     Grid Charges         0.00    0.00
|     Scalar Sum           0.00    0.00
|     Gradient Sum         0.00    0.00
|     FFT                  0.00    0.00
|     ---------------------------------
|     Total                0.00    0.00

|  Final Performance Info:
|     -----------------------------------------------------
|     Average timings for last    9000 steps:
|     Elapsed(s) =      24.20 Per Step(ms) =       2.69
|         ns/day =      32.13   seconds/ns =    2689.40
|
|     Average timings for all steps:
|     Elapsed(s) =     335.02 Per Step(ms) =       2.68
|         ns/day =      32.24   seconds/ns =    2680.16
|     -----------------------------------------------------

|  Setup CPU time:            1.44 seconds
|  NonSetup CPU time:       335.14 seconds
|  Total CPU time:          336.58 seconds     0.09 hours

|  Setup wall time:           2    seconds
|  NonSetup wall time:      335    seconds
|  Total wall time:         337    seconds     0.09 hours
