# Supplementary material for: Intermolecular Interactions in G Protein-Coupled Receptor Allosteric Sites at the Membrane Interface from Molecular Dynamics Simulations and Quantum Chemical Calculations
Source: J Chem Inf Model. 2022 Sep 30;62(19):4736–47. doi: 10.1021/acs.jcim.2c00788 (PMC9554917; doi:10.1021/acs.jcim.2c00788)
Supplement: Supplementary file 2 — ci2c00788_si_002.zip [file ci2c00788_si_002.zip › MD_simulations_inputs/C5aR1_MD_simulations_inputs/dmpc_6c1q/step6.4_equilibration.mdout]

          -------------------------------------------------------
          Amber 20 PMEMD                              2020
          -------------------------------------------------------

| PMEMD implementation of SANDER, Release 18

|  Compiled date/time: Tue Apr 28 02:19:54 2020
| Run on 12/10/2021 at 00:08:15

|   Executable path: /usr/local/amber20_src/bin/pmemd.cuda
| Working directory: /home/tianyiding/amber/C5ar1-6c1q-9p2-dmpc/amber
|          Hostname: Unknown
  [-O]verwriting output

File Assignments:
|   MDIN: step6.4_equilibration.mdin                                            
|  MDOUT: step6.4_equilibration.mdout                                           
| INPCRD: step6.3_equilibration.rst7                                            
|   PARM: step5_input.parm7                                                     
| RESTRT: step6.4_equilibration.rst7                                            
|   REFC: step5_input.rst7                                                      
|  MDVEL: mdvel                                                                 
|   MDEN: mden                                                                  
|  MDCRD: step6.4_equilibration.nc                                              
| MDINFO: eq04.mdinfo                                                           
|  MDFRC: mdfrc                                                                 


 Here is the input file:

A NPT simulation for common production-level simulations                       
 &cntrl                                                                        
    imin=0,        ! No minimization                                           
    irest=1,       ! This IS a restart of an old MD simulation                 
    ntx=5,         ! So our inpcrd file has velocities                         
                                                                               
    ! Temperature control                                                      
    ntt=3,         ! Langevin dynamics                                         
    gamma_ln=1.0,  ! Friction coefficient (ps^-1)                              
    temp0=310,   ! Target temperature                                          
                                                                               
    ! Potential energy control                                                 
    cut=9.0,       ! nonbonded cutoff, in angstroms                            
                                                                               
    ! MD settings                                                              
    nstlim=250000, ! 250K steps, 500 ps total                                  
    dt=0.002,      ! time step (ps)                                            
                                                                               
    ! SHAKE                                                                    
    ntc=2,         ! Constrain bonds containing hydrogen                       
    ntf=2,         ! Do not calculate forces of bonds containing hydrogen      
                                                                               
    ! Control how often information is printed                                 
    ntpr=1000,     ! Print energies every 1000 steps                           
    ntwx=5000,     ! Print coordinates every 5000 steps to the trajectory      
    ntwr=10000,    ! Print a restart file every 10K steps (can be less frequent
!   ntwv=-1,       ! Uncomment to also print velocities to trajectory          
!   ntwf=-1,       ! Uncomment to also print forces to trajectory              
    ntxo=2,        ! Write NetCDF format                                       
    ioutfm=1,      ! Write NetCDF format (always do this!)                     
                                                                               
    ! Wrap coordinates when printing them to the same unit cell                
    iwrap=0,                                                                   
                                                                               
    ! Constant pressure control.                                               
    barostat=1,    ! Berendsen barostat... change to 2 for MC                  
    ntp=3,         ! 1=isotropic, 2=anisotropic, 3=semi-isotropic w/ surften   
    pres0=1.0,     ! Target external pressure, in bar                          
    taup=1.0,                                                                  
                                                                               
    ! Constant surface tension (needed for semi-isotropic scaling). Uncomment  
    ! for this feature. csurften must be nonzero if ntp=3 above                
    csurften=3,    ! Interfaces in 1=yz plane, 2=xz plane, 3=xy plane          
    gamma_ten=0.0, ! Surface tension (dyne/cm). 0 gives pure semi-iso scaling  
    ninterface=2,  ! Number of interfaces (2 for bilayer)                      
                                                                               
    ! Restraint options                                                        
    ntr=1,         ! Positional restraints for proteins, sugars, ligands, and l
    nmropt=1,      ! Dihedral restraints for sugars and lipids                 
                                                                               
    ! Set water atom/residue names for SETTLE recognition                      
    watnam='WAT',  ! Water residues are named WAT                              
    owtnm='O',     ! Water oxygens are named O                                 
 /                                                                             
                                                                               
 &wt                                                                           
    type='END'                                                                 
 /                                                                             
DISANG=step6.4_equilibration.rest                                              
LISTIN=POUT                                                                    
LISTOUT=POUT                                                                   
&end                                                                           
Protein posres                                                                 
1.0                                                                            
RES 1 293 294 294                                                              
END                                                                            
Membrane posres                                                                
0.5                                                                            
FIND                                                                           
P31 * * PC                                                                     
SEARCH                                                                         
RES 1 25579                                                                    
END                                                                            
END                                                                            
                                                                               


Note: ig = -1. Setting random seed to   643998 based on wallclock time in 
      microseconds.
| irandom = 1, using AMBER's internal random number generator (default).
 
|--------------------- INFORMATION ----------------------
| GPU (CUDA) Version of PMEMD in use: NVIDIA GPU IN USE.
|                    Version 18.0.0
| 
|                      03/25/2018
| 
| Implementation by:
|                    Ross C. Walker     (SDSC)
|                    Scott Le Grand     (nVIDIA)
| 
| Version 18 performance extensions by:
|                    David Cerutti     (Rutgers)
| 
| Precision model in use:
|      [SPFP] - Single Precision Forces, 64-bit Fixed Point
|               Accumulation. (Default)
| 
|--------------------------------------------------------
 
|----------------- CITATION INFORMATION -----------------
|
|    When publishing work that utilized the CUDA version
|    of AMBER, please cite the following in addition to
|    the regular AMBER citations:
|
|  - Romelia Salomon-Ferrer; Andreas W. Goetz; Duncan
|    Poole; Scott Le Grand; Ross C. Walker "Routine
|    microsecond molecular dynamics simulations with
|    AMBER - Part II: Particle Mesh Ewald", J. Chem.
|    Theory Comput., 2013, 9 (9), pp3878-3888,
|    DOI: 10.1021/ct400314y.
|
|  - Andreas W. Goetz; Mark J. Williamson; Dong Xu;
|    Duncan Poole; Scott Le Grand; Ross C. Walker
|    "Routine microsecond molecular dynamics simulations
|    with AMBER - Part I: Generalized Born", J. Chem.
|    Theory Comput., 2012, 8 (5), pp1542-1555.
|
|  - Scott Le Grand; Andreas W. Goetz; Ross C. Walker
|    "SPFP: Speed without compromise - a mixed precision
|    model for GPU accelerated molecular dynamics
|    simulations.", Comp. Phys. Comm., 2013, 184
|    pp374-380, DOI: 10.1016/j.cpc.2012.09.022
|
|--------------------------------------------------------
 
|------------------- GPU DEVICE INFO --------------------
|
|            CUDA_VISIBLE_DEVICES: not set
|   CUDA Capable Devices Detected:      2
|           CUDA Device ID in use:      0
|                CUDA Device Name: NVIDIA GeForce GTX 1080 Ti
|     CUDA Device Global Mem Size:  11178 MB
| CUDA Device Num Multiprocessors:     28
|           CUDA Device Core Freq:   1.67 GHz
|
|--------------------------------------------------------
 
 
| Conditional Compilation Defines Used:
| PUBFFT
| BINTRAJ
| CUDA
| EMIL

| Largest sphere to fit in unit cell has radius =    49.952

| New format PARM file being parsed.
| Version =    1.000 Date = 12/03/21 Time = 09:45:52

| Note: 1-4 EEL scale factors are being read from the topology file.

| Note: 1-4 VDW scale factors are being read from the topology file.
| Duplicated    0 dihedrals

| Duplicated    0 dihedrals

--------------------------------------------------------------------------------
   1.  RESOURCE   USE: 
--------------------------------------------------------------------------------

 getting box info from netcdf restart file
 NATOM  =  110504 NTYPES =      33 NBONH =   95293 MBONA  =   14859
 NTHETH =   53361 MTHETA =   17964 NPHIH =   86747 MPHIA  =   53616
 NHPARM =       0 NPARM  =       0 NNB   =  306254 NRES   =   25579
 NBONA  =   14859 NTHETA =   17964 NPHIA =   53616 NUMBND =     101
 NUMANG =     216 NPTRA  =     443 NATYP =       0 NPHB   =       0
 IFBOX  =       1 NMXRS  =      78 IFCAP =       0 NEXTRA =       0
 NCOPY  =       0

| Coordinate Index Table dimensions:    19   19   21
| Direct force subcell size =     5.2581    5.2581    5.1605

     BOX TYPE: RECTILINEAR

--------------------------------------------------------------------------------
   2.  CONTROL  DATA  FOR  THE  RUN
--------------------------------------------------------------------------------

                                                                                

General flags:
     imin    =       0, nmropt  =       1

Nature and format of input:
     ntx     =       5, irest   =       1, ntrx    =       1

Nature and format of output:
     ntxo    =       2, ntpr    =    1000, ntrx    =       1, ntwr    =   10000
     iwrap   =       0, ntwx    =    5000, ntwv    =       0, ntwe    =       0
     ioutfm  =       1, ntwprt  =       0, idecomp =       0, rbornstat=      0

Potential function:
     ntf     =       2, ntb     =       2, igb     =       0, nsnb    =      25
     ipol    =       0, gbsa    =       0, iesp    =       0
     dielc   =   1.00000, cut     =   9.00000, intdiel =   1.00000

Frozen or restrained atoms:
     ibelly  =       0, ntr     =       1
     restraint_wt =   0.00000

Molecular dynamics:
     nstlim  =    250000, nscm    =         0, nrespa  =         1
     t       =   0.00000, dt      =   0.00200, vlimit  =  -1.00000

Langevin dynamics temperature regulation:
     ig      =  643998
     temp0   = 310.00000, tempi   =   0.00000, gamma_ln=   1.00000

Pressure regulation:
     ntp     =       3
     pres0   =   1.00000, comp    =  44.60000, taup    =   1.00000

Constant surface tension:
     csurften  =       3
     gamma_ten =   0.00000 ninterface =       2

SHAKE:
     ntc     =       2, jfastw  =       0
     tol     =   0.00001

NMR refinement options:
     iscale  =       0, noeskp  =       1, ipnlty  =       1, mxsub   =       1
     scalm   = 100.00000, pencut  =   0.10000, tausw   =   0.10000

| Intermolecular bonds treatment:
|     no_intermolecular_bonds =       1

| Energy averages sample interval:
|     ene_avg_sampling =    1000

Ewald parameters:
     verbose =       0, ew_type =       0, nbflag  =       1, use_pme =       1
     vdwmeth =       1, eedmeth =       1, netfrc  =       1
     Box X =   99.905   Box Y =   99.905   Box Z =  108.372
     Alpha =   90.000   Beta  =   90.000   Gamma =   90.000
     NFFT1 =  100       NFFT2 =  100       NFFT3 =  112
     Cutoff=    9.000   Tol   =0.100E-04
     Ewald Coefficient =  0.30768
     Interpolation order =    4

    LOADING THE CONSTRAINED ATOMS AS GROUPS


   5.  REFERENCE ATOM COORDINATES

                                                                                  
    ----- READING GROUP     1; TITLE:
 Protein posres                                                              

     GROUP    1 HAS HARMONIC CONSTRAINTS     1.00000
 GRP    1 RES    1 TO   293
 GRP    1 RES  294 TO   294
      Number of atoms in this group  =  4859
    ----- READING GROUP     2; TITLE:
 Membrane posres                                                             

     GROUP    2 HAS HARMONIC CONSTRAINTS     0.50000
      ALL ATOMS THAT MEET 1 OF THE FOLLOWING SPECIFICATIONS WILL BE INCLUDED IN GROUP BELOW

      GRAPH NAME  = P31   SYMBOL  = *     TREE SYMBOL  = *     RESIDUE TYPE  = PC  

 GRP    2 RES    1 TO 25579
      Number of atoms in this group  =   276
    ----- END OF GROUP READ -----

--------------------------------------------------------------------------------
   3.  ATOMIC COORDINATES AND VELOCITIES
--------------------------------------------------------------------------------

                                                                                
 begin time read from input coords =   375.000 ps


           Begin reading energy term weight changes/NMR restraints
 WEIGHT CHANGES:
                         ** No weight changes given **

 RESTRAINTS:
 Requested file redirections:
  DISANG    = step6.4_equilibration.rest
  LISTIN    = POUT
  LISTOUT   = POUT
 Restraints will be read from file: step6.4_equilibration.rest
Here are comments from the DISANG input file:

******
 C1  ( 4903)-C3  ( 4908)-C2  ( 4906)-O21 ( 4935)    NSTEP1=     0 NSTEP2=     0
R1 = 107.500 R2 = 117.500 R3 = 122.500 R4 = 132.500 RK2 =  50.000 RK3 =   50.000
 Rcurr:  119.577  Rcurr-(R2+R3)/2:    0.423  MIN(Rcurr-R2,Rcurr-R3):    0.000
******
 C1  ( 5021)-C3  ( 5026)-C2  ( 5024)-O21 ( 5053)    NSTEP1=     0 NSTEP2=     0
R1 = 107.500 R2 = 117.500 R3 = 122.500 R4 = 132.500 RK2 =  50.000 RK3 =   50.000
 Rcurr:  112.622  Rcurr-(R2+R3)/2:    7.378  MIN(Rcurr-R2,Rcurr-R3):    4.878
******
 C1  ( 5139)-C3  ( 5144)-C2  ( 5142)-O21 ( 5171)    NSTEP1=     0 NSTEP2=     0
R1 = 107.500 R2 = 117.500 R3 = 122.500 R4 = 132.500 RK2 =  50.000 RK3 =   50.000
 Rcurr:  114.801  Rcurr-(R2+R3)/2:    5.199  MIN(Rcurr-R2,Rcurr-R3):    2.699
******
 C1  ( 5257)-C3  ( 5262)-C2  ( 5260)-O21 ( 5289)    NSTEP1=     0 NSTEP2=     0
R1 = 107.500 R2 = 117.500 R3 = 122.500 R4 = 132.500 RK2 =  50.000 RK3 =   50.000
 Rcurr:  129.813  Rcurr-(R2+R3)/2:    9.813  MIN(Rcurr-R2,Rcurr-R3):    7.313
******
 C1  ( 5375)-C3  ( 5380)-C2  ( 5378)-O21 ( 5407)    NSTEP1=     0 NSTEP2=     0
R1 = 107.500 R2 = 117.500 R3 = 122.500 R4 = 132.500 RK2 =  50.000 RK3 =   50.000
 Rcurr:  121.102  Rcurr-(R2+R3)/2:    1.102  MIN(Rcurr-R2,Rcurr-R3):    0.000
******
 C1  ( 5493)-C3  ( 5498)-C2  ( 5496)-O21 ( 5525)    NSTEP1=     0 NSTEP2=     0
R1 = 107.500 R2 = 117.500 R3 = 122.500 R4 = 132.500 RK2 =  50.000 RK3 =   50.000
 Rcurr:  116.159  Rcurr-(R2+R3)/2:    3.841  MIN(Rcurr-R2,Rcurr-R3):    1.341
******
 C1  ( 5611)-C3  ( 5616)-C2  ( 5614)-O21 ( 5643)    NSTEP1=     0 NSTEP2=     0
R1 = 107.500 R2 = 117.500 R3 = 122.500 R4 = 132.500 RK2 =  50.000 RK3 =   50.000
 Rcurr:  117.885  Rcurr-(R2+R3)/2:    2.115  MIN(Rcurr-R2,Rcurr-R3):    0.000
******
 C1  ( 5729)-C3  ( 5734)-C2  ( 5732)-O21 ( 5761)    NSTEP1=     0 NSTEP2=     0
R1 = 107.500 R2 = 117.500 R3 = 122.500 R4 = 132.500 RK2 =  50.000 RK3 =   50.000
 Rcurr:  116.828  Rcurr-(R2+R3)/2:    3.172  MIN(Rcurr-R2,Rcurr-R3):    0.672
******
 C1  ( 5847)-C3  ( 5852)-C2  ( 5850)-O21 ( 5879)    NSTEP1=     0 NSTEP2=     0
R1 = 107.500 R2 = 117.500 R3 = 122.500 R4 = 132.500 RK2 =  50.000 RK3 =   50.000
 Rcurr:  123.310  Rcurr-(R2+R3)/2:    3.310  MIN(Rcurr-R2,Rcurr-R3):    0.810
******
 C1  ( 5965)-C3  ( 5970)-C2  ( 5968)-O21 ( 5997)    NSTEP1=     0 NSTEP2=     0
R1 = 107.500 R2 = 117.500 R3 = 122.500 R4 = 132.500 RK2 =  50.000 RK3 =   50.000
 Rcurr:  120.734  Rcurr-(R2+R3)/2:    0.734  MIN(Rcurr-R2,Rcurr-R3):    0.000
******
 C1  ( 6083)-C3  ( 6088)-C2  ( 6086)-O21 ( 6115)    NSTEP1=     0 NSTEP2=     0
R1 = 107.500 R2 = 117.500 R3 = 122.500 R4 = 132.500 RK2 =  50.000 RK3 =   50.000
 Rcurr:  121.611  Rcurr-(R2+R3)/2:    1.611  MIN(Rcurr-R2,Rcurr-R3):    0.000
******
 C1  ( 6201)-C3  ( 6206)-C2  ( 6204)-O21 ( 6233)    NSTEP1=     0 NSTEP2=     0
R1 = 107.500 R2 = 117.500 R3 = 122.500 R4 = 132.500 RK2 =  50.000 RK3 =   50.000
 Rcurr:  124.323  Rcurr-(R2+R3)/2:    4.323  MIN(Rcurr-R2,Rcurr-R3):    1.823
******
 C1  ( 6319)-C3  ( 6324)-C2  ( 6322)-O21 ( 6351)    NSTEP1=     0 NSTEP2=     0
R1 = 107.500 R2 = 117.500 R3 = 122.500 R4 = 132.500 RK2 =  50.000 RK3 =   50.000
 Rcurr:  116.038  Rcurr-(R2+R3)/2:    3.962  MIN(Rcurr-R2,Rcurr-R3):    1.462
******
 C1  ( 6437)-C3  ( 6442)-C2  ( 6440)-O21 ( 6469)    NSTEP1=     0 NSTEP2=     0
R1 = 107.500 R2 = 117.500 R3 = 122.500 R4 = 132.500 RK2 =  50.000 RK3 =   50.000
 Rcurr:  123.485  Rcurr-(R2+R3)/2:    3.485  MIN(Rcurr-R2,Rcurr-R3):    0.985
******
 C1  ( 6555)-C3  ( 6560)-C2  ( 6558)-O21 ( 6587)    NSTEP1=     0 NSTEP2=     0
R1 = 107.500 R2 = 117.500 R3 = 122.500 R4 = 132.500 RK2 =  50.000 RK3 =   50.000
 Rcurr:  119.521  Rcurr-(R2+R3)/2:    0.479  MIN(Rcurr-R2,Rcurr-R3):    0.000
******
 C1  ( 6673)-C3  ( 6678)-C2  ( 6676)-O21 ( 6705)    NSTEP1=     0 NSTEP2=     0
R1 = 107.500 R2 = 117.500 R3 = 122.500 R4 = 132.500 RK2 =  50.000 RK3 =   50.000
 Rcurr:  122.154  Rcurr-(R2+R3)/2:    2.154  MIN(Rcurr-R2,Rcurr-R3):    0.000
******
 C1  ( 6791)-C3  ( 6796)-C2  ( 6794)-O21 ( 6823)    NSTEP1=     0 NSTEP2=     0
R1 = 107.500 R2 = 117.500 R3 = 122.500 R4 = 132.500 RK2 =  50.000 RK3 =   50.000
 Rcurr:  120.244  Rcurr-(R2+R3)/2:    0.244  MIN(Rcurr-R2,Rcurr-R3):    0.000
******
 C1  ( 6909)-C3  ( 6914)-C2  ( 6912)-O21 ( 6941)    NSTEP1=     0 NSTEP2=     0
R1 = 107.500 R2 = 117.500 R3 = 122.500 R4 = 132.500 RK2 =  50.000 RK3 =   50.000
 Rcurr:  127.023  Rcurr-(R2+R3)/2:    7.023  MIN(Rcurr-R2,Rcurr-R3):    4.523
******
 C1  ( 7027)-C3  ( 7032)-C2  ( 7030)-O21 ( 7059)    NSTEP1=     0 NSTEP2=     0
R1 = 107.500 R2 = 117.500 R3 = 122.500 R4 = 132.500 RK2 =  50.000 RK3 =   50.000
 Rcurr:  121.003  Rcurr-(R2+R3)/2:    1.003  MIN(Rcurr-R2,Rcurr-R3):    0.000
******
 C1  ( 7145)-C3  ( 7150)-C2  ( 7148)-O21 ( 7177)    NSTEP1=     0 NSTEP2=     0
R1 = 107.500 R2 = 117.500 R3 = 122.500 R4 = 132.500 RK2 =  50.000 RK3 =   50.000
 Rcurr:  121.908  Rcurr-(R2+R3)/2:    1.908  MIN(Rcurr-R2,Rcurr-R3):    0.000
******
 C1  ( 7263)-C3  ( 7268)-C2  ( 7266)-O21 ( 7295)    NSTEP1=     0 NSTEP2=     0
R1 = 107.500 R2 = 117.500 R3 = 122.500 R4 = 132.500 RK2 =  50.000 RK3 =   50.000
 Rcurr:  119.071  Rcurr-(R2+R3)/2:    0.929  MIN(Rcurr-R2,Rcurr-R3):    0.000
******
 C1  ( 7381)-C3  ( 7386)-C2  ( 7384)-O21 ( 7413)    NSTEP1=     0 NSTEP2=     0
R1 = 107.500 R2 = 117.500 R3 = 122.500 R4 = 132.500 RK2 =  50.000 RK3 =   50.000
 Rcurr:  118.127  Rcurr-(R2+R3)/2:    1.873  MIN(Rcurr-R2,Rcurr-R3):    0.000
******
 C1  ( 7499)-C3  ( 7504)-C2  ( 7502)-O21 ( 7531)    NSTEP1=     0 NSTEP2=     0
R1 = 107.500 R2 = 117.500 R3 = 122.500 R4 = 132.500 RK2 =  50.000 RK3 =   50.000
 Rcurr:  115.169  Rcurr-(R2+R3)/2:    4.831  MIN(Rcurr-R2,Rcurr-R3):    2.331
******
 C1  ( 7617)-C3  ( 7622)-C2  ( 7620)-O21 ( 7649)    NSTEP1=     0 NSTEP2=     0
R1 = 107.500 R2 = 117.500 R3 = 122.500 R4 = 132.500 RK2 =  50.000 RK3 =   50.000
 Rcurr:  117.787  Rcurr-(R2+R3)/2:    2.213  MIN(Rcurr-R2,Rcurr-R3):    0.000
******
 C1  ( 7735)-C3  ( 7740)-C2  ( 7738)-O21 ( 7767)    NSTEP1=     0 NSTEP2=     0
R1 = 107.500 R2 = 117.500 R3 = 122.500 R4 = 132.500 RK2 =  50.000 RK3 =   50.000
 Rcurr:  118.545  Rcurr-(R2+R3)/2:    1.455  MIN(Rcurr-R2,Rcurr-R3):    0.000
******
 C1  ( 7853)-C3  ( 7858)-C2  ( 7856)-O21 ( 7885)    NSTEP1=     0 NSTEP2=     0
R1 = 107.500 R2 = 117.500 R3 = 122.500 R4 = 132.500 RK2 =  50.000 RK3 =   50.000
 Rcurr:  123.361  Rcurr-(R2+R3)/2:    3.361  MIN(Rcurr-R2,Rcurr-R3):    0.861
******
 C1  ( 7971)-C3  ( 7976)-C2  ( 7974)-O21 ( 8003)    NSTEP1=     0 NSTEP2=     0
R1 = 107.500 R2 = 117.500 R3 = 122.500 R4 = 132.500 RK2 =  50.000 RK3 =   50.000
 Rcurr:  120.356  Rcurr-(R2+R3)/2:    0.356  MIN(Rcurr-R2,Rcurr-R3):    0.000
******
 C1  ( 8089)-C3  ( 8094)-C2  ( 8092)-O21 ( 8121)    NSTEP1=     0 NSTEP2=     0
R1 = 107.500 R2 = 117.500 R3 = 122.500 R4 = 132.500 RK2 =  50.000 RK3 =   50.000
 Rcurr:  119.441  Rcurr-(R2+R3)/2:    0.559  MIN(Rcurr-R2,Rcurr-R3):    0.000
******
 C1  ( 8207)-C3  ( 8212)-C2  ( 8210)-O21 ( 8239)    NSTEP1=     0 NSTEP2=     0
R1 = 107.500 R2 = 117.500 R3 = 122.500 R4 = 132.500 RK2 =  50.000 RK3 =   50.000
 Rcurr:  120.248  Rcurr-(R2+R3)/2:    0.248  MIN(Rcurr-R2,Rcurr-R3):    0.000
******
 C1  ( 8325)-C3  ( 8330)-C2  ( 8328)-O21 ( 8357)    NSTEP1=     0 NSTEP2=     0
R1 = 107.500 R2 = 117.500 R3 = 122.500 R4 = 132.500 RK2 =  50.000 RK3 =   50.000
 Rcurr:  116.684  Rcurr-(R2+R3)/2:    3.316  MIN(Rcurr-R2,Rcurr-R3):    0.816
******
 C1  ( 8443)-C3  ( 8448)-C2  ( 8446)-O21 ( 8475)    NSTEP1=     0 NSTEP2=     0
R1 = 107.500 R2 = 117.500 R3 = 122.500 R4 = 132.500 RK2 =  50.000 RK3 =   50.000
 Rcurr:  124.256  Rcurr-(R2+R3)/2:    4.256  MIN(Rcurr-R2,Rcurr-R3):    1.756
******
 C1  ( 8561)-C3  ( 8566)-C2  ( 8564)-O21 ( 8593)    NSTEP1=     0 NSTEP2=     0
R1 = 107.500 R2 = 117.500 R3 = 122.500 R4 = 132.500 RK2 =  50.000 RK3 =   50.000
 Rcurr:  114.241  Rcurr-(R2+R3)/2:    5.759  MIN(Rcurr-R2,Rcurr-R3):    3.259
******
 C1  ( 8679)-C3  ( 8684)-C2  ( 8682)-O21 ( 8711)    NSTEP1=     0 NSTEP2=     0
R1 = 107.500 R2 = 117.500 R3 = 122.500 R4 = 132.500 RK2 =  50.000 RK3 =   50.000
 Rcurr:  125.461  Rcurr-(R2+R3)/2:    5.461  MIN(Rcurr-R2,Rcurr-R3):    2.961
******
 C1  ( 8797)-C3  ( 8802)-C2  ( 8800)-O21 ( 8829)    NSTEP1=     0 NSTEP2=     0
R1 = 107.500 R2 = 117.500 R3 = 122.500 R4 = 132.500 RK2 =  50.000 RK3 =   50.000
 Rcurr:  123.860  Rcurr-(R2+R3)/2:    3.860  MIN(Rcurr-R2,Rcurr-R3):    1.360
******
 C1  ( 8915)-C3  ( 8920)-C2  ( 8918)-O21 ( 8947)    NSTEP1=     0 NSTEP2=     0
R1 = 107.500 R2 = 117.500 R3 = 122.500 R4 = 132.500 RK2 =  50.000 RK3 =   50.000
 Rcurr:  116.961  Rcurr-(R2+R3)/2:    3.039  MIN(Rcurr-R2,Rcurr-R3):    0.539
******
 C1  ( 9033)-C3  ( 9038)-C2  ( 9036)-O21 ( 9065)    NSTEP1=     0 NSTEP2=     0
R1 = 107.500 R2 = 117.500 R3 = 122.500 R4 = 132.500 RK2 =  50.000 RK3 =   50.000
 Rcurr:  125.135  Rcurr-(R2+R3)/2:    5.135  MIN(Rcurr-R2,Rcurr-R3):    2.635
******
 C1  ( 9151)-C3  ( 9156)-C2  ( 9154)-O21 ( 9183)    NSTEP1=     0 NSTEP2=     0
R1 = 107.500 R2 = 117.500 R3 = 122.500 R4 = 132.500 RK2 =  50.000 RK3 =   50.000
 Rcurr:  119.877  Rcurr-(R2+R3)/2:    0.123  MIN(Rcurr-R2,Rcurr-R3):    0.000
******
 C1  ( 9269)-C3  ( 9274)-C2  ( 9272)-O21 ( 9301)    NSTEP1=     0 NSTEP2=     0
R1 = 107.500 R2 = 117.500 R3 = 122.500 R4 = 132.500 RK2 =  50.000 RK3 =   50.000
 Rcurr:  120.270  Rcurr-(R2+R3)/2:    0.270  MIN(Rcurr-R2,Rcurr-R3):    0.000
******
 C1  ( 9387)-C3  ( 9392)-C2  ( 9390)-O21 ( 9419)    NSTEP1=     0 NSTEP2=     0
R1 = 107.500 R2 = 117.500 R3 = 122.500 R4 = 132.500 RK2 =  50.000 RK3 =   50.000
 Rcurr:  122.841  Rcurr-(R2+R3)/2:    2.841  MIN(Rcurr-R2,Rcurr-R3):    0.341
******
 C1  ( 9505)-C3  ( 9510)-C2  ( 9508)-O21 ( 9537)    NSTEP1=     0 NSTEP2=     0
R1 = 107.500 R2 = 117.500 R3 = 122.500 R4 = 132.500 RK2 =  50.000 RK3 =   50.000
 Rcurr:  121.872  Rcurr-(R2+R3)/2:    1.872  MIN(Rcurr-R2,Rcurr-R3):    0.000
******
 C1  ( 9623)-C3  ( 9628)-C2  ( 9626)-O21 ( 9655)    NSTEP1=     0 NSTEP2=     0
R1 = 107.500 R2 = 117.500 R3 = 122.500 R4 = 132.500 RK2 =  50.000 RK3 =   50.000
 Rcurr:  119.136  Rcurr-(R2+R3)/2:    0.864  MIN(Rcurr-R2,Rcurr-R3):    0.000
******
 C1  ( 9741)-C3  ( 9746)-C2  ( 9744)-O21 ( 9773)    NSTEP1=     0 NSTEP2=     0
R1 = 107.500 R2 = 117.500 R3 = 122.500 R4 = 132.500 RK2 =  50.000 RK3 =   50.000
 Rcurr:  116.174  Rcurr-(R2+R3)/2:    3.826  MIN(Rcurr-R2,Rcurr-R3):    1.326
******
 C1  ( 9859)-C3  ( 9864)-C2  ( 9862)-O21 ( 9891)    NSTEP1=     0 NSTEP2=     0
R1 = 107.500 R2 = 117.500 R3 = 122.500 R4 = 132.500 RK2 =  50.000 RK3 =   50.000
 Rcurr:  118.655  Rcurr-(R2+R3)/2:    1.345  MIN(Rcurr-R2,Rcurr-R3):    0.000
******
 C1  ( 9977)-C3  ( 9982)-C2  ( 9980)-O21 (10009)    NSTEP1=     0 NSTEP2=     0
R1 = 107.500 R2 = 117.500 R3 = 122.500 R4 = 132.500 RK2 =  50.000 RK3 =   50.000
 Rcurr:  121.815  Rcurr-(R2+R3)/2:    1.815  MIN(Rcurr-R2,Rcurr-R3):    0.000
******
 C1  (10095)-C3  (10100)-C2  (10098)-O21 (10127)    NSTEP1=     0 NSTEP2=     0
R1 = 107.500 R2 = 117.500 R3 = 122.500 R4 = 132.500 RK2 =  50.000 RK3 =   50.000
 Rcurr:  114.545  Rcurr-(R2+R3)/2:    5.455  MIN(Rcurr-R2,Rcurr-R3):    2.955
******
 C1  (10213)-C3  (10218)-C2  (10216)-O21 (10245)    NSTEP1=     0 NSTEP2=     0
R1 = 107.500 R2 = 117.500 R3 = 122.500 R4 = 132.500 RK2 =  50.000 RK3 =   50.000
 Rcurr:  116.788  Rcurr-(R2+R3)/2:    3.212  MIN(Rcurr-R2,Rcurr-R3):    0.712
******
 C1  (10331)-C3  (10336)-C2  (10334)-O21 (10363)    NSTEP1=     0 NSTEP2=     0
R1 = 107.500 R2 = 117.500 R3 = 122.500 R4 = 132.500 RK2 =  50.000 RK3 =   50.000
 Rcurr:  118.984  Rcurr-(R2+R3)/2:    1.016  MIN(Rcurr-R2,Rcurr-R3):    0.000
******
 C1  (10449)-C3  (10454)-C2  (10452)-O21 (10481)    NSTEP1=     0 NSTEP2=     0
R1 = 107.500 R2 = 117.500 R3 = 122.500 R4 = 132.500 RK2 =  50.000 RK3 =   50.000
 Rcurr:  124.181  Rcurr-(R2+R3)/2:    4.181  MIN(Rcurr-R2,Rcurr-R3):    1.681
******
 C1  (10567)-C3  (10572)-C2  (10570)-O21 (10599)    NSTEP1=     0 NSTEP2=     0
R1 = 107.500 R2 = 117.500 R3 = 122.500 R4 = 132.500 RK2 =  50.000 RK3 =   50.000
 Rcurr:  121.317  Rcurr-(R2+R3)/2:    1.317  MIN(Rcurr-R2,Rcurr-R3):    0.000
******
 C1  (10685)-C3  (10690)-C2  (10688)-O21 (10717)    NSTEP1=     0 NSTEP2=     0
R1 = 107.500 R2 = 117.500 R3 = 122.500 R4 = 132.500 RK2 =  50.000 RK3 =   50.000
 Rcurr:  120.009  Rcurr-(R2+R3)/2:    0.009  MIN(Rcurr-R2,Rcurr-R3):    0.000
******
 C1  (10803)-C3  (10808)-C2  (10806)-O21 (10835)    NSTEP1=     0 NSTEP2=     0
R1 = 107.500 R2 = 117.500 R3 = 122.500 R4 = 132.500 RK2 =  50.000 RK3 =   50.000
 Rcurr:  120.540  Rcurr-(R2+R3)/2:    0.540  MIN(Rcurr-R2,Rcurr-R3):    0.000
******
 C1  (10921)-C3  (10926)-C2  (10924)-O21 (10953)    NSTEP1=     0 NSTEP2=     0
R1 = 107.500 R2 = 117.500 R3 = 122.500 R4 = 132.500 RK2 =  50.000 RK3 =   50.000
 Rcurr:  114.234  Rcurr-(R2+R3)/2:    5.766  MIN(Rcurr-R2,Rcurr-R3):    3.266
******
 C1  (11039)-C3  (11044)-C2  (11042)-O21 (11071)    NSTEP1=     0 NSTEP2=     0
R1 = 107.500 R2 = 117.500 R3 = 122.500 R4 = 132.500 RK2 =  50.000 RK3 =   50.000
 Rcurr:  125.848  Rcurr-(R2+R3)/2:    5.848  MIN(Rcurr-R2,Rcurr-R3):    3.348
******
 C1  (11157)-C3  (11162)-C2  (11160)-O21 (11189)    NSTEP1=     0 NSTEP2=     0
R1 = 107.500 R2 = 117.500 R3 = 122.500 R4 = 132.500 RK2 =  50.000 RK3 =   50.000
 Rcurr:  116.108  Rcurr-(R2+R3)/2:    3.892  MIN(Rcurr-R2,Rcurr-R3):    1.392
******
 C1  (11275)-C3  (11280)-C2  (11278)-O21 (11307)    NSTEP1=     0 NSTEP2=     0
R1 = 107.500 R2 = 117.500 R3 = 122.500 R4 = 132.500 RK2 =  50.000 RK3 =   50.000
 Rcurr:  119.418  Rcurr-(R2+R3)/2:    0.582  MIN(Rcurr-R2,Rcurr-R3):    0.000
******
 C1  (11393)-C3  (11398)-C2  (11396)-O21 (11425)    NSTEP1=     0 NSTEP2=     0
R1 = 107.500 R2 = 117.500 R3 = 122.500 R4 = 132.500 RK2 =  50.000 RK3 =   50.000
 Rcurr:  120.634  Rcurr-(R2+R3)/2:    0.634  MIN(Rcurr-R2,Rcurr-R3):    0.000
******
 C1  (11511)-C3  (11516)-C2  (11514)-O21 (11543)    NSTEP1=     0 NSTEP2=     0
R1 = 107.500 R2 = 117.500 R3 = 122.500 R4 = 132.500 RK2 =  50.000 RK3 =   50.000
 Rcurr:  118.190  Rcurr-(R2+R3)/2:    1.810  MIN(Rcurr-R2,Rcurr-R3):    0.000
******
 C1  (11629)-C3  (11634)-C2  (11632)-O21 (11661)    NSTEP1=     0 NSTEP2=     0
R1 = 107.500 R2 = 117.500 R3 = 122.500 R4 = 132.500 RK2 =  50.000 RK3 =   50.000
 Rcurr:  117.382  Rcurr-(R2+R3)/2:    2.618  MIN(Rcurr-R2,Rcurr-R3):    0.118
******
 C1  (11747)-C3  (11752)-C2  (11750)-O21 (11779)    NSTEP1=     0 NSTEP2=     0
R1 = 107.500 R2 = 117.500 R3 = 122.500 R4 = 132.500 RK2 =  50.000 RK3 =   50.000
 Rcurr:  127.347  Rcurr-(R2+R3)/2:    7.347  MIN(Rcurr-R2,Rcurr-R3):    4.847
******
 C1  (11865)-C3  (11870)-C2  (11868)-O21 (11897)    NSTEP1=     0 NSTEP2=     0
R1 = 107.500 R2 = 117.500 R3 = 122.500 R4 = 132.500 RK2 =  50.000 RK3 =   50.000
 Rcurr:  114.532  Rcurr-(R2+R3)/2:    5.468  MIN(Rcurr-R2,Rcurr-R3):    2.968
******
 C1  (11983)-C3  (11988)-C2  (11986)-O21 (12015)    NSTEP1=     0 NSTEP2=     0
R1 = 107.500 R2 = 117.500 R3 = 122.500 R4 = 132.500 RK2 =  50.000 RK3 =   50.000
 Rcurr:  122.833  Rcurr-(R2+R3)/2:    2.833  MIN(Rcurr-R2,Rcurr-R3):    0.333
******
 C1  (12101)-C3  (12106)-C2  (12104)-O21 (12133)    NSTEP1=     0 NSTEP2=     0
R1 = 107.500 R2 = 117.500 R3 = 122.500 R4 = 132.500 RK2 =  50.000 RK3 =   50.000
 Rcurr:  124.806  Rcurr-(R2+R3)/2:    4.806  MIN(Rcurr-R2,Rcurr-R3):    2.306
******
 C1  (12219)-C3  (12224)-C2  (12222)-O21 (12251)    NSTEP1=     0 NSTEP2=     0
R1 = 107.500 R2 = 117.500 R3 = 122.500 R4 = 132.500 RK2 =  50.000 RK3 =   50.000
 Rcurr:  125.874  Rcurr-(R2+R3)/2:    5.874  MIN(Rcurr-R2,Rcurr-R3):    3.374
******
 C1  (12337)-C3  (12342)-C2  (12340)-O21 (12369)    NSTEP1=     0 NSTEP2=     0
R1 = 107.500 R2 = 117.500 R3 = 122.500 R4 = 132.500 RK2 =  50.000 RK3 =   50.000
 Rcurr:  125.630  Rcurr-(R2+R3)/2:    5.630  MIN(Rcurr-R2,Rcurr-R3):    3.130
******
 C1  (12455)-C3  (12460)-C2  (12458)-O21 (12487)    NSTEP1=     0 NSTEP2=     0
R1 = 107.500 R2 = 117.500 R3 = 122.500 R4 = 132.500 RK2 =  50.000 RK3 =   50.000
 Rcurr:  117.688  Rcurr-(R2+R3)/2:    2.312  MIN(Rcurr-R2,Rcurr-R3):    0.000
******
 C1  (12573)-C3  (12578)-C2  (12576)-O21 (12605)    NSTEP1=     0 NSTEP2=     0
R1 = 107.500 R2 = 117.500 R3 = 122.500 R4 = 132.500 RK2 =  50.000 RK3 =   50.000
 Rcurr:  122.071  Rcurr-(R2+R3)/2:    2.071  MIN(Rcurr-R2,Rcurr-R3):    0.000
******
 C1  (12691)-C3  (12696)-C2  (12694)-O21 (12723)    NSTEP1=     0 NSTEP2=     0
R1 = 107.500 R2 = 117.500 R3 = 122.500 R4 = 132.500 RK2 =  50.000 RK3 =   50.000
 Rcurr:  120.813  Rcurr-(R2+R3)/2:    0.813  MIN(Rcurr-R2,Rcurr-R3):    0.000
******
 C1  (12809)-C3  (12814)-C2  (12812)-O21 (12841)    NSTEP1=     0 NSTEP2=     0
R1 = 107.500 R2 = 117.500 R3 = 122.500 R4 = 132.500 RK2 =  50.000 RK3 =   50.000
 Rcurr:  125.636  Rcurr-(R2+R3)/2:    5.636  MIN(Rcurr-R2,Rcurr-R3):    3.136
******
 C1  (12927)-C3  (12932)-C2  (12930)-O21 (12959)    NSTEP1=     0 NSTEP2=     0
R1 = 107.500 R2 = 117.500 R3 = 122.500 R4 = 132.500 RK2 =  50.000 RK3 =   50.000
 Rcurr:  122.227  Rcurr-(R2+R3)/2:    2.227  MIN(Rcurr-R2,Rcurr-R3):    0.000
******
 C1  (13045)-C3  (13050)-C2  (13048)-O21 (13077)    NSTEP1=     0 NSTEP2=     0
R1 = 107.500 R2 = 117.500 R3 = 122.500 R4 = 132.500 RK2 =  50.000 RK3 =   50.000
 Rcurr:  119.576  Rcurr-(R2+R3)/2:    0.424  MIN(Rcurr-R2,Rcurr-R3):    0.000
******
 C1  (13163)-C3  (13168)-C2  (13166)-O21 (13195)    NSTEP1=     0 NSTEP2=     0
R1 = 107.500 R2 = 117.500 R3 = 122.500 R4 = 132.500 RK2 =  50.000 RK3 =   50.000
 Rcurr:  117.213  Rcurr-(R2+R3)/2:    2.787  MIN(Rcurr-R2,Rcurr-R3):    0.287
******
 C1  (13281)-C3  (13286)-C2  (13284)-O21 (13313)    NSTEP1=     0 NSTEP2=     0
R1 = 107.500 R2 = 117.500 R3 = 122.500 R4 = 132.500 RK2 =  50.000 RK3 =   50.000
 Rcurr:  114.053  Rcurr-(R2+R3)/2:    5.947  MIN(Rcurr-R2,Rcurr-R3):    3.447
******
 C1  (13399)-C3  (13404)-C2  (13402)-O21 (13431)    NSTEP1=     0 NSTEP2=     0
R1 = 107.500 R2 = 117.500 R3 = 122.500 R4 = 132.500 RK2 =  50.000 RK3 =   50.000
 Rcurr:  122.508  Rcurr-(R2+R3)/2:    2.508  MIN(Rcurr-R2,Rcurr-R3):    0.008
******
 C1  (13517)-C3  (13522)-C2  (13520)-O21 (13549)    NSTEP1=     0 NSTEP2=     0
R1 = 107.500 R2 = 117.500 R3 = 122.500 R4 = 132.500 RK2 =  50.000 RK3 =   50.000
 Rcurr:  124.956  Rcurr-(R2+R3)/2:    4.956  MIN(Rcurr-R2,Rcurr-R3):    2.456
******
 C1  (13635)-C3  (13640)-C2  (13638)-O21 (13667)    NSTEP1=     0 NSTEP2=     0
R1 = 107.500 R2 = 117.500 R3 = 122.500 R4 = 132.500 RK2 =  50.000 RK3 =   50.000
 Rcurr:  115.770  Rcurr-(R2+R3)/2:    4.230  MIN(Rcurr-R2,Rcurr-R3):    1.730
******
 C1  (13753)-C3  (13758)-C2  (13756)-O21 (13785)    NSTEP1=     0 NSTEP2=     0
R1 = 107.500 R2 = 117.500 R3 = 122.500 R4 = 132.500 RK2 =  50.000 RK3 =   50.000
 Rcurr:  120.511  Rcurr-(R2+R3)/2:    0.511  MIN(Rcurr-R2,Rcurr-R3):    0.000
******
 C1  (13871)-C3  (13876)-C2  (13874)-O21 (13903)    NSTEP1=     0 NSTEP2=     0
R1 = 107.500 R2 = 117.500 R3 = 122.500 R4 = 132.500 RK2 =  50.000 RK3 =   50.000
 Rcurr:  114.838  Rcurr-(R2+R3)/2:    5.162  MIN(Rcurr-R2,Rcurr-R3):    2.662
******
 C1  (13989)-C3  (13994)-C2  (13992)-O21 (14021)    NSTEP1=     0 NSTEP2=     0
R1 = 107.500 R2 = 117.500 R3 = 122.500 R4 = 132.500 RK2 =  50.000 RK3 =   50.000
 Rcurr:  116.516  Rcurr-(R2+R3)/2:    3.484  MIN(Rcurr-R2,Rcurr-R3):    0.984
******
 C1  (14107)-C3  (14112)-C2  (14110)-O21 (14139)    NSTEP1=     0 NSTEP2=     0
R1 = 107.500 R2 = 117.500 R3 = 122.500 R4 = 132.500 RK2 =  50.000 RK3 =   50.000
 Rcurr:  121.377  Rcurr-(R2+R3)/2:    1.377  MIN(Rcurr-R2,Rcurr-R3):    0.000
******
 C1  (14225)-C3  (14230)-C2  (14228)-O21 (14257)    NSTEP1=     0 NSTEP2=     0
R1 = 107.500 R2 = 117.500 R3 = 122.500 R4 = 132.500 RK2 =  50.000 RK3 =   50.000
 Rcurr:  119.131  Rcurr-(R2+R3)/2:    0.869  MIN(Rcurr-R2,Rcurr-R3):    0.000
******
 C1  (14343)-C3  (14348)-C2  (14346)-O21 (14375)    NSTEP1=     0 NSTEP2=     0
R1 = 107.500 R2 = 117.500 R3 = 122.500 R4 = 132.500 RK2 =  50.000 RK3 =   50.000
 Rcurr:  118.337  Rcurr-(R2+R3)/2:    1.663  MIN(Rcurr-R2,Rcurr-R3):    0.000
******
 C1  (14461)-C3  (14466)-C2  (14464)-O21 (14493)    NSTEP1=     0 NSTEP2=     0
R1 = 107.500 R2 = 117.500 R3 = 122.500 R4 = 132.500 RK2 =  50.000 RK3 =   50.000
 Rcurr:  118.917  Rcurr-(R2+R3)/2:    1.083  MIN(Rcurr-R2,Rcurr-R3):    0.000
******
 C1  (14579)-C3  (14584)-C2  (14582)-O21 (14611)    NSTEP1=     0 NSTEP2=     0
R1 = 107.500 R2 = 117.500 R3 = 122.500 R4 = 132.500 RK2 =  50.000 RK3 =   50.000
 Rcurr:  118.459  Rcurr-(R2+R3)/2:    1.541  MIN(Rcurr-R2,Rcurr-R3):    0.000
******
 C1  (14697)-C3  (14702)-C2  (14700)-O21 (14729)    NSTEP1=     0 NSTEP2=     0
R1 = 107.500 R2 = 117.500 R3 = 122.500 R4 = 132.500 RK2 =  50.000 RK3 =   50.000
 Rcurr:  122.112  Rcurr-(R2+R3)/2:    2.112  MIN(Rcurr-R2,Rcurr-R3):    0.000
******
 C1  (14815)-C3  (14820)-C2  (14818)-O21 (14847)    NSTEP1=     0 NSTEP2=     0
R1 = 107.500 R2 = 117.500 R3 = 122.500 R4 = 132.500 RK2 =  50.000 RK3 =   50.000
 Rcurr:  122.502  Rcurr-(R2+R3)/2:    2.502  MIN(Rcurr-R2,Rcurr-R3):    0.002
******
 C1  (14933)-C3  (14938)-C2  (14936)-O21 (14965)    NSTEP1=     0 NSTEP2=     0
R1 = 107.500 R2 = 117.500 R3 = 122.500 R4 = 132.500 RK2 =  50.000 RK3 =   50.000
 Rcurr:  113.145  Rcurr-(R2+R3)/2:    6.855  MIN(Rcurr-R2,Rcurr-R3):    4.355
******
 C1  (15051)-C3  (15056)-C2  (15054)-O21 (15083)    NSTEP1=     0 NSTEP2=     0
R1 = 107.500 R2 = 117.500 R3 = 122.500 R4 = 132.500 RK2 =  50.000 RK3 =   50.000
 Rcurr:  125.775  Rcurr-(R2+R3)/2:    5.775  MIN(Rcurr-R2,Rcurr-R3):    3.275
******
 C1  (15169)-C3  (15174)-C2  (15172)-O21 (15201)    NSTEP1=     0 NSTEP2=     0
R1 = 107.500 R2 = 117.500 R3 = 122.500 R4 = 132.500 RK2 =  50.000 RK3 =   50.000
 Rcurr:  127.425  Rcurr-(R2+R3)/2:    7.425  MIN(Rcurr-R2,Rcurr-R3):    4.925
******
 C1  (15287)-C3  (15292)-C2  (15290)-O21 (15319)    NSTEP1=     0 NSTEP2=     0
R1 = 107.500 R2 = 117.500 R3 = 122.500 R4 = 132.500 RK2 =  50.000 RK3 =   50.000
 Rcurr:  115.842  Rcurr-(R2+R3)/2:    4.158  MIN(Rcurr-R2,Rcurr-R3):    1.658
******
 C1  (15405)-C3  (15410)-C2  (15408)-O21 (15437)    NSTEP1=     0 NSTEP2=     0
R1 = 107.500 R2 = 117.500 R3 = 122.500 R4 = 132.500 RK2 =  50.000 RK3 =   50.000
 Rcurr:  116.291  Rcurr-(R2+R3)/2:    3.709  MIN(Rcurr-R2,Rcurr-R3):    1.209
******
 C1  (15523)-C3  (15528)-C2  (15526)-O21 (15555)    NSTEP1=     0 NSTEP2=     0
R1 = 107.500 R2 = 117.500 R3 = 122.500 R4 = 132.500 RK2 =  50.000 RK3 =   50.000
 Rcurr:  117.920  Rcurr-(R2+R3)/2:    2.080  MIN(Rcurr-R2,Rcurr-R3):    0.000
******
 C1  (15641)-C3  (15646)-C2  (15644)-O21 (15673)    NSTEP1=     0 NSTEP2=     0
R1 = 107.500 R2 = 117.500 R3 = 122.500 R4 = 132.500 RK2 =  50.000 RK3 =   50.000
 Rcurr:  123.959  Rcurr-(R2+R3)/2:    3.959  MIN(Rcurr-R2,Rcurr-R3):    1.459
******
 C1  (15759)-C3  (15764)-C2  (15762)-O21 (15791)    NSTEP1=     0 NSTEP2=     0
R1 = 107.500 R2 = 117.500 R3 = 122.500 R4 = 132.500 RK2 =  50.000 RK3 =   50.000
 Rcurr:  114.598  Rcurr-(R2+R3)/2:    5.402  MIN(Rcurr-R2,Rcurr-R3):    2.902
******
 C1  (15877)-C3  (15882)-C2  (15880)-O21 (15909)    NSTEP1=     0 NSTEP2=     0
R1 = 107.500 R2 = 117.500 R3 = 122.500 R4 = 132.500 RK2 =  50.000 RK3 =   50.000
 Rcurr:  121.970  Rcurr-(R2+R3)/2:    1.970  MIN(Rcurr-R2,Rcurr-R3):    0.000
******
 C1  (15995)-C3  (16000)-C2  (15998)-O21 (16027)    NSTEP1=     0 NSTEP2=     0
R1 = 107.500 R2 = 117.500 R3 = 122.500 R4 = 132.500 RK2 =  50.000 RK3 =   50.000
 Rcurr:  125.832  Rcurr-(R2+R3)/2:    5.832  MIN(Rcurr-R2,Rcurr-R3):    3.332
******
 C1  (16113)-C3  (16118)-C2  (16116)-O21 (16145)    NSTEP1=     0 NSTEP2=     0
R1 = 107.500 R2 = 117.500 R3 = 122.500 R4 = 132.500 RK2 =  50.000 RK3 =   50.000
 Rcurr:  119.453  Rcurr-(R2+R3)/2:    0.547  MIN(Rcurr-R2,Rcurr-R3):    0.000
******
 C1  (16231)-C3  (16236)-C2  (16234)-O21 (16263)    NSTEP1=     0 NSTEP2=     0
R1 = 107.500 R2 = 117.500 R3 = 122.500 R4 = 132.500 RK2 =  50.000 RK3 =   50.000
 Rcurr:  115.649  Rcurr-(R2+R3)/2:    4.351  MIN(Rcurr-R2,Rcurr-R3):    1.851
******
 C1  (16349)-C3  (16354)-C2  (16352)-O21 (16381)    NSTEP1=     0 NSTEP2=     0
R1 = 107.500 R2 = 117.500 R3 = 122.500 R4 = 132.500 RK2 =  50.000 RK3 =   50.000
 Rcurr:  124.350  Rcurr-(R2+R3)/2:    4.350  MIN(Rcurr-R2,Rcurr-R3):    1.850
******
 C1  (16467)-C3  (16472)-C2  (16470)-O21 (16499)    NSTEP1=     0 NSTEP2=     0
R1 = 107.500 R2 = 117.500 R3 = 122.500 R4 = 132.500 RK2 =  50.000 RK3 =   50.000
 Rcurr:  118.632  Rcurr-(R2+R3)/2:    1.368  MIN(Rcurr-R2,Rcurr-R3):    0.000
******
 C1  (16585)-C3  (16590)-C2  (16588)-O21 (16617)    NSTEP1=     0 NSTEP2=     0
R1 = 107.500 R2 = 117.500 R3 = 122.500 R4 = 132.500 RK2 =  50.000 RK3 =   50.000
 Rcurr:  119.514  Rcurr-(R2+R3)/2:    0.486  MIN(Rcurr-R2,Rcurr-R3):    0.000
******
 C1  (16703)-C3  (16708)-C2  (16706)-O21 (16735)    NSTEP1=     0 NSTEP2=     0
R1 = 107.500 R2 = 117.500 R3 = 122.500 R4 = 132.500 RK2 =  50.000 RK3 =   50.000
 Rcurr:  121.196  Rcurr-(R2+R3)/2:    1.196  MIN(Rcurr-R2,Rcurr-R3):    0.000
******
 C1  (16821)-C3  (16826)-C2  (16824)-O21 (16853)    NSTEP1=     0 NSTEP2=     0
R1 = 107.500 R2 = 117.500 R3 = 122.500 R4 = 132.500 RK2 =  50.000 RK3 =   50.000
 Rcurr:  125.847  Rcurr-(R2+R3)/2:    5.847  MIN(Rcurr-R2,Rcurr-R3):    3.347
******
 C1  (16939)-C3  (16944)-C2  (16942)-O21 (16971)    NSTEP1=     0 NSTEP2=     0
R1 = 107.500 R2 = 117.500 R3 = 122.500 R4 = 132.500 RK2 =  50.000 RK3 =   50.000
 Rcurr:  123.677  Rcurr-(R2+R3)/2:    3.677  MIN(Rcurr-R2,Rcurr-R3):    1.177
******
 C1  (17057)-C3  (17062)-C2  (17060)-O21 (17089)    NSTEP1=     0 NSTEP2=     0
R1 = 107.500 R2 = 117.500 R3 = 122.500 R4 = 132.500 RK2 =  50.000 RK3 =   50.000
 Rcurr:  114.585  Rcurr-(R2+R3)/2:    5.415  MIN(Rcurr-R2,Rcurr-R3):    2.915
******
 C1  (17175)-C3  (17180)-C2  (17178)-O21 (17207)    NSTEP1=     0 NSTEP2=     0
R1 = 107.500 R2 = 117.500 R3 = 122.500 R4 = 132.500 RK2 =  50.000 RK3 =   50.000
 Rcurr:  118.702  Rcurr-(R2+R3)/2:    1.298  MIN(Rcurr-R2,Rcurr-R3):    0.000
******
 C1  (17293)-C3  (17298)-C2  (17296)-O21 (17325)    NSTEP1=     0 NSTEP2=     0
R1 = 107.500 R2 = 117.500 R3 = 122.500 R4 = 132.500 RK2 =  50.000 RK3 =   50.000
 Rcurr:  114.625  Rcurr-(R2+R3)/2:    5.375  MIN(Rcurr-R2,Rcurr-R3):    2.875
******
 C1  (17411)-C3  (17416)-C2  (17414)-O21 (17443)    NSTEP1=     0 NSTEP2=     0
R1 = 107.500 R2 = 117.500 R3 = 122.500 R4 = 132.500 RK2 =  50.000 RK3 =   50.000
 Rcurr:  118.135  Rcurr-(R2+R3)/2:    1.865  MIN(Rcurr-R2,Rcurr-R3):    0.000
******
 C1  (17529)-C3  (17534)-C2  (17532)-O21 (17561)    NSTEP1=     0 NSTEP2=     0
R1 = 107.500 R2 = 117.500 R3 = 122.500 R4 = 132.500 RK2 =  50.000 RK3 =   50.000
 Rcurr:  121.265  Rcurr-(R2+R3)/2:    1.265  MIN(Rcurr-R2,Rcurr-R3):    0.000
******
 C1  (17647)-C3  (17652)-C2  (17650)-O21 (17679)    NSTEP1=     0 NSTEP2=     0
R1 = 107.500 R2 = 117.500 R3 = 122.500 R4 = 132.500 RK2 =  50.000 RK3 =   50.000
 Rcurr:  120.818  Rcurr-(R2+R3)/2:    0.818  MIN(Rcurr-R2,Rcurr-R3):    0.000
******
 C1  (17765)-C3  (17770)-C2  (17768)-O21 (17797)    NSTEP1=     0 NSTEP2=     0
R1 = 107.500 R2 = 117.500 R3 = 122.500 R4 = 132.500 RK2 =  50.000 RK3 =   50.000
 Rcurr:  122.379  Rcurr-(R2+R3)/2:    2.379  MIN(Rcurr-R2,Rcurr-R3):    0.000
******
 C1  (17883)-C3  (17888)-C2  (17886)-O21 (17915)    NSTEP1=     0 NSTEP2=     0
R1 = 107.500 R2 = 117.500 R3 = 122.500 R4 = 132.500 RK2 =  50.000 RK3 =   50.000
 Rcurr:  121.079  Rcurr-(R2+R3)/2:    1.079  MIN(Rcurr-R2,Rcurr-R3):    0.000
******
 C1  (18001)-C3  (18006)-C2  (18004)-O21 (18033)    NSTEP1=     0 NSTEP2=     0
R1 = 107.500 R2 = 117.500 R3 = 122.500 R4 = 132.500 RK2 =  50.000 RK3 =   50.000
 Rcurr:  121.306  Rcurr-(R2+R3)/2:    1.306  MIN(Rcurr-R2,Rcurr-R3):    0.000
******
 C1  (18119)-C3  (18124)-C2  (18122)-O21 (18151)    NSTEP1=     0 NSTEP2=     0
R1 = 107.500 R2 = 117.500 R3 = 122.500 R4 = 132.500 RK2 =  50.000 RK3 =   50.000
 Rcurr:  115.165  Rcurr-(R2+R3)/2:    4.835  MIN(Rcurr-R2,Rcurr-R3):    2.335
******
 C1  (18237)-C3  (18242)-C2  (18240)-O21 (18269)    NSTEP1=     0 NSTEP2=     0
R1 = 107.500 R2 = 117.500 R3 = 122.500 R4 = 132.500 RK2 =  50.000 RK3 =   50.000
 Rcurr:  120.262  Rcurr-(R2+R3)/2:    0.262  MIN(Rcurr-R2,Rcurr-R3):    0.000
******
 C1  (18355)-C3  (18360)-C2  (18358)-O21 (18387)    NSTEP1=     0 NSTEP2=     0
R1 = 107.500 R2 = 117.500 R3 = 122.500 R4 = 132.500 RK2 =  50.000 RK3 =   50.000
 Rcurr:  125.653  Rcurr-(R2+R3)/2:    5.653  MIN(Rcurr-R2,Rcurr-R3):    3.153
******
 C1  (18473)-C3  (18478)-C2  (18476)-O21 (18505)    NSTEP1=     0 NSTEP2=     0
R1 = 107.500 R2 = 117.500 R3 = 122.500 R4 = 132.500 RK2 =  50.000 RK3 =   50.000
 Rcurr:  116.566  Rcurr-(R2+R3)/2:    3.434  MIN(Rcurr-R2,Rcurr-R3):    0.934
******
 C1  (18591)-C3  (18596)-C2  (18594)-O21 (18623)    NSTEP1=     0 NSTEP2=     0
R1 = 107.500 R2 = 117.500 R3 = 122.500 R4 = 132.500 RK2 =  50.000 RK3 =   50.000
 Rcurr:  125.575  Rcurr-(R2+R3)/2:    5.575  MIN(Rcurr-R2,Rcurr-R3):    3.075
******
 C1  (18709)-C3  (18714)-C2  (18712)-O21 (18741)    NSTEP1=     0 NSTEP2=     0
R1 = 107.500 R2 = 117.500 R3 = 122.500 R4 = 132.500 RK2 =  50.000 RK3 =   50.000
 Rcurr:  121.346  Rcurr-(R2+R3)/2:    1.346  MIN(Rcurr-R2,Rcurr-R3):    0.000
******
 C1  (18827)-C3  (18832)-C2  (18830)-O21 (18859)    NSTEP1=     0 NSTEP2=     0
R1 = 107.500 R2 = 117.500 R3 = 122.500 R4 = 132.500 RK2 =  50.000 RK3 =   50.000
 Rcurr:  122.930  Rcurr-(R2+R3)/2:    2.930  MIN(Rcurr-R2,Rcurr-R3):    0.430
******
 C1  (18945)-C3  (18950)-C2  (18948)-O21 (18977)    NSTEP1=     0 NSTEP2=     0
R1 = 107.500 R2 = 117.500 R3 = 122.500 R4 = 132.500 RK2 =  50.000 RK3 =   50.000
 Rcurr:  119.086  Rcurr-(R2+R3)/2:    0.914  MIN(Rcurr-R2,Rcurr-R3):    0.000
******
 C1  (19063)-C3  (19068)-C2  (19066)-O21 (19095)    NSTEP1=     0 NSTEP2=     0
R1 = 107.500 R2 = 117.500 R3 = 122.500 R4 = 132.500 RK2 =  50.000 RK3 =   50.000
 Rcurr:  124.632  Rcurr-(R2+R3)/2:    4.632  MIN(Rcurr-R2,Rcurr-R3):    2.132
******
 C1  (19181)-C3  (19186)-C2  (19184)-O21 (19213)    NSTEP1=     0 NSTEP2=     0
R1 = 107.500 R2 = 117.500 R3 = 122.500 R4 = 132.500 RK2 =  50.000 RK3 =   50.000
 Rcurr:  116.522  Rcurr-(R2+R3)/2:    3.478  MIN(Rcurr-R2,Rcurr-R3):    0.978
******
 C1  (19299)-C3  (19304)-C2  (19302)-O21 (19331)    NSTEP1=     0 NSTEP2=     0
R1 = 107.500 R2 = 117.500 R3 = 122.500 R4 = 132.500 RK2 =  50.000 RK3 =   50.000
 Rcurr:  122.009  Rcurr-(R2+R3)/2:    2.009  MIN(Rcurr-R2,Rcurr-R3):    0.000
******
 C1  (19417)-C3  (19422)-C2  (19420)-O21 (19449)    NSTEP1=     0 NSTEP2=     0
R1 = 107.500 R2 = 117.500 R3 = 122.500 R4 = 132.500 RK2 =  50.000 RK3 =   50.000
 Rcurr:  115.255  Rcurr-(R2+R3)/2:    4.745  MIN(Rcurr-R2,Rcurr-R3):    2.245
******
 C1  (19535)-C3  (19540)-C2  (19538)-O21 (19567)    NSTEP1=     0 NSTEP2=     0
R1 = 107.500 R2 = 117.500 R3 = 122.500 R4 = 132.500 RK2 =  50.000 RK3 =   50.000
 Rcurr:  127.041  Rcurr-(R2+R3)/2:    7.041  MIN(Rcurr-R2,Rcurr-R3):    4.541
******
 C1  (19653)-C3  (19658)-C2  (19656)-O21 (19685)    NSTEP1=     0 NSTEP2=     0
R1 = 107.500 R2 = 117.500 R3 = 122.500 R4 = 132.500 RK2 =  50.000 RK3 =   50.000
 Rcurr:  122.210  Rcurr-(R2+R3)/2:    2.210  MIN(Rcurr-R2,Rcurr-R3):    0.000
******
 C1  (19771)-C3  (19776)-C2  (19774)-O21 (19803)    NSTEP1=     0 NSTEP2=     0
R1 = 107.500 R2 = 117.500 R3 = 122.500 R4 = 132.500 RK2 =  50.000 RK3 =   50.000
 Rcurr:  122.526  Rcurr-(R2+R3)/2:    2.526  MIN(Rcurr-R2,Rcurr-R3):    0.026
******
 C1  (19889)-C3  (19894)-C2  (19892)-O21 (19921)    NSTEP1=     0 NSTEP2=     0
R1 = 107.500 R2 = 117.500 R3 = 122.500 R4 = 132.500 RK2 =  50.000 RK3 =   50.000
 Rcurr:  112.617  Rcurr-(R2+R3)/2:    7.383  MIN(Rcurr-R2,Rcurr-R3):    4.883
******
 C1  (20007)-C3  (20012)-C2  (20010)-O21 (20039)    NSTEP1=     0 NSTEP2=     0
R1 = 107.500 R2 = 117.500 R3 = 122.500 R4 = 132.500 RK2 =  50.000 RK3 =   50.000
 Rcurr:  112.457  Rcurr-(R2+R3)/2:    7.543  MIN(Rcurr-R2,Rcurr-R3):    5.043
******
 C1  (20125)-C3  (20130)-C2  (20128)-O21 (20157)    NSTEP1=     0 NSTEP2=     0
R1 = 107.500 R2 = 117.500 R3 = 122.500 R4 = 132.500 RK2 =  50.000 RK3 =   50.000
 Rcurr:  123.309  Rcurr-(R2+R3)/2:    3.309  MIN(Rcurr-R2,Rcurr-R3):    0.809
******
 C1  (20243)-C3  (20248)-C2  (20246)-O21 (20275)    NSTEP1=     0 NSTEP2=     0
R1 = 107.500 R2 = 117.500 R3 = 122.500 R4 = 132.500 RK2 =  50.000 RK3 =   50.000
 Rcurr:  120.813  Rcurr-(R2+R3)/2:    0.813  MIN(Rcurr-R2,Rcurr-R3):    0.000
******
 C1  (20361)-C3  (20366)-C2  (20364)-O21 (20393)    NSTEP1=     0 NSTEP2=     0
R1 = 107.500 R2 = 117.500 R3 = 122.500 R4 = 132.500 RK2 =  50.000 RK3 =   50.000
 Rcurr:  112.480  Rcurr-(R2+R3)/2:    7.520  MIN(Rcurr-R2,Rcurr-R3):    5.020
******
 C1  (20479)-C3  (20484)-C2  (20482)-O21 (20511)    NSTEP1=     0 NSTEP2=     0
R1 = 107.500 R2 = 117.500 R3 = 122.500 R4 = 132.500 RK2 =  50.000 RK3 =   50.000
 Rcurr:  126.741  Rcurr-(R2+R3)/2:    6.741  MIN(Rcurr-R2,Rcurr-R3):    4.241
******
 C1  (20597)-C3  (20602)-C2  (20600)-O21 (20629)    NSTEP1=     0 NSTEP2=     0
R1 = 107.500 R2 = 117.500 R3 = 122.500 R4 = 132.500 RK2 =  50.000 RK3 =   50.000
 Rcurr:  120.280  Rcurr-(R2+R3)/2:    0.280  MIN(Rcurr-R2,Rcurr-R3):    0.000
******
 C1  (20715)-C3  (20720)-C2  (20718)-O21 (20747)    NSTEP1=     0 NSTEP2=     0
R1 = 107.500 R2 = 117.500 R3 = 122.500 R4 = 132.500 RK2 =  50.000 RK3 =   50.000
 Rcurr:  121.904  Rcurr-(R2+R3)/2:    1.904  MIN(Rcurr-R2,Rcurr-R3):    0.000
******
 C1  (20833)-C3  (20838)-C2  (20836)-O21 (20865)    NSTEP1=     0 NSTEP2=     0
R1 = 107.500 R2 = 117.500 R3 = 122.500 R4 = 132.500 RK2 =  50.000 RK3 =   50.000
 Rcurr:  120.164  Rcurr-(R2+R3)/2:    0.164  MIN(Rcurr-R2,Rcurr-R3):    0.000
******
 C1  (20951)-C3  (20956)-C2  (20954)-O21 (20983)    NSTEP1=     0 NSTEP2=     0
R1 = 107.500 R2 = 117.500 R3 = 122.500 R4 = 132.500 RK2 =  50.000 RK3 =   50.000
 Rcurr:  130.471  Rcurr-(R2+R3)/2:   10.471  MIN(Rcurr-R2,Rcurr-R3):    7.971
******
 C1  (21069)-C3  (21074)-C2  (21072)-O21 (21101)    NSTEP1=     0 NSTEP2=     0
R1 = 107.500 R2 = 117.500 R3 = 122.500 R4 = 132.500 RK2 =  50.000 RK3 =   50.000
 Rcurr:  126.346  Rcurr-(R2+R3)/2:    6.346  MIN(Rcurr-R2,Rcurr-R3):    3.846
******
 C1  (21187)-C3  (21192)-C2  (21190)-O21 (21219)    NSTEP1=     0 NSTEP2=     0
R1 = 107.500 R2 = 117.500 R3 = 122.500 R4 = 132.500 RK2 =  50.000 RK3 =   50.000
 Rcurr:  117.697  Rcurr-(R2+R3)/2:    2.303  MIN(Rcurr-R2,Rcurr-R3):    0.000
******
 C1  (21305)-C3  (21310)-C2  (21308)-O21 (21337)    NSTEP1=     0 NSTEP2=     0
R1 = 107.500 R2 = 117.500 R3 = 122.500 R4 = 132.500 RK2 =  50.000 RK3 =   50.000
 Rcurr:  118.262  Rcurr-(R2+R3)/2:    1.738  MIN(Rcurr-R2,Rcurr-R3):    0.000
******
 C1  (21423)-C3  (21428)-C2  (21426)-O21 (21455)    NSTEP1=     0 NSTEP2=     0
R1 = 107.500 R2 = 117.500 R3 = 122.500 R4 = 132.500 RK2 =  50.000 RK3 =   50.000
 Rcurr:  124.678  Rcurr-(R2+R3)/2:    4.678  MIN(Rcurr-R2,Rcurr-R3):    2.178
******
 C1  (21541)-C3  (21546)-C2  (21544)-O21 (21573)    NSTEP1=     0 NSTEP2=     0
R1 = 107.500 R2 = 117.500 R3 = 122.500 R4 = 132.500 RK2 =  50.000 RK3 =   50.000
 Rcurr:  120.955  Rcurr-(R2+R3)/2:    0.955  MIN(Rcurr-R2,Rcurr-R3):    0.000
******
 C1  (21659)-C3  (21664)-C2  (21662)-O21 (21691)    NSTEP1=     0 NSTEP2=     0
R1 = 107.500 R2 = 117.500 R3 = 122.500 R4 = 132.500 RK2 =  50.000 RK3 =   50.000
 Rcurr:  119.998  Rcurr-(R2+R3)/2:    0.002  MIN(Rcurr-R2,Rcurr-R3):    0.000
******
 C1  (21777)-C3  (21782)-C2  (21780)-O21 (21809)    NSTEP1=     0 NSTEP2=     0
R1 = 107.500 R2 = 117.500 R3 = 122.500 R4 = 132.500 RK2 =  50.000 RK3 =   50.000
 Rcurr:  115.745  Rcurr-(R2+R3)/2:    4.255  MIN(Rcurr-R2,Rcurr-R3):    1.755
******
 C1  (21895)-C3  (21900)-C2  (21898)-O21 (21927)    NSTEP1=     0 NSTEP2=     0
R1 = 107.500 R2 = 117.500 R3 = 122.500 R4 = 132.500 RK2 =  50.000 RK3 =   50.000
 Rcurr:  126.054  Rcurr-(R2+R3)/2:    6.054  MIN(Rcurr-R2,Rcurr-R3):    3.554
******
 C1  (22013)-C3  (22018)-C2  (22016)-O21 (22045)    NSTEP1=     0 NSTEP2=     0
R1 = 107.500 R2 = 117.500 R3 = 122.500 R4 = 132.500 RK2 =  50.000 RK3 =   50.000
 Rcurr:  114.989  Rcurr-(R2+R3)/2:    5.011  MIN(Rcurr-R2,Rcurr-R3):    2.511
******
 C1  (22131)-C3  (22136)-C2  (22134)-O21 (22163)    NSTEP1=     0 NSTEP2=     0
R1 = 107.500 R2 = 117.500 R3 = 122.500 R4 = 132.500 RK2 =  50.000 RK3 =   50.000
 Rcurr:  125.645  Rcurr-(R2+R3)/2:    5.645  MIN(Rcurr-R2,Rcurr-R3):    3.145
******
 C1  (22249)-C3  (22254)-C2  (22252)-O21 (22281)    NSTEP1=     0 NSTEP2=     0
R1 = 107.500 R2 = 117.500 R3 = 122.500 R4 = 132.500 RK2 =  50.000 RK3 =   50.000
 Rcurr:  122.045  Rcurr-(R2+R3)/2:    2.045  MIN(Rcurr-R2,Rcurr-R3):    0.000
******
 C1  (22367)-C3  (22372)-C2  (22370)-O21 (22399)    NSTEP1=     0 NSTEP2=     0
R1 = 107.500 R2 = 117.500 R3 = 122.500 R4 = 132.500 RK2 =  50.000 RK3 =   50.000
 Rcurr:  121.045  Rcurr-(R2+R3)/2:    1.045  MIN(Rcurr-R2,Rcurr-R3):    0.000
******
 C1  (22485)-C3  (22490)-C2  (22488)-O21 (22517)    NSTEP1=     0 NSTEP2=     0
R1 = 107.500 R2 = 117.500 R3 = 122.500 R4 = 132.500 RK2 =  50.000 RK3 =   50.000
 Rcurr:  116.290  Rcurr-(R2+R3)/2:    3.710  MIN(Rcurr-R2,Rcurr-R3):    1.210
******
 C1  (22603)-C3  (22608)-C2  (22606)-O21 (22635)    NSTEP1=     0 NSTEP2=     0
R1 = 107.500 R2 = 117.500 R3 = 122.500 R4 = 132.500 RK2 =  50.000 RK3 =   50.000
 Rcurr:  116.142  Rcurr-(R2+R3)/2:    3.858  MIN(Rcurr-R2,Rcurr-R3):    1.358
******
 C1  (22721)-C3  (22726)-C2  (22724)-O21 (22753)    NSTEP1=     0 NSTEP2=     0
R1 = 107.500 R2 = 117.500 R3 = 122.500 R4 = 132.500 RK2 =  50.000 RK3 =   50.000
 Rcurr:  115.879  Rcurr-(R2+R3)/2:    4.121  MIN(Rcurr-R2,Rcurr-R3):    1.621
******
 C1  (22839)-C3  (22844)-C2  (22842)-O21 (22871)    NSTEP1=     0 NSTEP2=     0
R1 = 107.500 R2 = 117.500 R3 = 122.500 R4 = 132.500 RK2 =  50.000 RK3 =   50.000
 Rcurr:  116.470  Rcurr-(R2+R3)/2:    3.530  MIN(Rcurr-R2,Rcurr-R3):    1.030
******
 C1  (22957)-C3  (22962)-C2  (22960)-O21 (22989)    NSTEP1=     0 NSTEP2=     0
R1 = 107.500 R2 = 117.500 R3 = 122.500 R4 = 132.500 RK2 =  50.000 RK3 =   50.000
 Rcurr:  115.039  Rcurr-(R2+R3)/2:    4.961  MIN(Rcurr-R2,Rcurr-R3):    2.461
******
 C1  (23075)-C3  (23080)-C2  (23078)-O21 (23107)    NSTEP1=     0 NSTEP2=     0
R1 = 107.500 R2 = 117.500 R3 = 122.500 R4 = 132.500 RK2 =  50.000 RK3 =   50.000
 Rcurr:  124.222  Rcurr-(R2+R3)/2:    4.222  MIN(Rcurr-R2,Rcurr-R3):    1.722
******
 C1  (23193)-C3  (23198)-C2  (23196)-O21 (23225)    NSTEP1=     0 NSTEP2=     0
R1 = 107.500 R2 = 117.500 R3 = 122.500 R4 = 132.500 RK2 =  50.000 RK3 =   50.000
 Rcurr:  108.915  Rcurr-(R2+R3)/2:   11.085  MIN(Rcurr-R2,Rcurr-R3):    8.585
******
 C1  (23311)-C3  (23316)-C2  (23314)-O21 (23343)    NSTEP1=     0 NSTEP2=     0
R1 = 107.500 R2 = 117.500 R3 = 122.500 R4 = 132.500 RK2 =  50.000 RK3 =   50.000
 Rcurr:  123.564  Rcurr-(R2+R3)/2:    3.564  MIN(Rcurr-R2,Rcurr-R3):    1.064
******
 C1  (23429)-C3  (23434)-C2  (23432)-O21 (23461)    NSTEP1=     0 NSTEP2=     0
R1 = 107.500 R2 = 117.500 R3 = 122.500 R4 = 132.500 RK2 =  50.000 RK3 =   50.000
 Rcurr:  127.901  Rcurr-(R2+R3)/2:    7.901  MIN(Rcurr-R2,Rcurr-R3):    5.401
******
 C1  (23547)-C3  (23552)-C2  (23550)-O21 (23579)    NSTEP1=     0 NSTEP2=     0
R1 = 107.500 R2 = 117.500 R3 = 122.500 R4 = 132.500 RK2 =  50.000 RK3 =   50.000
 Rcurr:  120.236  Rcurr-(R2+R3)/2:    0.236  MIN(Rcurr-R2,Rcurr-R3):    0.000
******
 C1  (23665)-C3  (23670)-C2  (23668)-O21 (23697)    NSTEP1=     0 NSTEP2=     0
R1 = 107.500 R2 = 117.500 R3 = 122.500 R4 = 132.500 RK2 =  50.000 RK3 =   50.000
 Rcurr:  116.153  Rcurr-(R2+R3)/2:    3.847  MIN(Rcurr-R2,Rcurr-R3):    1.347
******
 C1  (23783)-C3  (23788)-C2  (23786)-O21 (23815)    NSTEP1=     0 NSTEP2=     0
R1 = 107.500 R2 = 117.500 R3 = 122.500 R4 = 132.500 RK2 =  50.000 RK3 =   50.000
 Rcurr:  127.169  Rcurr-(R2+R3)/2:    7.169  MIN(Rcurr-R2,Rcurr-R3):    4.669
******
 C1  (23901)-C3  (23906)-C2  (23904)-O21 (23933)    NSTEP1=     0 NSTEP2=     0
R1 = 107.500 R2 = 117.500 R3 = 122.500 R4 = 132.500 RK2 =  50.000 RK3 =   50.000
 Rcurr:  116.111  Rcurr-(R2+R3)/2:    3.889  MIN(Rcurr-R2,Rcurr-R3):    1.389
******
 C1  (24019)-C3  (24024)-C2  (24022)-O21 (24051)    NSTEP1=     0 NSTEP2=     0
R1 = 107.500 R2 = 117.500 R3 = 122.500 R4 = 132.500 RK2 =  50.000 RK3 =   50.000
 Rcurr:  123.388  Rcurr-(R2+R3)/2:    3.388  MIN(Rcurr-R2,Rcurr-R3):    0.888
******
 C1  (24137)-C3  (24142)-C2  (24140)-O21 (24169)    NSTEP1=     0 NSTEP2=     0
R1 = 107.500 R2 = 117.500 R3 = 122.500 R4 = 132.500 RK2 =  50.000 RK3 =   50.000
 Rcurr:  120.733  Rcurr-(R2+R3)/2:    0.733  MIN(Rcurr-R2,Rcurr-R3):    0.000
******
 C1  (24255)-C3  (24260)-C2  (24258)-O21 (24287)    NSTEP1=     0 NSTEP2=     0
R1 = 107.500 R2 = 117.500 R3 = 122.500 R4 = 132.500 RK2 =  50.000 RK3 =   50.000
 Rcurr:  123.496  Rcurr-(R2+R3)/2:    3.496  MIN(Rcurr-R2,Rcurr-R3):    0.996
******
 C1  (24373)-C3  (24378)-C2  (24376)-O21 (24405)    NSTEP1=     0 NSTEP2=     0
R1 = 107.500 R2 = 117.500 R3 = 122.500 R4 = 132.500 RK2 =  50.000 RK3 =   50.000
 Rcurr:  113.822  Rcurr-(R2+R3)/2:    6.178  MIN(Rcurr-R2,Rcurr-R3):    3.678
******
 C1  (24491)-C3  (24496)-C2  (24494)-O21 (24523)    NSTEP1=     0 NSTEP2=     0
R1 = 107.500 R2 = 117.500 R3 = 122.500 R4 = 132.500 RK2 =  50.000 RK3 =   50.000
 Rcurr:  118.901  Rcurr-(R2+R3)/2:    1.099  MIN(Rcurr-R2,Rcurr-R3):    0.000
******
 C1  (24609)-C3  (24614)-C2  (24612)-O21 (24641)    NSTEP1=     0 NSTEP2=     0
R1 = 107.500 R2 = 117.500 R3 = 122.500 R4 = 132.500 RK2 =  50.000 RK3 =   50.000
 Rcurr:  130.916  Rcurr-(R2+R3)/2:   10.916  MIN(Rcurr-R2,Rcurr-R3):    8.416
******
 C1  (24727)-C3  (24732)-C2  (24730)-O21 (24759)    NSTEP1=     0 NSTEP2=     0
R1 = 107.500 R2 = 117.500 R3 = 122.500 R4 = 132.500 RK2 =  50.000 RK3 =   50.000
 Rcurr:  117.786  Rcurr-(R2+R3)/2:    2.214  MIN(Rcurr-R2,Rcurr-R3):    0.000
******
 C1  (24845)-C3  (24850)-C2  (24848)-O21 (24877)    NSTEP1=     0 NSTEP2=     0
R1 = 107.500 R2 = 117.500 R3 = 122.500 R4 = 132.500 RK2 =  50.000 RK3 =   50.000
 Rcurr:  129.557  Rcurr-(R2+R3)/2:    9.557  MIN(Rcurr-R2,Rcurr-R3):    7.057
******
 C1  (24963)-C3  (24968)-C2  (24966)-O21 (24995)    NSTEP1=     0 NSTEP2=     0
R1 = 107.500 R2 = 117.500 R3 = 122.500 R4 = 132.500 RK2 =  50.000 RK3 =   50.000
 Rcurr:  120.564  Rcurr-(R2+R3)/2:    0.564  MIN(Rcurr-R2,Rcurr-R3):    0.000
******
 C1  (25081)-C3  (25086)-C2  (25084)-O21 (25113)    NSTEP1=     0 NSTEP2=     0
R1 = 107.500 R2 = 117.500 R3 = 122.500 R4 = 132.500 RK2 =  50.000 RK3 =   50.000
 Rcurr:  120.387  Rcurr-(R2+R3)/2:    0.387  MIN(Rcurr-R2,Rcurr-R3):    0.000
******
 C1  (25199)-C3  (25204)-C2  (25202)-O21 (25231)    NSTEP1=     0 NSTEP2=     0
R1 = 107.500 R2 = 117.500 R3 = 122.500 R4 = 132.500 RK2 =  50.000 RK3 =   50.000
 Rcurr:  124.770  Rcurr-(R2+R3)/2:    4.770  MIN(Rcurr-R2,Rcurr-R3):    2.270
******
 C1  (25317)-C3  (25322)-C2  (25320)-O21 (25349)    NSTEP1=     0 NSTEP2=     0
R1 = 107.500 R2 = 117.500 R3 = 122.500 R4 = 132.500 RK2 =  50.000 RK3 =   50.000
 Rcurr:  120.727  Rcurr-(R2+R3)/2:    0.727  MIN(Rcurr-R2,Rcurr-R3):    0.000
******
 C1  (25435)-C3  (25440)-C2  (25438)-O21 (25467)    NSTEP1=     0 NSTEP2=     0
R1 = 107.500 R2 = 117.500 R3 = 122.500 R4 = 132.500 RK2 =  50.000 RK3 =   50.000
 Rcurr:  119.375  Rcurr-(R2+R3)/2:    0.625  MIN(Rcurr-R2,Rcurr-R3):    0.000
******
 C1  (25553)-C3  (25558)-C2  (25556)-O21 (25585)    NSTEP1=     0 NSTEP2=     0
R1 = 107.500 R2 = 117.500 R3 = 122.500 R4 = 132.500 RK2 =  50.000 RK3 =   50.000
 Rcurr:  126.516  Rcurr-(R2+R3)/2:    6.516  MIN(Rcurr-R2,Rcurr-R3):    4.016
******
 C1  (25671)-C3  (25676)-C2  (25674)-O21 (25703)    NSTEP1=     0 NSTEP2=     0
R1 = 107.500 R2 = 117.500 R3 = 122.500 R4 = 132.500 RK2 =  50.000 RK3 =   50.000
 Rcurr:  116.145  Rcurr-(R2+R3)/2:    3.855  MIN(Rcurr-R2,Rcurr-R3):    1.355
******
 C1  (25789)-C3  (25794)-C2  (25792)-O21 (25821)    NSTEP1=     0 NSTEP2=     0
R1 = 107.500 R2 = 117.500 R3 = 122.500 R4 = 132.500 RK2 =  50.000 RK3 =   50.000
 Rcurr:  121.523  Rcurr-(R2+R3)/2:    1.523  MIN(Rcurr-R2,Rcurr-R3):    0.000
******
 C1  (25907)-C3  (25912)-C2  (25910)-O21 (25939)    NSTEP1=     0 NSTEP2=     0
R1 = 107.500 R2 = 117.500 R3 = 122.500 R4 = 132.500 RK2 =  50.000 RK3 =   50.000
 Rcurr:  126.593  Rcurr-(R2+R3)/2:    6.593  MIN(Rcurr-R2,Rcurr-R3):    4.093
******
 C1  (26025)-C3  (26030)-C2  (26028)-O21 (26057)    NSTEP1=     0 NSTEP2=     0
R1 = 107.500 R2 = 117.500 R3 = 122.500 R4 = 132.500 RK2 =  50.000 RK3 =   50.000
 Rcurr:  122.725  Rcurr-(R2+R3)/2:    2.725  MIN(Rcurr-R2,Rcurr-R3):    0.225
******
 C1  (26143)-C3  (26148)-C2  (26146)-O21 (26175)    NSTEP1=     0 NSTEP2=     0
R1 = 107.500 R2 = 117.500 R3 = 122.500 R4 = 132.500 RK2 =  50.000 RK3 =   50.000
 Rcurr:  114.121  Rcurr-(R2+R3)/2:    5.879  MIN(Rcurr-R2,Rcurr-R3):    3.379
******
 C1  (26261)-C3  (26266)-C2  (26264)-O21 (26293)    NSTEP1=     0 NSTEP2=     0
R1 = 107.500 R2 = 117.500 R3 = 122.500 R4 = 132.500 RK2 =  50.000 RK3 =   50.000
 Rcurr:  118.915  Rcurr-(R2+R3)/2:    1.085  MIN(Rcurr-R2,Rcurr-R3):    0.000
******
 C1  (26379)-C3  (26384)-C2  (26382)-O21 (26411)    NSTEP1=     0 NSTEP2=     0
R1 = 107.500 R2 = 117.500 R3 = 122.500 R4 = 132.500 RK2 =  50.000 RK3 =   50.000
 Rcurr:  119.210  Rcurr-(R2+R3)/2:    0.790  MIN(Rcurr-R2,Rcurr-R3):    0.000
******
 C1  (26497)-C3  (26502)-C2  (26500)-O21 (26529)    NSTEP1=     0 NSTEP2=     0
R1 = 107.500 R2 = 117.500 R3 = 122.500 R4 = 132.500 RK2 =  50.000 RK3 =   50.000
 Rcurr:  116.992  Rcurr-(R2+R3)/2:    3.008  MIN(Rcurr-R2,Rcurr-R3):    0.508
******
 C1  (26615)-C3  (26620)-C2  (26618)-O21 (26647)    NSTEP1=     0 NSTEP2=     0
R1 = 107.500 R2 = 117.500 R3 = 122.500 R4 = 132.500 RK2 =  50.000 RK3 =   50.000
 Rcurr:  116.628  Rcurr-(R2+R3)/2:    3.372  MIN(Rcurr-R2,Rcurr-R3):    0.872
******
 C1  (26733)-C3  (26738)-C2  (26736)-O21 (26765)    NSTEP1=     0 NSTEP2=     0
R1 = 107.500 R2 = 117.500 R3 = 122.500 R4 = 132.500 RK2 =  50.000 RK3 =   50.000
 Rcurr:  118.101  Rcurr-(R2+R3)/2:    1.899  MIN(Rcurr-R2,Rcurr-R3):    0.000
******
 C1  (26851)-C3  (26856)-C2  (26854)-O21 (26883)    NSTEP1=     0 NSTEP2=     0
R1 = 107.500 R2 = 117.500 R3 = 122.500 R4 = 132.500 RK2 =  50.000 RK3 =   50.000
 Rcurr:  120.131  Rcurr-(R2+R3)/2:    0.131  MIN(Rcurr-R2,Rcurr-R3):    0.000
******
 C1  (26969)-C3  (26974)-C2  (26972)-O21 (27001)    NSTEP1=     0 NSTEP2=     0
R1 = 107.500 R2 = 117.500 R3 = 122.500 R4 = 132.500 RK2 =  50.000 RK3 =   50.000
 Rcurr:  126.155  Rcurr-(R2+R3)/2:    6.155  MIN(Rcurr-R2,Rcurr-R3):    3.655
******
 C1  (27087)-C3  (27092)-C2  (27090)-O21 (27119)    NSTEP1=     0 NSTEP2=     0
R1 = 107.500 R2 = 117.500 R3 = 122.500 R4 = 132.500 RK2 =  50.000 RK3 =   50.000
 Rcurr:  122.646  Rcurr-(R2+R3)/2:    2.646  MIN(Rcurr-R2,Rcurr-R3):    0.146
******
 C1  (27205)-C3  (27210)-C2  (27208)-O21 (27237)    NSTEP1=     0 NSTEP2=     0
R1 = 107.500 R2 = 117.500 R3 = 122.500 R4 = 132.500 RK2 =  50.000 RK3 =   50.000
 Rcurr:  120.612  Rcurr-(R2+R3)/2:    0.612  MIN(Rcurr-R2,Rcurr-R3):    0.000
******
 C1  (27323)-C3  (27328)-C2  (27326)-O21 (27355)    NSTEP1=     0 NSTEP2=     0
R1 = 107.500 R2 = 117.500 R3 = 122.500 R4 = 132.500 RK2 =  50.000 RK3 =   50.000
 Rcurr:  127.133  Rcurr-(R2+R3)/2:    7.133  MIN(Rcurr-R2,Rcurr-R3):    4.633
******
 C1  (27441)-C3  (27446)-C2  (27444)-O21 (27473)    NSTEP1=     0 NSTEP2=     0
R1 = 107.500 R2 = 117.500 R3 = 122.500 R4 = 132.500 RK2 =  50.000 RK3 =   50.000
 Rcurr:  120.528  Rcurr-(R2+R3)/2:    0.528  MIN(Rcurr-R2,Rcurr-R3):    0.000
******
 C1  (27559)-C3  (27564)-C2  (27562)-O21 (27591)    NSTEP1=     0 NSTEP2=     0
R1 = 107.500 R2 = 117.500 R3 = 122.500 R4 = 132.500 RK2 =  50.000 RK3 =   50.000
 Rcurr:  121.197  Rcurr-(R2+R3)/2:    1.197  MIN(Rcurr-R2,Rcurr-R3):    0.000
******
 C1  (27677)-C3  (27682)-C2  (27680)-O21 (27709)    NSTEP1=     0 NSTEP2=     0
R1 = 107.500 R2 = 117.500 R3 = 122.500 R4 = 132.500 RK2 =  50.000 RK3 =   50.000
 Rcurr:  121.168  Rcurr-(R2+R3)/2:    1.168  MIN(Rcurr-R2,Rcurr-R3):    0.000
******
 C1  (27795)-C3  (27800)-C2  (27798)-O21 (27827)    NSTEP1=     0 NSTEP2=     0
R1 = 107.500 R2 = 117.500 R3 = 122.500 R4 = 132.500 RK2 =  50.000 RK3 =   50.000
 Rcurr:  116.102  Rcurr-(R2+R3)/2:    3.898  MIN(Rcurr-R2,Rcurr-R3):    1.398
******
 C1  (27913)-C3  (27918)-C2  (27916)-O21 (27945)    NSTEP1=     0 NSTEP2=     0
R1 = 107.500 R2 = 117.500 R3 = 122.500 R4 = 132.500 RK2 =  50.000 RK3 =   50.000
 Rcurr:  125.211  Rcurr-(R2+R3)/2:    5.211  MIN(Rcurr-R2,Rcurr-R3):    2.711
******
 C1  (28031)-C3  (28036)-C2  (28034)-O21 (28063)    NSTEP1=     0 NSTEP2=     0
R1 = 107.500 R2 = 117.500 R3 = 122.500 R4 = 132.500 RK2 =  50.000 RK3 =   50.000
 Rcurr:  120.082  Rcurr-(R2+R3)/2:    0.082  MIN(Rcurr-R2,Rcurr-R3):    0.000
******
 C1  (28149)-C3  (28154)-C2  (28152)-O21 (28181)    NSTEP1=     0 NSTEP2=     0
R1 = 107.500 R2 = 117.500 R3 = 122.500 R4 = 132.500 RK2 =  50.000 RK3 =   50.000
 Rcurr:  122.141  Rcurr-(R2+R3)/2:    2.141  MIN(Rcurr-R2,Rcurr-R3):    0.000
******
 C1  (28267)-C3  (28272)-C2  (28270)-O21 (28299)    NSTEP1=     0 NSTEP2=     0
R1 = 107.500 R2 = 117.500 R3 = 122.500 R4 = 132.500 RK2 =  50.000 RK3 =   50.000
 Rcurr:  115.419  Rcurr-(R2+R3)/2:    4.581  MIN(Rcurr-R2,Rcurr-R3):    2.081
******
 C1  (28385)-C3  (28390)-C2  (28388)-O21 (28417)    NSTEP1=     0 NSTEP2=     0
R1 = 107.500 R2 = 117.500 R3 = 122.500 R4 = 132.500 RK2 =  50.000 RK3 =   50.000
 Rcurr:  122.903  Rcurr-(R2+R3)/2:    2.903  MIN(Rcurr-R2,Rcurr-R3):    0.403
******
 C1  (28503)-C3  (28508)-C2  (28506)-O21 (28535)    NSTEP1=     0 NSTEP2=     0
R1 = 107.500 R2 = 117.500 R3 = 122.500 R4 = 132.500 RK2 =  50.000 RK3 =   50.000
 Rcurr:  117.476  Rcurr-(R2+R3)/2:    2.524  MIN(Rcurr-R2,Rcurr-R3):    0.024
******
 C1  (28621)-C3  (28626)-C2  (28624)-O21 (28653)    NSTEP1=     0 NSTEP2=     0
R1 = 107.500 R2 = 117.500 R3 = 122.500 R4 = 132.500 RK2 =  50.000 RK3 =   50.000
 Rcurr:  121.375  Rcurr-(R2+R3)/2:    1.375  MIN(Rcurr-R2,Rcurr-R3):    0.000
******
 C1  (28739)-C3  (28744)-C2  (28742)-O21 (28771)    NSTEP1=     0 NSTEP2=     0
R1 = 107.500 R2 = 117.500 R3 = 122.500 R4 = 132.500 RK2 =  50.000 RK3 =   50.000
 Rcurr:  119.480  Rcurr-(R2+R3)/2:    0.520  MIN(Rcurr-R2,Rcurr-R3):    0.000
******
 C1  (28857)-C3  (28862)-C2  (28860)-O21 (28889)    NSTEP1=     0 NSTEP2=     0
R1 = 107.500 R2 = 117.500 R3 = 122.500 R4 = 132.500 RK2 =  50.000 RK3 =   50.000
 Rcurr:  121.086  Rcurr-(R2+R3)/2:    1.086  MIN(Rcurr-R2,Rcurr-R3):    0.000
******
 C1  (28975)-C3  (28980)-C2  (28978)-O21 (29007)    NSTEP1=     0 NSTEP2=     0
R1 = 107.500 R2 = 117.500 R3 = 122.500 R4 = 132.500 RK2 =  50.000 RK3 =   50.000
 Rcurr:  121.657  Rcurr-(R2+R3)/2:    1.657  MIN(Rcurr-R2,Rcurr-R3):    0.000
******
 C1  (29093)-C3  (29098)-C2  (29096)-O21 (29125)    NSTEP1=     0 NSTEP2=     0
R1 = 107.500 R2 = 117.500 R3 = 122.500 R4 = 132.500 RK2 =  50.000 RK3 =   50.000
 Rcurr:  115.169  Rcurr-(R2+R3)/2:    4.831  MIN(Rcurr-R2,Rcurr-R3):    2.331
******
 C1  (29211)-C3  (29216)-C2  (29214)-O21 (29243)    NSTEP1=     0 NSTEP2=     0
R1 = 107.500 R2 = 117.500 R3 = 122.500 R4 = 132.500 RK2 =  50.000 RK3 =   50.000
 Rcurr:  125.999  Rcurr-(R2+R3)/2:    5.999  MIN(Rcurr-R2,Rcurr-R3):    3.499
******
 C1  (29329)-C3  (29334)-C2  (29332)-O21 (29361)    NSTEP1=     0 NSTEP2=     0
R1 = 107.500 R2 = 117.500 R3 = 122.500 R4 = 132.500 RK2 =  50.000 RK3 =   50.000
 Rcurr:  122.911  Rcurr-(R2+R3)/2:    2.911  MIN(Rcurr-R2,Rcurr-R3):    0.411
******
 C1  (29447)-C3  (29452)-C2  (29450)-O21 (29479)    NSTEP1=     0 NSTEP2=     0
R1 = 107.500 R2 = 117.500 R3 = 122.500 R4 = 132.500 RK2 =  50.000 RK3 =   50.000
 Rcurr:  118.650  Rcurr-(R2+R3)/2:    1.350  MIN(Rcurr-R2,Rcurr-R3):    0.000
******
 C1  (29565)-C3  (29570)-C2  (29568)-O21 (29597)    NSTEP1=     0 NSTEP2=     0
R1 = 107.500 R2 = 117.500 R3 = 122.500 R4 = 132.500 RK2 =  50.000 RK3 =   50.000
 Rcurr:  118.990  Rcurr-(R2+R3)/2:    1.010  MIN(Rcurr-R2,Rcurr-R3):    0.000
******
 C1  (29683)-C3  (29688)-C2  (29686)-O21 (29715)    NSTEP1=     0 NSTEP2=     0
R1 = 107.500 R2 = 117.500 R3 = 122.500 R4 = 132.500 RK2 =  50.000 RK3 =   50.000
 Rcurr:  121.106  Rcurr-(R2+R3)/2:    1.106  MIN(Rcurr-R2,Rcurr-R3):    0.000
******
 C1  (29801)-C3  (29806)-C2  (29804)-O21 (29833)    NSTEP1=     0 NSTEP2=     0
R1 = 107.500 R2 = 117.500 R3 = 122.500 R4 = 132.500 RK2 =  50.000 RK3 =   50.000
 Rcurr:  127.417  Rcurr-(R2+R3)/2:    7.417  MIN(Rcurr-R2,Rcurr-R3):    4.917
******
 C1  (29919)-C3  (29924)-C2  (29922)-O21 (29951)    NSTEP1=     0 NSTEP2=     0
R1 = 107.500 R2 = 117.500 R3 = 122.500 R4 = 132.500 RK2 =  50.000 RK3 =   50.000
 Rcurr:  125.728  Rcurr-(R2+R3)/2:    5.728  MIN(Rcurr-R2,Rcurr-R3):    3.228
******
 C1  (30037)-C3  (30042)-C2  (30040)-O21 (30069)    NSTEP1=     0 NSTEP2=     0
R1 = 107.500 R2 = 117.500 R3 = 122.500 R4 = 132.500 RK2 =  50.000 RK3 =   50.000
 Rcurr:  116.950  Rcurr-(R2+R3)/2:    3.050  MIN(Rcurr-R2,Rcurr-R3):    0.550
******
 C1  (30155)-C3  (30160)-C2  (30158)-O21 (30187)    NSTEP1=     0 NSTEP2=     0
R1 = 107.500 R2 = 117.500 R3 = 122.500 R4 = 132.500 RK2 =  50.000 RK3 =   50.000
 Rcurr:  124.924  Rcurr-(R2+R3)/2:    4.924  MIN(Rcurr-R2,Rcurr-R3):    2.424
******
 C1  (30273)-C3  (30278)-C2  (30276)-O21 (30305)    NSTEP1=     0 NSTEP2=     0
R1 = 107.500 R2 = 117.500 R3 = 122.500 R4 = 132.500 RK2 =  50.000 RK3 =   50.000
 Rcurr:  114.615  Rcurr-(R2+R3)/2:    5.385  MIN(Rcurr-R2,Rcurr-R3):    2.885
******
 C1  (30391)-C3  (30396)-C2  (30394)-O21 (30423)    NSTEP1=     0 NSTEP2=     0
R1 = 107.500 R2 = 117.500 R3 = 122.500 R4 = 132.500 RK2 =  50.000 RK3 =   50.000
 Rcurr:  121.441  Rcurr-(R2+R3)/2:    1.441  MIN(Rcurr-R2,Rcurr-R3):    0.000
******
 C1  (30509)-C3  (30514)-C2  (30512)-O21 (30541)    NSTEP1=     0 NSTEP2=     0
R1 = 107.500 R2 = 117.500 R3 = 122.500 R4 = 132.500 RK2 =  50.000 RK3 =   50.000
 Rcurr:  122.560  Rcurr-(R2+R3)/2:    2.560  MIN(Rcurr-R2,Rcurr-R3):    0.060
******
 C1  (30627)-C3  (30632)-C2  (30630)-O21 (30659)    NSTEP1=     0 NSTEP2=     0
R1 = 107.500 R2 = 117.500 R3 = 122.500 R4 = 132.500 RK2 =  50.000 RK3 =   50.000
 Rcurr:  124.890  Rcurr-(R2+R3)/2:    4.890  MIN(Rcurr-R2,Rcurr-R3):    2.390
******
 C1  (30745)-C3  (30750)-C2  (30748)-O21 (30777)    NSTEP1=     0 NSTEP2=     0
R1 = 107.500 R2 = 117.500 R3 = 122.500 R4 = 132.500 RK2 =  50.000 RK3 =   50.000
 Rcurr:  126.748  Rcurr-(R2+R3)/2:    6.748  MIN(Rcurr-R2,Rcurr-R3):    4.248
******
 C1  (30863)-C3  (30868)-C2  (30866)-O21 (30895)    NSTEP1=     0 NSTEP2=     0
R1 = 107.500 R2 = 117.500 R3 = 122.500 R4 = 132.500 RK2 =  50.000 RK3 =   50.000
 Rcurr:  122.460  Rcurr-(R2+R3)/2:    2.460  MIN(Rcurr-R2,Rcurr-R3):    0.000
******
 C1  (30981)-C3  (30986)-C2  (30984)-O21 (31013)    NSTEP1=     0 NSTEP2=     0
R1 = 107.500 R2 = 117.500 R3 = 122.500 R4 = 132.500 RK2 =  50.000 RK3 =   50.000
 Rcurr:  123.317  Rcurr-(R2+R3)/2:    3.317  MIN(Rcurr-R2,Rcurr-R3):    0.817
******
 C1  (31099)-C3  (31104)-C2  (31102)-O21 (31131)    NSTEP1=     0 NSTEP2=     0
R1 = 107.500 R2 = 117.500 R3 = 122.500 R4 = 132.500 RK2 =  50.000 RK3 =   50.000
 Rcurr:  117.123  Rcurr-(R2+R3)/2:    2.877  MIN(Rcurr-R2,Rcurr-R3):    0.377
******
 C1  (31217)-C3  (31222)-C2  (31220)-O21 (31249)    NSTEP1=     0 NSTEP2=     0
R1 = 107.500 R2 = 117.500 R3 = 122.500 R4 = 132.500 RK2 =  50.000 RK3 =   50.000
 Rcurr:  117.989  Rcurr-(R2+R3)/2:    2.011  MIN(Rcurr-R2,Rcurr-R3):    0.000
******
 C1  (31335)-C3  (31340)-C2  (31338)-O21 (31367)    NSTEP1=     0 NSTEP2=     0
R1 = 107.500 R2 = 117.500 R3 = 122.500 R4 = 132.500 RK2 =  50.000 RK3 =   50.000
 Rcurr:  120.442  Rcurr-(R2+R3)/2:    0.442  MIN(Rcurr-R2,Rcurr-R3):    0.000
******
 C1  (31453)-C3  (31458)-C2  (31456)-O21 (31485)    NSTEP1=     0 NSTEP2=     0
R1 = 107.500 R2 = 117.500 R3 = 122.500 R4 = 132.500 RK2 =  50.000 RK3 =   50.000
 Rcurr:  123.885  Rcurr-(R2+R3)/2:    3.885  MIN(Rcurr-R2,Rcurr-R3):    1.385
******
 C1  (31571)-C3  (31576)-C2  (31574)-O21 (31603)    NSTEP1=     0 NSTEP2=     0
R1 = 107.500 R2 = 117.500 R3 = 122.500 R4 = 132.500 RK2 =  50.000 RK3 =   50.000
 Rcurr:  126.082  Rcurr-(R2+R3)/2:    6.082  MIN(Rcurr-R2,Rcurr-R3):    3.582
******
 C1  (31689)-C3  (31694)-C2  (31692)-O21 (31721)    NSTEP1=     0 NSTEP2=     0
R1 = 107.500 R2 = 117.500 R3 = 122.500 R4 = 132.500 RK2 =  50.000 RK3 =   50.000
 Rcurr:  116.413  Rcurr-(R2+R3)/2:    3.587  MIN(Rcurr-R2,Rcurr-R3):    1.087
******
 C1  (31807)-C3  (31812)-C2  (31810)-O21 (31839)    NSTEP1=     0 NSTEP2=     0
R1 = 107.500 R2 = 117.500 R3 = 122.500 R4 = 132.500 RK2 =  50.000 RK3 =   50.000
 Rcurr:  121.719  Rcurr-(R2+R3)/2:    1.719  MIN(Rcurr-R2,Rcurr-R3):    0.000
******
 C1  (31925)-C3  (31930)-C2  (31928)-O21 (31957)    NSTEP1=     0 NSTEP2=     0
R1 = 107.500 R2 = 117.500 R3 = 122.500 R4 = 132.500 RK2 =  50.000 RK3 =   50.000
 Rcurr:  115.497  Rcurr-(R2+R3)/2:    4.503  MIN(Rcurr-R2,Rcurr-R3):    2.003
******
 C1  (32043)-C3  (32048)-C2  (32046)-O21 (32075)    NSTEP1=     0 NSTEP2=     0
R1 = 107.500 R2 = 117.500 R3 = 122.500 R4 = 132.500 RK2 =  50.000 RK3 =   50.000
 Rcurr:  119.153  Rcurr-(R2+R3)/2:    0.847  MIN(Rcurr-R2,Rcurr-R3):    0.000
******
 C1  (32161)-C3  (32166)-C2  (32164)-O21 (32193)    NSTEP1=     0 NSTEP2=     0
R1 = 107.500 R2 = 117.500 R3 = 122.500 R4 = 132.500 RK2 =  50.000 RK3 =   50.000
 Rcurr:  128.035  Rcurr-(R2+R3)/2:    8.035  MIN(Rcurr-R2,Rcurr-R3):    5.535
******
 C1  (32279)-C3  (32284)-C2  (32282)-O21 (32311)    NSTEP1=     0 NSTEP2=     0
R1 = 107.500 R2 = 117.500 R3 = 122.500 R4 = 132.500 RK2 =  50.000 RK3 =   50.000
 Rcurr:  120.820  Rcurr-(R2+R3)/2:    0.820  MIN(Rcurr-R2,Rcurr-R3):    0.000
******
 C1  (32397)-C3  (32402)-C2  (32400)-O21 (32429)    NSTEP1=     0 NSTEP2=     0
R1 = 107.500 R2 = 117.500 R3 = 122.500 R4 = 132.500 RK2 =  50.000 RK3 =   50.000
 Rcurr:  114.070  Rcurr-(R2+R3)/2:    5.930  MIN(Rcurr-R2,Rcurr-R3):    3.430
******
 C1  (32515)-C3  (32520)-C2  (32518)-O21 (32547)    NSTEP1=     0 NSTEP2=     0
R1 = 107.500 R2 = 117.500 R3 = 122.500 R4 = 132.500 RK2 =  50.000 RK3 =   50.000
 Rcurr:  124.572  Rcurr-(R2+R3)/2:    4.572  MIN(Rcurr-R2,Rcurr-R3):    2.072
******
 C1  (32633)-C3  (32638)-C2  (32636)-O21 (32665)    NSTEP1=     0 NSTEP2=     0
R1 = 107.500 R2 = 117.500 R3 = 122.500 R4 = 132.500 RK2 =  50.000 RK3 =   50.000
 Rcurr:  127.232  Rcurr-(R2+R3)/2:    7.232  MIN(Rcurr-R2,Rcurr-R3):    4.732
******
 C1  (32751)-C3  (32756)-C2  (32754)-O21 (32783)    NSTEP1=     0 NSTEP2=     0
R1 = 107.500 R2 = 117.500 R3 = 122.500 R4 = 132.500 RK2 =  50.000 RK3 =   50.000
 Rcurr:  120.905  Rcurr-(R2+R3)/2:    0.905  MIN(Rcurr-R2,Rcurr-R3):    0.000
******
 C1  (32869)-C3  (32874)-C2  (32872)-O21 (32901)    NSTEP1=     0 NSTEP2=     0
R1 = 107.500 R2 = 117.500 R3 = 122.500 R4 = 132.500 RK2 =  50.000 RK3 =   50.000
 Rcurr:  121.374  Rcurr-(R2+R3)/2:    1.374  MIN(Rcurr-R2,Rcurr-R3):    0.000
******
 C1  (32987)-C3  (32992)-C2  (32990)-O21 (33019)    NSTEP1=     0 NSTEP2=     0
R1 = 107.500 R2 = 117.500 R3 = 122.500 R4 = 132.500 RK2 =  50.000 RK3 =   50.000
 Rcurr:  120.129  Rcurr-(R2+R3)/2:    0.129  MIN(Rcurr-R2,Rcurr-R3):    0.000
******
 C1  (33105)-C3  (33110)-C2  (33108)-O21 (33137)    NSTEP1=     0 NSTEP2=     0
R1 = 107.500 R2 = 117.500 R3 = 122.500 R4 = 132.500 RK2 =  50.000 RK3 =   50.000
 Rcurr:  122.485  Rcurr-(R2+R3)/2:    2.485  MIN(Rcurr-R2,Rcurr-R3):    0.000
******
 C1  (33223)-C3  (33228)-C2  (33226)-O21 (33255)    NSTEP1=     0 NSTEP2=     0
R1 = 107.500 R2 = 117.500 R3 = 122.500 R4 = 132.500 RK2 =  50.000 RK3 =   50.000
 Rcurr:  127.442  Rcurr-(R2+R3)/2:    7.442  MIN(Rcurr-R2,Rcurr-R3):    4.942
******
 C1  (33341)-C3  (33346)-C2  (33344)-O21 (33373)    NSTEP1=     0 NSTEP2=     0
R1 = 107.500 R2 = 117.500 R3 = 122.500 R4 = 132.500 RK2 =  50.000 RK3 =   50.000
 Rcurr:  112.714  Rcurr-(R2+R3)/2:    7.286  MIN(Rcurr-R2,Rcurr-R3):    4.786
******
 C1  (33459)-C3  (33464)-C2  (33462)-O21 (33491)    NSTEP1=     0 NSTEP2=     0
R1 = 107.500 R2 = 117.500 R3 = 122.500 R4 = 132.500 RK2 =  50.000 RK3 =   50.000
 Rcurr:  120.745  Rcurr-(R2+R3)/2:    0.745  MIN(Rcurr-R2,Rcurr-R3):    0.000
******
 C1  (33577)-C3  (33582)-C2  (33580)-O21 (33609)    NSTEP1=     0 NSTEP2=     0
R1 = 107.500 R2 = 117.500 R3 = 122.500 R4 = 132.500 RK2 =  50.000 RK3 =   50.000
 Rcurr:  122.374  Rcurr-(R2+R3)/2:    2.374  MIN(Rcurr-R2,Rcurr-R3):    0.000
******
 C1  (33695)-C3  (33700)-C2  (33698)-O21 (33727)    NSTEP1=     0 NSTEP2=     0
R1 = 107.500 R2 = 117.500 R3 = 122.500 R4 = 132.500 RK2 =  50.000 RK3 =   50.000
 Rcurr:  125.397  Rcurr-(R2+R3)/2:    5.397  MIN(Rcurr-R2,Rcurr-R3):    2.897
******
 C1  (33813)-C3  (33818)-C2  (33816)-O21 (33845)    NSTEP1=     0 NSTEP2=     0
R1 = 107.500 R2 = 117.500 R3 = 122.500 R4 = 132.500 RK2 =  50.000 RK3 =   50.000
 Rcurr:  122.531  Rcurr-(R2+R3)/2:    2.531  MIN(Rcurr-R2,Rcurr-R3):    0.031
******
 C1  (33931)-C3  (33936)-C2  (33934)-O21 (33963)    NSTEP1=     0 NSTEP2=     0
R1 = 107.500 R2 = 117.500 R3 = 122.500 R4 = 132.500 RK2 =  50.000 RK3 =   50.000
 Rcurr:  116.829  Rcurr-(R2+R3)/2:    3.171  MIN(Rcurr-R2,Rcurr-R3):    0.671
******
 C1  (34049)-C3  (34054)-C2  (34052)-O21 (34081)    NSTEP1=     0 NSTEP2=     0
R1 = 107.500 R2 = 117.500 R3 = 122.500 R4 = 132.500 RK2 =  50.000 RK3 =   50.000
 Rcurr:  119.278  Rcurr-(R2+R3)/2:    0.722  MIN(Rcurr-R2,Rcurr-R3):    0.000
******
 C1  (34167)-C3  (34172)-C2  (34170)-O21 (34199)    NSTEP1=     0 NSTEP2=     0
R1 = 107.500 R2 = 117.500 R3 = 122.500 R4 = 132.500 RK2 =  50.000 RK3 =   50.000
 Rcurr:  127.506  Rcurr-(R2+R3)/2:    7.506  MIN(Rcurr-R2,Rcurr-R3):    5.006
******
 C1  (34285)-C3  (34290)-C2  (34288)-O21 (34317)    NSTEP1=     0 NSTEP2=     0
R1 = 107.500 R2 = 117.500 R3 = 122.500 R4 = 132.500 RK2 =  50.000 RK3 =   50.000
 Rcurr:  116.843  Rcurr-(R2+R3)/2:    3.157  MIN(Rcurr-R2,Rcurr-R3):    0.657
******
 C1  (34403)-C3  (34408)-C2  (34406)-O21 (34435)    NSTEP1=     0 NSTEP2=     0
R1 = 107.500 R2 = 117.500 R3 = 122.500 R4 = 132.500 RK2 =  50.000 RK3 =   50.000
 Rcurr:  121.706  Rcurr-(R2+R3)/2:    1.706  MIN(Rcurr-R2,Rcurr-R3):    0.000
******
 C1  (34521)-C3  (34526)-C2  (34524)-O21 (34553)    NSTEP1=     0 NSTEP2=     0
R1 = 107.500 R2 = 117.500 R3 = 122.500 R4 = 132.500 RK2 =  50.000 RK3 =   50.000
 Rcurr:  122.596  Rcurr-(R2+R3)/2:    2.596  MIN(Rcurr-R2,Rcurr-R3):    0.096
******
 C1  (34639)-C3  (34644)-C2  (34642)-O21 (34671)    NSTEP1=     0 NSTEP2=     0
R1 = 107.500 R2 = 117.500 R3 = 122.500 R4 = 132.500 RK2 =  50.000 RK3 =   50.000
 Rcurr:  122.559  Rcurr-(R2+R3)/2:    2.559  MIN(Rcurr-R2,Rcurr-R3):    0.059
******
 C1  (34757)-C3  (34762)-C2  (34760)-O21 (34789)    NSTEP1=     0 NSTEP2=     0
R1 = 107.500 R2 = 117.500 R3 = 122.500 R4 = 132.500 RK2 =  50.000 RK3 =   50.000
 Rcurr:  124.870  Rcurr-(R2+R3)/2:    4.870  MIN(Rcurr-R2,Rcurr-R3):    2.370
******
 C1  (34875)-C3  (34880)-C2  (34878)-O21 (34907)    NSTEP1=     0 NSTEP2=     0
R1 = 107.500 R2 = 117.500 R3 = 122.500 R4 = 132.500 RK2 =  50.000 RK3 =   50.000
 Rcurr:  118.059  Rcurr-(R2+R3)/2:    1.941  MIN(Rcurr-R2,Rcurr-R3):    0.000
******
 C1  (34993)-C3  (34998)-C2  (34996)-O21 (35025)    NSTEP1=     0 NSTEP2=     0
R1 = 107.500 R2 = 117.500 R3 = 122.500 R4 = 132.500 RK2 =  50.000 RK3 =   50.000
 Rcurr:  113.395  Rcurr-(R2+R3)/2:    6.605  MIN(Rcurr-R2,Rcurr-R3):    4.105
******
 C1  (35111)-C3  (35116)-C2  (35114)-O21 (35143)    NSTEP1=     0 NSTEP2=     0
R1 = 107.500 R2 = 117.500 R3 = 122.500 R4 = 132.500 RK2 =  50.000 RK3 =   50.000
 Rcurr:  118.147  Rcurr-(R2+R3)/2:    1.853  MIN(Rcurr-R2,Rcurr-R3):    0.000
******
 C1  (35229)-C3  (35234)-C2  (35232)-O21 (35261)    NSTEP1=     0 NSTEP2=     0
R1 = 107.500 R2 = 117.500 R3 = 122.500 R4 = 132.500 RK2 =  50.000 RK3 =   50.000
 Rcurr:  117.350  Rcurr-(R2+R3)/2:    2.650  MIN(Rcurr-R2,Rcurr-R3):    0.150
******
 C1  (35347)-C3  (35352)-C2  (35350)-O21 (35379)    NSTEP1=     0 NSTEP2=     0
R1 = 107.500 R2 = 117.500 R3 = 122.500 R4 = 132.500 RK2 =  50.000 RK3 =   50.000
 Rcurr:  121.521  Rcurr-(R2+R3)/2:    1.521  MIN(Rcurr-R2,Rcurr-R3):    0.000
******
 C1  (35465)-C3  (35470)-C2  (35468)-O21 (35497)    NSTEP1=     0 NSTEP2=     0
R1 = 107.500 R2 = 117.500 R3 = 122.500 R4 = 132.500 RK2 =  50.000 RK3 =   50.000
 Rcurr:  122.584  Rcurr-(R2+R3)/2:    2.584  MIN(Rcurr-R2,Rcurr-R3):    0.084
******
 C1  (35583)-C3  (35588)-C2  (35586)-O21 (35615)    NSTEP1=     0 NSTEP2=     0
R1 = 107.500 R2 = 117.500 R3 = 122.500 R4 = 132.500 RK2 =  50.000 RK3 =   50.000
 Rcurr:  123.066  Rcurr-(R2+R3)/2:    3.066  MIN(Rcurr-R2,Rcurr-R3):    0.566
******
 C1  (35701)-C3  (35706)-C2  (35704)-O21 (35733)    NSTEP1=     0 NSTEP2=     0
R1 = 107.500 R2 = 117.500 R3 = 122.500 R4 = 132.500 RK2 =  50.000 RK3 =   50.000
 Rcurr:  126.050  Rcurr-(R2+R3)/2:    6.050  MIN(Rcurr-R2,Rcurr-R3):    3.550
******
 C1  (35819)-C3  (35824)-C2  (35822)-O21 (35851)    NSTEP1=     0 NSTEP2=     0
R1 = 107.500 R2 = 117.500 R3 = 122.500 R4 = 132.500 RK2 =  50.000 RK3 =   50.000
 Rcurr:  117.137  Rcurr-(R2+R3)/2:    2.863  MIN(Rcurr-R2,Rcurr-R3):    0.363
******
 C1  (35937)-C3  (35942)-C2  (35940)-O21 (35969)    NSTEP1=     0 NSTEP2=     0
R1 = 107.500 R2 = 117.500 R3 = 122.500 R4 = 132.500 RK2 =  50.000 RK3 =   50.000
 Rcurr:  130.409  Rcurr-(R2+R3)/2:   10.409  MIN(Rcurr-R2,Rcurr-R3):    7.909
******
 C1  (36055)-C3  (36060)-C2  (36058)-O21 (36087)    NSTEP1=     0 NSTEP2=     0
R1 = 107.500 R2 = 117.500 R3 = 122.500 R4 = 132.500 RK2 =  50.000 RK3 =   50.000
 Rcurr:  120.277  Rcurr-(R2+R3)/2:    0.277  MIN(Rcurr-R2,Rcurr-R3):    0.000
******
 C1  (36173)-C3  (36178)-C2  (36176)-O21 (36205)    NSTEP1=     0 NSTEP2=     0
R1 = 107.500 R2 = 117.500 R3 = 122.500 R4 = 132.500 RK2 =  50.000 RK3 =   50.000
 Rcurr:  123.880  Rcurr-(R2+R3)/2:    3.880  MIN(Rcurr-R2,Rcurr-R3):    1.380
******
 C1  (36291)-C3  (36296)-C2  (36294)-O21 (36323)    NSTEP1=     0 NSTEP2=     0
R1 = 107.500 R2 = 117.500 R3 = 122.500 R4 = 132.500 RK2 =  50.000 RK3 =   50.000
 Rcurr:  124.904  Rcurr-(R2+R3)/2:    4.904  MIN(Rcurr-R2,Rcurr-R3):    2.404
******
 C1  (36409)-C3  (36414)-C2  (36412)-O21 (36441)    NSTEP1=     0 NSTEP2=     0
R1 = 107.500 R2 = 117.500 R3 = 122.500 R4 = 132.500 RK2 =  50.000 RK3 =   50.000
 Rcurr:  116.666  Rcurr-(R2+R3)/2:    3.334  MIN(Rcurr-R2,Rcurr-R3):    0.834
******
 C1  (36527)-C3  (36532)-C2  (36530)-O21 (36559)    NSTEP1=     0 NSTEP2=     0
R1 = 107.500 R2 = 117.500 R3 = 122.500 R4 = 132.500 RK2 =  50.000 RK3 =   50.000
 Rcurr:  114.722  Rcurr-(R2+R3)/2:    5.278  MIN(Rcurr-R2,Rcurr-R3):    2.778
******
 C1  (36645)-C3  (36650)-C2  (36648)-O21 (36677)    NSTEP1=     0 NSTEP2=     0
R1 = 107.500 R2 = 117.500 R3 = 122.500 R4 = 132.500 RK2 =  50.000 RK3 =   50.000
 Rcurr:  125.176  Rcurr-(R2+R3)/2:    5.176  MIN(Rcurr-R2,Rcurr-R3):    2.676
******
 C1  (36763)-C3  (36768)-C2  (36766)-O21 (36795)    NSTEP1=     0 NSTEP2=     0
R1 = 107.500 R2 = 117.500 R3 = 122.500 R4 = 132.500 RK2 =  50.000 RK3 =   50.000
 Rcurr:  122.400  Rcurr-(R2+R3)/2:    2.400  MIN(Rcurr-R2,Rcurr-R3):    0.000
******
 C1  (36881)-C3  (36886)-C2  (36884)-O21 (36913)    NSTEP1=     0 NSTEP2=     0
R1 = 107.500 R2 = 117.500 R3 = 122.500 R4 = 132.500 RK2 =  50.000 RK3 =   50.000
 Rcurr:  119.945  Rcurr-(R2+R3)/2:    0.055  MIN(Rcurr-R2,Rcurr-R3):    0.000
******
 C1  (36999)-C3  (37004)-C2  (37002)-O21 (37031)    NSTEP1=     0 NSTEP2=     0
R1 = 107.500 R2 = 117.500 R3 = 122.500 R4 = 132.500 RK2 =  50.000 RK3 =   50.000
 Rcurr:  125.388  Rcurr-(R2+R3)/2:    5.388  MIN(Rcurr-R2,Rcurr-R3):    2.888
******
 C1  (37117)-C3  (37122)-C2  (37120)-O21 (37149)    NSTEP1=     0 NSTEP2=     0
R1 = 107.500 R2 = 117.500 R3 = 122.500 R4 = 132.500 RK2 =  50.000 RK3 =   50.000
 Rcurr:  123.416  Rcurr-(R2+R3)/2:    3.416  MIN(Rcurr-R2,Rcurr-R3):    0.916
******
 C1  (37235)-C3  (37240)-C2  (37238)-O21 (37267)    NSTEP1=     0 NSTEP2=     0
R1 = 107.500 R2 = 117.500 R3 = 122.500 R4 = 132.500 RK2 =  50.000 RK3 =   50.000
 Rcurr:  113.318  Rcurr-(R2+R3)/2:    6.682  MIN(Rcurr-R2,Rcurr-R3):    4.182
******
 C1  (37353)-C3  (37358)-C2  (37356)-O21 (37385)    NSTEP1=     0 NSTEP2=     0
R1 = 107.500 R2 = 117.500 R3 = 122.500 R4 = 132.500 RK2 =  50.000 RK3 =   50.000
 Rcurr:  119.854  Rcurr-(R2+R3)/2:    0.146  MIN(Rcurr-R2,Rcurr-R3):    0.000
                       Number of restraints read =   276

                  Done reading weight changes/NMR restraints


 
 Number of triangulated 3-point waters found:    24310

     Sum of charges from parm topology file =   0.00027218
     Forcing neutrality...

| Dynamic Memory, Types Used:
| Reals             4736477
| Integers          6802452

| Nonbonded Pairs Initial Allocation:    25194912

| GPU memory information (estimate):
| KB of GPU memory in use:    724231
| KB of CPU memory in use:    180022

--------------------------------------------------------------------------------
   4.  RESULTS
--------------------------------------------------------------------------------


 NSTEP =     1000   TIME(PS) =     377.000  TEMP(K) =   343.05  PRESS =  -149.4
 Etot   =   -213183.9586  EKtot   =     80516.9453  EPtot      =   -293700.9040
 BOND   =      5687.9972  ANGLE   =     21236.9609  DIHED      =     13580.6464
 1-4 NB =      4981.7844  1-4 EEL =    -80555.7699  VDWAALS    =     18053.2209
 EELEC  =   -281544.7226  EHBOND  =         0.0000  RESTRAINT  =      4858.9787
 EAMBER (non-restraint)  =   -298559.8826
 EKCMT  =     25400.4017  VIRIAL  =     29098.0387  VOLUME     =   1146342.9011
                                                    SURFTEN    =       -59.3491
                                                    Density    =         0.9603
 ------------------------------------------------------------------------------

 NMR restraints: Bond =    0.000   Angle =     0.000   Torsion =    19.312
===============================================================================

 NSTEP =     2000   TIME(PS) =     379.000  TEMP(K) =   316.83  PRESS =  -118.4
 Etot   =   -229433.6061  EKtot   =     74362.6641  EPtot      =   -303796.2702
 BOND   =      5304.8920  ANGLE   =     19968.7362  DIHED      =     13022.0848
 1-4 NB =      4808.4159  1-4 EEL =    -80490.5815  VDWAALS    =     18043.7277
 EELEC  =   -285848.5494  EHBOND  =         0.0000  RESTRAINT  =      1395.0042
 EAMBER (non-restraint)  =   -305191.2744
 EKCMT  =     23427.9310  VIRIAL  =     26307.8628  VOLUME     =   1126785.0214
                                                    SURFTEN    =       -26.0062
                                                    Density    =         0.9770
 ------------------------------------------------------------------------------

 NMR restraints: Bond =    0.000   Angle =     0.000   Torsion =    19.710
===============================================================================

 NSTEP =     3000   TIME(PS) =     381.000  TEMP(K) =   311.66  PRESS =  -121.1
 Etot   =   -233865.2388  EKtot   =     73148.2031  EPtot      =   -307013.4420
 BOND   =      5278.3167  ANGLE   =     19617.5066  DIHED      =     12862.3221
 1-4 NB =      4817.3970  1-4 EEL =    -80526.8159  VDWAALS    =     17967.8959
 EELEC  =   -288084.5361  EHBOND  =         0.0000  RESTRAINT  =      1054.4718
 EAMBER (non-restraint)  =   -308067.9137
 EKCMT  =     23159.2340  VIRIAL  =     26063.3811  VOLUME     =   1110609.3465
                                                    SURFTEN    =        17.8808
                                                    Density    =         0.9912
 ------------------------------------------------------------------------------

 NMR restraints: Bond =    0.000   Angle =     0.000   Torsion =    18.723
===============================================================================

 NSTEP =     4000   TIME(PS) =     383.000  TEMP(K) =   310.56  PRESS =    -4.5
 Etot   =   -234477.4731  EKtot   =     72889.2734  EPtot      =   -307366.7465
 BOND   =      5254.6868  ANGLE   =     19777.6912  DIHED      =     12880.0555
 1-4 NB =      4817.4171  1-4 EEL =    -80436.5876  VDWAALS    =     17756.2950
 EELEC  =   -288379.3098  EHBOND  =         0.0000  RESTRAINT  =       963.0052
 EAMBER (non-restraint)  =   -308329.7518
 EKCMT  =     23141.2074  VIRIAL  =     23248.7880  VOLUME     =   1101173.0882
                                                    SURFTEN    =        -7.4595
                                                    Density    =         0.9997
 ------------------------------------------------------------------------------

 NMR restraints: Bond =    0.000   Angle =     0.000   Torsion =    17.843
===============================================================================

 NSTEP =     5000   TIME(PS) =     385.000  TEMP(K) =   311.16  PRESS =   -83.4
 Etot   =   -236084.5136  EKtot   =     73032.1172  EPtot      =   -309116.6308
 BOND   =      5216.4033  ANGLE   =     19748.8241  DIHED      =     12765.6556
 1-4 NB =      4814.4480  1-4 EEL =    -80550.3279  VDWAALS    =     17974.9141
 EELEC  =   -289998.6289  EHBOND  =         0.0000  RESTRAINT  =       912.0809
 EAMBER (non-restraint)  =   -310028.7117
 EKCMT  =     23151.7479  VIRIAL  =     25120.5816  VOLUME     =   1093682.9478
                                                    SURFTEN    =      -121.8226
                                                    Density    =         1.0065
 ------------------------------------------------------------------------------

 NMR restraints: Bond =    0.000   Angle =     0.000   Torsion =    21.966
===============================================================================

 NSTEP =     6000   TIME(PS) =     387.000  TEMP(K) =   309.48  PRESS =  -157.5
 Etot   =   -236459.1299  EKtot   =     72637.8828  EPtot      =   -309097.0127
 BOND   =      5187.5666  ANGLE   =     19815.1459  DIHED      =     12775.9412
 1-4 NB =      4812.8860  1-4 EEL =    -80468.4379  VDWAALS    =     17910.6794
 EELEC  =   -290047.5822  EHBOND  =         0.0000  RESTRAINT  =       916.7883
 EAMBER (non-restraint)  =   -310013.8010
 EKCMT  =     22752.8346  VIRIAL  =     26460.5383  VOLUME     =   1090071.2704
                                                    SURFTEN    =      -170.6016
                                                    Density    =         1.0099
 ------------------------------------------------------------------------------

 NMR restraints: Bond =    0.000   Angle =     0.000   Torsion =    19.700
===============================================================================

 NSTEP =     7000   TIME(PS) =     389.000  TEMP(K) =   310.36  PRESS =     9.9
 Etot   =   -237026.7894  EKtot   =     72844.0078  EPtot      =   -309870.7972
 BOND   =      5148.2593  ANGLE   =     19693.2776  DIHED      =     12772.2308
 1-4 NB =      4833.5132  1-4 EEL =    -80359.2423  VDWAALS    =     17910.0812
 EELEC  =   -290725.8834  EHBOND  =         0.0000  RESTRAINT  =       856.9664
 EAMBER (non-restraint)  =   -310727.7636
 EKCMT  =     22967.6378  VIRIAL  =     22734.1306  VOLUME     =   1089125.6643
                                                    SURFTEN    =      -115.9525
                                                    Density    =         1.0107
 ------------------------------------------------------------------------------

 NMR restraints: Bond =    0.000   Angle =     0.000   Torsion =    16.369
===============================================================================

 NSTEP =     8000   TIME(PS) =     391.000  TEMP(K) =   311.62  PRESS =   104.0
 Etot   =   -236610.3712  EKtot   =     73139.6719  EPtot      =   -309750.0431
 BOND   =      5172.2374  ANGLE   =     19500.9045  DIHED      =     12809.4091
 1-4 NB =      4824.7691  1-4 EEL =    -80418.7552  VDWAALS    =     18137.2335
 EELEC  =   -290653.9698  EHBOND  =         0.0000  RESTRAINT  =       878.1284
 EAMBER (non-restraint)  =   -310628.1714
 EKCMT  =     23156.0684  VIRIAL  =     20710.4876  VOLUME     =   1089023.7043
                                                    SURFTEN    =       102.3477
                                                    Density    =         1.0108
 ------------------------------------------------------------------------------

 NMR restraints: Bond =    0.000   Angle =     0.000   Torsion =    20.110
===============================================================================

 NSTEP =     9000   TIME(PS) =     393.000  TEMP(K) =   311.72  PRESS =     1.4
 Etot   =   -236654.3400  EKtot   =     73162.1328  EPtot      =   -309816.4728
 BOND   =      5172.1572  ANGLE   =     19641.1824  DIHED      =     12881.0099
 1-4 NB =      4829.0317  1-4 EEL =    -80415.1223  VDWAALS    =     18268.9187
 EELEC  =   -291011.3503  EHBOND  =         0.0000  RESTRAINT  =       817.7000
 EAMBER (non-restraint)  =   -310634.1728
 EKCMT  =     23096.8360  VIRIAL  =     23063.5365  VOLUME     =   1087166.4233
                                                    SURFTEN    =         2.5066
                                                    Density    =         1.0126
 ------------------------------------------------------------------------------

 NMR restraints: Bond =    0.000   Angle =     0.000   Torsion =    21.293
===============================================================================

 NSTEP =    10000   TIME(PS) =     395.000  TEMP(K) =   310.31  PRESS =   -11.4
 Etot   =   -237270.6732  EKtot   =     72831.2891  EPtot      =   -310101.9622
 BOND   =      5180.3753  ANGLE   =     19557.2608  DIHED      =     12762.0182
 1-4 NB =      4813.9377  1-4 EEL =    -80374.5113  VDWAALS    =     18012.0618
 EELEC  =   -290914.0557  EHBOND  =         0.0000  RESTRAINT  =       860.9510
 EAMBER (non-restraint)  =   -310962.9132
 EKCMT  =     22804.6182  VIRIAL  =     23072.4361  VOLUME     =   1086249.7479
                                                    SURFTEN    =       -44.1055
                                                    Density    =         1.0134
 ------------------------------------------------------------------------------

 NMR restraints: Bond =    0.000   Angle =     0.000   Torsion =    17.632
===============================================================================

 NSTEP =    11000   TIME(PS) =     397.000  TEMP(K) =   309.40  PRESS =     4.1
 Etot   =   -237544.2782  EKtot   =     72617.6484  EPtot      =   -310161.9266
 BOND   =      5253.1759  ANGLE   =     19428.4442  DIHED      =     12840.4097
 1-4 NB =      4822.9747  1-4 EEL =    -80310.5568  VDWAALS    =     18099.9147
 EELEC  =   -291170.8985  EHBOND  =         0.0000  RESTRAINT  =       874.6094
 EAMBER (non-restraint)  =   -311036.5360
 EKCMT  =     22940.0645  VIRIAL  =     22843.2284  VOLUME     =   1085317.4250
                                                    SURFTEN    =       -20.4128
                                                    Density    =         1.0143
 ------------------------------------------------------------------------------

 NMR restraints: Bond =    0.000   Angle =     0.000   Torsion =    17.837
===============================================================================

 NSTEP =    12000   TIME(PS) =     399.000  TEMP(K) =   310.37  PRESS =    84.2
 Etot   =   -237046.5839  EKtot   =     72845.4375  EPtot      =   -309892.0214
 BOND   =      5194.2165  ANGLE   =     19461.3432  DIHED      =     12760.1158
 1-4 NB =      4839.0844  1-4 EEL =    -80477.6574  VDWAALS    =     18403.6085
 EELEC  =   -290927.9169  EHBOND  =         0.0000  RESTRAINT  =       855.1844
 EAMBER (non-restraint)  =   -310747.2058
 EKCMT  =     23125.7561  VIRIAL  =     21150.5951  VOLUME     =   1087013.4274
                                                    SURFTEN    =        76.4444
                                                    Density    =         1.0127
 ------------------------------------------------------------------------------

 NMR restraints: Bond =    0.000   Angle =     0.000   Torsion =    16.654
===============================================================================

 NSTEP =    13000   TIME(PS) =     401.000  TEMP(K) =   309.29  PRESS =    86.8
 Etot   =   -237079.3252  EKtot   =     72591.3281  EPtot      =   -309670.6533
 BOND   =      5184.1635  ANGLE   =     19807.1308  DIHED      =     12637.0786
 1-4 NB =      4806.4625  1-4 EEL =    -80282.4138  VDWAALS    =     18483.1747
 EELEC  =   -291159.8496  EHBOND  =         0.0000  RESTRAINT  =       853.6000
 EAMBER (non-restraint)  =   -310524.2534
 EKCMT  =     22975.2898  VIRIAL  =     20939.5375  VOLUME     =   1086437.2164
                                                    SURFTEN    =        87.5242
                                                    Density    =         1.0132
 ------------------------------------------------------------------------------

 NMR restraints: Bond =    0.000   Angle =     0.000   Torsion =    24.925
===============================================================================

 NSTEP =    14000   TIME(PS) =     403.000  TEMP(K) =   310.42  PRESS =    24.7
 Etot   =   -237446.9204  EKtot   =     72857.3203  EPtot      =   -310304.2407
 BOND   =      5209.1054  ANGLE   =     19818.1717  DIHED      =     12804.9194
 1-4 NB =      4802.7738  1-4 EEL =    -80419.4834  VDWAALS    =     18567.2510
 EELEC  =   -291947.7644  EHBOND  =         0.0000  RESTRAINT  =       860.7858
 EAMBER (non-restraint)  =   -311165.0265
 EKCMT  =     22959.5936  VIRIAL  =     22380.6476  VOLUME     =   1087320.2495
                                                    SURFTEN    =      -147.9658
                                                    Density    =         1.0124
 ------------------------------------------------------------------------------

 NMR restraints: Bond =    0.000   Angle =     0.000   Torsion =    19.188
===============================================================================

 NSTEP =    15000   TIME(PS) =     405.000  TEMP(K) =   310.00  PRESS =   -40.6
 Etot   =   -237381.0963  EKtot   =     72759.4766  EPtot      =   -310140.5728
 BOND   =      5309.0338  ANGLE   =     19432.4760  DIHED      =     12685.0774
 1-4 NB =      4803.5098  1-4 EEL =    -80403.6242  VDWAALS    =     18246.3257
 EELEC  =   -291092.9260  EHBOND  =         0.0000  RESTRAINT  =       879.5547
 EAMBER (non-restraint)  =   -311020.1275
 EKCMT  =     23075.7493  VIRIAL  =     24028.7787  VOLUME     =   1086129.0657
                                                    SURFTEN    =      -150.6539
                                                    Density    =         1.0135
 ------------------------------------------------------------------------------

 NMR restraints: Bond =    0.000   Angle =     0.000   Torsion =    19.423
===============================================================================

 NSTEP =    16000   TIME(PS) =     407.000  TEMP(K) =   309.40  PRESS =    56.0
 Etot   =   -237527.3145  EKtot   =     72618.5938  EPtot      =   -310145.9082
 BOND   =      5250.3080  ANGLE   =     19480.7600  DIHED      =     12701.7944
 1-4 NB =      4805.8443  1-4 EEL =    -80373.5217  VDWAALS    =     18174.2577
 EELEC  =   -291020.6696  EHBOND  =         0.0000  RESTRAINT  =       835.3187
 EAMBER (non-restraint)  =   -310981.2269
 EKCMT  =     22828.3669  VIRIAL  =     21515.4149  VOLUME     =   1086343.3908
                                                    SURFTEN    =        44.9566
                                                    Density    =         1.0133
 ------------------------------------------------------------------------------

 NMR restraints: Bond =    0.000   Angle =     0.000   Torsion =    18.792
===============================================================================

 NSTEP =    17000   TIME(PS) =     409.000  TEMP(K) =   310.66  PRESS =    16.9
 Etot   =   -237233.7049  EKtot   =     72914.8047  EPtot      =   -310148.5096
 BOND   =      5220.9335  ANGLE   =     19596.9800  DIHED      =     12761.5136
 1-4 NB =      4812.7785  1-4 EEL =    -80294.1399  VDWAALS    =     18310.6139
 EELEC  =   -291444.3438  EHBOND  =         0.0000  RESTRAINT  =       887.1544
 EAMBER (non-restraint)  =   -311035.6640
 EKCMT  =     23079.4769  VIRIAL  =     22683.1807  VOLUME     =   1085965.5069
                                                    SURFTEN    =        67.2408
                                                    Density    =         1.0137
 ------------------------------------------------------------------------------

 NMR restraints: Bond =    0.000   Angle =     0.000   Torsion =    18.640
===============================================================================

 NSTEP =    18000   TIME(PS) =     411.000  TEMP(K) =   309.86  PRESS =   -21.0
 Etot   =   -237585.6922  EKtot   =     72725.1250  EPtot      =   -310310.8172
 BOND   =      5236.5517  ANGLE   =     19424.7238  DIHED      =     12672.2309
 1-4 NB =      4803.5413  1-4 EEL =    -80447.0179  VDWAALS    =     17940.9300
 EELEC  =   -290790.0496  EHBOND  =         0.0000  RESTRAINT  =       848.2726
 EAMBER (non-restraint)  =   -311159.0898
 EKCMT  =     23016.6626  VIRIAL  =     23507.6466  VOLUME     =   1085410.7182
                                                    SURFTEN    =       122.3800
                                                    Density    =         1.0142
 ------------------------------------------------------------------------------

 NMR restraints: Bond =    0.000   Angle =     0.000   Torsion =    14.488
===============================================================================

 NSTEP =    19000   TIME(PS) =     413.000  TEMP(K) =   308.67  PRESS =   108.0
 Etot   =   -237908.4550  EKtot   =     72447.0156  EPtot      =   -310355.4706
 BOND   =      5184.0219  ANGLE   =     19464.7199  DIHED      =     12736.0424
 1-4 NB =      4862.4255  1-4 EEL =    -80438.1851  VDWAALS    =     18509.8603
 EELEC  =   -291504.8412  EHBOND  =         0.0000  RESTRAINT  =       830.4858
 EAMBER (non-restraint)  =   -311185.9564
 EKCMT  =     22738.8244  VIRIAL  =     20205.2049  VOLUME     =   1086636.7731
                                                    SURFTEN    =         7.9068
                                                    Density    =         1.0131
 ------------------------------------------------------------------------------

 NMR restraints: Bond =    0.000   Angle =     0.000   Torsion =    14.139
===============================================================================

 NSTEP =    20000   TIME(PS) =     415.000  TEMP(K) =   309.68  PRESS =   -50.4
 Etot   =   -238094.5270  EKtot   =     72684.4531  EPtot      =   -310778.9801
 BOND   =      5232.1437  ANGLE   =     19429.5748  DIHED      =     12634.2058
 1-4 NB =      4815.4378  1-4 EEL =    -80449.6615  VDWAALS    =     17981.4558
 EELEC  =   -291249.0361  EHBOND  =         0.0000  RESTRAINT  =       826.8995
 EAMBER (non-restraint)  =   -311605.8796
 EKCMT  =     22856.3984  VIRIAL  =     24036.5900  VOLUME     =   1085226.7382
                                                    SURFTEN    =       -85.7986
                                                    Density    =         1.0144
 ------------------------------------------------------------------------------

 NMR restraints: Bond =    0.000   Angle =     0.000   Torsion =    22.389
===============================================================================

 NSTEP =    21000   TIME(PS) =     417.000  TEMP(K) =   310.68  PRESS =   -92.2
 Etot   =   -237210.7848  EKtot   =     72919.0156  EPtot      =   -310129.8004
 BOND   =      5161.9337  ANGLE   =     19645.3970  DIHED      =     12719.5183
 1-4 NB =      4822.3507  1-4 EEL =    -80349.4089  VDWAALS    =     18108.2607
 EELEC  =   -291089.1573  EHBOND  =         0.0000  RESTRAINT  =       851.3054
 EAMBER (non-restraint)  =   -310981.1058
 EKCMT  =     22988.2638  VIRIAL  =     25151.0765  VOLUME     =   1086213.9923
                                                    SURFTEN    =      -181.1981
                                                    Density    =         1.0135
 ------------------------------------------------------------------------------

 NMR restraints: Bond =    0.000   Angle =     0.000   Torsion =    17.307
===============================================================================

 NSTEP =    22000   TIME(PS) =     419.000  TEMP(K) =   310.07  PRESS =   -94.7
 Etot   =   -237302.2593  EKtot   =     72776.1641  EPtot      =   -310078.4233
 BOND   =      5196.6567  ANGLE   =     19560.7237  DIHED      =     12676.2831
 1-4 NB =      4839.7525  1-4 EEL =    -80462.4284  VDWAALS    =     17885.7266
 EELEC  =   -290606.4481  EHBOND  =         0.0000  RESTRAINT  =       831.3107
 EAMBER (non-restraint)  =   -310909.7340
 EKCMT  =     22900.5652  VIRIAL  =     25121.7615  VOLUME     =   1086791.0925
                                                    SURFTEN    =       -92.0299
                                                    Density    =         1.0129
 ------------------------------------------------------------------------------

 NMR restraints: Bond =    0.000   Angle =     0.000   Torsion =    15.338
===============================================================================

 NSTEP =    23000   TIME(PS) =     421.000  TEMP(K) =   310.42  PRESS =    23.5
 Etot   =   -236650.6076  EKtot   =     72856.7266  EPtot      =   -309507.3341
 BOND   =      5284.6613  ANGLE   =     19742.7335  DIHED      =     12678.7802
 1-4 NB =      4805.8042  1-4 EEL =    -80405.3173  VDWAALS    =     18068.1877
 EELEC  =   -290532.7182  EHBOND  =         0.0000  RESTRAINT  =       850.5344
 EAMBER (non-restraint)  =   -310357.8685
 EKCMT  =     22867.9990  VIRIAL  =     22316.2964  VOLUME     =   1086800.4565
                                                    SURFTEN    =        26.5797
                                                    Density    =         1.0129
 ------------------------------------------------------------------------------

 NMR restraints: Bond =    0.000   Angle =     0.000   Torsion =    21.596
===============================================================================

 NSTEP =    24000   TIME(PS) =     423.000  TEMP(K) =   309.25  PRESS =    12.3
 Etot   =   -238009.9578  EKtot   =     72583.0625  EPtot      =   -310593.0203
 BOND   =      5172.1743  ANGLE   =     19530.4962  DIHED      =     12750.1359
 1-4 NB =      4754.2705  1-4 EEL =    -80460.4394  VDWAALS    =     18336.1699
 EELEC  =   -291503.4386  EHBOND  =         0.0000  RESTRAINT  =       827.6107
 EAMBER (non-restraint)  =   -311420.6311
 EKCMT  =     22832.0143  VIRIAL  =     22542.3798  VOLUME     =   1086662.8453
                                                    SURFTEN    =        86.0519
                                                    Density    =         1.0130
 ------------------------------------------------------------------------------

 NMR restraints: Bond =    0.000   Angle =     0.000   Torsion =    19.419
===============================================================================

 NSTEP =    25000   TIME(PS) =     425.000  TEMP(K) =   309.72  PRESS =   -37.1
 Etot   =   -237669.9148  EKtot   =     72693.1953  EPtot      =   -310363.1101
 BOND   =      5070.8791  ANGLE   =     19715.2694  DIHED      =     12652.2619
 1-4 NB =      4845.1786  1-4 EEL =    -80442.9988  VDWAALS    =     18037.5458
 EELEC  =   -291078.5368  EHBOND  =         0.0000  RESTRAINT  =       837.2906
 EAMBER (non-restraint)  =   -311200.4007
 EKCMT  =     22905.9308  VIRIAL  =     23775.0832  VOLUME     =   1084976.1792
                                                    SURFTEN    =        25.4979
                                                    Density    =         1.0146
 ------------------------------------------------------------------------------

 NMR restraints: Bond =    0.000   Angle =     0.000   Torsion =    19.950
===============================================================================

 NSTEP =    26000   TIME(PS) =     427.000  TEMP(K) =   310.21  PRESS =    25.2
 Etot   =   -237550.0592  EKtot   =     72807.5781  EPtot      =   -310357.6373
 BOND   =      5294.7702  ANGLE   =     19649.2509  DIHED      =     12784.7505
 1-4 NB =      4796.2522  1-4 EEL =    -80505.2095  VDWAALS    =     18074.5478
 EELEC  =   -291331.8619  EHBOND  =         0.0000  RESTRAINT  =       879.8625
 EAMBER (non-restraint)  =   -311237.4998
 EKCMT  =     23060.0739  VIRIAL  =     22471.1213  VOLUME     =   1084016.6903
                                                    SURFTEN    =        -9.3061
                                                    Density    =         1.0155
 ------------------------------------------------------------------------------

 NMR restraints: Bond =    0.000   Angle =     0.000   Torsion =    20.967
===============================================================================

 NSTEP =    27000   TIME(PS) =     429.000  TEMP(K) =   310.51  PRESS =    58.6
 Etot   =   -237166.6730  EKtot   =     72878.1172  EPtot      =   -310044.7902
 BOND   =      5039.8576  ANGLE   =     19387.9629  DIHED      =     12710.3444
 1-4 NB =      4783.9161  1-4 EEL =    -80347.4856  VDWAALS    =     18033.1945
 EELEC  =   -290493.5031  EHBOND  =         0.0000  RESTRAINT  =       840.9231
 EAMBER (non-restraint)  =   -310885.7133
 EKCMT  =     22928.1357  VIRIAL  =     21556.8706  VOLUME     =   1083853.1696
                                                    SURFTEN    =        86.7101
                                                    Density    =         1.0157
 ------------------------------------------------------------------------------

 NMR restraints: Bond =    0.000   Angle =     0.000   Torsion =    14.275
===============================================================================

 NSTEP =    28000   TIME(PS) =     431.000  TEMP(K) =   310.45  PRESS =   -37.0
 Etot   =   -237235.4054  EKtot   =     72864.9062  EPtot      =   -310100.3117
 BOND   =      5280.9088  ANGLE   =     19662.0875  DIHED      =     12729.2226
 1-4 NB =      4845.6983  1-4 EEL =    -80547.0166  VDWAALS    =     18096.6049
 EELEC  =   -291011.4900  EHBOND  =         0.0000  RESTRAINT  =       843.6728
 EAMBER (non-restraint)  =   -310943.9844
 EKCMT  =     22916.5698  VIRIAL  =     23783.1390  VOLUME     =   1083718.6222
                                                    SURFTEN    =        47.5203
                                                    Density    =         1.0158
 ------------------------------------------------------------------------------

 NMR restraints: Bond =    0.000   Angle =     0.000   Torsion =    18.774
===============================================================================

 NSTEP =    29000   TIME(PS) =     433.000  TEMP(K) =   309.78  PRESS =   -69.0
 Etot   =   -237605.8285  EKtot   =     72708.4297  EPtot      =   -310314.2582
 BOND   =      5242.1599  ANGLE   =     19493.1447  DIHED      =     12744.0751
 1-4 NB =      4817.1907  1-4 EEL =    -80375.4719  VDWAALS    =     17659.9734
 EELEC  =   -290740.3788  EHBOND  =         0.0000  RESTRAINT  =       845.0487
 EAMBER (non-restraint)  =   -311159.3069
 EKCMT  =     22918.9168  VIRIAL  =     24533.3025  VOLUME     =   1084364.2305
                                                    SURFTEN    =       107.8550
                                                    Density    =         1.0152
 ------------------------------------------------------------------------------

 NMR restraints: Bond =    0.000   Angle =     0.000   Torsion =    18.177
===============================================================================

 NSTEP =    30000   TIME(PS) =     435.000  TEMP(K) =   310.13  PRESS =   -41.3
 Etot   =   -237192.3359  EKtot   =     72789.6172  EPtot      =   -309981.9531
 BOND   =      5208.0599  ANGLE   =     19441.6877  DIHED      =     12735.0391
 1-4 NB =      4840.9713  1-4 EEL =    -80379.5452  VDWAALS    =     17591.4713
 EELEC  =   -290308.7106  EHBOND  =         0.0000  RESTRAINT  =       889.0733
 EAMBER (non-restraint)  =   -310871.0264
 EKCMT  =     22968.8118  VIRIAL  =     23936.8002  VOLUME     =   1084340.6301
                                                    SURFTEN    =       -52.2593
                                                    Density    =         1.0152
 ------------------------------------------------------------------------------

 NMR restraints: Bond =    0.000   Angle =     0.000   Torsion =    21.487
===============================================================================

 NSTEP =    31000   TIME(PS) =     437.000  TEMP(K) =   310.83  PRESS =    15.9
 Etot   =   -237651.6858  EKtot   =     72953.7109  EPtot      =   -310605.3968
 BOND   =      5093.8584  ANGLE   =     19458.0103  DIHED      =     12714.5890
 1-4 NB =      4870.2716  1-4 EEL =    -80305.2208  VDWAALS    =     18284.5504
 EELEC  =   -291563.3263  EHBOND  =         0.0000  RESTRAINT  =       841.8706
 EAMBER (non-restraint)  =   -311447.2674
 EKCMT  =     23078.4597  VIRIAL  =     22705.4085  VOLUME     =   1085147.9167
                                                    SURFTEN    =       175.7079
                                                    Density    =         1.0144
 ------------------------------------------------------------------------------

 NMR restraints: Bond =    0.000   Angle =     0.000   Torsion =    15.078
===============================================================================

 NSTEP =    32000   TIME(PS) =     439.000  TEMP(K) =   308.37  PRESS =   -93.0
 Etot   =   -238031.9787  EKtot   =     72375.2969  EPtot      =   -310407.2756
 BOND   =      5244.5373  ANGLE   =     19599.0198  DIHED      =     12679.3501
 1-4 NB =      4802.1203  1-4 EEL =    -80477.9166  VDWAALS    =     17471.8937
 EELEC  =   -290605.0030  EHBOND  =         0.0000  RESTRAINT  =       878.7229
 EAMBER (non-restraint)  =   -311285.9985
 EKCMT  =     22803.4704  VIRIAL  =     24982.3291  VOLUME     =   1084555.4898
                                                    SURFTEN    =        84.5069
                                                    Density    =         1.0150
 ------------------------------------------------------------------------------

 NMR restraints: Bond =    0.000   Angle =     0.000   Torsion =    17.421
===============================================================================

 NSTEP =    33000   TIME(PS) =     441.000  TEMP(K) =   310.18  PRESS =    16.8
 Etot   =   -237761.3607  EKtot   =     72801.0000  EPtot      =   -310562.3607
 BOND   =      5211.9327  ANGLE   =     19555.6198  DIHED      =     12772.0631
 1-4 NB =      4823.8888  1-4 EEL =    -80318.5453  VDWAALS    =     18081.3686
 EELEC  =   -291545.4463  EHBOND  =         0.0000  RESTRAINT  =       856.7580
 EAMBER (non-restraint)  =   -311419.1186
 EKCMT  =     22804.9830  VIRIAL  =     22411.0626  VOLUME     =   1082787.7428
                                                    SURFTEN    =      -174.9118
                                                    Density    =         1.0167
 ------------------------------------------------------------------------------

 NMR restraints: Bond =    0.000   Angle =     0.000   Torsion =    14.258
===============================================================================

 NSTEP =    34000   TIME(PS) =     443.000  TEMP(K) =   309.58  PRESS =    48.7
 Etot   =   -237640.4376  EKtot   =     72660.9688  EPtot      =   -310301.4064
 BOND   =      5218.6389  ANGLE   =     19551.5512  DIHED      =     12718.5842
 1-4 NB =      4816.2282  1-4 EEL =    -80353.8752  VDWAALS    =     17898.4637
 EELEC  =   -291042.8271  EHBOND  =         0.0000  RESTRAINT  =       891.8298
 EAMBER (non-restraint)  =   -311193.2362
 EKCMT  =     22775.4677  VIRIAL  =     21637.4072  VOLUME     =   1082409.2710
                                                    SURFTEN    =        94.8839
                                                    Density    =         1.0170
 ------------------------------------------------------------------------------

 NMR restraints: Bond =    0.000   Angle =     0.000   Torsion =    18.435
===============================================================================

 NSTEP =    35000   TIME(PS) =     445.000  TEMP(K) =   309.33  PRESS =   -15.8
 Etot   =   -237461.1156  EKtot   =     72601.8750  EPtot      =   -310062.9906
 BOND   =      5251.7103  ANGLE   =     19592.1613  DIHED      =     12656.2681
 1-4 NB =      4822.7253  1-4 EEL =    -80403.9378  VDWAALS    =     18048.1041
 EELEC  =   -290897.6038  EHBOND  =         0.0000  RESTRAINT  =       867.5820
 EAMBER (non-restraint)  =   -310930.5726
 EKCMT  =     22900.1811  VIRIAL  =     23271.0935  VOLUME     =   1084559.5067
                                                    SURFTEN    =       -70.0920
                                                    Density    =         1.0150
 ------------------------------------------------------------------------------

 NMR restraints: Bond =    0.000   Angle =     0.000   Torsion =    19.726
===============================================================================

 NSTEP =    36000   TIME(PS) =     447.000  TEMP(K) =   308.86  PRESS =   -61.7
 Etot   =   -237496.3929  EKtot   =     72490.3047  EPtot      =   -309986.6976
 BOND   =      5214.1774  ANGLE   =     19558.3476  DIHED      =     12668.3321
 1-4 NB =      4850.9742  1-4 EEL =    -80445.9681  VDWAALS    =     18386.5748
 EELEC  =   -291081.4316  EHBOND  =         0.0000  RESTRAINT  =       862.2960
 EAMBER (non-restraint)  =   -310848.9936
 EKCMT  =     22892.3611  VIRIAL  =     24337.2709  VOLUME     =   1085297.9389
                                                    SURFTEN    =        30.4003
                                                    Density    =         1.0143
 ------------------------------------------------------------------------------

 NMR restraints: Bond =    0.000   Angle =     0.000   Torsion =    17.558
===============================================================================

 NSTEP =    37000   TIME(PS) =     449.000  TEMP(K) =   308.75  PRESS =    51.0
 Etot   =   -237508.1798  EKtot   =     72464.8438  EPtot      =   -309973.0236
 BOND   =      5314.4980  ANGLE   =     19593.8471  DIHED      =     12855.3972
 1-4 NB =      4833.7708  1-4 EEL =    -80429.7624  VDWAALS    =     18212.2814
 EELEC  =   -291211.0136  EHBOND  =         0.0000  RESTRAINT  =       857.9578
 EAMBER (non-restraint)  =   -310830.9814
 EKCMT  =     22978.6650  VIRIAL  =     21783.2022  VOLUME     =   1085050.0302
                                                    SURFTEN    =        -2.6880
                                                    Density    =         1.0145
 ------------------------------------------------------------------------------

 NMR restraints: Bond =    0.000   Angle =     0.000   Torsion =    16.966
===============================================================================

 NSTEP =    38000   TIME(PS) =     451.000  TEMP(K) =   309.85  PRESS =     3.2
 Etot   =   -237528.5004  EKtot   =     72724.5703  EPtot      =   -310253.0707
 BOND   =      5156.5647  ANGLE   =     19696.1268  DIHED      =     12644.4219
 1-4 NB =      4820.8746  1-4 EEL =    -80345.1114  VDWAALS    =     18259.8364
 EELEC  =   -291339.0706  EHBOND  =         0.0000  RESTRAINT  =       853.2870
 EAMBER (non-restraint)  =   -311106.3577
 EKCMT  =     22887.7326  VIRIAL  =     22811.8638  VOLUME     =   1084179.2187
                                                    SURFTEN    =        65.7518
                                                    Density    =         1.0154
 ------------------------------------------------------------------------------

 NMR restraints: Bond =    0.000   Angle =     0.000   Torsion =    18.101
===============================================================================

 NSTEP =    39000   TIME(PS) =     453.000  TEMP(K) =   309.81  PRESS =    68.5
 Etot   =   -238009.5868  EKtot   =     72714.2734  EPtot      =   -310723.8603
 BOND   =      5209.1178  ANGLE   =     19498.8163  DIHED      =     12758.3721
 1-4 NB =      4732.3131  1-4 EEL =    -80407.6548  VDWAALS    =     18033.3583
 EELEC  =   -291407.5094  EHBOND  =         0.0000  RESTRAINT  =       859.3264
 EAMBER (non-restraint)  =   -311583.1866
 EKCMT  =     22958.3270  VIRIAL  =     21355.8230  VOLUME     =   1084120.1948
                                                    SURFTEN    =       159.6526
                                                    Density    =         1.0154
 ------------------------------------------------------------------------------

 NMR restraints: Bond =    0.000   Angle =     0.000   Torsion =    13.988
===============================================================================

 NSTEP =    40000   TIME(PS) =     455.000  TEMP(K) =   309.64  PRESS =   -31.0
 Etot   =   -237499.2871  EKtot   =     72675.1562  EPtot      =   -310174.4434
 BOND   =      5252.8925  ANGLE   =     19534.7737  DIHED      =     12705.6621
 1-4 NB =      4850.5801  1-4 EEL =    -80413.0942  VDWAALS    =     18079.7451
 EELEC  =   -291018.9412  EHBOND  =         0.0000  RESTRAINT  =       833.9384
 EAMBER (non-restraint)  =   -311008.3818
 EKCMT  =     22930.1351  VIRIAL  =     23656.7164  VOLUME     =   1084172.5405
                                                    SURFTEN    =       -19.7715
                                                    Density    =         1.0154
 ------------------------------------------------------------------------------

 NMR restraints: Bond =    0.000   Angle =     0.000   Torsion =    20.990
===============================================================================

 NSTEP =    41000   TIME(PS) =     457.000  TEMP(K) =   310.21  PRESS =   -43.7
 Etot   =   -237283.3586  EKtot   =     72809.3594  EPtot      =   -310092.7180
 BOND   =      5249.9704  ANGLE   =     19575.2866  DIHED      =     12739.6156
 1-4 NB =      4793.0814  1-4 EEL =    -80505.7762  VDWAALS    =     18276.2595
 EELEC  =   -291062.8584  EHBOND  =         0.0000  RESTRAINT  =       841.7032
 EAMBER (non-restraint)  =   -310934.4212
 EKCMT  =     22716.9600  VIRIAL  =     23740.7919  VOLUME     =   1084872.1394
                                                    SURFTEN    =       -23.9673
                                                    Density    =         1.0147
 ------------------------------------------------------------------------------

 NMR restraints: Bond =    0.000   Angle =     0.000   Torsion =    18.437
===============================================================================

 NSTEP =    42000   TIME(PS) =     459.000  TEMP(K) =   310.48  PRESS =    21.9
 Etot   =   -237566.8592  EKtot   =     72870.6953  EPtot      =   -310437.5545
 BOND   =      5197.6928  ANGLE   =     19494.1008  DIHED      =     12704.0805
 1-4 NB =      4810.7741  1-4 EEL =    -80313.7847  VDWAALS    =     18108.0270
 EELEC  =   -291293.5399  EHBOND  =         0.0000  RESTRAINT  =       855.0948
 EAMBER (non-restraint)  =   -311292.6493
 EKCMT  =     22922.3374  VIRIAL  =     22408.4742  VOLUME     =   1085137.1618
                                                    SURFTEN    =       -77.0210
                                                    Density    =         1.0145
 ------------------------------------------------------------------------------

 NMR restraints: Bond =    0.000   Angle =     0.000   Torsion =    16.347
===============================================================================

 NSTEP =    43000   TIME(PS) =     461.000  TEMP(K) =   308.58  PRESS =    87.7
 Etot   =   -237713.4989  EKtot   =     72424.5781  EPtot      =   -310138.0771
 BOND   =      5154.9910  ANGLE   =     19784.2538  DIHED      =     12778.8008
 1-4 NB =      4843.0242  1-4 EEL =    -80426.1096  VDWAALS    =     18377.6346
 EELEC  =   -291498.6473  EHBOND  =         0.0000  RESTRAINT  =       847.9755
 EAMBER (non-restraint)  =   -310986.0525
 EKCMT  =     22925.8388  VIRIAL  =     20874.4277  VOLUME     =   1082964.9527
                                                    SURFTEN    =       -38.7516
                                                    Density    =         1.0165
 ------------------------------------------------------------------------------

 NMR restraints: Bond =    0.000   Angle =     0.000   Torsion =    17.570
===============================================================================

 NSTEP =    44000   TIME(PS) =     463.000  TEMP(K) =   309.05  PRESS =   -52.8
 Etot   =   -238030.5898  EKtot   =     72536.6016  EPtot      =   -310567.1914
 BOND   =      5195.7160  ANGLE   =     19512.1379  DIHED      =     12729.8701
 1-4 NB =      4839.0119  1-4 EEL =    -80283.6845  VDWAALS    =     17735.0346
 EELEC  =   -291137.9607  EHBOND  =         0.0000  RESTRAINT  =       842.6833
 EAMBER (non-restraint)  =   -311409.8747
 EKCMT  =     22960.7081  VIRIAL  =     24196.6393  VOLUME     =   1084322.2939
                                                    SURFTEN    =      -165.4420
                                                    Density    =         1.0152
 ------------------------------------------------------------------------------

 NMR restraints: Bond =    0.000   Angle =     0.000   Torsion =    17.868
===============================================================================

 NSTEP =    45000   TIME(PS) =     465.000  TEMP(K) =   311.79  PRESS =   -15.0
 Etot   =   -236885.5256  EKtot   =     73179.8672  EPtot      =   -310065.3928
 BOND   =      5181.2046  ANGLE   =     19517.8865  DIHED      =     12757.6616
 1-4 NB =      4805.8992  1-4 EEL =    -80429.7411  VDWAALS    =     17908.7914
 EELEC  =   -290671.9654  EHBOND  =         0.0000  RESTRAINT  =       864.8704
 EAMBER (non-restraint)  =   -310930.2632
 EKCMT  =     23095.6294  VIRIAL  =     23448.0322  VOLUME     =   1085765.8312
                                                    SURFTEN    =       -53.8122
                                                    Density    =         1.0139
 ------------------------------------------------------------------------------

 NMR restraints: Bond =    0.000   Angle =     0.000   Torsion =    20.670
===============================================================================

 NSTEP =    46000   TIME(PS) =     467.000  TEMP(K) =   311.62  PRESS =  -103.7
 Etot   =   -237217.7019  EKtot   =     73139.4844  EPtot      =   -310357.1863
 BOND   =      5162.6616  ANGLE   =     19534.6383  DIHED      =     12772.3559
 1-4 NB =      4817.2071  1-4 EEL =    -80443.8241  VDWAALS    =     17813.0349
 EELEC  =   -290867.3082  EHBOND  =         0.0000  RESTRAINT  =       854.0482
 EAMBER (non-restraint)  =   -311211.2345
 EKCMT  =     23097.7807  VIRIAL  =     25527.4212  VOLUME     =   1084835.5862
                                                    SURFTEN    =       -90.9520
                                                    Density    =         1.0147
 ------------------------------------------------------------------------------

 NMR restraints: Bond =    0.000   Angle =     0.000   Torsion =    11.753
===============================================================================

 NSTEP =    47000   TIME(PS) =     469.000  TEMP(K) =   309.09  PRESS =    88.0
 Etot   =   -237973.0194  EKtot   =     72545.1016  EPtot      =   -310518.1210
 BOND   =      5096.7735  ANGLE   =     19696.7828  DIHED      =     12661.2444
 1-4 NB =      4786.1606  1-4 EEL =    -80237.0248  VDWAALS    =     18670.1456
 EELEC  =   -292045.1929  EHBOND  =         0.0000  RESTRAINT  =       852.9898
 EAMBER (non-restraint)  =   -311371.1107
 EKCMT  =     22992.3630  VIRIAL  =     20931.8512  VOLUME     =   1084166.3297
                                                    SURFTEN    =        80.5174
                                                    Density    =         1.0154
 ------------------------------------------------------------------------------

 NMR restraints: Bond =    0.000   Angle =     0.000   Torsion =    19.289
===============================================================================

 NSTEP =    48000   TIME(PS) =     471.000  TEMP(K) =   309.93  PRESS =    -3.2
 Etot   =   -237455.4547  EKtot   =     72743.2500  EPtot      =   -310198.7047
 BOND   =      5230.2662  ANGLE   =     19598.8601  DIHED      =     12682.9768
 1-4 NB =      4741.9335  1-4 EEL =    -80528.0739  VDWAALS    =     17890.1696
 EELEC  =   -290688.8830  EHBOND  =         0.0000  RESTRAINT  =       874.0460
 EAMBER (non-restraint)  =   -311072.7507
 EKCMT  =     22966.3048  VIRIAL  =     23040.9803  VOLUME     =   1082451.8044
                                                    SURFTEN    =        82.0889
                                                    Density    =         1.0170
 ------------------------------------------------------------------------------

 NMR restraints: Bond =    0.000   Angle =     0.000   Torsion =    21.132
===============================================================================

 NSTEP =    49000   TIME(PS) =     473.000  TEMP(K) =   310.06  PRESS =    50.9
 Etot   =   -237679.4041  EKtot   =     72772.0156  EPtot      =   -310451.4197
 BOND   =      5119.0031  ANGLE   =     19509.5763  DIHED      =     12672.9736
 1-4 NB =      4822.9679  1-4 EEL =    -80324.0270  VDWAALS    =     18016.7701
 EELEC  =   -291113.6291  EHBOND  =         0.0000  RESTRAINT  =       844.9454
 EAMBER (non-restraint)  =   -311296.3651
 EKCMT  =     22927.8687  VIRIAL  =     21738.3692  VOLUME     =   1082798.8249
                                                    SURFTEN    =       -17.0199
                                                    Density    =         1.0166
 ------------------------------------------------------------------------------

 NMR restraints: Bond =    0.000   Angle =     0.000   Torsion =    19.059
===============================================================================

 NSTEP =    50000   TIME(PS) =     475.000  TEMP(K) =   310.96  PRESS =    83.7
 Etot   =   -237059.3975  EKtot   =     72985.1328  EPtot      =   -310044.5303
 BOND   =      5207.3436  ANGLE   =     19672.3325  DIHED      =     12660.6602
 1-4 NB =      4813.6030  1-4 EEL =    -80383.5462  VDWAALS    =     18475.3367
 EELEC  =   -291335.7331  EHBOND  =         0.0000  RESTRAINT  =       845.4732
 EAMBER (non-restraint)  =   -310890.0034
 EKCMT  =     23132.6590  VIRIAL  =     21173.2420  VOLUME     =   1084672.9989
                                                    SURFTEN    =        -2.1135
                                                    Density    =         1.0149
 ------------------------------------------------------------------------------

 NMR restraints: Bond =    0.000   Angle =     0.000   Torsion =    18.296
===============================================================================

 NSTEP =    51000   TIME(PS) =     477.000  TEMP(K) =   312.02  PRESS =   -28.9
 Etot   =   -236694.7113  EKtot   =     73233.3359  EPtot      =   -309928.0473
 BOND   =      5261.5135  ANGLE   =     19559.7494  DIHED      =     12723.2714
 1-4 NB =      4806.4661  1-4 EEL =    -80449.2699  VDWAALS    =     17885.4652
 EELEC  =   -290561.7096  EHBOND  =         0.0000  RESTRAINT  =       846.4667
 EAMBER (non-restraint)  =   -310774.5140
 EKCMT  =     23012.7007  VIRIAL  =     23689.1298  VOLUME     =   1084524.8841
                                                    SURFTEN    =        55.2918
                                                    Density    =         1.0150
 ------------------------------------------------------------------------------

 NMR restraints: Bond =    0.000   Angle =     0.000   Torsion =    23.475
===============================================================================

 NSTEP =    52000   TIME(PS) =     479.000  TEMP(K) =   312.17  PRESS =    -0.7
 Etot   =   -236872.2348  EKtot   =     73268.2422  EPtot      =   -310140.4770
 BOND   =      5161.8284  ANGLE   =     19470.9618  DIHED      =     12716.6372
 1-4 NB =      4879.2495  1-4 EEL =    -80350.7779  VDWAALS    =     17930.5718
 EELEC  =   -290798.4182  EHBOND  =         0.0000  RESTRAINT  =       849.4705
 EAMBER (non-restraint)  =   -310989.9475
 EKCMT  =     22991.8112  VIRIAL  =     23007.6760  VOLUME     =   1082918.4043
                                                    SURFTEN    =        21.5199
                                                    Density    =         1.0165
 ------------------------------------------------------------------------------

 NMR restraints: Bond =    0.000   Angle =     0.000   Torsion =    20.883
===============================================================================

 NSTEP =    53000   TIME(PS) =     481.000  TEMP(K) =   310.15  PRESS =   105.6
 Etot   =   -237751.3001  EKtot   =     72795.2578  EPtot      =   -310546.5579
 BOND   =      5326.6329  ANGLE   =     19472.7375  DIHED      =     12775.5700
 1-4 NB =      4784.0383  1-4 EEL =    -80283.3910  VDWAALS    =     18152.4105
 EELEC  =   -291614.2869  EHBOND  =         0.0000  RESTRAINT  =       839.7308
 EAMBER (non-restraint)  =   -311386.2887
 EKCMT  =     23051.0205  VIRIAL  =     20581.4475  VOLUME     =   1083282.7120
                                                    SURFTEN    =        34.5356
                                                    Density    =         1.0162
 ------------------------------------------------------------------------------

 NMR restraints: Bond =    0.000   Angle =     0.000   Torsion =    19.704
===============================================================================

 NSTEP =    54000   TIME(PS) =     483.000  TEMP(K) =   308.60  PRESS =   -57.8
 Etot   =   -237904.2954  EKtot   =     72430.2344  EPtot      =   -310334.5298
 BOND   =      5173.7806  ANGLE   =     19486.5898  DIHED      =     12688.0546
 1-4 NB =      4787.8803  1-4 EEL =    -80354.1656  VDWAALS    =     17916.8748
 EELEC  =   -290890.5225  EHBOND  =         0.0000  RESTRAINT  =       856.9781
 EAMBER (non-restraint)  =   -311191.5079
 EKCMT  =     22851.4528  VIRIAL  =     24203.5957  VOLUME     =   1083989.8217
                                                    SURFTEN    =      -110.1211
                                                    Density    =         1.0155
 ------------------------------------------------------------------------------

 NMR restraints: Bond =    0.000   Angle =     0.000   Torsion =    15.900
===============================================================================

 NSTEP =    55000   TIME(PS) =     485.000  TEMP(K) =   309.69  PRESS =   -25.1
 Etot   =   -237661.3008  EKtot   =     72686.7344  EPtot      =   -310348.0352
 BOND   =      5163.6050  ANGLE   =     19519.9671  DIHED      =     12711.2550
 1-4 NB =      4847.4548  1-4 EEL =    -80310.3564  VDWAALS    =     18232.5907
 EELEC  =   -291362.6831  EHBOND  =         0.0000  RESTRAINT  =       850.1318
 EAMBER (non-restraint)  =   -311198.1669
 EKCMT  =     22954.5808  VIRIAL  =     23542.9655  VOLUME     =   1085261.3820
                                                    SURFTEN    =       -86.8743
                                                    Density    =         1.0143
 ------------------------------------------------------------------------------

 NMR restraints: Bond =    0.000   Angle =     0.000   Torsion =    17.609
===============================================================================

 NSTEP =    56000   TIME(PS) =     487.000  TEMP(K) =   310.47  PRESS =   -13.4
 Etot   =   -237207.2556  EKtot   =     72868.5391  EPtot      =   -310075.7947
 BOND   =      5194.2781  ANGLE   =     19588.5753  DIHED      =     12802.0833
 1-4 NB =      4775.5433  1-4 EEL =    -80324.4291  VDWAALS    =     18215.6254
 EELEC  =   -291187.5455  EHBOND  =         0.0000  RESTRAINT  =       860.0745
 EAMBER (non-restraint)  =   -310935.8692
 EKCMT  =     23090.3338  VIRIAL  =     23403.2427  VOLUME     =   1084365.7358
                                                    SURFTEN    =       -42.1850
                                                    Density    =         1.0152
 ------------------------------------------------------------------------------

 NMR restraints: Bond =    0.000   Angle =     0.000   Torsion =    16.623
===============================================================================

 NSTEP =    57000   TIME(PS) =     489.000  TEMP(K) =   311.77  PRESS =   -57.9
 Etot   =   -236700.1796  EKtot   =     73174.6094  EPtot      =   -309874.7890
 BOND   =      5132.2742  ANGLE   =     19619.9755  DIHED      =     12806.9617
 1-4 NB =      4786.8364  1-4 EEL =    -80455.5171  VDWAALS    =     17828.5124
 EELEC  =   -290453.4939  EHBOND  =         0.0000  RESTRAINT  =       859.6618
 EAMBER (non-restraint)  =   -310734.4508
 EKCMT  =     23096.7769  VIRIAL  =     24452.5405  VOLUME     =   1084405.7498
                                                    SURFTEN    =       127.8222
                                                    Density    =         1.0151
 ------------------------------------------------------------------------------

 NMR restraints: Bond =    0.000   Angle =     0.000   Torsion =    15.537
===============================================================================

 NSTEP =    58000   TIME(PS) =     491.000  TEMP(K) =   309.28  PRESS =   114.3
 Etot   =   -237502.0987  EKtot   =     72589.7344  EPtot      =   -310091.8331
 BOND   =      5262.4308  ANGLE   =     19599.3162  DIHED      =     12766.1391
 1-4 NB =      4790.2403  1-4 EEL =    -80281.8843  VDWAALS    =     18030.0117
 EELEC  =   -291110.2799  EHBOND  =         0.0000  RESTRAINT  =       852.1931
 EAMBER (non-restraint)  =   -310944.0262
 EKCMT  =     22902.1899  VIRIAL  =     20226.6759  VOLUME     =   1084241.9353
                                                    SURFTEN    =        90.0692
                                                    Density    =         1.0153
 ------------------------------------------------------------------------------

 NMR restraints: Bond =    0.000   Angle =     0.000   Torsion =    16.826
===============================================================================

 NSTEP =    59000   TIME(PS) =     493.000  TEMP(K) =   311.54  PRESS =    54.3
 Etot   =   -236916.9873  EKtot   =     73120.2500  EPtot      =   -310037.2373
 BOND   =      5165.3777  ANGLE   =     19583.7224  DIHED      =     12777.4721
 1-4 NB =      4825.9965  1-4 EEL =    -80332.7702  VDWAALS    =     18064.5495
 EELEC  =   -290984.5231  EHBOND  =         0.0000  RESTRAINT  =       862.9377
 EAMBER (non-restraint)  =   -310900.1750
 EKCMT  =     23015.2302  VIRIAL  =     21742.2694  VOLUME     =   1085326.2293
                                                    SURFTEN    =        84.2780
                                                    Density    =         1.0143
 ------------------------------------------------------------------------------

 NMR restraints: Bond =    0.000   Angle =     0.000   Torsion =    18.350
===============================================================================

 NSTEP =    60000   TIME(PS) =     495.000  TEMP(K) =   308.75  PRESS =   -76.7
 Etot   =   -237303.1561  EKtot   =     72466.3750  EPtot      =   -309769.5311
 BOND   =      5187.9470  ANGLE   =     19644.3055  DIHED      =     12777.1491
 1-4 NB =      4835.7605  1-4 EEL =    -80334.6432  VDWAALS    =     17757.0325
 EELEC  =   -290504.5464  EHBOND  =         0.0000  RESTRAINT  =       867.4640
 EAMBER (non-restraint)  =   -310636.9951
 EKCMT  =     22760.1704  VIRIAL  =     24555.7593  VOLUME     =   1084358.7626
                                                    SURFTEN    =         9.9841
                                                    Density    =         1.0152
 ------------------------------------------------------------------------------

 NMR restraints: Bond =    0.000   Angle =     0.000   Torsion =    18.919
===============================================================================

 NSTEP =    61000   TIME(PS) =     497.000  TEMP(K) =   310.36  PRESS =    89.3
 Etot   =   -237693.9181  EKtot   =     72842.8516  EPtot      =   -310536.7696
 BOND   =      5100.9537  ANGLE   =     19531.0070  DIHED      =     12797.9281
 1-4 NB =      4812.3777  1-4 EEL =    -80431.2719  VDWAALS    =     18189.0822
 EELEC  =   -291411.4300  EHBOND  =         0.0000  RESTRAINT  =       874.5836
 EAMBER (non-restraint)  =   -311411.3532
 EKCMT  =     22849.1807  VIRIAL  =     20758.5427  VOLUME     =   1084371.8411
                                                    SURFTEN    =       -68.7022
                                                    Density    =         1.0152
 ------------------------------------------------------------------------------

 NMR restraints: Bond =    0.000   Angle =     0.000   Torsion =    20.172
===============================================================================

 NSTEP =    62000   TIME(PS) =     499.000  TEMP(K) =   309.94  PRESS =    85.6
 Etot   =   -237582.4915  EKtot   =     72745.7031  EPtot      =   -310328.1946
 BOND   =      5258.8761  ANGLE   =     19693.1294  DIHED      =     12695.9715
 1-4 NB =      4787.0324  1-4 EEL =    -80428.7123  VDWAALS    =     18602.4458
 EELEC  =   -291779.4187  EHBOND  =         0.0000  RESTRAINT  =       842.4814
 EAMBER (non-restraint)  =   -311170.6760
 EKCMT  =     22850.4159  VIRIAL  =     20847.0768  VOLUME     =   1084396.3431
                                                    SURFTEN    =       -22.9909
                                                    Density    =         1.0152
 ------------------------------------------------------------------------------

 NMR restraints: Bond =    0.000   Angle =     0.000   Torsion =    18.323
===============================================================================

 NSTEP =    63000   TIME(PS) =     501.000  TEMP(K) =   310.22  PRESS =    75.3
 Etot   =   -237366.6593  EKtot   =     72810.7500  EPtot      =   -310177.4093
 BOND   =      5173.0240  ANGLE   =     19689.4742  DIHED      =     12767.9128
 1-4 NB =      4751.2911  1-4 EEL =    -80438.7934  VDWAALS    =     18208.9901
 EELEC  =   -291186.4075  EHBOND  =         0.0000  RESTRAINT  =       857.0994
 EAMBER (non-restraint)  =   -311034.5087
 EKCMT  =     22769.0078  VIRIAL  =     21004.1231  VOLUME     =   1084932.3069
                                                    SURFTEN    =        96.6059
                                                    Density    =         1.0146
 ------------------------------------------------------------------------------

 NMR restraints: Bond =    0.000   Angle =     0.000   Torsion =    14.927
===============================================================================

 NSTEP =    64000   TIME(PS) =     503.000  TEMP(K) =   311.40  PRESS =   -56.1
 Etot   =   -237126.5164  EKtot   =     73088.6484  EPtot      =   -310215.1648
 BOND   =      5135.5053  ANGLE   =     19614.4592  DIHED      =     12796.6472
 1-4 NB =      4788.3773  1-4 EEL =    -80297.3991  VDWAALS    =     17875.3941
 EELEC  =   -290982.0859  EHBOND  =         0.0000  RESTRAINT  =       853.9370
 EAMBER (non-restraint)  =   -311069.1019
 EKCMT  =     23009.0061  VIRIAL  =     24322.7088  VOLUME     =   1085143.7373
                                                    SURFTEN    =       -62.9183
                                                    Density    =         1.0145
 ------------------------------------------------------------------------------

 NMR restraints: Bond =    0.000   Angle =     0.000   Torsion =    15.157
===============================================================================

 NSTEP =    65000   TIME(PS) =     505.000  TEMP(K) =   310.67  PRESS =   -73.8
 Etot   =   -237193.3445  EKtot   =     72915.7500  EPtot      =   -310109.0945
 BOND   =      5215.4242  ANGLE   =     19508.0264  DIHED      =     12794.5666
 1-4 NB =      4864.5051  1-4 EEL =    -80377.8011  VDWAALS    =     17751.5078
 EELEC  =   -290719.3273  EHBOND  =         0.0000  RESTRAINT  =       854.0038
 EAMBER (non-restraint)  =   -310963.0983
 EKCMT  =     23194.2078  VIRIAL  =     24923.9043  VOLUME     =   1085966.3736
                                                    SURFTEN    =        23.0143
                                                    Density    =         1.0137
 ------------------------------------------------------------------------------

 NMR restraints: Bond =    0.000   Angle =     0.000   Torsion =    15.050
===============================================================================

 NSTEP =    66000   TIME(PS) =     507.000  TEMP(K) =   311.86  PRESS =   130.3
 Etot   =   -236722.8088  EKtot   =     73195.1016  EPtot      =   -309917.9104
 BOND   =      5313.1818  ANGLE   =     19620.5913  DIHED      =     12740.8127
 1-4 NB =      4818.1964  1-4 EEL =    -80417.2948  VDWAALS    =     17859.1009
 EELEC  =   -290706.8450  EHBOND  =         0.0000  RESTRAINT  =       854.3463
 EAMBER (non-restraint)  =   -310772.2566
 EKCMT  =     22968.1263  VIRIAL  =     19916.1925  VOLUME     =   1084823.2969
                                                    SURFTEN    =        85.8796
                                                    Density    =         1.0148
 ------------------------------------------------------------------------------

 NMR restraints: Bond =    0.000   Angle =     0.000   Torsion =    14.240
===============================================================================

 NSTEP =    67000   TIME(PS) =     509.000  TEMP(K) =   310.53  PRESS =   -23.7
 Etot   =   -237330.3350  EKtot   =     72883.8203  EPtot      =   -310214.1554
 BOND   =      5268.5465  ANGLE   =     19553.8285  DIHED      =     12609.9767
 1-4 NB =      4838.3475  1-4 EEL =    -80397.9608  VDWAALS    =     18172.8954
 EELEC  =   -291147.9688  EHBOND  =         0.0000  RESTRAINT  =       888.1798
 EAMBER (non-restraint)  =   -311102.3351
 EKCMT  =     22947.8534  VIRIAL  =     23503.6140  VOLUME     =   1083990.3856
                                                    SURFTEN    =        94.5190
                                                    Density    =         1.0155
 ------------------------------------------------------------------------------

 NMR restraints: Bond =    0.000   Angle =     0.000   Torsion =    15.323
===============================================================================

 NSTEP =    68000   TIME(PS) =     511.000  TEMP(K) =   310.64  PRESS =   100.1
 Etot   =   -237549.7144  EKtot   =     72909.5391  EPtot      =   -310459.2534
 BOND   =      5204.0450  ANGLE   =     19520.1854  DIHED      =     12783.4218
 1-4 NB =      4805.4961  1-4 EEL =    -80374.5608  VDWAALS    =     18545.9073
 EELEC  =   -291810.7673  EHBOND  =         0.0000  RESTRAINT  =       867.0191
 EAMBER (non-restraint)  =   -311326.2725
 EKCMT  =     23247.0845  VIRIAL  =     20904.7811  VOLUME     =   1084173.0674
                                                    SURFTEN    =       -30.8939
                                                    Density    =         1.0154
 ------------------------------------------------------------------------------

 NMR restraints: Bond =    0.000   Angle =     0.000   Torsion =    17.020
===============================================================================

 NSTEP =    69000   TIME(PS) =     513.000  TEMP(K) =   311.68  PRESS =   -20.2
 Etot   =   -237371.9150  EKtot   =     73153.8359  EPtot      =   -310525.7509
 BOND   =      5190.8210  ANGLE   =     19532.4477  DIHED      =     12822.6212
 1-4 NB =      4829.9701  1-4 EEL =    -80290.8546  VDWAALS    =     18226.7693
 EELEC  =   -291689.3138  EHBOND  =         0.0000  RESTRAINT  =       851.7882
 EAMBER (non-restraint)  =   -311377.5391
 EKCMT  =     22997.7425  VIRIAL  =     23471.1571  VOLUME     =   1084472.9101
                                                    SURFTEN    =      -112.4337
                                                    Density    =         1.0151
 ------------------------------------------------------------------------------

 NMR restraints: Bond =    0.000   Angle =     0.000   Torsion =    21.182
===============================================================================

 NSTEP =    70000   TIME(PS) =     515.000  TEMP(K) =   312.00  PRESS =    39.6
 Etot   =   -236928.4945  EKtot   =     73229.2344  EPtot      =   -310157.7289
 BOND   =      5296.8810  ANGLE   =     19809.2317  DIHED      =     12768.4744
 1-4 NB =      4796.0719  1-4 EEL =    -80380.2022  VDWAALS    =     18224.4488
 EELEC  =   -291545.1326  EHBOND  =         0.0000  RESTRAINT  =       872.4982
 EAMBER (non-restraint)  =   -311030.2271
 EKCMT  =     23052.7286  VIRIAL  =     22124.9213  VOLUME     =   1084195.4490
                                                    SURFTEN    =      -103.6848
                                                    Density    =         1.0153
 ------------------------------------------------------------------------------

 NMR restraints: Bond =    0.000   Angle =     0.000   Torsion =    16.126
===============================================================================

 NSTEP =    71000   TIME(PS) =     517.000  TEMP(K) =   310.81  PRESS =    22.4
 Etot   =   -237208.6126  EKtot   =     72949.1406  EPtot      =   -310157.7532
 BOND   =      5211.0247  ANGLE   =     19551.3374  DIHED      =     12715.0172
 1-4 NB =      4804.3821  1-4 EEL =    -80383.5823  VDWAALS    =     18228.1302
 EELEC  =   -291169.8388  EHBOND  =         0.0000  RESTRAINT  =       885.7762
 EAMBER (non-restraint)  =   -311043.5294
 EKCMT  =     23008.8674  VIRIAL  =     22484.3951  VOLUME     =   1084501.0293
                                                    SURFTEN    =      -127.0930
                                                    Density    =         1.0151
 ------------------------------------------------------------------------------

 NMR restraints: Bond =    0.000   Angle =     0.000   Torsion =    23.470
===============================================================================

 NSTEP =    72000   TIME(PS) =     519.000  TEMP(K) =   310.31  PRESS =   -18.2
 Etot   =   -237053.9177  EKtot   =     72832.0391  EPtot      =   -309885.9568
 BOND   =      5154.0083  ANGLE   =     19653.9860  DIHED      =     12745.0660
 1-4 NB =      4842.7207  1-4 EEL =    -80314.1856  VDWAALS    =     17857.5314
 EELEC  =   -290686.4098  EHBOND  =         0.0000  RESTRAINT  =       861.3261
 EAMBER (non-restraint)  =   -310747.2829
 EKCMT  =     23005.9786  VIRIAL  =     23433.2162  VOLUME     =   1085157.5220
                                                    SURFTEN    =         8.7830
                                                    Density    =         1.0144
 ------------------------------------------------------------------------------

 NMR restraints: Bond =    0.000   Angle =     0.000   Torsion =    21.056
===============================================================================

 NSTEP =    73000   TIME(PS) =     521.000  TEMP(K) =   310.84  PRESS =   -49.7
 Etot   =   -237158.3269  EKtot   =     72957.1719  EPtot      =   -310115.4988
 BOND   =      5121.3621  ANGLE   =     19715.9741  DIHED      =     12757.7964
 1-4 NB =      4806.5190  1-4 EEL =    -80469.7033  VDWAALS    =     17896.4558
 EELEC  =   -290792.4607  EHBOND  =         0.0000  RESTRAINT  =       848.5579
 EAMBER (non-restraint)  =   -310964.0567
 EKCMT  =     22827.4975  VIRIAL  =     23991.7630  VOLUME     =   1084142.1558
                                                    SURFTEN    =       -30.1614
                                                    Density    =         1.0154
 ------------------------------------------------------------------------------

 NMR restraints: Bond =    0.000   Angle =     0.000   Torsion =    17.796
===============================================================================

 NSTEP =    74000   TIME(PS) =     523.000  TEMP(K) =   311.01  PRESS =    49.4
 Etot   =   -236789.5485  EKtot   =     72995.5391  EPtot      =   -309785.0876
 BOND   =      5274.7051  ANGLE   =     19656.5430  DIHED      =     12757.7144
 1-4 NB =      4836.9814  1-4 EEL =    -80505.3816  VDWAALS    =     18205.7084
 EELEC  =   -290874.8201  EHBOND  =         0.0000  RESTRAINT  =       863.4618
 EAMBER (non-restraint)  =   -310648.5494
 EKCMT  =     23007.1133  VIRIAL  =     21848.8975  VOLUME     =   1085047.8786
                                                    SURFTEN    =       -83.5603
                                                    Density    =         1.0145
 ------------------------------------------------------------------------------

 NMR restraints: Bond =    0.000   Angle =     0.000   Torsion =    15.298
===============================================================================

 NSTEP =    75000   TIME(PS) =     525.000  TEMP(K) =   310.83  PRESS =   -55.5
 Etot   =   -237354.3802  EKtot   =     72953.6094  EPtot      =   -310307.9896
 BOND   =      5107.0793  ANGLE   =     19428.0974  DIHED      =     12763.6091
 1-4 NB =      4802.6378  1-4 EEL =    -80379.7629  VDWAALS    =     17684.4765
 EELEC  =   -290591.0033  EHBOND  =         0.0000  RESTRAINT  =       876.8764
 EAMBER (non-restraint)  =   -311184.8660
 EKCMT  =     22954.8652  VIRIAL  =     24254.0328  VOLUME     =   1084317.4767
                                                    SURFTEN    =        15.7032
                                                    Density    =         1.0152
 ------------------------------------------------------------------------------

 NMR restraints: Bond =    0.000   Angle =     0.000   Torsion =    21.055
===============================================================================

 NSTEP =    76000   TIME(PS) =     527.000  TEMP(K) =   310.15  PRESS =     1.5
 Etot   =   -237377.2147  EKtot   =     72794.9297  EPtot      =   -310172.1444
 BOND   =      5182.9182  ANGLE   =     19542.9563  DIHED      =     12706.3942
 1-4 NB =      4834.1992  1-4 EEL =    -80400.9537  VDWAALS    =     17934.3177
 EELEC  =   -290826.2816  EHBOND  =         0.0000  RESTRAINT  =       854.3053
 EAMBER (non-restraint)  =   -311026.4498
 EKCMT  =     23028.2725  VIRIAL  =     22992.3910  VOLUME     =   1085177.9872
                                                    SURFTEN    =      -146.3478
                                                    Density    =         1.0144
 ------------------------------------------------------------------------------

 NMR restraints: Bond =    0.000   Angle =     0.000   Torsion =    14.274
===============================================================================

 NSTEP =    77000   TIME(PS) =     529.000  TEMP(K) =   310.03  PRESS =    27.0
 Etot   =   -237392.5723  EKtot   =     72765.8750  EPtot      =   -310158.4473
 BOND   =      5137.5201  ANGLE   =     19616.9392  DIHED      =     12691.9760
 1-4 NB =      4792.9557  1-4 EEL =    -80330.5998  VDWAALS    =     18188.9236
 EELEC  =   -291159.5892  EHBOND  =         0.0000  RESTRAINT  =       903.4271
 EAMBER (non-restraint)  =   -311061.8743
 EKCMT  =     22821.7301  VIRIAL  =     22190.0803  VOLUME     =   1083908.4289
                                                    SURFTEN    =      -159.8318
                                                    Density    =         1.0156
 ------------------------------------------------------------------------------

 NMR restraints: Bond =    0.000   Angle =     0.000   Torsion =    23.253
===============================================================================

 NSTEP =    78000   TIME(PS) =     531.000  TEMP(K) =   311.64  PRESS =   112.6
 Etot   =   -237191.5611  EKtot   =     73143.1875  EPtot      =   -310334.7486
 BOND   =      5134.4158  ANGLE   =     19584.8570  DIHED      =     12709.0312
 1-4 NB =      4793.7203  1-4 EEL =    -80332.6670  VDWAALS    =     18161.5204
 EELEC  =   -291254.1328  EHBOND  =         0.0000  RESTRAINT  =       868.5065
 EAMBER (non-restraint)  =   -311203.2551
 EKCMT  =     23017.8843  VIRIAL  =     20381.9292  VOLUME     =   1083874.6213
                                                    SURFTEN    =        83.3088
                                                    Density    =         1.0156
 ------------------------------------------------------------------------------

 NMR restraints: Bond =    0.000   Angle =     0.000   Torsion =    19.016
===============================================================================

 NSTEP =    79000   TIME(PS) =     533.000  TEMP(K) =   308.86  PRESS =   -13.6
 Etot   =   -237777.1187  EKtot   =     72492.0156  EPtot      =   -310269.1343
 BOND   =      5244.6766  ANGLE   =     19816.3186  DIHED      =     12764.8555
 1-4 NB =      4812.1269  1-4 EEL =    -80424.9722  VDWAALS    =     18460.7848
 EELEC  =   -291817.5499  EHBOND  =         0.0000  RESTRAINT  =       874.6255
 EAMBER (non-restraint)  =   -311143.7598
 EKCMT  =     22956.6331  VIRIAL  =     23274.9165  VOLUME     =   1084549.7110
                                                    SURFTEN    =       -66.5013
                                                    Density    =         1.0150
 ------------------------------------------------------------------------------

 NMR restraints: Bond =    0.000   Angle =     0.000   Torsion =    18.867
===============================================================================

 NSTEP =    80000   TIME(PS) =     535.000  TEMP(K) =   309.13  PRESS =   166.4
 Etot   =   -237350.1931  EKtot   =     72554.5703  EPtot      =   -309904.7634
 BOND   =      5319.6013  ANGLE   =     19546.6738  DIHED      =     12789.7678
 1-4 NB =      4789.1736  1-4 EEL =    -80443.6102  VDWAALS    =     18669.3622
 EELEC  =   -291424.2902  EHBOND  =         0.0000  RESTRAINT  =       848.5582
 EAMBER (non-restraint)  =   -310753.3217
 EKCMT  =     22969.0886  VIRIAL  =     19072.4774  VOLUME     =   1084598.1715
                                                    SURFTEN    =       -21.9369
                                                    Density    =         1.0150
 ------------------------------------------------------------------------------

 NMR restraints: Bond =    0.000   Angle =     0.000   Torsion =    16.292
===============================================================================

 NSTEP =    81000   TIME(PS) =     537.000  TEMP(K) =   309.24  PRESS =   -24.7
 Etot   =   -237711.3924  EKtot   =     72579.8203  EPtot      =   -310291.2127
 BOND   =      5154.9822  ANGLE   =     19510.5181  DIHED      =     12700.4084
 1-4 NB =      4813.6568  1-4 EEL =    -80303.9840  VDWAALS    =     18191.9237
 EELEC  =   -291232.7097  EHBOND  =         0.0000  RESTRAINT  =       873.9919
 EAMBER (non-restraint)  =   -311165.2046
 EKCMT  =     22822.6357  VIRIAL  =     23401.8810  VOLUME     =   1085042.3796
                                                    SURFTEN    =        14.8039
                                                    Density    =         1.0145
 ------------------------------------------------------------------------------

 NMR restraints: Bond =    0.000   Angle =     0.000   Torsion =    17.552
===============================================================================

 NSTEP =    82000   TIME(PS) =     539.000  TEMP(K) =   309.77  PRESS =    20.2
 Etot   =   -237691.9542  EKtot   =     72705.8281  EPtot      =   -310397.7824
 BOND   =      5256.7838  ANGLE   =     19707.1210  DIHED      =     12639.7497
 1-4 NB =      4818.8937  1-4 EEL =    -80577.6284  VDWAALS    =     18250.7314
 EELEC  =   -291348.9332  EHBOND  =         0.0000  RESTRAINT  =       855.4995
 EAMBER (non-restraint)  =   -311253.2819
 EKCMT  =     22935.0544  VIRIAL  =     22461.0377  VOLUME     =   1084777.8276
                                                    SURFTEN    =      -138.7951
                                                    Density    =         1.0148
 ------------------------------------------------------------------------------

 NMR restraints: Bond =    0.000   Angle =     0.000   Torsion =    18.453
===============================================================================

 NSTEP =    83000   TIME(PS) =     541.000  TEMP(K) =   310.18  PRESS =     2.0
 Etot   =   -237221.8761  EKtot   =     72801.3047  EPtot      =   -310023.1808
 BOND   =      5236.2762  ANGLE   =     19719.3126  DIHED      =     12762.9009
 1-4 NB =      4791.4656  1-4 EEL =    -80495.9853  VDWAALS    =     18106.8980
 EELEC  =   -291019.7492  EHBOND  =         0.0000  RESTRAINT  =       875.7005
 EAMBER (non-restraint)  =   -310898.8813
 EKCMT  =     22845.9240  VIRIAL  =     22798.0370  VOLUME     =   1084703.1340
                                                    SURFTEN    =        71.1195
                                                    Density    =         1.0149
 ------------------------------------------------------------------------------

 NMR restraints: Bond =    0.000   Angle =     0.000   Torsion =    20.882
===============================================================================

 NSTEP =    84000   TIME(PS) =     543.000  TEMP(K) =   309.60  PRESS =    93.0
 Etot   =   -237785.4226  EKtot   =     72664.5156  EPtot      =   -310449.9383
 BOND   =      5186.8572  ANGLE   =     19514.9891  DIHED      =     12735.4493
 1-4 NB =      4856.5409  1-4 EEL =    -80516.1173  VDWAALS    =     18517.2546
 EELEC  =   -291644.3446  EHBOND  =         0.0000  RESTRAINT  =       899.4325
 EAMBER (non-restraint)  =   -311349.3707
 EKCMT  =     22927.0889  VIRIAL  =     20749.0185  VOLUME     =   1084133.5531
                                                    SURFTEN    =        79.6281
                                                    Density    =         1.0154
 ------------------------------------------------------------------------------

 NMR restraints: Bond =    0.000   Angle =     0.000   Torsion =    18.558
===============================================================================

 NSTEP =    85000   TIME(PS) =     545.000  TEMP(K) =   309.93  PRESS =   -36.5
 Etot   =   -237983.3161  EKtot   =     72742.0625  EPtot      =   -310725.3786
 BOND   =      5219.9039  ANGLE   =     19652.4243  DIHED      =     12700.0582
 1-4 NB =      4820.7000  1-4 EEL =    -80412.9130  VDWAALS    =     18313.5655
 EELEC  =   -291879.8350  EHBOND  =         0.0000  RESTRAINT  =       860.7174
 EAMBER (non-restraint)  =   -311586.0961
 EKCMT  =     23039.6642  VIRIAL  =     23895.4352  VOLUME     =   1084997.2115
                                                    SURFTEN    =       -65.7051
                                                    Density    =         1.0146
 ------------------------------------------------------------------------------

 NMR restraints: Bond =    0.000   Angle =     0.000   Torsion =    18.106
===============================================================================

 NSTEP =    86000   TIME(PS) =     547.000  TEMP(K) =   309.60  PRESS =   -74.8
 Etot   =   -237963.3125  EKtot   =     72664.1641  EPtot      =   -310627.4766
 BOND   =      5148.8194  ANGLE   =     19563.2842  DIHED      =     12698.9297
 1-4 NB =      4764.3892  1-4 EEL =    -80406.3955  VDWAALS    =     18000.5330
 EELEC  =   -291250.1851  EHBOND  =         0.0000  RESTRAINT  =       853.1486
 EAMBER (non-restraint)  =   -311480.6252
 EKCMT  =     22921.3122  VIRIAL  =     24674.1503  VOLUME     =   1085278.5250
                                                    SURFTEN    =       -22.1397
                                                    Density    =         1.0143
 ------------------------------------------------------------------------------

 NMR restraints: Bond =    0.000   Angle =     0.000   Torsion =    13.370
===============================================================================

 NSTEP =    87000   TIME(PS) =     549.000  TEMP(K) =   309.54  PRESS =   -83.1
 Etot   =   -237674.3685  EKtot   =     72650.0000  EPtot      =   -310324.3685
 BOND   =      5122.8458  ANGLE   =     19707.1586  DIHED      =     12655.1708
 1-4 NB =      4773.8075  1-4 EEL =    -80435.6915  VDWAALS    =     18171.5400
 EELEC  =   -291199.1392  EHBOND  =         0.0000  RESTRAINT  =       879.9395
 EAMBER (non-restraint)  =   -311204.3080
 EKCMT  =     22858.1062  VIRIAL  =     24803.2536  VOLUME     =   1084128.6296
                                                    SURFTEN    =       -60.2884
                                                    Density    =         1.0154
 ------------------------------------------------------------------------------

 NMR restraints: Bond =    0.000   Angle =     0.000   Torsion =    18.781
===============================================================================

 NSTEP =    88000   TIME(PS) =     551.000  TEMP(K) =   310.29  PRESS =    71.2
 Etot   =   -237665.6811  EKtot   =     72826.1641  EPtot      =   -310491.8452
 BOND   =      5200.4592  ANGLE   =     19566.8229  DIHED      =     12647.2078
 1-4 NB =      4785.3398  1-4 EEL =    -80448.4475  VDWAALS    =     18219.0502
 EELEC  =   -291293.6174  EHBOND  =         0.0000  RESTRAINT  =       831.3397
 EAMBER (non-restraint)  =   -311323.1849
 EKCMT  =     22929.0821  VIRIAL  =     21260.6425  VOLUME     =   1084803.0877
                                                    SURFTEN    =        27.6423
                                                    Density    =         1.0148
 ------------------------------------------------------------------------------

 NMR restraints: Bond =    0.000   Angle =     0.000   Torsion =    16.938
===============================================================================

 NSTEP =    89000   TIME(PS) =     553.000  TEMP(K) =   308.70  PRESS =    73.2
 Etot   =   -238028.9083  EKtot   =     72452.7656  EPtot      =   -310481.6740
 BOND   =      5230.8107  ANGLE   =     19432.5215  DIHED      =     12708.4873
 1-4 NB =      4858.4060  1-4 EEL =    -80344.8638  VDWAALS    =     18315.1150
 EELEC  =   -291542.1956  EHBOND  =         0.0000  RESTRAINT  =       860.0448
 EAMBER (non-restraint)  =   -311341.7187
 EKCMT  =     22868.7767  VIRIAL  =     21153.0018  VOLUME     =   1084971.6699
                                                    SURFTEN    =        60.2947
                                                    Density    =         1.0146
 ------------------------------------------------------------------------------

 NMR restraints: Bond =    0.000   Angle =     0.000   Torsion =    20.119
===============================================================================

 NSTEP =    90000   TIME(PS) =     555.000  TEMP(K) =   310.56  PRESS =    51.0
 Etot   =   -237756.0584  EKtot   =     72889.8281  EPtot      =   -310645.8865
 BOND   =      5207.4721  ANGLE   =     19461.6088  DIHED      =     12630.6730
 1-4 NB =      4844.8860  1-4 EEL =    -80336.4624  VDWAALS    =     18105.0695
 EELEC  =   -291433.1973  EHBOND  =         0.0000  RESTRAINT  =       874.0637
 EAMBER (non-restraint)  =   -311519.9502
 EKCMT  =     23009.3756  VIRIAL  =     21816.1396  VOLUME     =   1084500.8522
                                                    SURFTEN    =       -45.2428
                                                    Density    =         1.0151
 ------------------------------------------------------------------------------

 NMR restraints: Bond =    0.000   Angle =     0.000   Torsion =    18.895
===============================================================================

 NSTEP =    91000   TIME(PS) =     557.000  TEMP(K) =   309.51  PRESS =   -64.9
 Etot   =   -237597.8360  EKtot   =     72643.6016  EPtot      =   -310241.4376
 BOND   =      5148.9750  ANGLE   =     19517.2149  DIHED      =     12724.2571
 1-4 NB =      4809.2260  1-4 EEL =    -80370.9209  VDWAALS    =     17824.2853
 EELEC  =   -290784.7835  EHBOND  =         0.0000  RESTRAINT  =       890.3086
 EAMBER (non-restraint)  =   -311131.7462
 EKCMT  =     22914.5179  VIRIAL  =     24434.0536  VOLUME     =   1084204.3236
                                                    SURFTEN    =       -50.6471
                                                    Density    =         1.0153
 ------------------------------------------------------------------------------

 NMR restraints: Bond =    0.000   Angle =     0.000   Torsion =    20.613
===============================================================================

 NSTEP =    92000   TIME(PS) =     559.000  TEMP(K) =   309.14  PRESS =   148.7
 Etot   =   -237930.3160  EKtot   =     72557.9453  EPtot      =   -310488.2614
 BOND   =      5209.4209  ANGLE   =     19520.6053  DIHED      =     12672.8340
 1-4 NB =      4783.9857  1-4 EEL =    -80444.0963  VDWAALS    =     18399.7846
 EELEC  =   -291505.4601  EHBOND  =         0.0000  RESTRAINT  =       874.6647
 EAMBER (non-restraint)  =   -311362.9261
 EKCMT  =     22889.3351  VIRIAL  =     19410.5924  VOLUME     =   1083550.8111
                                                    SURFTEN    =       -83.0641
                                                    Density    =         1.0159
 ------------------------------------------------------------------------------

 NMR restraints: Bond =    0.000   Angle =     0.000   Torsion =    17.809
===============================================================================

 NSTEP =    93000   TIME(PS) =     561.000  TEMP(K) =   310.23  PRESS =   -37.9
 Etot   =   -237823.9582  EKtot   =     72813.2969  EPtot      =   -310637.2550
 BOND   =      5110.9066  ANGLE   =     19637.5425  DIHED      =     12751.0269
 1-4 NB =      4864.0954  1-4 EEL =    -80452.6147  VDWAALS    =     17763.2680
 EELEC  =   -291186.0349  EHBOND  =         0.0000  RESTRAINT  =       874.5552
 EAMBER (non-restraint)  =   -311511.8103
 EKCMT  =     22994.1057  VIRIAL  =     23882.2438  VOLUME     =   1084445.3051
                                                    SURFTEN    =       -43.6369
                                                    Density    =         1.0151
 ------------------------------------------------------------------------------

 NMR restraints: Bond =    0.000   Angle =     0.000   Torsion =    20.462
===============================================================================

 NSTEP =    94000   TIME(PS) =     563.000  TEMP(K) =   308.32  PRESS =    85.0
 Etot   =   -238235.5325  EKtot   =     72364.4219  EPtot      =   -310599.9544
 BOND   =      5204.5239  ANGLE   =     19343.0809  DIHED      =     12763.8431
 1-4 NB =      4871.7050  1-4 EEL =    -80438.4789  VDWAALS    =     18567.3410
 EELEC  =   -291761.9728  EHBOND  =         0.0000  RESTRAINT  =       850.0034
 EAMBER (non-restraint)  =   -311449.9578
 EKCMT  =     22824.1287  VIRIAL  =     20838.2424  VOLUME     =   1081945.6446
                                                    SURFTEN    =      -108.6035
                                                    Density    =         1.0175
 ------------------------------------------------------------------------------

 NMR restraints: Bond =    0.000   Angle =     0.000   Torsion =    19.874
===============================================================================

 NSTEP =    95000   TIME(PS) =     565.000  TEMP(K) =   309.62  PRESS =   -21.0
 Etot   =   -238394.4211  EKtot   =     72670.6641  EPtot      =   -311065.0851
 BOND   =      5135.4957  ANGLE   =     19414.4276  DIHED      =     12713.5804
 1-4 NB =      4815.3192  1-4 EEL =    -80350.3676  VDWAALS    =     18156.9496
 EELEC  =   -291806.4816  EHBOND  =         0.0000  RESTRAINT  =       855.9916
 EAMBER (non-restraint)  =   -311921.0767
 EKCMT  =     23061.5737  VIRIAL  =     23553.5469  VOLUME     =   1083350.6488
                                                    SURFTEN    =        39.8877
                                                    Density    =         1.0161
 ------------------------------------------------------------------------------

 NMR restraints: Bond =    0.000   Angle =     0.000   Torsion =    17.927
===============================================================================

 NSTEP =    96000   TIME(PS) =     567.000  TEMP(K) =   310.14  PRESS =   -55.9
 Etot   =   -238008.1808  EKtot   =     72792.6484  EPtot      =   -310800.8293
 BOND   =      5193.1945  ANGLE   =     19545.3080  DIHED      =     12772.2249
 1-4 NB =      4861.1598  1-4 EEL =    -80433.4665  VDWAALS    =     18006.4162
 EELEC  =   -291645.5262  EHBOND  =         0.0000  RESTRAINT  =       899.8601
 EAMBER (non-restraint)  =   -311700.6894
 EKCMT  =     22978.8449  VIRIAL  =     24285.0201  VOLUME     =   1082123.2022
                                                    SURFTEN    =       -62.1322
                                                    Density    =         1.0173
 ------------------------------------------------------------------------------

 NMR restraints: Bond =    0.000   Angle =     0.000   Torsion =    24.712
===============================================================================

 NSTEP =    97000   TIME(PS) =     569.000  TEMP(K) =   308.22  PRESS =   -58.3
 Etot   =   -238065.7321  EKtot   =     72341.6953  EPtot      =   -310407.4274
 BOND   =      5319.2553  ANGLE   =     19492.8767  DIHED      =     12782.3080
 1-4 NB =      4839.6030  1-4 EEL =    -80383.2289  VDWAALS    =     17957.1422
 EELEC  =   -291291.2819  EHBOND  =         0.0000  RESTRAINT  =       875.8981
 EAMBER (non-restraint)  =   -311283.3255
 EKCMT  =     22806.7568  VIRIAL  =     24169.3381  VOLUME     =   1082476.1419
                                                    SURFTEN    =         0.4023
                                                    Density    =         1.0170
 ------------------------------------------------------------------------------

 NMR restraints: Bond =    0.000   Angle =     0.000   Torsion =    16.232
===============================================================================

 NSTEP =    98000   TIME(PS) =     571.000  TEMP(K) =   311.06  PRESS =   -39.0
 Etot   =   -237382.8149  EKtot   =     73006.8750  EPtot      =   -310389.6899
 BOND   =      5168.1819  ANGLE   =     19495.0890  DIHED      =     12743.6407
 1-4 NB =      4838.5103  1-4 EEL =    -80437.6087  VDWAALS    =     18162.6932
 EELEC  =   -291264.8736  EHBOND  =         0.0000  RESTRAINT  =       904.6773
 EAMBER (non-restraint)  =   -311294.3672
 EKCMT  =     22934.3398  VIRIAL  =     23846.0551  VOLUME     =   1083363.4540
                                                    SURFTEN    =      -121.0015
                                                    Density    =         1.0161
 ------------------------------------------------------------------------------

 NMR restraints: Bond =    0.000   Angle =     0.000   Torsion =    17.668
===============================================================================

 NSTEP =    99000   TIME(PS) =     573.000  TEMP(K) =   309.56  PRESS =     6.7
 Etot   =   -237521.9335  EKtot   =     72656.1016  EPtot      =   -310178.0351
 BOND   =      5155.9009  ANGLE   =     19526.9199  DIHED      =     12701.8579
 1-4 NB =      4841.9584  1-4 EEL =    -80284.4406  VDWAALS    =     18103.6539
 EELEC  =   -291093.2963  EHBOND  =         0.0000  RESTRAINT  =       869.4106
 EAMBER (non-restraint)  =   -311047.4457
 EKCMT  =     22804.6849  VIRIAL  =     22649.0598  VOLUME     =   1083057.9162
                                                    SURFTEN    =       -10.2274
                                                    Density    =         1.0164
 ------------------------------------------------------------------------------

 NMR restraints: Bond =    0.000   Angle =     0.000   Torsion =    16.299
===============================================================================

 NSTEP =   100000   TIME(PS) =     575.000  TEMP(K) =   309.19  PRESS =    -3.7
 Etot   =   -237639.0452  EKtot   =     72568.7109  EPtot      =   -310207.7561
 BOND   =      5249.7652  ANGLE   =     19717.8885  DIHED      =     12678.3973
 1-4 NB =      4807.4230  1-4 EEL =    -80471.9331  VDWAALS    =     18073.0246
 EELEC  =   -291129.1367  EHBOND  =         0.0000  RESTRAINT  =       866.8151
 EAMBER (non-restraint)  =   -311074.5713
 EKCMT  =     22885.5635  VIRIAL  =     22972.0975  VOLUME     =   1084099.7717
                                                    SURFTEN    =       -69.1214
                                                    Density    =         1.0154
 ------------------------------------------------------------------------------

 NMR restraints: Bond =    0.000   Angle =     0.000   Torsion =    18.848
===============================================================================

 NSTEP =   101000   TIME(PS) =     577.000  TEMP(K) =   309.04  PRESS =    -6.2
 Etot   =   -238196.3381  EKtot   =     72533.9062  EPtot      =   -310730.2443
 BOND   =      5219.1103  ANGLE   =     19515.7054  DIHED      =     12699.6261
 1-4 NB =      4799.3070  1-4 EEL =    -80330.7726  VDWAALS    =     17922.2340
 EELEC  =   -291414.5683  EHBOND  =         0.0000  RESTRAINT  =       859.1138
 EAMBER (non-restraint)  =   -311589.3581
 EKCMT  =     22907.1865  VIRIAL  =     23050.9501  VOLUME     =   1082451.5638
                                                    SURFTEN    =      -100.0574
                                                    Density    =         1.0170
 ------------------------------------------------------------------------------

 NMR restraints: Bond =    0.000   Angle =     0.000   Torsion =    18.466
===============================================================================

 NSTEP =   102000   TIME(PS) =     579.000  TEMP(K) =   310.99  PRESS =   -32.1
 Etot   =   -237435.7238  EKtot   =     72992.2969  EPtot      =   -310428.0207
 BOND   =      5365.0070  ANGLE   =     19623.9527  DIHED      =     12737.8759
 1-4 NB =      4805.8493  1-4 EEL =    -80439.8310  VDWAALS    =     17699.8385
 EELEC  =   -291094.6215  EHBOND  =         0.0000  RESTRAINT  =       873.9086
 EAMBER (non-restraint)  =   -311301.9293
 EKCMT  =     23037.1420  VIRIAL  =     23788.2040  VOLUME     =   1082041.9937
                                                    SURFTEN    =        58.4927
                                                    Density    =         1.0174
 ------------------------------------------------------------------------------

 NMR restraints: Bond =    0.000   Angle =     0.000   Torsion =    21.773
===============================================================================

 NSTEP =   103000   TIME(PS) =     581.000  TEMP(K) =   309.57  PRESS =   -32.3
 Etot   =   -237662.0173  EKtot   =     72658.8203  EPtot      =   -310320.8376
 BOND   =      5262.5097  ANGLE   =     19583.9482  DIHED      =     12712.9114
 1-4 NB =      4837.3857  1-4 EEL =    -80369.6184  VDWAALS    =     18301.5633
 EELEC  =   -291511.0914  EHBOND  =         0.0000  RESTRAINT  =       861.5540
 EAMBER (non-restraint)  =   -311182.3916
 EKCMT  =     23067.8730  VIRIAL  =     23822.4845  VOLUME     =   1082899.9269
                                                    SURFTEN    =      -144.4585
                                                    Density    =         1.0166
 ------------------------------------------------------------------------------

 NMR restraints: Bond =    0.000   Angle =     0.000   Torsion =    18.152
===============================================================================

 NSTEP =   104000   TIME(PS) =     583.000  TEMP(K) =   309.33  PRESS =   -49.0
 Etot   =   -238006.1364  EKtot   =     72601.8672  EPtot      =   -310608.0036
 BOND   =      5170.9559  ANGLE   =     19571.0139  DIHED      =     12622.6921
 1-4 NB =      4796.5813  1-4 EEL =    -80359.6219  VDWAALS    =     17505.7811
 EELEC  =   -290779.5950  EHBOND  =         0.0000  RESTRAINT  =       864.1890
 EAMBER (non-restraint)  =   -311472.1926
 EKCMT  =     22840.7461  VIRIAL  =     23985.5369  VOLUME     =   1082514.8483
                                                    SURFTEN    =       -44.8111
                                                    Density    =         1.0169
 ------------------------------------------------------------------------------

 NMR restraints: Bond =    0.000   Angle =     0.000   Torsion =    18.181
===============================================================================

 NSTEP =   105000   TIME(PS) =     585.000  TEMP(K) =   309.52  PRESS =    69.5
 Etot   =   -238199.0251  EKtot   =     72646.1562  EPtot      =   -310845.1813
 BOND   =      5205.8073  ANGLE   =     19503.8210  DIHED      =     12712.6699
 1-4 NB =      4831.0018  1-4 EEL =    -80369.5104  VDWAALS    =     18157.6101
 EELEC  =   -291739.3882  EHBOND  =         0.0000  RESTRAINT  =       852.8071
 EAMBER (non-restraint)  =   -311697.9884
 EKCMT  =     22856.5915  VIRIAL  =     21233.1573  VOLUME     =   1081885.1356
                                                    SURFTEN    =       -44.0418
                                                    Density    =         1.0175
 ------------------------------------------------------------------------------

 NMR restraints: Bond =    0.000   Angle =     0.000   Torsion =    17.889
===============================================================================

 NSTEP =   106000   TIME(PS) =     587.000  TEMP(K) =   309.26  PRESS =   -69.7
 Etot   =   -237657.7341  EKtot   =     72584.9844  EPtot      =   -310242.7185
 BOND   =      5228.5438  ANGLE   =     19676.4527  DIHED      =     12679.4682
 1-4 NB =      4735.8406  1-4 EEL =    -80261.7028  VDWAALS    =     17870.0668
 EELEC  =   -291110.7149  EHBOND  =         0.0000  RESTRAINT  =       939.3272
 EAMBER (non-restraint)  =   -311182.0457
 EKCMT  =     22790.0782  VIRIAL  =     24419.3797  VOLUME     =   1082478.1353
                                                    SURFTEN    =      -211.8739
                                                    Density    =         1.0170
 ------------------------------------------------------------------------------

 NMR restraints: Bond =    0.000   Angle =     0.000   Torsion =    18.507
===============================================================================

 NSTEP =   107000   TIME(PS) =     589.000  TEMP(K) =   310.65  PRESS =     2.8
 Etot   =   -237640.9627  EKtot   =     72912.3594  EPtot      =   -310553.3221
 BOND   =      5277.3949  ANGLE   =     19539.3799  DIHED      =     12724.8663
 1-4 NB =      4818.2735  1-4 EEL =    -80408.4613  VDWAALS    =     18006.6253
 EELEC  =   -291415.3816  EHBOND  =         0.0000  RESTRAINT  =       903.9810
 EAMBER (non-restraint)  =   -311457.3031
 EKCMT  =     23120.3453  VIRIAL  =     23054.5552  VOLUME     =   1083283.3460
                                                    SURFTEN    =       -83.2528
                                                    Density    =         1.0162
 ------------------------------------------------------------------------------

 NMR restraints: Bond =    0.000   Angle =     0.000   Torsion =    17.279
===============================================================================

 NSTEP =   108000   TIME(PS) =     591.000  TEMP(K) =   309.67  PRESS =   -74.2
 Etot   =   -238002.9658  EKtot   =     72680.3438  EPtot      =   -310683.3095
 BOND   =      5095.8739  ANGLE   =     19634.6454  DIHED      =     12701.8888
 1-4 NB =      4824.4298  1-4 EEL =    -80368.8242  VDWAALS    =     17875.9853
 EELEC  =   -291305.5263  EHBOND  =         0.0000  RESTRAINT  =       858.2178
 EAMBER (non-restraint)  =   -311541.5273
 EKCMT  =     23008.9160  VIRIAL  =     24746.0245  VOLUME     =   1083879.7027
                                                    SURFTEN    =      -115.4110
                                                    Density    =         1.0156
 ------------------------------------------------------------------------------

 NMR restraints: Bond =    0.000   Angle =     0.000   Torsion =    13.520
===============================================================================

 NSTEP =   109000   TIME(PS) =     593.000  TEMP(K) =   308.93  PRESS =   -59.6
 Etot   =   -238056.4966  EKtot   =     72508.5625  EPtot      =   -310565.0591
 BOND   =      5194.0152  ANGLE   =     19569.3274  DIHED      =     12715.4574
 1-4 NB =      4785.9569  1-4 EEL =    -80359.1575  VDWAALS    =     18205.6628
 EELEC  =   -291570.8069  EHBOND  =         0.0000  RESTRAINT  =       894.4855
 EAMBER (non-restraint)  =   -311459.5446
 EKCMT  =     22790.5679  VIRIAL  =     24185.2515  VOLUME     =   1083961.8900
                                                    SURFTEN    =       -15.1359
                                                    Density    =         1.0156
 ------------------------------------------------------------------------------

 NMR restraints: Bond =    0.000   Angle =     0.000   Torsion =    20.832
===============================================================================

 NSTEP =   110000   TIME(PS) =     595.000  TEMP(K) =   310.85  PRESS =   -52.6
 Etot   =   -237544.8585  EKtot   =     72957.8672  EPtot      =   -310502.7257
 BOND   =      5244.8609  ANGLE   =     19583.8473  DIHED      =     12652.2687
 1-4 NB =      4790.6359  1-4 EEL =    -80362.5311  VDWAALS    =     17987.4195
 EELEC  =   -291301.3489  EHBOND  =         0.0000  RESTRAINT  =       902.1218
 EAMBER (non-restraint)  =   -311404.8475
 EKCMT  =     22946.5756  VIRIAL  =     24177.1929  VOLUME     =   1082896.6833
                                                    SURFTEN    =      -215.7349
                                                    Density    =         1.0166
 ------------------------------------------------------------------------------

 NMR restraints: Bond =    0.000   Angle =     0.000   Torsion =    19.527
===============================================================================

 NSTEP =   111000   TIME(PS) =     597.000  TEMP(K) =   309.99  PRESS =     4.1
 Etot   =   -237463.7653  EKtot   =     72755.5234  EPtot      =   -310219.2888
 BOND   =      5368.8254  ANGLE   =     19698.0875  DIHED      =     12692.1859
 1-4 NB =      4816.6000  1-4 EEL =    -80357.9743  VDWAALS    =     18386.9862
 EELEC  =   -291725.9488  EHBOND  =         0.0000  RESTRAINT  =       901.9494
 EAMBER (non-restraint)  =   -311121.2382
 EKCMT  =     22820.0671  VIRIAL  =     22724.8957  VOLUME     =   1083103.8149
                                                    SURFTEN    =       -81.7301
                                                    Density    =         1.0164
 ------------------------------------------------------------------------------

 NMR restraints: Bond =    0.000   Angle =     0.000   Torsion =    24.535
===============================================================================

 NSTEP =   112000   TIME(PS) =     599.000  TEMP(K) =   310.61  PRESS =   -66.6
 Etot   =   -237735.8026  EKtot   =     72902.6172  EPtot      =   -310638.4198
 BOND   =      5178.2785  ANGLE   =     19495.0417  DIHED      =     12564.3579
 1-4 NB =      4806.4405  1-4 EEL =    -80344.0620  VDWAALS    =     17856.9232
 EELEC  =   -291077.6851  EHBOND  =         0.0000  RESTRAINT  =       882.2855
 EAMBER (non-restraint)  =   -311520.7053
 EKCMT  =     22850.3787  VIRIAL  =     24407.5534  VOLUME     =   1082769.1580
                                                    SURFTEN    =       -86.6930
                                                    Density    =         1.0167
 ------------------------------------------------------------------------------

 NMR restraints: Bond =    0.000   Angle =     0.000   Torsion =    15.274
===============================================================================

 NSTEP =   113000   TIME(PS) =     601.000  TEMP(K) =   310.56  PRESS =    67.2
 Etot   =   -237610.5954  EKtot   =     72890.1016  EPtot      =   -310500.6970
 BOND   =      5303.5610  ANGLE   =     19489.3620  DIHED      =     12561.2256
 1-4 NB =      4768.0312  1-4 EEL =    -80420.0935  VDWAALS    =     17778.6083
 EELEC  =   -290866.1817  EHBOND  =         0.0000  RESTRAINT  =       884.7900
 EAMBER (non-restraint)  =   -311385.4870
 EKCMT  =     22867.7062  VIRIAL  =     21297.2318  VOLUME     =   1082157.1873
                                                    SURFTEN    =        59.8389
                                                    Density    =         1.0173
 ------------------------------------------------------------------------------

 NMR restraints: Bond =    0.000   Angle =     0.000   Torsion =    17.630
===============================================================================

 NSTEP =   114000   TIME(PS) =     603.000  TEMP(K) =   309.80  PRESS =   129.1
 Etot   =   -237662.7387  EKtot   =     72711.9844  EPtot      =   -310374.7231
 BOND   =      5231.7670  ANGLE   =     19661.4050  DIHED      =     12703.2191
 1-4 NB =      4811.3445  1-4 EEL =    -80298.0173  VDWAALS    =     18152.7948
 EELEC  =   -291550.0935  EHBOND  =         0.0000  RESTRAINT  =       912.8573
 EAMBER (non-restraint)  =   -311287.5804
 EKCMT  =     22921.1780  VIRIAL  =     19902.9935  VOLUME     =   1083073.7036
                                                    SURFTEN    =        16.8942
                                                    Density    =         1.0164
 ------------------------------------------------------------------------------

 NMR restraints: Bond =    0.000   Angle =     0.000   Torsion =    18.662
===============================================================================

 NSTEP =   115000   TIME(PS) =     605.000  TEMP(K) =   311.87  PRESS =    81.8
 Etot   =   -237365.8480  EKtot   =     73198.1875  EPtot      =   -310564.0355
 BOND   =      5213.7533  ANGLE   =     19543.3969  DIHED      =     12691.5196
 1-4 NB =      4806.8672  1-4 EEL =    -80305.0954  VDWAALS    =     18153.0806
 EELEC  =   -291518.5831  EHBOND  =         0.0000  RESTRAINT  =       851.0255
 EAMBER (non-restraint)  =   -311415.0610
 EKCMT  =     23152.3549  VIRIAL  =     21239.7903  VOLUME     =   1082541.4320
                                                    SURFTEN    =        18.2595
                                                    Density    =         1.0169
 ------------------------------------------------------------------------------

 NMR restraints: Bond =    0.000   Angle =     0.000   Torsion =    14.632
===============================================================================

 NSTEP =   116000   TIME(PS) =     607.000  TEMP(K) =   310.11  PRESS =    55.1
 Etot   =   -237564.4856  EKtot   =     72784.5312  EPtot      =   -310349.0168
 BOND   =      5123.8939  ANGLE   =     19575.9631  DIHED      =     12678.8408
 1-4 NB =      4801.3821  1-4 EEL =    -80213.0080  VDWAALS    =     18289.2360
 EELEC  =   -291508.1559  EHBOND  =         0.0000  RESTRAINT  =       902.8314
 EAMBER (non-restraint)  =   -311251.8482
 EKCMT  =     22816.5152  VIRIAL  =     21527.8215  VOLUME     =   1082893.3715
                                                    SURFTEN    =        42.8434
                                                    Density    =         1.0166
 ------------------------------------------------------------------------------

 NMR restraints: Bond =    0.000   Angle =     0.000   Torsion =    17.298
===============================================================================

 NSTEP =   117000   TIME(PS) =     609.000  TEMP(K) =   310.20  PRESS =   -21.9
 Etot   =   -237197.0592  EKtot   =     72805.4609  EPtot      =   -310002.5201
 BOND   =      5224.8838  ANGLE   =     19659.8206  DIHED      =     12654.8922
 1-4 NB =      4791.4235  1-4 EEL =    -80408.9238  VDWAALS    =     17737.2175
 EELEC  =   -290522.6802  EHBOND  =         0.0000  RESTRAINT  =       860.8463
 EAMBER (non-restraint)  =   -310863.3664
 EKCMT  =     22839.0813  VIRIAL  =     23351.2469  VOLUME     =   1083591.8582
                                                    SURFTEN    =         9.0049
                                                    Density    =         1.0159
 ------------------------------------------------------------------------------

 NMR restraints: Bond =    0.000   Angle =     0.000   Torsion =    15.162
===============================================================================

 NSTEP =   118000   TIME(PS) =     611.000  TEMP(K) =   311.14  PRESS =   -96.2
 Etot   =   -237447.4941  EKtot   =     73026.2891  EPtot      =   -310473.7832
 BOND   =      5264.4077  ANGLE   =     19428.0314  DIHED      =     12687.2776
 1-4 NB =      4818.5664  1-4 EEL =    -80305.4977  VDWAALS    =     17673.1600
 EELEC  =   -290921.1943  EHBOND  =         0.0000  RESTRAINT  =       881.4657
 EAMBER (non-restraint)  =   -311355.2489
 EKCMT  =     22940.1033  VIRIAL  =     25190.8957  VOLUME     =   1083116.0719
                                                    SURFTEN    =        99.4850
                                                    Density    =         1.0164
 ------------------------------------------------------------------------------

 NMR restraints: Bond =    0.000   Angle =     0.000   Torsion =    18.687
===============================================================================

 NSTEP =   119000   TIME(PS) =     613.000  TEMP(K) =   310.05  PRESS =    56.3
 Etot   =   -237666.1183  EKtot   =     72771.0312  EPtot      =   -310437.1496
 BOND   =      5098.3167  ANGLE   =     19679.9319  DIHED      =     12715.5507
 1-4 NB =      4823.8961  1-4 EEL =    -80323.1696  VDWAALS    =     18202.0706
 EELEC  =   -291491.5016  EHBOND  =         0.0000  RESTRAINT  =       857.7557
 EAMBER (non-restraint)  =   -311294.9052
 EKCMT  =     23171.0347  VIRIAL  =     21853.5629  VOLUME     =   1082918.2933
                                                    SURFTEN    =       -64.1554
                                                    Density    =         1.0165
 ------------------------------------------------------------------------------

 NMR restraints: Bond =    0.000   Angle =     0.000   Torsion =    21.827
===============================================================================

 NSTEP =   120000   TIME(PS) =     615.000  TEMP(K) =   310.62  PRESS =   -62.6
 Etot   =   -237877.0442  EKtot   =     72905.4844  EPtot      =   -310782.5285
 BOND   =      5253.0100  ANGLE   =     19457.5102  DIHED      =     12678.2914
 1-4 NB =      4794.6345  1-4 EEL =    -80407.3655  VDWAALS    =     17580.1485
 EELEC  =   -291028.6967  EHBOND  =         0.0000  RESTRAINT  =       889.9390
 EAMBER (non-restraint)  =   -311672.4675
 EKCMT  =     23049.3493  VIRIAL  =     24512.6496  VOLUME     =   1082837.0638
                                                    SURFTEN    =       -37.8970
                                                    Density    =         1.0166
 ------------------------------------------------------------------------------

 NMR restraints: Bond =    0.000   Angle =     0.000   Torsion =    15.338
===============================================================================

 NSTEP =   121000   TIME(PS) =     617.000  TEMP(K) =   310.42  PRESS =    79.0
 Etot   =   -237800.2314  EKtot   =     72857.2109  EPtot      =   -310657.4423
 BOND   =      5236.4509  ANGLE   =     19592.3915  DIHED      =     12763.2384
 1-4 NB =      4775.2558  1-4 EEL =    -80331.5076  VDWAALS    =     18062.1343
 EELEC  =   -291619.9164  EHBOND  =         0.0000  RESTRAINT  =       864.5107
 EAMBER (non-restraint)  =   -311521.9530
 EKCMT  =     22904.7899  VIRIAL  =     21057.2742  VOLUME     =   1082634.8141
                                                    SURFTEN    =       -26.8545
                                                    Density    =         1.0168
 ------------------------------------------------------------------------------

 NMR restraints: Bond =    0.000   Angle =     0.000   Torsion =    21.566
===============================================================================

 NSTEP =   122000   TIME(PS) =     619.000  TEMP(K) =   310.24  PRESS =    56.1
 Etot   =   -237970.0092  EKtot   =     72814.1562  EPtot      =   -310784.1655
 BOND   =      5177.8851  ANGLE   =     19610.2078  DIHED      =     12629.6346
 1-4 NB =      4810.0068  1-4 EEL =    -80490.7492  VDWAALS    =     18044.7171
 EELEC  =   -291404.2756  EHBOND  =         0.0000  RESTRAINT  =       838.4080
 EAMBER (non-restraint)  =   -311622.5734
 EKCMT  =     22887.7232  VIRIAL  =     21574.8723  VOLUME     =   1083473.2045
                                                    SURFTEN    =        79.4114
                                                    Density    =         1.0160
 ------------------------------------------------------------------------------

 NMR restraints: Bond =    0.000   Angle =     0.000   Torsion =    16.414
===============================================================================

 NSTEP =   123000   TIME(PS) =     621.000  TEMP(K) =   310.21  PRESS =    54.2
 Etot   =   -237757.8269  EKtot   =     72807.7969  EPtot      =   -310565.6238
 BOND   =      5155.0206  ANGLE   =     19579.6247  DIHED      =     12588.5333
 1-4 NB =      4783.5554  1-4 EEL =    -80441.0573  VDWAALS    =     18190.7458
 EELEC  =   -291300.5235  EHBOND  =         0.0000  RESTRAINT  =       878.4771
 EAMBER (non-restraint)  =   -311444.1009
 EKCMT  =     23022.3841  VIRIAL  =     21754.8908  VOLUME     =   1082162.7305
                                                    SURFTEN    =        48.1728
                                                    Density    =         1.0172
 ------------------------------------------------------------------------------

 NMR restraints: Bond =    0.000   Angle =     0.000   Torsion =    15.961
===============================================================================

 NSTEP =   124000   TIME(PS) =     623.000  TEMP(K) =   309.23  PRESS =   -29.1
 Etot   =   -238185.2910  EKtot   =     72577.1875  EPtot      =   -310762.4785
 BOND   =      5255.3554  ANGLE   =     19521.3316  DIHED      =     12728.4204
 1-4 NB =      4828.2807  1-4 EEL =    -80365.4829  VDWAALS    =     17666.6195
 EELEC  =   -291252.8480  EHBOND  =         0.0000  RESTRAINT  =       855.8448
 EAMBER (non-restraint)  =   -311618.3234
 EKCMT  =     22856.1775  VIRIAL  =     23536.8810  VOLUME     =   1081882.2607
                                                    SURFTEN    =        81.9086
                                                    Density    =         1.0175
 ------------------------------------------------------------------------------

 NMR restraints: Bond =    0.000   Angle =     0.000   Torsion =    21.207
===============================================================================

 NSTEP =   125000   TIME(PS) =     625.000  TEMP(K) =   309.11  PRESS =    59.7
 Etot   =   -238038.2760  EKtot   =     72550.7578  EPtot      =   -310589.0338
 BOND   =      5182.6809  ANGLE   =     19530.3409  DIHED      =     12616.3794
 1-4 NB =      4804.7291  1-4 EEL =    -80212.9820  VDWAALS    =     18210.2787
 EELEC  =   -291579.9206  EHBOND  =         0.0000  RESTRAINT  =       859.4598
 EAMBER (non-restraint)  =   -311448.4936
 EKCMT  =     22781.6443  VIRIAL  =     21386.0390  VOLUME     =   1082829.1042
                                                    SURFTEN    =        24.8801
                                                    Density    =         1.0166
 ------------------------------------------------------------------------------

 NMR restraints: Bond =    0.000   Angle =     0.000   Torsion =    22.324
===============================================================================

 NSTEP =   126000   TIME(PS) =     627.000  TEMP(K) =   309.54  PRESS =  -146.2
 Etot   =   -237973.5572  EKtot   =     72650.2578  EPtot      =   -310623.8151
 BOND   =      5196.0421  ANGLE   =     19667.6139  DIHED      =     12687.6377
 1-4 NB =      4809.3226  1-4 EEL =    -80312.6906  VDWAALS    =     17883.9773
 EELEC  =   -291410.7718  EHBOND  =         0.0000  RESTRAINT  =       855.0537
 EAMBER (non-restraint)  =   -311478.8688
 EKCMT  =     22923.7213  VIRIAL  =     26339.6886  VOLUME     =   1082276.4228
                                                    SURFTEN    =        29.1447
                                                    Density    =         1.0171
 ------------------------------------------------------------------------------

 NMR restraints: Bond =    0.000   Angle =     0.000   Torsion =    17.687
===============================================================================

 NSTEP =   127000   TIME(PS) =     629.000  TEMP(K) =   310.55  PRESS =     6.2
 Etot   =   -237520.2539  EKtot   =     72888.4062  EPtot      =   -310408.6602
 BOND   =      5214.0099  ANGLE   =     19651.7519  DIHED      =     12624.5648
 1-4 NB =      4793.3834  1-4 EEL =    -80366.6368  VDWAALS    =     18014.4355
 EELEC  =   -291200.8679  EHBOND  =         0.0000  RESTRAINT  =       860.6991
 EAMBER (non-restraint)  =   -311269.3592
 EKCMT  =     23079.6702  VIRIAL  =     22934.1757  VOLUME     =   1082293.1741
                                                    SURFTEN    =       -46.0554
                                                    Density    =         1.0171
 ------------------------------------------------------------------------------

 NMR restraints: Bond =    0.000   Angle =     0.000   Torsion =    13.450
===============================================================================

 NSTEP =   128000   TIME(PS) =     631.000  TEMP(K) =   311.00  PRESS =  -108.8
 Etot   =   -237980.3282  EKtot   =     72992.5391  EPtot      =   -310972.8673
 BOND   =      5277.6886  ANGLE   =     19587.5896  DIHED      =     12710.0377
 1-4 NB =      4804.6190  1-4 EEL =    -80304.4906  VDWAALS    =     17861.4417
 EELEC  =   -291744.4857  EHBOND  =         0.0000  RESTRAINT  =       834.7324
 EAMBER (non-restraint)  =   -311807.5997
 EKCMT  =     23007.9699  VIRIAL  =     25550.3489  VOLUME     =   1082671.6955
                                                    SURFTEN    =        34.1464
                                                    Density    =         1.0168
 ------------------------------------------------------------------------------

 NMR restraints: Bond =    0.000   Angle =     0.000   Torsion =    16.260
===============================================================================

 NSTEP =   129000   TIME(PS) =     633.000  TEMP(K) =   311.33  PRESS =   118.8
 Etot   =   -238447.4448  EKtot   =     73071.6719  EPtot      =   -311519.1166
 BOND   =      5194.5480  ANGLE   =     19391.0914  DIHED      =     12709.0217
 1-4 NB =      4841.5174  1-4 EEL =    -80321.5401  VDWAALS    =     18181.9693
 EELEC  =   -292385.9359  EHBOND  =         0.0000  RESTRAINT  =       870.2116
 EAMBER (non-restraint)  =   -312389.3282
 EKCMT  =     23020.8502  VIRIAL  =     20243.8921  VOLUME     =   1082372.3750
                                                    SURFTEN    =       160.7543
                                                    Density    =         1.0170
 ------------------------------------------------------------------------------

 NMR restraints: Bond =    0.000   Angle =     0.000   Torsion =    12.819
===============================================================================

 NSTEP =   130000   TIME(PS) =     635.000  TEMP(K) =   309.65  PRESS =    48.3
 Etot   =   -238112.5743  EKtot   =     72677.1094  EPtot      =   -310789.6837
 BOND   =      5273.4520  ANGLE   =     19642.5146  DIHED      =     12646.5414
 1-4 NB =      4809.8271  1-4 EEL =    -80401.8550  VDWAALS    =     17997.4091
 EELEC  =   -291627.6174  EHBOND  =         0.0000  RESTRAINT  =       870.0444
 EAMBER (non-restraint)  =   -311659.7281
 EKCMT  =     22976.7985  VIRIAL  =     21848.0796  VOLUME     =   1082314.1314
                                                    SURFTEN    =        13.7462
                                                    Density    =         1.0171
 ------------------------------------------------------------------------------

 NMR restraints: Bond =    0.000   Angle =     0.000   Torsion =    20.705
===============================================================================

 NSTEP =   131000   TIME(PS) =     637.000  TEMP(K) =   309.79  PRESS =  -117.2
 Etot   =   -238521.7193  EKtot   =     72710.5156  EPtot      =   -311232.2349
 BOND   =      5199.1547  ANGLE   =     19359.6053  DIHED      =     12690.2361
 1-4 NB =      4794.4722  1-4 EEL =    -80351.8673  VDWAALS    =     17962.3498
 EELEC  =   -291760.5198  EHBOND  =         0.0000  RESTRAINT  =       874.3341
 EAMBER (non-restraint)  =   -312106.5690
 EKCMT  =     22962.6291  VIRIAL  =     25708.1871  VOLUME     =   1084535.2558
                                                    SURFTEN    =      -114.3807
                                                    Density    =         1.0150
 ------------------------------------------------------------------------------

 NMR restraints: Bond =    0.000   Angle =     0.000   Torsion =    16.443
===============================================================================

 NSTEP =   132000   TIME(PS) =     639.000  TEMP(K) =   311.22  PRESS =    89.8
 Etot   =   -237480.5193  EKtot   =     73044.8438  EPtot      =   -310525.3630
 BOND   =      5156.1836  ANGLE   =     19581.4751  DIHED      =     12607.8821
 1-4 NB =      4842.7642  1-4 EEL =    -80480.8913  VDWAALS    =     18112.9405
 EELEC  =   -291211.3765  EHBOND  =         0.0000  RESTRAINT  =       865.6592
 EAMBER (non-restraint)  =   -311391.0222
 EKCMT  =     23014.4469  VIRIAL  =     20909.5004  VOLUME     =   1085792.0919
                                                    SURFTEN    =        30.2250
                                                    Density    =         1.0138
 ------------------------------------------------------------------------------

 NMR restraints: Bond =    0.000   Angle =     0.000   Torsion =    17.884
===============================================================================

 NSTEP =   133000   TIME(PS) =     641.000  TEMP(K) =   309.72  PRESS =  -116.6
 Etot   =   -237437.2501  EKtot   =     72692.4297  EPtot      =   -310129.6798
 BOND   =      5238.6898  ANGLE   =     19619.5054  DIHED      =     12578.7892
 1-4 NB =      4816.0490  1-4 EEL =    -80381.4523  VDWAALS    =     17823.7173
 EELEC  =   -290707.7141  EHBOND  =         0.0000  RESTRAINT  =       882.7358
 EAMBER (non-restraint)  =   -311012.4157
 EKCMT  =     22912.9612  VIRIAL  =     25641.6955  VOLUME     =   1084295.5043
                                                    SURFTEN    =      -101.7460
                                                    Density    =         1.0152
 ------------------------------------------------------------------------------

 NMR restraints: Bond =    0.000   Angle =     0.000   Torsion =    16.994
===============================================================================

 NSTEP =   134000   TIME(PS) =     643.000  TEMP(K) =   310.41  PRESS =   -47.3
 Etot   =   -237552.1796  EKtot   =     72854.3984  EPtot      =   -310406.5780
 BOND   =      5255.6524  ANGLE   =     19756.6492  DIHED      =     12646.8055
 1-4 NB =      4848.5173  1-4 EEL =    -80419.9508  VDWAALS    =     17880.6110
 EELEC  =   -291226.6089  EHBOND  =         0.0000  RESTRAINT  =       851.7463
 EAMBER (non-restraint)  =   -311258.3244
 EKCMT  =     22939.0903  VIRIAL  =     24045.9601  VOLUME     =   1083345.5960
                                                    SURFTEN    =        -2.2714
                                                    Density    =         1.0161
 ------------------------------------------------------------------------------

 NMR restraints: Bond =    0.000   Angle =     0.000   Torsion =    16.665
===============================================================================

 NSTEP =   135000   TIME(PS) =     645.000  TEMP(K) =   309.88  PRESS =   -38.7
 Etot   =   -237589.4562  EKtot   =     72729.6250  EPtot      =   -310319.0812
 BOND   =      5175.7890  ANGLE   =     19671.6444  DIHED      =     12656.0009
 1-4 NB =      4837.2739  1-4 EEL =    -80335.9798  VDWAALS    =     18251.7625
 EELEC  =   -291452.6960  EHBOND  =         0.0000  RESTRAINT  =       877.1239
 EAMBER (non-restraint)  =   -311196.2051
 EKCMT  =     22922.0750  VIRIAL  =     23828.0696  VOLUME     =   1084499.2302
                                                    SURFTEN    =       103.5073
                                                    Density    =         1.0151
 ------------------------------------------------------------------------------

 NMR restraints: Bond =    0.000   Angle =     0.000   Torsion =    19.179
===============================================================================

 NSTEP =   136000   TIME(PS) =     647.000  TEMP(K) =   311.45  PRESS =   -11.8
 Etot   =   -237025.0279  EKtot   =     73098.3984  EPtot      =   -310123.4264
 BOND   =      5140.3964  ANGLE   =     19644.4480  DIHED      =     12668.8483
 1-4 NB =      4849.5082  1-4 EEL =    -80420.3489  VDWAALS    =     17728.6025
 EELEC  =   -290583.8514  EHBOND  =         0.0000  RESTRAINT  =       848.9705
 EAMBER (non-restraint)  =   -310972.3969
 EKCMT  =     23231.0730  VIRIAL  =     23507.6624  VOLUME     =   1083061.2188
                                                    SURFTEN    =        -7.7254
                                                    Density    =         1.0164
 ------------------------------------------------------------------------------

 NMR restraints: Bond =    0.000   Angle =     0.000   Torsion =    18.864
===============================================================================

 NSTEP =   137000   TIME(PS) =     649.000  TEMP(K) =   309.36  PRESS =    19.6
 Etot   =   -237810.0542  EKtot   =     72609.7500  EPtot      =   -310419.8042
 BOND   =      5122.6730  ANGLE   =     19678.1140  DIHED      =     12648.0491
 1-4 NB =      4780.9989  1-4 EEL =    -80311.9660  VDWAALS    =     18295.6014
 EELEC  =   -291512.0172  EHBOND  =         0.0000  RESTRAINT  =       878.7426
 EAMBER (non-restraint)  =   -311298.5468
 EKCMT  =     22792.5121  VIRIAL  =     22333.9908  VOLUME     =   1082751.3774
                                                    SURFTEN    =       -70.0758
                                                    Density    =         1.0167
 ------------------------------------------------------------------------------

 NMR restraints: Bond =    0.000   Angle =     0.000   Torsion =    16.895
===============================================================================

 NSTEP =   138000   TIME(PS) =     651.000  TEMP(K) =   310.81  PRESS =   -63.5
 Etot   =   -237484.1410  EKtot   =     72949.9609  EPtot      =   -310434.1020
 BOND   =      5156.6094  ANGLE   =     19584.6396  DIHED      =     12617.3678
 1-4 NB =      4803.6773  1-4 EEL =    -80352.7819  VDWAALS    =     17861.9714
 EELEC  =   -290979.7092  EHBOND  =         0.0000  RESTRAINT  =       874.1236
 EAMBER (non-restraint)  =   -311308.2255
 EKCMT  =     23149.8725  VIRIAL  =     24635.0709  VOLUME     =   1083486.9316
                                                    SURFTEN    =        35.4257
                                                    Density    =         1.0160
 ------------------------------------------------------------------------------

 NMR restraints: Bond =    0.000   Angle =     0.000   Torsion =    14.568
===============================================================================

 NSTEP =   139000   TIME(PS) =     653.000  TEMP(K) =   310.71  PRESS =    19.6
 Etot   =   -237294.4733  EKtot   =     72926.0781  EPtot      =   -310220.5515
 BOND   =      5273.4239  ANGLE   =     19642.0987  DIHED      =     12738.1798
 1-4 NB =      4770.8725  1-4 EEL =    -80394.1054  VDWAALS    =     18072.7023
 EELEC  =   -291219.0009  EHBOND  =         0.0000  RESTRAINT  =       895.2775
 EAMBER (non-restraint)  =   -311115.8290
 EKCMT  =     23049.5232  VIRIAL  =     22592.0626  VOLUME     =   1082775.1851
                                                    SURFTEN    =        43.8047
                                                    Density    =         1.0167
 ------------------------------------------------------------------------------

 NMR restraints: Bond =    0.000   Angle =     0.000   Torsion =    14.976
===============================================================================

 NSTEP =   140000   TIME(PS) =     655.000  TEMP(K) =   310.33  PRESS =   128.8
 Etot   =   -237243.6906  EKtot   =     72836.5703  EPtot      =   -310080.2610
 BOND   =      5175.2192  ANGLE   =     19553.8810  DIHED      =     12706.1473
 1-4 NB =      4848.4796  1-4 EEL =    -80265.4262  VDWAALS    =     18070.4658
 EELEC  =   -291055.6222  EHBOND  =         0.0000  RESTRAINT  =       886.5945
 EAMBER (non-restraint)  =   -310966.8555
 EKCMT  =     22758.9850  VIRIAL  =     19746.2001  VOLUME     =   1083010.3538
                                                    SURFTEN    =      -160.5173
                                                    Density    =         1.0165
 ------------------------------------------------------------------------------

 NMR restraints: Bond =    0.000   Angle =     0.000   Torsion =    19.977
===============================================================================

 NSTEP =   141000   TIME(PS) =     657.000  TEMP(K) =   310.02  PRESS =   -97.5
 Etot   =   -237404.1286  EKtot   =     72764.2031  EPtot      =   -310168.3317
 BOND   =      5231.7936  ANGLE   =     19614.1469  DIHED      =     12695.0832
 1-4 NB =      4850.6760  1-4 EEL =    -80399.7926  VDWAALS    =     17686.9370
 EELEC  =   -290718.2127  EHBOND  =         0.0000  RESTRAINT  =       871.0369
 EAMBER (non-restraint)  =   -311039.3686
 EKCMT  =     22905.9208  VIRIAL  =     25188.9364  VOLUME     =   1084311.9899
                                                    SURFTEN    =       -62.0171
                                                    Density    =         1.0152
 ------------------------------------------------------------------------------

 NMR restraints: Bond =    0.000   Angle =     0.000   Torsion =    18.372
===============================================================================

 NSTEP =   142000   TIME(PS) =     659.000  TEMP(K) =   310.81  PRESS =    87.9
 Etot   =   -237512.4424  EKtot   =     72948.1250  EPtot      =   -310460.5674
 BOND   =      5218.4918  ANGLE   =     19525.1752  DIHED      =     12723.3257
 1-4 NB =      4795.4015  1-4 EEL =    -80296.1409  VDWAALS    =     18262.6608
 EELEC  =   -291543.1333  EHBOND  =         0.0000  RESTRAINT  =       853.6519
 EAMBER (non-restraint)  =   -311314.2193
 EKCMT  =     22824.1197  VIRIAL  =     20769.4460  VOLUME     =   1082686.7882
                                                    SURFTEN    =       -14.0078
                                                    Density    =         1.0168
 ------------------------------------------------------------------------------

 NMR restraints: Bond =    0.000   Angle =     0.000   Torsion =    20.925
===============================================================================

 NSTEP =   143000   TIME(PS) =     661.000  TEMP(K) =   310.02  PRESS =   -53.4
 Etot   =   -238111.2234  EKtot   =     72763.2500  EPtot      =   -310874.4734
 BOND   =      5197.6075  ANGLE   =     19290.8857  DIHED      =     12653.0980
 1-4 NB =      4835.8266  1-4 EEL =    -80441.4525  VDWAALS    =     18150.0426
 EELEC  =   -291440.0815  EHBOND  =         0.0000  RESTRAINT  =       879.6001
 EAMBER (non-restraint)  =   -311754.0735
 EKCMT  =     22898.2526  VIRIAL  =     24148.0476  VOLUME     =   1083367.2535
                                                    SURFTEN    =       -19.8787
                                                    Density    =         1.0161
 ------------------------------------------------------------------------------

 NMR restraints: Bond =    0.000   Angle =     0.000   Torsion =    16.062
===============================================================================

 NSTEP =   144000   TIME(PS) =     663.000  TEMP(K) =   310.10  PRESS =    13.3
 Etot   =   -238002.3643  EKtot   =     72782.1719  EPtot      =   -310784.5362
 BOND   =      5051.0211  ANGLE   =     19501.9470  DIHED      =     12671.3377
 1-4 NB =      4821.3081  1-4 EEL =    -80352.1536  VDWAALS    =     18190.8742
 EELEC  =   -291541.8699  EHBOND  =         0.0000  RESTRAINT  =       872.9991
 EAMBER (non-restraint)  =   -311657.5353
 EKCMT  =     22879.1341  VIRIAL  =     22568.6846  VOLUME     =   1082841.1319
                                                    SURFTEN    =       -65.4207
                                                    Density    =         1.0166
 ------------------------------------------------------------------------------

 NMR restraints: Bond =    0.000   Angle =     0.000   Torsion =    21.041
===============================================================================

 NSTEP =   145000   TIME(PS) =     665.000  TEMP(K) =   309.14  PRESS =    94.6
 Etot   =   -237984.3749  EKtot   =     72555.9297  EPtot      =   -310540.3046
 BOND   =      5215.3200  ANGLE   =     19502.6498  DIHED      =     12676.8511
 1-4 NB =      4800.1811  1-4 EEL =    -80410.6009  VDWAALS    =     18009.8652
 EELEC  =   -291196.0764  EHBOND  =         0.0000  RESTRAINT  =       861.5055
 EAMBER (non-restraint)  =   -311401.8101
 EKCMT  =     23028.9932  VIRIAL  =     20815.9565  VOLUME     =   1083026.3483
                                                    SURFTEN    =        19.4863
                                                    Density    =         1.0164
 ------------------------------------------------------------------------------

 NMR restraints: Bond =    0.000   Angle =     0.000   Torsion =    17.954
===============================================================================

 NSTEP =   146000   TIME(PS) =     667.000  TEMP(K) =   308.21  PRESS =   -14.3
 Etot   =   -238449.4734  EKtot   =     72337.9297  EPtot      =   -310787.4031
 BOND   =      5283.3062  ANGLE   =     19460.0846  DIHED      =     12705.4319
 1-4 NB =      4797.0513  1-4 EEL =    -80367.4885  VDWAALS    =     18084.2844
 EELEC  =   -291636.1992  EHBOND  =         0.0000  RESTRAINT  =       886.1262
 EAMBER (non-restraint)  =   -311673.5293
 EKCMT  =     22713.7828  VIRIAL  =     23047.8987  VOLUME     =   1083655.1249
                                                    SURFTEN    =       -21.7042
                                                    Density    =         1.0158
 ------------------------------------------------------------------------------

 NMR restraints: Bond =    0.000   Angle =     0.000   Torsion =    21.628
===============================================================================

 NSTEP =   147000   TIME(PS) =     669.000  TEMP(K) =   310.73  PRESS =    50.8
 Etot   =   -237913.7787  EKtot   =     72929.5391  EPtot      =   -310843.3178
 BOND   =      5132.4455  ANGLE   =     19452.9405  DIHED      =     12663.3271
 1-4 NB =      4844.5420  1-4 EEL =    -80333.7061  VDWAALS    =     18101.5918
 EELEC  =   -291582.1116  EHBOND  =         0.0000  RESTRAINT  =       877.6531
 EAMBER (non-restraint)  =   -311720.9708
 EKCMT  =     23048.0798  VIRIAL  =     21859.5603  VOLUME     =   1083992.4998
                                                    SURFTEN    =        29.0221
                                                    Density    =         1.0155
 ------------------------------------------------------------------------------

 NMR restraints: Bond =    0.000   Angle =     0.000   Torsion =    20.217
===============================================================================

 NSTEP =   148000   TIME(PS) =     671.000  TEMP(K) =   311.12  PRESS =    72.5
 Etot   =   -237511.3871  EKtot   =     73022.5312  EPtot      =   -310533.9184
 BOND   =      5259.1176  ANGLE   =     19509.1001  DIHED      =     12726.2718
 1-4 NB =      4865.4675  1-4 EEL =    -80334.1633  VDWAALS    =     18278.2736
 EELEC  =   -291723.9551  EHBOND  =         0.0000  RESTRAINT  =       885.9694
 EAMBER (non-restraint)  =   -311419.8878
 EKCMT  =     23048.1074  VIRIAL  =     21351.8675  VOLUME     =   1084322.6000
                                                    SURFTEN    =        65.5170
                                                    Density    =         1.0152
 ------------------------------------------------------------------------------

 NMR restraints: Bond =    0.000   Angle =     0.000   Torsion =    17.829
===============================================================================

 NSTEP =   149000   TIME(PS) =     673.000  TEMP(K) =   310.69  PRESS =    77.5
 Etot   =   -237134.4171  EKtot   =     72920.0859  EPtot      =   -310054.5030
 BOND   =      5236.8185  ANGLE   =     19803.5004  DIHED      =     12658.5199
 1-4 NB =      4788.9905  1-4 EEL =    -80448.2615  VDWAALS    =     18184.5835
 EELEC  =   -291183.8002  EHBOND  =         0.0000  RESTRAINT  =       905.1459
 EAMBER (non-restraint)  =   -310959.6489
 EKCMT  =     22925.5805  VIRIAL  =     21110.6665  VOLUME     =   1084193.0339
                                                    SURFTEN    =       121.2975
                                                    Density    =         1.0153
 ------------------------------------------------------------------------------

 NMR restraints: Bond =    0.000   Angle =     0.000   Torsion =    16.175
===============================================================================

 NSTEP =   150000   TIME(PS) =     675.000  TEMP(K) =   309.05  PRESS =   -19.0
 Etot   =   -237962.4376  EKtot   =     72535.1250  EPtot      =   -310497.5626
 BOND   =      5260.0625  ANGLE   =     19585.3921  DIHED      =     12652.7241
 1-4 NB =      4814.2542  1-4 EEL =    -80439.9615  VDWAALS    =     17871.5316
 EELEC  =   -291136.6958  EHBOND  =         0.0000  RESTRAINT  =       895.1302
 EAMBER (non-restraint)  =   -311392.6929
 EKCMT  =     22691.8126  VIRIAL  =     23137.6973  VOLUME     =   1084059.8692
                                                    SURFTEN    =       107.9568
                                                    Density    =         1.0155
 ------------------------------------------------------------------------------

 NMR restraints: Bond =    0.000   Angle =     0.000   Torsion =    20.250
===============================================================================

 NSTEP =   151000   TIME(PS) =     677.000  TEMP(K) =   309.46  PRESS =   -59.9
 Etot   =   -238155.3941  EKtot   =     72633.1484  EPtot      =   -310788.5425
 BOND   =      5189.0444  ANGLE   =     19561.6654  DIHED      =     12701.4503
 1-4 NB =      4800.9873  1-4 EEL =    -80401.7972  VDWAALS    =     17741.0028
 EELEC  =   -291258.7480  EHBOND  =         0.0000  RESTRAINT  =       877.8525
 EAMBER (non-restraint)  =   -311666.3950
 EKCMT  =     22742.1889  VIRIAL  =     24140.9617  VOLUME     =   1081722.6377
                                                    SURFTEN    =       -71.6634
                                                    Density    =         1.0177
 ------------------------------------------------------------------------------

 NMR restraints: Bond =    0.000   Angle =     0.000   Torsion =    19.310
===============================================================================

 NSTEP =   152000   TIME(PS) =     679.000  TEMP(K) =   308.02  PRESS =    82.8
 Etot   =   -238279.5210  EKtot   =     72295.1094  EPtot      =   -310574.6303
 BOND   =      5310.8157  ANGLE   =     19637.1702  DIHED      =     12661.3924
 1-4 NB =      4783.5880  1-4 EEL =    -80395.4857  VDWAALS    =     18415.8247
 EELEC  =   -291884.4833  EHBOND  =         0.0000  RESTRAINT  =       896.5476
 EAMBER (non-restraint)  =   -311471.1779
 EKCMT  =     22658.7179  VIRIAL  =     20725.1904  VOLUME     =   1082189.4102
                                                    SURFTEN    =        61.2330
                                                    Density    =         1.0172
 ------------------------------------------------------------------------------

 NMR restraints: Bond =    0.000   Angle =     0.000   Torsion =    17.851
===============================================================================

 NSTEP =   153000   TIME(PS) =     681.000  TEMP(K) =   309.94  PRESS =   -48.4
 Etot   =   -237949.2244  EKtot   =     72745.9688  EPtot      =   -310695.1932
 BOND   =      5221.9657  ANGLE   =     19550.3625  DIHED      =     12692.9419
 1-4 NB =      4792.4456  1-4 EEL =    -80341.5189  VDWAALS    =     17492.2173
 EELEC  =   -290968.8646  EHBOND  =         0.0000  RESTRAINT  =       865.2573
 EAMBER (non-restraint)  =   -311560.4505
 EKCMT  =     22919.7275  VIRIAL  =     24049.0031  VOLUME     =   1081444.3420
                                                    SURFTEN    =       108.0410
                                                    Density    =         1.0179
 ------------------------------------------------------------------------------

 NMR restraints: Bond =    0.000   Angle =     0.000   Torsion =    20.808
===============================================================================

 NSTEP =   154000   TIME(PS) =     683.000  TEMP(K) =   309.52  PRESS =   -21.7
 Etot   =   -238089.6031  EKtot   =     72646.9531  EPtot      =   -310736.5563
 BOND   =      5272.7289  ANGLE   =     19427.0383  DIHED      =     12692.2910
 1-4 NB =      4766.9010  1-4 EEL =    -80333.5799  VDWAALS    =     18140.4022
 EELEC  =   -291579.8564  EHBOND  =         0.0000  RESTRAINT  =       877.5186
 EAMBER (non-restraint)  =   -311614.0749
 EKCMT  =     22893.6105  VIRIAL  =     23401.8866  VOLUME     =   1082615.2778
                                                    SURFTEN    =         1.9051
                                                    Density    =         1.0168
 ------------------------------------------------------------------------------

 NMR restraints: Bond =    0.000   Angle =     0.000   Torsion =    20.209
===============================================================================

 NSTEP =   155000   TIME(PS) =     685.000  TEMP(K) =   310.38  PRESS =   -64.1
 Etot   =   -237732.7366  EKtot   =     72848.9922  EPtot      =   -310581.7288
 BOND   =      5219.4321  ANGLE   =     19563.5264  DIHED      =     12601.0014
 1-4 NB =      4784.2960  1-4 EEL =    -80344.4518  VDWAALS    =     18237.6935
 EELEC  =   -291531.8184  EHBOND  =         0.0000  RESTRAINT  =       888.5921
 EAMBER (non-restraint)  =   -311470.3209
 EKCMT  =     22974.9782  VIRIAL  =     24474.8462  VOLUME     =   1083336.6446
                                                    SURFTEN    =      -113.6429
                                                    Density    =         1.0161
 ------------------------------------------------------------------------------

 NMR restraints: Bond =    0.000   Angle =     0.000   Torsion =    24.664
===============================================================================

 NSTEP =   156000   TIME(PS) =     687.000  TEMP(K) =   309.18  PRESS =    14.6
 Etot   =   -237783.1014  EKtot   =     72567.6406  EPtot      =   -310350.7420
 BOND   =      5154.9211  ANGLE   =     19453.6645  DIHED      =     12646.4039
 1-4 NB =      4834.8638  1-4 EEL =    -80262.7533  VDWAALS    =     17818.1279
 EELEC  =   -290869.1197  EHBOND  =         0.0000  RESTRAINT  =       873.1498
 EAMBER (non-restraint)  =   -311223.8918
 EKCMT  =     22791.4018  VIRIAL  =     22450.6658  VOLUME     =   1083714.7816
                                                    SURFTEN    =        91.3821
                                                    Density    =         1.0158
 ------------------------------------------------------------------------------

 NMR restraints: Bond =    0.000   Angle =     0.000   Torsion =    21.668
===============================================================================

 NSTEP =   157000   TIME(PS) =     689.000  TEMP(K) =   308.92  PRESS =   -46.5
 Etot   =   -238014.9580  EKtot   =     72504.7969  EPtot      =   -310519.7549
 BOND   =      5295.0653  ANGLE   =     19723.4511  DIHED      =     12640.6005
 1-4 NB =      4828.0817  1-4 EEL =    -80364.8079  VDWAALS    =     18241.0953
 EELEC  =   -291744.4623  EHBOND  =         0.0000  RESTRAINT  =       861.2214
 EAMBER (non-restraint)  =   -311380.9763
 EKCMT  =     22839.1811  VIRIAL  =     23925.1309  VOLUME     =   1082161.2738
                                                    SURFTEN    =      -125.9826
                                                    Density    =         1.0172
 ------------------------------------------------------------------------------

 NMR restraints: Bond =    0.000   Angle =     0.000   Torsion =    18.621
===============================================================================

 NSTEP =   158000   TIME(PS) =     691.000  TEMP(K) =   310.24  PRESS =   -97.6
 Etot   =   -237918.2485  EKtot   =     72815.8750  EPtot      =   -310734.1235
 BOND   =      5131.7894  ANGLE   =     19533.4201  DIHED      =     12767.3888
 1-4 NB =      4795.9505  1-4 EEL =    -80390.6187  VDWAALS    =     18023.1061
 EELEC  =   -291482.7836  EHBOND  =         0.0000  RESTRAINT  =       887.6238
 EAMBER (non-restraint)  =   -311621.7473
 EKCMT  =     22964.2675  VIRIAL  =     25248.5314  VOLUME     =   1084309.7657
                                                    SURFTEN    =        30.6512
                                                    Density    =         1.0152
 ------------------------------------------------------------------------------

 NMR restraints: Bond =    0.000   Angle =     0.000   Torsion =    22.204
===============================================================================

 NSTEP =   159000   TIME(PS) =     693.000  TEMP(K) =   311.24  PRESS =     6.0
 Etot   =   -237339.8913  EKtot   =     73050.9297  EPtot      =   -310390.8210
 BOND   =      5164.1101  ANGLE   =     19667.2068  DIHED      =     12753.9053
 1-4 NB =      4814.3760  1-4 EEL =    -80342.7481  VDWAALS    =     18210.2362
 EELEC  =   -291501.3478  EHBOND  =         0.0000  RESTRAINT  =       843.4406
 EAMBER (non-restraint)  =   -311234.2615
 EKCMT  =     23147.8533  VIRIAL  =     23008.4264  VOLUME     =   1084707.6244
                                                    SURFTEN    =        58.1011
                                                    Density    =         1.0149
 ------------------------------------------------------------------------------

 NMR restraints: Bond =    0.000   Angle =     0.000   Torsion =    22.148
===============================================================================

 NSTEP =   160000   TIME(PS) =     695.000  TEMP(K) =   309.22  PRESS =    71.2
 Etot   =   -237941.3841  EKtot   =     72576.0156  EPtot      =   -310517.3997
 BOND   =      5273.4858  ANGLE   =     19538.5549  DIHED      =     12714.6155
 1-4 NB =      4782.7719  1-4 EEL =    -80471.9045  VDWAALS    =     18444.9075
 EELEC  =   -291665.7406  EHBOND  =         0.0000  RESTRAINT  =       865.9099
 EAMBER (non-restraint)  =   -311383.3096
 EKCMT  =     22878.3898  VIRIAL  =     21209.5824  VOLUME     =   1085387.9864
                                                    SURFTEN    =       176.4462
                                                    Density    =         1.0142
 ------------------------------------------------------------------------------

 NMR restraints: Bond =    0.000   Angle =     0.000   Torsion =    22.750
===============================================================================

 NSTEP =   161000   TIME(PS) =     697.000  TEMP(K) =   310.00  PRESS =   -67.2
 Etot   =   -238130.1959  EKtot   =     72758.7266  EPtot      =   -310888.9225
 BOND   =      5260.4140  ANGLE   =     19619.8961  DIHED      =     12763.1197
 1-4 NB =      4772.1968  1-4 EEL =    -80458.2267  VDWAALS    =     17917.6196
 EELEC  =   -291629.3431  EHBOND  =         0.0000  RESTRAINT  =       865.4011
 EAMBER (non-restraint)  =   -311754.3236
 EKCMT  =     22847.3030  VIRIAL  =     24421.6233  VOLUME     =   1084791.3717
                                                    SURFTEN    =       -52.7246
                                                    Density    =         1.0148
 ------------------------------------------------------------------------------

 NMR restraints: Bond =    0.000   Angle =     0.000   Torsion =    21.679
===============================================================================

 NSTEP =   162000   TIME(PS) =     699.000  TEMP(K) =   311.98  PRESS =   119.4
 Etot   =   -237544.3579  EKtot   =     73223.5859  EPtot      =   -310767.9438
 BOND   =      5209.0303  ANGLE   =     19320.0061  DIHED      =     12730.8255
 1-4 NB =      4831.6794  1-4 EEL =    -80326.3893  VDWAALS    =     18313.5684
 EELEC  =   -291733.7106  EHBOND  =         0.0000  RESTRAINT  =       887.0464
 EAMBER (non-restraint)  =   -311654.9903
 EKCMT  =     23024.7951  VIRIAL  =     20234.2627  VOLUME     =   1082895.5409
                                                    SURFTEN    =       -32.5338
                                                    Density    =         1.0166
 ------------------------------------------------------------------------------

 NMR restraints: Bond =    0.000   Angle =     0.000   Torsion =    19.617
===============================================================================

 NSTEP =   163000   TIME(PS) =     701.000  TEMP(K) =   309.79  PRESS =    39.9
 Etot   =   -237811.4377  EKtot   =     72708.9219  EPtot      =   -310520.3596
 BOND   =      5213.4661  ANGLE   =     19505.3915  DIHED      =     12740.4402
 1-4 NB =      4793.1712  1-4 EEL =    -80209.9183  VDWAALS    =     18196.3665
 EELEC  =   -291640.6197  EHBOND  =         0.0000  RESTRAINT  =       881.3430
 EAMBER (non-restraint)  =   -311401.7026
 EKCMT  =     22874.1617  VIRIAL  =     21940.9877  VOLUME     =   1083384.1978
                                                    SURFTEN    =        72.6077
                                                    Density    =         1.0161
 ------------------------------------------------------------------------------

 NMR restraints: Bond =    0.000   Angle =     0.000   Torsion =    22.713
===============================================================================

 NSTEP =   164000   TIME(PS) =     703.000  TEMP(K) =   309.57  PRESS =   -35.5
 Etot   =   -237628.1985  EKtot   =     72658.7500  EPtot      =   -310286.9485
 BOND   =      5165.9189  ANGLE   =     19608.0140  DIHED      =     12624.6022
 1-4 NB =      4815.7314  1-4 EEL =    -80480.6309  VDWAALS    =     17607.0751
 EELEC  =   -290480.9404  EHBOND  =         0.0000  RESTRAINT  =       853.2812
 EAMBER (non-restraint)  =   -311140.2296
 EKCMT  =     22747.9617  VIRIAL  =     23578.3727  VOLUME     =   1083456.5650
                                                    SURFTEN    =       -76.7631
                                                    Density    =         1.0160
 ------------------------------------------------------------------------------

 NMR restraints: Bond =    0.000   Angle =     0.000   Torsion =    20.413
===============================================================================

 NSTEP =   165000   TIME(PS) =     705.000  TEMP(K) =   312.36  PRESS =   -77.8
 Etot   =   -237586.1832  EKtot   =     73311.8125  EPtot      =   -310897.9957
 BOND   =      5258.0482  ANGLE   =     19560.0682  DIHED      =     12716.1955
 1-4 NB =      4803.4694  1-4 EEL =    -80501.6740  VDWAALS    =     17831.2174
 EELEC  =   -291440.0602  EHBOND  =         0.0000  RESTRAINT  =       874.7397
 EAMBER (non-restraint)  =   -311772.7354
 EKCMT  =     23126.5885  VIRIAL  =     24947.2442  VOLUME     =   1083894.4204
                                                    SURFTEN    =       120.4436
                                                    Density    =         1.0156
 ------------------------------------------------------------------------------

 NMR restraints: Bond =    0.000   Angle =     0.000   Torsion =    19.424
===============================================================================

 NSTEP =   166000   TIME(PS) =     707.000  TEMP(K) =   309.94  PRESS =   -25.6
 Etot   =   -237760.6267  EKtot   =     72744.0938  EPtot      =   -310504.7204
 BOND   =      5238.0809  ANGLE   =     19615.5231  DIHED      =     12731.8381
 1-4 NB =      4882.2942  1-4 EEL =    -80339.8304  VDWAALS    =     17720.3125
 EELEC  =   -291218.5770  EHBOND  =         0.0000  RESTRAINT  =       865.6382
 EAMBER (non-restraint)  =   -311370.3586
 EKCMT  =     22921.5167  VIRIAL  =     23520.6223  VOLUME     =   1082361.6089
                                                    SURFTEN    =       -45.6554
                                                    Density    =         1.0171
 ------------------------------------------------------------------------------

 NMR restraints: Bond =    0.000   Angle =     0.000   Torsion =    18.671
===============================================================================

 NSTEP =   167000   TIME(PS) =     709.000  TEMP(K) =   310.56  PRESS =   -48.9
 Etot   =   -237952.6906  EKtot   =     72890.1641  EPtot      =   -310842.8547
 BOND   =      5169.4048  ANGLE   =     19511.2444  DIHED      =     12722.7037
 1-4 NB =      4808.7842  1-4 EEL =    -80285.6928  VDWAALS    =     17874.9907
 EELEC  =   -291507.9593  EHBOND  =         0.0000  RESTRAINT  =       863.6696
 EAMBER (non-restraint)  =   -311706.5243
 EKCMT  =     22905.4355  VIRIAL  =     24048.8732  VOLUME     =   1082766.5010
                                                    SURFTEN    =       -28.9559
                                                    Density    =         1.0167
 ------------------------------------------------------------------------------

 NMR restraints: Bond =    0.000   Angle =     0.000   Torsion =    19.149
===============================================================================

 NSTEP =   168000   TIME(PS) =     711.000  TEMP(K) =   309.65  PRESS =     6.2
 Etot   =   -237989.7703  EKtot   =     72675.7578  EPtot      =   -310665.5281
 BOND   =      5179.1130  ANGLE   =     19435.4189  DIHED      =     12664.2265
 1-4 NB =      4734.7281  1-4 EEL =    -80210.3824  VDWAALS    =     17914.8238
 EELEC  =   -291231.4871  EHBOND  =         0.0000  RESTRAINT  =       848.0311
 EAMBER (non-restraint)  =   -311513.5592
 EKCMT  =     22835.2290  VIRIAL  =     22689.7766  VOLUME     =   1082445.6105
                                                    SURFTEN    =       -13.8214
                                                    Density    =         1.0170
 ------------------------------------------------------------------------------

 NMR restraints: Bond =    0.000   Angle =     0.000   Torsion =    18.399
===============================================================================

 NSTEP =   169000   TIME(PS) =     713.000  TEMP(K) =   310.64  PRESS =  -193.4
 Etot   =   -237274.3878  EKtot   =     72909.2031  EPtot      =   -310183.5909
 BOND   =      5227.9342  ANGLE   =     19543.7895  DIHED      =     12674.1123
 1-4 NB =      4801.4319  1-4 EEL =    -80392.0099  VDWAALS    =     17390.1722
 EELEC  =   -290312.1259  EHBOND  =         0.0000  RESTRAINT  =       883.1048
 EAMBER (non-restraint)  =   -311066.6957
 EKCMT  =     22895.1993  VIRIAL  =     27420.8821  VOLUME     =   1083816.4135
                                                    SURFTEN    =      -107.1862
                                                    Density    =         1.0157
 ------------------------------------------------------------------------------

 NMR restraints: Bond =    0.000   Angle =     0.000   Torsion =    20.523
===============================================================================

 NSTEP =   170000   TIME(PS) =     715.000  TEMP(K) =   310.82  PRESS =    97.8
 Etot   =   -237531.2303  EKtot   =     72950.9375  EPtot      =   -310482.1678
 BOND   =      5159.7622  ANGLE   =     19434.7861  DIHED      =     12710.8707
 1-4 NB =      4843.3023  1-4 EEL =    -80379.7952  VDWAALS    =     18066.5849
 EELEC  =   -291172.9501  EHBOND  =         0.0000  RESTRAINT  =       855.2713
 EAMBER (non-restraint)  =   -311337.4391
 EKCMT  =     23002.3118  VIRIAL  =     20716.5979  VOLUME     =   1082191.7168
                                                    SURFTEN    =        58.5863
                                                    Density    =         1.0172
 ------------------------------------------------------------------------------

 NMR restraints: Bond =    0.000   Angle =     0.000   Torsion =    18.662
===============================================================================

 NSTEP =   171000   TIME(PS) =     717.000  TEMP(K) =   309.99  PRESS =    19.0
 Etot   =   -238015.9422  EKtot   =     72755.9062  EPtot      =   -310771.8484
 BOND   =      5196.8046  ANGLE   =     19689.8148  DIHED      =     12616.5047
 1-4 NB =      4770.3945  1-4 EEL =    -80328.9449  VDWAALS    =     18129.4997
 EELEC  =   -291762.5073  EHBOND  =         0.0000  RESTRAINT  =       916.5855
 EAMBER (non-restraint)  =   -311688.4339
 EKCMT  =     23037.3183  VIRIAL  =     22593.7643  VOLUME     =   1082938.0642
                                                    SURFTEN    =        17.2309
                                                    Density    =         1.0165
 ------------------------------------------------------------------------------

 NMR restraints: Bond =    0.000   Angle =     0.000   Torsion =    20.376
===============================================================================

 NSTEP =   172000   TIME(PS) =     719.000  TEMP(K) =   308.60  PRESS =    55.9
 Etot   =   -238053.5384  EKtot   =     72430.9531  EPtot      =   -310484.4915
 BOND   =      5196.4650  ANGLE   =     19663.1424  DIHED      =     12639.8761
 1-4 NB =      4826.2599  1-4 EEL =    -80356.0418  VDWAALS    =     18241.2084
 EELEC  =   -291602.1442  EHBOND  =         0.0000  RESTRAINT  =       906.7428
 EAMBER (non-restraint)  =   -311391.2343
 EKCMT  =     22785.9058  VIRIAL  =     21479.4333  VOLUME     =   1083119.0667
                                                    SURFTEN    =        49.7941
                                                    Density    =         1.0163
 ------------------------------------------------------------------------------

 NMR restraints: Bond =    0.000   Angle =     0.000   Torsion =    18.745
===============================================================================

 NSTEP =   173000   TIME(PS) =     721.000  TEMP(K) =   311.12  PRESS =  -175.8
 Etot   =   -237988.4800  EKtot   =     73021.8281  EPtot      =   -311010.3081
 BOND   =      5108.7679  ANGLE   =     19527.5906  DIHED      =     12698.9588
 1-4 NB =      4832.7403  1-4 EEL =    -80342.8193  VDWAALS    =     17842.6495
 EELEC  =   -291555.3386  EHBOND  =         0.0000  RESTRAINT  =       877.1427
 EAMBER (non-restraint)  =   -311887.4508
 EKCMT  =     22867.8637  VIRIAL  =     26982.2857  VOLUME     =   1083755.0683
                                                    SURFTEN    =       -14.2123
                                                    Density    =         1.0158
 ------------------------------------------------------------------------------

 NMR restraints: Bond =    0.000   Angle =     0.000   Torsion =    19.455
===============================================================================

 NSTEP =   174000   TIME(PS) =     723.000  TEMP(K) =   311.76  PRESS =   -36.4
 Etot   =   -237089.0153  EKtot   =     73173.0469  EPtot      =   -310262.0622
 BOND   =      5208.5128  ANGLE   =     19694.0748  DIHED      =     12724.7725
 1-4 NB =      4772.3886  1-4 EEL =    -80308.2805  VDWAALS    =     17789.8433
 EELEC  =   -291040.5109  EHBOND  =         0.0000  RESTRAINT  =       897.1371
 EAMBER (non-restraint)  =   -311159.1993
 EKCMT  =     22966.5414  VIRIAL  =     23816.4061  VOLUME     =   1082622.2033
                                                    SURFTEN    =       -41.3012
                                                    Density    =         1.0168
 ------------------------------------------------------------------------------

 NMR restraints: Bond =    0.000   Angle =     0.000   Torsion =    18.589
===============================================================================

 NSTEP =   175000   TIME(PS) =     725.000  TEMP(K) =   310.20  PRESS =   -12.8
 Etot   =   -237633.6148  EKtot   =     72805.6484  EPtot      =   -310439.2632
 BOND   =      5194.2699  ANGLE   =     19639.7425  DIHED      =     12702.9301
 1-4 NB =      4799.3689  1-4 EEL =    -80436.4413  VDWAALS    =     18101.4661
 EELEC  =   -291345.2857  EHBOND  =         0.0000  RESTRAINT  =       904.6863
 EAMBER (non-restraint)  =   -311343.9495
 EKCMT  =     22880.6107  VIRIAL  =     23179.1946  VOLUME     =   1082568.6615
                                                    SURFTEN    =       -33.5160
                                                    Density    =         1.0169
 ------------------------------------------------------------------------------

 NMR restraints: Bond =    0.000   Angle =     0.000   Torsion =    12.771
===============================================================================

 NSTEP =   176000   TIME(PS) =     727.000  TEMP(K) =   310.40  PRESS =   -56.7
 Etot   =   -237822.9803  EKtot   =     72853.8516  EPtot      =   -310676.8319
 BOND   =      5302.6098  ANGLE   =     19587.1125  DIHED      =     12726.3334
 1-4 NB =      4816.8307  1-4 EEL =    -80212.1524  VDWAALS    =     18116.8105
 EELEC  =   -291901.3715  EHBOND  =         0.0000  RESTRAINT  =       886.9951
 EAMBER (non-restraint)  =   -311563.8269
 EKCMT  =     23047.7248  VIRIAL  =     24374.4218  VOLUME     =   1084002.8307
                                                    SURFTEN    =      -154.3310
                                                    Density    =         1.0155
 ------------------------------------------------------------------------------

 NMR restraints: Bond =    0.000   Angle =     0.000   Torsion =    19.675
===============================================================================

 NSTEP =   177000   TIME(PS) =     729.000  TEMP(K) =   310.13  PRESS =    42.4
 Etot   =   -237655.1846  EKtot   =     72789.8359  EPtot      =   -310445.0205
 BOND   =      5198.7386  ANGLE   =     19493.7299  DIHED      =     12675.5323
 1-4 NB =      4828.8881  1-4 EEL =    -80287.8989  VDWAALS    =     17998.5730
 EELEC  =   -291263.5515  EHBOND  =         0.0000  RESTRAINT  =       910.9679
 EAMBER (non-restraint)  =   -311355.9884
 EKCMT  =     23142.0551  VIRIAL  =     22150.7816  VOLUME     =   1083883.2875
                                                    SURFTEN    =       -79.9750
                                                    Density    =         1.0156
 ------------------------------------------------------------------------------

 NMR restraints: Bond =    0.000   Angle =     0.000   Torsion =    19.570
===============================================================================

 NSTEP =   178000   TIME(PS) =     731.000  TEMP(K) =   311.45  PRESS =   -99.0
 Etot   =   -237524.4416  EKtot   =     73100.3750  EPtot      =   -310624.8166
 BOND   =      5256.0635  ANGLE   =     19444.9592  DIHED      =     12715.6324
 1-4 NB =      4865.8441  1-4 EEL =    -80376.8950  VDWAALS    =     17925.6071
 EELEC  =   -291353.4753  EHBOND  =         0.0000  RESTRAINT  =       897.4475
 EAMBER (non-restraint)  =   -311522.2641
 EKCMT  =     23063.2665  VIRIAL  =     25380.7187  VOLUME     =   1083902.4045
                                                    SURFTEN    =       -48.9984
                                                    Density    =         1.0156
 ------------------------------------------------------------------------------

 NMR restraints: Bond =    0.000   Angle =     0.000   Torsion =    18.378
===============================================================================

 NSTEP =   179000   TIME(PS) =     733.000  TEMP(K) =   310.63  PRESS =    97.3
 Etot   =   -237945.8856  EKtot   =     72907.8047  EPtot      =   -310853.6903
 BOND   =      5258.3924  ANGLE   =     19449.5314  DIHED      =     12699.1974
 1-4 NB =      4799.8503  1-4 EEL =    -80334.6910  VDWAALS    =     18749.8699
 EELEC  =   -292351.0849  EHBOND  =         0.0000  RESTRAINT  =       875.2441
 EAMBER (non-restraint)  =   -311728.9344
 EKCMT  =     22944.7101  VIRIAL  =     20666.7968  VOLUME     =   1084734.4910
                                                    SURFTEN    =       -57.8459
                                                    Density    =         1.0148
 ------------------------------------------------------------------------------

 NMR restraints: Bond =    0.000   Angle =     0.000   Torsion =    17.755
===============================================================================

 NSTEP =   180000   TIME(PS) =     735.000  TEMP(K) =   309.38  PRESS =  -146.7
 Etot   =   -238094.5799  EKtot   =     72613.1562  EPtot      =   -310707.7362
 BOND   =      5290.3208  ANGLE   =     19643.6161  DIHED      =     12698.5926
 1-4 NB =      4813.7838  1-4 EEL =    -80467.3040  VDWAALS    =     17914.3274
 EELEC  =   -291505.1767  EHBOND  =         0.0000  RESTRAINT  =       904.1038
 EAMBER (non-restraint)  =   -311611.8400
 EKCMT  =     22847.7771  VIRIAL  =     26280.6758  VOLUME     =   1084034.6938
                                                    SURFTEN    =       -12.9693
                                                    Density    =         1.0155
 ------------------------------------------------------------------------------

 NMR restraints: Bond =    0.000   Angle =     0.000   Torsion =    29.511
===============================================================================

 NSTEP =   181000   TIME(PS) =     737.000  TEMP(K) =   310.03  PRESS =    11.9
 Etot   =   -238244.4926  EKtot   =     72765.8281  EPtot      =   -311010.3207
 BOND   =      5145.3775  ANGLE   =     19488.5234  DIHED      =     12643.8160
 1-4 NB =      4854.1507  1-4 EEL =    -80250.5523  VDWAALS    =     18402.5493
 EELEC  =   -292180.2857  EHBOND  =         0.0000  RESTRAINT  =       886.1002
 EAMBER (non-restraint)  =   -311896.4209
 EKCMT  =     22975.3972  VIRIAL  =     22696.8121  VOLUME     =   1083424.1755
                                                    SURFTEN    =       -14.0907
                                                    Density    =         1.0161
 ------------------------------------------------------------------------------

 NMR restraints: Bond =    0.000   Angle =     0.000   Torsion =    17.791
===============================================================================

 NSTEP =   182000   TIME(PS) =     739.000  TEMP(K) =   308.80  PRESS =    31.0
 Etot   =   -238194.0547  EKtot   =     72477.7422  EPtot      =   -310671.7969
 BOND   =      5206.9891  ANGLE   =     19670.6229  DIHED      =     12651.6219
 1-4 NB =      4802.1725  1-4 EEL =    -80368.5614  VDWAALS    =     18038.8847
 EELEC  =   -291553.3658  EHBOND  =         0.0000  RESTRAINT  =       879.8393
 EAMBER (non-restraint)  =   -311551.6362
 EKCMT  =     22851.7970  VIRIAL  =     22126.8934  VOLUME     =   1082962.1123
                                                    SURFTEN    =        24.5541
                                                    Density    =         1.0165
 ------------------------------------------------------------------------------

 NMR restraints: Bond =    0.000   Angle =     0.000   Torsion =    14.988
===============================================================================

 NSTEP =   183000   TIME(PS) =     741.000  TEMP(K) =   310.91  PRESS =    27.1
 Etot   =   -237775.7827  EKtot   =     72973.2500  EPtot      =   -310749.0327
 BOND   =      5308.0140  ANGLE   =     19621.8062  DIHED      =     12694.1419
 1-4 NB =      4791.0321  1-4 EEL =    -80346.2961  VDWAALS    =     17935.8667
 EELEC  =   -291642.2283  EHBOND  =         0.0000  RESTRAINT  =       888.6308
 EAMBER (non-restraint)  =   -311637.6635
 EKCMT  =     23161.5308  VIRIAL  =     22526.8791  VOLUME     =   1083459.5688
                                                    SURFTEN    =        69.5607
                                                    Density    =         1.0160
 ------------------------------------------------------------------------------

 NMR restraints: Bond =    0.000   Angle =     0.000   Torsion =    14.574
===============================================================================

 NSTEP =   184000   TIME(PS) =     743.000  TEMP(K) =   309.54  PRESS =    21.8
 Etot   =   -237545.1376  EKtot   =     72649.8516  EPtot      =   -310194.9891
 BOND   =      5231.9250  ANGLE   =     19457.7135  DIHED      =     12722.6472
 1-4 NB =      4849.0843  1-4 EEL =    -80276.9419  VDWAALS    =     18309.5732
 EELEC  =   -291381.9026  EHBOND  =         0.0000  RESTRAINT  =       892.9122
 EAMBER (non-restraint)  =   -311087.9013
 EKCMT  =     22870.6494  VIRIAL  =     22361.7311  VOLUME     =   1083463.2006
                                                    SURFTEN    =       -52.5564
                                                    Density    =         1.0160
 ------------------------------------------------------------------------------

 NMR restraints: Bond =    0.000   Angle =     0.000   Torsion =    18.506
===============================================================================

 NSTEP =   185000   TIME(PS) =     745.000  TEMP(K) =   309.31  PRESS =    91.8
 Etot   =   -238013.6640  EKtot   =     72596.7812  EPtot      =   -310610.4453
 BOND   =      5258.4747  ANGLE   =     19498.7240  DIHED      =     12739.0361
 1-4 NB =      4764.3775  1-4 EEL =    -80317.6530  VDWAALS    =     18558.4333
 EELEC  =   -291997.7761  EHBOND  =         0.0000  RESTRAINT  =       885.9384
 EAMBER (non-restraint)  =   -311496.3837
 EKCMT  =     22948.9974  VIRIAL  =     20800.0657  VOLUME     =   1083640.9276
                                                    SURFTEN    =      -102.9392
                                                    Density    =         1.0159
 ------------------------------------------------------------------------------

 NMR restraints: Bond =    0.000   Angle =     0.000   Torsion =    14.671
===============================================================================

 NSTEP =   186000   TIME(PS) =     747.000  TEMP(K) =   310.65  PRESS =    67.9
 Etot   =   -237171.1381  EKtot   =     72911.2500  EPtot      =   -310082.3881
 BOND   =      5282.4014  ANGLE   =     19447.3398  DIHED      =     12674.1208
 1-4 NB =      4816.1765  1-4 EEL =    -80303.8356  VDWAALS    =     18039.0841
 EELEC  =   -290943.7105  EHBOND  =         0.0000  RESTRAINT  =       906.0353
 EAMBER (non-restraint)  =   -310988.4235
 EKCMT  =     22882.4245  VIRIAL  =     21293.1770  VOLUME     =   1083857.8050
                                                    SURFTEN    =        57.8497
                                                    Density    =         1.0157
 ------------------------------------------------------------------------------

 NMR restraints: Bond =    0.000   Angle =     0.000   Torsion =    24.441
===============================================================================

 NSTEP =   187000   TIME(PS) =     749.000  TEMP(K) =   311.05  PRESS =  -152.2
 Etot   =   -237940.9737  EKtot   =     73004.4062  EPtot      =   -310945.3799
 BOND   =      5242.4756  ANGLE   =     19467.1538  DIHED      =     12656.6945
 1-4 NB =      4748.3057  1-4 EEL =    -80158.9172  VDWAALS    =     17965.8935
 EELEC  =   -291753.2534  EHBOND  =         0.0000  RESTRAINT  =       886.2676
 EAMBER (non-restraint)  =   -311831.6475
 EKCMT  =     22902.9144  VIRIAL  =     26462.3950  VOLUME     =   1083416.4500
                                                    SURFTEN    =       -88.8149
                                                    Density    =         1.0161
 ------------------------------------------------------------------------------

 NMR restraints: Bond =    0.000   Angle =     0.000   Torsion =    19.301
===============================================================================

 NSTEP =   188000   TIME(PS) =     751.000  TEMP(K) =   309.64  PRESS =    40.6
 Etot   =   -237873.0877  EKtot   =     72674.6797  EPtot      =   -310547.7674
 BOND   =      5180.8042  ANGLE   =     19642.5912  DIHED      =     12697.3875
 1-4 NB =      4809.6754  1-4 EEL =    -80335.1418  VDWAALS    =     18218.4273
 EELEC  =   -291639.4722  EHBOND  =         0.0000  RESTRAINT  =       877.9611
 EAMBER (non-restraint)  =   -311425.7285
 EKCMT  =     22800.2245  VIRIAL  =     21849.5579  VOLUME     =   1083357.0409
                                                    SURFTEN    =       -29.9173
                                                    Density    =         1.0161
 ------------------------------------------------------------------------------

 NMR restraints: Bond =    0.000   Angle =     0.000   Torsion =    19.452
===============================================================================

 NSTEP =   189000   TIME(PS) =     753.000  TEMP(K) =   309.70  PRESS =   -33.0
 Etot   =   -237825.0052  EKtot   =     72688.3438  EPtot      =   -310513.3490
 BOND   =      5307.8629  ANGLE   =     19443.0986  DIHED      =     12685.4041
 1-4 NB =      4759.4717  1-4 EEL =    -80245.1845  VDWAALS    =     17939.4703
 EELEC  =   -291294.1392  EHBOND  =         0.0000  RESTRAINT  =       890.6672
 EAMBER (non-restraint)  =   -311404.0162
 EKCMT  =     22900.6943  VIRIAL  =     23673.1473  VOLUME     =   1083058.9746
                                                    SURFTEN    =        20.6206
                                                    Density    =         1.0164
 ------------------------------------------------------------------------------

 NMR restraints: Bond =    0.000   Angle =     0.000   Torsion =    18.902
===============================================================================

 NSTEP =   190000   TIME(PS) =     755.000  TEMP(K) =   310.49  PRESS =    17.6
 Etot   =   -238011.9330  EKtot   =     72875.0312  EPtot      =   -310886.9643
 BOND   =      5180.2412  ANGLE   =     19415.2731  DIHED      =     12641.5547
 1-4 NB =      4813.4756  1-4 EEL =    -80400.3010  VDWAALS    =     18146.0912
 EELEC  =   -291577.5736  EHBOND  =         0.0000  RESTRAINT  =       894.2744
 EAMBER (non-restraint)  =   -311781.2387
 EKCMT  =     22964.7479  VIRIAL  =     22553.9648  VOLUME     =   1083656.8223
                                                    SURFTEN    =       -20.5708
                                                    Density    =         1.0158
 ------------------------------------------------------------------------------

 NMR restraints: Bond =    0.000   Angle =     0.000   Torsion =    20.356
===============================================================================

 NSTEP =   191000   TIME(PS) =     757.000  TEMP(K) =   309.49  PRESS =   -51.3
 Etot   =   -237965.1379  EKtot   =     72640.0469  EPtot      =   -310605.1848
 BOND   =      5182.6052  ANGLE   =     19718.7743  DIHED      =     12667.3352
 1-4 NB =      4824.8555  1-4 EEL =    -80339.0129  VDWAALS    =     18084.6709
 EELEC  =   -291600.5601  EHBOND  =         0.0000  RESTRAINT  =       856.1471
 EAMBER (non-restraint)  =   -311461.3319
 EKCMT  =     22982.2001  VIRIAL  =     24183.5352  VOLUME     =   1084585.3170
                                                    SURFTEN    =        40.2821
                                                    Density    =         1.0150
 ------------------------------------------------------------------------------

 NMR restraints: Bond =    0.000   Angle =     0.000   Torsion =    19.329
===============================================================================

 NSTEP =   192000   TIME(PS) =     759.000  TEMP(K) =   309.91  PRESS =    81.7
 Etot   =   -238069.5247  EKtot   =     72737.8125  EPtot      =   -310807.3372
 BOND   =      5158.9288  ANGLE   =     19623.3295  DIHED      =     12703.1636
 1-4 NB =      4808.9409  1-4 EEL =    -80407.3016  VDWAALS    =     18514.4985
 EELEC  =   -292082.8482  EHBOND  =         0.0000  RESTRAINT  =       873.9513
 EAMBER (non-restraint)  =   -311681.2885
 EKCMT  =     22940.1767  VIRIAL  =     21029.5872  VOLUME     =   1083463.6404
                                                    SURFTEN    =        66.9942
                                                    Density    =         1.0160
 ------------------------------------------------------------------------------

 NMR restraints: Bond =    0.000   Angle =     0.000   Torsion =    16.655
===============================================================================

 NSTEP =   193000   TIME(PS) =     761.000  TEMP(K) =   309.44  PRESS =   -57.7
 Etot   =   -238213.2792  EKtot   =     72626.3438  EPtot      =   -310839.6229
 BOND   =      5347.3746  ANGLE   =     19536.4591  DIHED      =     12679.0321
 1-4 NB =      4801.8141  1-4 EEL =    -80344.1758  VDWAALS    =     18118.0846
 EELEC  =   -291854.8687  EHBOND  =         0.0000  RESTRAINT  =       876.6571
 EAMBER (non-restraint)  =   -311716.2800
 EKCMT  =     23068.9789  VIRIAL  =     24417.5633  VOLUME     =   1082627.6378
                                                    SURFTEN    =       121.7246
                                                    Density    =         1.0168
 ------------------------------------------------------------------------------

 NMR restraints: Bond =    0.000   Angle =     0.000   Torsion =    22.778
===============================================================================

 NSTEP =   194000   TIME(PS) =     763.000  TEMP(K) =   310.87  PRESS =    37.6
 Etot   =   -237884.6242  EKtot   =     72962.0000  EPtot      =   -310846.6242
 BOND   =      5147.9773  ANGLE   =     19581.5459  DIHED      =     12649.7070
 1-4 NB =      4808.9458  1-4 EEL =    -80426.3431  VDWAALS    =     18165.6345
 EELEC  =   -291661.3696  EHBOND  =         0.0000  RESTRAINT  =       887.2780
 EAMBER (non-restraint)  =   -311733.9022
 EKCMT  =     22984.0595  VIRIAL  =     22104.8718  VOLUME     =   1082494.4608
                                                    SURFTEN    =       -74.5313
                                                    Density    =         1.0169
 ------------------------------------------------------------------------------

 NMR restraints: Bond =    0.000   Angle =     0.000   Torsion =    20.831
===============================================================================

 NSTEP =   195000   TIME(PS) =     765.000  TEMP(K) =   310.23  PRESS =   -26.9
 Etot   =   -237994.9902  EKtot   =     72812.5312  EPtot      =   -310807.5214
 BOND   =      5270.6371  ANGLE   =     19527.1473  DIHED      =     12698.3367
 1-4 NB =      4832.1372  1-4 EEL =    -80402.8649  VDWAALS    =     18169.4360
 EELEC  =   -291756.2358  EHBOND  =         0.0000  RESTRAINT  =       853.8849
 EAMBER (non-restraint)  =   -311661.4063
 EKCMT  =     22834.1440  VIRIAL  =     23463.7322  VOLUME     =   1082813.2471
                                                    SURFTEN    =       111.1517
                                                    Density    =         1.0166
 ------------------------------------------------------------------------------

 NMR restraints: Bond =    0.000   Angle =     0.000   Torsion =    20.698
===============================================================================

 NSTEP =   196000   TIME(PS) =     767.000  TEMP(K) =   310.90  PRESS =    -2.7
 Etot   =   -237867.2884  EKtot   =     72969.3984  EPtot      =   -310836.6869
 BOND   =      5193.9253  ANGLE   =     19605.0967  DIHED      =     12671.4808
 1-4 NB =      4797.9362  1-4 EEL =    -80421.9608  VDWAALS    =     17876.5050
 EELEC  =   -291417.5119  EHBOND  =         0.0000  RESTRAINT  =       857.8418
 EAMBER (non-restraint)  =   -311694.5287
 EKCMT  =     22995.8418  VIRIAL  =     23059.7712  VOLUME     =   1084348.6782
                                                    SURFTEN    =        45.0060
                                                    Density    =         1.0152
 ------------------------------------------------------------------------------

 NMR restraints: Bond =    0.000   Angle =     0.000   Torsion =    16.470
===============================================================================

 NSTEP =   197000   TIME(PS) =     769.000  TEMP(K) =   310.45  PRESS =   103.7
 Etot   =   -237532.9923  EKtot   =     72863.6484  EPtot      =   -310396.6408
 BOND   =      5188.8974  ANGLE   =     19627.3204  DIHED      =     12711.4282
 1-4 NB =      4787.9391  1-4 EEL =    -80428.8697  VDWAALS    =     18670.3837
 EELEC  =   -291813.7027  EHBOND  =         0.0000  RESTRAINT  =       859.9628
 EAMBER (non-restraint)  =   -311256.6036
 EKCMT  =     23016.2654  VIRIAL  =     20585.4705  VOLUME     =   1085380.1974
                                                    SURFTEN    =       -76.0622
                                                    Density    =         1.0142
 ------------------------------------------------------------------------------

 NMR restraints: Bond =    0.000   Angle =     0.000   Torsion =    17.534
===============================================================================

 NSTEP =   198000   TIME(PS) =     771.000  TEMP(K) =   311.34  PRESS =   -75.3
 Etot   =   -236798.1057  EKtot   =     73072.3359  EPtot      =   -309870.4417
 BOND   =      5223.1992  ANGLE   =     19707.5791  DIHED      =     12639.6728
 1-4 NB =      4849.2624  1-4 EEL =    -80400.9348  VDWAALS    =     17676.2756
 EELEC  =   -290452.7601  EHBOND  =         0.0000  RESTRAINT  =       887.2642
 EAMBER (non-restraint)  =   -310757.7059
 EKCMT  =     23043.3418  VIRIAL  =     24805.4831  VOLUME     =   1084425.4534
                                                    SURFTEN    =       -22.1941
                                                    Density    =         1.0151
 ------------------------------------------------------------------------------

 NMR restraints: Bond =    0.000   Angle =     0.000   Torsion =    22.755
===============================================================================

 NSTEP =   199000   TIME(PS) =     773.000  TEMP(K) =   312.42  PRESS =   -32.2
 Etot   =   -237160.8855  EKtot   =     73326.8906  EPtot      =   -310487.7761
 BOND   =      5245.8966  ANGLE   =     19622.9619  DIHED      =     12564.0006
 1-4 NB =      4779.2658  1-4 EEL =    -80347.6508  VDWAALS    =     18050.9858
 EELEC  =   -291278.9563  EHBOND  =         0.0000  RESTRAINT  =       875.7203
 EAMBER (non-restraint)  =   -311363.4964
 EKCMT  =     23223.9472  VIRIAL  =     23977.9869  VOLUME     =   1083970.7148
                                                    SURFTEN    =       -62.4399
                                                    Density    =         1.0155
 ------------------------------------------------------------------------------

 NMR restraints: Bond =    0.000   Angle =     0.000   Torsion =    19.006
===============================================================================

 NSTEP =   200000   TIME(PS) =     775.000  TEMP(K) =   310.49  PRESS =  -122.2
 Etot   =   -237931.4043  EKtot   =     72875.1016  EPtot      =   -310806.5059
 BOND   =      5201.4573  ANGLE   =     19574.6328  DIHED      =     12712.9422
 1-4 NB =      4765.2890  1-4 EEL =    -80312.4523  VDWAALS    =     17665.5357
 EELEC  =   -291290.4077  EHBOND  =         0.0000  RESTRAINT  =       876.4972
 EAMBER (non-restraint)  =   -311683.0031
 EKCMT  =     23136.1328  VIRIAL  =     25996.5041  VOLUME     =   1083679.9340
                                                    SURFTEN    =         4.4848
                                                    Density    =         1.0158
 ------------------------------------------------------------------------------

 NMR restraints: Bond =    0.000   Angle =     0.000   Torsion =    18.216
===============================================================================

 NSTEP =   201000   TIME(PS) =     777.000  TEMP(K) =   310.56  PRESS =    18.3
 Etot   =   -238250.7389  EKtot   =     72889.9844  EPtot      =   -311140.7232
 BOND   =      5226.2333  ANGLE   =     19302.7140  DIHED      =     12684.2511
 1-4 NB =      4810.9737  1-4 EEL =    -80284.2589  VDWAALS    =     17972.8377
 EELEC  =   -291733.5111  EHBOND  =         0.0000  RESTRAINT  =       880.0369
 EAMBER (non-restraint)  =   -312020.7602
 EKCMT  =     23045.5730  VIRIAL  =     22618.0612  VOLUME     =   1083339.8732
                                                    SURFTEN    =       130.5888
                                                    Density    =         1.0161
 ------------------------------------------------------------------------------

 NMR restraints: Bond =    0.000   Angle =     0.000   Torsion =    17.640
===============================================================================

 NSTEP =   202000   TIME(PS) =     779.000  TEMP(K) =   310.41  PRESS =   -97.8
 Etot   =   -237900.6741  EKtot   =     72854.5078  EPtot      =   -310755.1819
 BOND   =      5151.1887  ANGLE   =     19271.1691  DIHED      =     12686.2522
 1-4 NB =      4827.2884  1-4 EEL =    -80376.5463  VDWAALS    =     17741.2489
 EELEC  =   -290960.8887  EHBOND  =         0.0000  RESTRAINT  =       905.1057
 EAMBER (non-restraint)  =   -311660.2876
 EKCMT  =     23056.7507  VIRIAL  =     25348.1356  VOLUME     =   1084611.9960
                                                    SURFTEN    =         7.5524
                                                    Density    =         1.0149
 ------------------------------------------------------------------------------

 NMR restraints: Bond =    0.000   Angle =     0.000   Torsion =    19.071
===============================================================================

 NSTEP =   203000   TIME(PS) =     781.000  TEMP(K) =   311.48  PRESS =   -17.3
 Etot   =   -237287.5868  EKtot   =     73105.7656  EPtot      =   -310393.3524
 BOND   =      5279.4755  ANGLE   =     19700.4406  DIHED      =     12697.6805
 1-4 NB =      4817.4907  1-4 EEL =    -80363.6662  VDWAALS    =     17825.4681
 EELEC  =   -291239.3944  EHBOND  =         0.0000  RESTRAINT  =       889.1529
 EAMBER (non-restraint)  =   -311282.5053
 EKCMT  =     23005.9292  VIRIAL  =     23409.0665  VOLUME     =   1082186.5551
                                                    SURFTEN    =      -119.5849
                                                    Density    =         1.0172
 ------------------------------------------------------------------------------

 NMR restraints: Bond =    0.000   Angle =     0.000   Torsion =    19.141
===============================================================================

 NSTEP =   204000   TIME(PS) =     783.000  TEMP(K) =   310.25  PRESS =   -54.6
 Etot   =   -237952.0896  EKtot   =     72817.8594  EPtot      =   -310769.9490
 BOND   =      5091.5165  ANGLE   =     19648.5665  DIHED      =     12769.3264
 1-4 NB =      4769.2469  1-4 EEL =    -80314.6547  VDWAALS    =     17620.6861
 EELEC  =   -291215.0386  EHBOND  =         0.0000  RESTRAINT  =       860.4020
 EAMBER (non-restraint)  =   -311630.3510
 EKCMT  =     22899.1029  VIRIAL  =     24174.0944  VOLUME     =   1081356.3668
                                                    SURFTEN    =        45.5181
                                                    Density    =         1.0180
 ------------------------------------------------------------------------------

 NMR restraints: Bond =    0.000   Angle =     0.000   Torsion =    17.868
===============================================================================

 NSTEP =   205000   TIME(PS) =     785.000  TEMP(K) =   310.61  PRESS =   -22.3
 Etot   =   -238163.1419  EKtot   =     72902.1016  EPtot      =   -311065.2434
 BOND   =      5098.4755  ANGLE   =     19362.0585  DIHED      =     12720.1593
 1-4 NB =      4748.4521  1-4 EEL =    -80247.5411  VDWAALS    =     17911.9819
 EELEC  =   -291567.2422  EHBOND  =         0.0000  RESTRAINT  =       908.4126
 EAMBER (non-restraint)  =   -311973.6560
 EKCMT  =     23003.6710  VIRIAL  =     23523.9714  VOLUME     =   1080896.9180
                                                    SURFTEN    =        10.7582
                                                    Density    =         1.0184
 ------------------------------------------------------------------------------

 NMR restraints: Bond =    0.000   Angle =     0.000   Torsion =    17.953
===============================================================================

 NSTEP =   206000   TIME(PS) =     787.000  TEMP(K) =   310.51  PRESS =   -39.4
 Etot   =   -238221.0186  EKtot   =     72877.9062  EPtot      =   -311098.9248
 BOND   =      5142.9456  ANGLE   =     19507.9099  DIHED      =     12681.6121
 1-4 NB =      4783.3970  1-4 EEL =    -80351.1924  VDWAALS    =     18129.6894
 EELEC  =   -291874.1917  EHBOND  =         0.0000  RESTRAINT  =       880.9052
 EAMBER (non-restraint)  =   -311979.8300
 EKCMT  =     22948.6126  VIRIAL  =     23869.0111  VOLUME     =   1081827.0015
                                                    SURFTEN    =       -97.8681
                                                    Density    =         1.0176
 ------------------------------------------------------------------------------

 NMR restraints: Bond =    0.000   Angle =     0.000   Torsion =    22.474
===============================================================================

 NSTEP =   207000   TIME(PS) =     789.000  TEMP(K) =   309.59  PRESS =    12.5
 Etot   =   -238048.0780  EKtot   =     72663.2578  EPtot      =   -310711.3359
 BOND   =      5059.9208  ANGLE   =     19695.3034  DIHED      =     12698.8406
 1-4 NB =      4769.7055  1-4 EEL =    -80332.5330  VDWAALS    =     18267.2751
 EELEC  =   -291734.0885  EHBOND  =         0.0000  RESTRAINT  =       864.2402
 EAMBER (non-restraint)  =   -311575.5761
 EKCMT  =     22825.8627  VIRIAL  =     22533.9862  VOLUME     =   1082913.9223
                                                    SURFTEN    =       -53.9155
                                                    Density    =         1.0165
 ------------------------------------------------------------------------------

 NMR restraints: Bond =    0.000   Angle =     0.000   Torsion =    17.800
===============================================================================

 NSTEP =   208000   TIME(PS) =     791.000  TEMP(K) =   307.44  PRESS =   -23.7
 Etot   =   -239001.5161  EKtot   =     72157.3750  EPtot      =   -311158.8911
 BOND   =      5202.0223  ANGLE   =     19557.1418  DIHED      =     12653.7570
 1-4 NB =      4830.1905  1-4 EEL =    -80462.5572  VDWAALS    =     18166.1804
 EELEC  =   -291983.5937  EHBOND  =         0.0000  RESTRAINT  =       877.9678
 EAMBER (non-restraint)  =   -312036.8589
 EKCMT  =     22650.6168  VIRIAL  =     23203.5949  VOLUME     =   1081889.9502
                                                    SURFTEN    =         9.3376
                                                    Density    =         1.0175
 ------------------------------------------------------------------------------

 NMR restraints: Bond =    0.000   Angle =     0.000   Torsion =    14.127
===============================================================================

 NSTEP =   209000   TIME(PS) =     793.000  TEMP(K) =   311.74  PRESS =   -32.8
 Etot   =   -237220.6366  EKtot   =     73167.1172  EPtot      =   -310387.7538
 BOND   =      5192.7621  ANGLE   =     19693.3731  DIHED      =     12672.1140
 1-4 NB =      4814.7997  1-4 EEL =    -80324.4138  VDWAALS    =     17751.7690
 EELEC  =   -291070.9872  EHBOND  =         0.0000  RESTRAINT  =       882.8293
 EAMBER (non-restraint)  =   -311270.5831
 EKCMT  =     23032.3136  VIRIAL  =     23799.0908  VOLUME     =   1083238.5843
                                                    SURFTEN    =       -18.1410
                                                    Density    =         1.0162
 ------------------------------------------------------------------------------

 NMR restraints: Bond =    0.000   Angle =     0.000   Torsion =    17.666
===============================================================================

 NSTEP =   210000   TIME(PS) =     795.000  TEMP(K) =   309.95  PRESS =  -183.4
 Etot   =   -237682.2936  EKtot   =     72746.6406  EPtot      =   -310428.9342
 BOND   =      5247.0739  ANGLE   =     19612.6329  DIHED      =     12572.6999
 1-4 NB =      4782.0592  1-4 EEL =    -80359.2675  VDWAALS    =     17905.8866
 EELEC  =   -291083.8849  EHBOND  =         0.0000  RESTRAINT  =       893.8657
 EAMBER (non-restraint)  =   -311322.8000
 EKCMT  =     23140.2236  VIRIAL  =     27432.5138  VOLUME     =   1083701.7577
                                                    SURFTEN    =       -61.4227
                                                    Density    =         1.0158
 ------------------------------------------------------------------------------

 NMR restraints: Bond =    0.000   Angle =     0.000   Torsion =    20.731
===============================================================================

 NSTEP =   211000   TIME(PS) =     797.000  TEMP(K) =   310.19  PRESS =    -6.5
 Etot   =   -237994.0550  EKtot   =     72802.5703  EPtot      =   -310796.6253
 BOND   =      5144.1100  ANGLE   =     19644.3321  DIHED      =     12707.2802
 1-4 NB =      4857.2739  1-4 EEL =    -80333.5287  VDWAALS    =     17981.2539
 EELEC  =   -291673.3769  EHBOND  =         0.0000  RESTRAINT  =       876.0302
 EAMBER (non-restraint)  =   -311672.6555
 EKCMT  =     22856.9009  VIRIAL  =     23009.2051  VOLUME     =   1083291.7749
                                                    SURFTEN    =       132.3087
                                                    Density    =         1.0162
 ------------------------------------------------------------------------------

 NMR restraints: Bond =    0.000   Angle =     0.000   Torsion =    23.928
===============================================================================

 NSTEP =   212000   TIME(PS) =     799.000  TEMP(K) =   310.08  PRESS =  -165.2
 Etot   =   -237873.7087  EKtot   =     72777.1719  EPtot      =   -310650.8806
 BOND   =      5144.0615  ANGLE   =     19408.2026  DIHED      =     12678.8569
 1-4 NB =      4809.3283  1-4 EEL =    -80431.8501  VDWAALS    =     17671.9031
 EELEC  =   -290804.7500  EHBOND  =         0.0000  RESTRAINT  =       873.3671
 EAMBER (non-restraint)  =   -311524.2477
 EKCMT  =     22946.6774  VIRIAL  =     26816.2647  VOLUME     =   1084731.8646
                                                    SURFTEN    =         5.1510
                                                    Density    =         1.0148
 ------------------------------------------------------------------------------

 NMR restraints: Bond =    0.000   Angle =     0.000   Torsion =    15.256
===============================================================================

 NSTEP =   213000   TIME(PS) =     801.000  TEMP(K) =   311.85  PRESS =   -33.7
 Etot   =   -238020.3814  EKtot   =     73192.1016  EPtot      =   -311212.4830
 BOND   =      5077.2161  ANGLE   =     19490.5878  DIHED      =     12634.3515
 1-4 NB =      4815.4802  1-4 EEL =    -80319.8356  VDWAALS    =     17801.4326
 EELEC  =   -291570.7625  EHBOND  =         0.0000  RESTRAINT  =       859.0469
 EAMBER (non-restraint)  =   -312071.5299
 EKCMT  =     23142.6152  VIRIAL  =     23929.4749  VOLUME     =   1082953.8590
                                                    SURFTEN    =        33.3464
                                                    Density    =         1.0165
 ------------------------------------------------------------------------------

 NMR restraints: Bond =    0.000   Angle =     0.000   Torsion =    19.501
===============================================================================

 NSTEP =   214000   TIME(PS) =     803.000  TEMP(K) =   311.75  PRESS =  -134.3
 Etot   =   -238206.9159  EKtot   =     73169.4766  EPtot      =   -311376.3925
 BOND   =      5222.4445  ANGLE   =     19363.5067  DIHED      =     12670.3329
 1-4 NB =      4816.0822  1-4 EEL =    -80288.4219  VDWAALS    =     18369.0137
 EELEC  =   -292416.2736  EHBOND  =         0.0000  RESTRAINT  =       886.9231
 EAMBER (non-restraint)  =   -312263.3156
 EKCMT  =     22974.0806  VIRIAL  =     26117.1711  VOLUME     =   1083680.3184
                                                    SURFTEN    =       -83.5252
                                                    Density    =         1.0158
 ------------------------------------------------------------------------------

 NMR restraints: Bond =    0.000   Angle =     0.000   Torsion =    15.920
===============================================================================

 NSTEP =   215000   TIME(PS) =     805.000  TEMP(K) =   309.91  PRESS =   -92.6
 Etot   =   -238361.6093  EKtot   =     72738.9062  EPtot      =   -311100.5156
 BOND   =      5223.4756  ANGLE   =     19512.0623  DIHED      =     12576.1825
 1-4 NB =      4749.1410  1-4 EEL =    -80329.8749  VDWAALS    =     18017.5748
 EELEC  =   -291718.2272  EHBOND  =         0.0000  RESTRAINT  =       869.1503
 EAMBER (non-restraint)  =   -311969.6659
 EKCMT  =     22964.1869  VIRIAL  =     25130.9784  VOLUME     =   1084150.1829
                                                    SURFTEN    =       -90.3546
                                                    Density    =         1.0154
 ------------------------------------------------------------------------------

 NMR restraints: Bond =    0.000   Angle =     0.000   Torsion =    15.989
===============================================================================

 NSTEP =   216000   TIME(PS) =     807.000  TEMP(K) =   311.12  PRESS =    52.3
 Etot   =   -237146.7746  EKtot   =     73021.3984  EPtot      =   -310168.1731
 BOND   =      5249.1797  ANGLE   =     19738.0907  DIHED      =     12729.7797
 1-4 NB =      4800.4285  1-4 EEL =    -80294.6095  VDWAALS    =     18195.5504
 EELEC  =   -291441.8530  EHBOND  =         0.0000  RESTRAINT  =       855.2604
 EAMBER (non-restraint)  =   -311023.4335
 EKCMT  =     22957.9994  VIRIAL  =     21735.1783  VOLUME     =   1083274.2438
                                                    SURFTEN    =        16.6015
                                                    Density    =         1.0162
 ------------------------------------------------------------------------------

 NMR restraints: Bond =    0.000   Angle =     0.000   Torsion =    16.757
===============================================================================

 NSTEP =   217000   TIME(PS) =     809.000  TEMP(K) =   309.84  PRESS =   123.2
 Etot   =   -237555.5271  EKtot   =     72722.5469  EPtot      =   -310278.0740
 BOND   =      5311.2704  ANGLE   =     19699.3683  DIHED      =     12704.0932
 1-4 NB =      4786.3768  1-4 EEL =    -80403.9074  VDWAALS    =     18046.6825
 EELEC  =   -291266.3729  EHBOND  =         0.0000  RESTRAINT  =       844.4152
 EAMBER (non-restraint)  =   -311122.4892
 EKCMT  =     22979.0464  VIRIAL  =     20096.5175  VOLUME     =   1083262.7794
                                                    SURFTEN    =       154.6211
                                                    Density    =         1.0162
 ------------------------------------------------------------------------------

 NMR restraints: Bond =    0.000   Angle =     0.000   Torsion =    19.694
===============================================================================

 NSTEP =   218000   TIME(PS) =     811.000  TEMP(K) =   308.18  PRESS =   124.6
 Etot   =   -238884.3847  EKtot   =     72331.2656  EPtot      =   -311215.6504
 BOND   =      5139.2697  ANGLE   =     19426.4259  DIHED      =     12691.2112
 1-4 NB =      4739.7621  1-4 EEL =    -80265.4555  VDWAALS    =     18174.3099
 EELEC  =   -291990.1097  EHBOND  =         0.0000  RESTRAINT  =       868.9360
 EAMBER (non-restraint)  =   -312084.5864
 EKCMT  =     22901.4358  VIRIAL  =     19986.3227  VOLUME     =   1083277.5352
                                                    SURFTEN    =       -73.5867
                                                    Density    =         1.0162
 ------------------------------------------------------------------------------

 NMR restraints: Bond =    0.000   Angle =     0.000   Torsion =    15.047
===============================================================================

 NSTEP =   219000   TIME(PS) =     813.000  TEMP(K) =   308.22  PRESS =    76.6
 Etot   =   -238665.8684  EKtot   =     72341.4141  EPtot      =   -311007.2825
 BOND   =      5109.5764  ANGLE   =     19520.0776  DIHED      =     12578.5684
 1-4 NB =      4835.1415  1-4 EEL =    -80311.2964  VDWAALS    =     18238.3482
 EELEC  =   -291810.5446  EHBOND  =         0.0000  RESTRAINT  =       832.8463
 EAMBER (non-restraint)  =   -311840.1288
 EKCMT  =     22950.7828  VIRIAL  =     21158.6348  VOLUME     =   1083247.7153
                                                    SURFTEN    =        81.0032
                                                    Density    =         1.0162
 ------------------------------------------------------------------------------

 NMR restraints: Bond =    0.000   Angle =     0.000   Torsion =    15.089
===============================================================================

 NSTEP =   220000   TIME(PS) =     815.000  TEMP(K) =   310.22  PRESS =     6.0
 Etot   =   -237632.2723  EKtot   =     72809.6719  EPtot      =   -310441.9442
 BOND   =      5197.9023  ANGLE   =     19629.8554  DIHED      =     12691.0959
 1-4 NB =      4818.7108  1-4 EEL =    -80416.2973  VDWAALS    =     18047.0424
 EELEC  =   -291297.9877  EHBOND  =         0.0000  RESTRAINT  =       887.7341
 EAMBER (non-restraint)  =   -311329.6783
 EKCMT  =     22974.8794  VIRIAL  =     22835.4304  VOLUME     =   1082312.1285
                                                    SURFTEN    =       -75.7182
                                                    Density    =         1.0171
 ------------------------------------------------------------------------------

 NMR restraints: Bond =    0.000   Angle =     0.000   Torsion =    19.003
===============================================================================

 NSTEP =   221000   TIME(PS) =     817.000  TEMP(K) =   311.75  PRESS =    64.5
 Etot   =   -237326.8766  EKtot   =     73169.6797  EPtot      =   -310496.5563
 BOND   =      5243.7272  ANGLE   =     19535.5896  DIHED      =     12711.3360
 1-4 NB =      4847.8320  1-4 EEL =    -80362.9468  VDWAALS    =     18062.2454
 EELEC  =   -291391.6576  EHBOND  =         0.0000  RESTRAINT  =       857.3178
 EAMBER (non-restraint)  =   -311353.8741
 EKCMT  =     23111.1035  VIRIAL  =     21603.4967  VOLUME     =   1082779.7927
                                                    SURFTEN    =       157.8013
                                                    Density    =         1.0167
 ------------------------------------------------------------------------------

 NMR restraints: Bond =    0.000   Angle =     0.000   Torsion =    23.373
===============================================================================

 NSTEP =   222000   TIME(PS) =     819.000  TEMP(K) =   310.90  PRESS =    21.2
 Etot   =   -237869.9661  EKtot   =     72969.2969  EPtot      =   -310839.2630
 BOND   =      5250.8000  ANGLE   =     19510.5337  DIHED      =     12678.2532
 1-4 NB =      4792.7571  1-4 EEL =    -80349.1236  VDWAALS    =     18128.7135
 EELEC  =   -291731.5025  EHBOND  =         0.0000  RESTRAINT  =       880.3055
 EAMBER (non-restraint)  =   -311719.5685
 EKCMT  =     22938.8934  VIRIAL  =     22442.5854  VOLUME     =   1082870.1452
                                                    SURFTEN    =       140.7678
                                                    Density    =         1.0166
 ------------------------------------------------------------------------------

 NMR restraints: Bond =    0.000   Angle =     0.000   Torsion =    17.042
===============================================================================

 NSTEP =   223000   TIME(PS) =     821.000  TEMP(K) =   309.41  PRESS =     8.7
 Etot   =   -237999.4501  EKtot   =     72619.9844  EPtot      =   -310619.4344
 BOND   =      5251.7460  ANGLE   =     19544.2596  DIHED      =     12672.5862
 1-4 NB =      4759.8058  1-4 EEL =    -80334.2778  VDWAALS    =     17835.8276
 EELEC  =   -291212.1453  EHBOND  =         0.0000  RESTRAINT  =       862.7634
 EAMBER (non-restraint)  =   -311482.1979
 EKCMT  =     23061.6898  VIRIAL  =     22858.0158  VOLUME     =   1082537.1768
                                                    SURFTEN    =       -66.0106
                                                    Density    =         1.0169
 ------------------------------------------------------------------------------

 NMR restraints: Bond =    0.000   Angle =     0.000   Torsion =    17.433
===============================================================================

 NSTEP =   224000   TIME(PS) =     823.000  TEMP(K) =   309.38  PRESS =   -77.7
 Etot   =   -238181.7641  EKtot   =     72612.3359  EPtot      =   -310794.1000
 BOND   =      5140.3196  ANGLE   =     19620.3820  DIHED      =     12724.5415
 1-4 NB =      4774.4497  1-4 EEL =    -80279.3202  VDWAALS    =     17825.2016
 EELEC  =   -291464.9110  EHBOND  =         0.0000  RESTRAINT  =       865.2368
 EAMBER (non-restraint)  =   -311659.3368
 EKCMT  =     22912.2340  VIRIAL  =     24728.1244  VOLUME     =   1081916.9424
                                                    SURFTEN    =       -28.8232
                                                    Density    =         1.0175
 ------------------------------------------------------------------------------

 NMR restraints: Bond =    0.000   Angle =     0.000   Torsion =    18.103
===============================================================================

 NSTEP =   225000   TIME(PS) =     825.000  TEMP(K) =   309.35  PRESS =   157.1
 Etot   =   -238163.2581  EKtot   =     72606.2031  EPtot      =   -310769.4612
 BOND   =      5157.8125  ANGLE   =     19571.0438  DIHED      =     12640.6303
 1-4 NB =      4821.4808  1-4 EEL =    -80178.6151  VDWAALS    =     18445.2793
 EELEC  =   -292149.2032  EHBOND  =         0.0000  RESTRAINT  =       922.1104
 EAMBER (non-restraint)  =   -311691.5716
 EKCMT  =     22839.9964  VIRIAL  =     19167.9686  VOLUME     =   1082424.7854
                                                    SURFTEN    =      -127.1193
                                                    Density    =         1.0170
 ------------------------------------------------------------------------------

 NMR restraints: Bond =    0.000   Angle =     0.000   Torsion =    16.915
===============================================================================

 NSTEP =   226000   TIME(PS) =     827.000  TEMP(K) =   310.11  PRESS =  -123.3
 Etot   =   -237670.6841  EKtot   =     72783.9141  EPtot      =   -310454.5982
 BOND   =      5222.2581  ANGLE   =     19645.3578  DIHED      =     12664.1869
 1-4 NB =      4787.1455  1-4 EEL =    -80334.5460  VDWAALS    =     17908.6377
 EELEC  =   -291255.0438  EHBOND  =         0.0000  RESTRAINT  =       907.4057
 EAMBER (non-restraint)  =   -311362.0039
 EKCMT  =     23060.7710  VIRIAL  =     25942.6965  VOLUME     =   1082119.3712
                                                    SURFTEN    =      -129.3267
                                                    Density    =         1.0173
 ------------------------------------------------------------------------------

 NMR restraints: Bond =    0.000   Angle =     0.000   Torsion =    15.183
===============================================================================

 NSTEP =   227000   TIME(PS) =     829.000  TEMP(K) =   309.76  PRESS =    33.7
 Etot   =   -238019.3835  EKtot   =     72702.5938  EPtot      =   -310721.9773
 BOND   =      5154.1243  ANGLE   =     19628.5106  DIHED      =     12709.6802
 1-4 NB =      4795.1698  1-4 EEL =    -80384.5122  VDWAALS    =     17661.1524
 EELEC  =   -291169.4845  EHBOND  =         0.0000  RESTRAINT  =       883.3821
 EAMBER (non-restraint)  =   -311605.3594
 EKCMT  =     23102.8904  VIRIAL  =     22315.1329  VOLUME     =   1082062.9619
                                                    SURFTEN    =        85.3579
                                                    Density    =         1.0173
 ------------------------------------------------------------------------------

 NMR restraints: Bond =    0.000   Angle =     0.000   Torsion =    20.128
===============================================================================

 NSTEP =   228000   TIME(PS) =     831.000  TEMP(K) =   310.05  PRESS =  -194.2
 Etot   =   -237919.1396  EKtot   =     72769.8203  EPtot      =   -310688.9599
 BOND   =      5266.6171  ANGLE   =     19497.3407  DIHED      =     12657.6874
 1-4 NB =      4813.9474  1-4 EEL =    -80310.4985  VDWAALS    =     17792.3741
 EELEC  =   -291285.7728  EHBOND  =         0.0000  RESTRAINT  =       879.3447
 EAMBER (non-restraint)  =   -311568.3046
 EKCMT  =     22916.0703  VIRIAL  =     27458.8433  VOLUME     =   1083463.4018
                                                    SURFTEN    =       -71.5376
                                                    Density    =         1.0160
 ------------------------------------------------------------------------------

 NMR restraints: Bond =    0.000   Angle =     0.000   Torsion =    20.373
===============================================================================

 NSTEP =   229000   TIME(PS) =     833.000  TEMP(K) =   311.44  PRESS =   -62.8
 Etot   =   -237450.3556  EKtot   =     73097.4375  EPtot      =   -310547.7931
 BOND   =      5261.5395  ANGLE   =     19438.2900  DIHED      =     12573.6376
 1-4 NB =      4801.4258  1-4 EEL =    -80329.4554  VDWAALS    =     17811.5877
 EELEC  =   -290983.4815  EHBOND  =         0.0000  RESTRAINT  =       878.6631
 EAMBER (non-restraint)  =   -311426.4562
 EKCMT  =     23084.7940  VIRIAL  =     24556.1561  VOLUME     =   1084710.2114
                                                    SURFTEN    =        85.2028
                                                    Density    =         1.0149
 ------------------------------------------------------------------------------

 NMR restraints: Bond =    0.000   Angle =     0.000   Torsion =    22.927
===============================================================================

 NSTEP =   230000   TIME(PS) =     835.000  TEMP(K) =   309.72  PRESS =    84.0
 Etot   =   -237931.6482  EKtot   =     72693.8125  EPtot      =   -310625.4607
 BOND   =      5229.7374  ANGLE   =     19539.6542  DIHED      =     12620.2315
 1-4 NB =      4801.2497  1-4 EEL =    -80304.9078  VDWAALS    =     18161.7146
 EELEC  =   -291561.3373  EHBOND  =         0.0000  RESTRAINT  =       888.1970
 EAMBER (non-restraint)  =   -311513.6577
 EKCMT  =     22951.5071  VIRIAL  =     20985.2169  VOLUME     =   1084015.9864
                                                    SURFTEN    =        36.9864
                                                    Density    =         1.0155
 ------------------------------------------------------------------------------

 NMR restraints: Bond =    0.000   Angle =     0.000   Torsion =    16.971
===============================================================================

 NSTEP =   231000   TIME(PS) =     837.000  TEMP(K) =   310.19  PRESS =    82.6
 Etot   =   -237784.3132  EKtot   =     72803.2109  EPtot      =   -310587.5241
 BOND   =      5044.5188  ANGLE   =     19556.8999  DIHED      =     12702.7760
 1-4 NB =      4780.5128  1-4 EEL =    -80276.2488  VDWAALS    =     18320.7497
 EELEC  =   -291600.4497  EHBOND  =         0.0000  RESTRAINT  =       883.7172
 EAMBER (non-restraint)  =   -311471.2413
 EKCMT  =     22970.1621  VIRIAL  =     21039.1859  VOLUME     =   1082837.8763
                                                    SURFTEN    =        14.4400
                                                    Density    =         1.0166
 ------------------------------------------------------------------------------

 NMR restraints: Bond =    0.000   Angle =     0.000   Torsion =    13.116
===============================================================================

 NSTEP =   232000   TIME(PS) =     839.000  TEMP(K) =   310.19  PRESS =    18.6
 Etot   =   -237697.6229  EKtot   =     72803.7500  EPtot      =   -310501.3729
 BOND   =      5240.6729  ANGLE   =     19696.1965  DIHED      =     12677.7153
 1-4 NB =      4849.2138  1-4 EEL =    -80405.5371  VDWAALS    =     17757.6773
 EELEC  =   -291189.5497  EHBOND  =         0.0000  RESTRAINT  =       872.2380
 EAMBER (non-restraint)  =   -311373.6109
 EKCMT  =     23030.9646  VIRIAL  =     22597.2067  VOLUME     =   1081529.1849
                                                    SURFTEN    =       141.4153
                                                    Density    =         1.0178
 ------------------------------------------------------------------------------

 NMR restraints: Bond =    0.000   Angle =     0.000   Torsion =    18.809
===============================================================================

 NSTEP =   233000   TIME(PS) =     841.000  TEMP(K) =   309.88  PRESS =    -4.0
 Etot   =   -238491.1378  EKtot   =     72730.6328  EPtot      =   -311221.7706
 BOND   =      5166.3405  ANGLE   =     19589.6201  DIHED      =     12727.9778
 1-4 NB =      4758.9034  1-4 EEL =    -80306.4402  VDWAALS    =     18441.9902
 EELEC  =   -292456.1186  EHBOND  =         0.0000  RESTRAINT  =       855.9561
 EAMBER (non-restraint)  =   -312077.7267
 EKCMT  =     22828.1251  VIRIAL  =     22920.7213  VOLUME     =   1081525.0686
                                                    SURFTEN    =        48.6425
                                                    Density    =         1.0178
 ------------------------------------------------------------------------------

 NMR restraints: Bond =    0.000   Angle =     0.000   Torsion =    13.594
===============================================================================

 NSTEP =   234000   TIME(PS) =     843.000  TEMP(K) =   308.78  PRESS =   -46.7
 Etot   =   -238147.3363  EKtot   =     72471.6484  EPtot      =   -310618.9848
 BOND   =      5185.7697  ANGLE   =     19741.7790  DIHED      =     12729.7835
 1-4 NB =      4798.0409  1-4 EEL =    -80280.4347  VDWAALS    =     17783.8560
 EELEC  =   -291470.8944  EHBOND  =         0.0000  RESTRAINT  =       893.1151
 EAMBER (non-restraint)  =   -311512.0999
 EKCMT  =     22872.7476  VIRIAL  =     23964.5361  VOLUME     =   1082488.6846
                                                    SURFTEN    =       -66.9112
                                                    Density    =         1.0169
 ------------------------------------------------------------------------------

 NMR restraints: Bond =    0.000   Angle =     0.000   Torsion =    19.930
===============================================================================

 NSTEP =   235000   TIME(PS) =     845.000  TEMP(K) =   308.97  PRESS =    46.0
 Etot   =   -238028.1102  EKtot   =     72517.6250  EPtot      =   -310545.7352
 BOND   =      5164.4193  ANGLE   =     19629.0257  DIHED      =     12711.5229
 1-4 NB =      4793.3408  1-4 EEL =    -80365.4329  VDWAALS    =     18000.6527
 EELEC  =   -291348.2895  EHBOND  =         0.0000  RESTRAINT  =       869.0259
 EAMBER (non-restraint)  =   -311414.7611
 EKCMT  =     23091.6265  VIRIAL  =     22017.3962  VOLUME     =   1082339.7818
                                                    SURFTEN    =         6.2483
                                                    Density    =         1.0171
 ------------------------------------------------------------------------------

 NMR restraints: Bond =    0.000   Angle =     0.000   Torsion =    18.204
===============================================================================

 NSTEP =   236000   TIME(PS) =     847.000  TEMP(K) =   308.33  PRESS =   -29.9
 Etot   =   -238270.2143  EKtot   =     72365.9609  EPtot      =   -310636.1753
 BOND   =      5170.6158  ANGLE   =     19691.6616  DIHED      =     12536.1723
 1-4 NB =      4815.0235  1-4 EEL =    -80346.2168  VDWAALS    =     17629.1445
 EELEC  =   -291029.4456  EHBOND  =         0.0000  RESTRAINT  =       896.8696
 EAMBER (non-restraint)  =   -311533.0448
 EKCMT  =     22853.6601  VIRIAL  =     23551.8792  VOLUME     =   1081636.7620
                                                    SURFTEN    =       -50.5715
                                                    Density    =         1.0177
 ------------------------------------------------------------------------------

 NMR restraints: Bond =    0.000   Angle =     0.000   Torsion =    20.761
===============================================================================

 NSTEP =   237000   TIME(PS) =     849.000  TEMP(K) =   309.52  PRESS =   -47.8
 Etot   =   -238713.8303  EKtot   =     72645.4453  EPtot      =   -311359.2756
 BOND   =      5128.9393  ANGLE   =     19564.7479  DIHED      =     12653.8103
 1-4 NB =      4795.1742  1-4 EEL =    -80230.9427  VDWAALS    =     17879.5430
 EELEC  =   -292001.2398  EHBOND  =         0.0000  RESTRAINT  =       850.6922
 EAMBER (non-restraint)  =   -312209.9678
 EKCMT  =     22828.8378  VIRIAL  =     23944.5311  VOLUME     =   1081304.7009
                                                    SURFTEN    =        77.7446
                                                    Density    =         1.0181
 ------------------------------------------------------------------------------

 NMR restraints: Bond =    0.000   Angle =     0.000   Torsion =    15.560
===============================================================================

 NSTEP =   238000   TIME(PS) =     851.000  TEMP(K) =   308.23  PRESS =  -100.1
 Etot   =   -238979.7555  EKtot   =     72344.3047  EPtot      =   -311324.0602
 BOND   =      5209.4544  ANGLE   =     19439.7482  DIHED      =     12594.8016
 1-4 NB =      4799.0641  1-4 EEL =    -80336.4559  VDWAALS    =     17710.5313
 EELEC  =   -291565.6898  EHBOND  =         0.0000  RESTRAINT  =       824.4858
 EAMBER (non-restraint)  =   -312148.5461
 EKCMT  =     23002.3436  VIRIAL  =     25339.0673  VOLUME     =   1081430.2564
                                                    SURFTEN    =      -143.4253
                                                    Density    =         1.0179
 ------------------------------------------------------------------------------

 NMR restraints: Bond =    0.000   Angle =     0.000   Torsion =    19.820
===============================================================================

 NSTEP =   239000   TIME(PS) =     853.000  TEMP(K) =   311.16  PRESS =   -66.0
 Etot   =   -237830.0547  EKtot   =     73031.7734  EPtot      =   -310861.8281
 BOND   =      5196.6956  ANGLE   =     19610.9630  DIHED      =     12669.7476
 1-4 NB =      4804.6040  1-4 EEL =    -80285.5476  VDWAALS    =     17883.8780
 EELEC  =   -291576.7750  EHBOND  =         0.0000  RESTRAINT  =       834.6062
 EAMBER (non-restraint)  =   -311696.4344
 EKCMT  =     22978.6565  VIRIAL  =     24521.3018  VOLUME     =   1082592.2881
                                                    SURFTEN    =      -104.4789
                                                    Density    =         1.0168
 ------------------------------------------------------------------------------

 NMR restraints: Bond =    0.000   Angle =     0.000   Torsion =    16.534
===============================================================================

 NSTEP =   240000   TIME(PS) =     855.000  TEMP(K) =   308.82  PRESS =   -65.4
 Etot   =   -238777.0116  EKtot   =     72481.2422  EPtot      =   -311258.2538
 BOND   =      5143.8120  ANGLE   =     19656.5373  DIHED      =     12698.8663
 1-4 NB =      4797.5881  1-4 EEL =    -80389.1294  VDWAALS    =     17909.8862
 EELEC  =   -291958.5635  EHBOND  =         0.0000  RESTRAINT  =       882.7492
 EAMBER (non-restraint)  =   -312141.0030
 EKCMT  =     22929.9292  VIRIAL  =     24456.0209  VOLUME     =   1081097.2164
                                                    SURFTEN    =        12.6974
                                                    Density    =         1.0182
 ------------------------------------------------------------------------------

 NMR restraints: Bond =    0.000   Angle =     0.000   Torsion =    17.892
===============================================================================

 NSTEP =   241000   TIME(PS) =     857.000  TEMP(K) =   308.50  PRESS =    23.9
 Etot   =   -238805.9628  EKtot   =     72407.4297  EPtot      =   -311213.3925
 BOND   =      5206.0346  ANGLE   =     19591.6972  DIHED      =     12666.5242
 1-4 NB =      4824.8348  1-4 EEL =    -80375.9739  VDWAALS    =     18000.5497
 EELEC  =   -291974.4752  EHBOND  =         0.0000  RESTRAINT  =       847.4160
 EAMBER (non-restraint)  =   -312060.8085
 EKCMT  =     22948.2698  VIRIAL  =     22389.7978  VOLUME     =   1080997.6608
                                                    SURFTEN    =       172.2840
                                                    Density    =         1.0183
 ------------------------------------------------------------------------------

 NMR restraints: Bond =    0.000   Angle =     0.000   Torsion =    14.938
===============================================================================

 NSTEP =   242000   TIME(PS) =     859.000  TEMP(K) =   309.92  PRESS =   -23.9
 Etot   =   -238943.6523  EKtot   =     72740.5859  EPtot      =   -311684.2383
 BOND   =      5042.2678  ANGLE   =     19534.1081  DIHED      =     12595.4006
 1-4 NB =      4815.6501  1-4 EEL =    -80350.8912  VDWAALS    =     18030.1940
 EELEC  =   -292211.6184  EHBOND  =         0.0000  RESTRAINT  =       860.6508
 EAMBER (non-restraint)  =   -312544.8890
 EKCMT  =     22811.3153  VIRIAL  =     23370.3295  VOLUME     =   1081429.8571
                                                    SURFTEN    =        -6.0898
                                                    Density    =         1.0179
 ------------------------------------------------------------------------------

 NMR restraints: Bond =    0.000   Angle =     0.000   Torsion =    23.491
===============================================================================

 NSTEP =   243000   TIME(PS) =     861.000  TEMP(K) =   309.61  PRESS =   -27.6
 Etot   =   -238536.6943  EKtot   =     72667.8906  EPtot      =   -311204.5850
 BOND   =      5256.9555  ANGLE   =     19689.6319  DIHED      =     12642.4924
 1-4 NB =      4795.8001  1-4 EEL =    -80394.9416  VDWAALS    =     18260.5453
 EELEC  =   -292306.3662  EHBOND  =         0.0000  RESTRAINT  =       851.2975
 EAMBER (non-restraint)  =   -312055.8825
 EKCMT  =     22836.4089  VIRIAL  =     23480.2074  VOLUME     =   1081600.4156
                                                    SURFTEN    =       -24.7440
                                                    Density    =         1.0178
 ------------------------------------------------------------------------------

 NMR restraints: Bond =    0.000   Angle =     0.000   Torsion =    16.331
===============================================================================

 NSTEP =   244000   TIME(PS) =     863.000  TEMP(K) =   309.77  PRESS =   -67.9
 Etot   =   -238197.9590  EKtot   =     72704.7422  EPtot      =   -310902.7012
 BOND   =      5019.0337  ANGLE   =     19783.5631  DIHED      =     12734.6638
 1-4 NB =      4877.0193  1-4 EEL =    -80249.7874  VDWAALS    =     18120.7435
 EELEC  =   -292033.0586  EHBOND  =         0.0000  RESTRAINT  =       845.1213
 EAMBER (non-restraint)  =   -311747.8225
 EKCMT  =     22960.6934  VIRIAL  =     24548.1481  VOLUME     =   1082430.3370
                                                    SURFTEN    =       -47.8779
                                                    Density    =         1.0170
 ------------------------------------------------------------------------------

 NMR restraints: Bond =    0.000   Angle =     0.000   Torsion =    16.252
===============================================================================

 NSTEP =   245000   TIME(PS) =     865.000  TEMP(K) =   309.59  PRESS =    48.7
 Etot   =   -237923.6803  EKtot   =     72662.6562  EPtot      =   -310586.3365
 BOND   =      5357.7469  ANGLE   =     19666.2646  DIHED      =     12633.8563
 1-4 NB =      4799.0843  1-4 EEL =    -80276.8089  VDWAALS    =     18172.0105
 EELEC  =   -291790.9652  EHBOND  =         0.0000  RESTRAINT  =       852.4749
 EAMBER (non-restraint)  =   -311438.8114
 EKCMT  =     22993.7190  VIRIAL  =     21855.4962  VOLUME     =   1082983.9522
                                                    SURFTEN    =       -93.2965
                                                    Density    =         1.0165
 ------------------------------------------------------------------------------

 NMR restraints: Bond =    0.000   Angle =     0.000   Torsion =    14.607
===============================================================================

 NSTEP =   246000   TIME(PS) =     867.000  TEMP(K) =   310.17  PRESS =    21.1
 Etot   =   -238408.8360  EKtot   =     72798.1797  EPtot      =   -311207.0157
 BOND   =      5245.5819  ANGLE   =     19500.1884  DIHED      =     12632.3381
 1-4 NB =      4818.2654  1-4 EEL =    -80378.4317  VDWAALS    =     18046.1791
 EELEC  =   -291952.6789  EHBOND  =         0.0000  RESTRAINT  =       881.5420
 EAMBER (non-restraint)  =   -312088.5577
 EKCMT  =     22951.4284  VIRIAL  =     22458.2541  VOLUME     =   1082250.4504
                                                    SURFTEN    =       -49.9845
                                                    Density    =         1.0172
 ------------------------------------------------------------------------------

 NMR restraints: Bond =    0.000   Angle =     0.000   Torsion =    19.024
===============================================================================

 NSTEP =   247000   TIME(PS) =     869.000  TEMP(K) =   307.25  PRESS =    31.3
 Etot   =   -239073.0502  EKtot   =     72114.5312  EPtot      =   -311187.5815
 BOND   =      5233.1908  ANGLE   =     19643.5011  DIHED      =     12657.5895
 1-4 NB =      4834.1718  1-4 EEL =    -80359.9828  VDWAALS    =     17938.2640
 EELEC  =   -292026.2380  EHBOND  =         0.0000  RESTRAINT  =       891.9221
 EAMBER (non-restraint)  =   -312079.5035
 EKCMT  =     22634.9187  VIRIAL  =     21903.9175  VOLUME     =   1080484.0028
                                                    SURFTEN    =        -7.2698
                                                    Density    =         1.0188
 ------------------------------------------------------------------------------

 NMR restraints: Bond =    0.000   Angle =     0.000   Torsion =    15.532
===============================================================================

 NSTEP =   248000   TIME(PS) =     871.000  TEMP(K) =   310.12  PRESS =    -0.1
 Etot   =   -238451.3233  EKtot   =     72786.4531  EPtot      =   -311237.7764
 BOND   =      5210.7652  ANGLE   =     19621.2495  DIHED      =     12646.1388
 1-4 NB =      4800.8998  1-4 EEL =    -80360.9106  VDWAALS    =     18064.0885
 EELEC  =   -292097.7876  EHBOND  =         0.0000  RESTRAINT  =       877.7799
 EAMBER (non-restraint)  =   -312115.5564
 EKCMT  =     22958.7048  VIRIAL  =     22961.6793  VOLUME     =   1079989.9715
                                                    SURFTEN    =       -18.8255
                                                    Density    =         1.0193
 ------------------------------------------------------------------------------

 NMR restraints: Bond =    0.000   Angle =     0.000   Torsion =    17.498
===============================================================================

 NSTEP =   249000   TIME(PS) =     873.000  TEMP(K) =   308.83  PRESS =    79.8
 Etot   =   -238723.6231  EKtot   =     72485.2109  EPtot      =   -311208.8340
 BOND   =      5162.7860  ANGLE   =     19538.6470  DIHED      =     12626.5529
 1-4 NB =      4794.9467  1-4 EEL =    -80234.5609  VDWAALS    =     18339.0416
 EELEC  =   -292275.8356  EHBOND  =         0.0000  RESTRAINT  =       839.5884
 EAMBER (non-restraint)  =   -312048.4224
 EKCMT  =     22916.3326  VIRIAL  =     21051.8933  VOLUME     =   1081462.0548
                                                    SURFTEN    =        27.8090
                                                    Density    =         1.0179
 ------------------------------------------------------------------------------

 NMR restraints: Bond =    0.000   Angle =     0.000   Torsion =    16.459
===============================================================================

 NSTEP =   250000   TIME(PS) =     875.000  TEMP(K) =   310.06  PRESS =    57.4
 Etot   =   -238532.8890  EKtot   =     72773.0859  EPtot      =   -311305.9750
 BOND   =      5118.9994  ANGLE   =     19431.1982  DIHED      =     12667.1859
 1-4 NB =      4831.9786  1-4 EEL =    -80286.0060  VDWAALS    =     18071.1221
 EELEC  =   -292008.7693  EHBOND  =         0.0000  RESTRAINT  =       868.3161
 EAMBER (non-restraint)  =   -312174.2911
 EKCMT  =     22791.8111  VIRIAL  =     21450.8429  VOLUME     =   1082561.3050
                                                    SURFTEN    =        89.4262
                                                    Density    =         1.0169
 ------------------------------------------------------------------------------

 NMR restraints: Bond =    0.000   Angle =     0.000   Torsion =    17.276
===============================================================================

      A V E R A G E S   O V E R     250 S T E P S


 NSTEP =   250000   TIME(PS) =     875.000  TEMP(K) =   310.26  PRESS =    -4.1
 Etot   =   -237557.7963  EKtot   =     72819.4392  EPtot      =   -310377.2355
 BOND   =      5206.4770  ANGLE   =     19580.2383  DIHED      =     12703.8036
 1-4 NB =      4810.8741  1-4 EEL =    -80369.1179  VDWAALS    =     18055.8249
 EELEC  =   -291254.5193  EHBOND  =         0.0000  RESTRAINT  =       889.1839
 EAMBER (non-restraint)  =   -311266.4194
 EKCMT  =     22958.3601  VIRIAL  =     23055.3169  VOLUME     =   1084335.5197
                                                    SURFTEN    =        -8.9173
                                                    Density    =         1.0152
 ------------------------------------------------------------------------------

 NMR restraints: Bond =    0.000   Angle =     0.000   Torsion =    17.276
===============================================================================

      R M S  F L U C T U A T I O N S


 NSTEP =   250000   TIME(PS) =     875.000  TEMP(K) =     2.32  PRESS =    71.6
 Etot   =      1727.2529  EKtot   =       543.7514  EPtot      =      1237.4356
 BOND   =        69.5632  ANGLE   =       149.7151  DIHED      =        82.8247
 1-4 NB =        30.2220  1-4 EEL =        72.9368  VDWAALS    =       243.0861
 EELEC  =       875.4804  EHBOND  =         0.0000  RESTRAINT  =       254.8958
 EAMBER (non-restraint)  =       982.5398
 EKCMT  =       193.8378  VIRIAL  =      1716.2554  VOLUME     =      5412.7699
                                                    SURFTEN    =        81.0729
                                                    Density    =         0.0049
 ------------------------------------------------------------------------------


 NMR restraints on final step:

 ------------------------------------------------------------------------------


 Final Restraint Analysis for coords: step6.4_equilibration.rst7              


 Restraints, deviations, and energy contributions:    pencut =    0.10

 ------------------------------------------------------------------------------
     First atom        Last atom    curr. value target deviation  penalty
 ------------------------------------------------------------------------------
  C3   PC   296 --  C2   PC   296:  109.673  117.500    7.827    0.933 t
  C3   PC   314 --  C2   PC   314:  127.900  122.500    5.400    0.444 t
  C3   PC   323 --  C2   PC   323:  113.877  117.500    3.623    0.200 t
  C3   PC   389 --  C2   PC   389:  128.650  122.500    6.150    0.576 t
  C3   PC   395 --  C2   PC   395:  125.190  122.500    2.690    0.110 t
  C3   PC   401 --  C2   PC   401:  128.642  122.500    6.142    0.574 t
  C3   PC   407 --  C2   PC   407:  126.820  122.500    4.320    0.284 t
  C3   PC   419 --  C2   PC   419:  113.951  117.500    3.549    0.192 t
  C3   PC   431 --  C2   PC   431:  114.795  117.500    2.705    0.111 t
  C3   PC   437 --  C2   PC   437:  125.842  122.500    3.342    0.170 t
  C3   PC   446 --  C2   PC   446:  114.251  117.500    3.249    0.161 t
  C3   PC   449 --  C2   PC   449:  113.093  117.500    4.407    0.296 t
  C3   PC   455 --  C2   PC   455:  127.765  122.500    5.265    0.422 t
  C3   PC   473 --  C2   PC   473:  114.444  117.500    3.056    0.142 t
  C3   PC   485 --  C2   PC   485:  125.908  122.500    3.408    0.177 t
  C3   PC   491 --  C2   PC   491:  125.254  122.500    2.754    0.116 t
  C3   PC   524 --  C2   PC   524:  125.863  122.500    3.363    0.172 t
  C3   PC   536 --  C2   PC   536:  128.915  122.500    6.415    0.627 t
  C3   PC   542 --  C2   PC   542:  128.484  122.500    5.984    0.545 t
  C3   PC   545 --  C2   PC   545:  129.621  122.500    7.121    0.772 t
  C3   PC   548 --  C2   PC   548:  114.238  117.500    3.262    0.162 t
  C3   PC   566 --  C2   PC   566:  125.143  122.500    2.643    0.106 t
  C3   PC   587 --  C2   PC   587:  114.074  117.500    3.426    0.179 t
  C3   PC   605 --  C2   PC   605:  125.777  122.500    3.277    0.164 t
  C3   PC   611 --  C2   PC   611:  113.361  117.500    4.139    0.261 t
  C3   PC   617 --  C2   PC   617:  126.767  122.500    4.267    0.277 t
  C3   PC   623 --  C2   PC   623:  125.357  122.500    2.857    0.124 t
  C3   PC   647 --  C2   PC   647:  114.489  117.500    3.011    0.138 t
  C3   PC   650 --  C2   PC   650:  114.053  117.500    3.447    0.181 t
  C3   PC   665 --  C2   PC   665:  126.774  122.500    4.274    0.278 t
  C3   PC   668 --  C2   PC   668:  125.137  122.500    2.637    0.106 t
  C3   PC   674 --  C2   PC   674:  114.905  117.500    2.595    0.103 t
  C3   PC   692 --  C2   PC   692:  125.984  122.500    3.484    0.185 t
  C3   PC   695 --  C2   PC   695:  125.568  122.500    3.068    0.143 t
  C3   PC   731 --  C2   PC   731:  114.595  117.500    2.905    0.129 t
  C3   PC   743 --  C2   PC   743:  128.791  122.500    6.291    0.603 t
  C3   PC   746 --  C2   PC   746:  111.578  117.500    5.922    0.534 t
  C3   PC   752 --  C2   PC   752:  125.428  122.500    2.928    0.131 t
  C3   PC   776 --  C2   PC   776:  114.448  117.500    3.052    0.142 t
  C3   PC   797 --  C2   PC   797:  114.549  117.500    2.951    0.133 t
  C3   PC   830 --  C2   PC   830:  127.912  122.500    5.412    0.446 t
  C3   PC   905 --  C2   PC   905:  114.718  117.500    2.782    0.118 t
  C3   PC   917 --  C2   PC   917:  127.494  122.500    4.994    0.380 t
  C3   PC   938 --  C2   PC   938:  129.106  122.500    6.606    0.665 t
  C3   PC   941 --  C2   PC   941:  112.576  117.500    4.924    0.369 t
  C3   PC   959 --  C2   PC   959:  127.578  122.500    5.078    0.393 t
  C3   PC   962 --  C2   PC   962:  125.166  122.500    2.666    0.108 t
  C3   PC   971 --  C2   PC   971:  114.662  117.500    2.838    0.123 t
  C3   PC  1004 --  C2   PC  1004:  127.281  122.500    4.781    0.348 t
  C3   PC  1007 --  C2   PC  1007:  113.991  117.500    3.509    0.187 t
  C3   PC  1016 --  C2   PC  1016:  127.188  122.500    4.688    0.335 t
  C3   PC  1019 --  C2   PC  1019:  125.974  122.500    3.474    0.184 t
  C3   PC  1025 --  C2   PC  1025:  114.314  117.500    3.186    0.155 t
  C3   PC  1046 --  C2   PC  1046:  114.063  117.500    3.437    0.180 t
  C3   PC  1049 --  C2   PC  1049:  114.503  117.500    2.997    0.137 t
  C3   PC  1055 --  C2   PC  1055:  114.437  117.500    3.063    0.143 t
  C3   PC  1079 --  C2   PC  1079:  125.131  122.500    2.631    0.105 t
  C3   PC  1082 --  C2   PC  1082:  125.604  122.500    3.104    0.147 t
  C3   PC  1109 --  C2   PC  1109:  114.888  117.500    2.612    0.104 t
  C3   PC  1121 --  C2   PC  1121:  125.606  122.500    3.106    0.147 t
                                       Total torsion  penalty:     18.679
 ------------------------------------------------------------------------------
--------------------------------------------------------------------------------
   5.  TIMINGS
--------------------------------------------------------------------------------

|  NonSetup CPU Time in Major Routines:
|
|     Routine           Sec        %
|     ------------------------------
|     Nonbond         590.71   85.20
|     Bond              0.00    0.00
|     Angle             0.00    0.00
|     Dihedral          0.00    0.00
|     Shake             0.54    0.08
|     RunMD           101.69   14.67
|     Other             0.41    0.06
|     ------------------------------
|     Total           693.35

|  PME Nonbond Pairlist CPU Time:
|
|     Routine              Sec        %
|     ---------------------------------
|     Set Up Cit           0.00    0.00
|     Build List           0.00    0.00
|     ---------------------------------
|     Total                0.00    0.00

|  PME Direct Force CPU Time:
|
|     Routine              Sec        %
|     ---------------------------------
|     NonBonded Calc       0.00    0.00
|     Exclude Masked       0.00    0.00
|     Other                0.26    0.04
|     ---------------------------------
|     Total                0.26    0.04

|  PME Reciprocal Force CPU Time:
|
|     Routine              Sec        %
|     ---------------------------------
|     1D bspline           0.00    0.00
|     Grid Charges         0.00    0.00
|     Scalar Sum           0.00    0.00
|     Gradient Sum         0.00    0.00
|     FFT                  0.00    0.00
|     ---------------------------------
|     Total                0.00    0.00

|  Final Performance Info:
|     -----------------------------------------------------
|     Average timings for last    7000 steps:
|     Elapsed(s) =      19.34 Per Step(ms) =       2.76
|         ns/day =      62.55   seconds/ns =    1381.26
|
|     Average timings for all steps:
|     Elapsed(s) =     693.10 Per Step(ms) =       2.77
|         ns/day =      62.33   seconds/ns =    1386.20
|     -----------------------------------------------------

|  Setup CPU time:            1.45 seconds
|  NonSetup CPU time:       693.35 seconds
|  Total CPU time:          694.80 seconds     0.19 hours

|  Setup wall time:           1    seconds
|  NonSetup wall time:      693    seconds
|  Total wall time:         694    seconds     0.19 hours
