# Supplementary material for: Intermolecular Interactions in G Protein-Coupled Receptor Allosteric Sites at the Membrane Interface from Molecular Dynamics Simulations and Quantum Chemical Calculations
Source: J Chem Inf Model. 2022 Sep 30;62(19):4736–47. doi: 10.1021/acs.jcim.2c00788 (PMC9554917; doi:10.1021/acs.jcim.2c00788)
Supplement: Supplementary file 2 — ci2c00788_si_002.zip [file ci2c00788_si_002.zip › MD_simulations_inputs/C5aR1_MD_simulations_inputs/dmpc_6c1q/step6.5_equilibration.mdout]

          -------------------------------------------------------
          Amber 20 PMEMD                              2020
          -------------------------------------------------------

| PMEMD implementation of SANDER, Release 18

|  Compiled date/time: Tue Apr 28 02:19:54 2020
| Run on 12/10/2021 at 00:26:44

|   Executable path: /usr/local/amber20_src/bin/pmemd.cuda
| Working directory: /home/tianyiding/amber/C5ar1-6c1q-9p2-dmpc/amber
|          Hostname: Unknown
  [-O]verwriting output

File Assignments:
|   MDIN: step6.5_equilibration.mdin                                            
|  MDOUT: step6.5_equilibration.mdout                                           
| INPCRD: step6.4_equilibration.rst7                                            
|   PARM: step5_input.parm7                                                     
| RESTRT: step6.5_equilibration.rst7                                            
|   REFC: step5_input.rst7                                                      
|  MDVEL: mdvel                                                                 
|   MDEN: mden                                                                  
|  MDCRD: step6.5_equilibration.nc                                              
| MDINFO: eq05.mdinfo                                                           
|  MDFRC: mdfrc                                                                 


 Here is the input file:

A NPT simulation for common production-level simulations                       
 &cntrl                                                                        
    imin=0,        ! No minimization                                           
    irest=1,       ! This IS a restart of an old MD simulation                 
    ntx=5,         ! So our inpcrd file has velocities                         
                                                                               
    ! Temperature control                                                      
    ntt=3,         ! Langevin dynamics                                         
    gamma_ln=1.0,  ! Friction coefficient (ps^-1)                              
    temp0=310,   ! Target temperature                                          
                                                                               
    ! Potential energy control                                                 
    cut=9.0,       ! nonbonded cutoff, in angstroms                            
                                                                               
    ! MD settings                                                              
    nstlim=250000, ! 250K steps, 500 ps total                                  
    dt=0.002,      ! time step (ps)                                            
                                                                               
    ! SHAKE                                                                    
    ntc=2,         ! Constrain bonds containing hydrogen                       
    ntf=2,         ! Do not calculate forces of bonds containing hydrogen      
                                                                               
    ! Control how often information is printed                                 
    ntpr=1000,     ! Print energies every 1000 steps                           
    ntwx=5000,     ! Print coordinates every 5000 steps to the trajectory      
    ntwr=10000,    ! Print a restart file every 10K steps (can be less frequent
!   ntwv=-1,       ! Uncomment to also print velocities to trajectory          
!   ntwf=-1,       ! Uncomment to also print forces to trajectory              
    ntxo=2,        ! Write NetCDF format                                       
    ioutfm=1,      ! Write NetCDF format (always do this!)                     
                                                                               
    ! Wrap coordinates when printing them to the same unit cell                
    iwrap=0,                                                                   
                                                                               
    ! Constant pressure control.                                               
    barostat=1,    ! Berendsen barostat... change to 2 for MC                  
    ntp=3,         ! 1=isotropic, 2=anisotropic, 3=semi-isotropic w/ surften   
    pres0=1.0,     ! Target external pressure, in bar                          
    taup=1.0,                                                                  
                                                                               
    ! Constant surface tension (needed for semi-isotropic scaling). Uncomment  
    ! for this feature. csurften must be nonzero if ntp=3 above                
    csurften=3,    ! Interfaces in 1=yz plane, 2=xz plane, 3=xy plane          
    gamma_ten=0.0, ! Surface tension (dyne/cm). 0 gives pure semi-iso scaling  
    ninterface=2,  ! Number of interfaces (2 for bilayer)                      
                                                                               
    ! Restraint options                                                        
    ntr=1,         ! Positional restraints for proteins, sugars, ligands, and l
    nmropt=1,      ! Dihedral restraints for sugars and lipids                 
                                                                               
    ! Set water atom/residue names for SETTLE recognition                      
    watnam='WAT',  ! Water residues are named WAT                              
    owtnm='O',     ! Water oxygens are named O                                 
 /                                                                             
                                                                               
 &wt                                                                           
    type='END'                                                                 
 /                                                                             
DISANG=step6.5_equilibration.rest                                              
LISTIN=POUT                                                                    
LISTOUT=POUT                                                                   
&end                                                                           
Protein posres                                                                 
0.5                                                                            
RES 1 293 294 294                                                              
END                                                                            
Membrane posres                                                                
0.1                                                                            
FIND                                                                           
P31 * * PC                                                                     
SEARCH                                                                         
RES 1 25579                                                                    
END                                                                            
END                                                                            
                                                                               


Note: ig = -1. Setting random seed to   797009 based on wallclock time in 
      microseconds.
| irandom = 1, using AMBER's internal random number generator (default).
 
|--------------------- INFORMATION ----------------------
| GPU (CUDA) Version of PMEMD in use: NVIDIA GPU IN USE.
|                    Version 18.0.0
| 
|                      03/25/2018
| 
| Implementation by:
|                    Ross C. Walker     (SDSC)
|                    Scott Le Grand     (nVIDIA)
| 
| Version 18 performance extensions by:
|                    David Cerutti     (Rutgers)
| 
| Precision model in use:
|      [SPFP] - Single Precision Forces, 64-bit Fixed Point
|               Accumulation. (Default)
| 
|--------------------------------------------------------
 
|----------------- CITATION INFORMATION -----------------
|
|    When publishing work that utilized the CUDA version
|    of AMBER, please cite the following in addition to
|    the regular AMBER citations:
|
|  - Romelia Salomon-Ferrer; Andreas W. Goetz; Duncan
|    Poole; Scott Le Grand; Ross C. Walker "Routine
|    microsecond molecular dynamics simulations with
|    AMBER - Part II: Particle Mesh Ewald", J. Chem.
|    Theory Comput., 2013, 9 (9), pp3878-3888,
|    DOI: 10.1021/ct400314y.
|
|  - Andreas W. Goetz; Mark J. Williamson; Dong Xu;
|    Duncan Poole; Scott Le Grand; Ross C. Walker
|    "Routine microsecond molecular dynamics simulations
|    with AMBER - Part I: Generalized Born", J. Chem.
|    Theory Comput., 2012, 8 (5), pp1542-1555.
|
|  - Scott Le Grand; Andreas W. Goetz; Ross C. Walker
|    "SPFP: Speed without compromise - a mixed precision
|    model for GPU accelerated molecular dynamics
|    simulations.", Comp. Phys. Comm., 2013, 184
|    pp374-380, DOI: 10.1016/j.cpc.2012.09.022
|
|--------------------------------------------------------
 
|------------------- GPU DEVICE INFO --------------------
|
|            CUDA_VISIBLE_DEVICES: not set
|   CUDA Capable Devices Detected:      2
|           CUDA Device ID in use:      0
|                CUDA Device Name: NVIDIA GeForce GTX 1080 Ti
|     CUDA Device Global Mem Size:  11178 MB
| CUDA Device Num Multiprocessors:     28
|           CUDA Device Core Freq:   1.67 GHz
|
|--------------------------------------------------------
 
 
| Conditional Compilation Defines Used:
| PUBFFT
| BINTRAJ
| CUDA
| EMIL

| Largest sphere to fit in unit cell has radius =    50.474

| New format PARM file being parsed.
| Version =    1.000 Date = 12/03/21 Time = 09:45:52

| Note: 1-4 EEL scale factors are being read from the topology file.

| Note: 1-4 VDW scale factors are being read from the topology file.
| Duplicated    0 dihedrals

| Duplicated    0 dihedrals

--------------------------------------------------------------------------------
   1.  RESOURCE   USE: 
--------------------------------------------------------------------------------

 getting box info from netcdf restart file
 NATOM  =  110504 NTYPES =      33 NBONH =   95293 MBONA  =   14859
 NTHETH =   53361 MTHETA =   17964 NPHIH =   86747 MPHIA  =   53616
 NHPARM =       0 NPARM  =       0 NNB   =  306254 NRES   =   25579
 NBONA  =   14859 NTHETA =   17964 NPHIA =   53616 NUMBND =     101
 NUMANG =     216 NPTRA  =     443 NATYP =       0 NPHB   =       0
 IFBOX  =       1 NMXRS  =      78 IFCAP =       0 NEXTRA =       0
 NCOPY  =       0

| Coordinate Index Table dimensions:    20   20   21
| Direct force subcell size =     5.0474    5.0474    5.0588

     BOX TYPE: RECTILINEAR

--------------------------------------------------------------------------------
   2.  CONTROL  DATA  FOR  THE  RUN
--------------------------------------------------------------------------------

                                                                                

General flags:
     imin    =       0, nmropt  =       1

Nature and format of input:
     ntx     =       5, irest   =       1, ntrx    =       1

Nature and format of output:
     ntxo    =       2, ntpr    =    1000, ntrx    =       1, ntwr    =   10000
     iwrap   =       0, ntwx    =    5000, ntwv    =       0, ntwe    =       0
     ioutfm  =       1, ntwprt  =       0, idecomp =       0, rbornstat=      0

Potential function:
     ntf     =       2, ntb     =       2, igb     =       0, nsnb    =      25
     ipol    =       0, gbsa    =       0, iesp    =       0
     dielc   =   1.00000, cut     =   9.00000, intdiel =   1.00000

Frozen or restrained atoms:
     ibelly  =       0, ntr     =       1
     restraint_wt =   0.00000

Molecular dynamics:
     nstlim  =    250000, nscm    =         0, nrespa  =         1
     t       =   0.00000, dt      =   0.00200, vlimit  =  -1.00000

Langevin dynamics temperature regulation:
     ig      =  797009
     temp0   = 310.00000, tempi   =   0.00000, gamma_ln=   1.00000

Pressure regulation:
     ntp     =       3
     pres0   =   1.00000, comp    =  44.60000, taup    =   1.00000

Constant surface tension:
     csurften  =       3
     gamma_ten =   0.00000 ninterface =       2

SHAKE:
     ntc     =       2, jfastw  =       0
     tol     =   0.00001

NMR refinement options:
     iscale  =       0, noeskp  =       1, ipnlty  =       1, mxsub   =       1
     scalm   = 100.00000, pencut  =   0.10000, tausw   =   0.10000

| Intermolecular bonds treatment:
|     no_intermolecular_bonds =       1

| Energy averages sample interval:
|     ene_avg_sampling =    1000

Ewald parameters:
     verbose =       0, ew_type =       0, nbflag  =       1, use_pme =       1
     vdwmeth =       1, eedmeth =       1, netfrc  =       1
     Box X =  100.947   Box Y =  100.947   Box Z =  106.234
     Alpha =   90.000   Beta  =   90.000   Gamma =   90.000
     NFFT1 =  108       NFFT2 =  108       NFFT3 =  108
     Cutoff=    9.000   Tol   =0.100E-04
     Ewald Coefficient =  0.30768
     Interpolation order =    4

    LOADING THE CONSTRAINED ATOMS AS GROUPS


   5.  REFERENCE ATOM COORDINATES

                                                                                  
    ----- READING GROUP     1; TITLE:
 Protein posres                                                              

     GROUP    1 HAS HARMONIC CONSTRAINTS     0.50000
 GRP    1 RES    1 TO   293
 GRP    1 RES  294 TO   294
      Number of atoms in this group  =  4859
    ----- READING GROUP     2; TITLE:
 Membrane posres                                                             

     GROUP    2 HAS HARMONIC CONSTRAINTS     0.10000
      ALL ATOMS THAT MEET 1 OF THE FOLLOWING SPECIFICATIONS WILL BE INCLUDED IN GROUP BELOW

      GRAPH NAME  = P31   SYMBOL  = *     TREE SYMBOL  = *     RESIDUE TYPE  = PC  

 GRP    2 RES    1 TO 25579
      Number of atoms in this group  =   276
    ----- END OF GROUP READ -----

--------------------------------------------------------------------------------
   3.  ATOMIC COORDINATES AND VELOCITIES
--------------------------------------------------------------------------------

                                                                                
 begin time read from input coords =   875.000 ps


           Begin reading energy term weight changes/NMR restraints
 WEIGHT CHANGES:
                         ** No weight changes given **

 RESTRAINTS:
 Requested file redirections:
  DISANG    = step6.5_equilibration.rest
  LISTIN    = POUT
  LISTOUT   = POUT
 Restraints will be read from file: step6.5_equilibration.rest
Here are comments from the DISANG input file:

******
 C1  ( 4903)-C3  ( 4908)-C2  ( 4906)-O21 ( 4935)    NSTEP1=     0 NSTEP2=     0
R1 = 107.500 R2 = 117.500 R3 = 122.500 R4 = 132.500 RK2 =  25.000 RK3 =   25.000
 Rcurr:  109.673  Rcurr-(R2+R3)/2:   10.327  MIN(Rcurr-R2,Rcurr-R3):    7.827
******
 C1  ( 5021)-C3  ( 5026)-C2  ( 5024)-O21 ( 5053)    NSTEP1=     0 NSTEP2=     0
R1 = 107.500 R2 = 117.500 R3 = 122.500 R4 = 132.500 RK2 =  25.000 RK3 =   25.000
 Rcurr:  120.143  Rcurr-(R2+R3)/2:    0.143  MIN(Rcurr-R2,Rcurr-R3):    0.000
******
 C1  ( 5139)-C3  ( 5144)-C2  ( 5142)-O21 ( 5171)    NSTEP1=     0 NSTEP2=     0
R1 = 107.500 R2 = 117.500 R3 = 122.500 R4 = 132.500 RK2 =  25.000 RK3 =   25.000
 Rcurr:  120.716  Rcurr-(R2+R3)/2:    0.716  MIN(Rcurr-R2,Rcurr-R3):    0.000
******
 C1  ( 5257)-C3  ( 5262)-C2  ( 5260)-O21 ( 5289)    NSTEP1=     0 NSTEP2=     0
R1 = 107.500 R2 = 117.500 R3 = 122.500 R4 = 132.500 RK2 =  25.000 RK3 =   25.000
 Rcurr:  123.897  Rcurr-(R2+R3)/2:    3.897  MIN(Rcurr-R2,Rcurr-R3):    1.397
******
 C1  ( 5375)-C3  ( 5380)-C2  ( 5378)-O21 ( 5407)    NSTEP1=     0 NSTEP2=     0
R1 = 107.500 R2 = 117.500 R3 = 122.500 R4 = 132.500 RK2 =  25.000 RK3 =   25.000
 Rcurr:  118.742  Rcurr-(R2+R3)/2:    1.258  MIN(Rcurr-R2,Rcurr-R3):    0.000
******
 C1  ( 5493)-C3  ( 5498)-C2  ( 5496)-O21 ( 5525)    NSTEP1=     0 NSTEP2=     0
R1 = 107.500 R2 = 117.500 R3 = 122.500 R4 = 132.500 RK2 =  25.000 RK3 =   25.000
 Rcurr:  117.865  Rcurr-(R2+R3)/2:    2.135  MIN(Rcurr-R2,Rcurr-R3):    0.000
******
 C1  ( 5611)-C3  ( 5616)-C2  ( 5614)-O21 ( 5643)    NSTEP1=     0 NSTEP2=     0
R1 = 107.500 R2 = 117.500 R3 = 122.500 R4 = 132.500 RK2 =  25.000 RK3 =   25.000
 Rcurr:  127.900  Rcurr-(R2+R3)/2:    7.900  MIN(Rcurr-R2,Rcurr-R3):    5.400
******
 C1  ( 5729)-C3  ( 5734)-C2  ( 5732)-O21 ( 5761)    NSTEP1=     0 NSTEP2=     0
R1 = 107.500 R2 = 117.500 R3 = 122.500 R4 = 132.500 RK2 =  25.000 RK3 =   25.000
 Rcurr:  118.895  Rcurr-(R2+R3)/2:    1.105  MIN(Rcurr-R2,Rcurr-R3):    0.000
******
 C1  ( 5847)-C3  ( 5852)-C2  ( 5850)-O21 ( 5879)    NSTEP1=     0 NSTEP2=     0
R1 = 107.500 R2 = 117.500 R3 = 122.500 R4 = 132.500 RK2 =  25.000 RK3 =   25.000
 Rcurr:  118.763  Rcurr-(R2+R3)/2:    1.237  MIN(Rcurr-R2,Rcurr-R3):    0.000
******
 C1  ( 5965)-C3  ( 5970)-C2  ( 5968)-O21 ( 5997)    NSTEP1=     0 NSTEP2=     0
R1 = 107.500 R2 = 117.500 R3 = 122.500 R4 = 132.500 RK2 =  25.000 RK3 =   25.000
 Rcurr:  113.877  Rcurr-(R2+R3)/2:    6.123  MIN(Rcurr-R2,Rcurr-R3):    3.623
******
 C1  ( 6083)-C3  ( 6088)-C2  ( 6086)-O21 ( 6115)    NSTEP1=     0 NSTEP2=     0
R1 = 107.500 R2 = 117.500 R3 = 122.500 R4 = 132.500 RK2 =  25.000 RK3 =   25.000
 Rcurr:  119.907  Rcurr-(R2+R3)/2:    0.093  MIN(Rcurr-R2,Rcurr-R3):    0.000
******
 C1  ( 6201)-C3  ( 6206)-C2  ( 6204)-O21 ( 6233)    NSTEP1=     0 NSTEP2=     0
R1 = 107.500 R2 = 117.500 R3 = 122.500 R4 = 132.500 RK2 =  25.000 RK3 =   25.000
 Rcurr:  123.765  Rcurr-(R2+R3)/2:    3.765  MIN(Rcurr-R2,Rcurr-R3):    1.265
******
 C1  ( 6319)-C3  ( 6324)-C2  ( 6322)-O21 ( 6351)    NSTEP1=     0 NSTEP2=     0
R1 = 107.500 R2 = 117.500 R3 = 122.500 R4 = 132.500 RK2 =  25.000 RK3 =   25.000
 Rcurr:  119.460  Rcurr-(R2+R3)/2:    0.540  MIN(Rcurr-R2,Rcurr-R3):    0.000
******
 C1  ( 6437)-C3  ( 6442)-C2  ( 6440)-O21 ( 6469)    NSTEP1=     0 NSTEP2=     0
R1 = 107.500 R2 = 117.500 R3 = 122.500 R4 = 132.500 RK2 =  25.000 RK3 =   25.000
 Rcurr:  120.404  Rcurr-(R2+R3)/2:    0.404  MIN(Rcurr-R2,Rcurr-R3):    0.000
******
 C1  ( 6555)-C3  ( 6560)-C2  ( 6558)-O21 ( 6587)    NSTEP1=     0 NSTEP2=     0
R1 = 107.500 R2 = 117.500 R3 = 122.500 R4 = 132.500 RK2 =  25.000 RK3 =   25.000
 Rcurr:  118.952  Rcurr-(R2+R3)/2:    1.048  MIN(Rcurr-R2,Rcurr-R3):    0.000
******
 C1  ( 6673)-C3  ( 6678)-C2  ( 6676)-O21 ( 6705)    NSTEP1=     0 NSTEP2=     0
R1 = 107.500 R2 = 117.500 R3 = 122.500 R4 = 132.500 RK2 =  25.000 RK3 =   25.000
 Rcurr:  120.045  Rcurr-(R2+R3)/2:    0.045  MIN(Rcurr-R2,Rcurr-R3):    0.000
******
 C1  ( 6791)-C3  ( 6796)-C2  ( 6794)-O21 ( 6823)    NSTEP1=     0 NSTEP2=     0
R1 = 107.500 R2 = 117.500 R3 = 122.500 R4 = 132.500 RK2 =  25.000 RK3 =   25.000
 Rcurr:  122.310  Rcurr-(R2+R3)/2:    2.310  MIN(Rcurr-R2,Rcurr-R3):    0.000
******
 C1  ( 6909)-C3  ( 6914)-C2  ( 6912)-O21 ( 6941)    NSTEP1=     0 NSTEP2=     0
R1 = 107.500 R2 = 117.500 R3 = 122.500 R4 = 132.500 RK2 =  25.000 RK3 =   25.000
 Rcurr:  120.500  Rcurr-(R2+R3)/2:    0.500  MIN(Rcurr-R2,Rcurr-R3):    0.000
******
 C1  ( 7027)-C3  ( 7032)-C2  ( 7030)-O21 ( 7059)    NSTEP1=     0 NSTEP2=     0
R1 = 107.500 R2 = 117.500 R3 = 122.500 R4 = 132.500 RK2 =  25.000 RK3 =   25.000
 Rcurr:  124.707  Rcurr-(R2+R3)/2:    4.707  MIN(Rcurr-R2,Rcurr-R3):    2.207
******
 C1  ( 7145)-C3  ( 7150)-C2  ( 7148)-O21 ( 7177)    NSTEP1=     0 NSTEP2=     0
R1 = 107.500 R2 = 117.500 R3 = 122.500 R4 = 132.500 RK2 =  25.000 RK3 =   25.000
 Rcurr:  124.405  Rcurr-(R2+R3)/2:    4.405  MIN(Rcurr-R2,Rcurr-R3):    1.905
******
 C1  ( 7263)-C3  ( 7268)-C2  ( 7266)-O21 ( 7295)    NSTEP1=     0 NSTEP2=     0
R1 = 107.500 R2 = 117.500 R3 = 122.500 R4 = 132.500 RK2 =  25.000 RK3 =   25.000
 Rcurr:  118.402  Rcurr-(R2+R3)/2:    1.598  MIN(Rcurr-R2,Rcurr-R3):    0.000
******
 C1  ( 7381)-C3  ( 7386)-C2  ( 7384)-O21 ( 7413)    NSTEP1=     0 NSTEP2=     0
R1 = 107.500 R2 = 117.500 R3 = 122.500 R4 = 132.500 RK2 =  25.000 RK3 =   25.000
 Rcurr:  120.313  Rcurr-(R2+R3)/2:    0.313  MIN(Rcurr-R2,Rcurr-R3):    0.000
******
 C1  ( 7499)-C3  ( 7504)-C2  ( 7502)-O21 ( 7531)    NSTEP1=     0 NSTEP2=     0
R1 = 107.500 R2 = 117.500 R3 = 122.500 R4 = 132.500 RK2 =  25.000 RK3 =   25.000
 Rcurr:  123.131  Rcurr-(R2+R3)/2:    3.131  MIN(Rcurr-R2,Rcurr-R3):    0.631
******
 C1  ( 7617)-C3  ( 7622)-C2  ( 7620)-O21 ( 7649)    NSTEP1=     0 NSTEP2=     0
R1 = 107.500 R2 = 117.500 R3 = 122.500 R4 = 132.500 RK2 =  25.000 RK3 =   25.000
 Rcurr:  120.805  Rcurr-(R2+R3)/2:    0.805  MIN(Rcurr-R2,Rcurr-R3):    0.000
******
 C1  ( 7735)-C3  ( 7740)-C2  ( 7738)-O21 ( 7767)    NSTEP1=     0 NSTEP2=     0
R1 = 107.500 R2 = 117.500 R3 = 122.500 R4 = 132.500 RK2 =  25.000 RK3 =   25.000
 Rcurr:  114.957  Rcurr-(R2+R3)/2:    5.043  MIN(Rcurr-R2,Rcurr-R3):    2.543
******
 C1  ( 7853)-C3  ( 7858)-C2  ( 7856)-O21 ( 7885)    NSTEP1=     0 NSTEP2=     0
R1 = 107.500 R2 = 117.500 R3 = 122.500 R4 = 132.500 RK2 =  25.000 RK3 =   25.000
 Rcurr:  118.058  Rcurr-(R2+R3)/2:    1.942  MIN(Rcurr-R2,Rcurr-R3):    0.000
******
 C1  ( 7971)-C3  ( 7976)-C2  ( 7974)-O21 ( 8003)    NSTEP1=     0 NSTEP2=     0
R1 = 107.500 R2 = 117.500 R3 = 122.500 R4 = 132.500 RK2 =  25.000 RK3 =   25.000
 Rcurr:  121.600  Rcurr-(R2+R3)/2:    1.600  MIN(Rcurr-R2,Rcurr-R3):    0.000
******
 C1  ( 8089)-C3  ( 8094)-C2  ( 8092)-O21 ( 8121)    NSTEP1=     0 NSTEP2=     0
R1 = 107.500 R2 = 117.500 R3 = 122.500 R4 = 132.500 RK2 =  25.000 RK3 =   25.000
 Rcurr:  121.005  Rcurr-(R2+R3)/2:    1.005  MIN(Rcurr-R2,Rcurr-R3):    0.000
******
 C1  ( 8207)-C3  ( 8212)-C2  ( 8210)-O21 ( 8239)    NSTEP1=     0 NSTEP2=     0
R1 = 107.500 R2 = 117.500 R3 = 122.500 R4 = 132.500 RK2 =  25.000 RK3 =   25.000
 Rcurr:  121.312  Rcurr-(R2+R3)/2:    1.312  MIN(Rcurr-R2,Rcurr-R3):    0.000
******
 C1  ( 8325)-C3  ( 8330)-C2  ( 8328)-O21 ( 8357)    NSTEP1=     0 NSTEP2=     0
R1 = 107.500 R2 = 117.500 R3 = 122.500 R4 = 132.500 RK2 =  25.000 RK3 =   25.000
 Rcurr:  120.651  Rcurr-(R2+R3)/2:    0.651  MIN(Rcurr-R2,Rcurr-R3):    0.000
******
 C1  ( 8443)-C3  ( 8448)-C2  ( 8446)-O21 ( 8475)    NSTEP1=     0 NSTEP2=     0
R1 = 107.500 R2 = 117.500 R3 = 122.500 R4 = 132.500 RK2 =  25.000 RK3 =   25.000
 Rcurr:  121.724  Rcurr-(R2+R3)/2:    1.724  MIN(Rcurr-R2,Rcurr-R3):    0.000
******
 C1  ( 8561)-C3  ( 8566)-C2  ( 8564)-O21 ( 8593)    NSTEP1=     0 NSTEP2=     0
R1 = 107.500 R2 = 117.500 R3 = 122.500 R4 = 132.500 RK2 =  25.000 RK3 =   25.000
 Rcurr:  128.650  Rcurr-(R2+R3)/2:    8.650  MIN(Rcurr-R2,Rcurr-R3):    6.150
******
 C1  ( 8679)-C3  ( 8684)-C2  ( 8682)-O21 ( 8711)    NSTEP1=     0 NSTEP2=     0
R1 = 107.500 R2 = 117.500 R3 = 122.500 R4 = 132.500 RK2 =  25.000 RK3 =   25.000
 Rcurr:  124.677  Rcurr-(R2+R3)/2:    4.677  MIN(Rcurr-R2,Rcurr-R3):    2.177
******
 C1  ( 8797)-C3  ( 8802)-C2  ( 8800)-O21 ( 8829)    NSTEP1=     0 NSTEP2=     0
R1 = 107.500 R2 = 117.500 R3 = 122.500 R4 = 132.500 RK2 =  25.000 RK3 =   25.000
 Rcurr:  125.190  Rcurr-(R2+R3)/2:    5.190  MIN(Rcurr-R2,Rcurr-R3):    2.690
******
 C1  ( 8915)-C3  ( 8920)-C2  ( 8918)-O21 ( 8947)    NSTEP1=     0 NSTEP2=     0
R1 = 107.500 R2 = 117.500 R3 = 122.500 R4 = 132.500 RK2 =  25.000 RK3 =   25.000
 Rcurr:  118.566  Rcurr-(R2+R3)/2:    1.434  MIN(Rcurr-R2,Rcurr-R3):    0.000
******
 C1  ( 9033)-C3  ( 9038)-C2  ( 9036)-O21 ( 9065)    NSTEP1=     0 NSTEP2=     0
R1 = 107.500 R2 = 117.500 R3 = 122.500 R4 = 132.500 RK2 =  25.000 RK3 =   25.000
 Rcurr:  128.642  Rcurr-(R2+R3)/2:    8.642  MIN(Rcurr-R2,Rcurr-R3):    6.142
******
 C1  ( 9151)-C3  ( 9156)-C2  ( 9154)-O21 ( 9183)    NSTEP1=     0 NSTEP2=     0
R1 = 107.500 R2 = 117.500 R3 = 122.500 R4 = 132.500 RK2 =  25.000 RK3 =   25.000
 Rcurr:  123.837  Rcurr-(R2+R3)/2:    3.837  MIN(Rcurr-R2,Rcurr-R3):    1.337
******
 C1  ( 9269)-C3  ( 9274)-C2  ( 9272)-O21 ( 9301)    NSTEP1=     0 NSTEP2=     0
R1 = 107.500 R2 = 117.500 R3 = 122.500 R4 = 132.500 RK2 =  25.000 RK3 =   25.000
 Rcurr:  126.820  Rcurr-(R2+R3)/2:    6.820  MIN(Rcurr-R2,Rcurr-R3):    4.320
******
 C1  ( 9387)-C3  ( 9392)-C2  ( 9390)-O21 ( 9419)    NSTEP1=     0 NSTEP2=     0
R1 = 107.500 R2 = 117.500 R3 = 122.500 R4 = 132.500 RK2 =  25.000 RK3 =   25.000
 Rcurr:  115.163  Rcurr-(R2+R3)/2:    4.837  MIN(Rcurr-R2,Rcurr-R3):    2.337
******
 C1  ( 9505)-C3  ( 9510)-C2  ( 9508)-O21 ( 9537)    NSTEP1=     0 NSTEP2=     0
R1 = 107.500 R2 = 117.500 R3 = 122.500 R4 = 132.500 RK2 =  25.000 RK3 =   25.000
 Rcurr:  116.185  Rcurr-(R2+R3)/2:    3.815  MIN(Rcurr-R2,Rcurr-R3):    1.315
******
 C1  ( 9623)-C3  ( 9628)-C2  ( 9626)-O21 ( 9655)    NSTEP1=     0 NSTEP2=     0
R1 = 107.500 R2 = 117.500 R3 = 122.500 R4 = 132.500 RK2 =  25.000 RK3 =   25.000
 Rcurr:  124.203  Rcurr-(R2+R3)/2:    4.203  MIN(Rcurr-R2,Rcurr-R3):    1.703
******
 C1  ( 9741)-C3  ( 9746)-C2  ( 9744)-O21 ( 9773)    NSTEP1=     0 NSTEP2=     0
R1 = 107.500 R2 = 117.500 R3 = 122.500 R4 = 132.500 RK2 =  25.000 RK3 =   25.000
 Rcurr:  113.951  Rcurr-(R2+R3)/2:    6.049  MIN(Rcurr-R2,Rcurr-R3):    3.549
******
 C1  ( 9859)-C3  ( 9864)-C2  ( 9862)-O21 ( 9891)    NSTEP1=     0 NSTEP2=     0
R1 = 107.500 R2 = 117.500 R3 = 122.500 R4 = 132.500 RK2 =  25.000 RK3 =   25.000
 Rcurr:  119.981  Rcurr-(R2+R3)/2:    0.019  MIN(Rcurr-R2,Rcurr-R3):    0.000
******
 C1  ( 9977)-C3  ( 9982)-C2  ( 9980)-O21 (10009)    NSTEP1=     0 NSTEP2=     0
R1 = 107.500 R2 = 117.500 R3 = 122.500 R4 = 132.500 RK2 =  25.000 RK3 =   25.000
 Rcurr:  122.852  Rcurr-(R2+R3)/2:    2.852  MIN(Rcurr-R2,Rcurr-R3):    0.352
******
 C1  (10095)-C3  (10100)-C2  (10098)-O21 (10127)    NSTEP1=     0 NSTEP2=     0
R1 = 107.500 R2 = 117.500 R3 = 122.500 R4 = 132.500 RK2 =  25.000 RK3 =   25.000
 Rcurr:  116.841  Rcurr-(R2+R3)/2:    3.159  MIN(Rcurr-R2,Rcurr-R3):    0.659
******
 C1  (10213)-C3  (10218)-C2  (10216)-O21 (10245)    NSTEP1=     0 NSTEP2=     0
R1 = 107.500 R2 = 117.500 R3 = 122.500 R4 = 132.500 RK2 =  25.000 RK3 =   25.000
 Rcurr:  114.795  Rcurr-(R2+R3)/2:    5.205  MIN(Rcurr-R2,Rcurr-R3):    2.705
******
 C1  (10331)-C3  (10336)-C2  (10334)-O21 (10363)    NSTEP1=     0 NSTEP2=     0
R1 = 107.500 R2 = 117.500 R3 = 122.500 R4 = 132.500 RK2 =  25.000 RK3 =   25.000
 Rcurr:  121.705  Rcurr-(R2+R3)/2:    1.705  MIN(Rcurr-R2,Rcurr-R3):    0.000
******
 C1  (10449)-C3  (10454)-C2  (10452)-O21 (10481)    NSTEP1=     0 NSTEP2=     0
R1 = 107.500 R2 = 117.500 R3 = 122.500 R4 = 132.500 RK2 =  25.000 RK3 =   25.000
 Rcurr:  125.842  Rcurr-(R2+R3)/2:    5.842  MIN(Rcurr-R2,Rcurr-R3):    3.342
******
 C1  (10567)-C3  (10572)-C2  (10570)-O21 (10599)    NSTEP1=     0 NSTEP2=     0
R1 = 107.500 R2 = 117.500 R3 = 122.500 R4 = 132.500 RK2 =  25.000 RK3 =   25.000
 Rcurr:  120.582  Rcurr-(R2+R3)/2:    0.582  MIN(Rcurr-R2,Rcurr-R3):    0.000
******
 C1  (10685)-C3  (10690)-C2  (10688)-O21 (10717)    NSTEP1=     0 NSTEP2=     0
R1 = 107.500 R2 = 117.500 R3 = 122.500 R4 = 132.500 RK2 =  25.000 RK3 =   25.000
 Rcurr:  120.313  Rcurr-(R2+R3)/2:    0.313  MIN(Rcurr-R2,Rcurr-R3):    0.000
******
 C1  (10803)-C3  (10808)-C2  (10806)-O21 (10835)    NSTEP1=     0 NSTEP2=     0
R1 = 107.500 R2 = 117.500 R3 = 122.500 R4 = 132.500 RK2 =  25.000 RK3 =   25.000
 Rcurr:  114.251  Rcurr-(R2+R3)/2:    5.749  MIN(Rcurr-R2,Rcurr-R3):    3.249
******
 C1  (10921)-C3  (10926)-C2  (10924)-O21 (10953)    NSTEP1=     0 NSTEP2=     0
R1 = 107.500 R2 = 117.500 R3 = 122.500 R4 = 132.500 RK2 =  25.000 RK3 =   25.000
 Rcurr:  113.093  Rcurr-(R2+R3)/2:    6.907  MIN(Rcurr-R2,Rcurr-R3):    4.407
******
 C1  (11039)-C3  (11044)-C2  (11042)-O21 (11071)    NSTEP1=     0 NSTEP2=     0
R1 = 107.500 R2 = 117.500 R3 = 122.500 R4 = 132.500 RK2 =  25.000 RK3 =   25.000
 Rcurr:  118.805  Rcurr-(R2+R3)/2:    1.195  MIN(Rcurr-R2,Rcurr-R3):    0.000
******
 C1  (11157)-C3  (11162)-C2  (11160)-O21 (11189)    NSTEP1=     0 NSTEP2=     0
R1 = 107.500 R2 = 117.500 R3 = 122.500 R4 = 132.500 RK2 =  25.000 RK3 =   25.000
 Rcurr:  127.765  Rcurr-(R2+R3)/2:    7.765  MIN(Rcurr-R2,Rcurr-R3):    5.265
******
 C1  (11275)-C3  (11280)-C2  (11278)-O21 (11307)    NSTEP1=     0 NSTEP2=     0
R1 = 107.500 R2 = 117.500 R3 = 122.500 R4 = 132.500 RK2 =  25.000 RK3 =   25.000
 Rcurr:  121.482  Rcurr-(R2+R3)/2:    1.482  MIN(Rcurr-R2,Rcurr-R3):    0.000
******
 C1  (11393)-C3  (11398)-C2  (11396)-O21 (11425)    NSTEP1=     0 NSTEP2=     0
R1 = 107.500 R2 = 117.500 R3 = 122.500 R4 = 132.500 RK2 =  25.000 RK3 =   25.000
 Rcurr:  117.795  Rcurr-(R2+R3)/2:    2.205  MIN(Rcurr-R2,Rcurr-R3):    0.000
******
 C1  (11511)-C3  (11516)-C2  (11514)-O21 (11543)    NSTEP1=     0 NSTEP2=     0
R1 = 107.500 R2 = 117.500 R3 = 122.500 R4 = 132.500 RK2 =  25.000 RK3 =   25.000
 Rcurr:  120.321  Rcurr-(R2+R3)/2:    0.321  MIN(Rcurr-R2,Rcurr-R3):    0.000
******
 C1  (11629)-C3  (11634)-C2  (11632)-O21 (11661)    NSTEP1=     0 NSTEP2=     0
R1 = 107.500 R2 = 117.500 R3 = 122.500 R4 = 132.500 RK2 =  25.000 RK3 =   25.000
 Rcurr:  116.232  Rcurr-(R2+R3)/2:    3.768  MIN(Rcurr-R2,Rcurr-R3):    1.268
******
 C1  (11747)-C3  (11752)-C2  (11750)-O21 (11779)    NSTEP1=     0 NSTEP2=     0
R1 = 107.500 R2 = 117.500 R3 = 122.500 R4 = 132.500 RK2 =  25.000 RK3 =   25.000
 Rcurr:  119.845  Rcurr-(R2+R3)/2:    0.155  MIN(Rcurr-R2,Rcurr-R3):    0.000
******
 C1  (11865)-C3  (11870)-C2  (11868)-O21 (11897)    NSTEP1=     0 NSTEP2=     0
R1 = 107.500 R2 = 117.500 R3 = 122.500 R4 = 132.500 RK2 =  25.000 RK3 =   25.000
 Rcurr:  114.444  Rcurr-(R2+R3)/2:    5.556  MIN(Rcurr-R2,Rcurr-R3):    3.056
******
 C1  (11983)-C3  (11988)-C2  (11986)-O21 (12015)    NSTEP1=     0 NSTEP2=     0
R1 = 107.500 R2 = 117.500 R3 = 122.500 R4 = 132.500 RK2 =  25.000 RK3 =   25.000
 Rcurr:  124.955  Rcurr-(R2+R3)/2:    4.955  MIN(Rcurr-R2,Rcurr-R3):    2.455
******
 C1  (12101)-C3  (12106)-C2  (12104)-O21 (12133)    NSTEP1=     0 NSTEP2=     0
R1 = 107.500 R2 = 117.500 R3 = 122.500 R4 = 132.500 RK2 =  25.000 RK3 =   25.000
 Rcurr:  119.742  Rcurr-(R2+R3)/2:    0.258  MIN(Rcurr-R2,Rcurr-R3):    0.000
******
 C1  (12219)-C3  (12224)-C2  (12222)-O21 (12251)    NSTEP1=     0 NSTEP2=     0
R1 = 107.500 R2 = 117.500 R3 = 122.500 R4 = 132.500 RK2 =  25.000 RK3 =   25.000
 Rcurr:  116.419  Rcurr-(R2+R3)/2:    3.581  MIN(Rcurr-R2,Rcurr-R3):    1.081
******
 C1  (12337)-C3  (12342)-C2  (12340)-O21 (12369)    NSTEP1=     0 NSTEP2=     0
R1 = 107.500 R2 = 117.500 R3 = 122.500 R4 = 132.500 RK2 =  25.000 RK3 =   25.000
 Rcurr:  125.908  Rcurr-(R2+R3)/2:    5.908  MIN(Rcurr-R2,Rcurr-R3):    3.408
******
 C1  (12455)-C3  (12460)-C2  (12458)-O21 (12487)    NSTEP1=     0 NSTEP2=     0
R1 = 107.500 R2 = 117.500 R3 = 122.500 R4 = 132.500 RK2 =  25.000 RK3 =   25.000
 Rcurr:  122.432  Rcurr-(R2+R3)/2:    2.432  MIN(Rcurr-R2,Rcurr-R3):    0.000
******
 C1  (12573)-C3  (12578)-C2  (12576)-O21 (12605)    NSTEP1=     0 NSTEP2=     0
R1 = 107.500 R2 = 117.500 R3 = 122.500 R4 = 132.500 RK2 =  25.000 RK3 =   25.000
 Rcurr:  125.254  Rcurr-(R2+R3)/2:    5.254  MIN(Rcurr-R2,Rcurr-R3):    2.754
******
 C1  (12691)-C3  (12696)-C2  (12694)-O21 (12723)    NSTEP1=     0 NSTEP2=     0
R1 = 107.500 R2 = 117.500 R3 = 122.500 R4 = 132.500 RK2 =  25.000 RK3 =   25.000
 Rcurr:  121.140  Rcurr-(R2+R3)/2:    1.140  MIN(Rcurr-R2,Rcurr-R3):    0.000
******
 C1  (12809)-C3  (12814)-C2  (12812)-O21 (12841)    NSTEP1=     0 NSTEP2=     0
R1 = 107.500 R2 = 117.500 R3 = 122.500 R4 = 132.500 RK2 =  25.000 RK3 =   25.000
 Rcurr:  120.822  Rcurr-(R2+R3)/2:    0.822  MIN(Rcurr-R2,Rcurr-R3):    0.000
******
 C1  (12927)-C3  (12932)-C2  (12930)-O21 (12959)    NSTEP1=     0 NSTEP2=     0
R1 = 107.500 R2 = 117.500 R3 = 122.500 R4 = 132.500 RK2 =  25.000 RK3 =   25.000
 Rcurr:  123.849  Rcurr-(R2+R3)/2:    3.849  MIN(Rcurr-R2,Rcurr-R3):    1.349
******
 C1  (13045)-C3  (13050)-C2  (13048)-O21 (13077)    NSTEP1=     0 NSTEP2=     0
R1 = 107.500 R2 = 117.500 R3 = 122.500 R4 = 132.500 RK2 =  25.000 RK3 =   25.000
 Rcurr:  121.347  Rcurr-(R2+R3)/2:    1.347  MIN(Rcurr-R2,Rcurr-R3):    0.000
******
 C1  (13163)-C3  (13168)-C2  (13166)-O21 (13195)    NSTEP1=     0 NSTEP2=     0
R1 = 107.500 R2 = 117.500 R3 = 122.500 R4 = 132.500 RK2 =  25.000 RK3 =   25.000
 Rcurr:  116.067  Rcurr-(R2+R3)/2:    3.933  MIN(Rcurr-R2,Rcurr-R3):    1.433
******
 C1  (13281)-C3  (13286)-C2  (13284)-O21 (13313)    NSTEP1=     0 NSTEP2=     0
R1 = 107.500 R2 = 117.500 R3 = 122.500 R4 = 132.500 RK2 =  25.000 RK3 =   25.000
 Rcurr:  115.218  Rcurr-(R2+R3)/2:    4.782  MIN(Rcurr-R2,Rcurr-R3):    2.282
******
 C1  (13399)-C3  (13404)-C2  (13402)-O21 (13431)    NSTEP1=     0 NSTEP2=     0
R1 = 107.500 R2 = 117.500 R3 = 122.500 R4 = 132.500 RK2 =  25.000 RK3 =   25.000
 Rcurr:  120.516  Rcurr-(R2+R3)/2:    0.516  MIN(Rcurr-R2,Rcurr-R3):    0.000
******
 C1  (13517)-C3  (13522)-C2  (13520)-O21 (13549)    NSTEP1=     0 NSTEP2=     0
R1 = 107.500 R2 = 117.500 R3 = 122.500 R4 = 132.500 RK2 =  25.000 RK3 =   25.000
 Rcurr:  120.371  Rcurr-(R2+R3)/2:    0.371  MIN(Rcurr-R2,Rcurr-R3):    0.000
******
 C1  (13635)-C3  (13640)-C2  (13638)-O21 (13667)    NSTEP1=     0 NSTEP2=     0
R1 = 107.500 R2 = 117.500 R3 = 122.500 R4 = 132.500 RK2 =  25.000 RK3 =   25.000
 Rcurr:  120.068  Rcurr-(R2+R3)/2:    0.068  MIN(Rcurr-R2,Rcurr-R3):    0.000
******
 C1  (13753)-C3  (13758)-C2  (13756)-O21 (13785)    NSTEP1=     0 NSTEP2=     0
R1 = 107.500 R2 = 117.500 R3 = 122.500 R4 = 132.500 RK2 =  25.000 RK3 =   25.000
 Rcurr:  116.243  Rcurr-(R2+R3)/2:    3.757  MIN(Rcurr-R2,Rcurr-R3):    1.257
******
 C1  (13871)-C3  (13876)-C2  (13874)-O21 (13903)    NSTEP1=     0 NSTEP2=     0
R1 = 107.500 R2 = 117.500 R3 = 122.500 R4 = 132.500 RK2 =  25.000 RK3 =   25.000
 Rcurr:  125.863  Rcurr-(R2+R3)/2:    5.863  MIN(Rcurr-R2,Rcurr-R3):    3.363
******
 C1  (13989)-C3  (13994)-C2  (13992)-O21 (14021)    NSTEP1=     0 NSTEP2=     0
R1 = 107.500 R2 = 117.500 R3 = 122.500 R4 = 132.500 RK2 =  25.000 RK3 =   25.000
 Rcurr:  121.494  Rcurr-(R2+R3)/2:    1.494  MIN(Rcurr-R2,Rcurr-R3):    0.000
******
 C1  (14107)-C3  (14112)-C2  (14110)-O21 (14139)    NSTEP1=     0 NSTEP2=     0
R1 = 107.500 R2 = 117.500 R3 = 122.500 R4 = 132.500 RK2 =  25.000 RK3 =   25.000
 Rcurr:  119.723  Rcurr-(R2+R3)/2:    0.277  MIN(Rcurr-R2,Rcurr-R3):    0.000
******
 C1  (14225)-C3  (14230)-C2  (14228)-O21 (14257)    NSTEP1=     0 NSTEP2=     0
R1 = 107.500 R2 = 117.500 R3 = 122.500 R4 = 132.500 RK2 =  25.000 RK3 =   25.000
 Rcurr:  118.087  Rcurr-(R2+R3)/2:    1.913  MIN(Rcurr-R2,Rcurr-R3):    0.000
******
 C1  (14343)-C3  (14348)-C2  (14346)-O21 (14375)    NSTEP1=     0 NSTEP2=     0
R1 = 107.500 R2 = 117.500 R3 = 122.500 R4 = 132.500 RK2 =  25.000 RK3 =   25.000
 Rcurr:  128.915  Rcurr-(R2+R3)/2:    8.915  MIN(Rcurr-R2,Rcurr-R3):    6.415
******
 C1  (14461)-C3  (14466)-C2  (14464)-O21 (14493)    NSTEP1=     0 NSTEP2=     0
R1 = 107.500 R2 = 117.500 R3 = 122.500 R4 = 132.500 RK2 =  25.000 RK3 =   25.000
 Rcurr:  122.592  Rcurr-(R2+R3)/2:    2.592  MIN(Rcurr-R2,Rcurr-R3):    0.092
******
 C1  (14579)-C3  (14584)-C2  (14582)-O21 (14611)    NSTEP1=     0 NSTEP2=     0
R1 = 107.500 R2 = 117.500 R3 = 122.500 R4 = 132.500 RK2 =  25.000 RK3 =   25.000
 Rcurr:  128.484  Rcurr-(R2+R3)/2:    8.484  MIN(Rcurr-R2,Rcurr-R3):    5.984
******
 C1  (14697)-C3  (14702)-C2  (14700)-O21 (14729)    NSTEP1=     0 NSTEP2=     0
R1 = 107.500 R2 = 117.500 R3 = 122.500 R4 = 132.500 RK2 =  25.000 RK3 =   25.000
 Rcurr:  129.621  Rcurr-(R2+R3)/2:    9.621  MIN(Rcurr-R2,Rcurr-R3):    7.121
******
 C1  (14815)-C3  (14820)-C2  (14818)-O21 (14847)    NSTEP1=     0 NSTEP2=     0
R1 = 107.500 R2 = 117.500 R3 = 122.500 R4 = 132.500 RK2 =  25.000 RK3 =   25.000
 Rcurr:  114.238  Rcurr-(R2+R3)/2:    5.762  MIN(Rcurr-R2,Rcurr-R3):    3.262
******
 C1  (14933)-C3  (14938)-C2  (14936)-O21 (14965)    NSTEP1=     0 NSTEP2=     0
R1 = 107.500 R2 = 117.500 R3 = 122.500 R4 = 132.500 RK2 =  25.000 RK3 =   25.000
 Rcurr:  115.494  Rcurr-(R2+R3)/2:    4.506  MIN(Rcurr-R2,Rcurr-R3):    2.006
******
 C1  (15051)-C3  (15056)-C2  (15054)-O21 (15083)    NSTEP1=     0 NSTEP2=     0
R1 = 107.500 R2 = 117.500 R3 = 122.500 R4 = 132.500 RK2 =  25.000 RK3 =   25.000
 Rcurr:  115.430  Rcurr-(R2+R3)/2:    4.570  MIN(Rcurr-R2,Rcurr-R3):    2.070
******
 C1  (15169)-C3  (15174)-C2  (15172)-O21 (15201)    NSTEP1=     0 NSTEP2=     0
R1 = 107.500 R2 = 117.500 R3 = 122.500 R4 = 132.500 RK2 =  25.000 RK3 =   25.000
 Rcurr:  120.474  Rcurr-(R2+R3)/2:    0.474  MIN(Rcurr-R2,Rcurr-R3):    0.000
******
 C1  (15287)-C3  (15292)-C2  (15290)-O21 (15319)    NSTEP1=     0 NSTEP2=     0
R1 = 107.500 R2 = 117.500 R3 = 122.500 R4 = 132.500 RK2 =  25.000 RK3 =   25.000
 Rcurr:  122.122  Rcurr-(R2+R3)/2:    2.122  MIN(Rcurr-R2,Rcurr-R3):    0.000
******
 C1  (15405)-C3  (15410)-C2  (15408)-O21 (15437)    NSTEP1=     0 NSTEP2=     0
R1 = 107.500 R2 = 117.500 R3 = 122.500 R4 = 132.500 RK2 =  25.000 RK3 =   25.000
 Rcurr:  119.958  Rcurr-(R2+R3)/2:    0.042  MIN(Rcurr-R2,Rcurr-R3):    0.000
******
 C1  (15523)-C3  (15528)-C2  (15526)-O21 (15555)    NSTEP1=     0 NSTEP2=     0
R1 = 107.500 R2 = 117.500 R3 = 122.500 R4 = 132.500 RK2 =  25.000 RK3 =   25.000
 Rcurr:  125.143  Rcurr-(R2+R3)/2:    5.143  MIN(Rcurr-R2,Rcurr-R3):    2.643
******
 C1  (15641)-C3  (15646)-C2  (15644)-O21 (15673)    NSTEP1=     0 NSTEP2=     0
R1 = 107.500 R2 = 117.500 R3 = 122.500 R4 = 132.500 RK2 =  25.000 RK3 =   25.000
 Rcurr:  122.709  Rcurr-(R2+R3)/2:    2.709  MIN(Rcurr-R2,Rcurr-R3):    0.209
******
 C1  (15759)-C3  (15764)-C2  (15762)-O21 (15791)    NSTEP1=     0 NSTEP2=     0
R1 = 107.500 R2 = 117.500 R3 = 122.500 R4 = 132.500 RK2 =  25.000 RK3 =   25.000
 Rcurr:  123.203  Rcurr-(R2+R3)/2:    3.203  MIN(Rcurr-R2,Rcurr-R3):    0.703
******
 C1  (15877)-C3  (15882)-C2  (15880)-O21 (15909)    NSTEP1=     0 NSTEP2=     0
R1 = 107.500 R2 = 117.500 R3 = 122.500 R4 = 132.500 RK2 =  25.000 RK3 =   25.000
 Rcurr:  124.392  Rcurr-(R2+R3)/2:    4.392  MIN(Rcurr-R2,Rcurr-R3):    1.892
******
 C1  (15995)-C3  (16000)-C2  (15998)-O21 (16027)    NSTEP1=     0 NSTEP2=     0
R1 = 107.500 R2 = 117.500 R3 = 122.500 R4 = 132.500 RK2 =  25.000 RK3 =   25.000
 Rcurr:  114.946  Rcurr-(R2+R3)/2:    5.054  MIN(Rcurr-R2,Rcurr-R3):    2.554
******
 C1  (16113)-C3  (16118)-C2  (16116)-O21 (16145)    NSTEP1=     0 NSTEP2=     0
R1 = 107.500 R2 = 117.500 R3 = 122.500 R4 = 132.500 RK2 =  25.000 RK3 =   25.000
 Rcurr:  120.216  Rcurr-(R2+R3)/2:    0.216  MIN(Rcurr-R2,Rcurr-R3):    0.000
******
 C1  (16231)-C3  (16236)-C2  (16234)-O21 (16263)    NSTEP1=     0 NSTEP2=     0
R1 = 107.500 R2 = 117.500 R3 = 122.500 R4 = 132.500 RK2 =  25.000 RK3 =   25.000
 Rcurr:  121.036  Rcurr-(R2+R3)/2:    1.036  MIN(Rcurr-R2,Rcurr-R3):    0.000
******
 C1  (16349)-C3  (16354)-C2  (16352)-O21 (16381)    NSTEP1=     0 NSTEP2=     0
R1 = 107.500 R2 = 117.500 R3 = 122.500 R4 = 132.500 RK2 =  25.000 RK3 =   25.000
 Rcurr:  114.074  Rcurr-(R2+R3)/2:    5.926  MIN(Rcurr-R2,Rcurr-R3):    3.426
******
 C1  (16467)-C3  (16472)-C2  (16470)-O21 (16499)    NSTEP1=     0 NSTEP2=     0
R1 = 107.500 R2 = 117.500 R3 = 122.500 R4 = 132.500 RK2 =  25.000 RK3 =   25.000
 Rcurr:  118.439  Rcurr-(R2+R3)/2:    1.561  MIN(Rcurr-R2,Rcurr-R3):    0.000
******
 C1  (16585)-C3  (16590)-C2  (16588)-O21 (16617)    NSTEP1=     0 NSTEP2=     0
R1 = 107.500 R2 = 117.500 R3 = 122.500 R4 = 132.500 RK2 =  25.000 RK3 =   25.000
 Rcurr:  117.857  Rcurr-(R2+R3)/2:    2.143  MIN(Rcurr-R2,Rcurr-R3):    0.000
******
 C1  (16703)-C3  (16708)-C2  (16706)-O21 (16735)    NSTEP1=     0 NSTEP2=     0
R1 = 107.500 R2 = 117.500 R3 = 122.500 R4 = 132.500 RK2 =  25.000 RK3 =   25.000
 Rcurr:  119.046  Rcurr-(R2+R3)/2:    0.954  MIN(Rcurr-R2,Rcurr-R3):    0.000
******
 C1  (16821)-C3  (16826)-C2  (16824)-O21 (16853)    NSTEP1=     0 NSTEP2=     0
R1 = 107.500 R2 = 117.500 R3 = 122.500 R4 = 132.500 RK2 =  25.000 RK3 =   25.000
 Rcurr:  115.290  Rcurr-(R2+R3)/2:    4.710  MIN(Rcurr-R2,Rcurr-R3):    2.210
******
 C1  (16939)-C3  (16944)-C2  (16942)-O21 (16971)    NSTEP1=     0 NSTEP2=     0
R1 = 107.500 R2 = 117.500 R3 = 122.500 R4 = 132.500 RK2 =  25.000 RK3 =   25.000
 Rcurr:  118.042  Rcurr-(R2+R3)/2:    1.958  MIN(Rcurr-R2,Rcurr-R3):    0.000
******
 C1  (17057)-C3  (17062)-C2  (17060)-O21 (17089)    NSTEP1=     0 NSTEP2=     0
R1 = 107.500 R2 = 117.500 R3 = 122.500 R4 = 132.500 RK2 =  25.000 RK3 =   25.000
 Rcurr:  125.777  Rcurr-(R2+R3)/2:    5.777  MIN(Rcurr-R2,Rcurr-R3):    3.277
******
 C1  (17175)-C3  (17180)-C2  (17178)-O21 (17207)    NSTEP1=     0 NSTEP2=     0
R1 = 107.500 R2 = 117.500 R3 = 122.500 R4 = 132.500 RK2 =  25.000 RK3 =   25.000
 Rcurr:  117.022  Rcurr-(R2+R3)/2:    2.978  MIN(Rcurr-R2,Rcurr-R3):    0.478
******
 C1  (17293)-C3  (17298)-C2  (17296)-O21 (17325)    NSTEP1=     0 NSTEP2=     0
R1 = 107.500 R2 = 117.500 R3 = 122.500 R4 = 132.500 RK2 =  25.000 RK3 =   25.000
 Rcurr:  113.361  Rcurr-(R2+R3)/2:    6.639  MIN(Rcurr-R2,Rcurr-R3):    4.139
******
 C1  (17411)-C3  (17416)-C2  (17414)-O21 (17443)    NSTEP1=     0 NSTEP2=     0
R1 = 107.500 R2 = 117.500 R3 = 122.500 R4 = 132.500 RK2 =  25.000 RK3 =   25.000
 Rcurr:  119.326  Rcurr-(R2+R3)/2:    0.674  MIN(Rcurr-R2,Rcurr-R3):    0.000
******
 C1  (17529)-C3  (17534)-C2  (17532)-O21 (17561)    NSTEP1=     0 NSTEP2=     0
R1 = 107.500 R2 = 117.500 R3 = 122.500 R4 = 132.500 RK2 =  25.000 RK3 =   25.000
 Rcurr:  126.767  Rcurr-(R2+R3)/2:    6.767  MIN(Rcurr-R2,Rcurr-R3):    4.267
******
 C1  (17647)-C3  (17652)-C2  (17650)-O21 (17679)    NSTEP1=     0 NSTEP2=     0
R1 = 107.500 R2 = 117.500 R3 = 122.500 R4 = 132.500 RK2 =  25.000 RK3 =   25.000
 Rcurr:  118.497  Rcurr-(R2+R3)/2:    1.503  MIN(Rcurr-R2,Rcurr-R3):    0.000
******
 C1  (17765)-C3  (17770)-C2  (17768)-O21 (17797)    NSTEP1=     0 NSTEP2=     0
R1 = 107.500 R2 = 117.500 R3 = 122.500 R4 = 132.500 RK2 =  25.000 RK3 =   25.000
 Rcurr:  125.357  Rcurr-(R2+R3)/2:    5.357  MIN(Rcurr-R2,Rcurr-R3):    2.857
******
 C1  (17883)-C3  (17888)-C2  (17886)-O21 (17915)    NSTEP1=     0 NSTEP2=     0
R1 = 107.500 R2 = 117.500 R3 = 122.500 R4 = 132.500 RK2 =  25.000 RK3 =   25.000
 Rcurr:  121.707  Rcurr-(R2+R3)/2:    1.707  MIN(Rcurr-R2,Rcurr-R3):    0.000
******
 C1  (18001)-C3  (18006)-C2  (18004)-O21 (18033)    NSTEP1=     0 NSTEP2=     0
R1 = 107.500 R2 = 117.500 R3 = 122.500 R4 = 132.500 RK2 =  25.000 RK3 =   25.000
 Rcurr:  118.463  Rcurr-(R2+R3)/2:    1.537  MIN(Rcurr-R2,Rcurr-R3):    0.000
******
 C1  (18119)-C3  (18124)-C2  (18122)-O21 (18151)    NSTEP1=     0 NSTEP2=     0
R1 = 107.500 R2 = 117.500 R3 = 122.500 R4 = 132.500 RK2 =  25.000 RK3 =   25.000
 Rcurr:  118.984  Rcurr-(R2+R3)/2:    1.016  MIN(Rcurr-R2,Rcurr-R3):    0.000
******
 C1  (18237)-C3  (18242)-C2  (18240)-O21 (18269)    NSTEP1=     0 NSTEP2=     0
R1 = 107.500 R2 = 117.500 R3 = 122.500 R4 = 132.500 RK2 =  25.000 RK3 =   25.000
 Rcurr:  121.672  Rcurr-(R2+R3)/2:    1.672  MIN(Rcurr-R2,Rcurr-R3):    0.000
******
 C1  (18355)-C3  (18360)-C2  (18358)-O21 (18387)    NSTEP1=     0 NSTEP2=     0
R1 = 107.500 R2 = 117.500 R3 = 122.500 R4 = 132.500 RK2 =  25.000 RK3 =   25.000
 Rcurr:  123.794  Rcurr-(R2+R3)/2:    3.794  MIN(Rcurr-R2,Rcurr-R3):    1.294
******
 C1  (18473)-C3  (18478)-C2  (18476)-O21 (18505)    NSTEP1=     0 NSTEP2=     0
R1 = 107.500 R2 = 117.500 R3 = 122.500 R4 = 132.500 RK2 =  25.000 RK3 =   25.000
 Rcurr:  117.817  Rcurr-(R2+R3)/2:    2.183  MIN(Rcurr-R2,Rcurr-R3):    0.000
******
 C1  (18591)-C3  (18596)-C2  (18594)-O21 (18623)    NSTEP1=     0 NSTEP2=     0
R1 = 107.500 R2 = 117.500 R3 = 122.500 R4 = 132.500 RK2 =  25.000 RK3 =   25.000
 Rcurr:  123.643  Rcurr-(R2+R3)/2:    3.643  MIN(Rcurr-R2,Rcurr-R3):    1.143
******
 C1  (18709)-C3  (18714)-C2  (18712)-O21 (18741)    NSTEP1=     0 NSTEP2=     0
R1 = 107.500 R2 = 117.500 R3 = 122.500 R4 = 132.500 RK2 =  25.000 RK3 =   25.000
 Rcurr:  114.489  Rcurr-(R2+R3)/2:    5.511  MIN(Rcurr-R2,Rcurr-R3):    3.011
******
 C1  (18827)-C3  (18832)-C2  (18830)-O21 (18859)    NSTEP1=     0 NSTEP2=     0
R1 = 107.500 R2 = 117.500 R3 = 122.500 R4 = 132.500 RK2 =  25.000 RK3 =   25.000
 Rcurr:  114.053  Rcurr-(R2+R3)/2:    5.947  MIN(Rcurr-R2,Rcurr-R3):    3.447
******
 C1  (18945)-C3  (18950)-C2  (18948)-O21 (18977)    NSTEP1=     0 NSTEP2=     0
R1 = 107.500 R2 = 117.500 R3 = 122.500 R4 = 132.500 RK2 =  25.000 RK3 =   25.000
 Rcurr:  124.114  Rcurr-(R2+R3)/2:    4.114  MIN(Rcurr-R2,Rcurr-R3):    1.614
******
 C1  (19063)-C3  (19068)-C2  (19066)-O21 (19095)    NSTEP1=     0 NSTEP2=     0
R1 = 107.500 R2 = 117.500 R3 = 122.500 R4 = 132.500 RK2 =  25.000 RK3 =   25.000
 Rcurr:  121.815  Rcurr-(R2+R3)/2:    1.815  MIN(Rcurr-R2,Rcurr-R3):    0.000
******
 C1  (19181)-C3  (19186)-C2  (19184)-O21 (19213)    NSTEP1=     0 NSTEP2=     0
R1 = 107.500 R2 = 117.500 R3 = 122.500 R4 = 132.500 RK2 =  25.000 RK3 =   25.000
 Rcurr:  119.264  Rcurr-(R2+R3)/2:    0.736  MIN(Rcurr-R2,Rcurr-R3):    0.000
******
 C1  (19299)-C3  (19304)-C2  (19302)-O21 (19331)    NSTEP1=     0 NSTEP2=     0
R1 = 107.500 R2 = 117.500 R3 = 122.500 R4 = 132.500 RK2 =  25.000 RK3 =   25.000
 Rcurr:  123.341  Rcurr-(R2+R3)/2:    3.341  MIN(Rcurr-R2,Rcurr-R3):    0.841
******
 C1  (19417)-C3  (19422)-C2  (19420)-O21 (19449)    NSTEP1=     0 NSTEP2=     0
R1 = 107.500 R2 = 117.500 R3 = 122.500 R4 = 132.500 RK2 =  25.000 RK3 =   25.000
 Rcurr:  126.774  Rcurr-(R2+R3)/2:    6.774  MIN(Rcurr-R2,Rcurr-R3):    4.274
******
 C1  (19535)-C3  (19540)-C2  (19538)-O21 (19567)    NSTEP1=     0 NSTEP2=     0
R1 = 107.500 R2 = 117.500 R3 = 122.500 R4 = 132.500 RK2 =  25.000 RK3 =   25.000
 Rcurr:  125.137  Rcurr-(R2+R3)/2:    5.137  MIN(Rcurr-R2,Rcurr-R3):    2.637
******
 C1  (19653)-C3  (19658)-C2  (19656)-O21 (19685)    NSTEP1=     0 NSTEP2=     0
R1 = 107.500 R2 = 117.500 R3 = 122.500 R4 = 132.500 RK2 =  25.000 RK3 =   25.000
 Rcurr:  115.148  Rcurr-(R2+R3)/2:    4.852  MIN(Rcurr-R2,Rcurr-R3):    2.352
******
 C1  (19771)-C3  (19776)-C2  (19774)-O21 (19803)    NSTEP1=     0 NSTEP2=     0
R1 = 107.500 R2 = 117.500 R3 = 122.500 R4 = 132.500 RK2 =  25.000 RK3 =   25.000
 Rcurr:  114.905  Rcurr-(R2+R3)/2:    5.095  MIN(Rcurr-R2,Rcurr-R3):    2.595
******
 C1  (19889)-C3  (19894)-C2  (19892)-O21 (19921)    NSTEP1=     0 NSTEP2=     0
R1 = 107.500 R2 = 117.500 R3 = 122.500 R4 = 132.500 RK2 =  25.000 RK3 =   25.000
 Rcurr:  118.586  Rcurr-(R2+R3)/2:    1.414  MIN(Rcurr-R2,Rcurr-R3):    0.000
******
 C1  (20007)-C3  (20012)-C2  (20010)-O21 (20039)    NSTEP1=     0 NSTEP2=     0
R1 = 107.500 R2 = 117.500 R3 = 122.500 R4 = 132.500 RK2 =  25.000 RK3 =   25.000
 Rcurr:  120.303  Rcurr-(R2+R3)/2:    0.303  MIN(Rcurr-R2,Rcurr-R3):    0.000
******
 C1  (20125)-C3  (20130)-C2  (20128)-O21 (20157)    NSTEP1=     0 NSTEP2=     0
R1 = 107.500 R2 = 117.500 R3 = 122.500 R4 = 132.500 RK2 =  25.000 RK3 =   25.000
 Rcurr:  117.792  Rcurr-(R2+R3)/2:    2.208  MIN(Rcurr-R2,Rcurr-R3):    0.000
******
 C1  (20243)-C3  (20248)-C2  (20246)-O21 (20275)    NSTEP1=     0 NSTEP2=     0
R1 = 107.500 R2 = 117.500 R3 = 122.500 R4 = 132.500 RK2 =  25.000 RK3 =   25.000
 Rcurr:  120.553  Rcurr-(R2+R3)/2:    0.553  MIN(Rcurr-R2,Rcurr-R3):    0.000
******
 C1  (20361)-C3  (20366)-C2  (20364)-O21 (20393)    NSTEP1=     0 NSTEP2=     0
R1 = 107.500 R2 = 117.500 R3 = 122.500 R4 = 132.500 RK2 =  25.000 RK3 =   25.000
 Rcurr:  116.953  Rcurr-(R2+R3)/2:    3.047  MIN(Rcurr-R2,Rcurr-R3):    0.547
******
 C1  (20479)-C3  (20484)-C2  (20482)-O21 (20511)    NSTEP1=     0 NSTEP2=     0
R1 = 107.500 R2 = 117.500 R3 = 122.500 R4 = 132.500 RK2 =  25.000 RK3 =   25.000
 Rcurr:  125.984  Rcurr-(R2+R3)/2:    5.984  MIN(Rcurr-R2,Rcurr-R3):    3.484
******
 C1  (20597)-C3  (20602)-C2  (20600)-O21 (20629)    NSTEP1=     0 NSTEP2=     0
R1 = 107.500 R2 = 117.500 R3 = 122.500 R4 = 132.500 RK2 =  25.000 RK3 =   25.000
 Rcurr:  125.568  Rcurr-(R2+R3)/2:    5.568  MIN(Rcurr-R2,Rcurr-R3):    3.068
******
 C1  (20715)-C3  (20720)-C2  (20718)-O21 (20747)    NSTEP1=     0 NSTEP2=     0
R1 = 107.500 R2 = 117.500 R3 = 122.500 R4 = 132.500 RK2 =  25.000 RK3 =   25.000
 Rcurr:  119.985  Rcurr-(R2+R3)/2:    0.015  MIN(Rcurr-R2,Rcurr-R3):    0.000
******
 C1  (20833)-C3  (20838)-C2  (20836)-O21 (20865)    NSTEP1=     0 NSTEP2=     0
R1 = 107.500 R2 = 117.500 R3 = 122.500 R4 = 132.500 RK2 =  25.000 RK3 =   25.000
 Rcurr:  118.407  Rcurr-(R2+R3)/2:    1.593  MIN(Rcurr-R2,Rcurr-R3):    0.000
******
 C1  (20951)-C3  (20956)-C2  (20954)-O21 (20983)    NSTEP1=     0 NSTEP2=     0
R1 = 107.500 R2 = 117.500 R3 = 122.500 R4 = 132.500 RK2 =  25.000 RK3 =   25.000
 Rcurr:  116.119  Rcurr-(R2+R3)/2:    3.881  MIN(Rcurr-R2,Rcurr-R3):    1.381
******
 C1  (21069)-C3  (21074)-C2  (21072)-O21 (21101)    NSTEP1=     0 NSTEP2=     0
R1 = 107.500 R2 = 117.500 R3 = 122.500 R4 = 132.500 RK2 =  25.000 RK3 =   25.000
 Rcurr:  115.500  Rcurr-(R2+R3)/2:    4.500  MIN(Rcurr-R2,Rcurr-R3):    2.000
******
 C1  (21187)-C3  (21192)-C2  (21190)-O21 (21219)    NSTEP1=     0 NSTEP2=     0
R1 = 107.500 R2 = 117.500 R3 = 122.500 R4 = 132.500 RK2 =  25.000 RK3 =   25.000
 Rcurr:  119.154  Rcurr-(R2+R3)/2:    0.846  MIN(Rcurr-R2,Rcurr-R3):    0.000
******
 C1  (21305)-C3  (21310)-C2  (21308)-O21 (21337)    NSTEP1=     0 NSTEP2=     0
R1 = 107.500 R2 = 117.500 R3 = 122.500 R4 = 132.500 RK2 =  25.000 RK3 =   25.000
 Rcurr:  123.060  Rcurr-(R2+R3)/2:    3.060  MIN(Rcurr-R2,Rcurr-R3):    0.560
******
 C1  (21423)-C3  (21428)-C2  (21426)-O21 (21455)    NSTEP1=     0 NSTEP2=     0
R1 = 107.500 R2 = 117.500 R3 = 122.500 R4 = 132.500 RK2 =  25.000 RK3 =   25.000
 Rcurr:  116.455  Rcurr-(R2+R3)/2:    3.545  MIN(Rcurr-R2,Rcurr-R3):    1.045
******
 C1  (21541)-C3  (21546)-C2  (21544)-O21 (21573)    NSTEP1=     0 NSTEP2=     0
R1 = 107.500 R2 = 117.500 R3 = 122.500 R4 = 132.500 RK2 =  25.000 RK3 =   25.000
 Rcurr:  120.443  Rcurr-(R2+R3)/2:    0.443  MIN(Rcurr-R2,Rcurr-R3):    0.000
******
 C1  (21659)-C3  (21664)-C2  (21662)-O21 (21691)    NSTEP1=     0 NSTEP2=     0
R1 = 107.500 R2 = 117.500 R3 = 122.500 R4 = 132.500 RK2 =  25.000 RK3 =   25.000
 Rcurr:  117.051  Rcurr-(R2+R3)/2:    2.949  MIN(Rcurr-R2,Rcurr-R3):    0.449
******
 C1  (21777)-C3  (21782)-C2  (21780)-O21 (21809)    NSTEP1=     0 NSTEP2=     0
R1 = 107.500 R2 = 117.500 R3 = 122.500 R4 = 132.500 RK2 =  25.000 RK3 =   25.000
 Rcurr:  124.451  Rcurr-(R2+R3)/2:    4.451  MIN(Rcurr-R2,Rcurr-R3):    1.951
******
 C1  (21895)-C3  (21900)-C2  (21898)-O21 (21927)    NSTEP1=     0 NSTEP2=     0
R1 = 107.500 R2 = 117.500 R3 = 122.500 R4 = 132.500 RK2 =  25.000 RK3 =   25.000
 Rcurr:  119.995  Rcurr-(R2+R3)/2:    0.005  MIN(Rcurr-R2,Rcurr-R3):    0.000
******
 C1  (22013)-C3  (22018)-C2  (22016)-O21 (22045)    NSTEP1=     0 NSTEP2=     0
R1 = 107.500 R2 = 117.500 R3 = 122.500 R4 = 132.500 RK2 =  25.000 RK3 =   25.000
 Rcurr:  114.595  Rcurr-(R2+R3)/2:    5.405  MIN(Rcurr-R2,Rcurr-R3):    2.905
******
 C1  (22131)-C3  (22136)-C2  (22134)-O21 (22163)    NSTEP1=     0 NSTEP2=     0
R1 = 107.500 R2 = 117.500 R3 = 122.500 R4 = 132.500 RK2 =  25.000 RK3 =   25.000
 Rcurr:  121.186  Rcurr-(R2+R3)/2:    1.186  MIN(Rcurr-R2,Rcurr-R3):    0.000
******
 C1  (22249)-C3  (22254)-C2  (22252)-O21 (22281)    NSTEP1=     0 NSTEP2=     0
R1 = 107.500 R2 = 117.500 R3 = 122.500 R4 = 132.500 RK2 =  25.000 RK3 =   25.000
 Rcurr:  117.515  Rcurr-(R2+R3)/2:    2.485  MIN(Rcurr-R2,Rcurr-R3):    0.000
******
 C1  (22367)-C3  (22372)-C2  (22370)-O21 (22399)    NSTEP1=     0 NSTEP2=     0
R1 = 107.500 R2 = 117.500 R3 = 122.500 R4 = 132.500 RK2 =  25.000 RK3 =   25.000
 Rcurr:  116.397  Rcurr-(R2+R3)/2:    3.603  MIN(Rcurr-R2,Rcurr-R3):    1.103
******
 C1  (22485)-C3  (22490)-C2  (22488)-O21 (22517)    NSTEP1=     0 NSTEP2=     0
R1 = 107.500 R2 = 117.500 R3 = 122.500 R4 = 132.500 RK2 =  25.000 RK3 =   25.000
 Rcurr:  128.791  Rcurr-(R2+R3)/2:    8.791  MIN(Rcurr-R2,Rcurr-R3):    6.291
******
 C1  (22603)-C3  (22608)-C2  (22606)-O21 (22635)    NSTEP1=     0 NSTEP2=     0
R1 = 107.500 R2 = 117.500 R3 = 122.500 R4 = 132.500 RK2 =  25.000 RK3 =   25.000
 Rcurr:  111.578  Rcurr-(R2+R3)/2:    8.422  MIN(Rcurr-R2,Rcurr-R3):    5.922
******
 C1  (22721)-C3  (22726)-C2  (22724)-O21 (22753)    NSTEP1=     0 NSTEP2=     0
R1 = 107.500 R2 = 117.500 R3 = 122.500 R4 = 132.500 RK2 =  25.000 RK3 =   25.000
 Rcurr:  117.296  Rcurr-(R2+R3)/2:    2.704  MIN(Rcurr-R2,Rcurr-R3):    0.204
******
 C1  (22839)-C3  (22844)-C2  (22842)-O21 (22871)    NSTEP1=     0 NSTEP2=     0
R1 = 107.500 R2 = 117.500 R3 = 122.500 R4 = 132.500 RK2 =  25.000 RK3 =   25.000
 Rcurr:  125.428  Rcurr-(R2+R3)/2:    5.428  MIN(Rcurr-R2,Rcurr-R3):    2.928
******
 C1  (22957)-C3  (22962)-C2  (22960)-O21 (22989)    NSTEP1=     0 NSTEP2=     0
R1 = 107.500 R2 = 117.500 R3 = 122.500 R4 = 132.500 RK2 =  25.000 RK3 =   25.000
 Rcurr:  120.703  Rcurr-(R2+R3)/2:    0.703  MIN(Rcurr-R2,Rcurr-R3):    0.000
******
 C1  (23075)-C3  (23080)-C2  (23078)-O21 (23107)    NSTEP1=     0 NSTEP2=     0
R1 = 107.500 R2 = 117.500 R3 = 122.500 R4 = 132.500 RK2 =  25.000 RK3 =   25.000
 Rcurr:  117.057  Rcurr-(R2+R3)/2:    2.943  MIN(Rcurr-R2,Rcurr-R3):    0.443
******
 C1  (23193)-C3  (23198)-C2  (23196)-O21 (23225)    NSTEP1=     0 NSTEP2=     0
R1 = 107.500 R2 = 117.500 R3 = 122.500 R4 = 132.500 RK2 =  25.000 RK3 =   25.000
 Rcurr:  117.164  Rcurr-(R2+R3)/2:    2.836  MIN(Rcurr-R2,Rcurr-R3):    0.336
******
 C1  (23311)-C3  (23316)-C2  (23314)-O21 (23343)    NSTEP1=     0 NSTEP2=     0
R1 = 107.500 R2 = 117.500 R3 = 122.500 R4 = 132.500 RK2 =  25.000 RK3 =   25.000
 Rcurr:  119.421  Rcurr-(R2+R3)/2:    0.579  MIN(Rcurr-R2,Rcurr-R3):    0.000
******
 C1  (23429)-C3  (23434)-C2  (23432)-O21 (23461)    NSTEP1=     0 NSTEP2=     0
R1 = 107.500 R2 = 117.500 R3 = 122.500 R4 = 132.500 RK2 =  25.000 RK3 =   25.000
 Rcurr:  124.764  Rcurr-(R2+R3)/2:    4.764  MIN(Rcurr-R2,Rcurr-R3):    2.264
******
 C1  (23547)-C3  (23552)-C2  (23550)-O21 (23579)    NSTEP1=     0 NSTEP2=     0
R1 = 107.500 R2 = 117.500 R3 = 122.500 R4 = 132.500 RK2 =  25.000 RK3 =   25.000
 Rcurr:  120.822  Rcurr-(R2+R3)/2:    0.822  MIN(Rcurr-R2,Rcurr-R3):    0.000
******
 C1  (23665)-C3  (23670)-C2  (23668)-O21 (23697)    NSTEP1=     0 NSTEP2=     0
R1 = 107.500 R2 = 117.500 R3 = 122.500 R4 = 132.500 RK2 =  25.000 RK3 =   25.000
 Rcurr:  123.492  Rcurr-(R2+R3)/2:    3.492  MIN(Rcurr-R2,Rcurr-R3):    0.992
******
 C1  (23783)-C3  (23788)-C2  (23786)-O21 (23815)    NSTEP1=     0 NSTEP2=     0
R1 = 107.500 R2 = 117.500 R3 = 122.500 R4 = 132.500 RK2 =  25.000 RK3 =   25.000
 Rcurr:  114.448  Rcurr-(R2+R3)/2:    5.552  MIN(Rcurr-R2,Rcurr-R3):    3.052
******
 C1  (23901)-C3  (23906)-C2  (23904)-O21 (23933)    NSTEP1=     0 NSTEP2=     0
R1 = 107.500 R2 = 117.500 R3 = 122.500 R4 = 132.500 RK2 =  25.000 RK3 =   25.000
 Rcurr:  121.232  Rcurr-(R2+R3)/2:    1.232  MIN(Rcurr-R2,Rcurr-R3):    0.000
******
 C1  (24019)-C3  (24024)-C2  (24022)-O21 (24051)    NSTEP1=     0 NSTEP2=     0
R1 = 107.500 R2 = 117.500 R3 = 122.500 R4 = 132.500 RK2 =  25.000 RK3 =   25.000
 Rcurr:  123.173  Rcurr-(R2+R3)/2:    3.173  MIN(Rcurr-R2,Rcurr-R3):    0.673
******
 C1  (24137)-C3  (24142)-C2  (24140)-O21 (24169)    NSTEP1=     0 NSTEP2=     0
R1 = 107.500 R2 = 117.500 R3 = 122.500 R4 = 132.500 RK2 =  25.000 RK3 =   25.000
 Rcurr:  122.490  Rcurr-(R2+R3)/2:    2.490  MIN(Rcurr-R2,Rcurr-R3):    0.000
******
 C1  (24255)-C3  (24260)-C2  (24258)-O21 (24287)    NSTEP1=     0 NSTEP2=     0
R1 = 107.500 R2 = 117.500 R3 = 122.500 R4 = 132.500 RK2 =  25.000 RK3 =   25.000
 Rcurr:  119.409  Rcurr-(R2+R3)/2:    0.591  MIN(Rcurr-R2,Rcurr-R3):    0.000
******
 C1  (24373)-C3  (24378)-C2  (24376)-O21 (24405)    NSTEP1=     0 NSTEP2=     0
R1 = 107.500 R2 = 117.500 R3 = 122.500 R4 = 132.500 RK2 =  25.000 RK3 =   25.000
 Rcurr:  125.040  Rcurr-(R2+R3)/2:    5.040  MIN(Rcurr-R2,Rcurr-R3):    2.540
******
 C1  (24491)-C3  (24496)-C2  (24494)-O21 (24523)    NSTEP1=     0 NSTEP2=     0
R1 = 107.500 R2 = 117.500 R3 = 122.500 R4 = 132.500 RK2 =  25.000 RK3 =   25.000
 Rcurr:  121.190  Rcurr-(R2+R3)/2:    1.190  MIN(Rcurr-R2,Rcurr-R3):    0.000
******
 C1  (24609)-C3  (24614)-C2  (24612)-O21 (24641)    NSTEP1=     0 NSTEP2=     0
R1 = 107.500 R2 = 117.500 R3 = 122.500 R4 = 132.500 RK2 =  25.000 RK3 =   25.000
 Rcurr:  114.549  Rcurr-(R2+R3)/2:    5.451  MIN(Rcurr-R2,Rcurr-R3):    2.951
******
 C1  (24727)-C3  (24732)-C2  (24730)-O21 (24759)    NSTEP1=     0 NSTEP2=     0
R1 = 107.500 R2 = 117.500 R3 = 122.500 R4 = 132.500 RK2 =  25.000 RK3 =   25.000
 Rcurr:  116.204  Rcurr-(R2+R3)/2:    3.796  MIN(Rcurr-R2,Rcurr-R3):    1.296
******
 C1  (24845)-C3  (24850)-C2  (24848)-O21 (24877)    NSTEP1=     0 NSTEP2=     0
R1 = 107.500 R2 = 117.500 R3 = 122.500 R4 = 132.500 RK2 =  25.000 RK3 =   25.000
 Rcurr:  124.413  Rcurr-(R2+R3)/2:    4.413  MIN(Rcurr-R2,Rcurr-R3):    1.913
******
 C1  (24963)-C3  (24968)-C2  (24966)-O21 (24995)    NSTEP1=     0 NSTEP2=     0
R1 = 107.500 R2 = 117.500 R3 = 122.500 R4 = 132.500 RK2 =  25.000 RK3 =   25.000
 Rcurr:  119.748  Rcurr-(R2+R3)/2:    0.252  MIN(Rcurr-R2,Rcurr-R3):    0.000
******
 C1  (25081)-C3  (25086)-C2  (25084)-O21 (25113)    NSTEP1=     0 NSTEP2=     0
R1 = 107.500 R2 = 117.500 R3 = 122.500 R4 = 132.500 RK2 =  25.000 RK3 =   25.000
 Rcurr:  121.558  Rcurr-(R2+R3)/2:    1.558  MIN(Rcurr-R2,Rcurr-R3):    0.000
******
 C1  (25199)-C3  (25204)-C2  (25202)-O21 (25231)    NSTEP1=     0 NSTEP2=     0
R1 = 107.500 R2 = 117.500 R3 = 122.500 R4 = 132.500 RK2 =  25.000 RK3 =   25.000
 Rcurr:  123.458  Rcurr-(R2+R3)/2:    3.458  MIN(Rcurr-R2,Rcurr-R3):    0.958
******
 C1  (25317)-C3  (25322)-C2  (25320)-O21 (25349)    NSTEP1=     0 NSTEP2=     0
R1 = 107.500 R2 = 117.500 R3 = 122.500 R4 = 132.500 RK2 =  25.000 RK3 =   25.000
 Rcurr:  120.495  Rcurr-(R2+R3)/2:    0.495  MIN(Rcurr-R2,Rcurr-R3):    0.000
******
 C1  (25435)-C3  (25440)-C2  (25438)-O21 (25467)    NSTEP1=     0 NSTEP2=     0
R1 = 107.500 R2 = 117.500 R3 = 122.500 R4 = 132.500 RK2 =  25.000 RK3 =   25.000
 Rcurr:  121.404  Rcurr-(R2+R3)/2:    1.404  MIN(Rcurr-R2,Rcurr-R3):    0.000
******
 C1  (25553)-C3  (25558)-C2  (25556)-O21 (25585)    NSTEP1=     0 NSTEP2=     0
R1 = 107.500 R2 = 117.500 R3 = 122.500 R4 = 132.500 RK2 =  25.000 RK3 =   25.000
 Rcurr:  120.396  Rcurr-(R2+R3)/2:    0.396  MIN(Rcurr-R2,Rcurr-R3):    0.000
******
 C1  (25671)-C3  (25676)-C2  (25674)-O21 (25703)    NSTEP1=     0 NSTEP2=     0
R1 = 107.500 R2 = 117.500 R3 = 122.500 R4 = 132.500 RK2 =  25.000 RK3 =   25.000
 Rcurr:  119.709  Rcurr-(R2+R3)/2:    0.291  MIN(Rcurr-R2,Rcurr-R3):    0.000
******
 C1  (25789)-C3  (25794)-C2  (25792)-O21 (25821)    NSTEP1=     0 NSTEP2=     0
R1 = 107.500 R2 = 117.500 R3 = 122.500 R4 = 132.500 RK2 =  25.000 RK3 =   25.000
 Rcurr:  123.282  Rcurr-(R2+R3)/2:    3.282  MIN(Rcurr-R2,Rcurr-R3):    0.782
******
 C1  (25907)-C3  (25912)-C2  (25910)-O21 (25939)    NSTEP1=     0 NSTEP2=     0
R1 = 107.500 R2 = 117.500 R3 = 122.500 R4 = 132.500 RK2 =  25.000 RK3 =   25.000
 Rcurr:  127.912  Rcurr-(R2+R3)/2:    7.912  MIN(Rcurr-R2,Rcurr-R3):    5.412
******
 C1  (26025)-C3  (26030)-C2  (26028)-O21 (26057)    NSTEP1=     0 NSTEP2=     0
R1 = 107.500 R2 = 117.500 R3 = 122.500 R4 = 132.500 RK2 =  25.000 RK3 =   25.000
 Rcurr:  119.272  Rcurr-(R2+R3)/2:    0.728  MIN(Rcurr-R2,Rcurr-R3):    0.000
******
 C1  (26143)-C3  (26148)-C2  (26146)-O21 (26175)    NSTEP1=     0 NSTEP2=     0
R1 = 107.500 R2 = 117.500 R3 = 122.500 R4 = 132.500 RK2 =  25.000 RK3 =   25.000
 Rcurr:  122.752  Rcurr-(R2+R3)/2:    2.752  MIN(Rcurr-R2,Rcurr-R3):    0.252
******
 C1  (26261)-C3  (26266)-C2  (26264)-O21 (26293)    NSTEP1=     0 NSTEP2=     0
R1 = 107.500 R2 = 117.500 R3 = 122.500 R4 = 132.500 RK2 =  25.000 RK3 =   25.000
 Rcurr:  116.544  Rcurr-(R2+R3)/2:    3.456  MIN(Rcurr-R2,Rcurr-R3):    0.956
******
 C1  (26379)-C3  (26384)-C2  (26382)-O21 (26411)    NSTEP1=     0 NSTEP2=     0
R1 = 107.500 R2 = 117.500 R3 = 122.500 R4 = 132.500 RK2 =  25.000 RK3 =   25.000
 Rcurr:  120.021  Rcurr-(R2+R3)/2:    0.021  MIN(Rcurr-R2,Rcurr-R3):    0.000
******
 C1  (26497)-C3  (26502)-C2  (26500)-O21 (26529)    NSTEP1=     0 NSTEP2=     0
R1 = 107.500 R2 = 117.500 R3 = 122.500 R4 = 132.500 RK2 =  25.000 RK3 =   25.000
 Rcurr:  119.331  Rcurr-(R2+R3)/2:    0.669  MIN(Rcurr-R2,Rcurr-R3):    0.000
******
 C1  (26615)-C3  (26620)-C2  (26618)-O21 (26647)    NSTEP1=     0 NSTEP2=     0
R1 = 107.500 R2 = 117.500 R3 = 122.500 R4 = 132.500 RK2 =  25.000 RK3 =   25.000
 Rcurr:  115.559  Rcurr-(R2+R3)/2:    4.441  MIN(Rcurr-R2,Rcurr-R3):    1.941
******
 C1  (26733)-C3  (26738)-C2  (26736)-O21 (26765)    NSTEP1=     0 NSTEP2=     0
R1 = 107.500 R2 = 117.500 R3 = 122.500 R4 = 132.500 RK2 =  25.000 RK3 =   25.000
 Rcurr:  116.602  Rcurr-(R2+R3)/2:    3.398  MIN(Rcurr-R2,Rcurr-R3):    0.898
******
 C1  (26851)-C3  (26856)-C2  (26854)-O21 (26883)    NSTEP1=     0 NSTEP2=     0
R1 = 107.500 R2 = 117.500 R3 = 122.500 R4 = 132.500 RK2 =  25.000 RK3 =   25.000
 Rcurr:  119.227  Rcurr-(R2+R3)/2:    0.773  MIN(Rcurr-R2,Rcurr-R3):    0.000
******
 C1  (26969)-C3  (26974)-C2  (26972)-O21 (27001)    NSTEP1=     0 NSTEP2=     0
R1 = 107.500 R2 = 117.500 R3 = 122.500 R4 = 132.500 RK2 =  25.000 RK3 =   25.000
 Rcurr:  123.111  Rcurr-(R2+R3)/2:    3.111  MIN(Rcurr-R2,Rcurr-R3):    0.611
******
 C1  (27087)-C3  (27092)-C2  (27090)-O21 (27119)    NSTEP1=     0 NSTEP2=     0
R1 = 107.500 R2 = 117.500 R3 = 122.500 R4 = 132.500 RK2 =  25.000 RK3 =   25.000
 Rcurr:  121.212  Rcurr-(R2+R3)/2:    1.212  MIN(Rcurr-R2,Rcurr-R3):    0.000
******
 C1  (27205)-C3  (27210)-C2  (27208)-O21 (27237)    NSTEP1=     0 NSTEP2=     0
R1 = 107.500 R2 = 117.500 R3 = 122.500 R4 = 132.500 RK2 =  25.000 RK3 =   25.000
 Rcurr:  124.019  Rcurr-(R2+R3)/2:    4.019  MIN(Rcurr-R2,Rcurr-R3):    1.519
******
 C1  (27323)-C3  (27328)-C2  (27326)-O21 (27355)    NSTEP1=     0 NSTEP2=     0
R1 = 107.500 R2 = 117.500 R3 = 122.500 R4 = 132.500 RK2 =  25.000 RK3 =   25.000
 Rcurr:  121.964  Rcurr-(R2+R3)/2:    1.964  MIN(Rcurr-R2,Rcurr-R3):    0.000
******
 C1  (27441)-C3  (27446)-C2  (27444)-O21 (27473)    NSTEP1=     0 NSTEP2=     0
R1 = 107.500 R2 = 117.500 R3 = 122.500 R4 = 132.500 RK2 =  25.000 RK3 =   25.000
 Rcurr:  116.324  Rcurr-(R2+R3)/2:    3.676  MIN(Rcurr-R2,Rcurr-R3):    1.176
******
 C1  (27559)-C3  (27564)-C2  (27562)-O21 (27591)    NSTEP1=     0 NSTEP2=     0
R1 = 107.500 R2 = 117.500 R3 = 122.500 R4 = 132.500 RK2 =  25.000 RK3 =   25.000
 Rcurr:  121.046  Rcurr-(R2+R3)/2:    1.046  MIN(Rcurr-R2,Rcurr-R3):    0.000
******
 C1  (27677)-C3  (27682)-C2  (27680)-O21 (27709)    NSTEP1=     0 NSTEP2=     0
R1 = 107.500 R2 = 117.500 R3 = 122.500 R4 = 132.500 RK2 =  25.000 RK3 =   25.000
 Rcurr:  119.208  Rcurr-(R2+R3)/2:    0.792  MIN(Rcurr-R2,Rcurr-R3):    0.000
******
 C1  (27795)-C3  (27800)-C2  (27798)-O21 (27827)    NSTEP1=     0 NSTEP2=     0
R1 = 107.500 R2 = 117.500 R3 = 122.500 R4 = 132.500 RK2 =  25.000 RK3 =   25.000
 Rcurr:  120.823  Rcurr-(R2+R3)/2:    0.823  MIN(Rcurr-R2,Rcurr-R3):    0.000
******
 C1  (27913)-C3  (27918)-C2  (27916)-O21 (27945)    NSTEP1=     0 NSTEP2=     0
R1 = 107.500 R2 = 117.500 R3 = 122.500 R4 = 132.500 RK2 =  25.000 RK3 =   25.000
 Rcurr:  122.063  Rcurr-(R2+R3)/2:    2.063  MIN(Rcurr-R2,Rcurr-R3):    0.000
******
 C1  (28031)-C3  (28036)-C2  (28034)-O21 (28063)    NSTEP1=     0 NSTEP2=     0
R1 = 107.500 R2 = 117.500 R3 = 122.500 R4 = 132.500 RK2 =  25.000 RK3 =   25.000
 Rcurr:  118.562  Rcurr-(R2+R3)/2:    1.438  MIN(Rcurr-R2,Rcurr-R3):    0.000
******
 C1  (28149)-C3  (28154)-C2  (28152)-O21 (28181)    NSTEP1=     0 NSTEP2=     0
R1 = 107.500 R2 = 117.500 R3 = 122.500 R4 = 132.500 RK2 =  25.000 RK3 =   25.000
 Rcurr:  116.958  Rcurr-(R2+R3)/2:    3.042  MIN(Rcurr-R2,Rcurr-R3):    0.542
******
 C1  (28267)-C3  (28272)-C2  (28270)-O21 (28299)    NSTEP1=     0 NSTEP2=     0
R1 = 107.500 R2 = 117.500 R3 = 122.500 R4 = 132.500 RK2 =  25.000 RK3 =   25.000
 Rcurr:  121.096  Rcurr-(R2+R3)/2:    1.096  MIN(Rcurr-R2,Rcurr-R3):    0.000
******
 C1  (28385)-C3  (28390)-C2  (28388)-O21 (28417)    NSTEP1=     0 NSTEP2=     0
R1 = 107.500 R2 = 117.500 R3 = 122.500 R4 = 132.500 RK2 =  25.000 RK3 =   25.000
 Rcurr:  116.714  Rcurr-(R2+R3)/2:    3.286  MIN(Rcurr-R2,Rcurr-R3):    0.786
******
 C1  (28503)-C3  (28508)-C2  (28506)-O21 (28535)    NSTEP1=     0 NSTEP2=     0
R1 = 107.500 R2 = 117.500 R3 = 122.500 R4 = 132.500 RK2 =  25.000 RK3 =   25.000
 Rcurr:  124.010  Rcurr-(R2+R3)/2:    4.010  MIN(Rcurr-R2,Rcurr-R3):    1.510
******
 C1  (28621)-C3  (28626)-C2  (28624)-O21 (28653)    NSTEP1=     0 NSTEP2=     0
R1 = 107.500 R2 = 117.500 R3 = 122.500 R4 = 132.500 RK2 =  25.000 RK3 =   25.000
 Rcurr:  122.249  Rcurr-(R2+R3)/2:    2.249  MIN(Rcurr-R2,Rcurr-R3):    0.000
******
 C1  (28739)-C3  (28744)-C2  (28742)-O21 (28771)    NSTEP1=     0 NSTEP2=     0
R1 = 107.500 R2 = 117.500 R3 = 122.500 R4 = 132.500 RK2 =  25.000 RK3 =   25.000
 Rcurr:  118.333  Rcurr-(R2+R3)/2:    1.667  MIN(Rcurr-R2,Rcurr-R3):    0.000
******
 C1  (28857)-C3  (28862)-C2  (28860)-O21 (28889)    NSTEP1=     0 NSTEP2=     0
R1 = 107.500 R2 = 117.500 R3 = 122.500 R4 = 132.500 RK2 =  25.000 RK3 =   25.000
 Rcurr:  114.718  Rcurr-(R2+R3)/2:    5.282  MIN(Rcurr-R2,Rcurr-R3):    2.782
******
 C1  (28975)-C3  (28980)-C2  (28978)-O21 (29007)    NSTEP1=     0 NSTEP2=     0
R1 = 107.500 R2 = 117.500 R3 = 122.500 R4 = 132.500 RK2 =  25.000 RK3 =   25.000
 Rcurr:  118.966  Rcurr-(R2+R3)/2:    1.034  MIN(Rcurr-R2,Rcurr-R3):    0.000
******
 C1  (29093)-C3  (29098)-C2  (29096)-O21 (29125)    NSTEP1=     0 NSTEP2=     0
R1 = 107.500 R2 = 117.500 R3 = 122.500 R4 = 132.500 RK2 =  25.000 RK3 =   25.000
 Rcurr:  123.553  Rcurr-(R2+R3)/2:    3.553  MIN(Rcurr-R2,Rcurr-R3):    1.053
******
 C1  (29211)-C3  (29216)-C2  (29214)-O21 (29243)    NSTEP1=     0 NSTEP2=     0
R1 = 107.500 R2 = 117.500 R3 = 122.500 R4 = 132.500 RK2 =  25.000 RK3 =   25.000
 Rcurr:  118.082  Rcurr-(R2+R3)/2:    1.918  MIN(Rcurr-R2,Rcurr-R3):    0.000
******
 C1  (29329)-C3  (29334)-C2  (29332)-O21 (29361)    NSTEP1=     0 NSTEP2=     0
R1 = 107.500 R2 = 117.500 R3 = 122.500 R4 = 132.500 RK2 =  25.000 RK3 =   25.000
 Rcurr:  127.494  Rcurr-(R2+R3)/2:    7.494  MIN(Rcurr-R2,Rcurr-R3):    4.994
******
 C1  (29447)-C3  (29452)-C2  (29450)-O21 (29479)    NSTEP1=     0 NSTEP2=     0
R1 = 107.500 R2 = 117.500 R3 = 122.500 R4 = 132.500 RK2 =  25.000 RK3 =   25.000
 Rcurr:  124.454  Rcurr-(R2+R3)/2:    4.454  MIN(Rcurr-R2,Rcurr-R3):    1.954
******
 C1  (29565)-C3  (29570)-C2  (29568)-O21 (29597)    NSTEP1=     0 NSTEP2=     0
R1 = 107.500 R2 = 117.500 R3 = 122.500 R4 = 132.500 RK2 =  25.000 RK3 =   25.000
 Rcurr:  118.459  Rcurr-(R2+R3)/2:    1.541  MIN(Rcurr-R2,Rcurr-R3):    0.000
******
 C1  (29683)-C3  (29688)-C2  (29686)-O21 (29715)    NSTEP1=     0 NSTEP2=     0
R1 = 107.500 R2 = 117.500 R3 = 122.500 R4 = 132.500 RK2 =  25.000 RK3 =   25.000
 Rcurr:  115.580  Rcurr-(R2+R3)/2:    4.420  MIN(Rcurr-R2,Rcurr-R3):    1.920
******
 C1  (29801)-C3  (29806)-C2  (29804)-O21 (29833)    NSTEP1=     0 NSTEP2=     0
R1 = 107.500 R2 = 117.500 R3 = 122.500 R4 = 132.500 RK2 =  25.000 RK3 =   25.000
 Rcurr:  116.488  Rcurr-(R2+R3)/2:    3.512  MIN(Rcurr-R2,Rcurr-R3):    1.012
******
 C1  (29919)-C3  (29924)-C2  (29922)-O21 (29951)    NSTEP1=     0 NSTEP2=     0
R1 = 107.500 R2 = 117.500 R3 = 122.500 R4 = 132.500 RK2 =  25.000 RK3 =   25.000
 Rcurr:  119.985  Rcurr-(R2+R3)/2:    0.015  MIN(Rcurr-R2,Rcurr-R3):    0.000
******
 C1  (30037)-C3  (30042)-C2  (30040)-O21 (30069)    NSTEP1=     0 NSTEP2=     0
R1 = 107.500 R2 = 117.500 R3 = 122.500 R4 = 132.500 RK2 =  25.000 RK3 =   25.000
 Rcurr:  116.267  Rcurr-(R2+R3)/2:    3.733  MIN(Rcurr-R2,Rcurr-R3):    1.233
******
 C1  (30155)-C3  (30160)-C2  (30158)-O21 (30187)    NSTEP1=     0 NSTEP2=     0
R1 = 107.500 R2 = 117.500 R3 = 122.500 R4 = 132.500 RK2 =  25.000 RK3 =   25.000
 Rcurr:  129.106  Rcurr-(R2+R3)/2:    9.106  MIN(Rcurr-R2,Rcurr-R3):    6.606
******
 C1  (30273)-C3  (30278)-C2  (30276)-O21 (30305)    NSTEP1=     0 NSTEP2=     0
R1 = 107.500 R2 = 117.500 R3 = 122.500 R4 = 132.500 RK2 =  25.000 RK3 =   25.000
 Rcurr:  112.576  Rcurr-(R2+R3)/2:    7.424  MIN(Rcurr-R2,Rcurr-R3):    4.924
******
 C1  (30391)-C3  (30396)-C2  (30394)-O21 (30423)    NSTEP1=     0 NSTEP2=     0
R1 = 107.500 R2 = 117.500 R3 = 122.500 R4 = 132.500 RK2 =  25.000 RK3 =   25.000
 Rcurr:  121.324  Rcurr-(R2+R3)/2:    1.324  MIN(Rcurr-R2,Rcurr-R3):    0.000
******
 C1  (30509)-C3  (30514)-C2  (30512)-O21 (30541)    NSTEP1=     0 NSTEP2=     0
R1 = 107.500 R2 = 117.500 R3 = 122.500 R4 = 132.500 RK2 =  25.000 RK3 =   25.000
 Rcurr:  123.450  Rcurr-(R2+R3)/2:    3.450  MIN(Rcurr-R2,Rcurr-R3):    0.950
******
 C1  (30627)-C3  (30632)-C2  (30630)-O21 (30659)    NSTEP1=     0 NSTEP2=     0
R1 = 107.500 R2 = 117.500 R3 = 122.500 R4 = 132.500 RK2 =  25.000 RK3 =   25.000
 Rcurr:  116.048  Rcurr-(R2+R3)/2:    3.952  MIN(Rcurr-R2,Rcurr-R3):    1.452
******
 C1  (30745)-C3  (30750)-C2  (30748)-O21 (30777)    NSTEP1=     0 NSTEP2=     0
R1 = 107.500 R2 = 117.500 R3 = 122.500 R4 = 132.500 RK2 =  25.000 RK3 =   25.000
 Rcurr:  117.456  Rcurr-(R2+R3)/2:    2.544  MIN(Rcurr-R2,Rcurr-R3):    0.044
******
 C1  (30863)-C3  (30868)-C2  (30866)-O21 (30895)    NSTEP1=     0 NSTEP2=     0
R1 = 107.500 R2 = 117.500 R3 = 122.500 R4 = 132.500 RK2 =  25.000 RK3 =   25.000
 Rcurr:  124.180  Rcurr-(R2+R3)/2:    4.180  MIN(Rcurr-R2,Rcurr-R3):    1.680
******
 C1  (30981)-C3  (30986)-C2  (30984)-O21 (31013)    NSTEP1=     0 NSTEP2=     0
R1 = 107.500 R2 = 117.500 R3 = 122.500 R4 = 132.500 RK2 =  25.000 RK3 =   25.000
 Rcurr:  127.578  Rcurr-(R2+R3)/2:    7.578  MIN(Rcurr-R2,Rcurr-R3):    5.078
******
 C1  (31099)-C3  (31104)-C2  (31102)-O21 (31131)    NSTEP1=     0 NSTEP2=     0
R1 = 107.500 R2 = 117.500 R3 = 122.500 R4 = 132.500 RK2 =  25.000 RK3 =   25.000
 Rcurr:  125.166  Rcurr-(R2+R3)/2:    5.166  MIN(Rcurr-R2,Rcurr-R3):    2.666
******
 C1  (31217)-C3  (31222)-C2  (31220)-O21 (31249)    NSTEP1=     0 NSTEP2=     0
R1 = 107.500 R2 = 117.500 R3 = 122.500 R4 = 132.500 RK2 =  25.000 RK3 =   25.000
 Rcurr:  117.644  Rcurr-(R2+R3)/2:    2.356  MIN(Rcurr-R2,Rcurr-R3):    0.000
******
 C1  (31335)-C3  (31340)-C2  (31338)-O21 (31367)    NSTEP1=     0 NSTEP2=     0
R1 = 107.500 R2 = 117.500 R3 = 122.500 R4 = 132.500 RK2 =  25.000 RK3 =   25.000
 Rcurr:  116.506  Rcurr-(R2+R3)/2:    3.494  MIN(Rcurr-R2,Rcurr-R3):    0.994
******
 C1  (31453)-C3  (31458)-C2  (31456)-O21 (31485)    NSTEP1=     0 NSTEP2=     0
R1 = 107.500 R2 = 117.500 R3 = 122.500 R4 = 132.500 RK2 =  25.000 RK3 =   25.000
 Rcurr:  114.662  Rcurr-(R2+R3)/2:    5.338  MIN(Rcurr-R2,Rcurr-R3):    2.838
******
 C1  (31571)-C3  (31576)-C2  (31574)-O21 (31603)    NSTEP1=     0 NSTEP2=     0
R1 = 107.500 R2 = 117.500 R3 = 122.500 R4 = 132.500 RK2 =  25.000 RK3 =   25.000
 Rcurr:  123.103  Rcurr-(R2+R3)/2:    3.103  MIN(Rcurr-R2,Rcurr-R3):    0.603
******
 C1  (31689)-C3  (31694)-C2  (31692)-O21 (31721)    NSTEP1=     0 NSTEP2=     0
R1 = 107.500 R2 = 117.500 R3 = 122.500 R4 = 132.500 RK2 =  25.000 RK3 =   25.000
 Rcurr:  120.340  Rcurr-(R2+R3)/2:    0.340  MIN(Rcurr-R2,Rcurr-R3):    0.000
******
 C1  (31807)-C3  (31812)-C2  (31810)-O21 (31839)    NSTEP1=     0 NSTEP2=     0
R1 = 107.500 R2 = 117.500 R3 = 122.500 R4 = 132.500 RK2 =  25.000 RK3 =   25.000
 Rcurr:  122.230  Rcurr-(R2+R3)/2:    2.230  MIN(Rcurr-R2,Rcurr-R3):    0.000
******
 C1  (31925)-C3  (31930)-C2  (31928)-O21 (31957)    NSTEP1=     0 NSTEP2=     0
R1 = 107.500 R2 = 117.500 R3 = 122.500 R4 = 132.500 RK2 =  25.000 RK3 =   25.000
 Rcurr:  119.477  Rcurr-(R2+R3)/2:    0.523  MIN(Rcurr-R2,Rcurr-R3):    0.000
******
 C1  (32043)-C3  (32048)-C2  (32046)-O21 (32075)    NSTEP1=     0 NSTEP2=     0
R1 = 107.500 R2 = 117.500 R3 = 122.500 R4 = 132.500 RK2 =  25.000 RK3 =   25.000
 Rcurr:  119.743  Rcurr-(R2+R3)/2:    0.257  MIN(Rcurr-R2,Rcurr-R3):    0.000
******
 C1  (32161)-C3  (32166)-C2  (32164)-O21 (32193)    NSTEP1=     0 NSTEP2=     0
R1 = 107.500 R2 = 117.500 R3 = 122.500 R4 = 132.500 RK2 =  25.000 RK3 =   25.000
 Rcurr:  124.872  Rcurr-(R2+R3)/2:    4.872  MIN(Rcurr-R2,Rcurr-R3):    2.372
******
 C1  (32279)-C3  (32284)-C2  (32282)-O21 (32311)    NSTEP1=     0 NSTEP2=     0
R1 = 107.500 R2 = 117.500 R3 = 122.500 R4 = 132.500 RK2 =  25.000 RK3 =   25.000
 Rcurr:  118.037  Rcurr-(R2+R3)/2:    1.963  MIN(Rcurr-R2,Rcurr-R3):    0.000
******
 C1  (32397)-C3  (32402)-C2  (32400)-O21 (32429)    NSTEP1=     0 NSTEP2=     0
R1 = 107.500 R2 = 117.500 R3 = 122.500 R4 = 132.500 RK2 =  25.000 RK3 =   25.000
 Rcurr:  120.067  Rcurr-(R2+R3)/2:    0.067  MIN(Rcurr-R2,Rcurr-R3):    0.000
******
 C1  (32515)-C3  (32520)-C2  (32518)-O21 (32547)    NSTEP1=     0 NSTEP2=     0
R1 = 107.500 R2 = 117.500 R3 = 122.500 R4 = 132.500 RK2 =  25.000 RK3 =   25.000
 Rcurr:  118.238  Rcurr-(R2+R3)/2:    1.762  MIN(Rcurr-R2,Rcurr-R3):    0.000
******
 C1  (32633)-C3  (32638)-C2  (32636)-O21 (32665)    NSTEP1=     0 NSTEP2=     0
R1 = 107.500 R2 = 117.500 R3 = 122.500 R4 = 132.500 RK2 =  25.000 RK3 =   25.000
 Rcurr:  119.168  Rcurr-(R2+R3)/2:    0.832  MIN(Rcurr-R2,Rcurr-R3):    0.000
******
 C1  (32751)-C3  (32756)-C2  (32754)-O21 (32783)    NSTEP1=     0 NSTEP2=     0
R1 = 107.500 R2 = 117.500 R3 = 122.500 R4 = 132.500 RK2 =  25.000 RK3 =   25.000
 Rcurr:  127.281  Rcurr-(R2+R3)/2:    7.281  MIN(Rcurr-R2,Rcurr-R3):    4.781
******
 C1  (32869)-C3  (32874)-C2  (32872)-O21 (32901)    NSTEP1=     0 NSTEP2=     0
R1 = 107.500 R2 = 117.500 R3 = 122.500 R4 = 132.500 RK2 =  25.000 RK3 =   25.000
 Rcurr:  113.991  Rcurr-(R2+R3)/2:    6.009  MIN(Rcurr-R2,Rcurr-R3):    3.509
******
 C1  (32987)-C3  (32992)-C2  (32990)-O21 (33019)    NSTEP1=     0 NSTEP2=     0
R1 = 107.500 R2 = 117.500 R3 = 122.500 R4 = 132.500 RK2 =  25.000 RK3 =   25.000
 Rcurr:  119.539  Rcurr-(R2+R3)/2:    0.461  MIN(Rcurr-R2,Rcurr-R3):    0.000
******
 C1  (33105)-C3  (33110)-C2  (33108)-O21 (33137)    NSTEP1=     0 NSTEP2=     0
R1 = 107.500 R2 = 117.500 R3 = 122.500 R4 = 132.500 RK2 =  25.000 RK3 =   25.000
 Rcurr:  118.099  Rcurr-(R2+R3)/2:    1.901  MIN(Rcurr-R2,Rcurr-R3):    0.000
******
 C1  (33223)-C3  (33228)-C2  (33226)-O21 (33255)    NSTEP1=     0 NSTEP2=     0
R1 = 107.500 R2 = 117.500 R3 = 122.500 R4 = 132.500 RK2 =  25.000 RK3 =   25.000
 Rcurr:  127.188  Rcurr-(R2+R3)/2:    7.188  MIN(Rcurr-R2,Rcurr-R3):    4.688
******
 C1  (33341)-C3  (33346)-C2  (33344)-O21 (33373)    NSTEP1=     0 NSTEP2=     0
R1 = 107.500 R2 = 117.500 R3 = 122.500 R4 = 132.500 RK2 =  25.000 RK3 =   25.000
 Rcurr:  125.974  Rcurr-(R2+R3)/2:    5.974  MIN(Rcurr-R2,Rcurr-R3):    3.474
******
 C1  (33459)-C3  (33464)-C2  (33462)-O21 (33491)    NSTEP1=     0 NSTEP2=     0
R1 = 107.500 R2 = 117.500 R3 = 122.500 R4 = 132.500 RK2 =  25.000 RK3 =   25.000
 Rcurr:  121.074  Rcurr-(R2+R3)/2:    1.074  MIN(Rcurr-R2,Rcurr-R3):    0.000
******
 C1  (33577)-C3  (33582)-C2  (33580)-O21 (33609)    NSTEP1=     0 NSTEP2=     0
R1 = 107.500 R2 = 117.500 R3 = 122.500 R4 = 132.500 RK2 =  25.000 RK3 =   25.000
 Rcurr:  114.314  Rcurr-(R2+R3)/2:    5.686  MIN(Rcurr-R2,Rcurr-R3):    3.186
******
 C1  (33695)-C3  (33700)-C2  (33698)-O21 (33727)    NSTEP1=     0 NSTEP2=     0
R1 = 107.500 R2 = 117.500 R3 = 122.500 R4 = 132.500 RK2 =  25.000 RK3 =   25.000
 Rcurr:  116.306  Rcurr-(R2+R3)/2:    3.694  MIN(Rcurr-R2,Rcurr-R3):    1.194
******
 C1  (33813)-C3  (33818)-C2  (33816)-O21 (33845)    NSTEP1=     0 NSTEP2=     0
R1 = 107.500 R2 = 117.500 R3 = 122.500 R4 = 132.500 RK2 =  25.000 RK3 =   25.000
 Rcurr:  116.916  Rcurr-(R2+R3)/2:    3.084  MIN(Rcurr-R2,Rcurr-R3):    0.584
******
 C1  (33931)-C3  (33936)-C2  (33934)-O21 (33963)    NSTEP1=     0 NSTEP2=     0
R1 = 107.500 R2 = 117.500 R3 = 122.500 R4 = 132.500 RK2 =  25.000 RK3 =   25.000
 Rcurr:  115.336  Rcurr-(R2+R3)/2:    4.664  MIN(Rcurr-R2,Rcurr-R3):    2.164
******
 C1  (34049)-C3  (34054)-C2  (34052)-O21 (34081)    NSTEP1=     0 NSTEP2=     0
R1 = 107.500 R2 = 117.500 R3 = 122.500 R4 = 132.500 RK2 =  25.000 RK3 =   25.000
 Rcurr:  116.547  Rcurr-(R2+R3)/2:    3.453  MIN(Rcurr-R2,Rcurr-R3):    0.953
******
 C1  (34167)-C3  (34172)-C2  (34170)-O21 (34199)    NSTEP1=     0 NSTEP2=     0
R1 = 107.500 R2 = 117.500 R3 = 122.500 R4 = 132.500 RK2 =  25.000 RK3 =   25.000
 Rcurr:  119.553  Rcurr-(R2+R3)/2:    0.447  MIN(Rcurr-R2,Rcurr-R3):    0.000
******
 C1  (34285)-C3  (34290)-C2  (34288)-O21 (34317)    NSTEP1=     0 NSTEP2=     0
R1 = 107.500 R2 = 117.500 R3 = 122.500 R4 = 132.500 RK2 =  25.000 RK3 =   25.000
 Rcurr:  121.395  Rcurr-(R2+R3)/2:    1.395  MIN(Rcurr-R2,Rcurr-R3):    0.000
******
 C1  (34403)-C3  (34408)-C2  (34406)-O21 (34435)    NSTEP1=     0 NSTEP2=     0
R1 = 107.500 R2 = 117.500 R3 = 122.500 R4 = 132.500 RK2 =  25.000 RK3 =   25.000
 Rcurr:  114.063  Rcurr-(R2+R3)/2:    5.937  MIN(Rcurr-R2,Rcurr-R3):    3.437
******
 C1  (34521)-C3  (34526)-C2  (34524)-O21 (34553)    NSTEP1=     0 NSTEP2=     0
R1 = 107.500 R2 = 117.500 R3 = 122.500 R4 = 132.500 RK2 =  25.000 RK3 =   25.000
 Rcurr:  114.503  Rcurr-(R2+R3)/2:    5.497  MIN(Rcurr-R2,Rcurr-R3):    2.997
******
 C1  (34639)-C3  (34644)-C2  (34642)-O21 (34671)    NSTEP1=     0 NSTEP2=     0
R1 = 107.500 R2 = 117.500 R3 = 122.500 R4 = 132.500 RK2 =  25.000 RK3 =   25.000
 Rcurr:  122.872  Rcurr-(R2+R3)/2:    2.872  MIN(Rcurr-R2,Rcurr-R3):    0.372
******
 C1  (34757)-C3  (34762)-C2  (34760)-O21 (34789)    NSTEP1=     0 NSTEP2=     0
R1 = 107.500 R2 = 117.500 R3 = 122.500 R4 = 132.500 RK2 =  25.000 RK3 =   25.000
 Rcurr:  114.437  Rcurr-(R2+R3)/2:    5.563  MIN(Rcurr-R2,Rcurr-R3):    3.063
******
 C1  (34875)-C3  (34880)-C2  (34878)-O21 (34907)    NSTEP1=     0 NSTEP2=     0
R1 = 107.500 R2 = 117.500 R3 = 122.500 R4 = 132.500 RK2 =  25.000 RK3 =   25.000
 Rcurr:  120.157  Rcurr-(R2+R3)/2:    0.157  MIN(Rcurr-R2,Rcurr-R3):    0.000
******
 C1  (34993)-C3  (34998)-C2  (34996)-O21 (35025)    NSTEP1=     0 NSTEP2=     0
R1 = 107.500 R2 = 117.500 R3 = 122.500 R4 = 132.500 RK2 =  25.000 RK3 =   25.000
 Rcurr:  115.588  Rcurr-(R2+R3)/2:    4.412  MIN(Rcurr-R2,Rcurr-R3):    1.912
******
 C1  (35111)-C3  (35116)-C2  (35114)-O21 (35143)    NSTEP1=     0 NSTEP2=     0
R1 = 107.500 R2 = 117.500 R3 = 122.500 R4 = 132.500 RK2 =  25.000 RK3 =   25.000
 Rcurr:  120.260  Rcurr-(R2+R3)/2:    0.260  MIN(Rcurr-R2,Rcurr-R3):    0.000
******
 C1  (35229)-C3  (35234)-C2  (35232)-O21 (35261)    NSTEP1=     0 NSTEP2=     0
R1 = 107.500 R2 = 117.500 R3 = 122.500 R4 = 132.500 RK2 =  25.000 RK3 =   25.000
 Rcurr:  115.347  Rcurr-(R2+R3)/2:    4.653  MIN(Rcurr-R2,Rcurr-R3):    2.153
******
 C1  (35347)-C3  (35352)-C2  (35350)-O21 (35379)    NSTEP1=     0 NSTEP2=     0
R1 = 107.500 R2 = 117.500 R3 = 122.500 R4 = 132.500 RK2 =  25.000 RK3 =   25.000
 Rcurr:  117.580  Rcurr-(R2+R3)/2:    2.420  MIN(Rcurr-R2,Rcurr-R3):    0.000
******
 C1  (35465)-C3  (35470)-C2  (35468)-O21 (35497)    NSTEP1=     0 NSTEP2=     0
R1 = 107.500 R2 = 117.500 R3 = 122.500 R4 = 132.500 RK2 =  25.000 RK3 =   25.000
 Rcurr:  118.549  Rcurr-(R2+R3)/2:    1.451  MIN(Rcurr-R2,Rcurr-R3):    0.000
******
 C1  (35583)-C3  (35588)-C2  (35586)-O21 (35615)    NSTEP1=     0 NSTEP2=     0
R1 = 107.500 R2 = 117.500 R3 = 122.500 R4 = 132.500 RK2 =  25.000 RK3 =   25.000
 Rcurr:  121.330  Rcurr-(R2+R3)/2:    1.330  MIN(Rcurr-R2,Rcurr-R3):    0.000
******
 C1  (35701)-C3  (35706)-C2  (35704)-O21 (35733)    NSTEP1=     0 NSTEP2=     0
R1 = 107.500 R2 = 117.500 R3 = 122.500 R4 = 132.500 RK2 =  25.000 RK3 =   25.000
 Rcurr:  125.131  Rcurr-(R2+R3)/2:    5.131  MIN(Rcurr-R2,Rcurr-R3):    2.631
******
 C1  (35819)-C3  (35824)-C2  (35822)-O21 (35851)    NSTEP1=     0 NSTEP2=     0
R1 = 107.500 R2 = 117.500 R3 = 122.500 R4 = 132.500 RK2 =  25.000 RK3 =   25.000
 Rcurr:  125.604  Rcurr-(R2+R3)/2:    5.604  MIN(Rcurr-R2,Rcurr-R3):    3.104
******
 C1  (35937)-C3  (35942)-C2  (35940)-O21 (35969)    NSTEP1=     0 NSTEP2=     0
R1 = 107.500 R2 = 117.500 R3 = 122.500 R4 = 132.500 RK2 =  25.000 RK3 =   25.000
 Rcurr:  119.382  Rcurr-(R2+R3)/2:    0.618  MIN(Rcurr-R2,Rcurr-R3):    0.000
******
 C1  (36055)-C3  (36060)-C2  (36058)-O21 (36087)    NSTEP1=     0 NSTEP2=     0
R1 = 107.500 R2 = 117.500 R3 = 122.500 R4 = 132.500 RK2 =  25.000 RK3 =   25.000
 Rcurr:  119.176  Rcurr-(R2+R3)/2:    0.824  MIN(Rcurr-R2,Rcurr-R3):    0.000
******
 C1  (36173)-C3  (36178)-C2  (36176)-O21 (36205)    NSTEP1=     0 NSTEP2=     0
R1 = 107.500 R2 = 117.500 R3 = 122.500 R4 = 132.500 RK2 =  25.000 RK3 =   25.000
 Rcurr:  118.473  Rcurr-(R2+R3)/2:    1.527  MIN(Rcurr-R2,Rcurr-R3):    0.000
******
 C1  (36291)-C3  (36296)-C2  (36294)-O21 (36323)    NSTEP1=     0 NSTEP2=     0
R1 = 107.500 R2 = 117.500 R3 = 122.500 R4 = 132.500 RK2 =  25.000 RK3 =   25.000
 Rcurr:  115.511  Rcurr-(R2+R3)/2:    4.489  MIN(Rcurr-R2,Rcurr-R3):    1.989
******
 C1  (36409)-C3  (36414)-C2  (36412)-O21 (36441)    NSTEP1=     0 NSTEP2=     0
R1 = 107.500 R2 = 117.500 R3 = 122.500 R4 = 132.500 RK2 =  25.000 RK3 =   25.000
 Rcurr:  122.113  Rcurr-(R2+R3)/2:    2.113  MIN(Rcurr-R2,Rcurr-R3):    0.000
******
 C1  (36527)-C3  (36532)-C2  (36530)-O21 (36559)    NSTEP1=     0 NSTEP2=     0
R1 = 107.500 R2 = 117.500 R3 = 122.500 R4 = 132.500 RK2 =  25.000 RK3 =   25.000
 Rcurr:  123.477  Rcurr-(R2+R3)/2:    3.477  MIN(Rcurr-R2,Rcurr-R3):    0.977
******
 C1  (36645)-C3  (36650)-C2  (36648)-O21 (36677)    NSTEP1=     0 NSTEP2=     0
R1 = 107.500 R2 = 117.500 R3 = 122.500 R4 = 132.500 RK2 =  25.000 RK3 =   25.000
 Rcurr:  118.166  Rcurr-(R2+R3)/2:    1.834  MIN(Rcurr-R2,Rcurr-R3):    0.000
******
 C1  (36763)-C3  (36768)-C2  (36766)-O21 (36795)    NSTEP1=     0 NSTEP2=     0
R1 = 107.500 R2 = 117.500 R3 = 122.500 R4 = 132.500 RK2 =  25.000 RK3 =   25.000
 Rcurr:  116.292  Rcurr-(R2+R3)/2:    3.708  MIN(Rcurr-R2,Rcurr-R3):    1.208
******
 C1  (36881)-C3  (36886)-C2  (36884)-O21 (36913)    NSTEP1=     0 NSTEP2=     0
R1 = 107.500 R2 = 117.500 R3 = 122.500 R4 = 132.500 RK2 =  25.000 RK3 =   25.000
 Rcurr:  114.888  Rcurr-(R2+R3)/2:    5.112  MIN(Rcurr-R2,Rcurr-R3):    2.612
******
 C1  (36999)-C3  (37004)-C2  (37002)-O21 (37031)    NSTEP1=     0 NSTEP2=     0
R1 = 107.500 R2 = 117.500 R3 = 122.500 R4 = 132.500 RK2 =  25.000 RK3 =   25.000
 Rcurr:  122.596  Rcurr-(R2+R3)/2:    2.596  MIN(Rcurr-R2,Rcurr-R3):    0.096
******
 C1  (37117)-C3  (37122)-C2  (37120)-O21 (37149)    NSTEP1=     0 NSTEP2=     0
R1 = 107.500 R2 = 117.500 R3 = 122.500 R4 = 132.500 RK2 =  25.000 RK3 =   25.000
 Rcurr:  121.526  Rcurr-(R2+R3)/2:    1.526  MIN(Rcurr-R2,Rcurr-R3):    0.000
******
 C1  (37235)-C3  (37240)-C2  (37238)-O21 (37267)    NSTEP1=     0 NSTEP2=     0
R1 = 107.500 R2 = 117.500 R3 = 122.500 R4 = 132.500 RK2 =  25.000 RK3 =   25.000
 Rcurr:  116.776  Rcurr-(R2+R3)/2:    3.224  MIN(Rcurr-R2,Rcurr-R3):    0.724
******
 C1  (37353)-C3  (37358)-C2  (37356)-O21 (37385)    NSTEP1=     0 NSTEP2=     0
R1 = 107.500 R2 = 117.500 R3 = 122.500 R4 = 132.500 RK2 =  25.000 RK3 =   25.000
 Rcurr:  125.606  Rcurr-(R2+R3)/2:    5.606  MIN(Rcurr-R2,Rcurr-R3):    3.106
                       Number of restraints read =   276

                  Done reading weight changes/NMR restraints


 
 Number of triangulated 3-point waters found:    24310

     Sum of charges from parm topology file =   0.00027218
     Forcing neutrality...

| Dynamic Memory, Types Used:
| Reals             4736497
| Integers          6802452

| Nonbonded Pairs Initial Allocation:    25194912

| GPU memory information (estimate):
| KB of GPU memory in use:    678351
| KB of CPU memory in use:    178767

--------------------------------------------------------------------------------
   4.  RESULTS
--------------------------------------------------------------------------------


 NSTEP =     1000   TIME(PS) =     877.000  TEMP(K) =   311.39  PRESS =    23.3
 Etot   =   -236960.8265  EKtot   =     73084.4453  EPtot      =   -310045.2718
 BOND   =      5142.4821  ANGLE   =     19922.2612  DIHED      =     12663.1919
 1-4 NB =      4809.5314  1-4 EEL =    -80331.5708  VDWAALS    =     17941.1829
 EELEC  =   -290791.1265  EHBOND  =         0.0000  RESTRAINT  =       598.7759
 EAMBER (non-restraint)  =   -310644.0477
 EKCMT  =     23133.4614  VIRIAL  =     22587.3157  VOLUME     =   1085813.8849
                                                    SURFTEN    =        15.0139
                                                    Density    =         1.0138
 ------------------------------------------------------------------------------

 NMR restraints: Bond =    0.000   Angle =     0.000   Torsion =    12.744
===============================================================================

 NSTEP =     2000   TIME(PS) =     879.000  TEMP(K) =   310.54  PRESS =  -118.7
 Etot   =   -237850.1412  EKtot   =     72885.2734  EPtot      =   -310735.4146
 BOND   =      5155.3308  ANGLE   =     19663.5594  DIHED      =     12703.3410
 1-4 NB =      4805.4231  1-4 EEL =    -80209.2072  VDWAALS    =     17628.6224
 EELEC  =   -290999.8332  EHBOND  =         0.0000  RESTRAINT  =       517.3491
 EAMBER (non-restraint)  =   -311252.7637
 EKCMT  =     22849.2406  VIRIAL  =     25630.5385  VOLUME     =   1084898.1654
                                                    SURFTEN    =       -40.5768
                                                    Density    =         1.0147
 ------------------------------------------------------------------------------

 NMR restraints: Bond =    0.000   Angle =     0.000   Torsion =    12.243
===============================================================================

 NSTEP =     3000   TIME(PS) =     881.000  TEMP(K) =   308.51  PRESS =   -84.4
 Etot   =   -238839.9775  EKtot   =     72409.0000  EPtot      =   -311248.9775
 BOND   =      5192.5347  ANGLE   =     19642.1511  DIHED      =     12612.6808
 1-4 NB =      4784.3330  1-4 EEL =    -80224.6157  VDWAALS    =     18036.9358
 EELEC  =   -291853.1973  EHBOND  =         0.0000  RESTRAINT  =       560.2001
 EAMBER (non-restraint)  =   -311809.1777
 EKCMT  =     23117.4205  VIRIAL  =     25089.4405  VOLUME     =   1081854.2629
                                                    SURFTEN    =        56.6914
                                                    Density    =         1.0175
 ------------------------------------------------------------------------------

 NMR restraints: Bond =    0.000   Angle =     0.000   Torsion =    11.528
===============================================================================

 NSTEP =     4000   TIME(PS) =     883.000  TEMP(K) =   310.48  PRESS =   -71.5
 Etot   =   -238231.5025  EKtot   =     72872.6719  EPtot      =   -311104.1744
 BOND   =      5282.6475  ANGLE   =     19571.4062  DIHED      =     12671.8086
 1-4 NB =      4733.6500  1-4 EEL =    -80276.0595  VDWAALS    =     17839.8870
 EELEC  =   -291479.9872  EHBOND  =         0.0000  RESTRAINT  =       552.4731
 EAMBER (non-restraint)  =   -311656.6474
 EKCMT  =     23190.1807  VIRIAL  =     24861.6437  VOLUME     =   1082600.8276
                                                    SURFTEN    =       -16.4319
                                                    Density    =         1.0168
 ------------------------------------------------------------------------------

 NMR restraints: Bond =    0.000   Angle =     0.000   Torsion =    14.266
===============================================================================

 NSTEP =     5000   TIME(PS) =     885.000  TEMP(K) =   310.10  PRESS =   -99.2
 Etot   =   -238069.4810  EKtot   =     72783.5078  EPtot      =   -310852.9888
 BOND   =      5232.4356  ANGLE   =     19643.6402  DIHED      =     12676.6848
 1-4 NB =      4807.8847  1-4 EEL =    -80258.8709  VDWAALS    =     17877.8121
 EELEC  =   -291371.9154  EHBOND  =         0.0000  RESTRAINT  =       539.3401
 EAMBER (non-restraint)  =   -311392.3289
 EKCMT  =     22762.0148  VIRIAL  =     25081.0735  VOLUME     =   1083140.9075
                                                    SURFTEN    =        99.6603
                                                    Density    =         1.0163
 ------------------------------------------------------------------------------

 NMR restraints: Bond =    0.000   Angle =     0.000   Torsion =    11.369
===============================================================================

 NSTEP =     6000   TIME(PS) =     887.000  TEMP(K) =   310.68  PRESS =   115.8
 Etot   =   -238457.3892  EKtot   =     72919.3750  EPtot      =   -311376.7642
 BOND   =      5226.2715  ANGLE   =     19437.8317  DIHED      =     12572.8190
 1-4 NB =      4797.5700  1-4 EEL =    -80323.7042  VDWAALS    =     18477.3676
 EELEC  =   -292099.5876  EHBOND  =         0.0000  RESTRAINT  =       534.6678
 EAMBER (non-restraint)  =   -311911.4320
 EKCMT  =     23066.3224  VIRIAL  =     20357.6414  VOLUME     =   1083499.5168
                                                    SURFTEN    =        -7.2028
                                                    Density    =         1.0160
 ------------------------------------------------------------------------------

 NMR restraints: Bond =    0.000   Angle =     0.000   Torsion =    12.231
===============================================================================

 NSTEP =     7000   TIME(PS) =     889.000  TEMP(K) =   310.44  PRESS =   -51.1
 Etot   =   -238492.8180  EKtot   =     72861.8984  EPtot      =   -311354.7164
 BOND   =      5262.9392  ANGLE   =     19538.8158  DIHED      =     12667.0023
 1-4 NB =      4810.6554  1-4 EEL =    -80409.5902  VDWAALS    =     18282.0706
 EELEC  =   -292033.4303  EHBOND  =         0.0000  RESTRAINT  =       526.8207
 EAMBER (non-restraint)  =   -311881.5372
 EKCMT  =     22879.2426  VIRIAL  =     24076.4309  VOLUME     =   1084329.0455
                                                    SURFTEN    =       -64.0172
                                                    Density    =         1.0152
 ------------------------------------------------------------------------------

 NMR restraints: Bond =    0.000   Angle =     0.000   Torsion =    12.034
===============================================================================

 NSTEP =     8000   TIME(PS) =     891.000  TEMP(K) =   309.38  PRESS =    64.5
 Etot   =   -238476.0108  EKtot   =     72614.3672  EPtot      =   -311090.3779
 BOND   =      5262.1869  ANGLE   =     19566.5103  DIHED      =     12656.2114
 1-4 NB =      4768.7116  1-4 EEL =    -80479.3413  VDWAALS    =     18289.4179
 EELEC  =   -291699.0778  EHBOND  =         0.0000  RESTRAINT  =       545.0031
 EAMBER (non-restraint)  =   -311635.3811
 EKCMT  =     22882.0950  VIRIAL  =     21372.3226  VOLUME     =   1083879.0063
                                                    SURFTEN    =       112.7926
                                                    Density    =         1.0156
 ------------------------------------------------------------------------------

 NMR restraints: Bond =    0.000   Angle =     0.000   Torsion =    12.056
===============================================================================

 NSTEP =     9000   TIME(PS) =     893.000  TEMP(K) =   309.72  PRESS =   102.9
 Etot   =   -238760.0385  EKtot   =     72693.3828  EPtot      =   -311453.4213
 BOND   =      5200.6589  ANGLE   =     19396.1013  DIHED      =     12633.1229
 1-4 NB =      4776.6591  1-4 EEL =    -80392.5922  VDWAALS    =     18260.0314
 EELEC  =   -291864.6546  EHBOND  =         0.0000  RESTRAINT  =       537.2518
 EAMBER (non-restraint)  =   -311990.6731
 EKCMT  =     22908.0956  VIRIAL  =     20503.3929  VOLUME     =   1081964.4680
                                                    SURFTEN    =        24.5853
                                                    Density    =         1.0174
 ------------------------------------------------------------------------------

 NMR restraints: Bond =    0.000   Angle =     0.000   Torsion =    14.963
===============================================================================

 NSTEP =    10000   TIME(PS) =     895.000  TEMP(K) =   309.99  PRESS =   -20.6
 Etot   =   -238494.9709  EKtot   =     72756.3672  EPtot      =   -311251.3381
 BOND   =      5297.4242  ANGLE   =     19461.7935  DIHED      =     12566.2525
 1-4 NB =      4791.3499  1-4 EEL =    -80555.4091  VDWAALS    =     18131.9342
 EELEC  =   -291508.1568  EHBOND  =         0.0000  RESTRAINT  =       563.4735
 EAMBER (non-restraint)  =   -311814.8115
 EKCMT  =     22975.3567  VIRIAL  =     23457.0173  VOLUME     =   1082758.1764
                                                    SURFTEN    =      -161.2656
                                                    Density    =         1.0167
 ------------------------------------------------------------------------------

 NMR restraints: Bond =    0.000   Angle =     0.000   Torsion =    14.477
===============================================================================

 NSTEP =    11000   TIME(PS) =     897.000  TEMP(K) =   311.37  PRESS =    82.7
 Etot   =   -237987.6850  EKtot   =     73079.7109  EPtot      =   -311067.3959
 BOND   =      5233.2943  ANGLE   =     19682.0003  DIHED      =     12700.1923
 1-4 NB =      4777.4549  1-4 EEL =    -80408.3008  VDWAALS    =     18191.0440
 EELEC  =   -291797.6846  EHBOND  =         0.0000  RESTRAINT  =       554.6037
 EAMBER (non-restraint)  =   -311621.9996
 EKCMT  =     23022.7341  VIRIAL  =     21085.9135  VOLUME     =   1084763.3207
                                                    SURFTEN    =        37.5711
                                                    Density    =         1.0148
 ------------------------------------------------------------------------------

 NMR restraints: Bond =    0.000   Angle =     0.000   Torsion =    10.980
===============================================================================

 NSTEP =    12000   TIME(PS) =     899.000  TEMP(K) =   310.85  PRESS =    14.4
 Etot   =   -238661.9109  EKtot   =     72958.0625  EPtot      =   -311619.9734
 BOND   =      5142.0152  ANGLE   =     19737.5288  DIHED      =     12616.6103
 1-4 NB =      4828.7478  1-4 EEL =    -80333.2271  VDWAALS    =     17975.7738
 EELEC  =   -292135.8847  EHBOND  =         0.0000  RESTRAINT  =       548.4625
 EAMBER (non-restraint)  =   -312168.4359
 EKCMT  =     22917.3878  VIRIAL  =     22580.3252  VOLUME     =   1083229.1584
                                                    SURFTEN    =        74.3705
                                                    Density    =         1.0162
 ------------------------------------------------------------------------------

 NMR restraints: Bond =    0.000   Angle =     0.000   Torsion =    14.686
===============================================================================

 NSTEP =    13000   TIME(PS) =     901.000  TEMP(K) =   309.14  PRESS =    59.9
 Etot   =   -238507.2375  EKtot   =     72557.6250  EPtot      =   -311064.8625
 BOND   =      5120.5973  ANGLE   =     19716.4865  DIHED      =     12683.1343
 1-4 NB =      4752.0724  1-4 EEL =    -80384.2338  VDWAALS    =     18268.1924
 EELEC  =   -291760.2790  EHBOND  =         0.0000  RESTRAINT  =       539.1675
 EAMBER (non-restraint)  =   -311604.0300
 EKCMT  =     22994.5134  VIRIAL  =     21592.2024  VOLUME     =   1084121.3720
                                                    SURFTEN    =        58.2463
                                                    Density    =         1.0154
 ------------------------------------------------------------------------------

 NMR restraints: Bond =    0.000   Angle =     0.000   Torsion =    11.802
===============================================================================

 NSTEP =    14000   TIME(PS) =     903.000  TEMP(K) =   309.15  PRESS =    88.4
 Etot   =   -238321.5199  EKtot   =     72560.0938  EPtot      =   -310881.6136
 BOND   =      5277.8254  ANGLE   =     19527.8677  DIHED      =     12563.0372
 1-4 NB =      4790.6083  1-4 EEL =    -80329.8549  VDWAALS    =     18284.2015
 EELEC  =   -291552.7970  EHBOND  =         0.0000  RESTRAINT  =       557.4982
 EAMBER (non-restraint)  =   -311439.1118
 EKCMT  =     22864.3344  VIRIAL  =     20795.1699  VOLUME     =   1083904.9573
                                                    SURFTEN    =       -12.7891
                                                    Density    =         1.0156
 ------------------------------------------------------------------------------

 NMR restraints: Bond =    0.000   Angle =     0.000   Torsion =    13.897
===============================================================================

 NSTEP =    15000   TIME(PS) =     905.000  TEMP(K) =   310.57  PRESS =    41.9
 Etot   =   -237889.4797  EKtot   =     72892.1016  EPtot      =   -310781.5813
 BOND   =      5045.2196  ANGLE   =     19677.9032  DIHED      =     12651.5033
 1-4 NB =      4822.5584  1-4 EEL =    -80397.1793  VDWAALS    =     17694.8750
 EELEC  =   -290823.6418  EHBOND  =         0.0000  RESTRAINT  =       547.1802
 EAMBER (non-restraint)  =   -311328.7615
 EKCMT  =     23202.7198  VIRIAL  =     22223.2343  VOLUME     =   1083888.5648
                                                    SURFTEN    =        29.8411
                                                    Density    =         1.0156
 ------------------------------------------------------------------------------

 NMR restraints: Bond =    0.000   Angle =     0.000   Torsion =    14.785
===============================================================================

 NSTEP =    16000   TIME(PS) =     907.000  TEMP(K) =   310.76  PRESS =   -50.4
 Etot   =   -238373.9017  EKtot   =     72937.0000  EPtot      =   -311310.9017
 BOND   =      5165.3206  ANGLE   =     19512.8276  DIHED      =     12597.3771
 1-4 NB =      4797.9007  1-4 EEL =    -80393.8854  VDWAALS    =     18004.1165
 EELEC  =   -291537.3980  EHBOND  =         0.0000  RESTRAINT  =       542.8391
 EAMBER (non-restraint)  =   -311853.7409
 EKCMT  =     23009.5240  VIRIAL  =     24187.6417  VOLUME     =   1082679.5201
                                                    SURFTEN    =       -84.5787
                                                    Density    =         1.0168
 ------------------------------------------------------------------------------

 NMR restraints: Bond =    0.000   Angle =     0.000   Torsion =    11.214
===============================================================================

 NSTEP =    17000   TIME(PS) =     909.000  TEMP(K) =   310.93  PRESS =     0.8
 Etot   =   -238245.1765  EKtot   =     72976.1406  EPtot      =   -311221.3172
 BOND   =      5193.3651  ANGLE   =     19625.1418  DIHED      =     12643.9509
 1-4 NB =      4746.2962  1-4 EEL =    -80341.6611  VDWAALS    =     18335.6445
 EELEC  =   -291985.9639  EHBOND  =         0.0000  RESTRAINT  =       561.9094
 EAMBER (non-restraint)  =   -311783.2266
 EKCMT  =     23208.0692  VIRIAL  =     23188.5864  VOLUME     =   1082104.5447
                                                    SURFTEN    =        -1.9670
                                                    Density    =         1.0173
 ------------------------------------------------------------------------------

 NMR restraints: Bond =    0.000   Angle =     0.000   Torsion =    14.740
===============================================================================

 NSTEP =    18000   TIME(PS) =     911.000  TEMP(K) =   309.97  PRESS =    -1.5
 Etot   =   -237929.9987  EKtot   =     72751.6094  EPtot      =   -310681.6081
 BOND   =      5218.1005  ANGLE   =     19678.2840  DIHED      =     12618.0696
 1-4 NB =      4755.7318  1-4 EEL =    -80384.3354  VDWAALS    =     17888.8309
 EELEC  =   -291035.1539  EHBOND  =         0.0000  RESTRAINT  =       578.8645
 EAMBER (non-restraint)  =   -311260.4726
 EKCMT  =     22913.3286  VIRIAL  =     22947.8910  VOLUME     =   1083274.8773
                                                    SURFTEN    =       -34.5654
                                                    Density    =         1.0162
 ------------------------------------------------------------------------------

 NMR restraints: Bond =    0.000   Angle =     0.000   Torsion =     9.046
===============================================================================

 NSTEP =    19000   TIME(PS) =     913.000  TEMP(K) =   308.83  PRESS =   -72.1
 Etot   =   -238370.6335  EKtot   =     72485.1797  EPtot      =   -310855.8132
 BOND   =      5236.9285  ANGLE   =     19626.3144  DIHED      =     12600.1542
 1-4 NB =      4763.8715  1-4 EEL =    -80370.1362  VDWAALS    =     17490.5562
 EELEC  =   -290760.7575  EHBOND  =         0.0000  RESTRAINT  =       557.2557
 EAMBER (non-restraint)  =   -311413.0689
 EKCMT  =     22924.3486  VIRIAL  =     24610.6242  VOLUME     =   1082490.0459
                                                    SURFTEN    =        43.2347
                                                    Density    =         1.0169
 ------------------------------------------------------------------------------

 NMR restraints: Bond =    0.000   Angle =     0.000   Torsion =    10.723
===============================================================================

 NSTEP =    20000   TIME(PS) =     915.000  TEMP(K) =   309.67  PRESS =    46.2
 Etot   =   -238476.1020  EKtot   =     72681.1094  EPtot      =   -311157.2114
 BOND   =      5191.5879  ANGLE   =     19595.3642  DIHED      =     12573.3032
 1-4 NB =      4814.7005  1-4 EEL =    -80308.4931  VDWAALS    =     18275.4770
 EELEC  =   -291829.1711  EHBOND  =         0.0000  RESTRAINT  =       530.0199
 EAMBER (non-restraint)  =   -311687.2313
 EKCMT  =     23011.0318  VIRIAL  =     21930.4916  VOLUME     =   1082604.0011
                                                    SURFTEN    =        51.3949
                                                    Density    =         1.0168
 ------------------------------------------------------------------------------

 NMR restraints: Bond =    0.000   Angle =     0.000   Torsion =    11.350
===============================================================================

 NSTEP =    21000   TIME(PS) =     917.000  TEMP(K) =   310.91  PRESS =   -57.8
 Etot   =   -237863.4323  EKtot   =     72971.3438  EPtot      =   -310834.7761
 BOND   =      5226.9979  ANGLE   =     19551.9255  DIHED      =     12610.0247
 1-4 NB =      4793.8087  1-4 EEL =    -80429.4520  VDWAALS    =     18174.7664
 EELEC  =   -291307.1236  EHBOND  =         0.0000  RESTRAINT  =       544.2763
 EAMBER (non-restraint)  =   -311379.0524
 EKCMT  =     23005.7453  VIRIAL  =     24358.0737  VOLUME     =   1083647.3665
                                                    SURFTEN    =       -18.3187
                                                    Density    =         1.0159
 ------------------------------------------------------------------------------

 NMR restraints: Bond =    0.000   Angle =     0.000   Torsion =    11.510
===============================================================================

 NSTEP =    22000   TIME(PS) =     919.000  TEMP(K) =   311.24  PRESS =    25.8
 Etot   =   -238058.6830  EKtot   =     73050.3203  EPtot      =   -311109.0033
 BOND   =      5220.1665  ANGLE   =     19744.5924  DIHED      =     12685.9113
 1-4 NB =      4816.3576  1-4 EEL =    -80313.6567  VDWAALS    =     18214.3765
 EELEC  =   -292046.0823  EHBOND  =         0.0000  RESTRAINT  =       569.3314
 EAMBER (non-restraint)  =   -311678.3347
 EKCMT  =     23109.6866  VIRIAL  =     22506.4840  VOLUME     =   1083351.2432
                                                    SURFTEN    =        12.4420
                                                    Density    =         1.0161
 ------------------------------------------------------------------------------

 NMR restraints: Bond =    0.000   Angle =     0.000   Torsion =    10.744
===============================================================================

 NSTEP =    23000   TIME(PS) =     921.000  TEMP(K) =   310.04  PRESS =   114.9
 Etot   =   -238185.6734  EKtot   =     72767.4609  EPtot      =   -310953.1343
 BOND   =      5237.5657  ANGLE   =     19544.7390  DIHED      =     12688.5554
 1-4 NB =      4779.5337  1-4 EEL =    -80241.9485  VDWAALS    =     18176.4716
 EELEC  =   -291699.6135  EHBOND  =         0.0000  RESTRAINT  =       561.5624
 EAMBER (non-restraint)  =   -311514.6967
 EKCMT  =     22982.8661  VIRIAL  =     20296.0116  VOLUME     =   1082582.2908
                                                    SURFTEN    =       137.6466
                                                    Density    =         1.0169
 ------------------------------------------------------------------------------

 NMR restraints: Bond =    0.000   Angle =     0.000   Torsion =    10.407
===============================================================================

 NSTEP =    24000   TIME(PS) =     923.000  TEMP(K) =   309.61  PRESS =    31.1
 Etot   =   -238265.9071  EKtot   =     72666.8594  EPtot      =   -310932.7664
 BOND   =      5219.0852  ANGLE   =     19575.5907  DIHED      =     12679.5801
 1-4 NB =      4806.5373  1-4 EEL =    -80276.3114  VDWAALS    =     18237.5486
 EELEC  =   -291720.0256  EHBOND  =         0.0000  RESTRAINT  =       545.2286
 EAMBER (non-restraint)  =   -311477.9951
 EKCMT  =     22903.1637  VIRIAL  =     22176.5255  VOLUME     =   1082096.2077
                                                    SURFTEN    =       -57.9743
                                                    Density    =         1.0173
 ------------------------------------------------------------------------------

 NMR restraints: Bond =    0.000   Angle =     0.000   Torsion =    15.066
===============================================================================

 NSTEP =    25000   TIME(PS) =     925.000  TEMP(K) =   310.17  PRESS =   -38.0
 Etot   =   -238412.5034  EKtot   =     72799.2969  EPtot      =   -311211.8003
 BOND   =      5259.4091  ANGLE   =     19567.8558  DIHED      =     12597.4539
 1-4 NB =      4773.3067  1-4 EEL =    -80303.3834  VDWAALS    =     18435.0044
 EELEC  =   -292123.9437  EHBOND  =         0.0000  RESTRAINT  =       582.4968
 EAMBER (non-restraint)  =   -311794.2971
 EKCMT  =     22725.7734  VIRIAL  =     23614.0704  VOLUME     =   1083469.1952
                                                    SURFTEN    =       -14.5610
                                                    Density    =         1.0160
 ------------------------------------------------------------------------------

 NMR restraints: Bond =    0.000   Angle =     0.000   Torsion =     9.476
===============================================================================

 NSTEP =    26000   TIME(PS) =     927.000  TEMP(K) =   309.04  PRESS =    74.4
 Etot   =   -238860.4579  EKtot   =     72533.4609  EPtot      =   -311393.9188
 BOND   =      5273.1526  ANGLE   =     19517.7253  DIHED      =     12647.2681
 1-4 NB =      4725.4854  1-4 EEL =    -80310.6955  VDWAALS    =     18364.2116
 EELEC  =   -292159.8729  EHBOND  =         0.0000  RESTRAINT  =       548.8066
 EAMBER (non-restraint)  =   -311942.7255
 EKCMT  =     22893.4506  VIRIAL  =     21153.3143  VOLUME     =   1083034.6146
                                                    SURFTEN    =        45.7414
                                                    Density    =         1.0164
 ------------------------------------------------------------------------------

 NMR restraints: Bond =    0.000   Angle =     0.000   Torsion =    14.118
===============================================================================

 NSTEP =    27000   TIME(PS) =     929.000  TEMP(K) =   309.08  PRESS =   -96.0
 Etot   =   -238693.8434  EKtot   =     72543.1328  EPtot      =   -311236.9762
 BOND   =      5153.7009  ANGLE   =     19468.3081  DIHED      =     12573.2320
 1-4 NB =      4784.3784  1-4 EEL =    -80320.8388  VDWAALS    =     18007.0606
 EELEC  =   -291441.6292  EHBOND  =         0.0000  RESTRAINT  =       538.8120
 EAMBER (non-restraint)  =   -311775.7881
 EKCMT  =     22890.4644  VIRIAL  =     25131.7869  VOLUME     =   1081257.0546
                                                    SURFTEN    =         5.8076
                                                    Density    =         1.0181
 ------------------------------------------------------------------------------

 NMR restraints: Bond =    0.000   Angle =     0.000   Torsion =    11.762
===============================================================================

 NSTEP =    28000   TIME(PS) =     931.000  TEMP(K) =   310.64  PRESS =   109.4
 Etot   =   -238040.3681  EKtot   =     72909.9297  EPtot      =   -310950.2978
 BOND   =      5124.6986  ANGLE   =     19588.8487  DIHED      =     12668.2969
 1-4 NB =      4769.1737  1-4 EEL =    -80310.1327  VDWAALS    =     18310.1409
 EELEC  =   -291673.5652  EHBOND  =         0.0000  RESTRAINT  =       572.2414
 EAMBER (non-restraint)  =   -311522.5392
 EKCMT  =     23104.9879  VIRIAL  =     20548.3969  VOLUME     =   1082337.0703
                                                    SURFTEN    =        65.5570
                                                    Density    =         1.0171
 ------------------------------------------------------------------------------

 NMR restraints: Bond =    0.000   Angle =     0.000   Torsion =    12.646
===============================================================================

 NSTEP =    29000   TIME(PS) =     933.000  TEMP(K) =   311.48  PRESS =   -97.5
 Etot   =   -237944.2589  EKtot   =     73105.8359  EPtot      =   -311050.0948
 BOND   =      5148.9597  ANGLE   =     19590.6773  DIHED      =     12612.5172
 1-4 NB =      4822.6559  1-4 EEL =    -80382.9684  VDWAALS    =     17920.1710
 EELEC  =   -291322.6287  EHBOND  =         0.0000  RESTRAINT  =       560.5212
 EAMBER (non-restraint)  =   -311610.6160
 EKCMT  =     22963.5242  VIRIAL  =     25242.8617  VOLUME     =   1082645.0244
                                                    SURFTEN    =       -32.1650
                                                    Density    =         1.0168
 ------------------------------------------------------------------------------

 NMR restraints: Bond =    0.000   Angle =     0.000   Torsion =    14.344
===============================================================================

 NSTEP =    30000   TIME(PS) =     935.000  TEMP(K) =   308.85  PRESS =    40.8
 Etot   =   -238491.2154  EKtot   =     72489.3281  EPtot      =   -310980.5435
 BOND   =      5076.9534  ANGLE   =     19599.2637  DIHED      =     12570.6420
 1-4 NB =      4855.8248  1-4 EEL =    -80455.5425  VDWAALS    =     18117.3941
 EELEC  =   -291287.3880  EHBOND  =         0.0000  RESTRAINT  =       542.3090
 EAMBER (non-restraint)  =   -311522.8525
 EKCMT  =     22899.2255  VIRIAL  =     21947.0404  VOLUME     =   1082092.4635
                                                    SURFTEN    =       109.5911
                                                    Density    =         1.0173
 ------------------------------------------------------------------------------

 NMR restraints: Bond =    0.000   Angle =     0.000   Torsion =    11.631
===============================================================================

 NSTEP =    31000   TIME(PS) =     937.000  TEMP(K) =   309.97  PRESS =    14.0
 Etot   =   -238468.8656  EKtot   =     72752.8438  EPtot      =   -311221.7094
 BOND   =      5226.0159  ANGLE   =     19673.3966  DIHED      =     12576.7679
 1-4 NB =      4772.0270  1-4 EEL =    -80261.8247  VDWAALS    =     18331.3570
 EELEC  =   -292088.0951  EHBOND  =         0.0000  RESTRAINT  =       548.6459
 EAMBER (non-restraint)  =   -311770.3553
 EKCMT  =     22865.8027  VIRIAL  =     22538.6311  VOLUME     =   1083868.0639
                                                    SURFTEN    =        18.2073
                                                    Density    =         1.0156
 ------------------------------------------------------------------------------

 NMR restraints: Bond =    0.000   Angle =     0.000   Torsion =    12.352
===============================================================================

 NSTEP =    32000   TIME(PS) =     939.000  TEMP(K) =   310.22  PRESS =   -11.2
 Etot   =   -238545.2379  EKtot   =     72810.3359  EPtot      =   -311355.5738
 BOND   =      5205.2157  ANGLE   =     19568.1430  DIHED      =     12649.6050
 1-4 NB =      4793.3167  1-4 EEL =    -80325.2793  VDWAALS    =     18609.7583
 EELEC  =   -292430.0962  EHBOND  =         0.0000  RESTRAINT  =       573.7629
 EAMBER (non-restraint)  =   -311929.3368
 EKCMT  =     22972.9127  VIRIAL  =     23235.8923  VOLUME     =   1082809.9554
                                                    SURFTEN    =        90.6114
                                                    Density    =         1.0166
 ------------------------------------------------------------------------------

 NMR restraints: Bond =    0.000   Angle =     0.000   Torsion =     9.598
===============================================================================

 NSTEP =    33000   TIME(PS) =     941.000  TEMP(K) =   310.85  PRESS =   -25.0
 Etot   =   -238651.8870  EKtot   =     72959.1016  EPtot      =   -311610.9886
 BOND   =      5278.6615  ANGLE   =     19357.3791  DIHED      =     12576.6269
 1-4 NB =      4790.7279  1-4 EEL =    -80345.3845  VDWAALS    =     18478.0013
 EELEC  =   -292317.7194  EHBOND  =         0.0000  RESTRAINT  =       570.7186
 EAMBER (non-restraint)  =   -312181.7071
 EKCMT  =     23030.1045  VIRIAL  =     23614.3149  VOLUME     =   1083162.6609
                                                    SURFTEN    =      -125.9429
                                                    Density    =         1.0163
 ------------------------------------------------------------------------------

 NMR restraints: Bond =    0.000   Angle =     0.000   Torsion =    12.759
===============================================================================

 NSTEP =    34000   TIME(PS) =     943.000  TEMP(K) =   310.88  PRESS =   -14.2
 Etot   =   -238416.9025  EKtot   =     72964.3750  EPtot      =   -311381.2775
 BOND   =      5250.2610  ANGLE   =     19624.4465  DIHED      =     12698.6996
 1-4 NB =      4813.2240  1-4 EEL =    -80405.1043  VDWAALS    =     18151.5487
 EELEC  =   -292096.4134  EHBOND  =         0.0000  RESTRAINT  =       582.0604
 EAMBER (non-restraint)  =   -311963.3379
 EKCMT  =     22878.0769  VIRIAL  =     23209.5495  VOLUME     =   1082157.5898
                                                    SURFTEN    =        55.0641
                                                    Density    =         1.0173
 ------------------------------------------------------------------------------

 NMR restraints: Bond =    0.000   Angle =     0.000   Torsion =    13.376
===============================================================================

 NSTEP =    35000   TIME(PS) =     945.000  TEMP(K) =   310.48  PRESS =  -124.1
 Etot   =   -238277.5430  EKtot   =     72871.7891  EPtot      =   -311149.3321
 BOND   =      5334.6877  ANGLE   =     19534.9726  DIHED      =     12515.8848
 1-4 NB =      4751.7551  1-4 EEL =    -80322.1596  VDWAALS    =     17933.9152
 EELEC  =   -291461.0140  EHBOND  =         0.0000  RESTRAINT  =       562.6261
 EAMBER (non-restraint)  =   -311711.9581
 EKCMT  =     23120.9245  VIRIAL  =     26023.6589  VOLUME     =   1083400.8792
                                                    SURFTEN    =       -61.0801
                                                    Density    =         1.0161
 ------------------------------------------------------------------------------

 NMR restraints: Bond =    0.000   Angle =     0.000   Torsion =    12.431
===============================================================================

 NSTEP =    36000   TIME(PS) =     947.000  TEMP(K) =   308.97  PRESS =    10.7
 Etot   =   -238680.4273  EKtot   =     72517.0234  EPtot      =   -311197.4507
 BOND   =      5133.7129  ANGLE   =     19687.2960  DIHED      =     12566.3211
 1-4 NB =      4785.1145  1-4 EEL =    -80275.6543  VDWAALS    =     18125.1384
 EELEC  =   -291795.6534  EHBOND  =         0.0000  RESTRAINT  =       576.2742
 EAMBER (non-restraint)  =   -311773.7249
 EKCMT  =     22886.4113  VIRIAL  =     22636.9165  VOLUME     =   1082344.8644
                                                    SURFTEN    =       -59.9971
                                                    Density    =         1.0171
 ------------------------------------------------------------------------------

 NMR restraints: Bond =    0.000   Angle =     0.000   Torsion =    13.464
===============================================================================

 NSTEP =    37000   TIME(PS) =     949.000  TEMP(K) =   309.43  PRESS =    25.6
 Etot   =   -238848.4400  EKtot   =     72625.7734  EPtot      =   -311474.2135
 BOND   =      5243.1801  ANGLE   =     19536.0328  DIHED      =     12605.2662
 1-4 NB =      4767.2129  1-4 EEL =    -80304.8649  VDWAALS    =     18309.2787
 EELEC  =   -292189.8985  EHBOND  =         0.0000  RESTRAINT  =       559.5791
 EAMBER (non-restraint)  =   -312033.7926
 EKCMT  =     22877.6575  VIRIAL  =     22278.9773  VOLUME     =   1081562.5200
                                                    SURFTEN    =       -60.0274
                                                    Density    =         1.0178
 ------------------------------------------------------------------------------

 NMR restraints: Bond =    0.000   Angle =     0.000   Torsion =    14.842
===============================================================================

 NSTEP =    38000   TIME(PS) =     951.000  TEMP(K) =   310.92  PRESS =   120.6
 Etot   =   -238173.8517  EKtot   =     72974.5938  EPtot      =   -311148.4454
 BOND   =      5218.5517  ANGLE   =     19619.6458  DIHED      =     12652.6055
 1-4 NB =      4747.1430  1-4 EEL =    -80290.5333  VDWAALS    =     18466.3896
 EELEC  =   -292126.6374  EHBOND  =         0.0000  RESTRAINT  =       564.3896
 EAMBER (non-restraint)  =   -311712.8351
 EKCMT  =     22899.0719  VIRIAL  =     20082.6158  VOLUME     =   1081432.1629
                                                    SURFTEN    =        71.1281
                                                    Density    =         1.0179
 ------------------------------------------------------------------------------

 NMR restraints: Bond =    0.000   Angle =     0.000   Torsion =     9.999
===============================================================================

 NSTEP =    39000   TIME(PS) =     953.000  TEMP(K) =   310.68  PRESS =  -118.9
 Etot   =   -238638.1049  EKtot   =     72918.3438  EPtot      =   -311556.4486
 BOND   =      5305.5208  ANGLE   =     19643.9520  DIHED      =     12627.7389
 1-4 NB =      4754.4717  1-4 EEL =    -80365.6543  VDWAALS    =     18305.3256
 EELEC  =   -292384.4521  EHBOND  =         0.0000  RESTRAINT  =       556.6488
 EAMBER (non-restraint)  =   -312113.0974
 EKCMT  =     23074.0257  VIRIAL  =     25849.9520  VOLUME     =   1080906.5955
                                                    SURFTEN    =      -212.4761
                                                    Density    =         1.0184
 ------------------------------------------------------------------------------

 NMR restraints: Bond =    0.000   Angle =     0.000   Torsion =    15.160
===============================================================================

 NSTEP =    40000   TIME(PS) =     955.000  TEMP(K) =   309.87  PRESS =   -28.5
 Etot   =   -238626.1795  EKtot   =     72728.8516  EPtot      =   -311355.0311
 BOND   =      5177.9206  ANGLE   =     19557.7193  DIHED      =     12646.1963
 1-4 NB =      4790.7702  1-4 EEL =    -80405.8872  VDWAALS    =     17958.3881
 EELEC  =   -291639.6313  EHBOND  =         0.0000  RESTRAINT  =       559.4929
 EAMBER (non-restraint)  =   -311914.5240
 EKCMT  =     22827.3400  VIRIAL  =     23492.5022  VOLUME     =   1081236.9976
                                                    SURFTEN    =       -49.7975
                                                    Density    =         1.0181
 ------------------------------------------------------------------------------

 NMR restraints: Bond =    0.000   Angle =     0.000   Torsion =    14.040
===============================================================================

 NSTEP =    41000   TIME(PS) =     957.000  TEMP(K) =   309.70  PRESS =    -3.5
 Etot   =   -238251.1072  EKtot   =     72687.5938  EPtot      =   -310938.7009
 BOND   =      5157.3368  ANGLE   =     19667.2359  DIHED      =     12737.6623
 1-4 NB =      4809.3122  1-4 EEL =    -80364.1616  VDWAALS    =     17909.3194
 EELEC  =   -291441.9317  EHBOND  =         0.0000  RESTRAINT  =       586.5258
 EAMBER (non-restraint)  =   -311525.2267
 EKCMT  =     22977.2299  VIRIAL  =     23058.7734  VOLUME     =   1082297.2289
                                                    SURFTEN    =       264.2558
                                                    Density    =         1.0171
 ------------------------------------------------------------------------------

 NMR restraints: Bond =    0.000   Angle =     0.000   Torsion =    13.542
===============================================================================

 NSTEP =    42000   TIME(PS) =     959.000  TEMP(K) =   309.51  PRESS =  -138.9
 Etot   =   -238837.2168  EKtot   =     72642.9062  EPtot      =   -311480.1230
 BOND   =      5238.6935  ANGLE   =     19543.7802  DIHED      =     12644.0017
 1-4 NB =      4752.7702  1-4 EEL =    -80334.6730  VDWAALS    =     18096.2786
 EELEC  =   -292011.8837  EHBOND  =         0.0000  RESTRAINT  =       590.9096
 EAMBER (non-restraint)  =   -312071.0326
 EKCMT  =     22973.9433  VIRIAL  =     26222.2121  VOLUME     =   1083262.9920
                                                    SURFTEN    =        59.8338
                                                    Density    =         1.0162
 ------------------------------------------------------------------------------

 NMR restraints: Bond =    0.000   Angle =     0.000   Torsion =    13.246
===============================================================================

 NSTEP =    43000   TIME(PS) =     961.000  TEMP(K) =   309.02  PRESS =    25.4
 Etot   =   -239053.9155  EKtot   =     72529.3516  EPtot      =   -311583.2670
 BOND   =      5223.7378  ANGLE   =     19615.7484  DIHED      =     12649.7488
 1-4 NB =      4767.2332  1-4 EEL =    -80299.9567  VDWAALS    =     18430.6671
 EELEC  =   -292541.5361  EHBOND  =         0.0000  RESTRAINT  =       571.0905
 EAMBER (non-restraint)  =   -312154.3575
 EKCMT  =     22769.7992  VIRIAL  =     22175.3997  VOLUME     =   1082670.5305
                                                    SURFTEN    =        40.9494
                                                    Density    =         1.0168
 ------------------------------------------------------------------------------

 NMR restraints: Bond =    0.000   Angle =     0.000   Torsion =    12.232
===============================================================================

 NSTEP =    44000   TIME(PS) =     963.000  TEMP(K) =   309.29  PRESS =    10.7
 Etot   =   -238938.5826  EKtot   =     72593.3438  EPtot      =   -311531.9264
 BOND   =      5190.1630  ANGLE   =     19530.3294  DIHED      =     12708.5244
 1-4 NB =      4787.8501  1-4 EEL =    -80293.6016  VDWAALS    =     18199.8302
 EELEC  =   -292248.4762  EHBOND  =         0.0000  RESTRAINT  =       593.4544
 EAMBER (non-restraint)  =   -312125.3807
 EKCMT  =     22821.7894  VIRIAL  =     22571.4849  VOLUME     =   1082529.8402
                                                    SURFTEN    =      -110.4039
                                                    Density    =         1.0169
 ------------------------------------------------------------------------------

 NMR restraints: Bond =    0.000   Angle =     0.000   Torsion =    15.510
===============================================================================

 NSTEP =    45000   TIME(PS) =     965.000  TEMP(K) =   309.20  PRESS =  -129.6
 Etot   =   -238835.3857  EKtot   =     72572.0625  EPtot      =   -311407.4482
 BOND   =      5225.6111  ANGLE   =     19618.6129  DIHED      =     12604.3821
 1-4 NB =      4764.5601  1-4 EEL =    -80310.0897  VDWAALS    =     18070.7951
 EELEC  =   -291970.2381  EHBOND  =         0.0000  RESTRAINT  =       588.9181
 EAMBER (non-restraint)  =   -311996.3663
 EKCMT  =     22787.4754  VIRIAL  =     25817.7951  VOLUME     =   1082549.2618
                                                    SURFTEN    =      -219.8524
                                                    Density    =         1.0169
 ------------------------------------------------------------------------------

 NMR restraints: Bond =    0.000   Angle =     0.000   Torsion =    11.639
===============================================================================

 NSTEP =    46000   TIME(PS) =     967.000  TEMP(K) =   311.48  PRESS =  -222.1
 Etot   =   -238205.5710  EKtot   =     73106.7109  EPtot      =   -311312.2819
 BOND   =      5254.7964  ANGLE   =     19469.0638  DIHED      =     12641.8605
 1-4 NB =      4812.7566  1-4 EEL =    -80353.6772  VDWAALS    =     17555.0408
 EELEC  =   -291258.6148  EHBOND  =         0.0000  RESTRAINT  =       566.4920
 EAMBER (non-restraint)  =   -311878.7739
 EKCMT  =     23114.3975  VIRIAL  =     28309.6708  VOLUME     =   1083507.2422
                                                    SURFTEN    =       -37.0063
                                                    Density    =         1.0160
 ------------------------------------------------------------------------------

 NMR restraints: Bond =    0.000   Angle =     0.000   Torsion =    11.483
===============================================================================

 NSTEP =    47000   TIME(PS) =     969.000  TEMP(K) =   309.53  PRESS =    83.3
 Etot   =   -238207.7010  EKtot   =     72648.6094  EPtot      =   -310856.3104
 BOND   =      5236.6593  ANGLE   =     19832.8475  DIHED      =     12655.9004
 1-4 NB =      4782.7206  1-4 EEL =    -80446.2749  VDWAALS    =     18406.7615
 EELEC  =   -291896.2428  EHBOND  =         0.0000  RESTRAINT  =       571.3179
 EAMBER (non-restraint)  =   -311427.6283
 EKCMT  =     22936.4705  VIRIAL  =     20987.4584  VOLUME     =   1083211.1402
                                                    SURFTEN    =         5.6859
                                                    Density    =         1.0163
 ------------------------------------------------------------------------------

 NMR restraints: Bond =    0.000   Angle =     0.000   Torsion =    16.280
===============================================================================

 NSTEP =    48000   TIME(PS) =     971.000  TEMP(K) =   308.64  PRESS =   -66.6
 Etot   =   -239047.1896  EKtot   =     72439.2656  EPtot      =   -311486.4552
 BOND   =      5271.8379  ANGLE   =     19652.1618  DIHED      =     12671.6600
 1-4 NB =      4791.2960  1-4 EEL =    -80349.5123  VDWAALS    =     17949.2150
 EELEC  =   -292030.0597  EHBOND  =         0.0000  RESTRAINT  =       556.9461
 EAMBER (non-restraint)  =   -312043.4013
 EKCMT  =     22922.7892  VIRIAL  =     24479.4828  VOLUME     =   1082123.2249
                                                    SURFTEN    =        96.5471
                                                    Density    =         1.0173
 ------------------------------------------------------------------------------

 NMR restraints: Bond =    0.000   Angle =     0.000   Torsion =    12.200
===============================================================================

 NSTEP =    49000   TIME(PS) =     973.000  TEMP(K) =   310.21  PRESS =    24.3
 Etot   =   -238337.7608  EKtot   =     72808.3438  EPtot      =   -311146.1046
 BOND   =      5160.8748  ANGLE   =     19633.9600  DIHED      =     12618.1713
 1-4 NB =      4750.9167  1-4 EEL =    -80324.5723  VDWAALS    =     18209.1364
 EELEC  =   -291768.0317  EHBOND  =         0.0000  RESTRAINT  =       573.4402
 EAMBER (non-restraint)  =   -311719.5448
 EKCMT  =     22922.1824  VIRIAL  =     22353.7125  VOLUME     =   1081481.4305
                                                    SURFTEN    =       -59.5460
                                                    Density    =         1.0179
 ------------------------------------------------------------------------------

 NMR restraints: Bond =    0.000   Angle =     0.000   Torsion =    11.770
===============================================================================

 NSTEP =    50000   TIME(PS) =     975.000  TEMP(K) =   310.67  PRESS =     3.2
 Etot   =   -238287.9336  EKtot   =     72915.3984  EPtot      =   -311203.3321
 BOND   =      5243.3063  ANGLE   =     19679.4873  DIHED      =     12699.9019
 1-4 NB =      4747.9518  1-4 EEL =    -80398.4794  VDWAALS    =     18250.4518
 EELEC  =   -292002.2991  EHBOND  =         0.0000  RESTRAINT  =       576.3475
 EAMBER (non-restraint)  =   -311779.6795
 EKCMT  =     22976.1399  VIRIAL  =     22900.5074  VOLUME     =   1082763.3768
                                                    SURFTEN    =       -73.6281
                                                    Density    =         1.0167
 ------------------------------------------------------------------------------

 NMR restraints: Bond =    0.000   Angle =     0.000   Torsion =    12.354
===============================================================================

 NSTEP =    51000   TIME(PS) =     977.000  TEMP(K) =   310.31  PRESS =   -63.2
 Etot   =   -238398.8001  EKtot   =     72831.3125  EPtot      =   -311230.1126
 BOND   =      5336.2047  ANGLE   =     19660.1678  DIHED      =     12632.9766
 1-4 NB =      4770.8091  1-4 EEL =    -80213.8050  VDWAALS    =     17886.4976
 EELEC  =   -291871.0533  EHBOND  =         0.0000  RESTRAINT  =       568.0898
 EAMBER (non-restraint)  =   -311798.2024
 EKCMT  =     23015.3661  VIRIAL  =     24491.8130  VOLUME     =   1081955.6793
                                                    SURFTEN    =       -21.4051
                                                    Density    =         1.0174
 ------------------------------------------------------------------------------

 NMR restraints: Bond =    0.000   Angle =     0.000   Torsion =    13.506
===============================================================================

 NSTEP =    52000   TIME(PS) =     979.000  TEMP(K) =   309.79  PRESS =    24.1
 Etot   =   -238333.9356  EKtot   =     72709.1172  EPtot      =   -311043.0528
 BOND   =      5313.2501  ANGLE   =     19502.8465  DIHED      =     12632.0932
 1-4 NB =      4796.0101  1-4 EEL =    -80412.3421  VDWAALS    =     18245.8211
 EELEC  =   -291705.6690  EHBOND  =         0.0000  RESTRAINT  =       584.9374
 EAMBER (non-restraint)  =   -311627.9902
 EKCMT  =     23020.7616  VIRIAL  =     22456.3317  VOLUME     =   1083740.4880
                                                    SURFTEN    =        46.7059
                                                    Density    =         1.0158
 ------------------------------------------------------------------------------

 NMR restraints: Bond =    0.000   Angle =     0.000   Torsion =    12.421
===============================================================================

 NSTEP =    53000   TIME(PS) =     981.000  TEMP(K) =   310.00  PRESS =   124.3
 Etot   =   -238601.5485  EKtot   =     72758.4531  EPtot      =   -311360.0016
 BOND   =      5220.4605  ANGLE   =     19505.5315  DIHED      =     12679.2449
 1-4 NB =      4773.3873  1-4 EEL =    -80353.5012  VDWAALS    =     18416.0632
 EELEC  =   -292170.9400  EHBOND  =         0.0000  RESTRAINT  =       569.7521
 EAMBER (non-restraint)  =   -311929.7537
 EKCMT  =     22827.6901  VIRIAL  =     19921.6145  VOLUME     =   1082848.1643
                                                    SURFTEN    =       -17.9754
                                                    Density    =         1.0166
 ------------------------------------------------------------------------------

 NMR restraints: Bond =    0.000   Angle =     0.000   Torsion =    12.985
===============================================================================

 NSTEP =    54000   TIME(PS) =     983.000  TEMP(K) =   310.29  PRESS =   216.4
 Etot   =   -238080.0467  EKtot   =     72827.3516  EPtot      =   -310907.3983
 BOND   =      5331.0610  ANGLE   =     19454.5198  DIHED      =     12668.3598
 1-4 NB =      4802.6379  1-4 EEL =    -80399.9085  VDWAALS    =     18510.7658
 EELEC  =   -291837.5024  EHBOND  =         0.0000  RESTRAINT  =       562.6684
 EAMBER (non-restraint)  =   -311470.0667
 EKCMT  =     22993.7989  VIRIAL  =     17932.9385  VOLUME     =   1083210.8178
                                                    SURFTEN    =        39.0289
                                                    Density    =         1.0163
 ------------------------------------------------------------------------------

 NMR restraints: Bond =    0.000   Angle =     0.000   Torsion =    10.157
===============================================================================

 NSTEP =    55000   TIME(PS) =     985.000  TEMP(K) =   309.64  PRESS =  -116.2
 Etot   =   -237790.8762  EKtot   =     72674.1172  EPtot      =   -310464.9934
 BOND   =      5275.8543  ANGLE   =     19529.2962  DIHED      =     12719.2719
 1-4 NB =      4780.8641  1-4 EEL =    -80502.9743  VDWAALS    =     17581.1708
 EELEC  =   -290408.5972  EHBOND  =         0.0000  RESTRAINT  =       560.1207
 EAMBER (non-restraint)  =   -311025.1141
 EKCMT  =     22884.0130  VIRIAL  =     25602.6298  VOLUME     =   1083327.3784
                                                    SURFTEN    =       -20.8741
                                                    Density    =         1.0162
 ------------------------------------------------------------------------------

 NMR restraints: Bond =    0.000   Angle =     0.000   Torsion =    15.799
===============================================================================

 NSTEP =    56000   TIME(PS) =     987.000  TEMP(K) =   309.10  PRESS =   -44.1
 Etot   =   -238715.3608  EKtot   =     72546.5469  EPtot      =   -311261.9077
 BOND   =      5212.4776  ANGLE   =     19495.1998  DIHED      =     12626.7157
 1-4 NB =      4751.4467  1-4 EEL =    -80398.8390  VDWAALS    =     17929.8899
 EELEC  =   -291456.5485  EHBOND  =         0.0000  RESTRAINT  =       577.7501
 EAMBER (non-restraint)  =   -311839.6578
 EKCMT  =     22928.8117  VIRIAL  =     23960.9066  VOLUME     =   1082915.2166
                                                    SURFTEN    =        47.8377
                                                    Density    =         1.0165
 ------------------------------------------------------------------------------

 NMR restraints: Bond =    0.000   Angle =     0.000   Torsion =    15.707
===============================================================================

 NSTEP =    57000   TIME(PS) =     989.000  TEMP(K) =   308.40  PRESS =   -53.7
 Etot   =   -238995.3424  EKtot   =     72382.3672  EPtot      =   -311377.7096
 BOND   =      5236.2527  ANGLE   =     19650.4396  DIHED      =     12647.9658
 1-4 NB =      4781.3327  1-4 EEL =    -80414.7494  VDWAALS    =     18193.6110
 EELEC  =   -292045.5333  EHBOND  =         0.0000  RESTRAINT  =       572.9713
 EAMBER (non-restraint)  =   -311950.6809
 EKCMT  =     22857.7442  VIRIAL  =     24112.6438  VOLUME     =   1082637.5208
                                                    SURFTEN    =        -5.1805
                                                    Density    =         1.0168
 ------------------------------------------------------------------------------

 NMR restraints: Bond =    0.000   Angle =     0.000   Torsion =    12.820
===============================================================================

 NSTEP =    58000   TIME(PS) =     991.000  TEMP(K) =   310.19  PRESS =   -44.3
 Etot   =   -238723.9457  EKtot   =     72803.3906  EPtot      =   -311527.3363
 BOND   =      5218.3333  ANGLE   =     19624.8211  DIHED      =     12666.5714
 1-4 NB =      4756.7728  1-4 EEL =    -80413.0022  VDWAALS    =     18400.5962
 EELEC  =   -292356.8989  EHBOND  =         0.0000  RESTRAINT  =       575.4699
 EAMBER (non-restraint)  =   -312102.8062
 EKCMT  =     22817.5853  VIRIAL  =     23851.4925  VOLUME     =   1082118.6083
                                                    SURFTEN    =       -69.6453
                                                    Density    =         1.0173
 ------------------------------------------------------------------------------

 NMR restraints: Bond =    0.000   Angle =     0.000   Torsion =    10.348
===============================================================================

 NSTEP =    59000   TIME(PS) =     993.000  TEMP(K) =   308.89  PRESS =    39.4
 Etot   =   -238599.5102  EKtot   =     72497.3125  EPtot      =   -311096.8227
 BOND   =      5229.8747  ANGLE   =     19687.8853  DIHED      =     12617.8416
 1-4 NB =      4741.0657  1-4 EEL =    -80357.3130  VDWAALS    =     18185.1511
 EELEC  =   -291775.7486  EHBOND  =         0.0000  RESTRAINT  =       574.4205
 EAMBER (non-restraint)  =   -311671.2432
 EKCMT  =     22916.7217  VIRIAL  =     21995.9671  VOLUME     =   1082791.9446
                                                    SURFTEN    =       -68.0986
                                                    Density    =         1.0167
 ------------------------------------------------------------------------------

 NMR restraints: Bond =    0.000   Angle =     0.000   Torsion =    12.565
===============================================================================

 NSTEP =    60000   TIME(PS) =     995.000  TEMP(K) =   310.11  PRESS =    50.9
 Etot   =   -238084.9442  EKtot   =     72785.3594  EPtot      =   -310870.3036
 BOND   =      5185.6240  ANGLE   =     19729.1511  DIHED      =     12653.7876
 1-4 NB =      4757.4860  1-4 EEL =    -80362.6721  VDWAALS    =     18082.8620
 EELEC  =   -291490.1617  EHBOND  =         0.0000  RESTRAINT  =       573.6195
 EAMBER (non-restraint)  =   -311443.9231
 EKCMT  =     22951.8375  VIRIAL  =     21761.3533  VOLUME     =   1082564.3431
                                                    SURFTEN    =      -107.6717
                                                    Density    =         1.0169
 ------------------------------------------------------------------------------

 NMR restraints: Bond =    0.000   Angle =     0.000   Torsion =    15.601
===============================================================================

 NSTEP =    61000   TIME(PS) =     997.000  TEMP(K) =   310.46  PRESS =   -44.0
 Etot   =   -238758.3664  EKtot   =     72866.9766  EPtot      =   -311625.3430
 BOND   =      5197.8143  ANGLE   =     19261.0431  DIHED      =     12576.3451
 1-4 NB =      4798.1506  1-4 EEL =    -80212.3405  VDWAALS    =     18209.1486
 EELEC  =   -292039.9844  EHBOND  =         0.0000  RESTRAINT  =       584.4802
 EAMBER (non-restraint)  =   -312209.8231
 EKCMT  =     23068.9493  VIRIAL  =     24096.0339  VOLUME     =   1081150.0431
                                                    SURFTEN    =      -117.2719
                                                    Density    =         1.0182
 ------------------------------------------------------------------------------

 NMR restraints: Bond =    0.000   Angle =     0.000   Torsion =    12.286
===============================================================================

 NSTEP =    62000   TIME(PS) =     999.000  TEMP(K) =   311.17  PRESS =   -79.4
 Etot   =   -238711.2944  EKtot   =     73032.4297  EPtot      =   -311743.7241
 BOND   =      5144.3339  ANGLE   =     19609.7428  DIHED      =     12668.2909
 1-4 NB =      4864.1881  1-4 EEL =    -80344.1319  VDWAALS    =     18477.6142
 EELEC  =   -292724.7951  EHBOND  =         0.0000  RESTRAINT  =       561.0330
 EAMBER (non-restraint)  =   -312304.7571
 EKCMT  =     23082.6481  VIRIAL  =     24936.3580  VOLUME     =   1081592.6724
                                                    SURFTEN    =        32.5837
                                                    Density    =         1.0178
 ------------------------------------------------------------------------------

 NMR restraints: Bond =    0.000   Angle =     0.000   Torsion =     9.883
===============================================================================

 NSTEP =    63000   TIME(PS) =    1001.000  TEMP(K) =   309.43  PRESS =    76.6
 Etot   =   -238669.6740  EKtot   =     72625.4141  EPtot      =   -311295.0881
 BOND   =      5230.3731  ANGLE   =     19559.6946  DIHED      =     12628.9186
 1-4 NB =      4819.4282  1-4 EEL =    -80253.9659  VDWAALS    =     18190.3132
 EELEC  =   -292059.0473  EHBOND  =         0.0000  RESTRAINT  =       589.1973
 EAMBER (non-restraint)  =   -311884.2854
 EKCMT  =     22986.7700  VIRIAL  =     21197.7294  VOLUME     =   1081154.4817
                                                    SURFTEN    =        50.5388
                                                    Density    =         1.0182
 ------------------------------------------------------------------------------

 NMR restraints: Bond =    0.000   Angle =     0.000   Torsion =    14.306
===============================================================================

 NSTEP =    64000   TIME(PS) =    1003.000  TEMP(K) =   307.99  PRESS =   122.6
 Etot   =   -238985.3002  EKtot   =     72287.5781  EPtot      =   -311272.8784
 BOND   =      5282.2676  ANGLE   =     19477.7970  DIHED      =     12652.3727
 1-4 NB =      4768.1163  1-4 EEL =    -80328.0920  VDWAALS    =     18223.8386
 EELEC  =   -291945.8358  EHBOND  =         0.0000  RESTRAINT  =       596.6574
 EAMBER (non-restraint)  =   -311869.5357
 EKCMT  =     22739.1148  VIRIAL  =     19879.9287  VOLUME     =   1080220.4693
                                                    SURFTEN    =        52.4981
                                                    Density    =         1.0191
 ------------------------------------------------------------------------------

 NMR restraints: Bond =    0.000   Angle =     0.000   Torsion =    13.986
===============================================================================

 NSTEP =    65000   TIME(PS) =    1005.000  TEMP(K) =   309.57  PRESS =   -34.4
 Etot   =   -239082.2863  EKtot   =     72658.0312  EPtot      =   -311740.3176
 BOND   =      5198.4220  ANGLE   =     19597.8683  DIHED      =     12635.8714
 1-4 NB =      4756.1980  1-4 EEL =    -80355.2407  VDWAALS    =     17787.5473
 EELEC  =   -291932.8998  EHBOND  =         0.0000  RESTRAINT  =       571.9158
 EAMBER (non-restraint)  =   -312312.2334
 EKCMT  =     22883.9536  VIRIAL  =     23686.3766  VOLUME     =   1080344.4383
                                                    SURFTEN    =        44.3187
                                                    Density    =         1.0190
 ------------------------------------------------------------------------------

 NMR restraints: Bond =    0.000   Angle =     0.000   Torsion =    13.866
===============================================================================

 NSTEP =    66000   TIME(PS) =    1007.000  TEMP(K) =   310.95  PRESS =   -28.4
 Etot   =   -238194.2057  EKtot   =     72981.5859  EPtot      =   -311175.7917
 BOND   =      5266.9027  ANGLE   =     19631.7268  DIHED      =     12610.5059
 1-4 NB =      4760.9758  1-4 EEL =    -80343.0381  VDWAALS    =     18062.6185
 EELEC  =   -291732.3343  EHBOND  =         0.0000  RESTRAINT  =       566.8510
 EAMBER (non-restraint)  =   -311742.6427
 EKCMT  =     22955.0855  VIRIAL  =     23617.3228  VOLUME     =   1081353.0544
                                                    SURFTEN    =       -10.1718
                                                    Density    =         1.0180
 ------------------------------------------------------------------------------

 NMR restraints: Bond =    0.000   Angle =     0.000   Torsion =    14.782
===============================================================================

 NSTEP =    67000   TIME(PS) =    1009.000  TEMP(K) =   311.71  PRESS =   -58.2
 Etot   =   -237852.2844  EKtot   =     73159.7812  EPtot      =   -311012.0656
 BOND   =      5207.1241  ANGLE   =     19605.7423  DIHED      =     12626.4166
 1-4 NB =      4803.9268  1-4 EEL =    -80404.7060  VDWAALS    =     17569.6506
 EELEC  =   -290998.1807  EHBOND  =         0.0000  RESTRAINT  =       577.9607
 EAMBER (non-restraint)  =   -311590.0263
 EKCMT  =     22938.8246  VIRIAL  =     24297.2125  VOLUME     =   1081728.9926
                                                    SURFTEN    =       -56.0354
                                                    Density    =         1.0177
 ------------------------------------------------------------------------------

 NMR restraints: Bond =    0.000   Angle =     0.000   Torsion =    14.452
===============================================================================

 NSTEP =    68000   TIME(PS) =    1011.000  TEMP(K) =   309.21  PRESS =    77.5
 Etot   =   -238910.6270  EKtot   =     72573.1641  EPtot      =   -311483.7911
 BOND   =      5245.0988  ANGLE   =     19304.8366  DIHED      =     12645.5078
 1-4 NB =      4803.9007  1-4 EEL =    -80283.8459  VDWAALS    =     18707.6922
 EELEC  =   -292503.4280  EHBOND  =         0.0000  RESTRAINT  =       596.4467
 EAMBER (non-restraint)  =   -312080.2378
 EKCMT  =     22743.4753  VIRIAL  =     20932.8760  VOLUME     =   1081936.9639
                                                    SURFTEN    =         6.3220
                                                    Density    =         1.0175
 ------------------------------------------------------------------------------

 NMR restraints: Bond =    0.000   Angle =     0.000   Torsion =    15.664
===============================================================================

 NSTEP =    69000   TIME(PS) =    1013.000  TEMP(K) =   310.13  PRESS =    59.3
 Etot   =   -238588.6620  EKtot   =     72788.9375  EPtot      =   -311377.5995
 BOND   =      5159.6542  ANGLE   =     19568.6925  DIHED      =     12562.5120
 1-4 NB =      4788.8825  1-4 EEL =    -80368.8427  VDWAALS    =     18264.7486
 EELEC  =   -291928.6628  EHBOND  =         0.0000  RESTRAINT  =       575.4162
 EAMBER (non-restraint)  =   -311953.0157
 EKCMT  =     23020.5556  VIRIAL  =     21636.8353  VOLUME     =   1080407.6604
                                                    SURFTEN    =       -85.8226
                                                    Density    =         1.0189
 ------------------------------------------------------------------------------

 NMR restraints: Bond =    0.000   Angle =     0.000   Torsion =    14.652
===============================================================================

 NSTEP =    70000   TIME(PS) =    1015.000  TEMP(K) =   310.85  PRESS =  -122.7
 Etot   =   -238095.6250  EKtot   =     72957.6250  EPtot      =   -311053.2500
 BOND   =      5289.6258  ANGLE   =     19551.3237  DIHED      =     12574.4486
 1-4 NB =      4809.0949  1-4 EEL =    -80342.0479  VDWAALS    =     17980.5294
 EELEC  =   -291505.3561  EHBOND  =         0.0000  RESTRAINT  =       589.1315
 EAMBER (non-restraint)  =   -311642.3815
 EKCMT  =     23101.5186  VIRIAL  =     25968.6952  VOLUME     =   1082294.2393
                                                    SURFTEN    =      -112.0461
                                                    Density    =         1.0171
 ------------------------------------------------------------------------------

 NMR restraints: Bond =    0.000   Angle =     0.000   Torsion =    13.597
===============================================================================

 NSTEP =    71000   TIME(PS) =    1017.000  TEMP(K) =   308.74  PRESS =   -16.3
 Etot   =   -238636.2838  EKtot   =     72462.2812  EPtot      =   -311098.5650
 BOND   =      5274.2932  ANGLE   =     19509.3600  DIHED      =     12671.6985
 1-4 NB =      4778.3692  1-4 EEL =    -80359.7047  VDWAALS    =     18252.8932
 EELEC  =   -291773.5462  EHBOND  =         0.0000  RESTRAINT  =       548.0718
 EAMBER (non-restraint)  =   -311646.6368
 EKCMT  =     22945.0153  VIRIAL  =     23326.3157  VOLUME     =   1083137.5603
                                                    SURFTEN    =       -68.5138
                                                    Density    =         1.0163
 ------------------------------------------------------------------------------

 NMR restraints: Bond =    0.000   Angle =     0.000   Torsion =     8.662
===============================================================================

 NSTEP =    72000   TIME(PS) =    1019.000  TEMP(K) =   310.16  PRESS =    -4.9
 Etot   =   -238579.0053  EKtot   =     72797.1406  EPtot      =   -311376.1460
 BOND   =      5152.5719  ANGLE   =     19558.2625  DIHED      =     12616.2550
 1-4 NB =      4761.1030  1-4 EEL =    -80216.1685  VDWAALS    =     18151.3018
 EELEC  =   -291983.8324  EHBOND  =         0.0000  RESTRAINT  =       584.3608
 EAMBER (non-restraint)  =   -311960.5068
 EKCMT  =     23076.0267  VIRIAL  =     23191.0679  VOLUME     =   1082457.9918
                                                    SURFTEN    =       -92.9432
                                                    Density    =         1.0170
 ------------------------------------------------------------------------------

 NMR restraints: Bond =    0.000   Angle =     0.000   Torsion =    15.289
===============================================================================

 NSTEP =    73000   TIME(PS) =    1021.000  TEMP(K) =   308.51  PRESS =   -37.5
 Etot   =   -239024.0037  EKtot   =     72409.3828  EPtot      =   -311433.3866
 BOND   =      5184.9768  ANGLE   =     19571.8505  DIHED      =     12624.0457
 1-4 NB =      4808.4073  1-4 EEL =    -80323.6553  VDWAALS    =     18168.1467
 EELEC  =   -292058.4374  EHBOND  =         0.0000  RESTRAINT  =       591.2793
 EAMBER (non-restraint)  =   -312024.6658
 EKCMT  =     22539.2432  VIRIAL  =     23415.0673  VOLUME     =   1080478.9061
                                                    SURFTEN    =      -140.2080
                                                    Density    =         1.0188
 ------------------------------------------------------------------------------

 NMR restraints: Bond =    0.000   Angle =     0.000   Torsion =    14.037
===============================================================================

 NSTEP =    74000   TIME(PS) =    1023.000  TEMP(K) =   310.28  PRESS =    83.5
 Etot   =   -238376.4148  EKtot   =     72823.4766  EPtot      =   -311199.8914
 BOND   =      5258.2304  ANGLE   =     19590.2504  DIHED      =     12705.1736
 1-4 NB =      4804.0473  1-4 EEL =    -80480.7602  VDWAALS    =     18196.4249
 EELEC  =   -291898.7907  EHBOND  =         0.0000  RESTRAINT  =       625.5329
 EAMBER (non-restraint)  =   -311825.4243
 EKCMT  =     22980.0012  VIRIAL  =     21031.4785  VOLUME     =   1081269.1669
                                                    SURFTEN    =       -30.9315
                                                    Density    =         1.0181
 ------------------------------------------------------------------------------

 NMR restraints: Bond =    0.000   Angle =     0.000   Torsion =    13.150
===============================================================================

 NSTEP =    75000   TIME(PS) =    1025.000  TEMP(K) =   310.63  PRESS =    31.2
 Etot   =   -238414.6095  EKtot   =     72906.6328  EPtot      =   -311321.2423
 BOND   =      5163.3353  ANGLE   =     19555.9361  DIHED      =     12563.8570
 1-4 NB =      4821.5085  1-4 EEL =    -80235.6650  VDWAALS    =     18133.6968
 EELEC  =   -291918.6893  EHBOND  =         0.0000  RESTRAINT  =       594.7783
 EAMBER (non-restraint)  =   -311916.0206
 EKCMT  =     23086.5799  VIRIAL  =     22357.0741  VOLUME     =   1083626.3885
                                                    SURFTEN    =       139.1016
                                                    Density    =         1.0159
 ------------------------------------------------------------------------------

 NMR restraints: Bond =    0.000   Angle =     0.000   Torsion =    11.465
===============================================================================

 NSTEP =    76000   TIME(PS) =    1027.000  TEMP(K) =   309.95  PRESS =   -80.7
 Etot   =   -238438.8677  EKtot   =     72747.8984  EPtot      =   -311186.7662
 BOND   =      5294.1339  ANGLE   =     19668.1369  DIHED      =     12603.8100
 1-4 NB =      4770.7234  1-4 EEL =    -80352.9694  VDWAALS    =     17966.6984
 EELEC  =   -291715.0845  EHBOND  =         0.0000  RESTRAINT  =       577.7851
 EAMBER (non-restraint)  =   -311764.5513
 EKCMT  =     22940.7261  VIRIAL  =     24828.0113  VOLUME     =   1082738.6888
                                                    SURFTEN    =       -37.5833
                                                    Density    =         1.0167
 ------------------------------------------------------------------------------

 NMR restraints: Bond =    0.000   Angle =     0.000   Torsion =    14.256
===============================================================================

 NSTEP =    77000   TIME(PS) =    1029.000  TEMP(K) =   310.52  PRESS =   128.7
 Etot   =   -238400.2766  EKtot   =     72881.3906  EPtot      =   -311281.6672
 BOND   =      5087.6198  ANGLE   =     19553.1801  DIHED      =     12633.6026
 1-4 NB =      4772.0850  1-4 EEL =    -80395.2390  VDWAALS    =     18297.6860
 EELEC  =   -291833.9580  EHBOND  =         0.0000  RESTRAINT  =       603.3564
 EAMBER (non-restraint)  =   -311885.0236
 EKCMT  =     22952.7684  VIRIAL  =     19943.9200  VOLUME     =   1082742.3395
                                                    SURFTEN    =        58.3458
                                                    Density    =         1.0167
 ------------------------------------------------------------------------------

 NMR restraints: Bond =    0.000   Angle =     0.000   Torsion =    14.514
===============================================================================

 NSTEP =    78000   TIME(PS) =    1031.000  TEMP(K) =   310.75  PRESS =   -12.6
 Etot   =   -238435.2449  EKtot   =     72935.0625  EPtot      =   -311370.3074
 BOND   =      5209.6179  ANGLE   =     19636.1608  DIHED      =     12607.1361
 1-4 NB =      4763.4850  1-4 EEL =    -80268.9388  VDWAALS    =     18095.3369
 EELEC  =   -291986.5887  EHBOND  =         0.0000  RESTRAINT  =       573.4835
 EAMBER (non-restraint)  =   -311943.7909
 EKCMT  =     23022.4522  VIRIAL  =     23316.4126  VOLUME     =   1082697.1293
                                                    SURFTEN    =       -10.9587
                                                    Density    =         1.0167
 ------------------------------------------------------------------------------

 NMR restraints: Bond =    0.000   Angle =     0.000   Torsion =    12.622
===============================================================================

 NSTEP =    79000   TIME(PS) =    1033.000  TEMP(K) =   311.15  PRESS =    17.6
 Etot   =   -237865.6441  EKtot   =     73028.9297  EPtot      =   -310894.5738
 BOND   =      5263.0990  ANGLE   =     19701.1467  DIHED      =     12603.3455
 1-4 NB =      4788.5089  1-4 EEL =    -80226.9088  VDWAALS    =     17912.3025
 EELEC  =   -291511.1004  EHBOND  =         0.0000  RESTRAINT  =       575.0327
 EAMBER (non-restraint)  =   -311469.6066
 EKCMT  =     22968.7451  VIRIAL  =     22557.2441  VOLUME     =   1081820.5844
                                                    SURFTEN    =         8.3252
                                                    Density    =         1.0176
 ------------------------------------------------------------------------------

 NMR restraints: Bond =    0.000   Angle =     0.000   Torsion =    12.239
===============================================================================

 NSTEP =    80000   TIME(PS) =    1035.000  TEMP(K) =   309.84  PRESS =    35.5
 Etot   =   -238777.1120  EKtot   =     72721.8828  EPtot      =   -311498.9948
 BOND   =      5292.4719  ANGLE   =     19528.6652  DIHED      =     12559.2101
 1-4 NB =      4783.3615  1-4 EEL =    -80367.6071  VDWAALS    =     18154.5564
 EELEC  =   -292065.4001  EHBOND  =         0.0000  RESTRAINT  =       615.7473
 EAMBER (non-restraint)  =   -312114.7421
 EKCMT  =     22811.6542  VIRIAL  =     21981.9349  VOLUME     =   1081541.7831
                                                    SURFTEN    =        -7.9135
                                                    Density    =         1.0178
 ------------------------------------------------------------------------------

 NMR restraints: Bond =    0.000   Angle =     0.000   Torsion =    11.978
===============================================================================

 NSTEP =    81000   TIME(PS) =    1037.000  TEMP(K) =   310.87  PRESS =   -51.7
 Etot   =   -238053.5736  EKtot   =     72963.8359  EPtot      =   -311017.4095
 BOND   =      5262.8841  ANGLE   =     19491.8689  DIHED      =     12610.6897
 1-4 NB =      4728.6644  1-4 EEL =    -80213.3788  VDWAALS    =     17956.8433
 EELEC  =   -291422.1638  EHBOND  =         0.0000  RESTRAINT  =       567.1826
 EAMBER (non-restraint)  =   -311584.5921
 EKCMT  =     22861.3257  VIRIAL  =     24069.2634  VOLUME     =   1082520.1057
                                                    SURFTEN    =        74.4972
                                                    Density    =         1.0169
 ------------------------------------------------------------------------------

 NMR restraints: Bond =    0.000   Angle =     0.000   Torsion =    12.717
===============================================================================

 NSTEP =    82000   TIME(PS) =    1039.000  TEMP(K) =   309.42  PRESS =    66.3
 Etot   =   -238608.1111  EKtot   =     72623.2422  EPtot      =   -311231.3533
 BOND   =      5338.4745  ANGLE   =     19815.7587  DIHED      =     12578.6154
 1-4 NB =      4780.0168  1-4 EEL =    -80473.4004  VDWAALS    =     18126.3490
 EELEC  =   -291991.5519  EHBOND  =         0.0000  RESTRAINT  =       594.3847
 EAMBER (non-restraint)  =   -311825.7379
 EKCMT  =     22843.1343  VIRIAL  =     21294.9782  VOLUME     =   1081048.2844
                                                    SURFTEN    =        43.4364
                                                    Density    =         1.0183
 ------------------------------------------------------------------------------

 NMR restraints: Bond =    0.000   Angle =     0.000   Torsion =    11.931
===============================================================================

 NSTEP =    83000   TIME(PS) =    1041.000  TEMP(K) =   308.98  PRESS =   -34.9
 Etot   =   -238833.4055  EKtot   =     72519.5234  EPtot      =   -311352.9289
 BOND   =      5127.6178  ANGLE   =     19680.5906  DIHED      =     12628.9012
 1-4 NB =      4847.9074  1-4 EEL =    -80389.8030  VDWAALS    =     17992.2025
 EELEC  =   -291813.8584  EHBOND  =         0.0000  RESTRAINT  =       573.5128
 EAMBER (non-restraint)  =   -311926.4417
 EKCMT  =     22763.1757  VIRIAL  =     23576.7009  VOLUME     =   1080951.3269
                                                    SURFTEN    =        40.6916
                                                    Density    =         1.0184
 ------------------------------------------------------------------------------

 NMR restraints: Bond =    0.000   Angle =     0.000   Torsion =     9.945
===============================================================================

 NSTEP =    84000   TIME(PS) =    1043.000  TEMP(K) =   309.76  PRESS =   -12.2
 Etot   =   -238675.0160  EKtot   =     72702.7422  EPtot      =   -311377.7582
 BOND   =      5127.7746  ANGLE   =     19623.5921  DIHED      =     12511.1477
 1-4 NB =      4766.1701  1-4 EEL =    -80379.4533  VDWAALS    =     18022.8584
 EELEC  =   -291646.8113  EHBOND  =         0.0000  RESTRAINT  =       596.9634
 EAMBER (non-restraint)  =   -311974.7216
 EKCMT  =     22996.7453  VIRIAL  =     23281.6822  VOLUME     =   1080970.9189
                                                    SURFTEN    =         8.2896
                                                    Density    =         1.0184
 ------------------------------------------------------------------------------

 NMR restraints: Bond =    0.000   Angle =     0.000   Torsion =    15.507
===============================================================================

 NSTEP =    85000   TIME(PS) =    1045.000  TEMP(K) =   311.42  PRESS =    38.2
 Etot   =   -238076.8283  EKtot   =     73093.2344  EPtot      =   -311170.0626
 BOND   =      5185.1488  ANGLE   =     19555.5144  DIHED      =     12680.2184
 1-4 NB =      4812.5031  1-4 EEL =    -80339.0102  VDWAALS    =     17712.9784
 EELEC  =   -291369.4593  EHBOND  =         0.0000  RESTRAINT  =       592.0438
 EAMBER (non-restraint)  =   -311762.1064
 EKCMT  =     23104.7249  VIRIAL  =     22212.9101  VOLUME     =   1081001.7529
                                                    SURFTEN    =        45.3823
                                                    Density    =         1.0183
 ------------------------------------------------------------------------------

 NMR restraints: Bond =    0.000   Angle =     0.000   Torsion =    10.736
===============================================================================

 NSTEP =    86000   TIME(PS) =    1047.000  TEMP(K) =   310.86  PRESS =    46.9
 Etot   =   -238104.7950  EKtot   =     72960.1328  EPtot      =   -311064.9278
 BOND   =      5297.8321  ANGLE   =     19613.4926  DIHED      =     12691.8121
 1-4 NB =      4775.4619  1-4 EEL =    -80267.7350  VDWAALS    =     18141.9992
 EELEC  =   -291895.7374  EHBOND  =         0.0000  RESTRAINT  =       577.9467
 EAMBER (non-restraint)  =   -311642.8745
 EKCMT  =     22850.1001  VIRIAL  =     21754.5384  VOLUME     =   1082114.7151
                                                    SURFTEN    =        88.4126
                                                    Density    =         1.0173
 ------------------------------------------------------------------------------

 NMR restraints: Bond =    0.000   Angle =     0.000   Torsion =    12.676
===============================================================================

 NSTEP =    87000   TIME(PS) =    1049.000  TEMP(K) =   310.01  PRESS =    -1.3
 Etot   =   -238737.6273  EKtot   =     72760.1641  EPtot      =   -311497.7913
 BOND   =      5244.1137  ANGLE   =     19575.8204  DIHED      =     12619.1199
 1-4 NB =      4808.7520  1-4 EEL =    -80228.7072  VDWAALS    =     17933.3195
 EELEC  =   -292040.5724  EHBOND  =         0.0000  RESTRAINT  =       590.3628
 EAMBER (non-restraint)  =   -312088.1541
 EKCMT  =     23023.7289  VIRIAL  =     23052.9363  VOLUME     =   1080724.8574
                                                    SURFTEN    =       -45.9751
                                                    Density    =         1.0186
 ------------------------------------------------------------------------------

 NMR restraints: Bond =    0.000   Angle =     0.000   Torsion =    10.226
===============================================================================

 NSTEP =    88000   TIME(PS) =    1051.000  TEMP(K) =   312.49  PRESS =   -45.6
 Etot   =   -237999.1215  EKtot   =     73342.8281  EPtot      =   -311341.9497
 BOND   =      5223.3270  ANGLE   =     19688.3881  DIHED      =     12674.7826
 1-4 NB =      4783.4881  1-4 EEL =    -80301.1876  VDWAALS    =     17876.3009
 EELEC  =   -291895.3825  EHBOND  =         0.0000  RESTRAINT  =       608.3338
 EAMBER (non-restraint)  =   -311950.2834
 EKCMT  =     23221.9050  VIRIAL  =     24286.0190  VOLUME     =   1081864.1733
                                                    SURFTEN    =        15.0731
                                                    Density    =         1.0175
 ------------------------------------------------------------------------------

 NMR restraints: Bond =    0.000   Angle =     0.000   Torsion =    15.060
===============================================================================

 NSTEP =    89000   TIME(PS) =    1053.000  TEMP(K) =   310.47  PRESS =   111.3
 Etot   =   -238343.0897  EKtot   =     72869.8672  EPtot      =   -311212.9569
 BOND   =      5241.0059  ANGLE   =     19544.4436  DIHED      =     12642.5484
 1-4 NB =      4806.6887  1-4 EEL =    -80270.6545  VDWAALS    =     18338.0089
 EELEC  =   -292084.2188  EHBOND  =         0.0000  RESTRAINT  =       569.2210
 EAMBER (non-restraint)  =   -311782.1779
 EKCMT  =     22955.5145  VIRIAL  =     20355.0718  VOLUME     =   1082501.4224
                                                    SURFTEN    =       -38.0073
                                                    Density    =         1.0169
 ------------------------------------------------------------------------------

 NMR restraints: Bond =    0.000   Angle =     0.000   Torsion =    12.754
===============================================================================

 NSTEP =    90000   TIME(PS) =    1055.000  TEMP(K) =   308.64  PRESS =    16.8
 Etot   =   -238876.2996  EKtot   =     72438.8984  EPtot      =   -311315.1981
 BOND   =      5154.8232  ANGLE   =     19458.1914  DIHED      =     12585.4016
 1-4 NB =      4795.5998  1-4 EEL =    -80232.7300  VDWAALS    =     18158.2772
 EELEC  =   -291825.3305  EHBOND  =         0.0000  RESTRAINT  =       590.5692
 EAMBER (non-restraint)  =   -311905.7673
 EKCMT  =     22845.6329  VIRIAL  =     22452.1788  VOLUME     =   1082120.5562
                                                    SURFTEN    =        42.2496
                                                    Density    =         1.0173
 ------------------------------------------------------------------------------

 NMR restraints: Bond =    0.000   Angle =     0.000   Torsion =    12.105
===============================================================================

 NSTEP =    91000   TIME(PS) =    1057.000  TEMP(K) =   311.04  PRESS =     3.2
 Etot   =   -238106.3068  EKtot   =     73003.1250  EPtot      =   -311109.4318
 BOND   =      5132.7779  ANGLE   =     19619.3521  DIHED      =     12668.0169
 1-4 NB =      4781.6418  1-4 EEL =    -80324.2061  VDWAALS    =     18206.9515
 EELEC  =   -291774.4448  EHBOND  =         0.0000  RESTRAINT  =       580.4787
 EAMBER (non-restraint)  =   -311689.9105
 EKCMT  =     23016.1500  VIRIAL  =     22940.3221  VOLUME     =   1082155.3651
                                                    SURFTEN    =       -32.2562
                                                    Density    =         1.0173
 ------------------------------------------------------------------------------

 NMR restraints: Bond =    0.000   Angle =     0.000   Torsion =    12.066
===============================================================================

 NSTEP =    92000   TIME(PS) =    1059.000  TEMP(K) =   309.55  PRESS =    22.3
 Etot   =   -238816.5723  EKtot   =     72652.2500  EPtot      =   -311468.8223
 BOND   =      5227.4981  ANGLE   =     19568.0658  DIHED      =     12558.6522
 1-4 NB =      4747.0045  1-4 EEL =    -80350.5873  VDWAALS    =     18132.7051
 EELEC  =   -291917.7471  EHBOND  =         0.0000  RESTRAINT  =       565.5864
 EAMBER (non-restraint)  =   -312034.4087
 EKCMT  =     22778.2711  VIRIAL  =     22256.0785  VOLUME     =   1082282.8566
                                                    SURFTEN    =      -143.4298
                                                    Density    =         1.0171
 ------------------------------------------------------------------------------

 NMR restraints: Bond =    0.000   Angle =     0.000   Torsion =    11.070
===============================================================================

 NSTEP =    93000   TIME(PS) =    1061.000  TEMP(K) =   308.95  PRESS =  -111.8
 Etot   =   -239014.5714  EKtot   =     72512.1719  EPtot      =   -311526.7432
 BOND   =      5225.1259  ANGLE   =     19387.3885  DIHED      =     12682.4538
 1-4 NB =      4823.7096  1-4 EEL =    -80329.2872  VDWAALS    =     18070.1561
 EELEC  =   -291974.7865  EHBOND  =         0.0000  RESTRAINT  =       588.4966
 EAMBER (non-restraint)  =   -312115.2399
 EKCMT  =     22949.8884  VIRIAL  =     25563.6979  VOLUME     =   1082802.4034
                                                    SURFTEN    =       -71.9020
                                                    Density    =         1.0166
 ------------------------------------------------------------------------------

 NMR restraints: Bond =    0.000   Angle =     0.000   Torsion =    13.721
===============================================================================

 NSTEP =    94000   TIME(PS) =    1063.000  TEMP(K) =   310.97  PRESS =   115.5
 Etot   =   -238161.6095  EKtot   =     72986.5547  EPtot      =   -311148.1641
 BOND   =      5089.0656  ANGLE   =     19556.4256  DIHED      =     12625.7574
 1-4 NB =      4757.8569  1-4 EEL =    -80226.7134  VDWAALS    =     18535.3910
 EELEC  =   -292080.8356  EHBOND  =         0.0000  RESTRAINT  =       594.8883
 EAMBER (non-restraint)  =   -311743.0524
 EKCMT  =     23011.2477  VIRIAL  =     20311.0775  VOLUME     =   1082902.6852
                                                    SURFTEN    =        46.0835
                                                    Density    =         1.0166
 ------------------------------------------------------------------------------

 NMR restraints: Bond =    0.000   Angle =     0.000   Torsion =    12.435
===============================================================================

 NSTEP =    95000   TIME(PS) =    1065.000  TEMP(K) =   310.26  PRESS =  -100.0
 Etot   =   -238519.3453  EKtot   =     72818.9219  EPtot      =   -311338.2671
 BOND   =      5262.3897  ANGLE   =     19640.3197  DIHED      =     12679.2205
 1-4 NB =      4767.4637  1-4 EEL =    -80443.5460  VDWAALS    =     17700.6305
 EELEC  =   -291520.8839  EHBOND  =         0.0000  RESTRAINT  =       576.1386
 EAMBER (non-restraint)  =   -311914.4058
 EKCMT  =     23017.6493  VIRIAL  =     25355.0097  VOLUME     =   1082244.1192
                                                    SURFTEN    =        60.3413
                                                    Density    =         1.0172
 ------------------------------------------------------------------------------

 NMR restraints: Bond =    0.000   Angle =     0.000   Torsion =    11.097
===============================================================================

 NSTEP =    96000   TIME(PS) =    1067.000  TEMP(K) =   310.24  PRESS =    46.4
 Etot   =   -238613.0563  EKtot   =     72815.0625  EPtot      =   -311428.1188
 BOND   =      5226.7160  ANGLE   =     19380.6506  DIHED      =     12660.6026
 1-4 NB =      4823.8783  1-4 EEL =    -80236.2497  VDWAALS    =     18304.1011
 EELEC  =   -292179.7266  EHBOND  =         0.0000  RESTRAINT  =       591.9089
 EAMBER (non-restraint)  =   -312020.0277
 EKCMT  =     22989.2172  VIRIAL  =     21903.4253  VOLUME     =   1083561.2057
                                                    SURFTEN    =      -151.4895
                                                    Density    =         1.0159
 ------------------------------------------------------------------------------

 NMR restraints: Bond =    0.000   Angle =     0.000   Torsion =    11.665
===============================================================================

 NSTEP =    97000   TIME(PS) =    1069.000  TEMP(K) =   307.97  PRESS =    40.8
 Etot   =   -238816.2888  EKtot   =     72282.0781  EPtot      =   -311098.3669
 BOND   =      5169.1192  ANGLE   =     19620.0062  DIHED      =     12608.9886
 1-4 NB =      4811.3441  1-4 EEL =    -80284.9381  VDWAALS    =     18323.1020
 EELEC  =   -291930.8640  EHBOND  =         0.0000  RESTRAINT  =       584.8753
 EAMBER (non-restraint)  =   -311683.2422
 EKCMT  =     22741.1703  VIRIAL  =     21785.9286  VOLUME     =   1083602.4548
                                                    SURFTEN    =       -17.4259
                                                    Density    =         1.0159
 ------------------------------------------------------------------------------

 NMR restraints: Bond =    0.000   Angle =     0.000   Torsion =    13.519
===============================================================================

 NSTEP =    98000   TIME(PS) =    1071.000  TEMP(K) =   307.98  PRESS =   -18.5
 Etot   =   -238878.8910  EKtot   =     72285.4766  EPtot      =   -311164.3675
 BOND   =      5149.8385  ANGLE   =     19520.7987  DIHED      =     12681.7152
 1-4 NB =      4816.6768  1-4 EEL =    -80304.6812  VDWAALS    =     18172.3585
 EELEC  =   -291793.9468  EHBOND  =         0.0000  RESTRAINT  =       592.8728
 EAMBER (non-restraint)  =   -311757.2404
 EKCMT  =     22871.7859  VIRIAL  =     23304.5231  VOLUME     =   1083700.9359
                                                    SURFTEN    =        -7.5339
                                                    Density    =         1.0158
 ------------------------------------------------------------------------------

 NMR restraints: Bond =    0.000   Angle =     0.000   Torsion =    13.364
===============================================================================

 NSTEP =    99000   TIME(PS) =    1073.000  TEMP(K) =   309.44  PRESS =   -22.6
 Etot   =   -238366.2903  EKtot   =     72626.4766  EPtot      =   -310992.7669
 BOND   =      5241.9549  ANGLE   =     19623.3954  DIHED      =     12776.3823
 1-4 NB =      4798.7385  1-4 EEL =    -80356.2602  VDWAALS    =     18203.0262
 EELEC  =   -291872.1249  EHBOND  =         0.0000  RESTRAINT  =       592.1208
 EAMBER (non-restraint)  =   -311584.8877
 EKCMT  =     22827.7746  VIRIAL  =     23356.6035  VOLUME     =   1083301.1388
                                                    SURFTEN    =       -77.2314
                                                    Density    =         1.0162
 ------------------------------------------------------------------------------

 NMR restraints: Bond =    0.000   Angle =     0.000   Torsion =    10.490
===============================================================================

 NSTEP =   100000   TIME(PS) =    1075.000  TEMP(K) =   311.69  PRESS =   -62.5
 Etot   =   -238036.6701  EKtot   =     73154.9531  EPtot      =   -311191.6232
 BOND   =      5271.4487  ANGLE   =     19558.7872  DIHED      =     12639.3161
 1-4 NB =      4737.5626  1-4 EEL =    -80326.1791  VDWAALS    =     17718.2289
 EELEC  =   -291387.9684  EHBOND  =         0.0000  RESTRAINT  =       597.1808
 EAMBER (non-restraint)  =   -311788.8040
 EKCMT  =     23089.1233  VIRIAL  =     24552.2881  VOLUME     =   1083934.7884
                                                    SURFTEN    =       155.1019
                                                    Density    =         1.0156
 ------------------------------------------------------------------------------

 NMR restraints: Bond =    0.000   Angle =     0.000   Torsion =    12.772
===============================================================================

 NSTEP =   101000   TIME(PS) =    1077.000  TEMP(K) =   309.73  PRESS =   -60.5
 Etot   =   -238202.6099  EKtot   =     72695.3672  EPtot      =   -310897.9771
 BOND   =      5264.9569  ANGLE   =     19557.5329  DIHED      =     12772.3698
 1-4 NB =      4789.4724  1-4 EEL =    -80340.4629  VDWAALS    =     18245.0322
 EELEC  =   -291752.6651  EHBOND  =         0.0000  RESTRAINT  =       565.7866
 EAMBER (non-restraint)  =   -311463.7637
 EKCMT  =     23036.5067  VIRIAL  =     24452.8740  VOLUME     =   1084258.2417
                                                    SURFTEN    =       -10.5247
                                                    Density    =         1.0153
 ------------------------------------------------------------------------------

 NMR restraints: Bond =    0.000   Angle =     0.000   Torsion =    10.946
===============================================================================

 NSTEP =   102000   TIME(PS) =    1079.000  TEMP(K) =   308.42  PRESS =    25.8
 Etot   =   -239310.0684  EKtot   =     72387.7422  EPtot      =   -311697.8106
 BOND   =      5237.9229  ANGLE   =     19578.3382  DIHED      =     12589.7015
 1-4 NB =      4779.6838  1-4 EEL =    -80330.9873  VDWAALS    =     18303.1076
 EELEC  =   -292448.0814  EHBOND  =         0.0000  RESTRAINT  =       592.5041
 EAMBER (non-restraint)  =   -312290.3147
 EKCMT  =     22848.6004  VIRIAL  =     22245.3452  VOLUME     =   1083261.2536
                                                    SURFTEN    =        35.3836
                                                    Density    =         1.0162
 ------------------------------------------------------------------------------

 NMR restraints: Bond =    0.000   Angle =     0.000   Torsion =    12.849
===============================================================================

 NSTEP =   103000   TIME(PS) =    1081.000  TEMP(K) =   311.54  PRESS =    -6.1
 Etot   =   -238483.4170  EKtot   =     73120.9922  EPtot      =   -311604.4091
 BOND   =      5253.6410  ANGLE   =     19489.4609  DIHED      =     12673.0357
 1-4 NB =      4753.0214  1-4 EEL =    -80296.9205  VDWAALS    =     17977.4166
 EELEC  =   -292025.7592  EHBOND  =         0.0000  RESTRAINT  =       571.6951
 EAMBER (non-restraint)  =   -312176.1042
 EKCMT  =     23024.8259  VIRIAL  =     23166.5264  VOLUME     =   1083984.4096
                                                    SURFTEN    =       -25.3431
                                                    Density    =         1.0155
 ------------------------------------------------------------------------------

 NMR restraints: Bond =    0.000   Angle =     0.000   Torsion =    10.774
===============================================================================

 NSTEP =   104000   TIME(PS) =    1083.000  TEMP(K) =   310.02  PRESS =     6.5
 Etot   =   -238053.8732  EKtot   =     72763.1172  EPtot      =   -310816.9904
 BOND   =      5280.6955  ANGLE   =     19584.4298  DIHED      =     12604.0965
 1-4 NB =      4793.4864  1-4 EEL =    -80386.0712  VDWAALS    =     18265.1010
 EELEC  =   -291574.8310  EHBOND  =         0.0000  RESTRAINT  =       616.1026
 EAMBER (non-restraint)  =   -311433.0930
 EKCMT  =     22884.1992  VIRIAL  =     22730.7289  VOLUME     =   1085766.9731
                                                    SURFTEN    =       -40.0559
                                                    Density    =         1.0139
 ------------------------------------------------------------------------------

 NMR restraints: Bond =    0.000   Angle =     0.000   Torsion =    11.879
===============================================================================

 NSTEP =   105000   TIME(PS) =    1085.000  TEMP(K) =   312.27  PRESS =    97.5
 Etot   =   -237827.3722  EKtot   =     73291.3594  EPtot      =   -311118.7315
 BOND   =      5298.2084  ANGLE   =     19512.0468  DIHED      =     12665.5492
 1-4 NB =      4758.9838  1-4 EEL =    -80293.8974  VDWAALS    =     18425.3315
 EELEC  =   -292081.6125  EHBOND  =         0.0000  RESTRAINT  =       596.6587
 EAMBER (non-restraint)  =   -311715.3902
 EKCMT  =     23115.1631  VIRIAL  =     20829.2718  VOLUME     =   1085489.1470
                                                    SURFTEN    =        63.6237
                                                    Density    =         1.0141
 ------------------------------------------------------------------------------

 NMR restraints: Bond =    0.000   Angle =     0.000   Torsion =    13.850
===============================================================================

 NSTEP =   106000   TIME(PS) =    1087.000  TEMP(K) =   310.95  PRESS =    80.1
 Etot   =   -238016.7518  EKtot   =     72981.5938  EPtot      =   -310998.3455
 BOND   =      5307.9580  ANGLE   =     19553.9322  DIHED      =     12722.0330
 1-4 NB =      4776.1895  1-4 EEL =    -80289.1761  VDWAALS    =     18251.9184
 EELEC  =   -291902.8986  EHBOND  =         0.0000  RESTRAINT  =       581.6980
 EAMBER (non-restraint)  =   -311580.0436
 EKCMT  =     22955.7171  VIRIAL  =     21081.6110  VOLUME     =   1084118.4417
                                                    SURFTEN    =       114.2221
                                                    Density    =         1.0154
 ------------------------------------------------------------------------------

 NMR restraints: Bond =    0.000   Angle =     0.000   Torsion =    13.122
===============================================================================

 NSTEP =   107000   TIME(PS) =    1089.000  TEMP(K) =   310.18  PRESS =   -11.0
 Etot   =   -238141.9298  EKtot   =     72802.0156  EPtot      =   -310943.9454
 BOND   =      5261.9573  ANGLE   =     19541.1170  DIHED      =     12640.3241
 1-4 NB =      4741.4745  1-4 EEL =    -80421.2297  VDWAALS    =     18214.4562
 EELEC  =   -291492.7736  EHBOND  =         0.0000  RESTRAINT  =       570.7287
 EAMBER (non-restraint)  =   -311514.6741
 EKCMT  =     22970.5549  VIRIAL  =     23227.8716  VOLUME     =   1084655.6250
                                                    SURFTEN    =       -54.1874
                                                    Density    =         1.0149
 ------------------------------------------------------------------------------

 NMR restraints: Bond =    0.000   Angle =     0.000   Torsion =    13.420
===============================================================================

 NSTEP =   108000   TIME(PS) =    1091.000  TEMP(K) =   311.13  PRESS =    90.1
 Etot   =   -237703.9971  EKtot   =     73025.3125  EPtot      =   -310729.3096
 BOND   =      5201.4074  ANGLE   =     19663.8238  DIHED      =     12555.8528
 1-4 NB =      4760.2327  1-4 EEL =    -80357.1055  VDWAALS    =     18347.8476
 EELEC  =   -291463.7572  EHBOND  =         0.0000  RESTRAINT  =       562.3888
 EAMBER (non-restraint)  =   -311291.6984
 EKCMT  =     23015.2607  VIRIAL  =     20906.7843  VOLUME     =   1084372.5569
                                                    SURFTEN    =       -81.7534
                                                    Density    =         1.0152
 ------------------------------------------------------------------------------

 NMR restraints: Bond =    0.000   Angle =     0.000   Torsion =    10.506
===============================================================================

 NSTEP =   109000   TIME(PS) =    1093.000  TEMP(K) =   311.54  PRESS =   -69.9
 Etot   =   -238090.0806  EKtot   =     73119.8906  EPtot      =   -311209.9712
 BOND   =      5118.8833  ANGLE   =     19738.7091  DIHED      =     12546.2662
 1-4 NB =      4763.3400  1-4 EEL =    -80340.2240  VDWAALS    =     18295.5966
 EELEC  =   -291919.8016  EHBOND  =         0.0000  RESTRAINT  =       587.2591
 EAMBER (non-restraint)  =   -311797.2304
 EKCMT  =     22868.7955  VIRIAL  =     24504.4057  VOLUME     =   1083417.8119
                                                    SURFTEN    =      -159.3723
                                                    Density    =         1.0161
 ------------------------------------------------------------------------------

 NMR restraints: Bond =    0.000   Angle =     0.000   Torsion =    11.821
===============================================================================

 NSTEP =   110000   TIME(PS) =    1095.000  TEMP(K) =   311.04  PRESS =   -12.2
 Etot   =   -238637.7899  EKtot   =     73002.2344  EPtot      =   -311640.0243
 BOND   =      5266.8631  ANGLE   =     19488.6605  DIHED      =     12552.1441
 1-4 NB =      4832.1217  1-4 EEL =    -80262.9606  VDWAALS    =     18094.7085
 EELEC  =   -292185.6339  EHBOND  =         0.0000  RESTRAINT  =       574.0724
 EAMBER (non-restraint)  =   -312214.0967
 EKCMT  =     23010.9894  VIRIAL  =     23296.4021  VOLUME     =   1083755.5946
                                                    SURFTEN    =        42.6332
                                                    Density    =         1.0158
 ------------------------------------------------------------------------------

 NMR restraints: Bond =    0.000   Angle =     0.000   Torsion =    15.516
===============================================================================

 NSTEP =   111000   TIME(PS) =    1097.000  TEMP(K) =   308.80  PRESS =   -15.7
 Etot   =   -238876.2297  EKtot   =     72477.5391  EPtot      =   -311353.7688
 BOND   =      5270.3540  ANGLE   =     19532.6638  DIHED      =     12592.1238
 1-4 NB =      4755.8752  1-4 EEL =    -80345.8958  VDWAALS    =     18822.0463
 EELEC  =   -292572.8174  EHBOND  =         0.0000  RESTRAINT  =       591.8814
 EAMBER (non-restraint)  =   -311945.6502
 EKCMT  =     22986.7238  VIRIAL  =     23353.0954  VOLUME     =   1084125.4529
                                                    SURFTEN    =        -1.0916
                                                    Density    =         1.0154
 ------------------------------------------------------------------------------

 NMR restraints: Bond =    0.000   Angle =     0.000   Torsion =    11.979
===============================================================================

 NSTEP =   112000   TIME(PS) =    1099.000  TEMP(K) =   310.57  PRESS =   -45.8
 Etot   =   -238245.2358  EKtot   =     72892.9453  EPtot      =   -311138.1811
 BOND   =      5190.1897  ANGLE   =     19665.8622  DIHED      =     12615.7105
 1-4 NB =      4825.1059  1-4 EEL =    -80311.5017  VDWAALS    =     17906.4448
 EELEC  =   -291611.2395  EHBOND  =         0.0000  RESTRAINT  =       581.2470
 EAMBER (non-restraint)  =   -311719.4281
 EKCMT  =     23081.0450  VIRIAL  =     24152.4132  VOLUME     =   1083310.1868
                                                    SURFTEN    =        75.1288
                                                    Density    =         1.0162
 ------------------------------------------------------------------------------

 NMR restraints: Bond =    0.000   Angle =     0.000   Torsion =    12.049
===============================================================================

 NSTEP =   113000   TIME(PS) =    1101.000  TEMP(K) =   310.37  PRESS =   -17.4
 Etot   =   -238547.1366  EKtot   =     72845.3359  EPtot      =   -311392.4726
 BOND   =      5228.1138  ANGLE   =     19572.4668  DIHED      =     12637.2314
 1-4 NB =      4826.8931  1-4 EEL =    -80278.8359  VDWAALS    =     18482.1174
 EELEC  =   -292434.3655  EHBOND  =         0.0000  RESTRAINT  =       573.9063
 EAMBER (non-restraint)  =   -311966.3789
 EKCMT  =     22966.7664  VIRIAL  =     23373.9958  VOLUME     =   1083070.3209
                                                    SURFTEN    =        24.3452
                                                    Density    =         1.0164
 ------------------------------------------------------------------------------

 NMR restraints: Bond =    0.000   Angle =     0.000   Torsion =    13.286
===============================================================================

 NSTEP =   114000   TIME(PS) =    1103.000  TEMP(K) =   310.06  PRESS =    19.3
 Etot   =   -238645.9064  EKtot   =     72773.6875  EPtot      =   -311419.5939
 BOND   =      5230.4929  ANGLE   =     19395.5760  DIHED      =     12638.0157
 1-4 NB =      4800.3143  1-4 EEL =    -80291.1236  VDWAALS    =     18306.8800
 EELEC  =   -292092.3893  EHBOND  =         0.0000  RESTRAINT  =       592.6401
 EAMBER (non-restraint)  =   -312012.2340
 EKCMT  =     22821.0425  VIRIAL  =     22369.4072  VOLUME     =   1083588.6702
                                                    SURFTEN    =        85.0494
                                                    Density    =         1.0159
 ------------------------------------------------------------------------------

 NMR restraints: Bond =    0.000   Angle =     0.000   Torsion =    12.252
===============================================================================

 NSTEP =   115000   TIME(PS) =    1105.000  TEMP(K) =   310.65  PRESS =   -60.2
 Etot   =   -238510.8999  EKtot   =     72911.9453  EPtot      =   -311422.8452
 BOND   =      5145.4084  ANGLE   =     19558.1677  DIHED      =     12577.2095
 1-4 NB =      4821.4184  1-4 EEL =    -80276.5520  VDWAALS    =     18250.7678
 EELEC  =   -292092.7321  EHBOND  =         0.0000  RESTRAINT  =       593.4669
 EAMBER (non-restraint)  =   -312016.3122
 EKCMT  =     23091.4204  VIRIAL  =     24499.3902  VOLUME     =   1084079.2504
                                                    SURFTEN    =        -7.1472
                                                    Density    =         1.0154
 ------------------------------------------------------------------------------

 NMR restraints: Bond =    0.000   Angle =     0.000   Torsion =    15.723
===============================================================================

 NSTEP =   116000   TIME(PS) =    1107.000  TEMP(K) =   308.61  PRESS =    69.8
 Etot   =   -239027.5678  EKtot   =     72433.2734  EPtot      =   -311460.8413
 BOND   =      5213.3345  ANGLE   =     19573.5168  DIHED      =     12626.7161
 1-4 NB =      4805.7639  1-4 EEL =    -80338.4424  VDWAALS    =     18615.8031
 EELEC  =   -292566.2889  EHBOND  =         0.0000  RESTRAINT  =       608.7556
 EAMBER (non-restraint)  =   -312069.5969
 EKCMT  =     22965.0713  VIRIAL  =     21334.0985  VOLUME     =   1082838.9223
                                                    SURFTEN    =         4.8185
                                                    Density    =         1.0166
 ------------------------------------------------------------------------------

 NMR restraints: Bond =    0.000   Angle =     0.000   Torsion =    12.972
===============================================================================

 NSTEP =   117000   TIME(PS) =    1109.000  TEMP(K) =   310.36  PRESS =    69.8
 Etot   =   -238301.5949  EKtot   =     72844.2188  EPtot      =   -311145.8136
 BOND   =      5081.8181  ANGLE   =     19368.8038  DIHED      =     12653.8756
 1-4 NB =      4762.6526  1-4 EEL =    -80186.7760  VDWAALS    =     18449.7788
 EELEC  =   -291874.2359  EHBOND  =         0.0000  RESTRAINT  =       598.2693
 EAMBER (non-restraint)  =   -311744.0830
 EKCMT  =     22967.4793  VIRIAL  =     21336.5655  VOLUME     =   1082398.5099
                                                    SURFTEN    =       -97.3857
                                                    Density    =         1.0170
 ------------------------------------------------------------------------------

 NMR restraints: Bond =    0.000   Angle =     0.000   Torsion =    11.255
===============================================================================

 NSTEP =   118000   TIME(PS) =    1111.000  TEMP(K) =   310.85  PRESS =    29.9
 Etot   =   -237914.1804  EKtot   =     72957.5156  EPtot      =   -310871.6960
 BOND   =      5220.7743  ANGLE   =     19666.3155  DIHED      =     12695.1153
 1-4 NB =      4773.5624  1-4 EEL =    -80340.5329  VDWAALS    =     18617.6947
 EELEC  =   -292111.5595  EHBOND  =         0.0000  RESTRAINT  =       606.9341
 EAMBER (non-restraint)  =   -311478.6302
 EKCMT  =     23245.0657  VIRIAL  =     22544.8058  VOLUME     =   1085467.8473
                                                    SURFTEN    =        57.9179
                                                    Density    =         1.0141
 ------------------------------------------------------------------------------

 NMR restraints: Bond =    0.000   Angle =     0.000   Torsion =    14.356
===============================================================================

 NSTEP =   119000   TIME(PS) =    1113.000  TEMP(K) =   312.32  PRESS =    42.0
 Etot   =   -237748.1656  EKtot   =     73303.4297  EPtot      =   -311051.5953
 BOND   =      5094.6022  ANGLE   =     19608.7321  DIHED      =     12717.5477
 1-4 NB =      4839.9448  1-4 EEL =    -80279.9090  VDWAALS    =     18185.3988
 EELEC  =   -291824.2287  EHBOND  =         0.0000  RESTRAINT  =       606.3168
 EAMBER (non-restraint)  =   -311657.9121
 EKCMT  =     23048.6954  VIRIAL  =     22066.5134  VOLUME     =   1082865.1232
                                                    SURFTEN    =       121.8039
                                                    Density    =         1.0166
 ------------------------------------------------------------------------------

 NMR restraints: Bond =    0.000   Angle =     0.000   Torsion =    13.565
===============================================================================

 NSTEP =   120000   TIME(PS) =    1115.000  TEMP(K) =   309.69  PRESS =   -78.9
 Etot   =   -238238.1622  EKtot   =     72685.2188  EPtot      =   -310923.3810
 BOND   =      5246.0274  ANGLE   =     19832.4151  DIHED      =     12681.9478
 1-4 NB =      4735.0687  1-4 EEL =    -80169.8867  VDWAALS    =     18388.1316
 EELEC  =   -292250.7724  EHBOND  =         0.0000  RESTRAINT  =       613.6876
 EAMBER (non-restraint)  =   -311537.0686
 EKCMT  =     22840.6604  VIRIAL  =     24685.1304  VOLUME     =   1082935.6001
                                                    SURFTEN    =       -76.8698
                                                    Density    =         1.0165
 ------------------------------------------------------------------------------

 NMR restraints: Bond =    0.000   Angle =     0.000   Torsion =    12.146
===============================================================================

 NSTEP =   121000   TIME(PS) =    1117.000  TEMP(K) =   311.26  PRESS =    11.5
 Etot   =   -237909.9293  EKtot   =     73054.3906  EPtot      =   -310964.3200
 BOND   =      5153.5577  ANGLE   =     19491.3340  DIHED      =     12686.5341
 1-4 NB =      4810.0346  1-4 EEL =    -80303.9531  VDWAALS    =     17848.6576
 EELEC  =   -291240.7940  EHBOND  =         0.0000  RESTRAINT  =       590.3091
 EAMBER (non-restraint)  =   -311554.6290
 EKCMT  =     22964.1369  VIRIAL  =     22694.4408  VOLUME     =   1083033.7880
                                                    SURFTEN    =       -24.0105
                                                    Density    =         1.0164
 ------------------------------------------------------------------------------

 NMR restraints: Bond =    0.000   Angle =     0.000   Torsion =    14.301
===============================================================================

 NSTEP =   122000   TIME(PS) =    1119.000  TEMP(K) =   310.75  PRESS =    67.9
 Etot   =   -237915.5697  EKtot   =     72934.0469  EPtot      =   -310849.6166
 BOND   =      5104.0451  ANGLE   =     19606.6797  DIHED      =     12709.1150
 1-4 NB =      4881.3852  1-4 EEL =    -80197.4677  VDWAALS    =     18176.8726
 EELEC  =   -291732.0124  EHBOND  =         0.0000  RESTRAINT  =       601.7661
 EAMBER (non-restraint)  =   -311451.3826
 EKCMT  =     22897.9925  VIRIAL  =     21310.9711  VOLUME     =   1082018.7043
                                                    SURFTEN    =        44.7977
                                                    Density    =         1.0174
 ------------------------------------------------------------------------------

 NMR restraints: Bond =    0.000   Angle =     0.000   Torsion =    11.044
===============================================================================

 NSTEP =   123000   TIME(PS) =    1121.000  TEMP(K) =   308.60  PRESS =   113.7
 Etot   =   -238641.1941  EKtot   =     72429.6562  EPtot      =   -311070.8503
 BOND   =      5242.1677  ANGLE   =     19669.9231  DIHED      =     12629.7644
 1-4 NB =      4760.9589  1-4 EEL =    -80187.5505  VDWAALS    =     18308.1077
 EELEC  =   -292082.1085  EHBOND  =         0.0000  RESTRAINT  =       587.8871
 EAMBER (non-restraint)  =   -311658.7374
 EKCMT  =     22770.9222  VIRIAL  =     20112.3667  VOLUME     =   1082520.3464
                                                    SURFTEN    =        44.4139
                                                    Density    =         1.0169
 ------------------------------------------------------------------------------

 NMR restraints: Bond =    0.000   Angle =     0.000   Torsion =    12.926
===============================================================================

 NSTEP =   124000   TIME(PS) =    1123.000  TEMP(K) =   309.76  PRESS =    23.9
 Etot   =   -238003.1815  EKtot   =     72703.0469  EPtot      =   -310706.2284
 BOND   =      5232.1498  ANGLE   =     19610.6230  DIHED      =     12673.3138
 1-4 NB =      4766.5385  1-4 EEL =    -80312.1210  VDWAALS    =     18147.6328
 EELEC  =   -291409.3266  EHBOND  =         0.0000  RESTRAINT  =       584.9613
 EAMBER (non-restraint)  =   -311291.1897
 EKCMT  =     22956.0684  VIRIAL  =     22397.6293  VOLUME     =   1082374.1206
                                                    SURFTEN    =        79.3734
                                                    Density    =         1.0170
 ------------------------------------------------------------------------------

 NMR restraints: Bond =    0.000   Angle =     0.000   Torsion =    14.843
===============================================================================

 NSTEP =   125000   TIME(PS) =    1125.000  TEMP(K) =   309.65  PRESS =     9.0
 Etot   =   -238468.7570  EKtot   =     72677.2656  EPtot      =   -311146.0226
 BOND   =      5216.5987  ANGLE   =     19543.4052  DIHED      =     12599.9526
 1-4 NB =      4804.9878  1-4 EEL =    -80266.5370  VDWAALS    =     18355.1272
 EELEC  =   -291996.9176  EHBOND  =         0.0000  RESTRAINT  =       597.3605
 EAMBER (non-restraint)  =   -311743.3831
 EKCMT  =     22906.8155  VIRIAL  =     22696.2434  VOLUME     =   1083474.3603
                                                    SURFTEN    =      -141.5263
                                                    Density    =         1.0160
 ------------------------------------------------------------------------------

 NMR restraints: Bond =    0.000   Angle =     0.000   Torsion =    15.151
===============================================================================

 NSTEP =   126000   TIME(PS) =    1127.000  TEMP(K) =   310.87  PRESS =   -87.4
 Etot   =   -238048.0112  EKtot   =     72963.5391  EPtot      =   -311011.5502
 BOND   =      5319.8005  ANGLE   =     19548.0025  DIHED      =     12618.3033
 1-4 NB =      4760.0913  1-4 EEL =    -80309.2327  VDWAALS    =     18056.6695
 EELEC  =   -291594.1950  EHBOND  =         0.0000  RESTRAINT  =       589.0104
 EAMBER (non-restraint)  =   -311600.5606
 EKCMT  =     22918.4858  VIRIAL  =     24964.1012  VOLUME     =   1083409.9019
                                                    SURFTEN    =       -42.5088
                                                    Density    =         1.0161
 ------------------------------------------------------------------------------

 NMR restraints: Bond =    0.000   Angle =     0.000   Torsion =    10.537
===============================================================================

 NSTEP =   127000   TIME(PS) =    1129.000  TEMP(K) =   309.00  PRESS =   -60.4
 Etot   =   -238748.6045  EKtot   =     72524.0469  EPtot      =   -311272.6513
 BOND   =      5127.0882  ANGLE   =     19452.4052  DIHED      =     12658.6383
 1-4 NB =      4820.4996  1-4 EEL =    -80244.9680  VDWAALS    =     17915.1653
 EELEC  =   -291594.7166  EHBOND  =         0.0000  RESTRAINT  =       593.2365
 EAMBER (non-restraint)  =   -311865.8878
 EKCMT  =     22960.0409  VIRIAL  =     24371.1380  VOLUME     =   1082129.4004
                                                    SURFTEN    =        62.0563
                                                    Density    =         1.0173
 ------------------------------------------------------------------------------

 NMR restraints: Bond =    0.000   Angle =     0.000   Torsion =    11.369
===============================================================================

 NSTEP =   128000   TIME(PS) =    1131.000  TEMP(K) =   309.67  PRESS =   -41.7
 Etot   =   -238547.3179  EKtot   =     72680.8594  EPtot      =   -311228.1773
 BOND   =      5226.4192  ANGLE   =     19425.9100  DIHED      =     12694.0069
 1-4 NB =      4758.6511  1-4 EEL =    -80229.2525  VDWAALS    =     17802.0837
 EELEC  =   -291534.4165  EHBOND  =         0.0000  RESTRAINT  =       628.4208
 EAMBER (non-restraint)  =   -311856.5981
 EKCMT  =     22863.4435  VIRIAL  =     23837.6182  VOLUME     =   1080709.2838
                                                    SURFTEN    =       129.2964
                                                    Density    =         1.0186
 ------------------------------------------------------------------------------

 NMR restraints: Bond =    0.000   Angle =     0.000   Torsion =    12.804
===============================================================================

 NSTEP =   129000   TIME(PS) =    1133.000  TEMP(K) =   309.20  PRESS =   -15.6
 Etot   =   -238612.0677  EKtot   =     72572.0156  EPtot      =   -311184.0833
 BOND   =      5182.7586  ANGLE   =     19592.1383  DIHED      =     12679.6653
 1-4 NB =      4779.5264  1-4 EEL =    -80219.4274  VDWAALS    =     17867.0189
 EELEC  =   -291672.8706  EHBOND  =         0.0000  RESTRAINT  =       607.1072
 EAMBER (non-restraint)  =   -311791.1905
 EKCMT  =     22798.4079  VIRIAL  =     23162.7764  VOLUME     =   1081717.4859
                                                    SURFTEN    =       100.9672
                                                    Density    =         1.0177
 ------------------------------------------------------------------------------

 NMR restraints: Bond =    0.000   Angle =     0.000   Torsion =    13.725
===============================================================================

 NSTEP =   130000   TIME(PS) =    1135.000  TEMP(K) =   309.17  PRESS =   -53.0
 Etot   =   -238672.6277  EKtot   =     72565.0547  EPtot      =   -311237.6824
 BOND   =      5187.1607  ANGLE   =     19602.0553  DIHED      =     12656.3567
 1-4 NB =      4783.3305  1-4 EEL =    -80262.1887  VDWAALS    =     17968.5194
 EELEC  =   -291772.9341  EHBOND  =         0.0000  RESTRAINT  =       600.0178
 EAMBER (non-restraint)  =   -311837.7002
 EKCMT  =     22812.4092  VIRIAL  =     24050.7785  VOLUME     =   1082317.8858
                                                    SURFTEN    =        48.5754
                                                    Density    =         1.0171
 ------------------------------------------------------------------------------

 NMR restraints: Bond =    0.000   Angle =     0.000   Torsion =    11.767
===============================================================================

 NSTEP =   131000   TIME(PS) =    1137.000  TEMP(K) =   310.97  PRESS =    -2.2
 Etot   =   -238341.6660  EKtot   =     72986.0781  EPtot      =   -311327.7441
 BOND   =      5145.6224  ANGLE   =     19636.6213  DIHED      =     12778.3191
 1-4 NB =      4778.2469  1-4 EEL =    -80302.8343  VDWAALS    =     18278.2197
 EELEC  =   -292236.0321  EHBOND  =         0.0000  RESTRAINT  =       594.0929
 EAMBER (non-restraint)  =   -311921.8370
 EKCMT  =     23005.2787  VIRIAL  =     23057.1897  VOLUME     =   1081279.7005
                                                    SURFTEN    =        60.3729
                                                    Density    =         1.0181
 ------------------------------------------------------------------------------

 NMR restraints: Bond =    0.000   Angle =     0.000   Torsion =    11.649
===============================================================================

 NSTEP =   132000   TIME(PS) =    1139.000  TEMP(K) =   309.37  PRESS =    90.5
 Etot   =   -238735.1134  EKtot   =     72610.4688  EPtot      =   -311345.5822
 BOND   =      5193.3620  ANGLE   =     19576.7884  DIHED      =     12660.3479
 1-4 NB =      4806.4383  1-4 EEL =    -80388.4122  VDWAALS    =     18348.6755
 EELEC  =   -292150.4519  EHBOND  =         0.0000  RESTRAINT  =       607.6699
 EAMBER (non-restraint)  =   -311953.2520
 EKCMT  =     22740.4746  VIRIAL  =     20627.7834  VOLUME     =   1081135.0917
                                                    SURFTEN    =       -18.4258
                                                    Density    =         1.0182
 ------------------------------------------------------------------------------

 NMR restraints: Bond =    0.000   Angle =     0.000   Torsion =    12.550
===============================================================================

 NSTEP =   133000   TIME(PS) =    1141.000  TEMP(K) =   309.76  PRESS =    70.9
 Etot   =   -238633.6454  EKtot   =     72703.5859  EPtot      =   -311337.2313
 BOND   =      5245.1374  ANGLE   =     19637.9252  DIHED      =     12661.7314
 1-4 NB =      4720.7598  1-4 EEL =    -80352.4960  VDWAALS    =     18473.1930
 EELEC  =   -292310.1695  EHBOND  =         0.0000  RESTRAINT  =       586.6876
 EAMBER (non-restraint)  =   -311923.9189
 EKCMT  =     22846.5175  VIRIAL  =     21190.4997  VOLUME     =   1081737.7437
                                                    SURFTEN    =       114.6790
                                                    Density    =         1.0176
 ------------------------------------------------------------------------------

 NMR restraints: Bond =    0.000   Angle =     0.000   Torsion =    11.694
===============================================================================

 NSTEP =   134000   TIME(PS) =    1143.000  TEMP(K) =   310.07  PRESS =    -3.2
 Etot   =   -238561.7727  EKtot   =     72774.4141  EPtot      =   -311336.1868
 BOND   =      5166.8464  ANGLE   =     19410.5845  DIHED      =     12564.0723
 1-4 NB =      4786.7271  1-4 EEL =    -80256.1717  VDWAALS    =     18077.6436
 EELEC  =   -291667.7370  EHBOND  =         0.0000  RESTRAINT  =       581.8480
 EAMBER (non-restraint)  =   -311918.0348
 EKCMT  =     22880.9619  VIRIAL  =     22955.9099  VOLUME     =   1082552.3941
                                                    SURFTEN    =       -11.4955
                                                    Density    =         1.0169
 ------------------------------------------------------------------------------

 NMR restraints: Bond =    0.000   Angle =     0.000   Torsion =    14.751
===============================================================================

 NSTEP =   135000   TIME(PS) =    1145.000  TEMP(K) =   310.64  PRESS =   -88.0
 Etot   =   -238459.3265  EKtot   =     72908.7969  EPtot      =   -311368.1233
 BOND   =      5194.1806  ANGLE   =     19550.6867  DIHED      =     12688.2012
 1-4 NB =      4773.0142  1-4 EEL =    -80460.0010  VDWAALS    =     18127.3143
 EELEC  =   -291841.2202  EHBOND  =         0.0000  RESTRAINT  =       599.7008
 EAMBER (non-restraint)  =   -311967.8242
 EKCMT  =     23018.1777  VIRIAL  =     25073.6453  VOLUME     =   1081849.8097
                                                    SURFTEN    =        11.0079
                                                    Density    =         1.0175
 ------------------------------------------------------------------------------

 NMR restraints: Bond =    0.000   Angle =     0.000   Torsion =    13.128
===============================================================================

 NSTEP =   136000   TIME(PS) =    1147.000  TEMP(K) =   309.76  PRESS =   -61.9
 Etot   =   -238430.6545  EKtot   =     72703.1328  EPtot      =   -311133.7873
 BOND   =      5198.1250  ANGLE   =     19652.7696  DIHED      =     12553.0431
 1-4 NB =      4791.6901  1-4 EEL =    -80333.8033  VDWAALS    =     18282.2807
 EELEC  =   -291871.9314  EHBOND  =         0.0000  RESTRAINT  =       594.0388
 EAMBER (non-restraint)  =   -311727.8261
 EKCMT  =     22903.3571  VIRIAL  =     24352.3612  VOLUME     =   1083666.8324
                                                    SURFTEN    =       -93.3453
                                                    Density    =         1.0158
 ------------------------------------------------------------------------------

 NMR restraints: Bond =    0.000   Angle =     0.000   Torsion =    11.768
===============================================================================

 NSTEP =   137000   TIME(PS) =    1149.000  TEMP(K) =   310.02  PRESS =   104.1
 Etot   =   -238693.6743  EKtot   =     72763.4844  EPtot      =   -311457.1587
 BOND   =      5207.3413  ANGLE   =     19463.0464  DIHED      =     12607.1411
 1-4 NB =      4788.6938  1-4 EEL =    -80276.7649  VDWAALS    =     18476.1370
 EELEC  =   -292324.8768  EHBOND  =         0.0000  RESTRAINT  =       602.1234
 EAMBER (non-restraint)  =   -312059.2821
 EKCMT  =     22833.1619  VIRIAL  =     20401.0625  VOLUME     =   1082556.9581
                                                    SURFTEN    =        70.1282
                                                    Density    =         1.0169
 ------------------------------------------------------------------------------

 NMR restraints: Bond =    0.000   Angle =     0.000   Torsion =    13.825
===============================================================================

 NSTEP =   138000   TIME(PS) =    1151.000  TEMP(K) =   310.30  PRESS =     8.8
 Etot   =   -238681.3275  EKtot   =     72829.3594  EPtot      =   -311510.6869
 BOND   =      5175.2793  ANGLE   =     19540.3376  DIHED      =     12565.6805
 1-4 NB =      4762.2600  1-4 EEL =    -80383.0399  VDWAALS    =     18186.5310
 EELEC  =   -291960.2894  EHBOND  =         0.0000  RESTRAINT  =       602.5540
 EAMBER (non-restraint)  =   -312113.2409
 EKCMT  =     23084.0584  VIRIAL  =     22877.1170  VOLUME     =   1083116.6837
                                                    SURFTEN    =        21.2230
                                                    Density    =         1.0164
 ------------------------------------------------------------------------------

 NMR restraints: Bond =    0.000   Angle =     0.000   Torsion =    11.326
===============================================================================

 NSTEP =   139000   TIME(PS) =    1153.000  TEMP(K) =   309.39  PRESS =   -11.1
 Etot   =   -238726.6365  EKtot   =     72616.2969  EPtot      =   -311342.9333
 BOND   =      5124.7483  ANGLE   =     19640.2958  DIHED      =     12577.1892
 1-4 NB =      4772.4286  1-4 EEL =    -80214.7109  VDWAALS    =     17784.4779
 EELEC  =   -291636.7368  EHBOND  =         0.0000  RESTRAINT  =       609.3746
 EAMBER (non-restraint)  =   -311952.3079
 EKCMT  =     23004.3934  VIRIAL  =     23263.3963  VOLUME     =   1082112.3626
                                                    SURFTEN    =        43.1629
                                                    Density    =         1.0173
 ------------------------------------------------------------------------------

 NMR restraints: Bond =    0.000   Angle =     0.000   Torsion =    13.910
===============================================================================

 NSTEP =   140000   TIME(PS) =    1155.000  TEMP(K) =   309.67  PRESS =    68.3
 Etot   =   -238105.9237  EKtot   =     72680.5000  EPtot      =   -310786.4237
 BOND   =      5264.6053  ANGLE   =     19748.2387  DIHED      =     12735.2436
 1-4 NB =      4721.9216  1-4 EEL =    -80158.3299  VDWAALS    =     17858.4557
 EELEC  =   -291545.6901  EHBOND  =         0.0000  RESTRAINT  =       589.1315
 EAMBER (non-restraint)  =   -311375.5551
 EKCMT  =     23036.3869  VIRIAL  =     21439.4091  VOLUME     =   1083272.2368
                                                    SURFTEN    =       -76.9906
                                                    Density    =         1.0162
 ------------------------------------------------------------------------------

 NMR restraints: Bond =    0.000   Angle =     0.000   Torsion =    13.489
===============================================================================

 NSTEP =   141000   TIME(PS) =    1157.000  TEMP(K) =   310.51  PRESS =    44.5
 Etot   =   -238038.5623  EKtot   =     72879.2500  EPtot      =   -310917.8123
 BOND   =      5267.0002  ANGLE   =     19536.2822  DIHED      =     12699.5895
 1-4 NB =      4831.7549  1-4 EEL =    -80323.9115  VDWAALS    =     18503.4125
 EELEC  =   -292050.0114  EHBOND  =         0.0000  RESTRAINT  =       618.0714
 EAMBER (non-restraint)  =   -311535.8837
 EKCMT  =     22924.0563  VIRIAL  =     21883.1552  VOLUME     =   1082560.6732
                                                    SURFTEN    =         2.2614
                                                    Density    =         1.0169
 ------------------------------------------------------------------------------

 NMR restraints: Bond =    0.000   Angle =     0.000   Torsion =    16.600
===============================================================================

 NSTEP =   142000   TIME(PS) =    1159.000  TEMP(K) =   312.14  PRESS =    37.1
 Etot   =   -238016.8382  EKtot   =     73261.8516  EPtot      =   -311278.6898
 BOND   =      5179.1399  ANGLE   =     19583.0007  DIHED      =     12610.9305
 1-4 NB =      4756.3192  1-4 EEL =    -80327.7967  VDWAALS    =     18109.2750
 EELEC  =   -291812.2868  EHBOND  =         0.0000  RESTRAINT  =       622.7284
 EAMBER (non-restraint)  =   -311901.4182
 EKCMT  =     23082.0234  VIRIAL  =     22215.0935  VOLUME     =   1083380.9538
                                                    SURFTEN    =        -2.4597
                                                    Density    =         1.0161
 ------------------------------------------------------------------------------

 NMR restraints: Bond =    0.000   Angle =     0.000   Torsion =    14.253
===============================================================================

 NSTEP =   143000   TIME(PS) =    1161.000  TEMP(K) =   309.88  PRESS =  -101.2
 Etot   =   -238494.9980  EKtot   =     72730.4766  EPtot      =   -311225.4746
 BOND   =      5201.9842  ANGLE   =     19504.9295  DIHED      =     12558.8946
 1-4 NB =      4760.8228  1-4 EEL =    -80391.0132  VDWAALS    =     17794.5910
 EELEC  =   -291255.0465  EHBOND  =         0.0000  RESTRAINT  =       599.3629
 EAMBER (non-restraint)  =   -311824.8375
 EKCMT  =     22902.5040  VIRIAL  =     25270.7774  VOLUME     =   1083635.2972
                                                    SURFTEN    =      -128.7935
                                                    Density    =         1.0159
 ------------------------------------------------------------------------------

 NMR restraints: Bond =    0.000   Angle =     0.000   Torsion =    11.852
===============================================================================

 NSTEP =   144000   TIME(PS) =    1163.000  TEMP(K) =   309.37  PRESS =    45.9
 Etot   =   -238733.5476  EKtot   =     72610.8516  EPtot      =   -311344.3991
 BOND   =      5282.9265  ANGLE   =     19351.4115  DIHED      =     12668.4657
 1-4 NB =      4780.0485  1-4 EEL =    -80338.3691  VDWAALS    =     18088.4298
 EELEC  =   -291786.9394  EHBOND  =         0.0000  RESTRAINT  =       609.6274
 EAMBER (non-restraint)  =   -311954.0266
 EKCMT  =     22904.4140  VIRIAL  =     21832.1109  VOLUME     =   1082686.7141
                                                    SURFTEN    =      -117.3125
                                                    Density    =         1.0168
 ------------------------------------------------------------------------------

 NMR restraints: Bond =    0.000   Angle =     0.000   Torsion =    14.852
===============================================================================

 NSTEP =   145000   TIME(PS) =    1165.000  TEMP(K) =   310.62  PRESS =    42.6
 Etot   =   -238570.4209  EKtot   =     72903.8516  EPtot      =   -311474.2725
 BOND   =      5120.1463  ANGLE   =     19665.3498  DIHED      =     12631.6648
 1-4 NB =      4841.2199  1-4 EEL =    -80273.5402  VDWAALS    =     18233.5258
 EELEC  =   -292313.1692  EHBOND  =         0.0000  RESTRAINT  =       620.5304
 EAMBER (non-restraint)  =   -312094.8029
 EKCMT  =     23116.6685  VIRIAL  =     22120.1868  VOLUME     =   1082534.4407
                                                    SURFTEN    =        21.8278
                                                    Density    =         1.0169
 ------------------------------------------------------------------------------

 NMR restraints: Bond =    0.000   Angle =     0.000   Torsion =    11.151
===============================================================================

 NSTEP =   146000   TIME(PS) =    1167.000  TEMP(K) =   310.16  PRESS =   102.0
 Etot   =   -238513.8390  EKtot   =     72797.0859  EPtot      =   -311310.9249
 BOND   =      5160.4807  ANGLE   =     19537.9240  DIHED      =     12666.9890
 1-4 NB =      4766.3834  1-4 EEL =    -80320.3730  VDWAALS    =     18500.2909
 EELEC  =   -292233.1492  EHBOND  =         0.0000  RESTRAINT  =       610.5294
 EAMBER (non-restraint)  =   -311921.4543
 EKCMT  =     22901.0461  VIRIAL  =     20516.2959  VOLUME     =   1082898.4270
                                                    SURFTEN    =       -30.0398
                                                    Density    =         1.0166
 ------------------------------------------------------------------------------

 NMR restraints: Bond =    0.000   Angle =     0.000   Torsion =    11.070
===============================================================================

 NSTEP =   147000   TIME(PS) =    1169.000  TEMP(K) =   312.32  PRESS =   -16.8
 Etot   =   -238259.3269  EKtot   =     73304.5078  EPtot      =   -311563.8347
 BOND   =      5271.2719  ANGLE   =     19259.4880  DIHED      =     12642.6435
 1-4 NB =      4744.7645  1-4 EEL =    -80245.1055  VDWAALS    =     18344.9399
 EELEC  =   -292187.9703  EHBOND  =         0.0000  RESTRAINT  =       606.1333
 EAMBER (non-restraint)  =   -312169.9680
 EKCMT  =     23096.2963  VIRIAL  =     23489.5049  VOLUME     =   1083817.9654
                                                    SURFTEN    =       -13.8066
                                                    Density    =         1.0157
 ------------------------------------------------------------------------------

 NMR restraints: Bond =    0.000   Angle =     0.000   Torsion =    12.162
===============================================================================

 NSTEP =   148000   TIME(PS) =    1171.000  TEMP(K) =   309.74  PRESS =   -61.9
 Etot   =   -238668.9704  EKtot   =     72698.4609  EPtot      =   -311367.4313
 BOND   =      5150.0027  ANGLE   =     19524.0877  DIHED      =     12708.7044
 1-4 NB =      4825.3524  1-4 EEL =    -80382.4898  VDWAALS    =     18080.7481
 EELEC  =   -291875.6390  EHBOND  =         0.0000  RESTRAINT  =       601.8023
 EAMBER (non-restraint)  =   -311969.2336
 EKCMT  =     22983.8190  VIRIAL  =     24431.9347  VOLUME     =   1082894.5661
                                                    SURFTEN    =        21.0974
                                                    Density    =         1.0166
 ------------------------------------------------------------------------------

 NMR restraints: Bond =    0.000   Angle =     0.000   Torsion =    12.863
===============================================================================

 NSTEP =   149000   TIME(PS) =    1173.000  TEMP(K) =   310.37  PRESS =  -160.8
 Etot   =   -238012.6464  EKtot   =     72846.9297  EPtot      =   -310859.5761
 BOND   =      5254.5480  ANGLE   =     19674.6241  DIHED      =     12716.5877
 1-4 NB =      4824.8609  1-4 EEL =    -80385.9664  VDWAALS    =     17796.8087
 EELEC  =   -291341.2320  EHBOND  =         0.0000  RESTRAINT  =       600.1930
 EAMBER (non-restraint)  =   -311459.7691
 EKCMT  =     22981.5122  VIRIAL  =     26736.8500  VOLUME     =   1081802.7166
                                                    SURFTEN    =       -99.5814
                                                    Density    =         1.0176
 ------------------------------------------------------------------------------

 NMR restraints: Bond =    0.000   Angle =     0.000   Torsion =    14.988
===============================================================================

 NSTEP =   150000   TIME(PS) =    1175.000  TEMP(K) =   309.42  PRESS =   -43.9
 Etot   =   -238669.3465  EKtot   =     72623.5547  EPtot      =   -311292.9011
 BOND   =      5189.9017  ANGLE   =     19509.3635  DIHED      =     12651.1641
 1-4 NB =      4790.5140  1-4 EEL =    -80308.7430  VDWAALS    =     17778.1318
 EELEC  =   -291505.1350  EHBOND  =         0.0000  RESTRAINT  =       601.9017
 EAMBER (non-restraint)  =   -311894.8028
 EKCMT  =     22843.4282  VIRIAL  =     23868.3291  VOLUME     =   1081474.8945
                                                    SURFTEN    =        37.8430
                                                    Density    =         1.0179
 ------------------------------------------------------------------------------

 NMR restraints: Bond =    0.000   Angle =     0.000   Torsion =    12.999
===============================================================================

 NSTEP =   151000   TIME(PS) =    1177.000  TEMP(K) =   309.87  PRESS =   -41.8
 Etot   =   -238642.7198  EKtot   =     72729.2031  EPtot      =   -311371.9229
 BOND   =      5208.3471  ANGLE   =     19619.2868  DIHED      =     12626.9005
 1-4 NB =      4758.3492  1-4 EEL =    -80229.8157  VDWAALS    =     17852.6005
 EELEC  =   -291809.6380  EHBOND  =         0.0000  RESTRAINT  =       602.0467
 EAMBER (non-restraint)  =   -311973.9696
 EKCMT  =     22853.4046  VIRIAL  =     23828.1955  VOLUME     =   1081268.5416
                                                    SURFTEN    =       107.4547
                                                    Density    =         1.0181
 ------------------------------------------------------------------------------

 NMR restraints: Bond =    0.000   Angle =     0.000   Torsion =    13.836
===============================================================================

 NSTEP =   152000   TIME(PS) =    1179.000  TEMP(K) =   310.50  PRESS =    -3.6
 Etot   =   -238060.8476  EKtot   =     72877.1953  EPtot      =   -310938.0429
 BOND   =      5179.8611  ANGLE   =     19721.2871  DIHED      =     12701.5114
 1-4 NB =      4829.3811  1-4 EEL =    -80281.1266  VDWAALS    =     18241.7736
 EELEC  =   -291937.7139  EHBOND  =         0.0000  RESTRAINT  =       606.9832
 EAMBER (non-restraint)  =   -311545.0261
 EKCMT  =     22962.8745  VIRIAL  =     23047.9295  VOLUME     =   1082524.5816
                                                    SURFTEN    =       -54.4364
                                                    Density    =         1.0169
 ------------------------------------------------------------------------------

 NMR restraints: Bond =    0.000   Angle =     0.000   Torsion =    12.679
===============================================================================

 NSTEP =   153000   TIME(PS) =    1181.000  TEMP(K) =   311.57  PRESS =   -39.4
 Etot   =   -238395.2849  EKtot   =     73127.4453  EPtot      =   -311522.7302
 BOND   =      5244.0863  ANGLE   =     19480.0912  DIHED      =     12692.9507
 1-4 NB =      4802.0986  1-4 EEL =    -80275.2821  VDWAALS    =     18313.8007
 EELEC  =   -292381.6597  EHBOND  =         0.0000  RESTRAINT  =       601.1840
 EAMBER (non-restraint)  =   -312123.9142
 EKCMT  =     23168.5507  VIRIAL  =     24089.9865  VOLUME     =   1082900.0832
                                                    SURFTEN    =      -123.6400
                                                    Density    =         1.0166
 ------------------------------------------------------------------------------

 NMR restraints: Bond =    0.000   Angle =     0.000   Torsion =    11.694
===============================================================================

 NSTEP =   154000   TIME(PS) =    1183.000  TEMP(K) =   310.42  PRESS =    -9.8
 Etot   =   -238237.2109  EKtot   =     72856.5781  EPtot      =   -311093.7890
 BOND   =      5174.7975  ANGLE   =     19635.6538  DIHED      =     12642.5827
 1-4 NB =      4746.8598  1-4 EEL =    -80344.9549  VDWAALS    =     18130.6090
 EELEC  =   -291679.3210  EHBOND  =         0.0000  RESTRAINT  =       599.9840
 EAMBER (non-restraint)  =   -311693.7730
 EKCMT  =     22996.1257  VIRIAL  =     23226.2705  VOLUME     =   1084617.6882
                                                    SURFTEN    =        43.8401
                                                    Density    =         1.0149
 ------------------------------------------------------------------------------

 NMR restraints: Bond =    0.000   Angle =     0.000   Torsion =    16.525
===============================================================================

 NSTEP =   155000   TIME(PS) =    1185.000  TEMP(K) =   310.15  PRESS =   -46.0
 Etot   =   -238567.1333  EKtot   =     72793.5859  EPtot      =   -311360.7192
 BOND   =      5255.7424  ANGLE   =     19483.4806  DIHED      =     12628.8123
 1-4 NB =      4799.4595  1-4 EEL =    -80270.2978  VDWAALS    =     17944.5174
 EELEC  =   -291777.2333  EHBOND  =         0.0000  RESTRAINT  =       574.7997
 EAMBER (non-restraint)  =   -311935.5189
 EKCMT  =     23066.6911  VIRIAL  =     24143.2485  VOLUME     =   1083125.8979
                                                    SURFTEN    =      -219.0535
                                                    Density    =         1.0163
 ------------------------------------------------------------------------------

 NMR restraints: Bond =    0.000   Angle =     0.000   Torsion =    12.327
===============================================================================

 NSTEP =   156000   TIME(PS) =    1187.000  TEMP(K) =   312.12  PRESS =   -90.6
 Etot   =   -238134.4197  EKtot   =     73256.2812  EPtot      =   -311390.7009
 BOND   =      5168.0701  ANGLE   =     19488.3919  DIHED      =     12677.8242
 1-4 NB =      4786.4720  1-4 EEL =    -80381.4720  VDWAALS    =     18194.9700
 EELEC  =   -291936.8077  EHBOND  =         0.0000  RESTRAINT  =       611.8506
 EAMBER (non-restraint)  =   -312002.5515
 EKCMT  =     23077.4247  VIRIAL  =     25195.8697  VOLUME     =   1082642.3290
                                                    SURFTEN    =       -81.0480
                                                    Density    =         1.0168
 ------------------------------------------------------------------------------

 NMR restraints: Bond =    0.000   Angle =     0.000   Torsion =    15.462
===============================================================================

 NSTEP =   157000   TIME(PS) =    1189.000  TEMP(K) =   309.68  PRESS =    -2.0
 Etot   =   -237972.2090  EKtot   =     72684.2031  EPtot      =   -310656.4121
 BOND   =      5075.6110  ANGLE   =     19783.1470  DIHED      =     12696.7904
 1-4 NB =      4819.8528  1-4 EEL =    -80241.1898  VDWAALS    =     18009.3882
 EELEC  =   -291409.7029  EHBOND  =         0.0000  RESTRAINT  =       609.6912
 EAMBER (non-restraint)  =   -311266.1033
 EKCMT  =     22974.2648  VIRIAL  =     23021.8188  VOLUME     =   1083280.8344
                                                    SURFTEN    =       -25.7104
                                                    Density    =         1.0162
 ------------------------------------------------------------------------------

 NMR restraints: Bond =    0.000   Angle =     0.000   Torsion =     8.298
===============================================================================

 NSTEP =   158000   TIME(PS) =    1191.000  TEMP(K) =   309.71  PRESS =   119.9
 Etot   =   -238603.9011  EKtot   =     72691.2031  EPtot      =   -311295.1043
 BOND   =      5220.4332  ANGLE   =     19646.8178  DIHED      =     12605.1201
 1-4 NB =      4781.8130  1-4 EEL =    -80223.7234  VDWAALS    =     18391.8121
 EELEC  =   -292322.3349  EHBOND  =         0.0000  RESTRAINT  =       604.9578
 EAMBER (non-restraint)  =   -311900.0621
 EKCMT  =     22983.9473  VIRIAL  =     20180.1738  VOLUME     =   1082904.1308
                                                    SURFTEN    =       106.5336
                                                    Density    =         1.0166
 ------------------------------------------------------------------------------

 NMR restraints: Bond =    0.000   Angle =     0.000   Torsion =    11.377
===============================================================================

 NSTEP =   159000   TIME(PS) =    1193.000  TEMP(K) =   308.60  PRESS =    82.0
 Etot   =   -238713.2060  EKtot   =     72431.0156  EPtot      =   -311144.2216
 BOND   =      5180.1732  ANGLE   =     19424.9688  DIHED      =     12658.0213
 1-4 NB =      4807.8897  1-4 EEL =    -80268.9251  VDWAALS    =     18239.4558
 EELEC  =   -291808.8233  EHBOND  =         0.0000  RESTRAINT  =       623.0180
 EAMBER (non-restraint)  =   -311767.2396
 EKCMT  =     22774.2276  VIRIAL  =     20858.4799  VOLUME     =   1082482.7693
                                                    SURFTEN    =       -33.1373
                                                    Density    =         1.0169
 ------------------------------------------------------------------------------

 NMR restraints: Bond =    0.000   Angle =     0.000   Torsion =    13.207
===============================================================================

 NSTEP =   160000   TIME(PS) =    1195.000  TEMP(K) =   309.41  PRESS =    -3.8
 Etot   =   -238417.1737  EKtot   =     72620.3359  EPtot      =   -311037.5096
 BOND   =      5211.7010  ANGLE   =     19705.4490  DIHED      =     12644.0807
 1-4 NB =      4804.4588  1-4 EEL =    -80240.6792  VDWAALS    =     17894.6224
 EELEC  =   -291665.7323  EHBOND  =         0.0000  RESTRAINT  =       608.5901
 EAMBER (non-restraint)  =   -311646.0998
 EKCMT  =     23007.1795  VIRIAL  =     23095.8866  VOLUME     =   1083462.1133
                                                    SURFTEN    =        68.3412
                                                    Density    =         1.0160
 ------------------------------------------------------------------------------

 NMR restraints: Bond =    0.000   Angle =     0.000   Torsion =    15.727
===============================================================================

 NSTEP =   161000   TIME(PS) =    1197.000  TEMP(K) =   308.89  PRESS =    59.7
 Etot   =   -238335.7136  EKtot   =     72497.6875  EPtot      =   -310833.4011
 BOND   =      5245.4186  ANGLE   =     19755.8211  DIHED      =     12677.8679
 1-4 NB =      4815.8058  1-4 EEL =    -80414.1592  VDWAALS    =     18501.3476
 EELEC  =   -292024.1734  EHBOND  =         0.0000  RESTRAINT  =       608.6706
 EAMBER (non-restraint)  =   -311442.0717
 EKCMT  =     22932.6928  VIRIAL  =     21534.8188  VOLUME     =   1083805.7884
                                                    SURFTEN    =       -59.9426
                                                    Density    =         1.0157
 ------------------------------------------------------------------------------

 NMR restraints: Bond =    0.000   Angle =     0.000   Torsion =    13.896
===============================================================================

 NSTEP =   162000   TIME(PS) =    1199.000  TEMP(K) =   310.18  PRESS =   -61.0
 Etot   =   -238255.3716  EKtot   =     72802.0625  EPtot      =   -311057.4341
 BOND   =      5221.1290  ANGLE   =     19691.9647  DIHED      =     12631.4316
 1-4 NB =      4822.5567  1-4 EEL =    -80439.7964  VDWAALS    =     17910.8054
 EELEC  =   -291478.7319  EHBOND  =         0.0000  RESTRAINT  =       583.2067
 EAMBER (non-restraint)  =   -311640.6408
 EKCMT  =     22808.3881  VIRIAL  =     24236.0728  VOLUME     =   1083414.1989
                                                    SURFTEN    =        -8.6366
                                                    Density    =         1.0161
 ------------------------------------------------------------------------------

 NMR restraints: Bond =    0.000   Angle =     0.000   Torsion =    12.047
===============================================================================

 NSTEP =   163000   TIME(PS) =    1201.000  TEMP(K) =   308.78  PRESS =   -29.7
 Etot   =   -238645.3156  EKtot   =     72472.5078  EPtot      =   -311117.8234
 BOND   =      5317.8716  ANGLE   =     19754.8707  DIHED      =     12650.9341
 1-4 NB =      4790.3069  1-4 EEL =    -80262.1985  VDWAALS    =     18064.8400
 EELEC  =   -292033.0271  EHBOND  =         0.0000  RESTRAINT  =       598.5789
 EAMBER (non-restraint)  =   -311716.4023
 EKCMT  =     22781.1221  VIRIAL  =     23474.6442  VOLUME     =   1083234.3939
                                                    SURFTEN    =      -150.6216
                                                    Density    =         1.0162
 ------------------------------------------------------------------------------

 NMR restraints: Bond =    0.000   Angle =     0.000   Torsion =    13.398
===============================================================================

 NSTEP =   164000   TIME(PS) =    1203.000  TEMP(K) =   308.15  PRESS =    17.0
 Etot   =   -238514.3229  EKtot   =     72323.8047  EPtot      =   -310838.1276
 BOND   =      5263.1807  ANGLE   =     19642.9219  DIHED      =     12697.5544
 1-4 NB =      4767.3882  1-4 EEL =    -80330.6447  VDWAALS    =     17998.0564
 EELEC  =   -291475.7319  EHBOND  =         0.0000  RESTRAINT  =       599.1474
 EAMBER (non-restraint)  =   -311437.2750
 EKCMT  =     22933.5452  VIRIAL  =     22535.0828  VOLUME     =   1083230.9871
                                                    SURFTEN    =       125.9816
                                                    Density    =         1.0162
 ------------------------------------------------------------------------------

 NMR restraints: Bond =    0.000   Angle =     0.000   Torsion =    14.606
===============================================================================

 NSTEP =   165000   TIME(PS) =    1205.000  TEMP(K) =   310.07  PRESS =    75.4
 Etot   =   -238485.6800  EKtot   =     72775.5234  EPtot      =   -311261.2034
 BOND   =      5163.6023  ANGLE   =     19511.3278  DIHED      =     12666.2311
 1-4 NB =      4764.6284  1-4 EEL =    -80254.9369  VDWAALS    =     18385.0688
 EELEC  =   -292120.9254  EHBOND  =         0.0000  RESTRAINT  =       623.8005
 EAMBER (non-restraint)  =   -311885.0039
 EKCMT  =     22959.2161  VIRIAL  =     21194.3340  VOLUME     =   1083649.4759
                                                    SURFTEN    =        44.7457
                                                    Density    =         1.0159
 ------------------------------------------------------------------------------

 NMR restraints: Bond =    0.000   Angle =     0.000   Torsion =    12.257
===============================================================================

 NSTEP =   166000   TIME(PS) =    1207.000  TEMP(K) =   310.76  PRESS =   -44.3
 Etot   =   -238449.3915  EKtot   =     72936.6953  EPtot      =   -311386.0868
 BOND   =      5255.4242  ANGLE   =     19546.1812  DIHED      =     12681.9060
 1-4 NB =      4793.2397  1-4 EEL =    -80208.2835  VDWAALS    =     18304.7865
 EELEC  =   -292360.5270  EHBOND  =         0.0000  RESTRAINT  =       601.1861
 EAMBER (non-restraint)  =   -311987.2729
 EKCMT  =     23042.9088  VIRIAL  =     24078.4344  VOLUME     =   1083644.0193
                                                    SURFTEN    =       -21.2552
                                                    Density    =         1.0159
 ------------------------------------------------------------------------------

 NMR restraints: Bond =    0.000   Angle =     0.000   Torsion =    13.427
===============================================================================

 NSTEP =   167000   TIME(PS) =    1209.000  TEMP(K) =   309.43  PRESS =  -101.9
 Etot   =   -238421.0436  EKtot   =     72624.7266  EPtot      =   -311045.7701
 BOND   =      5134.1114  ANGLE   =     19569.1735  DIHED      =     12643.3010
 1-4 NB =      4844.8187  1-4 EEL =    -80370.5498  VDWAALS    =     18124.4429
 EELEC  =   -291596.5471  EHBOND  =         0.0000  RESTRAINT  =       605.4794
 EAMBER (non-restraint)  =   -311651.2496
 EKCMT  =     22797.2513  VIRIAL  =     25184.1341  VOLUME     =   1084415.5653
                                                    SURFTEN    =       -70.0054
                                                    Density    =         1.0151
 ------------------------------------------------------------------------------

 NMR restraints: Bond =    0.000   Angle =     0.000   Torsion =    14.319
===============================================================================

 NSTEP =   168000   TIME(PS) =    1211.000  TEMP(K) =   310.03  PRESS =    46.7
 Etot   =   -238274.9695  EKtot   =     72766.4688  EPtot      =   -311041.4382
 BOND   =      5179.7859  ANGLE   =     19591.5054  DIHED      =     12578.0890
 1-4 NB =      4804.3901  1-4 EEL =    -80238.8508  VDWAALS    =     18041.5566
 EELEC  =   -291606.7022  EHBOND  =         0.0000  RESTRAINT  =       608.7876
 EAMBER (non-restraint)  =   -311650.2259
 EKCMT  =     22802.8395  VIRIAL  =     21711.7452  VOLUME     =   1082489.8115
                                                    SURFTEN    =       -38.9311
                                                    Density    =         1.0169
 ------------------------------------------------------------------------------

 NMR restraints: Bond =    0.000   Angle =     0.000   Torsion =    12.358
===============================================================================

 NSTEP =   169000   TIME(PS) =    1213.000  TEMP(K) =   309.79  PRESS =    15.0
 Etot   =   -238408.6846  EKtot   =     72709.2031  EPtot      =   -311117.8877
 BOND   =      5249.6050  ANGLE   =     19608.1074  DIHED      =     12592.4849
 1-4 NB =      4761.3358  1-4 EEL =    -80287.3687  VDWAALS    =     18340.5751
 EELEC  =   -291996.5015  EHBOND  =         0.0000  RESTRAINT  =       613.8743
 EAMBER (non-restraint)  =   -311731.7619
 EKCMT  =     22858.4502  VIRIAL  =     22508.4541  VOLUME     =   1082481.8266
                                                    SURFTEN    =         4.5989
                                                    Density    =         1.0169
 ------------------------------------------------------------------------------

 NMR restraints: Bond =    0.000   Angle =     0.000   Torsion =    11.001
===============================================================================

 NSTEP =   170000   TIME(PS) =    1215.000  TEMP(K) =   309.26  PRESS =   108.9
 Etot   =   -238208.6690  EKtot   =     72585.9141  EPtot      =   -310794.5831
 BOND   =      5164.3628  ANGLE   =     19517.6221  DIHED      =     12593.4958
 1-4 NB =      4734.0106  1-4 EEL =    -80248.9470  VDWAALS    =     17921.6743
 EELEC  =   -291064.8263  EHBOND  =         0.0000  RESTRAINT  =       588.0246
 EAMBER (non-restraint)  =   -311382.6077
 EKCMT  =     22874.7056  VIRIAL  =     20327.9948  VOLUME     =   1083525.5537
                                                    SURFTEN    =       -50.4319
                                                    Density    =         1.0160
 ------------------------------------------------------------------------------

 NMR restraints: Bond =    0.000   Angle =     0.000   Torsion =    12.205
===============================================================================

 NSTEP =   171000   TIME(PS) =    1217.000  TEMP(K) =   310.45  PRESS =    29.8
 Etot   =   -238392.6575  EKtot   =     72865.3203  EPtot      =   -311257.9778
 BOND   =      5163.0839  ANGLE   =     19415.8308  DIHED      =     12704.5259
 1-4 NB =      4760.6779  1-4 EEL =    -80308.8302  VDWAALS    =     18149.8619
 EELEC  =   -291756.5598  EHBOND  =         0.0000  RESTRAINT  =       613.4317
 EAMBER (non-restraint)  =   -311871.4096
 EKCMT  =     23197.1684  VIRIAL  =     22500.3131  VOLUME     =   1083809.1395
                                                    SURFTEN    =        16.5129
                                                    Density    =         1.0157
 ------------------------------------------------------------------------------

 NMR restraints: Bond =    0.000   Angle =     0.000   Torsion =    11.431
===============================================================================

 NSTEP =   172000   TIME(PS) =    1219.000  TEMP(K) =   308.48  PRESS =   116.3
 Etot   =   -238689.2484  EKtot   =     72402.0547  EPtot      =   -311091.3031
 BOND   =      5079.3538  ANGLE   =     19631.9988  DIHED      =     12652.2140
 1-4 NB =      4795.9764  1-4 EEL =    -80160.8067  VDWAALS    =     18247.0395
 EELEC  =   -291934.1256  EHBOND  =         0.0000  RESTRAINT  =       597.0466
 EAMBER (non-restraint)  =   -311688.3497
 EKCMT  =     22868.2533  VIRIAL  =     20145.0140  VOLUME     =   1084458.0477
                                                    SURFTEN    =        24.4733
                                                    Density    =         1.0151
 ------------------------------------------------------------------------------

 NMR restraints: Bond =    0.000   Angle =     0.000   Torsion =    11.687
===============================================================================

 NSTEP =   173000   TIME(PS) =    1221.000  TEMP(K) =   308.41  PRESS =   -91.9
 Etot   =   -238941.2371  EKtot   =     72385.8828  EPtot      =   -311327.1199
 BOND   =      5210.6471  ANGLE   =     19524.3051  DIHED      =     12559.9170
 1-4 NB =      4768.5994  1-4 EEL =    -80288.1529  VDWAALS    =     18025.6450
 EELEC  =   -291735.5946  EHBOND  =         0.0000  RESTRAINT  =       607.5139
 EAMBER (non-restraint)  =   -311934.6339
 EKCMT  =     22780.3986  VIRIAL  =     24927.7862  VOLUME     =   1082783.8971
                                                    SURFTEN    =       -13.8422
                                                    Density    =         1.0167
 ------------------------------------------------------------------------------

 NMR restraints: Bond =    0.000   Angle =     0.000   Torsion =    10.651
===============================================================================

 NSTEP =   174000   TIME(PS) =    1223.000  TEMP(K) =   310.34  PRESS =   -74.7
 Etot   =   -238437.4416  EKtot   =     72838.8047  EPtot      =   -311276.2463
 BOND   =      5083.0197  ANGLE   =     19689.2297  DIHED      =     12556.8432
 1-4 NB =      4774.2577  1-4 EEL =    -80132.6437  VDWAALS    =     18139.1366
 EELEC  =   -291987.8164  EHBOND  =         0.0000  RESTRAINT  =       601.7269
 EAMBER (non-restraint)  =   -311877.9732
 EKCMT  =     23003.9321  VIRIAL  =     24751.2038  VOLUME     =   1083648.7036
                                                    SURFTEN    =      -148.7596
                                                    Density    =         1.0159
 ------------------------------------------------------------------------------

 NMR restraints: Bond =    0.000   Angle =     0.000   Torsion =    13.980
===============================================================================

 NSTEP =   175000   TIME(PS) =    1225.000  TEMP(K) =   310.74  PRESS =   -98.3
 Etot   =   -238718.4562  EKtot   =     72933.6641  EPtot      =   -311652.1203
 BOND   =      5216.7956  ANGLE   =     19491.9603  DIHED      =     12465.9445
 1-4 NB =      4749.2538  1-4 EEL =    -80157.2019  VDWAALS    =     18099.8930
 EELEC  =   -292125.8449  EHBOND  =         0.0000  RESTRAINT  =       607.0794
 EAMBER (non-restraint)  =   -312259.1996
 EKCMT  =     23006.9624  VIRIAL  =     25303.9675  VOLUME     =   1082509.6323
                                                    SURFTEN    =        15.3829
                                                    Density    =         1.0169
 ------------------------------------------------------------------------------

 NMR restraints: Bond =    0.000   Angle =     0.000   Torsion =    10.568
===============================================================================

 NSTEP =   176000   TIME(PS) =    1227.000  TEMP(K) =   310.56  PRESS =   -67.3
 Etot   =   -238303.0551  EKtot   =     72890.2031  EPtot      =   -311193.2582
 BOND   =      5205.5166  ANGLE   =     19518.1517  DIHED      =     12711.7069
 1-4 NB =      4750.1157  1-4 EEL =    -80246.2545  VDWAALS    =     18030.9426
 EELEC  =   -291760.5676  EHBOND  =         0.0000  RESTRAINT  =       597.1304
 EAMBER (non-restraint)  =   -311790.3887
 EKCMT  =     22951.0529  VIRIAL  =     24526.1566  VOLUME     =   1083945.3419
                                                    SURFTEN    =       -41.8624
                                                    Density    =         1.0156
 ------------------------------------------------------------------------------

 NMR restraints: Bond =    0.000   Angle =     0.000   Torsion =    11.289
===============================================================================

 NSTEP =   177000   TIME(PS) =    1229.000  TEMP(K) =   311.20  PRESS =    82.1
 Etot   =   -238290.0538  EKtot   =     73039.5312  EPtot      =   -311329.5850
 BOND   =      5194.7880  ANGLE   =     19389.8231  DIHED      =     12641.1593
 1-4 NB =      4792.2965  1-4 EEL =    -80350.3661  VDWAALS    =     18104.3892
 EELEC  =   -291696.7591  EHBOND  =         0.0000  RESTRAINT  =       595.0840
 EAMBER (non-restraint)  =   -311924.6690
 EKCMT  =     22981.8815  VIRIAL  =     21061.7167  VOLUME     =   1083549.2831
                                                    SURFTEN    =        44.5433
                                                    Density    =         1.0159
 ------------------------------------------------------------------------------

 NMR restraints: Bond =    0.000   Angle =     0.000   Torsion =    12.862
===============================================================================

 NSTEP =   178000   TIME(PS) =    1231.000  TEMP(K) =   310.17  PRESS =    12.9
 Etot   =   -238336.2061  EKtot   =     72798.6797  EPtot      =   -311134.8858
 BOND   =      5190.8654  ANGLE   =     19572.7295  DIHED      =     12660.5464
 1-4 NB =      4749.8325  1-4 EEL =    -80299.9272  VDWAALS    =     18174.6057
 EELEC  =   -291785.4965  EHBOND  =         0.0000  RESTRAINT  =       601.9584
 EAMBER (non-restraint)  =   -311736.8442
 EKCMT  =     23019.9572  VIRIAL  =     22719.5736  VOLUME     =   1082658.8251
                                                    SURFTEN    =       -48.4921
                                                    Density    =         1.0168
 ------------------------------------------------------------------------------

 NMR restraints: Bond =    0.000   Angle =     0.000   Torsion =    13.393
===============================================================================

 NSTEP =   179000   TIME(PS) =    1233.000  TEMP(K) =   310.18  PRESS =    42.2
 Etot   =   -237902.4254  EKtot   =     72802.1484  EPtot      =   -310704.5738
 BOND   =      5203.4307  ANGLE   =     19615.2599  DIHED      =     12640.0896
 1-4 NB =      4795.3324  1-4 EEL =    -80244.8566  VDWAALS    =     18302.2378
 EELEC  =   -291611.4567  EHBOND  =         0.0000  RESTRAINT  =       595.3892
 EAMBER (non-restraint)  =   -311299.9630
 EKCMT  =     22979.2607  VIRIAL  =     21992.3236  VOLUME     =   1083748.1901
                                                    SURFTEN    =       -77.7091
                                                    Density    =         1.0158
 ------------------------------------------------------------------------------

 NMR restraints: Bond =    0.000   Angle =     0.000   Torsion =    11.133
===============================================================================

 NSTEP =   180000   TIME(PS) =    1235.000  TEMP(K) =   310.04  PRESS =  -100.1
 Etot   =   -238199.8306  EKtot   =     72767.8047  EPtot      =   -310967.6353
 BOND   =      5167.3532  ANGLE   =     19584.0119  DIHED      =     12659.7464
 1-4 NB =      4765.8256  1-4 EEL =    -80178.3599  VDWAALS    =     17953.1709
 EELEC  =   -291544.5270  EHBOND  =         0.0000  RESTRAINT  =       625.1437
 EAMBER (non-restraint)  =   -311592.7790
 EKCMT  =     22944.9608  VIRIAL  =     25288.4156  VOLUME     =   1083884.4533
                                                    SURFTEN    =        -8.4179
                                                    Density    =         1.0156
 ------------------------------------------------------------------------------

 NMR restraints: Bond =    0.000   Angle =     0.000   Torsion =    13.403
===============================================================================

 NSTEP =   181000   TIME(PS) =    1237.000  TEMP(K) =   310.67  PRESS =   -28.9
 Etot   =   -238265.5071  EKtot   =     72915.5078  EPtot      =   -311181.0149
 BOND   =      5159.1311  ANGLE   =     19584.6848  DIHED      =     12755.7000
 1-4 NB =      4753.0331  1-4 EEL =    -80174.6386  VDWAALS    =     18004.6956
 EELEC  =   -291856.2571  EHBOND  =         0.0000  RESTRAINT  =       592.6363
 EAMBER (non-restraint)  =   -311773.6512
 EKCMT  =     22975.4978  VIRIAL  =     23650.7538  VOLUME     =   1081476.4085
                                                    SURFTEN    =        23.8340
                                                    Density    =         1.0179
 ------------------------------------------------------------------------------

 NMR restraints: Bond =    0.000   Angle =     0.000   Torsion =    11.417
===============================================================================

 NSTEP =   182000   TIME(PS) =    1239.000  TEMP(K) =   310.27  PRESS =    90.9
 Etot   =   -238122.2553  EKtot   =     72821.6562  EPtot      =   -310943.9116
 BOND   =      5197.0480  ANGLE   =     19623.9062  DIHED      =     12632.5248
 1-4 NB =      4817.8517  1-4 EEL =    -80290.1650  VDWAALS    =     18285.2875
 EELEC  =   -291800.5358  EHBOND  =         0.0000  RESTRAINT  =       590.1710
 EAMBER (non-restraint)  =   -311534.0826
 EKCMT  =     22890.5527  VIRIAL  =     20763.6221  VOLUME     =   1083183.3124
                                                    SURFTEN    =       103.5515
                                                    Density    =         1.0163
 ------------------------------------------------------------------------------

 NMR restraints: Bond =    0.000   Angle =     0.000   Torsion =    12.490
===============================================================================

 NSTEP =   183000   TIME(PS) =    1241.000  TEMP(K) =   310.61  PRESS =  -102.6
 Etot   =   -238659.4525  EKtot   =     72902.2422  EPtot      =   -311561.6947
 BOND   =      5275.3439  ANGLE   =     19678.9864  DIHED      =     12646.5721
 1-4 NB =      4783.9421  1-4 EEL =    -80193.4921  VDWAALS    =     18161.5881
 EELEC  =   -292502.3454  EHBOND  =         0.0000  RESTRAINT  =       587.7101
 EAMBER (non-restraint)  =   -312149.4048
 EKCMT  =     23112.8494  VIRIAL  =     25507.6077  VOLUME     =   1081385.1562
                                                    SURFTEN    =       -79.5838
                                                    Density    =         1.0180
 ------------------------------------------------------------------------------

 NMR restraints: Bond =    0.000   Angle =     0.000   Torsion =    11.123
===============================================================================

 NSTEP =   184000   TIME(PS) =    1243.000  TEMP(K) =   308.94  PRESS =  -102.8
 Etot   =   -238684.2162  EKtot   =     72510.1641  EPtot      =   -311194.3803
 BOND   =      5130.4509  ANGLE   =     19585.1845  DIHED      =     12648.9934
 1-4 NB =      4762.7877  1-4 EEL =    -80255.5832  VDWAALS    =     18058.8662
 EELEC  =   -291740.1159  EHBOND  =         0.0000  RESTRAINT  =       615.0360
 EAMBER (non-restraint)  =   -311809.4163
 EKCMT  =     22966.1718  VIRIAL  =     25370.3026  VOLUME     =   1082817.7293
                                                    SURFTEN    =       -77.1142
                                                    Density    =         1.0166
 ------------------------------------------------------------------------------

 NMR restraints: Bond =    0.000   Angle =     0.000   Torsion =    12.618
===============================================================================

 NSTEP =   185000   TIME(PS) =    1245.000  TEMP(K) =   309.03  PRESS =   -79.2
 Etot   =   -239022.5950  EKtot   =     72532.2344  EPtot      =   -311554.8294
 BOND   =      5117.8398  ANGLE   =     19482.0245  DIHED      =     12599.2819
 1-4 NB =      4826.5762  1-4 EEL =    -80196.0826  VDWAALS    =     18102.9859
 EELEC  =   -292063.0812  EHBOND  =         0.0000  RESTRAINT  =       575.6261
 EAMBER (non-restraint)  =   -312130.4555
 EKCMT  =     23034.6348  VIRIAL  =     24885.3258  VOLUME     =   1081729.3285
                                                    SURFTEN    =       -90.5699
                                                    Density    =         1.0177
 ------------------------------------------------------------------------------

 NMR restraints: Bond =    0.000   Angle =     0.000   Torsion =    14.092
===============================================================================

 NSTEP =   186000   TIME(PS) =    1247.000  TEMP(K) =   311.31  PRESS =   -23.6
 Etot   =   -238487.0557  EKtot   =     73066.0312  EPtot      =   -311553.0869
 BOND   =      5226.7765  ANGLE   =     19657.3260  DIHED      =     12601.9415
 1-4 NB =      4795.6366  1-4 EEL =    -80348.1957  VDWAALS    =     18034.5718
 EELEC  =   -292120.0154  EHBOND  =         0.0000  RESTRAINT  =       598.8718
 EAMBER (non-restraint)  =   -312151.9587
 EKCMT  =     23113.7186  VIRIAL  =     23664.8599  VOLUME     =   1081709.9659
                                                    SURFTEN    =        84.2001
                                                    Density    =         1.0177
 ------------------------------------------------------------------------------

 NMR restraints: Bond =    0.000   Angle =     0.000   Torsion =    15.552
===============================================================================

 NSTEP =   187000   TIME(PS) =    1249.000  TEMP(K) =   309.59  PRESS =    18.9
 Etot   =   -238087.3109  EKtot   =     72663.6484  EPtot      =   -310750.9594
 BOND   =      5106.3651  ANGLE   =     19670.7736  DIHED      =     12630.9843
 1-4 NB =      4796.3181  1-4 EEL =    -80214.9827  VDWAALS    =     18246.7553
 EELEC  =   -291584.8880  EHBOND  =         0.0000  RESTRAINT  =       597.7150
 EAMBER (non-restraint)  =   -311348.6743
 EKCMT  =     22923.8536  VIRIAL  =     22483.2950  VOLUME     =   1082421.3119
                                                    SURFTEN    =       -46.8534
                                                    Density    =         1.0170
 ------------------------------------------------------------------------------

 NMR restraints: Bond =    0.000   Angle =     0.000   Torsion =    11.238
===============================================================================

 NSTEP =   188000   TIME(PS) =    1251.000  TEMP(K) =   310.89  PRESS =    37.4
 Etot   =   -238628.2282  EKtot   =     72967.8906  EPtot      =   -311596.1189
 BOND   =      5231.8486  ANGLE   =     19236.1479  DIHED      =     12567.5724
 1-4 NB =      4828.9376  1-4 EEL =    -80251.6455  VDWAALS    =     18311.8618
 EELEC  =   -292121.4325  EHBOND  =         0.0000  RESTRAINT  =       600.5908
 EAMBER (non-restraint)  =   -312196.7097
 EKCMT  =     23084.2117  VIRIAL  =     22208.5004  VOLUME     =   1083169.5998
                                                    SURFTEN    =        62.5056
                                                    Density    =         1.0163
 ------------------------------------------------------------------------------

 NMR restraints: Bond =    0.000   Angle =     0.000   Torsion =    13.556
===============================================================================

 NSTEP =   189000   TIME(PS) =    1253.000  TEMP(K) =   310.53  PRESS =   -52.7
 Etot   =   -238250.9438  EKtot   =     72883.4688  EPtot      =   -311134.4126
 BOND   =      5139.2650  ANGLE   =     19560.9034  DIHED      =     12640.8078
 1-4 NB =      4781.4437  1-4 EEL =    -80302.9395  VDWAALS    =     17767.8902
 EELEC  =   -291319.6222  EHBOND  =         0.0000  RESTRAINT  =       597.8390
 EAMBER (non-restraint)  =   -311732.2515
 EKCMT  =     23004.7683  VIRIAL  =     24234.3721  VOLUME     =   1081644.6658
                                                    SURFTEN    =       -49.6366
                                                    Density    =         1.0177
 ------------------------------------------------------------------------------

 NMR restraints: Bond =    0.000   Angle =     0.000   Torsion =    10.566
===============================================================================

 NSTEP =   190000   TIME(PS) =    1255.000  TEMP(K) =   309.81  PRESS =   -33.2
 Etot   =   -238756.4953  EKtot   =     72714.7109  EPtot      =   -311471.2062
 BOND   =      5238.6538  ANGLE   =     19666.1654  DIHED      =     12671.3725
 1-4 NB =      4782.3968  1-4 EEL =    -80330.2791  VDWAALS    =     18043.8706
 EELEC  =   -292135.8850  EHBOND  =         0.0000  RESTRAINT  =       592.4988
 EAMBER (non-restraint)  =   -312063.7050
 EKCMT  =     22884.9340  VIRIAL  =     23661.4594  VOLUME     =   1082930.9061
                                                    SURFTEN    =       153.3534
                                                    Density    =         1.0165
 ------------------------------------------------------------------------------

 NMR restraints: Bond =    0.000   Angle =     0.000   Torsion =    12.620
===============================================================================

 NSTEP =   191000   TIME(PS) =    1257.000  TEMP(K) =   309.44  PRESS =    -3.4
 Etot   =   -238478.7247  EKtot   =     72628.3672  EPtot      =   -311107.0919
 BOND   =      5253.7133  ANGLE   =     19550.6579  DIHED      =     12597.5522
 1-4 NB =      4762.6255  1-4 EEL =    -80305.2024  VDWAALS    =     18038.1984
 EELEC  =   -291619.0038  EHBOND  =         0.0000  RESTRAINT  =       614.3671
 EAMBER (non-restraint)  =   -311721.4590
 EKCMT  =     22926.1167  VIRIAL  =     23005.7654  VOLUME     =   1084529.3786
                                                    SURFTEN    =        16.7860
                                                    Density    =         1.0150
 ------------------------------------------------------------------------------

 NMR restraints: Bond =    0.000   Angle =     0.000   Torsion =    12.255
===============================================================================

 NSTEP =   192000   TIME(PS) =    1259.000  TEMP(K) =   310.77  PRESS =    93.2
 Etot   =   -237942.6835  EKtot   =     72938.7578  EPtot      =   -310881.4413
 BOND   =      5270.2681  ANGLE   =     19553.8120  DIHED      =     12614.4169
 1-4 NB =      4767.5399  1-4 EEL =    -80279.4885  VDWAALS    =     17842.1718
 EELEC  =   -291275.1023  EHBOND  =         0.0000  RESTRAINT  =       624.9407
 EAMBER (non-restraint)  =   -311506.3821
 EKCMT  =     23097.3120  VIRIAL  =     20917.1034  VOLUME     =   1083286.4400
                                                    SURFTEN    =       118.0588
                                                    Density    =         1.0162
 ------------------------------------------------------------------------------

 NMR restraints: Bond =    0.000   Angle =     0.000   Torsion =     9.917
===============================================================================

 NSTEP =   193000   TIME(PS) =    1261.000  TEMP(K) =   309.72  PRESS =    56.3
 Etot   =   -238228.7102  EKtot   =     72694.2266  EPtot      =   -310922.9368
 BOND   =      5144.4877  ANGLE   =     19684.8361  DIHED      =     12547.9701
 1-4 NB =      4833.7186  1-4 EEL =    -80261.0122  VDWAALS    =     18341.5488
 EELEC  =   -291831.0145  EHBOND  =         0.0000  RESTRAINT  =       616.5287
 EAMBER (non-restraint)  =   -311539.4655
 EKCMT  =     23012.2589  VIRIAL  =     21694.1322  VOLUME     =   1084344.3757
                                                    SURFTEN    =         8.5178
                                                    Density    =         1.0152
 ------------------------------------------------------------------------------

 NMR restraints: Bond =    0.000   Angle =     0.000   Torsion =    12.431
===============================================================================

 NSTEP =   194000   TIME(PS) =    1263.000  TEMP(K) =   309.37  PRESS =    33.6
 Etot   =   -238819.7991  EKtot   =     72611.4688  EPtot      =   -311431.2679
 BOND   =      5258.2896  ANGLE   =     19521.9292  DIHED      =     12616.2468
 1-4 NB =      4786.0705  1-4 EEL =    -80277.8462  VDWAALS    =     18081.5108
 EELEC  =   -292031.0807  EHBOND  =         0.0000  RESTRAINT  =       613.6121
 EAMBER (non-restraint)  =   -312044.8800
 EKCMT  =     23094.3878  VIRIAL  =     22308.9966  VOLUME     =   1083383.0747
                                                    SURFTEN    =       142.2255
                                                    Density    =         1.0161
 ------------------------------------------------------------------------------

 NMR restraints: Bond =    0.000   Angle =     0.000   Torsion =    14.691
===============================================================================

 NSTEP =   195000   TIME(PS) =    1265.000  TEMP(K) =   310.10  PRESS =   107.2
 Etot   =   -238190.6650  EKtot   =     72781.8750  EPtot      =   -310972.5400
 BOND   =      5212.5247  ANGLE   =     19705.3212  DIHED      =     12559.5124
 1-4 NB =      4811.9086  1-4 EEL =    -80211.2314  VDWAALS    =     18470.6126
 EELEC  =   -292135.4144  EHBOND  =         0.0000  RESTRAINT  =       614.2263
 EAMBER (non-restraint)  =   -311586.7662
 EKCMT  =     22997.4575  VIRIAL  =     20493.8102  VOLUME     =   1082139.8691
                                                    SURFTEN    =        -5.2426
                                                    Density    =         1.0173
 ------------------------------------------------------------------------------

 NMR restraints: Bond =    0.000   Angle =     0.000   Torsion =    10.763
===============================================================================

 NSTEP =   196000   TIME(PS) =    1267.000  TEMP(K) =   309.13  PRESS =  -136.4
 Etot   =   -238641.6694  EKtot   =     72554.3828  EPtot      =   -311196.0522
 BOND   =      5286.7411  ANGLE   =     19555.1362  DIHED      =     12563.3784
 1-4 NB =      4800.9066  1-4 EEL =    -80366.0491  VDWAALS    =     17903.4712
 EELEC  =   -291552.6027  EHBOND  =         0.0000  RESTRAINT  =       612.9661
 EAMBER (non-restraint)  =   -311809.0183
 EKCMT  =     22879.3855  VIRIAL  =     26070.7848  VOLUME     =   1083913.9750
                                                    SURFTEN    =       -54.1267
                                                    Density    =         1.0156
 ------------------------------------------------------------------------------

 NMR restraints: Bond =    0.000   Angle =     0.000   Torsion =    13.074
===============================================================================

 NSTEP =   197000   TIME(PS) =    1269.000  TEMP(K) =   310.33  PRESS =    68.3
 Etot   =   -238683.3572  EKtot   =     72836.8359  EPtot      =   -311520.1931
 BOND   =      5150.6790  ANGLE   =     19618.7743  DIHED      =     12603.4576
 1-4 NB =      4784.9863  1-4 EEL =    -80146.6527  VDWAALS    =     18686.1292
 EELEC  =   -292812.0605  EHBOND  =         0.0000  RESTRAINT  =       594.4937
 EAMBER (non-restraint)  =   -312114.6868
 EKCMT  =     22919.4129  VIRIAL  =     21321.1144  VOLUME     =   1083350.1120
                                                    SURFTEN    =       -78.6753
                                                    Density    =         1.0161
 ------------------------------------------------------------------------------

 NMR restraints: Bond =    0.000   Angle =     0.000   Torsion =    14.278
===============================================================================

 NSTEP =   198000   TIME(PS) =    1271.000  TEMP(K) =   309.97  PRESS =   -55.4
 Etot   =   -238636.8496  EKtot   =     72752.8750  EPtot      =   -311389.7246
 BOND   =      5170.6888  ANGLE   =     19524.0348  DIHED      =     12555.2844
 1-4 NB =      4771.4785  1-4 EEL =    -80371.2766  VDWAALS    =     18187.6434
 EELEC  =   -291805.2219  EHBOND  =         0.0000  RESTRAINT  =       577.6440
 EAMBER (non-restraint)  =   -311967.3687
 EKCMT  =     22858.9368  VIRIAL  =     24154.6750  VOLUME     =   1083820.9936
                                                    SURFTEN    =       -86.0692
                                                    Density    =         1.0157
 ------------------------------------------------------------------------------

 NMR restraints: Bond =    0.000   Angle =     0.000   Torsion =    11.656
===============================================================================

 NSTEP =   199000   TIME(PS) =    1273.000  TEMP(K) =   309.02  PRESS =    59.4
 Etot   =   -239169.2121  EKtot   =     72528.5703  EPtot      =   -311697.7824
 BOND   =      5173.0883  ANGLE   =     19519.0351  DIHED      =     12594.5306
 1-4 NB =      4859.0444  1-4 EEL =    -80330.4463  VDWAALS    =     18517.4423
 EELEC  =   -292649.3863  EHBOND  =         0.0000  RESTRAINT  =       618.9095
 EAMBER (non-restraint)  =   -312316.6919
 EKCMT  =     22905.7978  VIRIAL  =     21518.5738  VOLUME     =   1082512.6413
                                                    SURFTEN    =       -17.6761
                                                    Density    =         1.0169
 ------------------------------------------------------------------------------

 NMR restraints: Bond =    0.000   Angle =     0.000   Torsion =    11.516
===============================================================================

 NSTEP =   200000   TIME(PS) =    1275.000  TEMP(K) =   309.99  PRESS =   -91.4
 Etot   =   -238900.3409  EKtot   =     72756.6641  EPtot      =   -311657.0050
 BOND   =      5237.4600  ANGLE   =     19558.9216  DIHED      =     12499.2854
 1-4 NB =      4782.0805  1-4 EEL =    -80371.0052  VDWAALS    =     18169.6418
 EELEC  =   -292134.2262  EHBOND  =         0.0000  RESTRAINT  =       600.8371
 EAMBER (non-restraint)  =   -312257.8422
 EKCMT  =     22750.6524  VIRIAL  =     24889.3903  VOLUME     =   1083723.9331
                                                    SURFTEN    =        37.4172
                                                    Density    =         1.0158
 ------------------------------------------------------------------------------

 NMR restraints: Bond =    0.000   Angle =     0.000   Torsion =    11.959
===============================================================================

 NSTEP =   201000   TIME(PS) =    1277.000  TEMP(K) =   307.88  PRESS =   110.0
 Etot   =   -238950.3657  EKtot   =     72260.3828  EPtot      =   -311210.7485
 BOND   =      5252.4343  ANGLE   =     19687.3952  DIHED      =     12563.1726
 1-4 NB =      4788.7384  1-4 EEL =    -80273.7192  VDWAALS    =     18602.2474
 EELEC  =   -292460.0937  EHBOND  =         0.0000  RESTRAINT  =       629.0764
 EAMBER (non-restraint)  =   -311839.8249
 EKCMT  =     22727.9191  VIRIAL  =     20155.6965  VOLUME     =   1083228.4875
                                                    SURFTEN    =       -77.4407
                                                    Density    =         1.0162
 ------------------------------------------------------------------------------

 NMR restraints: Bond =    0.000   Angle =     0.000   Torsion =    12.824
===============================================================================

 NSTEP =   202000   TIME(PS) =    1279.000  TEMP(K) =   309.72  PRESS =   -10.4
 Etot   =   -238722.2668  EKtot   =     72693.3984  EPtot      =   -311415.6652
 BOND   =      5196.8706  ANGLE   =     19532.9431  DIHED      =     12671.0487
 1-4 NB =      4823.4654  1-4 EEL =    -80220.2550  VDWAALS    =     18255.1680
 EELEC  =   -292301.7853  EHBOND  =         0.0000  RESTRAINT  =       626.8792
 EAMBER (non-restraint)  =   -312042.5444
 EKCMT  =     22850.6167  VIRIAL  =     23092.6477  VOLUME     =   1082809.3044
                                                    SURFTEN    =         6.9836
                                                    Density    =         1.0166
 ------------------------------------------------------------------------------

 NMR restraints: Bond =    0.000   Angle =     0.000   Torsion =    11.158
===============================================================================

 NSTEP =   203000   TIME(PS) =    1281.000  TEMP(K) =   310.71  PRESS =   -21.4
 Etot   =   -238770.3417  EKtot   =     72924.7266  EPtot      =   -311695.0683
 BOND   =      5297.7343  ANGLE   =     19477.7491  DIHED      =     12577.3830
 1-4 NB =      4772.4139  1-4 EEL =    -80411.7432  VDWAALS    =     18268.9073
 EELEC  =   -292307.7384  EHBOND  =         0.0000  RESTRAINT  =       630.2258
 EAMBER (non-restraint)  =   -312325.2941
 EKCMT  =     23037.9426  VIRIAL  =     23539.6253  VOLUME     =   1084082.6322
                                                    SURFTEN    =       147.4035
                                                    Density    =         1.0154
 ------------------------------------------------------------------------------

 NMR restraints: Bond =    0.000   Angle =     0.000   Torsion =    16.269
===============================================================================

 NSTEP =   204000   TIME(PS) =    1283.000  TEMP(K) =   308.90  PRESS =   -30.6
 Etot   =   -238931.0546  EKtot   =     72501.6953  EPtot      =   -311432.7500
 BOND   =      5210.9961  ANGLE   =     19701.3501  DIHED      =     12655.3476
 1-4 NB =      4789.8646  1-4 EEL =    -80340.8761  VDWAALS    =     18299.0100
 EELEC  =   -292357.8946  EHBOND  =         0.0000  RESTRAINT  =       609.4523
 EAMBER (non-restraint)  =   -312042.2023
 EKCMT  =     22832.2960  VIRIAL  =     23548.5862  VOLUME     =   1082589.9744
                                                    SURFTEN    =        16.7024
                                                    Density    =         1.0168
 ------------------------------------------------------------------------------

 NMR restraints: Bond =    0.000   Angle =     0.000   Torsion =    12.490
===============================================================================

 NSTEP =   205000   TIME(PS) =    1285.000  TEMP(K) =   309.38  PRESS =   -38.7
 Etot   =   -238711.5439  EKtot   =     72614.4688  EPtot      =   -311326.0126
 BOND   =      5253.5217  ANGLE   =     19519.2684  DIHED      =     12552.5358
 1-4 NB =      4804.9415  1-4 EEL =    -80323.1017  VDWAALS    =     18286.2729
 EELEC  =   -292046.8716  EHBOND  =         0.0000  RESTRAINT  =       627.4205
 EAMBER (non-restraint)  =   -311953.4332
 EKCMT  =     22797.5430  VIRIAL  =     23703.2158  VOLUME     =   1082764.1156
                                                    SURFTEN    =         5.5840
                                                    Density    =         1.0167
 ------------------------------------------------------------------------------

 NMR restraints: Bond =    0.000   Angle =     0.000   Torsion =     8.771
===============================================================================

 NSTEP =   206000   TIME(PS) =    1287.000  TEMP(K) =   308.23  PRESS =  -117.5
 Etot   =   -239040.8431  EKtot   =     72343.8828  EPtot      =   -311384.7259
 BOND   =      5248.5296  ANGLE   =     19523.8447  DIHED      =     12532.0211
 1-4 NB =      4749.2296  1-4 EEL =    -80352.3269  VDWAALS    =     18244.5235
 EELEC  =   -291936.8080  EHBOND  =         0.0000  RESTRAINT  =       606.2606
 EAMBER (non-restraint)  =   -311990.9865
 EKCMT  =     22741.4035  VIRIAL  =     25488.0079  VOLUME     =   1082794.5343
                                                    SURFTEN    =      -103.9178
                                                    Density    =         1.0167
 ------------------------------------------------------------------------------

 NMR restraints: Bond =    0.000   Angle =     0.000   Torsion =    13.550
===============================================================================

 NSTEP =   207000   TIME(PS) =    1289.000  TEMP(K) =   310.06  PRESS =    59.0
 Etot   =   -238603.3043  EKtot   =     72772.1172  EPtot      =   -311375.4215
 BOND   =      5278.6279  ANGLE   =     19498.3616  DIHED      =     12504.7278
 1-4 NB =      4782.1611  1-4 EEL =    -80312.1536  VDWAALS    =     18283.3301
 EELEC  =   -292033.3408  EHBOND  =         0.0000  RESTRAINT  =       622.8645
 EAMBER (non-restraint)  =   -311998.2860
 EKCMT  =     22932.0871  VIRIAL  =     21553.3040  VOLUME     =   1082624.2879
                                                    SURFTEN    =       -22.5348
                                                    Density    =         1.0168
 ------------------------------------------------------------------------------

 NMR restraints: Bond =    0.000   Angle =     0.000   Torsion =    16.631
===============================================================================

 NSTEP =   208000   TIME(PS) =    1291.000  TEMP(K) =   309.21  PRESS =  -160.1
 Etot   =   -239066.5773  EKtot   =     72574.3672  EPtot      =   -311640.9445
 BOND   =      5226.7432  ANGLE   =     19427.5959  DIHED      =     12589.6560
 1-4 NB =      4798.2461  1-4 EEL =    -80235.4602  VDWAALS    =     18070.6361
 EELEC  =   -292133.3296  EHBOND  =         0.0000  RESTRAINT  =       614.9680
 EAMBER (non-restraint)  =   -312255.9125
 EKCMT  =     22902.0157  VIRIAL  =     26645.1163  VOLUME     =   1082778.3032
                                                    SURFTEN    =      -156.2001
                                                    Density    =         1.0167
 ------------------------------------------------------------------------------

 NMR restraints: Bond =    0.000   Angle =     0.000   Torsion =    12.941
===============================================================================

 NSTEP =   209000   TIME(PS) =    1293.000  TEMP(K) =   309.82  PRESS =     3.0
 Etot   =   -238954.3119  EKtot   =     72716.4609  EPtot      =   -311670.7728
 BOND   =      5147.8443  ANGLE   =     19648.5432  DIHED      =     12648.8822
 1-4 NB =      4766.7641  1-4 EEL =    -80226.3890  VDWAALS    =     18258.4764
 EELEC  =   -292513.0180  EHBOND  =         0.0000  RESTRAINT  =       598.1240
 EAMBER (non-restraint)  =   -312268.8968
 EKCMT  =     23051.7959  VIRIAL  =     22982.7140  VOLUME     =   1081914.4377
                                                    SURFTEN    =         2.7612
                                                    Density    =         1.0175
 ------------------------------------------------------------------------------

 NMR restraints: Bond =    0.000   Angle =     0.000   Torsion =    12.364
===============================================================================

 NSTEP =   210000   TIME(PS) =    1295.000  TEMP(K) =   309.28  PRESS =    33.9
 Etot   =   -238945.8743  EKtot   =     72589.0156  EPtot      =   -311534.8899
 BOND   =      5235.9876  ANGLE   =     19563.3190  DIHED      =     12555.0726
 1-4 NB =      4802.5257  1-4 EEL =    -80247.6950  VDWAALS    =     18210.0976
 EELEC  =   -292256.7002  EHBOND  =         0.0000  RESTRAINT  =       602.5028
 EAMBER (non-restraint)  =   -312137.3927
 EKCMT  =     22891.1424  VIRIAL  =     22100.0741  VOLUME     =   1081880.8676
                                                    SURFTEN    =        89.4492
                                                    Density    =         1.0175
 ------------------------------------------------------------------------------

 NMR restraints: Bond =    0.000   Angle =     0.000   Torsion =    11.629
===============================================================================

 NSTEP =   211000   TIME(PS) =    1297.000  TEMP(K) =   311.05  PRESS =    87.8
 Etot   =   -238266.4658  EKtot   =     73006.4219  EPtot      =   -311272.8876
 BOND   =      5305.1524  ANGLE   =     19393.5494  DIHED      =     12646.5022
 1-4 NB =      4821.5416  1-4 EEL =    -80228.5691  VDWAALS    =     18539.6506
 EELEC  =   -292362.0076  EHBOND  =         0.0000  RESTRAINT  =       611.2929
 EAMBER (non-restraint)  =   -311884.1806
 EKCMT  =     23048.8731  VIRIAL  =     20997.2803  VOLUME     =   1082413.6456
                                                    SURFTEN    =       -90.9678
                                                    Density    =         1.0170
 ------------------------------------------------------------------------------

 NMR restraints: Bond =    0.000   Angle =     0.000   Torsion =    10.756
===============================================================================

 NSTEP =   212000   TIME(PS) =    1299.000  TEMP(K) =   310.33  PRESS =   -54.5
 Etot   =   -238057.1299  EKtot   =     72837.3984  EPtot      =   -310894.5283
 BOND   =      5169.5887  ANGLE   =     19621.6964  DIHED      =     12630.4255
 1-4 NB =      4807.7580  1-4 EEL =    -80240.5450  VDWAALS    =     17913.3154
 EELEC  =   -291406.9791  EHBOND  =         0.0000  RESTRAINT  =       610.2118
 EAMBER (non-restraint)  =   -311504.7401
 EKCMT  =     22963.3479  VIRIAL  =     24238.8502  VOLUME     =   1083574.0976
                                                    SURFTEN    =        31.9307
                                                    Density    =         1.0159
 ------------------------------------------------------------------------------

 NMR restraints: Bond =    0.000   Angle =     0.000   Torsion =    13.128
===============================================================================

 NSTEP =   213000   TIME(PS) =    1301.000  TEMP(K) =   309.63  PRESS =    42.1
 Etot   =   -238541.0475  EKtot   =     72671.2812  EPtot      =   -311212.3287
 BOND   =      5178.9809  ANGLE   =     19646.5767  DIHED      =     12669.5593
 1-4 NB =      4794.5371  1-4 EEL =    -80228.8367  VDWAALS    =     18630.8841
 EELEC  =   -292518.3329  EHBOND  =         0.0000  RESTRAINT  =       614.3029
 EAMBER (non-restraint)  =   -311826.6316
 EKCMT  =     22842.5241  VIRIAL  =     21857.6306  VOLUME     =   1082717.3484
                                                    SURFTEN    =       -13.1286
                                                    Density    =         1.0167
 ------------------------------------------------------------------------------

 NMR restraints: Bond =    0.000   Angle =     0.000   Torsion =    11.159
===============================================================================

 NSTEP =   214000   TIME(PS) =    1303.000  TEMP(K) =   310.88  PRESS =   -11.7
 Etot   =   -238208.8771  EKtot   =     72965.1406  EPtot      =   -311174.0177
 BOND   =      5183.2423  ANGLE   =     19700.7215  DIHED      =     12712.9687
 1-4 NB =      4776.2538  1-4 EEL =    -80309.4241  VDWAALS    =     18337.3008
 EELEC  =   -292180.1309  EHBOND  =         0.0000  RESTRAINT  =       605.0503
 EAMBER (non-restraint)  =   -311779.0679
 EKCMT  =     22996.6637  VIRIAL  =     23271.2656  VOLUME     =   1082486.7708
                                                    SURFTEN    =       -92.7406
                                                    Density    =         1.0169
 ------------------------------------------------------------------------------

 NMR restraints: Bond =    0.000   Angle =     0.000   Torsion =    14.952
===============================================================================

 NSTEP =   215000   TIME(PS) =    1305.000  TEMP(K) =   310.84  PRESS =  -189.6
 Etot   =   -238705.0237  EKtot   =     72955.1484  EPtot      =   -311660.1721
 BOND   =      5131.4114  ANGLE   =     19560.4906  DIHED      =     12658.7959
 1-4 NB =      4775.7136  1-4 EEL =    -80257.4184  VDWAALS    =     17766.1106
 EELEC  =   -291913.1145  EHBOND  =         0.0000  RESTRAINT  =       617.8386
 EAMBER (non-restraint)  =   -312278.0107
 EKCMT  =     23042.4719  VIRIAL  =     27478.4908  VOLUME     =   1083603.0840
                                                    SURFTEN    =       -37.2106
                                                    Density    =         1.0159
 ------------------------------------------------------------------------------

 NMR restraints: Bond =    0.000   Angle =     0.000   Torsion =    11.455
===============================================================================

 NSTEP =   216000   TIME(PS) =    1307.000  TEMP(K) =   309.45  PRESS =   -66.5
 Etot   =   -238192.5186  EKtot   =     72630.7344  EPtot      =   -310823.2530
 BOND   =      5269.3039  ANGLE   =     19464.2378  DIHED      =     12714.9581
 1-4 NB =      4729.5421  1-4 EEL =    -80226.8162  VDWAALS    =     18013.3952
 EELEC  =   -291403.8768  EHBOND  =         0.0000  RESTRAINT  =       616.0029
 EAMBER (non-restraint)  =   -311439.2559
 EKCMT  =     22959.8220  VIRIAL  =     24513.9367  VOLUME     =   1082853.3836
                                                    SURFTEN    =      -192.5588
                                                    Density    =         1.0166
 ------------------------------------------------------------------------------

 NMR restraints: Bond =    0.000   Angle =     0.000   Torsion =    10.330
===============================================================================

 NSTEP =   217000   TIME(PS) =    1309.000  TEMP(K) =   311.05  PRESS =     4.3
 Etot   =   -237995.0890  EKtot   =     73006.1172  EPtot      =   -311001.2061
 BOND   =      5247.6593  ANGLE   =     19614.7894  DIHED      =     12691.8563
 1-4 NB =      4752.7162  1-4 EEL =    -80154.4018  VDWAALS    =     18272.3969
 EELEC  =   -292022.5093  EHBOND  =         0.0000  RESTRAINT  =       596.2868
 EAMBER (non-restraint)  =   -311597.4929
 EKCMT  =     22938.1782  VIRIAL  =     22836.7200  VOLUME     =   1083793.3206
                                                    SURFTEN    =       -28.0343
                                                    Density    =         1.0157
 ------------------------------------------------------------------------------

 NMR restraints: Bond =    0.000   Angle =     0.000   Torsion =     9.914
===============================================================================

 NSTEP =   218000   TIME(PS) =    1311.000  TEMP(K) =   311.08  PRESS =   -32.3
 Etot   =   -238327.8936  EKtot   =     73013.2734  EPtot      =   -311341.1670
 BOND   =      5166.6407  ANGLE   =     19611.8149  DIHED      =     12715.7916
 1-4 NB =      4825.0952  1-4 EEL =    -80262.9281  VDWAALS    =     18059.0936
 EELEC  =   -292087.5514  EHBOND  =         0.0000  RESTRAINT  =       630.8764
 EAMBER (non-restraint)  =   -311972.0434
 EKCMT  =     23079.5347  VIRIAL  =     23834.0458  VOLUME     =   1082664.6381
                                                    SURFTEN    =       127.8273
                                                    Density    =         1.0168
 ------------------------------------------------------------------------------

 NMR restraints: Bond =    0.000   Angle =     0.000   Torsion =    11.379
===============================================================================

 NSTEP =   219000   TIME(PS) =    1313.000  TEMP(K) =   310.06  PRESS =     3.5
 Etot   =   -238327.0581  EKtot   =     72774.0078  EPtot      =   -311101.0659
 BOND   =      5079.5094  ANGLE   =     19461.5545  DIHED      =     12672.0085
 1-4 NB =      4775.9853  1-4 EEL =    -80296.3154  VDWAALS    =     17834.8374
 EELEC  =   -291248.5370  EHBOND  =         0.0000  RESTRAINT  =       619.8913
 EAMBER (non-restraint)  =   -311720.9572
 EKCMT  =     23165.7721  VIRIAL  =     23083.0779  VOLUME     =   1084771.8055
                                                    SURFTEN    =       124.0628
                                                    Density    =         1.0148
 ------------------------------------------------------------------------------

 NMR restraints: Bond =    0.000   Angle =     0.000   Torsion =    14.665
===============================================================================

 NSTEP =   220000   TIME(PS) =    1315.000  TEMP(K) =   309.29  PRESS =   -63.0
 Etot   =   -238359.2586  EKtot   =     72592.3594  EPtot      =   -310951.6180
 BOND   =      5280.9714  ANGLE   =     19671.8593  DIHED      =     12710.2505
 1-4 NB =      4829.1519  1-4 EEL =    -80260.9030  VDWAALS    =     17964.9135
 EELEC  =   -291761.7948  EHBOND  =         0.0000  RESTRAINT  =       613.9330
 EAMBER (non-restraint)  =   -311565.5510
 EKCMT  =     23002.8084  VIRIAL  =     24475.8242  VOLUME     =   1083700.2494
                                                    SURFTEN    =        22.3353
                                                    Density    =         1.0158
 ------------------------------------------------------------------------------

 NMR restraints: Bond =    0.000   Angle =     0.000   Torsion =    13.615
===============================================================================

 NSTEP =   221000   TIME(PS) =    1317.000  TEMP(K) =   310.16  PRESS =    -2.0
 Etot   =   -238316.2967  EKtot   =     72796.9375  EPtot      =   -311113.2342
 BOND   =      5174.3120  ANGLE   =     19706.0413  DIHED      =     12604.2559
 1-4 NB =      4805.1970  1-4 EEL =    -80252.5446  VDWAALS    =     18131.0019
 EELEC  =   -291907.6310  EHBOND  =         0.0000  RESTRAINT  =       626.1332
 EAMBER (non-restraint)  =   -311739.3674
 EKCMT  =     22998.2210  VIRIAL  =     23045.5812  VOLUME     =   1082686.6845
                                                    SURFTEN    =      -144.6976
                                                    Density    =         1.0168
 ------------------------------------------------------------------------------

 NMR restraints: Bond =    0.000   Angle =     0.000   Torsion =    13.092
===============================================================================

 NSTEP =   222000   TIME(PS) =    1319.000  TEMP(K) =   310.38  PRESS =   -14.8
 Etot   =   -238127.1548  EKtot   =     72847.7422  EPtot      =   -310974.8970
 BOND   =      5265.0351  ANGLE   =     19719.7030  DIHED      =     12656.2898
 1-4 NB =      4794.4881  1-4 EEL =    -80175.5230  VDWAALS    =     18320.3377
 EELEC  =   -292169.5561  EHBOND  =         0.0000  RESTRAINT  =       614.3283
 EAMBER (non-restraint)  =   -311589.2254
 EKCMT  =     22958.9145  VIRIAL  =     23303.8004  VOLUME     =   1082490.4231
                                                    SURFTEN    =       211.7471
                                                    Density    =         1.0169
 ------------------------------------------------------------------------------

 NMR restraints: Bond =    0.000   Angle =     0.000   Torsion =    11.630
===============================================================================

 NSTEP =   223000   TIME(PS) =    1321.000  TEMP(K) =   310.50  PRESS =    36.3
 Etot   =   -238411.4905  EKtot   =     72876.3359  EPtot      =   -311287.8264
 BOND   =      5230.7980  ANGLE   =     19515.7982  DIHED      =     12655.1565
 1-4 NB =      4791.7937  1-4 EEL =    -80217.5488  VDWAALS    =     18534.5362
 EELEC  =   -292431.6048  EHBOND  =         0.0000  RESTRAINT  =       633.2445
 EAMBER (non-restraint)  =   -311921.0709
 EKCMT  =     22902.7530  VIRIAL  =     22055.3505  VOLUME     =   1082269.1848
                                                    SURFTEN    =       164.8068
                                                    Density    =         1.0171
 ------------------------------------------------------------------------------

 NMR restraints: Bond =    0.000   Angle =     0.000   Torsion =     9.071
===============================================================================

 NSTEP =   224000   TIME(PS) =    1323.000  TEMP(K) =   310.64  PRESS =     8.6
 Etot   =   -238284.5822  EKtot   =     72908.6797  EPtot      =   -311193.2618
 BOND   =      5068.7384  ANGLE   =     19553.3748  DIHED      =     12717.8922
 1-4 NB =      4831.5241  1-4 EEL =    -80212.0592  VDWAALS    =     18199.0917
 EELEC  =   -291984.0263  EHBOND  =         0.0000  RESTRAINT  =       632.2025
 EAMBER (non-restraint)  =   -311825.4643
 EKCMT  =     22923.5570  VIRIAL  =     22722.0009  VOLUME     =   1083433.3004
                                                    SURFTEN    =        58.9271
                                                    Density    =         1.0161
 ------------------------------------------------------------------------------

 NMR restraints: Bond =    0.000   Angle =     0.000   Torsion =    13.436
===============================================================================

 NSTEP =   225000   TIME(PS) =    1325.000  TEMP(K) =   309.75  PRESS =  -113.7
 Etot   =   -238380.5964  EKtot   =     72699.3125  EPtot      =   -311079.9089
 BOND   =      5210.3392  ANGLE   =     19338.0304  DIHED      =     12696.9409
 1-4 NB =      4832.0049  1-4 EEL =    -80179.3227  VDWAALS    =     18098.9190
 EELEC  =   -291695.2158  EHBOND  =         0.0000  RESTRAINT  =       618.3952
 EAMBER (non-restraint)  =   -311698.3041
 EKCMT  =     22847.6202  VIRIAL  =     25508.8697  VOLUME     =   1083825.4537
                                                    SURFTEN    =        36.2218
                                                    Density    =         1.0157
 ------------------------------------------------------------------------------

 NMR restraints: Bond =    0.000   Angle =     0.000   Torsion =    11.169
===============================================================================

 NSTEP =   226000   TIME(PS) =    1327.000  TEMP(K) =   310.05  PRESS =   -30.9
 Etot   =   -239027.8126  EKtot   =     72769.6953  EPtot      =   -311797.5080
 BOND   =      5132.7080  ANGLE   =     19532.3290  DIHED      =     12642.8765
 1-4 NB =      4762.7814  1-4 EEL =    -80273.5121  VDWAALS    =     18250.2063
 EELEC  =   -292449.3707  EHBOND  =         0.0000  RESTRAINT  =       604.4735
 EAMBER (non-restraint)  =   -312401.9815
 EKCMT  =     23003.6341  VIRIAL  =     23726.2858  VOLUME     =   1081898.2201
                                                    SURFTEN    =        31.9930
                                                    Density    =         1.0175
 ------------------------------------------------------------------------------

 NMR restraints: Bond =    0.000   Angle =     0.000   Torsion =    13.424
===============================================================================

 NSTEP =   227000   TIME(PS) =    1329.000  TEMP(K) =   310.62  PRESS =   -53.1
 Etot   =   -238491.5874  EKtot   =     72904.4375  EPtot      =   -311396.0249
 BOND   =      5113.9588  ANGLE   =     19596.5122  DIHED      =     12583.2442
 1-4 NB =      4759.3061  1-4 EEL =    -80196.3633  VDWAALS    =     18117.7859
 EELEC  =   -291979.8451  EHBOND  =         0.0000  RESTRAINT  =       609.3764
 EAMBER (non-restraint)  =   -312005.4013
 EKCMT  =     22984.7308  VIRIAL  =     24226.4768  VOLUME     =   1083048.4866
                                                    SURFTEN    =       -80.5157
                                                    Density    =         1.0164
 ------------------------------------------------------------------------------

 NMR restraints: Bond =    0.000   Angle =     0.000   Torsion =    13.878
===============================================================================

 NSTEP =   228000   TIME(PS) =    1331.000  TEMP(K) =   310.56  PRESS =    26.0
 Etot   =   -238355.3739  EKtot   =     72889.9922  EPtot      =   -311245.3661
 BOND   =      5274.6704  ANGLE   =     19552.0912  DIHED      =     12576.7013
 1-4 NB =      4782.5137  1-4 EEL =    -80180.5111  VDWAALS    =     18078.1392
 EELEC  =   -291948.8021  EHBOND  =         0.0000  RESTRAINT  =       619.8314
 EAMBER (non-restraint)  =   -311865.1975
 EKCMT  =     22873.4311  VIRIAL  =     22266.8615  VOLUME     =   1082309.1040
                                                    SURFTEN    =        23.2426
                                                    Density    =         1.0171
 ------------------------------------------------------------------------------

 NMR restraints: Bond =    0.000   Angle =     0.000   Torsion =    10.896
===============================================================================

 NSTEP =   229000   TIME(PS) =    1333.000  TEMP(K) =   310.50  PRESS =  -116.5
 Etot   =   -238248.7312  EKtot   =     72875.9922  EPtot      =   -311124.7234
 BOND   =      5091.7405  ANGLE   =     19566.2623  DIHED      =     12662.8685
 1-4 NB =      4789.3711  1-4 EEL =    -80156.2509  VDWAALS    =     17909.5881
 EELEC  =   -291599.3536  EHBOND  =         0.0000  RESTRAINT  =       611.0507
 EAMBER (non-restraint)  =   -311735.7741
 EKCMT  =     22866.1287  VIRIAL  =     25588.6572  VOLUME     =   1082639.6184
                                                    SURFTEN    =        93.8098
                                                    Density    =         1.0168
 ------------------------------------------------------------------------------

 NMR restraints: Bond =    0.000   Angle =     0.000   Torsion =    15.180
===============================================================================

 NSTEP =   230000   TIME(PS) =    1335.000  TEMP(K) =   310.85  PRESS =    38.4
 Etot   =   -238084.2543  EKtot   =     72959.1406  EPtot      =   -311043.3949
 BOND   =      5199.6853  ANGLE   =     19644.0323  DIHED      =     12683.3071
 1-4 NB =      4786.9056  1-4 EEL =    -80305.9515  VDWAALS    =     18220.3369
 EELEC  =   -291882.8048  EHBOND  =         0.0000  RESTRAINT  =       611.0941
 EAMBER (non-restraint)  =   -311654.4890
 EKCMT  =     22955.3044  VIRIAL  =     22058.1597  VOLUME     =   1083065.0080
                                                    SURFTEN    =        31.2408
                                                    Density    =         1.0164
 ------------------------------------------------------------------------------

 NMR restraints: Bond =    0.000   Angle =     0.000   Torsion =    13.550
===============================================================================

 NSTEP =   231000   TIME(PS) =    1337.000  TEMP(K) =   311.17  PRESS =  -109.3
 Etot   =   -238012.9347  EKtot   =     73034.6797  EPtot      =   -311047.6144
 BOND   =      5180.2942  ANGLE   =     19621.3297  DIHED      =     12589.5001
 1-4 NB =      4739.2888  1-4 EEL =    -80111.9919  VDWAALS    =     17729.5626
 EELEC  =   -291418.7406  EHBOND  =         0.0000  RESTRAINT  =       623.1428
 EAMBER (non-restraint)  =   -311670.7572
 EKCMT  =     23027.7420  VIRIAL  =     25582.6574  VOLUME     =   1082958.0403
                                                    SURFTEN    =        -5.2107
                                                    Density    =         1.0165
 ------------------------------------------------------------------------------

 NMR restraints: Bond =    0.000   Angle =     0.000   Torsion =     9.968
===============================================================================

 NSTEP =   232000   TIME(PS) =    1339.000  TEMP(K) =   310.66  PRESS =   -74.9
 Etot   =   -238477.1015  EKtot   =     72914.8203  EPtot      =   -311391.9218
 BOND   =      5189.9220  ANGLE   =     19576.6001  DIHED      =     12612.9164
 1-4 NB =      4770.6778  1-4 EEL =    -80227.5285  VDWAALS    =     18077.4753
 EELEC  =   -292008.8248  EHBOND  =         0.0000  RESTRAINT  =       616.8400
 EAMBER (non-restraint)  =   -312008.7618
 EKCMT  =     23049.4284  VIRIAL  =     24801.1885  VOLUME     =   1083742.6036
                                                    SURFTEN    =       -52.0356
                                                    Density    =         1.0158
 ------------------------------------------------------------------------------

 NMR restraints: Bond =    0.000   Angle =     0.000   Torsion =    10.862
===============================================================================

 NSTEP =   233000   TIME(PS) =    1341.000  TEMP(K) =   310.45  PRESS =    35.3
 Etot   =   -238143.8696  EKtot   =     72864.8906  EPtot      =   -311008.7602
 BOND   =      5205.7427  ANGLE   =     19571.2184  DIHED      =     12608.7827
 1-4 NB =      4771.1092  1-4 EEL =    -80224.8624  VDWAALS    =     18149.3444
 EELEC  =   -291710.9648  EHBOND  =         0.0000  RESTRAINT  =       620.8697
 EAMBER (non-restraint)  =   -311629.6299
 EKCMT  =     22870.2843  VIRIAL  =     22045.3070  VOLUME     =   1083795.1087
                                                    SURFTEN    =       -55.8681
                                                    Density    =         1.0157
 ------------------------------------------------------------------------------

 NMR restraints: Bond =    0.000   Angle =     0.000   Torsion =    13.142
===============================================================================

 NSTEP =   234000   TIME(PS) =    1343.000  TEMP(K) =   309.48  PRESS =    53.2
 Etot   =   -238087.5294  EKtot   =     72637.9922  EPtot      =   -310725.5216
 BOND   =      5200.4682  ANGLE   =     19457.3114  DIHED      =     12669.9744
 1-4 NB =      4801.4376  1-4 EEL =    -80228.8586  VDWAALS    =     18428.0563
 EELEC  =   -291659.3282  EHBOND  =         0.0000  RESTRAINT  =       605.4173
 EAMBER (non-restraint)  =   -311330.9389
 EKCMT  =     22845.4545  VIRIAL  =     21602.1188  VOLUME     =   1083197.0394
                                                    SURFTEN    =        59.4806
                                                    Density    =         1.0163
 ------------------------------------------------------------------------------

 NMR restraints: Bond =    0.000   Angle =     0.000   Torsion =    10.771
===============================================================================

 NSTEP =   235000   TIME(PS) =    1345.000  TEMP(K) =   310.61  PRESS =  -213.9
 Etot   =   -238364.6149  EKtot   =     72902.5078  EPtot      =   -311267.1227
 BOND   =      5218.7488  ANGLE   =     19512.4968  DIHED      =     12696.0494
 1-4 NB =      4765.6802  1-4 EEL =    -80197.9836  VDWAALS    =     17756.6866
 EELEC  =   -291645.4049  EHBOND  =         0.0000  RESTRAINT  =       626.6039
 EAMBER (non-restraint)  =   -311893.7266
 EKCMT  =     22870.5924  VIRIAL  =     27869.8077  VOLUME     =   1082645.1798
                                                    SURFTEN    =        19.5287
                                                    Density    =         1.0168
 ------------------------------------------------------------------------------

 NMR restraints: Bond =    0.000   Angle =     0.000   Torsion =    12.403
===============================================================================

 NSTEP =   236000   TIME(PS) =    1347.000  TEMP(K) =   310.32  PRESS =    28.0
 Etot   =   -238708.7456  EKtot   =     72833.8750  EPtot      =   -311542.6206
 BOND   =      5238.8057  ANGLE   =     19570.1306  DIHED      =     12595.3880
 1-4 NB =      4803.5930  1-4 EEL =    -80305.6758  VDWAALS    =     18399.6978
 EELEC  =   -292467.7166  EHBOND  =         0.0000  RESTRAINT  =       623.1567
 EAMBER (non-restraint)  =   -312165.7773
 EKCMT  =     22967.0491  VIRIAL  =     22312.9375  VOLUME     =   1082470.9617
                                                    SURFTEN    =        55.8349
                                                    Density    =         1.0170
 ------------------------------------------------------------------------------

 NMR restraints: Bond =    0.000   Angle =     0.000   Torsion =    11.852
===============================================================================

 NSTEP =   237000   TIME(PS) =    1349.000  TEMP(K) =   310.26  PRESS =    36.9
 Etot   =   -238694.2887  EKtot   =     72819.1797  EPtot      =   -311513.4683
 BOND   =      5191.5076  ANGLE   =     19562.7844  DIHED      =     12680.9085
 1-4 NB =      4752.9302  1-4 EEL =    -80361.9643  VDWAALS    =     18160.1295
 EELEC  =   -292098.5675  EHBOND  =         0.0000  RESTRAINT  =       598.8033
 EAMBER (non-restraint)  =   -312112.2716
 EKCMT  =     23155.5652  VIRIAL  =     22291.6271  VOLUME     =   1083894.6862
                                                    SURFTEN    =        95.5469
                                                    Density    =         1.0156
 ------------------------------------------------------------------------------

 NMR restraints: Bond =    0.000   Angle =     0.000   Torsion =    12.721
===============================================================================

 NSTEP =   238000   TIME(PS) =    1351.000  TEMP(K) =   309.85  PRESS =    20.3
 Etot   =   -239248.6006  EKtot   =     72724.3594  EPtot      =   -311972.9600
 BOND   =      5206.2407  ANGLE   =     19605.9249  DIHED      =     12656.6632
 1-4 NB =      4760.6982  1-4 EEL =    -80353.4078  VDWAALS    =     18533.5310
 EELEC  =   -292990.7463  EHBOND  =         0.0000  RESTRAINT  =       608.1362
 EAMBER (non-restraint)  =   -312581.0962
 EKCMT  =     22776.0993  VIRIAL  =     22301.2267  VOLUME     =   1082126.8484
                                                    SURFTEN    =        33.3570
                                                    Density    =         1.0173
 ------------------------------------------------------------------------------

 NMR restraints: Bond =    0.000   Angle =     0.000   Torsion =     9.921
===============================================================================

 NSTEP =   239000   TIME(PS) =    1353.000  TEMP(K) =   308.81  PRESS =   -81.1
 Etot   =   -239209.6846  EKtot   =     72479.8281  EPtot      =   -311689.5128
 BOND   =      5143.4906  ANGLE   =     19573.0832  DIHED      =     12695.4366
 1-4 NB =      4811.4419  1-4 EEL =    -80233.7587  VDWAALS    =     17979.2435
 EELEC  =   -292281.2449  EHBOND  =         0.0000  RESTRAINT  =       622.7951
 EAMBER (non-restraint)  =   -312312.3078
 EKCMT  =     22889.6084  VIRIAL  =     24783.5982  VOLUME     =   1081822.5365
                                                    SURFTEN    =      -160.9663
                                                    Density    =         1.0176
 ------------------------------------------------------------------------------

 NMR restraints: Bond =    0.000   Angle =     0.000   Torsion =    10.830
===============================================================================

 NSTEP =   240000   TIME(PS) =    1355.000  TEMP(K) =   310.33  PRESS =    39.4
 Etot   =   -238594.0069  EKtot   =     72835.3984  EPtot      =   -311429.4054
 BOND   =      5157.7990  ANGLE   =     19650.3412  DIHED      =     12628.5138
 1-4 NB =      4851.9582  1-4 EEL =    -80204.7042  VDWAALS    =     18355.6866
 EELEC  =   -292491.4182  EHBOND  =         0.0000  RESTRAINT  =       622.4183
 EAMBER (non-restraint)  =   -312051.8237
 EKCMT  =     22845.4157  VIRIAL  =     21924.7131  VOLUME     =   1081655.3281
                                                    SURFTEN    =        89.5530
                                                    Density    =         1.0177
 ------------------------------------------------------------------------------

 NMR restraints: Bond =    0.000   Angle =     0.000   Torsion =    12.920
===============================================================================

 NSTEP =   241000   TIME(PS) =    1357.000  TEMP(K) =   310.07  PRESS =    82.7
 Etot   =   -238534.9143  EKtot   =     72775.2734  EPtot      =   -311310.1877
 BOND   =      5208.3596  ANGLE   =     19624.8016  DIHED      =     12680.1526
 1-4 NB =      4811.9067  1-4 EEL =    -80322.8696  VDWAALS    =     18567.9713
 EELEC  =   -292499.9425  EHBOND  =         0.0000  RESTRAINT  =       619.4325
 EAMBER (non-restraint)  =   -311929.6202
 EKCMT  =     22932.8188  VIRIAL  =     21001.1286  VOLUME     =   1081779.7223
                                                    SURFTEN    =        41.8554
                                                    Density    =         1.0176
 ------------------------------------------------------------------------------

 NMR restraints: Bond =    0.000   Angle =     0.000   Torsion =    10.435
===============================================================================

 NSTEP =   242000   TIME(PS) =    1359.000  TEMP(K) =   309.64  PRESS =    66.5
 Etot   =   -238786.7832  EKtot   =     72674.6953  EPtot      =   -311461.4786
 BOND   =      5189.2048  ANGLE   =     19399.1042  DIHED      =     12635.8127
 1-4 NB =      4798.1074  1-4 EEL =    -80262.2532  VDWAALS    =     18481.5168
 EELEC  =   -292315.1555  EHBOND  =         0.0000  RESTRAINT  =       612.1843
 EAMBER (non-restraint)  =   -312073.6629
 EKCMT  =     23092.9505  VIRIAL  =     21537.5582  VOLUME     =   1082480.5956
                                                    SURFTEN    =       214.1304
                                                    Density    =         1.0169
 ------------------------------------------------------------------------------

 NMR restraints: Bond =    0.000   Angle =     0.000   Torsion =    11.405
===============================================================================

 NSTEP =   243000   TIME(PS) =    1361.000  TEMP(K) =   309.78  PRESS =    52.4
 Etot   =   -237903.7952  EKtot   =     72708.2266  EPtot      =   -310612.0218
 BOND   =      5209.9834  ANGLE   =     19913.9231  DIHED      =     12652.6762
 1-4 NB =      4766.9875  1-4 EEL =    -80301.6369  VDWAALS    =     18064.7727
 EELEC  =   -291502.1661  EHBOND  =         0.0000  RESTRAINT  =       583.4383
 EAMBER (non-restraint)  =   -311195.4601
 EKCMT  =     22984.2237  VIRIAL  =     21760.1745  VOLUME     =   1081542.6707
                                                    SURFTEN    =      -125.9515
                                                    Density    =         1.0178
 ------------------------------------------------------------------------------

 NMR restraints: Bond =    0.000   Angle =     0.000   Torsion =    13.948
===============================================================================

 NSTEP =   244000   TIME(PS) =    1363.000  TEMP(K) =   309.51  PRESS =   -37.6
 Etot   =   -238644.0262  EKtot   =     72643.0781  EPtot      =   -311287.1044
 BOND   =      5241.0845  ANGLE   =     19399.2480  DIHED      =     12554.7023
 1-4 NB =      4810.5928  1-4 EEL =    -80249.4274  VDWAALS    =     18131.2134
 EELEC  =   -291776.6051  EHBOND  =         0.0000  RESTRAINT  =       602.0871
 EAMBER (non-restraint)  =   -311889.1915
 EKCMT  =     22950.7204  VIRIAL  =     23828.7770  VOLUME     =   1081400.6587
                                                    SURFTEN    =      -139.8097
                                                    Density    =         1.0180
 ------------------------------------------------------------------------------

 NMR restraints: Bond =    0.000   Angle =     0.000   Torsion =    11.703
===============================================================================

 NSTEP =   245000   TIME(PS) =    1365.000  TEMP(K) =   310.79  PRESS =     1.4
 Etot   =   -238295.8589  EKtot   =     72945.2500  EPtot      =   -311241.1089
 BOND   =      5143.5823  ANGLE   =     19494.8448  DIHED      =     12726.6512
 1-4 NB =      4811.5451  1-4 EEL =    -80130.7580  VDWAALS    =     18124.5628
 EELEC  =   -292022.8641  EHBOND  =         0.0000  RESTRAINT  =       611.3269
 EAMBER (non-restraint)  =   -311852.4359
 EKCMT  =     22977.8403  VIRIAL  =     22944.4720  VOLUME     =   1081039.1702
                                                    SURFTEN    =        70.3376
                                                    Density    =         1.0183
 ------------------------------------------------------------------------------

 NMR restraints: Bond =    0.000   Angle =     0.000   Torsion =    14.884
===============================================================================

 NSTEP =   246000   TIME(PS) =    1367.000  TEMP(K) =   309.75  PRESS =   -59.5
 Etot   =   -238947.4162  EKtot   =     72701.2734  EPtot      =   -311648.6896
 BOND   =      5112.4642  ANGLE   =     19520.7448  DIHED      =     12611.5095
 1-4 NB =      4801.6901  1-4 EEL =    -80280.1414  VDWAALS    =     18262.3639
 EELEC  =   -292284.2508  EHBOND  =         0.0000  RESTRAINT  =       606.9302
 EAMBER (non-restraint)  =   -312255.6199
 EKCMT  =     22941.2908  VIRIAL  =     24331.0294  VOLUME     =   1081664.1694
                                                    SURFTEN    =       -50.4332
                                                    Density    =         1.0177
 ------------------------------------------------------------------------------

 NMR restraints: Bond =    0.000   Angle =     0.000   Torsion =    11.354
===============================================================================

 NSTEP =   247000   TIME(PS) =    1369.000  TEMP(K) =   308.44  PRESS =   -92.4
 Etot   =   -239148.1197  EKtot   =     72393.7578  EPtot      =   -311541.8775
 BOND   =      5118.8304  ANGLE   =     19558.7609  DIHED      =     12697.2766
 1-4 NB =      4825.1741  1-4 EEL =    -80189.7513  VDWAALS    =     18166.4233
 EELEC  =   -292346.1726  EHBOND  =         0.0000  RESTRAINT  =       627.5811
 EAMBER (non-restraint)  =   -312169.4587
 EKCMT  =     22855.3157  VIRIAL  =     25010.7972  VOLUME     =   1080405.2300
                                                    SURFTEN    =       -20.5871
                                                    Density    =         1.0189
 ------------------------------------------------------------------------------

 NMR restraints: Bond =    0.000   Angle =     0.000   Torsion =    12.917
===============================================================================

 NSTEP =   248000   TIME(PS) =    1371.000  TEMP(K) =   309.22  PRESS =    29.7
 Etot   =   -238696.7220  EKtot   =     72575.8672  EPtot      =   -311272.5891
 BOND   =      5250.6880  ANGLE   =     19513.5096  DIHED      =     12685.0318
 1-4 NB =      4765.3214  1-4 EEL =    -80326.8188  VDWAALS    =     18282.9169
 EELEC  =   -292042.2828  EHBOND  =         0.0000  RESTRAINT  =       599.0448
 EAMBER (non-restraint)  =   -311871.6340
 EKCMT  =     22993.4407  VIRIAL  =     22299.0802  VOLUME     =   1081328.3665
                                                    SURFTEN    =       -50.9406
                                                    Density    =         1.0180
 ------------------------------------------------------------------------------

 NMR restraints: Bond =    0.000   Angle =     0.000   Torsion =    12.045
===============================================================================

 NSTEP =   249000   TIME(PS) =    1373.000  TEMP(K) =   310.90  PRESS =   120.1
 Etot   =   -238154.3598  EKtot   =     72969.3281  EPtot      =   -311123.6879
 BOND   =      5241.4916  ANGLE   =     19442.1469  DIHED      =     12576.5248
 1-4 NB =      4773.9842  1-4 EEL =    -80201.6664  VDWAALS    =     18020.6218
 EELEC  =   -291601.0990  EHBOND  =         0.0000  RESTRAINT  =       624.3082
 EAMBER (non-restraint)  =   -311747.9961
 EKCMT  =     23123.1736  VIRIAL  =     20316.8220  VOLUME     =   1081877.2435
                                                    SURFTEN    =       -66.8123
                                                    Density    =         1.0175
 ------------------------------------------------------------------------------

 NMR restraints: Bond =    0.000   Angle =     0.000   Torsion =    10.605
===============================================================================

 NSTEP =   250000   TIME(PS) =    1375.000  TEMP(K) =   310.91  PRESS =   -52.8
 Etot   =   -238299.1223  EKtot   =     72973.6484  EPtot      =   -311272.7707
 BOND   =      5285.8370  ANGLE   =     19617.5498  DIHED      =     12642.4469
 1-4 NB =      4744.8293  1-4 EEL =    -80293.2668  VDWAALS    =     17960.2353
 EELEC  =   -291826.0541  EHBOND  =         0.0000  RESTRAINT  =       595.6518
 EAMBER (non-restraint)  =   -311868.4225
 EKCMT  =     23079.3938  VIRIAL  =     24313.1488  VOLUME     =   1081987.8870
                                                    SURFTEN    =       -22.1083
                                                    Density    =         1.0174
 ------------------------------------------------------------------------------

 NMR restraints: Bond =    0.000   Angle =     0.000   Torsion =    10.768
===============================================================================

      A V E R A G E S   O V E R     250 S T E P S


 NSTEP =   250000   TIME(PS) =    1375.000  TEMP(K) =   310.05  PRESS =    -3.9
 Etot   =   -238450.8246  EKtot   =     72771.6499  EPtot      =   -311222.4745
 BOND   =      5208.0881  ANGLE   =     19575.3603  DIHED      =     12636.8658
 1-4 NB =      4786.4647  1-4 EEL =    -80300.5156  VDWAALS    =     18158.5843
 EELEC  =   -291878.6914  EHBOND  =         0.0000  RESTRAINT  =       591.3692
 EAMBER (non-restraint)  =   -311813.8437
 EKCMT  =     22950.4536  VIRIAL  =     23042.1301  VOLUME     =   1082768.9011
                                                    SURFTEN    =        -2.6548
                                                    Density    =         1.0167
 ------------------------------------------------------------------------------

 NMR restraints: Bond =    0.000   Angle =     0.000   Torsion =    10.768
===============================================================================

      R M S  F L U C T U A T I O N S


 NSTEP =   250000   TIME(PS) =    1375.000  TEMP(K) =     0.88  PRESS =    71.1
 Etot   =       344.2845  EKtot   =       207.2121  EPtot      =       266.0742
 BOND   =        58.6872  ANGLE   =       102.5195  DIHED      =        52.7782
 1-4 NB =        28.6461  1-4 EEL =        76.0527  VDWAALS    =       229.2926
 EELEC  =       377.6890  EHBOND  =         0.0000  RESTRAINT  =        23.6299
 EAMBER (non-restraint)  =       242.4442
 EKCMT  =       109.1323  VIRIAL  =      1668.6969  VOLUME     =      1011.2679
                                                    SURFTEN    =        80.3874
                                                    Density    =         0.0009
 ------------------------------------------------------------------------------


 NMR restraints on final step:

 ------------------------------------------------------------------------------


 Final Restraint Analysis for coords: step6.5_equilibration.rst7              


 Restraints, deviations, and energy contributions:    pencut =    0.10

 ------------------------------------------------------------------------------
     First atom        Last atom    curr. value target deviation  penalty
 ------------------------------------------------------------------------------
  C3   PC   305 --  C2   PC   305:  131.171  122.500    8.671    0.573 t
  C3   PC   326 --  C2   PC   326:  112.809  117.500    4.691    0.168 t
  C3   PC   350 --  C2   PC   350:  127.825  122.500    5.325    0.216 t
  C3   PC   434 --  C2   PC   434:  112.694  117.500    4.806    0.176 t
  C3   PC   443 --  C2   PC   443:  113.780  117.500    3.720    0.105 t
  C3   PC   461 --  C2   PC   461:  126.888  122.500    4.388    0.147 t
  C3   PC   470 --  C2   PC   470:  112.401  117.500    5.099    0.198 t
  C3   PC   506 --  C2   PC   506:  113.293  117.500    4.207    0.135 t
  C3   PC   551 --  C2   PC   551:  129.970  122.500    7.470    0.425 t
  C3   PC   605 --  C2   PC   605:  128.237  122.500    5.737    0.251 t
  C3   PC   659 --  C2   PC   659:  126.868  122.500    4.368    0.145 t
  C3   PC   689 --  C2   PC   689:  128.349  122.500    5.849    0.261 t
  C3   PC   722 --  C2   PC   722:  113.695  117.500    3.805    0.110 t
  C3   PC   770 --  C2   PC   770:  113.723  117.500    3.777    0.109 t
  C3   PC   776 --  C2   PC   776:  126.592  122.500    4.092    0.127 t
  C3   PC   818 --  C2   PC   818:  111.502  117.500    5.998    0.274 t
  C3   PC   824 --  C2   PC   824:  112.112  117.500    5.388    0.221 t
  C3   PC   842 --  C2   PC   842:  129.598  122.500    7.098    0.384 t
  C3   PC   875 --  C2   PC   875:  128.474  122.500    5.974    0.272 t
  C3   PC   983 --  C2   PC   983:  111.145  117.500    6.355    0.308 t
  C3   PC   989 --  C2   PC   989:  127.719  122.500    5.219    0.207 t
  C3   PC   992 --  C2   PC   992:  127.775  122.500    5.275    0.212 t
  C3   PC   995 --  C2   PC   995:  126.381  122.500    3.881    0.115 t
  C3   PC  1001 --  C2   PC  1001:  111.782  117.500    5.718    0.249 t
  C3   PC  1028 --  C2   PC  1028:  112.751  117.500    4.749    0.172 t
  C3   PC  1043 --  C2   PC  1043:  112.066  117.500    5.434    0.225 t
  C3   PC  1049 --  C2   PC  1049:  111.836  117.500    5.664    0.244 t
  C3   PC  1061 --  C2   PC  1061:  113.844  117.500    3.656    0.102 t
  C3   PC  1073 --  C2   PC  1073:  113.084  117.500    4.416    0.149 t
                                       Total torsion  penalty:     10.357
 ------------------------------------------------------------------------------
--------------------------------------------------------------------------------
   5.  TIMINGS
--------------------------------------------------------------------------------

|  NonSetup CPU Time in Major Routines:
|
|     Routine           Sec        %
|     ------------------------------
|     Nonbond         586.13   85.18
|     Bond              0.00    0.00
|     Angle             0.00    0.00
|     Dihedral          0.00    0.00
|     Shake             0.56    0.08
|     RunMD           100.98   14.67
|     Other             0.44    0.06
|     ------------------------------
|     Total           688.11

|  PME Nonbond Pairlist CPU Time:
|
|     Routine              Sec        %
|     ---------------------------------
|     Set Up Cit           0.00    0.00
|     Build List           0.00    0.00
|     ---------------------------------
|     Total                0.00    0.00

|  PME Direct Force CPU Time:
|
|     Routine              Sec        %
|     ---------------------------------
|     NonBonded Calc       0.00    0.00
|     Exclude Masked       0.00    0.00
|     Other                0.28    0.04
|     ---------------------------------
|     Total                0.28    0.04

|  PME Reciprocal Force CPU Time:
|
|     Routine              Sec        %
|     ---------------------------------
|     1D bspline           0.00    0.00
|     Grid Charges         0.00    0.00
|     Scalar Sum           0.00    0.00
|     Gradient Sum         0.00    0.00
|     FFT                  0.00    0.00
|     ---------------------------------
|     Total                0.00    0.00

|  Final Performance Info:
|     -----------------------------------------------------
|     Average timings for last    7000 steps:
|     Elapsed(s) =      19.30 Per Step(ms) =       2.76
|         ns/day =      62.66   seconds/ns =    1378.77
|
|     Average timings for all steps:
|     Elapsed(s) =     687.87 Per Step(ms) =       2.75
|         ns/day =      62.80   seconds/ns =    1375.75
|     -----------------------------------------------------

|  Setup CPU time:            1.42 seconds
|  NonSetup CPU time:       688.11 seconds
|  Total CPU time:          689.53 seconds     0.19 hours

|  Setup wall time:           1    seconds
|  NonSetup wall time:      688    seconds
|  Total wall time:         689    seconds     0.19 hours
