# Supplementary material for: Intermolecular Interactions in G Protein-Coupled Receptor Allosteric Sites at the Membrane Interface from Molecular Dynamics Simulations and Quantum Chemical Calculations
Source: J Chem Inf Model. 2022 Sep 30;62(19):4736–47. doi: 10.1021/acs.jcim.2c00788 (PMC9554917; doi:10.1021/acs.jcim.2c00788)
Supplement: Supplementary file 2 — ci2c00788_si_002.zip [file ci2c00788_si_002.zip › MD_simulations_inputs/C5aR1_MD_simulations_inputs/dmpc_6c1q/step6.6_equilibration.mdout]

          -------------------------------------------------------
          Amber 20 PMEMD                              2020
          -------------------------------------------------------

| PMEMD implementation of SANDER, Release 18

|  Compiled date/time: Tue Apr 28 02:19:54 2020
| Run on 12/10/2021 at 00:51:50

|   Executable path: /usr/local/amber20_src/bin/pmemd.cuda
| Working directory: /home/tianyiding/amber/C5ar1-6c1q-9p2-dmpc/amber
|          Hostname: Unknown
  [-O]verwriting output

File Assignments:
|   MDIN: step6.6_equilibration.mdin                                            
|  MDOUT: step6.6_equilibration.mdout                                           
| INPCRD: step6.5_equilibration.rst7                                            
|   PARM: step5_input.parm7                                                     
| RESTRT: step6.6_equilibration.rst7                                            
|   REFC: step5_input.rst7                                                      
|  MDVEL: mdvel                                                                 
|   MDEN: mden                                                                  
|  MDCRD: step6.6_equilibration.nc                                              
| MDINFO: eq06.mdinfo                                                           
|  MDFRC: mdfrc                                                                 


 Here is the input file:

A NPT simulation for common production-level simulations                       
 &cntrl                                                                        
    imin=0,        ! No minimization                                           
    irest=1,       ! This IS a restart of an old MD simulation                 
    ntx=5,         ! So our inpcrd file has velocities                         
                                                                               
    ! Temperature control                                                      
    ntt=3,         ! Langevin dynamics                                         
    gamma_ln=1.0,  ! Friction coefficient (ps^-1)                              
    temp0=310,   ! Target temperature                                          
                                                                               
    ! Potential energy control                                                 
    cut=9.0,       ! nonbonded cutoff, in angstroms                            
                                                                               
    ! MD settings                                                              
    nstlim=250000, ! 250K steps, 500 ps total                                  
    dt=0.002,      ! time step (ps)                                            
                                                                               
    ! SHAKE                                                                    
    ntc=2,         ! Constrain bonds containing hydrogen                       
    ntf=2,         ! Do not calculate forces of bonds containing hydrogen      
                                                                               
    ! Control how often information is printed                                 
    ntpr=1000,     ! Print energies every 1000 steps                           
    ntwx=5000,     ! Print coordinates every 5000 steps to the trajectory      
    ntwr=10000,    ! Print a restart file every 10K steps (can be less frequent
!   ntwv=-1,       ! Uncomment to also print velocities to trajectory          
!   ntwf=-1,       ! Uncomment to also print forces to trajectory              
    ntxo=2,        ! Write NetCDF format                                       
    ioutfm=1,      ! Write NetCDF format (always do this!)                     
                                                                               
    ! Wrap coordinates when printing them to the same unit cell                
    iwrap=0,                                                                   
                                                                               
    ! Constant pressure control.                                               
    barostat=1,    ! Berendsen barostat... change to 2 for MC                  
    ntp=3,         ! 1=isotropic, 2=anisotropic, 3=semi-isotropic w/ surften   
    pres0=1.0,     ! Target external pressure, in bar                          
    taup=1.0,                                                                  
                                                                               
    ! Constant surface tension (needed for semi-isotropic scaling). Uncomment  
    ! for this feature. csurften must be nonzero if ntp=3 above                
    csurften=3,    ! Interfaces in 1=yz plane, 2=xz plane, 3=xy plane          
    gamma_ten=0.0, ! Surface tension (dyne/cm). 0 gives pure semi-iso scaling  
    ninterface=2,  ! Number of interfaces (2 for bilayer)                      
                                                                               
    ! Restraint options                                                        
    ntr=1,         ! Positional restraints for proteins, sugars, ligands, and l
                                                                               
    ! Set water atom/residue names for SETTLE recognition                      
    watnam='WAT',  ! Water residues are named WAT                              
    owtnm='O',     ! Water oxygens are named O                                 
 /                                                                             
Protein posres                                                                 
0.1                                                                            
RES 1 293 294 294                                                              
END                                                                            
END                                                                            
                                                                               


Note: ig = -1. Setting random seed to   688779 based on wallclock time in 
      microseconds.
| irandom = 1, using AMBER's internal random number generator (default).
 
|--------------------- INFORMATION ----------------------
| GPU (CUDA) Version of PMEMD in use: NVIDIA GPU IN USE.
|                    Version 18.0.0
| 
|                      03/25/2018
| 
| Implementation by:
|                    Ross C. Walker     (SDSC)
|                    Scott Le Grand     (nVIDIA)
| 
| Version 18 performance extensions by:
|                    David Cerutti     (Rutgers)
| 
| Precision model in use:
|      [SPFP] - Single Precision Forces, 64-bit Fixed Point
|               Accumulation. (Default)
| 
|--------------------------------------------------------
 
|----------------- CITATION INFORMATION -----------------
|
|    When publishing work that utilized the CUDA version
|    of AMBER, please cite the following in addition to
|    the regular AMBER citations:
|
|  - Romelia Salomon-Ferrer; Andreas W. Goetz; Duncan
|    Poole; Scott Le Grand; Ross C. Walker "Routine
|    microsecond molecular dynamics simulations with
|    AMBER - Part II: Particle Mesh Ewald", J. Chem.
|    Theory Comput., 2013, 9 (9), pp3878-3888,
|    DOI: 10.1021/ct400314y.
|
|  - Andreas W. Goetz; Mark J. Williamson; Dong Xu;
|    Duncan Poole; Scott Le Grand; Ross C. Walker
|    "Routine microsecond molecular dynamics simulations
|    with AMBER - Part I: Generalized Born", J. Chem.
|    Theory Comput., 2012, 8 (5), pp1542-1555.
|
|  - Scott Le Grand; Andreas W. Goetz; Ross C. Walker
|    "SPFP: Speed without compromise - a mixed precision
|    model for GPU accelerated molecular dynamics
|    simulations.", Comp. Phys. Comm., 2013, 184
|    pp374-380, DOI: 10.1016/j.cpc.2012.09.022
|
|--------------------------------------------------------
 
|------------------- GPU DEVICE INFO --------------------
|
|            CUDA_VISIBLE_DEVICES: not set
|   CUDA Capable Devices Detected:      2
|           CUDA Device ID in use:      0
|                CUDA Device Name: NVIDIA GeForce GTX 1080 Ti
|     CUDA Device Global Mem Size:  11178 MB
| CUDA Device Num Multiprocessors:     28
|           CUDA Device Core Freq:   1.67 GHz
|
|--------------------------------------------------------
 
 
| Conditional Compilation Defines Used:
| PUBFFT
| BINTRAJ
| CUDA
| EMIL

| Largest sphere to fit in unit cell has radius =    50.685

| New format PARM file being parsed.
| Version =    1.000 Date = 12/03/21 Time = 09:45:52

| Note: 1-4 EEL scale factors are being read from the topology file.

| Note: 1-4 VDW scale factors are being read from the topology file.
| Duplicated    0 dihedrals

| Duplicated    0 dihedrals

--------------------------------------------------------------------------------
   1.  RESOURCE   USE: 
--------------------------------------------------------------------------------

 getting box info from netcdf restart file
 NATOM  =  110504 NTYPES =      33 NBONH =   95293 MBONA  =   14859
 NTHETH =   53361 MTHETA =   17964 NPHIH =   86747 MPHIA  =   53616
 NHPARM =       0 NPARM  =       0 NNB   =  306254 NRES   =   25579
 NBONA  =   14859 NTHETA =   17964 NPHIA =   53616 NUMBND =     101
 NUMANG =     216 NPTRA  =     443 NATYP =       0 NPHB   =       0
 IFBOX  =       1 NMXRS  =      78 IFCAP =       0 NEXTRA =       0
 NCOPY  =       0

| Coordinate Index Table dimensions:    20   20   21
| Direct force subcell size =     5.0685    5.0685    5.0139

     BOX TYPE: RECTILINEAR

--------------------------------------------------------------------------------
   2.  CONTROL  DATA  FOR  THE  RUN
--------------------------------------------------------------------------------

                                                                                

General flags:
     imin    =       0, nmropt  =       0

Nature and format of input:
     ntx     =       5, irest   =       1, ntrx    =       1

Nature and format of output:
     ntxo    =       2, ntpr    =    1000, ntrx    =       1, ntwr    =   10000
     iwrap   =       0, ntwx    =    5000, ntwv    =       0, ntwe    =       0
     ioutfm  =       1, ntwprt  =       0, idecomp =       0, rbornstat=      0

Potential function:
     ntf     =       2, ntb     =       2, igb     =       0, nsnb    =      25
     ipol    =       0, gbsa    =       0, iesp    =       0
     dielc   =   1.00000, cut     =   9.00000, intdiel =   1.00000

Frozen or restrained atoms:
     ibelly  =       0, ntr     =       1
     restraint_wt =   0.00000

Molecular dynamics:
     nstlim  =    250000, nscm    =         0, nrespa  =         1
     t       =   0.00000, dt      =   0.00200, vlimit  =  -1.00000

Langevin dynamics temperature regulation:
     ig      =  688779
     temp0   = 310.00000, tempi   =   0.00000, gamma_ln=   1.00000

Pressure regulation:
     ntp     =       3
     pres0   =   1.00000, comp    =  44.60000, taup    =   1.00000

Constant surface tension:
     csurften  =       3
     gamma_ten =   0.00000 ninterface =       2

SHAKE:
     ntc     =       2, jfastw  =       0
     tol     =   0.00001

| Intermolecular bonds treatment:
|     no_intermolecular_bonds =       1

| Energy averages sample interval:
|     ene_avg_sampling =    1000

Ewald parameters:
     verbose =       0, ew_type =       0, nbflag  =       1, use_pme =       1
     vdwmeth =       1, eedmeth =       1, netfrc  =       1
     Box X =  101.371   Box Y =  101.371   Box Z =  105.292
     Alpha =   90.000   Beta  =   90.000   Gamma =   90.000
     NFFT1 =  108       NFFT2 =  108       NFFT3 =  108
     Cutoff=    9.000   Tol   =0.100E-04
     Ewald Coefficient =  0.30768
     Interpolation order =    4

    LOADING THE CONSTRAINED ATOMS AS GROUPS


   5.  REFERENCE ATOM COORDINATES

                                                                                  
    ----- READING GROUP     1; TITLE:
 Protein posres                                                              

     GROUP    1 HAS HARMONIC CONSTRAINTS     0.10000
 GRP    1 RES    1 TO   293
 GRP    1 RES  294 TO   294
      Number of atoms in this group  =  4859
    ----- END OF GROUP READ -----

--------------------------------------------------------------------------------
   3.  ATOMIC COORDINATES AND VELOCITIES
--------------------------------------------------------------------------------

                                                                                
 begin time read from input coords =  1375.000 ps

 
 Number of triangulated 3-point waters found:    24310

     Sum of charges from parm topology file =   0.00027218
     Forcing neutrality...

| Dynamic Memory, Types Used:
| Reals             4731509
| Integers          6792465

| Nonbonded Pairs Initial Allocation:    25194912

| GPU memory information (estimate):
| KB of GPU memory in use:    676956
| KB of CPU memory in use:    177372

--------------------------------------------------------------------------------
   4.  RESULTS
--------------------------------------------------------------------------------


 NSTEP =     1000   TIME(PS) =    1377.000  TEMP(K) =   309.37  PRESS =    55.3
 Etot   =   -239332.8420  EKtot   =     72610.5781  EPtot      =   -311943.4201
 BOND   =      5288.4292  ANGLE   =     19492.6621  DIHED      =     12644.8731
 1-4 NB =      4760.9972  1-4 EEL =    -80210.6741  VDWAALS    =     18074.3498
 EELEC  =   -292169.4395  EHBOND  =         0.0000  RESTRAINT  =       175.3821
 EAMBER (non-restraint)  =   -312118.8022
 EKCMT  =     23084.2751  VIRIAL  =     21792.3052  VOLUME     =   1082667.9698
                                                    SURFTEN    =       -37.0039
                                                    Density    =         1.0168
 ------------------------------------------------------------------------------


 NSTEP =     2000   TIME(PS) =    1379.000  TEMP(K) =   309.38  PRESS =   -60.5
 Etot   =   -238961.5984  EKtot   =     72612.8125  EPtot      =   -311574.4109
 BOND   =      5265.8532  ANGLE   =     19533.6775  DIHED      =     12606.1532
 1-4 NB =      4763.1865  1-4 EEL =    -80407.0522  VDWAALS    =     17591.0500
 EELEC  =   -291113.1450  EHBOND  =         0.0000  RESTRAINT  =       185.8658
 EAMBER (non-restraint)  =   -311760.2767
 EKCMT  =     22784.7620  VIRIAL  =     24198.9856  VOLUME     =   1082341.4397
                                                    SURFTEN    =        -1.8952
                                                    Density    =         1.0171
 ------------------------------------------------------------------------------


 NSTEP =     3000   TIME(PS) =    1381.000  TEMP(K) =   310.52  PRESS =   -25.8
 Etot   =   -238552.0322  EKtot   =     72881.7031  EPtot      =   -311433.7353
 BOND   =      5121.2083  ANGLE   =     19766.6490  DIHED      =     12714.7111
 1-4 NB =      4812.7175  1-4 EEL =    -80282.4120  VDWAALS    =     17844.9695
 EELEC  =   -291605.2337  EHBOND  =         0.0000  RESTRAINT  =       193.6549
 EAMBER (non-restraint)  =   -311627.3903
 EKCMT  =     23141.4060  VIRIAL  =     23743.5633  VOLUME     =   1081532.0583
                                                    SURFTEN    =      -120.7493
                                                    Density    =         1.0178
 ------------------------------------------------------------------------------


 NSTEP =     4000   TIME(PS) =    1383.000  TEMP(K) =   311.56  PRESS =   -67.1
 Etot   =   -238187.3522  EKtot   =     73125.5625  EPtot      =   -311312.9147
 BOND   =      5202.9250  ANGLE   =     19669.7756  DIHED      =     12577.8389
 1-4 NB =      4776.4440  1-4 EEL =    -80370.7233  VDWAALS    =     17873.5664
 EELEC  =   -291236.1556  EHBOND  =         0.0000  RESTRAINT  =       193.4143
 EAMBER (non-restraint)  =   -311506.3290
 EKCMT  =     23083.1117  VIRIAL  =     24651.9180  VOLUME     =   1083181.3798
                                                    SURFTEN    =        -7.5352
                                                    Density    =         1.0163
 ------------------------------------------------------------------------------


 NSTEP =     5000   TIME(PS) =    1385.000  TEMP(K) =   308.93  PRESS =   -74.3
 Etot   =   -239183.1100  EKtot   =     72507.3906  EPtot      =   -311690.5006
 BOND   =      5219.4085  ANGLE   =     19567.8995  DIHED      =     12635.8972
 1-4 NB =      4766.6252  1-4 EEL =    -80329.9123  VDWAALS    =     17969.7626
 EELEC  =   -291724.6792  EHBOND  =         0.0000  RESTRAINT  =       204.4979
 EAMBER (non-restraint)  =   -311894.9985
 EKCMT  =     22908.3459  VIRIAL  =     24644.7123  VOLUME     =   1082782.6937
                                                    SURFTEN    =      -127.7810
                                                    Density    =         1.0167
 ------------------------------------------------------------------------------


 NSTEP =     6000   TIME(PS) =    1387.000  TEMP(K) =   309.21  PRESS =    67.6
 Etot   =   -239217.1560  EKtot   =     72573.5391  EPtot      =   -311790.6951
 BOND   =      5168.7345  ANGLE   =     19641.7396  DIHED      =     12604.1269
 1-4 NB =      4722.9436  1-4 EEL =    -80270.9067  VDWAALS    =     18310.5125
 EELEC  =   -292165.1403  EHBOND  =         0.0000  RESTRAINT  =       197.2948
 EAMBER (non-restraint)  =   -311987.9899
 EKCMT  =     22796.9443  VIRIAL  =     21217.6142  VOLUME     =   1082626.4056
                                                    SURFTEN    =       -85.0339
                                                    Density    =         1.0168
 ------------------------------------------------------------------------------


 NSTEP =     7000   TIME(PS) =    1389.000  TEMP(K) =   309.71  PRESS =   -27.8
 Etot   =   -239083.1344  EKtot   =     72690.9531  EPtot      =   -311774.0875
 BOND   =      5201.7909  ANGLE   =     19708.0708  DIHED      =     12627.4951
 1-4 NB =      4738.5137  1-4 EEL =    -80165.3443  VDWAALS    =     17970.2076
 EELEC  =   -292057.3053  EHBOND  =         0.0000  RESTRAINT  =       202.4839
 EAMBER (non-restraint)  =   -311976.5714
 EKCMT  =     23109.9917  VIRIAL  =     23761.1690  VOLUME     =   1083099.1286
                                                    SURFTEN    =       -29.7335
                                                    Density    =         1.0164
 ------------------------------------------------------------------------------


 NSTEP =     8000   TIME(PS) =    1391.000  TEMP(K) =   311.14  PRESS =   -35.8
 Etot   =   -238918.9222  EKtot   =     73026.5234  EPtot      =   -311945.4456
 BOND   =      5281.5017  ANGLE   =     19502.3821  DIHED      =     12691.8575
 1-4 NB =      4793.5723  1-4 EEL =    -80258.1798  VDWAALS    =     18618.5691
 EELEC  =   -292778.0930  EHBOND  =         0.0000  RESTRAINT  =       202.9444
 EAMBER (non-restraint)  =   -312148.3900
 EKCMT  =     22873.2763  VIRIAL  =     23710.9218  VOLUME     =   1083125.9435
                                                    SURFTEN    =       -23.0430
                                                    Density    =         1.0163
 ------------------------------------------------------------------------------


 NSTEP =     9000   TIME(PS) =    1393.000  TEMP(K) =   311.20  PRESS =   -75.7
 Etot   =   -238562.9884  EKtot   =     73040.6875  EPtot      =   -311603.6759
 BOND   =      5183.8712  ANGLE   =     19569.3366  DIHED      =     12590.3210
 1-4 NB =      4738.3536  1-4 EEL =    -80102.9601  VDWAALS    =     18337.3520
 EELEC  =   -292137.3490  EHBOND  =         0.0000  RESTRAINT  =       217.3988
 EAMBER (non-restraint)  =   -311821.0747
 EKCMT  =     23010.6333  VIRIAL  =     24784.0969  VOLUME     =   1084397.9024
                                                    SURFTEN    =       -89.7180
                                                    Density    =         1.0151
 ------------------------------------------------------------------------------


 NSTEP =    10000   TIME(PS) =    1395.000  TEMP(K) =   309.93  PRESS =  -116.0
 Etot   =   -238866.0335  EKtot   =     72742.1484  EPtot      =   -311608.1819
 BOND   =      5250.0817  ANGLE   =     19608.7010  DIHED      =     12626.7635
 1-4 NB =      4747.8229  1-4 EEL =    -80271.0493  VDWAALS    =     18396.0115
 EELEC  =   -292193.6963  EHBOND  =         0.0000  RESTRAINT  =       227.1831
 EAMBER (non-restraint)  =   -311835.3650
 EKCMT  =     23001.0824  VIRIAL  =     25715.3636  VOLUME     =   1083934.3750
                                                    SURFTEN    =       -27.5647
                                                    Density    =         1.0156
 ------------------------------------------------------------------------------


 NSTEP =    11000   TIME(PS) =    1397.000  TEMP(K) =   309.23  PRESS =     0.2
 Etot   =   -239266.5985  EKtot   =     72578.4766  EPtot      =   -311845.0751
 BOND   =      5226.5295  ANGLE   =     19532.7800  DIHED      =     12647.4285
 1-4 NB =      4798.1171  1-4 EEL =    -80324.0146  VDWAALS    =     18157.2003
 EELEC  =   -292099.4473  EHBOND  =         0.0000  RESTRAINT  =       216.3314
 EAMBER (non-restraint)  =   -312061.4065
 EKCMT  =     22983.6420  VIRIAL  =     22978.8253  VOLUME     =   1082278.7149
                                                    SURFTEN    =       -61.5992
                                                    Density    =         1.0171
 ------------------------------------------------------------------------------


 NSTEP =    12000   TIME(PS) =    1399.000  TEMP(K) =   308.62  PRESS =    75.7
 Etot   =   -239416.4646  EKtot   =     72435.4688  EPtot      =   -311851.9334
 BOND   =      5275.4864  ANGLE   =     19643.3557  DIHED      =     12631.5148
 1-4 NB =      4737.2231  1-4 EEL =    -80261.8127  VDWAALS    =     18417.7732
 EELEC  =   -292523.7920  EHBOND  =         0.0000  RESTRAINT  =       228.3181
 EAMBER (non-restraint)  =   -312080.2515
 EKCMT  =     22718.5667  VIRIAL  =     20951.4787  VOLUME     =   1081500.9500
                                                    SURFTEN    =        52.8081
                                                    Density    =         1.0179
 ------------------------------------------------------------------------------


 NSTEP =    13000   TIME(PS) =    1401.000  TEMP(K) =   307.85  PRESS =    66.8
 Etot   =   -239624.5316  EKtot   =     72255.3672  EPtot      =   -311879.8988
 BOND   =      5255.0855  ANGLE   =     19427.7356  DIHED      =     12655.1040
 1-4 NB =      4775.1922  1-4 EEL =    -80210.6697  VDWAALS    =     18442.1396
 EELEC  =   -292459.9525  EHBOND  =         0.0000  RESTRAINT  =       235.4664
 EAMBER (non-restraint)  =   -312115.3652
 EKCMT  =     22742.3280  VIRIAL  =     21183.1730  VOLUME     =   1080262.4770
                                                    SURFTEN    =       -21.3616
                                                    Density    =         1.0190
 ------------------------------------------------------------------------------


 NSTEP =    14000   TIME(PS) =    1403.000  TEMP(K) =   309.28  PRESS =   -17.8
 Etot   =   -238739.6229  EKtot   =     72590.7891  EPtot      =   -311330.4119
 BOND   =      5238.8505  ANGLE   =     19789.3171  DIHED      =     12634.9032
 1-4 NB =      4776.1115  1-4 EEL =    -80257.2007  VDWAALS    =     18081.0678
 EELEC  =   -291821.6894  EHBOND  =         0.0000  RESTRAINT  =       228.2281
 EAMBER (non-restraint)  =   -311558.6401
 EKCMT  =     22890.2340  VIRIAL  =     23304.7994  VOLUME     =   1081495.3715
                                                    SURFTEN    =       151.7788
                                                    Density    =         1.0179
 ------------------------------------------------------------------------------


 NSTEP =    15000   TIME(PS) =    1405.000  TEMP(K) =   309.45  PRESS =   -26.9
 Etot   =   -238987.3813  EKtot   =     72629.7891  EPtot      =   -311617.1703
 BOND   =      5168.7389  ANGLE   =     19656.9671  DIHED      =     12508.4010
 1-4 NB =      4756.4997  1-4 EEL =    -80236.7728  VDWAALS    =     18043.5925
 EELEC  =   -291737.8040  EHBOND  =         0.0000  RESTRAINT  =       223.2073
 EAMBER (non-restraint)  =   -311840.3776
 EKCMT  =     22964.3817  VIRIAL  =     23593.4594  VOLUME     =   1082543.7412
                                                    SURFTEN    =       -65.9189
                                                    Density    =         1.0169
 ------------------------------------------------------------------------------


 NSTEP =    16000   TIME(PS) =    1407.000  TEMP(K) =   310.54  PRESS =   -61.9
 Etot   =   -238424.7281  EKtot   =     72885.9375  EPtot      =   -311310.6656
 BOND   =      5288.2930  ANGLE   =     19460.6051  DIHED      =     12683.7143
 1-4 NB =      4807.6939  1-4 EEL =    -80391.2299  VDWAALS    =     18040.7031
 EELEC  =   -291426.2345  EHBOND  =         0.0000  RESTRAINT  =       225.7894
 EAMBER (non-restraint)  =   -311536.4550
 EKCMT  =     22946.9791  VIRIAL  =     24394.8130  VOLUME     =   1083441.9314
                                                    SURFTEN    =       -41.3655
                                                    Density    =         1.0160
 ------------------------------------------------------------------------------


 NSTEP =    17000   TIME(PS) =    1409.000  TEMP(K) =   311.61  PRESS =    22.9
 Etot   =   -238560.6363  EKtot   =     73136.2344  EPtot      =   -311696.8707
 BOND   =      5204.2693  ANGLE   =     19600.7705  DIHED      =     12660.7553
 1-4 NB =      4774.7451  1-4 EEL =    -80278.0641  VDWAALS    =     18154.3461
 EELEC  =   -292042.8190  EHBOND  =         0.0000  RESTRAINT  =       229.1262
 EAMBER (non-restraint)  =   -311925.9969
 EKCMT  =     22924.7495  VIRIAL  =     22390.1123  VOLUME     =   1082287.8384
                                                    SURFTEN    =        -1.2007
                                                    Density    =         1.0171
 ------------------------------------------------------------------------------


 NSTEP =    18000   TIME(PS) =    1411.000  TEMP(K) =   310.71  PRESS =   120.9
 Etot   =   -238790.1719  EKtot   =     72926.2188  EPtot      =   -311716.3907
 BOND   =      5131.4351  ANGLE   =     19559.1145  DIHED      =     12662.4093
 1-4 NB =      4739.6626  1-4 EEL =    -80329.0788  VDWAALS    =     18425.5062
 EELEC  =   -292137.4579  EHBOND  =         0.0000  RESTRAINT  =       232.0184
 EAMBER (non-restraint)  =   -311948.4091
 EKCMT  =     22775.3454  VIRIAL  =     19947.0499  VOLUME     =   1083486.5247
                                                    SURFTEN    =        73.2444
                                                    Density    =         1.0160
 ------------------------------------------------------------------------------


 NSTEP =    19000   TIME(PS) =    1413.000  TEMP(K) =   311.41  PRESS =   208.3
 Etot   =   -238600.3662  EKtot   =     73090.3906  EPtot      =   -311690.7568
 BOND   =      5270.3299  ANGLE   =     19462.1124  DIHED      =     12588.1581
 1-4 NB =      4715.1993  1-4 EEL =    -80297.0615  VDWAALS    =     18530.7897
 EELEC  =   -292198.7492  EHBOND  =         0.0000  RESTRAINT  =       238.4643
 EAMBER (non-restraint)  =   -311929.2211
 EKCMT  =     23122.9427  VIRIAL  =     18245.3522  VOLUME     =   1084467.2228
                                                    SURFTEN    =       111.5049
                                                    Density    =         1.0151
 ------------------------------------------------------------------------------


 NSTEP =    20000   TIME(PS) =    1415.000  TEMP(K) =   310.29  PRESS =   -92.3
 Etot   =   -239008.2488  EKtot   =     72827.5859  EPtot      =   -311835.8347
 BOND   =      5298.2950  ANGLE   =     19652.7489  DIHED      =     12649.0731
 1-4 NB =      4802.6827  1-4 EEL =    -80302.5101  VDWAALS    =     18034.5434
 EELEC  =   -292197.3990  EHBOND  =         0.0000  RESTRAINT  =       226.7313
 EAMBER (non-restraint)  =   -312062.5660
 EKCMT  =     22816.3747  VIRIAL  =     24975.6080  VOLUME     =   1082919.9010
                                                    SURFTEN    =        93.2271
                                                    Density    =         1.0165
 ------------------------------------------------------------------------------


 NSTEP =    21000   TIME(PS) =    1417.000  TEMP(K) =   309.02  PRESS =   -82.9
 Etot   =   -239350.2814  EKtot   =     72528.4922  EPtot      =   -311878.7736
 BOND   =      5343.3567  ANGLE   =     19777.8981  DIHED      =     12649.0152
 1-4 NB =      4718.2873  1-4 EEL =    -80382.8444  VDWAALS    =     18217.3584
 EELEC  =   -292426.7730  EHBOND  =         0.0000  RESTRAINT  =       224.9281
 EAMBER (non-restraint)  =   -312103.7017
 EKCMT  =     22873.8741  VIRIAL  =     24814.1353  VOLUME     =   1083666.5075
                                                    SURFTEN    =         7.3832
                                                    Density    =         1.0158
 ------------------------------------------------------------------------------


 NSTEP =    22000   TIME(PS) =    1419.000  TEMP(K) =   309.40  PRESS =   -56.6
 Etot   =   -239223.1682  EKtot   =     72618.8281  EPtot      =   -311841.9963
 BOND   =      5319.0374  ANGLE   =     19584.2243  DIHED      =     12648.5141
 1-4 NB =      4801.6990  1-4 EEL =    -80347.8401  VDWAALS    =     18293.9438
 EELEC  =   -292373.1994  EHBOND  =         0.0000  RESTRAINT  =       231.6246
 EAMBER (non-restraint)  =   -312073.6209
 EKCMT  =     22881.2829  VIRIAL  =     24204.9434  VOLUME     =   1082206.2298
                                                    SURFTEN    =       -27.6848
                                                    Density    =         1.0172
 ------------------------------------------------------------------------------


 NSTEP =    23000   TIME(PS) =    1421.000  TEMP(K) =   309.86  PRESS =    58.7
 Etot   =   -239234.2732  EKtot   =     72724.9219  EPtot      =   -311959.1951
 BOND   =      5201.5603  ANGLE   =     19652.4279  DIHED      =     12669.9371
 1-4 NB =      4800.6595  1-4 EEL =    -80159.9314  VDWAALS    =     18330.8269
 EELEC  =   -292677.6366  EHBOND  =         0.0000  RESTRAINT  =       222.9610
 EAMBER (non-restraint)  =   -312182.1561
 EKCMT  =     22890.6854  VIRIAL  =     21519.6861  VOLUME     =   1081986.1627
                                                    SURFTEN    =        -3.3911
                                                    Density    =         1.0174
 ------------------------------------------------------------------------------


 NSTEP =    24000   TIME(PS) =    1423.000  TEMP(K) =   309.69  PRESS =    20.4
 Etot   =   -238945.9519  EKtot   =     72687.2891  EPtot      =   -311633.2410
 BOND   =      5222.3186  ANGLE   =     19757.6399  DIHED      =     12669.8893
 1-4 NB =      4772.8847  1-4 EEL =    -80341.8608  VDWAALS    =     18536.2428
 EELEC  =   -292478.5618  EHBOND  =         0.0000  RESTRAINT  =       228.2063
 EAMBER (non-restraint)  =   -311861.4472
 EKCMT  =     22978.1519  VIRIAL  =     22501.6228  VOLUME     =   1082627.9019
                                                    SURFTEN    =       -70.5775
                                                    Density    =         1.0168
 ------------------------------------------------------------------------------


 NSTEP =    25000   TIME(PS) =    1425.000  TEMP(K) =   309.47  PRESS =    27.7
 Etot   =   -239224.9975  EKtot   =     72633.3594  EPtot      =   -311858.3568
 BOND   =      5171.9871  ANGLE   =     19520.5938  DIHED      =     12669.4722
 1-4 NB =      4780.0858  1-4 EEL =    -80229.7535  VDWAALS    =     18085.3244
 EELEC  =   -292086.3029  EHBOND  =         0.0000  RESTRAINT  =       230.2362
 EAMBER (non-restraint)  =   -312088.5931
 EKCMT  =     22882.4647  VIRIAL  =     22234.9513  VOLUME     =   1082208.9836
                                                    SURFTEN    =        45.9185
                                                    Density    =         1.0172
 ------------------------------------------------------------------------------


 NSTEP =    26000   TIME(PS) =    1427.000  TEMP(K) =   308.85  PRESS =   -23.4
 Etot   =   -239445.3914  EKtot   =     72489.7656  EPtot      =   -311935.1570
 BOND   =      5163.4106  ANGLE   =     19586.2115  DIHED      =     12702.7739
 1-4 NB =      4763.2261  1-4 EEL =    -80306.5699  VDWAALS    =     18055.9332
 EELEC  =   -292141.4184  EHBOND  =         0.0000  RESTRAINT  =       241.2761
 EAMBER (non-restraint)  =   -312176.4331
 EKCMT  =     22720.1452  VIRIAL  =     23266.8884  VOLUME     =   1083116.9966
                                                    SURFTEN    =        -8.4609
                                                    Density    =         1.0164
 ------------------------------------------------------------------------------


 NSTEP =    27000   TIME(PS) =    1429.000  TEMP(K) =   309.98  PRESS =   -12.5
 Etot   =   -238809.2951  EKtot   =     72754.2266  EPtot      =   -311563.5217
 BOND   =      5142.0428  ANGLE   =     19732.4056  DIHED      =     12644.2441
 1-4 NB =      4767.8789  1-4 EEL =    -80259.8291  VDWAALS    =     18084.7573
 EELEC  =   -291905.4046  EHBOND  =         0.0000  RESTRAINT  =       230.3832
 EAMBER (non-restraint)  =   -311793.9049
 EKCMT  =     22663.7603  VIRIAL  =     22956.3445  VOLUME     =   1082470.7979
                                                    SURFTEN    =        -3.2888
                                                    Density    =         1.0170
 ------------------------------------------------------------------------------


 NSTEP =    28000   TIME(PS) =    1431.000  TEMP(K) =   309.59  PRESS =    13.4
 Etot   =   -239029.4104  EKtot   =     72663.5938  EPtot      =   -311693.0042
 BOND   =      5216.4450  ANGLE   =     19704.0551  DIHED      =     12664.0195
 1-4 NB =      4792.5931  1-4 EEL =    -80249.6523  VDWAALS    =     18228.5778
 EELEC  =   -292280.4128  EHBOND  =         0.0000  RESTRAINT  =       231.3704
 EAMBER (non-restraint)  =   -311924.3745
 EKCMT  =     22709.2222  VIRIAL  =     22396.2134  VOLUME     =   1082920.1857
                                                    SURFTEN    =        -0.1969
                                                    Density    =         1.0165
 ------------------------------------------------------------------------------


 NSTEP =    29000   TIME(PS) =    1433.000  TEMP(K) =   308.93  PRESS =   -12.1
 Etot   =   -238786.5499  EKtot   =     72508.6562  EPtot      =   -311295.2062
 BOND   =      5245.6282  ANGLE   =     19635.5150  DIHED      =     12606.8816
 1-4 NB =      4798.4932  1-4 EEL =    -80136.1951  VDWAALS    =     18086.0045
 EELEC  =   -291772.4914  EHBOND  =         0.0000  RESTRAINT  =       240.9578
 EAMBER (non-restraint)  =   -311536.1640
 EKCMT  =     22780.0649  VIRIAL  =     23062.3769  VOLUME     =   1081740.2261
                                                    SURFTEN    =       -40.8969
                                                    Density    =         1.0176
 ------------------------------------------------------------------------------


 NSTEP =    30000   TIME(PS) =    1435.000  TEMP(K) =   310.86  PRESS =   -33.5
 Etot   =   -238908.6421  EKtot   =     72961.4531  EPtot      =   -311870.0952
 BOND   =      5237.3266  ANGLE   =     19545.0154  DIHED      =     12625.0406
 1-4 NB =      4747.9016  1-4 EEL =    -80187.6956  VDWAALS    =     17913.7181
 EELEC  =   -292004.0932  EHBOND  =         0.0000  RESTRAINT  =       252.6913
 EAMBER (non-restraint)  =   -312122.7865
 EKCMT  =     23029.6384  VIRIAL  =     23812.4644  VOLUME     =   1083032.1669
                                                    SURFTEN    =       -33.0958
                                                    Density    =         1.0164
 ------------------------------------------------------------------------------


 NSTEP =    31000   TIME(PS) =    1437.000  TEMP(K) =   309.80  PRESS =     8.6
 Etot   =   -238949.3046  EKtot   =     72712.3672  EPtot      =   -311661.6718
 BOND   =      5246.1555  ANGLE   =     19565.9537  DIHED      =     12662.4467
 1-4 NB =      4786.4907  1-4 EEL =    -80355.6718  VDWAALS    =     18207.0755
 EELEC  =   -292024.8556  EHBOND  =         0.0000  RESTRAINT  =       250.7334
 EAMBER (non-restraint)  =   -311912.4052
 EKCMT  =     22935.2997  VIRIAL  =     22733.6494  VOLUME     =   1083081.5753
                                                    SURFTEN    =       -23.6810
                                                    Density    =         1.0164
 ------------------------------------------------------------------------------


 NSTEP =    32000   TIME(PS) =    1439.000  TEMP(K) =   309.37  PRESS =   -15.9
 Etot   =   -239569.8131  EKtot   =     72611.3828  EPtot      =   -312181.1959
 BOND   =      5199.6525  ANGLE   =     19608.0361  DIHED      =     12642.2846
 1-4 NB =      4771.5605  1-4 EEL =    -80195.4044  VDWAALS    =     18259.2982
 EELEC  =   -292718.6399  EHBOND  =         0.0000  RESTRAINT  =       252.0166
 EAMBER (non-restraint)  =   -312433.2125
 EKCMT  =     22984.2264  VIRIAL  =     23355.5390  VOLUME     =   1082606.5687
                                                    SURFTEN    =       -93.7867
                                                    Density    =         1.0168
 ------------------------------------------------------------------------------


 NSTEP =    33000   TIME(PS) =    1441.000  TEMP(K) =   310.39  PRESS =     0.8
 Etot   =   -239184.1248  EKtot   =     72851.0078  EPtot      =   -312035.1327
 BOND   =      5210.7443  ANGLE   =     19550.2292  DIHED      =     12581.3038
 1-4 NB =      4752.1328  1-4 EEL =    -80279.2942  VDWAALS    =     17890.1101
 EELEC  =   -291988.5324  EHBOND  =         0.0000  RESTRAINT  =       248.1738
 EAMBER (non-restraint)  =   -312283.3065
 EKCMT  =     22825.7687  VIRIAL  =     22807.3573  VOLUME     =   1082546.2225
                                                    SURFTEN    =         5.6114
                                                    Density    =         1.0169
 ------------------------------------------------------------------------------


 NSTEP =    34000   TIME(PS) =    1443.000  TEMP(K) =   310.37  PRESS =   -10.5
 Etot   =   -239155.4316  EKtot   =     72846.0234  EPtot      =   -312001.4550
 BOND   =      5219.1155  ANGLE   =     19552.1853  DIHED      =     12604.1277
 1-4 NB =      4793.7402  1-4 EEL =    -80276.0160  VDWAALS    =     18065.1643
 EELEC  =   -292209.0085  EHBOND  =         0.0000  RESTRAINT  =       249.2365
 EAMBER (non-restraint)  =   -312250.6915
 EKCMT  =     22899.1512  VIRIAL  =     23143.8210  VOLUME     =   1083221.8253
                                                    SURFTEN    =        60.9574
                                                    Density    =         1.0163
 ------------------------------------------------------------------------------


 NSTEP =    35000   TIME(PS) =    1445.000  TEMP(K) =   310.79  PRESS =    45.8
 Etot   =   -238629.2261  EKtot   =     72945.0547  EPtot      =   -311574.2808
 BOND   =      5240.7975  ANGLE   =     19621.4345  DIHED      =     12578.5667
 1-4 NB =      4757.8115  1-4 EEL =    -80318.5060  VDWAALS    =     18134.7533
 EELEC  =   -291836.4290  EHBOND  =         0.0000  RESTRAINT  =       247.2908
 EAMBER (non-restraint)  =   -311821.5716
 EKCMT  =     23153.7774  VIRIAL  =     22083.5550  VOLUME     =   1082771.4535
                                                    SURFTEN    =         3.3563
                                                    Density    =         1.0167
 ------------------------------------------------------------------------------


 NSTEP =    36000   TIME(PS) =    1447.000  TEMP(K) =   310.34  PRESS =   -27.3
 Etot   =   -239010.1425  EKtot   =     72839.0234  EPtot      =   -311849.1659
 BOND   =      5124.0473  ANGLE   =     19604.5967  DIHED      =     12622.5826
 1-4 NB =      4752.4722  1-4 EEL =    -80191.1575  VDWAALS    =     18202.0132
 EELEC  =   -292218.8739  EHBOND  =         0.0000  RESTRAINT  =       255.1534
 EAMBER (non-restraint)  =   -312104.3193
 EKCMT  =     22992.6277  VIRIAL  =     23632.2434  VOLUME     =   1084365.8036
                                                    SURFTEN    =        10.9083
                                                    Density    =         1.0152
 ------------------------------------------------------------------------------


 NSTEP =    37000   TIME(PS) =    1449.000  TEMP(K) =   308.27  PRESS =   -75.9
 Etot   =   -239195.8300  EKtot   =     72352.7344  EPtot      =   -311548.5644
 BOND   =      5201.7576  ANGLE   =     19543.8416  DIHED      =     12613.1378
 1-4 NB =      4814.1173  1-4 EEL =    -80355.1494  VDWAALS    =     18451.2626
 EELEC  =   -292061.5973  EHBOND  =         0.0000  RESTRAINT  =       244.0654
 EAMBER (non-restraint)  =   -311792.6298
 EKCMT  =     22739.1554  VIRIAL  =     24516.2995  VOLUME     =   1084698.5772
                                                    SURFTEN    =      -124.4163
                                                    Density    =         1.0149
 ------------------------------------------------------------------------------


 NSTEP =    38000   TIME(PS) =    1451.000  TEMP(K) =   310.56  PRESS =   -10.4
 Etot   =   -238671.8987  EKtot   =     72889.2734  EPtot      =   -311561.1721
 BOND   =      5202.0879  ANGLE   =     19818.1140  DIHED      =     12665.9923
 1-4 NB =      4752.6793  1-4 EEL =    -80194.6948  VDWAALS    =     18449.2326
 EELEC  =   -292509.5439  EHBOND  =         0.0000  RESTRAINT  =       254.9604
 EAMBER (non-restraint)  =   -311816.1325
 EKCMT  =     22813.4573  VIRIAL  =     23057.8869  VOLUME     =   1084210.8424
                                                    SURFTEN    =        -8.1995
                                                    Density    =         1.0153
 ------------------------------------------------------------------------------


 NSTEP =    39000   TIME(PS) =    1453.000  TEMP(K) =   310.31  PRESS =   -89.8
 Etot   =   -238677.2215  EKtot   =     72830.5703  EPtot      =   -311507.7918
 BOND   =      5253.8539  ANGLE   =     19586.2521  DIHED      =     12667.7560
 1-4 NB =      4757.6766  1-4 EEL =    -80238.8789  VDWAALS    =     17952.1480
 EELEC  =   -291739.0882  EHBOND  =         0.0000  RESTRAINT  =       252.4886
 EAMBER (non-restraint)  =   -311760.2804
 EKCMT  =     23094.1771  VIRIAL  =     25197.0607  VOLUME     =   1084060.5533
                                                    SURFTEN    =        -2.7290
                                                    Density    =         1.0155
 ------------------------------------------------------------------------------


 NSTEP =    40000   TIME(PS) =    1455.000  TEMP(K) =   311.27  PRESS =    70.1
 Etot   =   -238387.2933  EKtot   =     73058.0469  EPtot      =   -311445.3402
 BOND   =      5259.5007  ANGLE   =     19663.4278  DIHED      =     12627.8811
 1-4 NB =      4744.4282  1-4 EEL =    -80293.7638  VDWAALS    =     18327.2242
 EELEC  =   -292028.8006  EHBOND  =         0.0000  RESTRAINT  =       254.7620
 EAMBER (non-restraint)  =   -311700.1022
 EKCMT  =     23067.2656  VIRIAL  =     21426.6594  VOLUME     =   1083971.0537
                                                    SURFTEN    =      -100.2223
                                                    Density    =         1.0155
 ------------------------------------------------------------------------------


 NSTEP =    41000   TIME(PS) =    1457.000  TEMP(K) =   310.25  PRESS =    62.2
 Etot   =   -238289.9159  EKtot   =     72818.2578  EPtot      =   -311108.1737
 BOND   =      5209.6914  ANGLE   =     19545.0991  DIHED      =     12623.3571
 1-4 NB =      4803.8790  1-4 EEL =    -80223.5609  VDWAALS    =     18079.3486
 EELEC  =   -291399.3365  EHBOND  =         0.0000  RESTRAINT  =       253.3485
 EAMBER (non-restraint)  =   -311361.5222
 EKCMT  =     22928.5906  VIRIAL  =     21471.1489  VOLUME     =   1085095.3022
                                                    SURFTEN    =       -32.4568
                                                    Density    =         1.0145
 ------------------------------------------------------------------------------


 NSTEP =    42000   TIME(PS) =    1459.000  TEMP(K) =   311.00  PRESS =    -3.9
 Etot   =   -238214.3505  EKtot   =     72992.5078  EPtot      =   -311206.8584
 BOND   =      5243.1047  ANGLE   =     19659.4383  DIHED      =     12661.5191
 1-4 NB =      4725.7171  1-4 EEL =    -80186.5768  VDWAALS    =     17944.9963
 EELEC  =   -291499.0080  EHBOND  =         0.0000  RESTRAINT  =       243.9509
 EAMBER (non-restraint)  =   -311450.8093
 EKCMT  =     22935.1220  VIRIAL  =     23025.8723  VOLUME     =   1084414.8161
                                                    SURFTEN    =        -4.6329
                                                    Density    =         1.0151
 ------------------------------------------------------------------------------


 NSTEP =    43000   TIME(PS) =    1461.000  TEMP(K) =   309.76  PRESS =   -22.6
 Etot   =   -238273.1513  EKtot   =     72703.0078  EPtot      =   -310976.1591
 BOND   =      5156.1294  ANGLE   =     19906.0137  DIHED      =     12658.4739
 1-4 NB =      4774.3064  1-4 EEL =    -80263.7426  VDWAALS    =     18068.2871
 EELEC  =   -291527.5221  EHBOND  =         0.0000  RESTRAINT  =       251.8951
 EAMBER (non-restraint)  =   -311228.0543
 EKCMT  =     22876.4713  VIRIAL  =     23405.6327  VOLUME     =   1085021.6188
                                                    SURFTEN    =       -57.2008
                                                    Density    =         1.0146
 ------------------------------------------------------------------------------


 NSTEP =    44000   TIME(PS) =    1463.000  TEMP(K) =   310.67  PRESS =   -18.3
 Etot   =   -238469.1274  EKtot   =     72917.1562  EPtot      =   -311386.2836
 BOND   =      5134.1628  ANGLE   =     19560.7002  DIHED      =     12665.1774
 1-4 NB =      4816.2739  1-4 EEL =    -80311.9468  VDWAALS    =     18332.1665
 EELEC  =   -291835.1273  EHBOND  =         0.0000  RESTRAINT  =       252.3097
 EAMBER (non-restraint)  =   -311638.5933
 EKCMT  =     22880.1933  VIRIAL  =     23308.3740  VOLUME     =   1086536.6391
                                                    SURFTEN    =       -87.7695
                                                    Density    =         1.0132
 ------------------------------------------------------------------------------


 NSTEP =    45000   TIME(PS) =    1465.000  TEMP(K) =   309.97  PRESS =     3.7
 Etot   =   -238455.9089  EKtot   =     72752.1953  EPtot      =   -311208.1042
 BOND   =      5327.9669  ANGLE   =     19620.4600  DIHED      =     12640.0865
 1-4 NB =      4750.5033  1-4 EEL =    -80179.5967  VDWAALS    =     17818.6621
 EELEC  =   -291439.4693  EHBOND  =         0.0000  RESTRAINT  =       253.2829
 EAMBER (non-restraint)  =   -311461.3871
 EKCMT  =     22988.5075  VIRIAL  =     22902.6480  VOLUME     =   1084323.9686
                                                    SURFTEN    =        90.0071
                                                    Density    =         1.0152
 ------------------------------------------------------------------------------


 NSTEP =    46000   TIME(PS) =    1467.000  TEMP(K) =   309.05  PRESS =    65.9
 Etot   =   -239581.1739  EKtot   =     72536.4062  EPtot      =   -312117.5802
 BOND   =      5185.0740  ANGLE   =     19492.3905  DIHED      =     12693.6639
 1-4 NB =      4827.1284  1-4 EEL =    -80268.4612  VDWAALS    =     18366.6184
 EELEC  =   -292658.6328  EHBOND  =         0.0000  RESTRAINT  =       244.6386
 EAMBER (non-restraint)  =   -312362.2188
 EKCMT  =     22770.9417  VIRIAL  =     21232.3926  VOLUME     =   1081541.2360
                                                    SURFTEN    =       128.2558
                                                    Density    =         1.0178
 ------------------------------------------------------------------------------


 NSTEP =    47000   TIME(PS) =    1469.000  TEMP(K) =   310.19  PRESS =   -97.3
 Etot   =   -238839.2469  EKtot   =     72803.8125  EPtot      =   -311643.0594
 BOND   =      5313.0857  ANGLE   =     19430.3847  DIHED      =     12624.4673
 1-4 NB =      4795.6602  1-4 EEL =    -80326.5635  VDWAALS    =     18300.8102
 EELEC  =   -292031.0803  EHBOND  =         0.0000  RESTRAINT  =       250.1764
 EAMBER (non-restraint)  =   -311893.2358
 EKCMT  =     23187.8012  VIRIAL  =     25464.9530  VOLUME     =   1083428.3013
                                                    SURFTEN    =      -101.0967
                                                    Density    =         1.0161
 ------------------------------------------------------------------------------


 NSTEP =    48000   TIME(PS) =    1471.000  TEMP(K) =   310.17  PRESS =   124.6
 Etot   =   -238856.2365  EKtot   =     72799.0703  EPtot      =   -311655.3068
 BOND   =      5196.7991  ANGLE   =     19483.4127  DIHED      =     12644.9526
 1-4 NB =      4754.1349  1-4 EEL =    -80191.9543  VDWAALS    =     18648.1969
 EELEC  =   -292452.3663  EHBOND  =         0.0000  RESTRAINT  =       261.5176
 EAMBER (non-restraint)  =   -311916.8244
 EKCMT  =     22966.5256  VIRIAL  =     20050.4235  VOLUME     =   1083851.5259
                                                    SURFTEN    =       220.4653
                                                    Density    =         1.0157
 ------------------------------------------------------------------------------


 NSTEP =    49000   TIME(PS) =    1473.000  TEMP(K) =   309.01  PRESS =    14.7
 Etot   =   -239427.4989  EKtot   =     72526.2891  EPtot      =   -311953.7880
 BOND   =      5134.4697  ANGLE   =     19579.7725  DIHED      =     12587.9651
 1-4 NB =      4758.5819  1-4 EEL =    -80272.3491  VDWAALS    =     18369.2596
 EELEC  =   -292362.4664  EHBOND  =         0.0000  RESTRAINT  =       250.9788
 EAMBER (non-restraint)  =   -312204.7667
 EKCMT  =     22839.5347  VIRIAL  =     22496.4481  VOLUME     =   1084623.0018
                                                    SURFTEN    =        49.7280
                                                    Density    =         1.0149
 ------------------------------------------------------------------------------


 NSTEP =    50000   TIME(PS) =    1475.000  TEMP(K) =   311.51  PRESS =    36.8
 Etot   =   -238779.5988  EKtot   =     73114.1484  EPtot      =   -311893.7473
 BOND   =      5113.8074  ANGLE   =     19432.5947  DIHED      =     12654.4586
 1-4 NB =      4788.2757  1-4 EEL =    -80155.3113  VDWAALS    =     18168.3290
 EELEC  =   -292132.8507  EHBOND  =         0.0000  RESTRAINT  =       236.9494
 EAMBER (non-restraint)  =   -312130.6967
 EKCMT  =     23023.2486  VIRIAL  =     22160.5704  VOLUME     =   1084423.4968
                                                    SURFTEN    =        16.9554
                                                    Density    =         1.0151
 ------------------------------------------------------------------------------


 NSTEP =    51000   TIME(PS) =    1477.000  TEMP(K) =   309.76  PRESS =    13.8
 Etot   =   -239174.2302  EKtot   =     72702.0547  EPtot      =   -311876.2849
 BOND   =      5284.5088  ANGLE   =     19554.8383  DIHED      =     12741.4558
 1-4 NB =      4765.4994  1-4 EEL =    -80239.6623  VDWAALS    =     18164.6403
 EELEC  =   -292404.9462  EHBOND  =         0.0000  RESTRAINT  =       257.3809
 EAMBER (non-restraint)  =   -312133.6658
 EKCMT  =     22850.2574  VIRIAL  =     22527.2331  VOLUME     =   1082275.9669
                                                    SURFTEN    =       105.3348
                                                    Density    =         1.0171
 ------------------------------------------------------------------------------


 NSTEP =    52000   TIME(PS) =    1479.000  TEMP(K) =   310.01  PRESS =    64.7
 Etot   =   -238558.0737  EKtot   =     72761.9609  EPtot      =   -311320.0347
 BOND   =      5125.8586  ANGLE   =     19706.7018  DIHED      =     12646.9834
 1-4 NB =      4737.9250  1-4 EEL =    -80337.4471  VDWAALS    =     18022.6510
 EELEC  =   -291482.5753  EHBOND  =         0.0000  RESTRAINT  =       259.8678
 EAMBER (non-restraint)  =   -311579.9024
 EKCMT  =     23039.6150  VIRIAL  =     21528.4258  VOLUME     =   1081640.9047
                                                    SURFTEN    =       218.8212
                                                    Density    =         1.0177
 ------------------------------------------------------------------------------


 NSTEP =    53000   TIME(PS) =    1481.000  TEMP(K) =   310.04  PRESS =    78.3
 Etot   =   -239082.4500  EKtot   =     72767.6719  EPtot      =   -311850.1219
 BOND   =      5210.5068  ANGLE   =     19666.4232  DIHED      =     12586.5357
 1-4 NB =      4737.1219  1-4 EEL =    -80273.9327  VDWAALS    =     18437.1990
 EELEC  =   -292475.5654  EHBOND  =         0.0000  RESTRAINT  =       261.5897
 EAMBER (non-restraint)  =   -312111.7116
 EKCMT  =     22867.3714  VIRIAL  =     21037.0979  VOLUME     =   1083036.7320
                                                    SURFTEN    =        44.2879
                                                    Density    =         1.0164
 ------------------------------------------------------------------------------


 NSTEP =    54000   TIME(PS) =    1483.000  TEMP(K) =   309.89  PRESS =   -17.3
 Etot   =   -239247.7879  EKtot   =     72733.6172  EPtot      =   -311981.4051
 BOND   =      5171.4907  ANGLE   =     19590.6080  DIHED      =     12663.0154
 1-4 NB =      4766.8762  1-4 EEL =    -80182.0873  VDWAALS    =     17906.1571
 EELEC  =   -292133.5835  EHBOND  =         0.0000  RESTRAINT  =       236.1184
 EAMBER (non-restraint)  =   -312217.5235
 EKCMT  =     22956.9847  VIRIAL  =     23362.0954  VOLUME     =   1081818.6854
                                                    SURFTEN    =        73.9726
                                                    Density    =         1.0176
 ------------------------------------------------------------------------------


 NSTEP =    55000   TIME(PS) =    1485.000  TEMP(K) =   310.41  PRESS =   -52.2
 Etot   =   -238937.5387  EKtot   =     72854.7500  EPtot      =   -311792.2887
 BOND   =      5245.4647  ANGLE   =     19700.3362  DIHED      =     12625.0998
 1-4 NB =      4764.4937  1-4 EEL =    -80209.7260  VDWAALS    =     18016.8006
 EELEC  =   -292172.1539  EHBOND  =         0.0000  RESTRAINT  =       237.3961
 EAMBER (non-restraint)  =   -312029.6849
 EKCMT  =     22793.6688  VIRIAL  =     24014.6995  VOLUME     =   1082465.8015
                                                    SURFTEN    =        33.5597
                                                    Density    =         1.0170
 ------------------------------------------------------------------------------


 NSTEP =    56000   TIME(PS) =    1487.000  TEMP(K) =   309.12  PRESS =    52.4
 Etot   =   -239188.7599  EKtot   =     72552.8438  EPtot      =   -311741.6036
 BOND   =      5189.8547  ANGLE   =     19652.0596  DIHED      =     12633.8125
 1-4 NB =      4712.0933  1-4 EEL =    -80212.4840  VDWAALS    =     18336.3151
 EELEC  =   -292294.2384  EHBOND  =         0.0000  RESTRAINT  =       240.9835
 EAMBER (non-restraint)  =   -311982.5872
 EKCMT  =     22928.8010  VIRIAL  =     21703.0993  VOLUME     =   1083540.1836
                                                    SURFTEN    =       112.5582
                                                    Density    =         1.0160
 ------------------------------------------------------------------------------


 NSTEP =    57000   TIME(PS) =    1489.000  TEMP(K) =   311.64  PRESS =    -9.1
 Etot   =   -238590.9265  EKtot   =     73143.0938  EPtot      =   -311734.0202
 BOND   =      5214.3979  ANGLE   =     19598.8390  DIHED      =     12615.2884
 1-4 NB =      4790.9108  1-4 EEL =    -80240.8754  VDWAALS    =     18129.0530
 EELEC  =   -292091.5551  EHBOND  =         0.0000  RESTRAINT  =       249.9211
 EAMBER (non-restraint)  =   -311983.9413
 EKCMT  =     23058.6346  VIRIAL  =     23271.0940  VOLUME     =   1084341.6189
                                                    SURFTEN    =       131.4659
                                                    Density    =         1.0152
 ------------------------------------------------------------------------------


 NSTEP =    58000   TIME(PS) =    1491.000  TEMP(K) =   311.37  PRESS =    15.5
 Etot   =   -238429.1232  EKtot   =     73079.4297  EPtot      =   -311508.5529
 BOND   =      5278.2815  ANGLE   =     19680.4464  DIHED      =     12647.6727
 1-4 NB =      4755.7981  1-4 EEL =    -80254.8117  VDWAALS    =     18122.0812
 EELEC  =   -292005.0947  EHBOND  =         0.0000  RESTRAINT  =       267.0737
 EAMBER (non-restraint)  =   -311775.6265
 EKCMT  =     23018.4311  VIRIAL  =     22657.0260  VOLUME     =   1082587.9897
                                                    SURFTEN    =       -36.0099
                                                    Density    =         1.0168
 ------------------------------------------------------------------------------


 NSTEP =    59000   TIME(PS) =    1493.000  TEMP(K) =   312.50  PRESS =   -61.7
 Etot   =   -238122.9358  EKtot   =     73345.9219  EPtot      =   -311468.8577
 BOND   =      5259.4555  ANGLE   =     19617.3853  DIHED      =     12678.3558
 1-4 NB =      4789.4965  1-4 EEL =    -80272.6218  VDWAALS    =     17903.4697
 EELEC  =   -291698.3072  EHBOND  =         0.0000  RESTRAINT  =       253.9085
 EAMBER (non-restraint)  =   -311722.7662
 EKCMT  =     23263.7956  VIRIAL  =     24705.7042  VOLUME     =   1082716.7923
                                                    SURFTEN    =      -137.8693
                                                    Density    =         1.0167
 ------------------------------------------------------------------------------


 NSTEP =    60000   TIME(PS) =    1495.000  TEMP(K) =   309.48  PRESS =    50.4
 Etot   =   -239192.6163  EKtot   =     72636.9844  EPtot      =   -311829.6006
 BOND   =      5113.4213  ANGLE   =     19563.6051  DIHED      =     12619.3057
 1-4 NB =      4744.4253  1-4 EEL =    -80334.8509  VDWAALS    =     18139.1164
 EELEC  =   -291911.4505  EHBOND  =         0.0000  RESTRAINT  =       236.8269
 EAMBER (non-restraint)  =   -312066.4275
 EKCMT  =     22754.2435  VIRIAL  =     21576.5293  VOLUME     =   1082265.9347
                                                    SURFTEN    =        64.0810
                                                    Density    =         1.0171
 ------------------------------------------------------------------------------


 NSTEP =    61000   TIME(PS) =    1497.000  TEMP(K) =   310.27  PRESS =    53.7
 Etot   =   -239029.5050  EKtot   =     72822.0781  EPtot      =   -311851.5831
 BOND   =      5282.7109  ANGLE   =     19619.3948  DIHED      =     12665.5695
 1-4 NB =      4796.9858  1-4 EEL =    -80336.2499  VDWAALS    =     18474.4941
 EELEC  =   -292613.0725  EHBOND  =         0.0000  RESTRAINT  =       258.5842
 EAMBER (non-restraint)  =   -312110.1673
 EKCMT  =     22981.2197  VIRIAL  =     21726.0265  VOLUME     =   1083027.0386
                                                    SURFTEN    =       149.6926
                                                    Density    =         1.0164
 ------------------------------------------------------------------------------


 NSTEP =    62000   TIME(PS) =    1499.000  TEMP(K) =   309.42  PRESS =   -37.9
 Etot   =   -239229.3883  EKtot   =     72621.6797  EPtot      =   -311851.0680
 BOND   =      5171.2867  ANGLE   =     19579.2028  DIHED      =     12508.9615
 1-4 NB =      4781.5718  1-4 EEL =    -80221.5296  VDWAALS    =     18171.0023
 EELEC  =   -292098.8108  EHBOND  =         0.0000  RESTRAINT  =       257.2471
 EAMBER (non-restraint)  =   -312108.3152
 EKCMT  =     22885.8593  VIRIAL  =     23771.0888  VOLUME     =   1081547.2622
                                                    SURFTEN    =      -124.6779
                                                    Density    =         1.0178
 ------------------------------------------------------------------------------


 NSTEP =    63000   TIME(PS) =    1501.000  TEMP(K) =   310.41  PRESS =   -64.1
 Etot   =   -238795.1702  EKtot   =     72854.9531  EPtot      =   -311650.1233
 BOND   =      5165.7732  ANGLE   =     19565.6956  DIHED      =     12541.4931
 1-4 NB =      4815.0286  1-4 EEL =    -80102.0746  VDWAALS    =     17889.9690
 EELEC  =   -291776.2142  EHBOND  =         0.0000  RESTRAINT  =       250.2060
 EAMBER (non-restraint)  =   -311900.3293
 EKCMT  =     23114.4015  VIRIAL  =     24612.0544  VOLUME     =   1081727.8382
                                                    SURFTEN    =       -69.6958
                                                    Density    =         1.0177
 ------------------------------------------------------------------------------


 NSTEP =    64000   TIME(PS) =    1503.000  TEMP(K) =   308.40  PRESS =   108.2
 Etot   =   -239299.3032  EKtot   =     72382.3594  EPtot      =   -311681.6626
 BOND   =      5129.5056  ANGLE   =     19734.1611  DIHED      =     12615.9881
 1-4 NB =      4764.4048  1-4 EEL =    -80254.5574  VDWAALS    =     18101.2714
 EELEC  =   -292014.9600  EHBOND  =         0.0000  RESTRAINT  =       242.5238
 EAMBER (non-restraint)  =   -311924.1864
 EKCMT  =     22830.7120  VIRIAL  =     20302.4963  VOLUME     =   1081861.1370
                                                    SURFTEN    =        30.0400
                                                    Density    =         1.0175
 ------------------------------------------------------------------------------


 NSTEP =    65000   TIME(PS) =    1505.000  TEMP(K) =   311.77  PRESS =   -16.9
 Etot   =   -238875.7730  EKtot   =     73174.7578  EPtot      =   -312050.5308
 BOND   =      5136.3443  ANGLE   =     19556.1052  DIHED      =     12608.9635
 1-4 NB =      4793.2836  1-4 EEL =    -80339.9910  VDWAALS    =     18219.6213
 EELEC  =   -292274.4546  EHBOND  =         0.0000  RESTRAINT  =       249.5970
 EAMBER (non-restraint)  =   -312300.1278
 EKCMT  =     23128.9238  VIRIAL  =     23522.8304  VOLUME     =   1082337.3291
                                                    SURFTEN    =       -81.0616
                                                    Density    =         1.0171
 ------------------------------------------------------------------------------


 NSTEP =    66000   TIME(PS) =    1507.000  TEMP(K) =   308.51  PRESS =    10.7
 Etot   =   -239557.9518  EKtot   =     72409.5156  EPtot      =   -311967.4674
 BOND   =      5188.5490  ANGLE   =     19398.5447  DIHED      =     12601.0761
 1-4 NB =      4790.0391  1-4 EEL =    -80343.7260  VDWAALS    =     18054.3773
 EELEC  =   -291907.3145  EHBOND  =         0.0000  RESTRAINT  =       250.9870
 EAMBER (non-restraint)  =   -312218.4544
 EKCMT  =     22809.4714  VIRIAL  =     22559.1005  VOLUME     =   1082900.7521
                                                    SURFTEN    =        23.7737
                                                    Density    =         1.0166
 ------------------------------------------------------------------------------


 NSTEP =    67000   TIME(PS) =    1509.000  TEMP(K) =   309.08  PRESS =    28.2
 Etot   =   -238990.5776  EKtot   =     72543.8047  EPtot      =   -311534.3823
 BOND   =      5274.2866  ANGLE   =     19531.6368  DIHED      =     12647.6384
 1-4 NB =      4795.6234  1-4 EEL =    -80343.8136  VDWAALS    =     17897.5009
 EELEC  =   -291593.5773  EHBOND  =         0.0000  RESTRAINT  =       256.3225
 EAMBER (non-restraint)  =   -311790.7049
 EKCMT  =     22792.9660  VIRIAL  =     22133.5247  VOLUME     =   1082467.7647
                                                    SURFTEN    =       126.0289
                                                    Density    =         1.0170
 ------------------------------------------------------------------------------


 NSTEP =    68000   TIME(PS) =    1511.000  TEMP(K) =   310.32  PRESS =    99.4
 Etot   =   -238650.2844  EKtot   =     72833.6562  EPtot      =   -311483.9407
 BOND   =      5334.1943  ANGLE   =     19617.4823  DIHED      =     12649.2997
 1-4 NB =      4788.7799  1-4 EEL =    -80343.7122  VDWAALS    =     18353.7244
 EELEC  =   -292129.3820  EHBOND  =         0.0000  RESTRAINT  =       245.6728
 EAMBER (non-restraint)  =   -311729.6135
 EKCMT  =     22825.8864  VIRIAL  =     20502.2722  VOLUME     =   1082403.0948
                                                    SURFTEN    =        -6.7616
                                                    Density    =         1.0170
 ------------------------------------------------------------------------------


 NSTEP =    69000   TIME(PS) =    1513.000  TEMP(K) =   309.99  PRESS =    -9.8
 Etot   =   -238609.7701  EKtot   =     72756.3984  EPtot      =   -311366.1686
 BOND   =      5200.7224  ANGLE   =     19691.2437  DIHED      =     12766.6326
 1-4 NB =      4753.5861  1-4 EEL =    -80329.0789  VDWAALS    =     17989.9397
 EELEC  =   -291679.2175  EHBOND  =         0.0000  RESTRAINT  =       240.0034
 EAMBER (non-restraint)  =   -311606.1720
 EKCMT  =     22916.6711  VIRIAL  =     23145.4958  VOLUME     =   1081998.5691
                                                    SURFTEN    =      -123.3913
                                                    Density    =         1.0174
 ------------------------------------------------------------------------------


 NSTEP =    70000   TIME(PS) =    1515.000  TEMP(K) =   309.26  PRESS =    -1.4
 Etot   =   -238734.0352  EKtot   =     72585.6562  EPtot      =   -311319.6915
 BOND   =      5231.3186  ANGLE   =     19857.4794  DIHED      =     12701.0633
 1-4 NB =      4800.2327  1-4 EEL =    -80291.5415  VDWAALS    =     18036.7465
 EELEC  =   -291915.7781  EHBOND  =         0.0000  RESTRAINT  =       260.7876
 EAMBER (non-restraint)  =   -311580.4791
 EKCMT  =     22953.7451  VIRIAL  =     22987.4975  VOLUME     =   1082761.9668
                                                    SURFTEN    =        97.2634
                                                    Density    =         1.0167
 ------------------------------------------------------------------------------


 NSTEP =    71000   TIME(PS) =    1517.000  TEMP(K) =   309.40  PRESS =   -67.0
 Etot   =   -238681.1261  EKtot   =     72619.2578  EPtot      =   -311300.3839
 BOND   =      5215.0986  ANGLE   =     19607.3373  DIHED      =     12603.1272
 1-4 NB =      4861.5259  1-4 EEL =    -80245.0240  VDWAALS    =     17855.3656
 EELEC  =   -291447.7508  EHBOND  =         0.0000  RESTRAINT  =       249.9364
 EAMBER (non-restraint)  =   -311550.3203
 EKCMT  =     22888.3301  VIRIAL  =     24455.2974  VOLUME     =   1083079.4450
                                                    SURFTEN    =        14.0685
                                                    Density    =         1.0164
 ------------------------------------------------------------------------------


 NSTEP =    72000   TIME(PS) =    1519.000  TEMP(K) =   310.62  PRESS =   -74.5
 Etot   =   -238571.6715  EKtot   =     72903.4375  EPtot      =   -311475.1090
 BOND   =      5277.3220  ANGLE   =     19628.7940  DIHED      =     12554.6523
 1-4 NB =      4793.8948  1-4 EEL =    -80215.8414  VDWAALS    =     18234.8290
 EELEC  =   -291999.3182  EHBOND  =         0.0000  RESTRAINT  =       250.5585
 EAMBER (non-restraint)  =   -311725.6675
 EKCMT  =     22850.4804  VIRIAL  =     24591.2998  VOLUME     =   1082582.0934
                                                    SURFTEN    =       -84.4194
                                                    Density    =         1.0169
 ------------------------------------------------------------------------------


 NSTEP =    73000   TIME(PS) =    1521.000  TEMP(K) =   310.62  PRESS =    -4.6
 Etot   =   -239029.9790  EKtot   =     72903.5078  EPtot      =   -311933.4868
 BOND   =      5131.1088  ANGLE   =     19560.7126  DIHED      =     12497.4450
 1-4 NB =      4781.1310  1-4 EEL =    -80351.8060  VDWAALS    =     18136.0032
 EELEC  =   -291940.0138  EHBOND  =         0.0000  RESTRAINT  =       251.9323
 EAMBER (non-restraint)  =   -312185.4191
 EKCMT  =     23018.0223  VIRIAL  =     23126.6005  VOLUME     =   1082264.7939
                                                    SURFTEN    =       -16.9784
                                                    Density    =         1.0172
 ------------------------------------------------------------------------------


 NSTEP =    74000   TIME(PS) =    1523.000  TEMP(K) =   311.67  PRESS =   -72.9
 Etot   =   -238469.9779  EKtot   =     73150.3438  EPtot      =   -311620.3217
 BOND   =      5220.7822  ANGLE   =     19692.8966  DIHED      =     12626.2850
 1-4 NB =      4817.0045  1-4 EEL =    -80338.6303  VDWAALS    =     17857.8673
 EELEC  =   -291741.7240  EHBOND  =         0.0000  RESTRAINT  =       245.1971
 EAMBER (non-restraint)  =   -311865.5187
 EKCMT  =     23068.3716  VIRIAL  =     24770.4965  VOLUME     =   1081924.0538
                                                    SURFTEN    =       -61.0406
                                                    Density    =         1.0175
 ------------------------------------------------------------------------------


 NSTEP =    75000   TIME(PS) =    1525.000  TEMP(K) =   310.83  PRESS =    55.2
 Etot   =   -238545.3901  EKtot   =     72952.8438  EPtot      =   -311498.2339
 BOND   =      5213.1082  ANGLE   =     19782.6890  DIHED      =     12656.4782
 1-4 NB =      4749.3035  1-4 EEL =    -80361.7879  VDWAALS    =     18109.6063
 EELEC  =   -291889.1204  EHBOND  =         0.0000  RESTRAINT  =       241.4892
 EAMBER (non-restraint)  =   -311739.7230
 EKCMT  =     23088.9216  VIRIAL  =     21799.1026  VOLUME     =   1081884.0371
                                                    SURFTEN    =       137.6200
                                                    Density    =         1.0175
 ------------------------------------------------------------------------------


 NSTEP =    76000   TIME(PS) =    1527.000  TEMP(K) =   311.03  PRESS =   116.3
 Etot   =   -239044.2162  EKtot   =     73000.3516  EPtot      =   -312044.5678
 BOND   =      5200.0918  ANGLE   =     19665.8269  DIHED      =     12661.1782
 1-4 NB =      4738.6921  1-4 EEL =    -80326.4343  VDWAALS    =     18078.3985
 EELEC  =   -292321.8560  EHBOND  =         0.0000  RESTRAINT  =       259.5352
 EAMBER (non-restraint)  =   -312304.1029
 EKCMT  =     22905.2263  VIRIAL  =     20189.3550  VOLUME     =   1081879.4765
                                                    SURFTEN    =       105.5474
                                                    Density    =         1.0175
 ------------------------------------------------------------------------------


 NSTEP =    77000   TIME(PS) =    1529.000  TEMP(K) =   310.81  PRESS =    58.7
 Etot   =   -239391.0973  EKtot   =     72948.7734  EPtot      =   -312339.8707
 BOND   =      5218.1422  ANGLE   =     19468.2740  DIHED      =     12622.9477
 1-4 NB =      4743.0803  1-4 EEL =    -80273.0971  VDWAALS    =     18207.5983
 EELEC  =   -292595.9532  EHBOND  =         0.0000  RESTRAINT  =       269.1372
 EAMBER (non-restraint)  =   -312609.0079
 EKCMT  =     22947.7848  VIRIAL  =     21577.4270  VOLUME     =   1080775.2627
                                                    SURFTEN    =        34.0118
                                                    Density    =         1.0186
 ------------------------------------------------------------------------------


 NSTEP =    78000   TIME(PS) =    1531.000  TEMP(K) =   307.94  PRESS =    41.3
 Etot   =   -239429.5946  EKtot   =     72275.4922  EPtot      =   -311705.0868
 BOND   =      5263.9303  ANGLE   =     19637.5192  DIHED      =     12572.4066
 1-4 NB =      4739.0150  1-4 EEL =    -80240.5665  VDWAALS    =     18031.1545
 EELEC  =   -291972.9727  EHBOND  =         0.0000  RESTRAINT  =       264.4268
 EAMBER (non-restraint)  =   -311969.5136
 EKCMT  =     22762.9589  VIRIAL  =     21799.7779  VOLUME     =   1081182.3453
                                                    SURFTEN    =       124.4057
                                                    Density    =         1.0182
 ------------------------------------------------------------------------------


 NSTEP =    79000   TIME(PS) =    1533.000  TEMP(K) =   308.68  PRESS =    45.5
 Etot   =   -239327.9709  EKtot   =     72448.0156  EPtot      =   -311775.9865
 BOND   =      5263.3122  ANGLE   =     19710.3204  DIHED      =     12554.5422
 1-4 NB =      4829.1237  1-4 EEL =    -80361.6945  VDWAALS    =     18182.2107
 EELEC  =   -292205.5510  EHBOND  =         0.0000  RESTRAINT  =       251.7497
 EAMBER (non-restraint)  =   -312027.7362
 EKCMT  =     22675.2985  VIRIAL  =     21613.1749  VOLUME     =   1080252.8374
                                                    SURFTEN    =        -9.2716
                                                    Density    =         1.0190
 ------------------------------------------------------------------------------


 NSTEP =    80000   TIME(PS) =    1535.000  TEMP(K) =   308.39  PRESS =    -3.1
 Etot   =   -239462.1784  EKtot   =     72381.5859  EPtot      =   -311843.7644
 BOND   =      5251.4799  ANGLE   =     19566.0452  DIHED      =     12596.1067
 1-4 NB =      4771.3348  1-4 EEL =    -80344.5814  VDWAALS    =     17866.1762
 EELEC  =   -291811.1450  EHBOND  =         0.0000  RESTRAINT  =       260.8192
 EAMBER (non-restraint)  =   -312104.5835
 EKCMT  =     22825.1005  VIRIAL  =     22897.2349  VOLUME     =   1080426.0676
                                                    SURFTEN    =        34.8699
                                                    Density    =         1.0189
 ------------------------------------------------------------------------------


 NSTEP =    81000   TIME(PS) =    1537.000  TEMP(K) =   310.48  PRESS =   -51.5
 Etot   =   -239241.2189  EKtot   =     72871.6719  EPtot      =   -312112.8908
 BOND   =      5237.9178  ANGLE   =     19443.5748  DIHED      =     12538.9719
 1-4 NB =      4765.3736  1-4 EEL =    -80295.4586  VDWAALS    =     17815.8213
 EELEC  =   -291875.5824  EHBOND  =         0.0000  RESTRAINT  =       256.4908
 EAMBER (non-restraint)  =   -312369.3816
 EKCMT  =     23106.0640  VIRIAL  =     24309.3079  VOLUME     =   1081270.3951
                                                    SURFTEN    =       109.7059
                                                    Density    =         1.0181
 ------------------------------------------------------------------------------


 NSTEP =    82000   TIME(PS) =    1539.000  TEMP(K) =   310.17  PRESS =   -61.6
 Etot   =   -238945.1615  EKtot   =     72797.9297  EPtot      =   -311743.0912
 BOND   =      5229.5833  ANGLE   =     19706.8340  DIHED      =     12592.7791
 1-4 NB =      4772.1134  1-4 EEL =    -80334.7571  VDWAALS    =     18013.3504
 EELEC  =   -291983.1503  EHBOND  =         0.0000  RESTRAINT  =       260.1560
 EAMBER (non-restraint)  =   -312003.2472
 EKCMT  =     23001.1324  VIRIAL  =     24438.9444  VOLUME     =   1081776.6397
                                                    SURFTEN    =       -60.2395
                                                    Density    =         1.0176
 ------------------------------------------------------------------------------


 NSTEP =    83000   TIME(PS) =    1541.000  TEMP(K) =   308.40  PRESS =   -22.1
 Etot   =   -239857.5693  EKtot   =     72383.3203  EPtot      =   -312240.8896
 BOND   =      5149.2290  ANGLE   =     19460.1813  DIHED      =     12657.6066
 1-4 NB =      4800.8892  1-4 EEL =    -80272.1744  VDWAALS    =     18150.8904
 EELEC  =   -292450.3742  EHBOND  =         0.0000  RESTRAINT  =       262.8626
 EAMBER (non-restraint)  =   -312503.7521
 EKCMT  =     22889.1235  VIRIAL  =     23404.7424  VOLUME     =   1082264.9889
                                                    SURFTEN    =       175.0949
                                                    Density    =         1.0172
 ------------------------------------------------------------------------------


 NSTEP =    84000   TIME(PS) =    1543.000  TEMP(K) =   309.80  PRESS =    31.5
 Etot   =   -239281.4311  EKtot   =     72711.0781  EPtot      =   -311992.5093
 BOND   =      5156.2627  ANGLE   =     19516.3754  DIHED      =     12580.3222
 1-4 NB =      4752.8820  1-4 EEL =    -80160.5226  VDWAALS    =     18493.7658
 EELEC  =   -292578.9641  EHBOND  =         0.0000  RESTRAINT  =       247.3694
 EAMBER (non-restraint)  =   -312239.8786
 EKCMT  =     22913.3450  VIRIAL  =     22177.1870  VOLUME     =   1083192.5175
                                                    SURFTEN    =      -160.0378
                                                    Density    =         1.0163
 ------------------------------------------------------------------------------


 NSTEP =    85000   TIME(PS) =    1545.000  TEMP(K) =   311.14  PRESS =   -88.4
 Etot   =   -239074.9975  EKtot   =     73026.9297  EPtot      =   -312101.9272
 BOND   =      5207.8407  ANGLE   =     19664.3559  DIHED      =     12595.3517
 1-4 NB =      4757.9810  1-4 EEL =    -80180.7313  VDWAALS    =     18394.4429
 EELEC  =   -292799.3391  EHBOND  =         0.0000  RESTRAINT  =       258.1710
 EAMBER (non-restraint)  =   -312360.0982
 EKCMT  =     23157.5290  VIRIAL  =     25223.8772  VOLUME     =   1082025.2945
                                                    SURFTEN    =      -100.4888
                                                    Density    =         1.0174
 ------------------------------------------------------------------------------


 NSTEP =    86000   TIME(PS) =    1547.000  TEMP(K) =   310.30  PRESS =   183.6
 Etot   =   -238803.6429  EKtot   =     72830.0547  EPtot      =   -311633.6976
 BOND   =      5232.1528  ANGLE   =     19582.2774  DIHED      =     12652.2443
 1-4 NB =      4810.6487  1-4 EEL =    -80270.0046  VDWAALS    =     18486.1912
 EELEC  =   -292369.5893  EHBOND  =         0.0000  RESTRAINT  =       242.3820
 EAMBER (non-restraint)  =   -311876.0795
 EKCMT  =     22874.9717  VIRIAL  =     18582.0505  VOLUME     =   1083143.2857
                                                    SURFTEN    =        30.0895
                                                    Density    =         1.0163
 ------------------------------------------------------------------------------


 NSTEP =    87000   TIME(PS) =    1549.000  TEMP(K) =   309.81  PRESS =    15.8
 Etot   =   -239227.4121  EKtot   =     72714.1953  EPtot      =   -311941.6075
 BOND   =      5243.3721  ANGLE   =     19489.3740  DIHED      =     12633.1597
 1-4 NB =      4766.8719  1-4 EEL =    -80351.7001  VDWAALS    =     18265.5795
 EELEC  =   -292236.0947  EHBOND  =         0.0000  RESTRAINT  =       247.8301
 EAMBER (non-restraint)  =   -312189.4376
 EKCMT  =     22667.0885  VIRIAL  =     22297.4806  VOLUME     =   1082194.3982
                                                    SURFTEN    =       -77.5075
                                                    Density    =         1.0172
 ------------------------------------------------------------------------------


 NSTEP =    88000   TIME(PS) =    1551.000  TEMP(K) =   310.42  PRESS =     3.2
 Etot   =   -238848.4722  EKtot   =     72858.1797  EPtot      =   -311706.6518
 BOND   =      5220.7728  ANGLE   =     19604.8475  DIHED      =     12629.2085
 1-4 NB =      4748.8795  1-4 EEL =    -80287.0637  VDWAALS    =     17955.4984
 EELEC  =   -291831.4845  EHBOND  =         0.0000  RESTRAINT  =       252.6897
 EAMBER (non-restraint)  =   -311959.3415
 EKCMT  =     22975.8863  VIRIAL  =     22900.6937  VOLUME     =   1081696.9102
                                                    SURFTEN    =         5.6986
                                                    Density    =         1.0177
 ------------------------------------------------------------------------------


 NSTEP =    89000   TIME(PS) =    1553.000  TEMP(K) =   310.91  PRESS =   107.5
 Etot   =   -238835.2106  EKtot   =     72972.0000  EPtot      =   -311807.2106
 BOND   =      5148.3184  ANGLE   =     19561.2142  DIHED      =     12641.5749
 1-4 NB =      4780.5778  1-4 EEL =    -80330.0410  VDWAALS    =     18408.4091
 EELEC  =   -292272.5157  EHBOND  =         0.0000  RESTRAINT  =       255.2518
 EAMBER (non-restraint)  =   -312062.4624
 EKCMT  =     22950.2482  VIRIAL  =     20439.3704  VOLUME     =   1081645.9118
                                                    SURFTEN    =       118.2935
                                                    Density    =         1.0177
 ------------------------------------------------------------------------------


 NSTEP =    90000   TIME(PS) =    1555.000  TEMP(K) =   310.52  PRESS =   -98.6
 Etot   =   -238860.7328  EKtot   =     72881.2344  EPtot      =   -311741.9672
 BOND   =      5304.2074  ANGLE   =     19401.6815  DIHED      =     12573.6436
 1-4 NB =      4834.6646  1-4 EEL =    -80269.6833  VDWAALS    =     17855.4336
 EELEC  =   -291688.8426  EHBOND  =         0.0000  RESTRAINT  =       246.9280
 EAMBER (non-restraint)  =   -311988.8952
 EKCMT  =     22938.4472  VIRIAL  =     25245.7526  VOLUME     =   1083345.6213
                                                    SURFTEN    =        48.5984
                                                    Density    =         1.0161
 ------------------------------------------------------------------------------


 NSTEP =    91000   TIME(PS) =    1557.000  TEMP(K) =   310.04  PRESS =    50.6
 Etot   =   -238649.7249  EKtot   =     72767.7109  EPtot      =   -311417.4358
 BOND   =      5249.5392  ANGLE   =     19547.4809  DIHED      =     12598.8730
 1-4 NB =      4738.2996  1-4 EEL =    -80351.6241  VDWAALS    =     18321.5677
 EELEC  =   -291785.9665  EHBOND  =         0.0000  RESTRAINT  =       264.3945
 EAMBER (non-restraint)  =   -311681.8303
 EKCMT  =     23075.9041  VIRIAL  =     21893.7337  VOLUME     =   1082989.4318
                                                    SURFTEN    =      -132.1766
                                                    Density    =         1.0165
 ------------------------------------------------------------------------------


 NSTEP =    92000   TIME(PS) =    1559.000  TEMP(K) =   309.49  PRESS =    -7.9
 Etot   =   -239290.5313  EKtot   =     72638.9609  EPtot      =   -311929.4922
 BOND   =      5213.3401  ANGLE   =     19601.8857  DIHED      =     12600.0756
 1-4 NB =      4768.9219  1-4 EEL =    -80176.3862  VDWAALS    =     18221.4039
 EELEC  =   -292411.9417  EHBOND  =         0.0000  RESTRAINT  =       253.2086
 EAMBER (non-restraint)  =   -312182.7008
 EKCMT  =     23017.3491  VIRIAL  =     23202.7641  VOLUME     =   1082002.5304
                                                    SURFTEN    =      -135.2953
                                                    Density    =         1.0174
 ------------------------------------------------------------------------------


 NSTEP =    93000   TIME(PS) =    1561.000  TEMP(K) =   308.19  PRESS =    -0.1
 Etot   =   -239087.5834  EKtot   =     72333.2734  EPtot      =   -311420.8568
 BOND   =      5167.0589  ANGLE   =     19431.7710  DIHED      =     12675.5866
 1-4 NB =      4826.1745  1-4 EEL =    -80273.5095  VDWAALS    =     18156.2565
 EELEC  =   -291655.5488  EHBOND  =         0.0000  RESTRAINT  =       251.3541
 EAMBER (non-restraint)  =   -311672.2109
 EKCMT  =     22718.1745  VIRIAL  =     22721.1826  VOLUME     =   1082767.9565
                                                    SURFTEN    =       -19.5160
                                                    Density    =         1.0167
 ------------------------------------------------------------------------------


 NSTEP =    94000   TIME(PS) =    1563.000  TEMP(K) =   310.57  PRESS =   -29.7
 Etot   =   -238688.3150  EKtot   =     72893.1875  EPtot      =   -311581.5025
 BOND   =      5168.3636  ANGLE   =     19579.1418  DIHED      =     12591.8657
 1-4 NB =      4800.4400  1-4 EEL =    -80238.9104  VDWAALS    =     17870.5255
 EELEC  =   -291605.7533  EHBOND  =         0.0000  RESTRAINT  =       252.8246
 EAMBER (non-restraint)  =   -311834.3271
 EKCMT  =     23136.5692  VIRIAL  =     23831.3145  VOLUME     =   1083223.4498
                                                    SURFTEN    =         6.2700
                                                    Density    =         1.0163
 ------------------------------------------------------------------------------


 NSTEP =    95000   TIME(PS) =    1565.000  TEMP(K) =   310.45  PRESS =    -6.8
 Etot   =   -238438.6969  EKtot   =     72864.6172  EPtot      =   -311303.3141
 BOND   =      5225.7458  ANGLE   =     19580.9653  DIHED      =     12664.7480
 1-4 NB =      4782.5030  1-4 EEL =    -80276.8587  VDWAALS    =     18195.1412
 EELEC  =   -291747.8729  EHBOND  =         0.0000  RESTRAINT  =       272.3143
 EAMBER (non-restraint)  =   -311575.6284
 EKCMT  =     23058.3378  VIRIAL  =     23217.6586  VOLUME     =   1083868.8676
                                                    SURFTEN    =        56.3337
                                                    Density    =         1.0156
 ------------------------------------------------------------------------------


 NSTEP =    96000   TIME(PS) =    1567.000  TEMP(K) =   309.80  PRESS =   -13.1
 Etot   =   -239122.7531  EKtot   =     72711.0078  EPtot      =   -311833.7609
 BOND   =      5061.0841  ANGLE   =     19627.0906  DIHED      =     12548.3246
 1-4 NB =      4794.7259  1-4 EEL =    -80223.2405  VDWAALS    =     18187.2148
 EELEC  =   -292079.1933  EHBOND  =         0.0000  RESTRAINT  =       250.2328
 EAMBER (non-restraint)  =   -312083.9937
 EKCMT  =     23060.2130  VIRIAL  =     23366.6487  VOLUME     =   1082430.7319
                                                    SURFTEN    =       100.1167
                                                    Density    =         1.0170
 ------------------------------------------------------------------------------


 NSTEP =    97000   TIME(PS) =    1569.000  TEMP(K) =   311.39  PRESS =   121.2
 Etot   =   -238443.8748  EKtot   =     73084.2188  EPtot      =   -311528.0936
 BOND   =      5094.3091  ANGLE   =     19701.6529  DIHED      =     12617.3629
 1-4 NB =      4805.0569  1-4 EEL =    -80375.9779  VDWAALS    =     18174.4722
 EELEC  =   -291809.1253  EHBOND  =         0.0000  RESTRAINT  =       264.1554
 EAMBER (non-restraint)  =   -311792.2490
 EKCMT  =     23097.2841  VIRIAL  =     20267.7934  VOLUME     =   1080820.7109
                                                    SURFTEN    =       139.2119
                                                    Density    =         1.0185
 ------------------------------------------------------------------------------


 NSTEP =    98000   TIME(PS) =    1571.000  TEMP(K) =   311.02  PRESS =    -5.8
 Etot   =   -238712.5622  EKtot   =     72998.2578  EPtot      =   -311710.8200
 BOND   =      5209.3725  ANGLE   =     19557.1042  DIHED      =     12575.6736
 1-4 NB =      4765.7948  1-4 EEL =    -80346.1322  VDWAALS    =     17941.0760
 EELEC  =   -291689.0616  EHBOND  =         0.0000  RESTRAINT  =       275.3527
 EAMBER (non-restraint)  =   -311986.1727
 EKCMT  =     23178.8579  VIRIAL  =     23313.5796  VOLUME     =   1081324.3061
                                                    SURFTEN    =       -73.1916
                                                    Density    =         1.0180
 ------------------------------------------------------------------------------


 NSTEP =    99000   TIME(PS) =    1573.000  TEMP(K) =   311.88  PRESS =     8.6
 Etot   =   -239021.6380  EKtot   =     73199.7500  EPtot      =   -312221.3880
 BOND   =      5228.7555  ANGLE   =     19403.7783  DIHED      =     12657.4982
 1-4 NB =      4806.4982  1-4 EEL =    -80283.8718  VDWAALS    =     18289.6855
 EELEC  =   -292586.0608  EHBOND  =         0.0000  RESTRAINT  =       262.3288
 EAMBER (non-restraint)  =   -312483.7169
 EKCMT  =     23080.9379  VIRIAL  =     22880.6703  VOLUME     =   1081134.7430
                                                    SURFTEN    =         1.8306
                                                    Density    =         1.0182
 ------------------------------------------------------------------------------


 NSTEP =   100000   TIME(PS) =    1575.000  TEMP(K) =   310.80  PRESS =    -1.9
 Etot   =   -238803.7844  EKtot   =     72945.5625  EPtot      =   -311749.3469
 BOND   =      5234.6397  ANGLE   =     19597.6150  DIHED      =     12542.0064
 1-4 NB =      4739.3686  1-4 EEL =    -80231.6212  VDWAALS    =     17801.3669
 EELEC  =   -291698.3580  EHBOND  =         0.0000  RESTRAINT  =       265.6357
 EAMBER (non-restraint)  =   -312014.9826
 EKCMT  =     23015.2055  VIRIAL  =     23060.0830  VOLUME     =   1081820.2081
                                                    SURFTEN    =        27.7677
                                                    Density    =         1.0176
 ------------------------------------------------------------------------------


 NSTEP =   101000   TIME(PS) =    1577.000  TEMP(K) =   310.56  PRESS =    44.6
 Etot   =   -238429.5569  EKtot   =     72890.6250  EPtot      =   -311320.1819
 BOND   =      5226.1843  ANGLE   =     19561.1264  DIHED      =     12552.0265
 1-4 NB =      4772.8281  1-4 EEL =    -80343.2109  VDWAALS    =     18295.7032
 EELEC  =   -291647.6189  EHBOND  =         0.0000  RESTRAINT  =       262.7795
 EAMBER (non-restraint)  =   -311582.9614
 EKCMT  =     22993.3163  VIRIAL  =     21950.8773  VOLUME     =   1083668.1315
                                                    SURFTEN    =       -47.9337
                                                    Density    =         1.0158
 ------------------------------------------------------------------------------


 NSTEP =   102000   TIME(PS) =    1579.000  TEMP(K) =   309.67  PRESS =    -2.7
 Etot   =   -238815.6620  EKtot   =     72680.8828  EPtot      =   -311496.5448
 BOND   =      5250.6327  ANGLE   =     19435.4903  DIHED      =     12560.3282
 1-4 NB =      4785.1350  1-4 EEL =    -80315.5825  VDWAALS    =     17945.4945
 EELEC  =   -291432.5913  EHBOND  =         0.0000  RESTRAINT  =       274.5484
 EAMBER (non-restraint)  =   -311771.0932
 EKCMT  =     22909.8038  VIRIAL  =     22972.3847  VOLUME     =   1083587.9210
                                                    SURFTEN    =       -19.0528
                                                    Density    =         1.0159
 ------------------------------------------------------------------------------


 NSTEP =   103000   TIME(PS) =    1581.000  TEMP(K) =   308.52  PRESS =   -31.6
 Etot   =   -239061.3280  EKtot   =     72412.6172  EPtot      =   -311473.9452
 BOND   =      5276.3035  ANGLE   =     19531.6494  DIHED      =     12600.2842
 1-4 NB =      4799.9131  1-4 EEL =    -80301.1492  VDWAALS    =     18005.1407
 EELEC  =   -291647.9755  EHBOND  =         0.0000  RESTRAINT  =       261.8887
 EAMBER (non-restraint)  =   -311735.8339
 EKCMT  =     22856.5917  VIRIAL  =     23596.8489  VOLUME     =   1083436.6279
                                                    SURFTEN    =       114.2990
                                                    Density    =         1.0161
 ------------------------------------------------------------------------------


 NSTEP =   104000   TIME(PS) =    1583.000  TEMP(K) =   310.12  PRESS =    18.9
 Etot   =   -238863.2504  EKtot   =     72787.3203  EPtot      =   -311650.5707
 BOND   =      5137.7600  ANGLE   =     19720.0312  DIHED      =     12630.5411
 1-4 NB =      4763.0738  1-4 EEL =    -80319.1707  VDWAALS    =     18237.5750
 EELEC  =   -292083.2475  EHBOND  =         0.0000  RESTRAINT  =       262.8663
 EAMBER (non-restraint)  =   -311913.4371
 EKCMT  =     23077.4427  VIRIAL  =     22635.8936  VOLUME     =   1082859.3949
                                                    SURFTEN    =       -29.5272
                                                    Density    =         1.0166
 ------------------------------------------------------------------------------


 NSTEP =   105000   TIME(PS) =    1585.000  TEMP(K) =   309.52  PRESS =    44.7
 Etot   =   -238605.6584  EKtot   =     72645.8359  EPtot      =   -311251.4944
 BOND   =      5198.7518  ANGLE   =     19743.6833  DIHED      =     12648.4002
 1-4 NB =      4771.5998  1-4 EEL =    -80318.4890  VDWAALS    =     18211.3753
 EELEC  =   -291769.8406  EHBOND  =         0.0000  RESTRAINT  =       263.0250
 EAMBER (non-restraint)  =   -311514.5193
 EKCMT  =     22845.9600  VIRIAL  =     21799.8130  VOLUME     =   1083846.2909
                                                    SURFTEN    =       114.7490
                                                    Density    =         1.0157
 ------------------------------------------------------------------------------


 NSTEP =   106000   TIME(PS) =    1587.000  TEMP(K) =   309.66  PRESS =   -41.5
 Etot   =   -238954.2196  EKtot   =     72679.3359  EPtot      =   -311633.5555
 BOND   =      5263.5478  ANGLE   =     19614.8250  DIHED      =     12633.8207
 1-4 NB =      4791.8934  1-4 EEL =    -80301.0428  VDWAALS    =     18332.1281
 EELEC  =   -292228.5981  EHBOND  =         0.0000  RESTRAINT  =       259.8704
 EAMBER (non-restraint)  =   -311893.4260
 EKCMT  =     22917.5904  VIRIAL  =     23888.8974  VOLUME     =   1083203.8931
                                                    SURFTEN    =        35.6513
                                                    Density    =         1.0163
 ------------------------------------------------------------------------------


 NSTEP =   107000   TIME(PS) =    1589.000  TEMP(K) =   309.85  PRESS =    11.7
 Etot   =   -238396.4239  EKtot   =     72724.2109  EPtot      =   -311120.6348
 BOND   =      5268.7990  ANGLE   =     19587.7734  DIHED      =     12587.4726
 1-4 NB =      4692.1651  1-4 EEL =    -80266.5077  VDWAALS    =     18059.8746
 EELEC  =   -291302.5218  EHBOND  =         0.0000  RESTRAINT  =       252.3099
 EAMBER (non-restraint)  =   -311372.9448
 EKCMT  =     22970.9814  VIRIAL  =     22698.3029  VOLUME     =   1083034.8159
                                                    SURFTEN    =        49.3504
                                                    Density    =         1.0164
 ------------------------------------------------------------------------------


 NSTEP =   108000   TIME(PS) =    1591.000  TEMP(K) =   310.45  PRESS =   110.7
 Etot   =   -238396.4915  EKtot   =     72863.8516  EPtot      =   -311260.3431
 BOND   =      5229.7391  ANGLE   =     19611.6719  DIHED      =     12652.3332
 1-4 NB =      4832.2100  1-4 EEL =    -80230.7782  VDWAALS    =     18288.0042
 EELEC  =   -291909.9533  EHBOND  =         0.0000  RESTRAINT  =       266.4301
 EAMBER (non-restraint)  =   -311526.7732
 EKCMT  =     23056.4360  VIRIAL  =     20467.0080  VOLUME     =   1083694.0102
                                                    SURFTEN    =       134.5388
                                                    Density    =         1.0158
 ------------------------------------------------------------------------------


 NSTEP =   109000   TIME(PS) =    1593.000  TEMP(K) =   310.36  PRESS =    23.2
 Etot   =   -238786.5078  EKtot   =     72843.7266  EPtot      =   -311630.2343
 BOND   =      5276.4666  ANGLE   =     19742.0912  DIHED      =     12538.3779
 1-4 NB =      4787.8367  1-4 EEL =    -80268.0910  VDWAALS    =     18061.3253
 EELEC  =   -292017.4252  EHBOND  =         0.0000  RESTRAINT  =       249.1843
 EAMBER (non-restraint)  =   -311879.4186
 EKCMT  =     23056.1819  VIRIAL  =     22514.1190  VOLUME     =   1082940.8794
                                                    SURFTEN    =        17.9852
                                                    Density    =         1.0165
 ------------------------------------------------------------------------------


 NSTEP =   110000   TIME(PS) =    1595.000  TEMP(K) =   310.74  PRESS =    70.5
 Etot   =   -238808.7729  EKtot   =     72933.4688  EPtot      =   -311742.2417
 BOND   =      5342.7472  ANGLE   =     19455.5396  DIHED      =     12643.2173
 1-4 NB =      4821.8260  1-4 EEL =    -80322.9888  VDWAALS    =     18706.2771
 EELEC  =   -292630.7106  EHBOND  =         0.0000  RESTRAINT  =       241.8505
 EAMBER (non-restraint)  =   -311984.0921
 EKCMT  =     23060.6094  VIRIAL  =     21410.9034  VOLUME     =   1083624.9119
                                                    SURFTEN    =        58.8044
                                                    Density    =         1.0159
 ------------------------------------------------------------------------------


 NSTEP =   111000   TIME(PS) =    1597.000  TEMP(K) =   310.83  PRESS =    36.9
 Etot   =   -238703.9643  EKtot   =     72954.1953  EPtot      =   -311658.1596
 BOND   =      5209.8257  ANGLE   =     19572.9297  DIHED      =     12590.7310
 1-4 NB =      4756.9649  1-4 EEL =    -80263.7876  VDWAALS    =     18303.8534
 EELEC  =   -292087.5652  EHBOND  =         0.0000  RESTRAINT  =       258.8886
 EAMBER (non-restraint)  =   -311917.0482
 EKCMT  =     23060.7328  VIRIAL  =     22198.5946  VOLUME     =   1082405.8714
                                                    SURFTEN    =      -172.7078
                                                    Density    =         1.0170
 ------------------------------------------------------------------------------


 NSTEP =   112000   TIME(PS) =    1599.000  TEMP(K) =   310.86  PRESS =    22.1
 Etot   =   -238705.4051  EKtot   =     72959.8672  EPtot      =   -311665.2723
 BOND   =      5250.9459  ANGLE   =     19656.3864  DIHED      =     12648.5872
 1-4 NB =      4796.6192  1-4 EEL =    -80435.5756  VDWAALS    =     17672.1926
 EELEC  =   -291510.9810  EHBOND  =         0.0000  RESTRAINT  =       256.5530
 EAMBER (non-restraint)  =   -311921.8253
 EKCMT  =     22966.6765  VIRIAL  =     22450.7270  VOLUME     =   1080848.7279
                                                    SURFTEN    =       121.5108
                                                    Density    =         1.0185
 ------------------------------------------------------------------------------


 NSTEP =   113000   TIME(PS) =    1601.000  TEMP(K) =   309.90  PRESS =   -34.2
 Etot   =   -238477.2914  EKtot   =     72734.6875  EPtot      =   -311211.9789
 BOND   =      5216.3875  ANGLE   =     19560.7181  DIHED      =     12698.2706
 1-4 NB =      4787.3981  1-4 EEL =    -80245.1791  VDWAALS    =     17860.7009
 EELEC  =   -291363.4437  EHBOND  =         0.0000  RESTRAINT  =       273.1686
 EAMBER (non-restraint)  =   -311485.1475
 EKCMT  =     22902.6547  VIRIAL  =     23701.5002  VOLUME     =   1081728.4918
                                                    SURFTEN    =      -190.0976
                                                    Density    =         1.0177
 ------------------------------------------------------------------------------


 NSTEP =   114000   TIME(PS) =    1603.000  TEMP(K) =   310.01  PRESS =    23.8
 Etot   =   -238743.2999  EKtot   =     72761.6719  EPtot      =   -311504.9718
 BOND   =      5187.3484  ANGLE   =     19425.6505  DIHED      =     12672.0892
 1-4 NB =      4808.0850  1-4 EEL =    -80255.9035  VDWAALS    =     18094.1940
 EELEC  =   -291689.8983  EHBOND  =         0.0000  RESTRAINT  =       253.4629
 EAMBER (non-restraint)  =   -311758.4347
 EKCMT  =     23139.9378  VIRIAL  =     22583.5103  VOLUME     =   1082658.2937
                                                    SURFTEN    =       -43.5731
                                                    Density    =         1.0168
 ------------------------------------------------------------------------------


 NSTEP =   115000   TIME(PS) =    1605.000  TEMP(K) =   309.28  PRESS =   -93.9
 Etot   =   -238975.8541  EKtot   =     72590.1641  EPtot      =   -311566.0182
 BOND   =      5285.8738  ANGLE   =     19562.2517  DIHED      =     12640.9395
 1-4 NB =      4731.4009  1-4 EEL =    -80164.8045  VDWAALS    =     17984.1927
 EELEC  =   -291872.7336  EHBOND  =         0.0000  RESTRAINT  =       266.8615
 EAMBER (non-restraint)  =   -311832.8797
 EKCMT  =     22768.3997  VIRIAL  =     24962.0617  VOLUME     =   1082109.0684
                                                    SURFTEN    =        27.7156
                                                    Density    =         1.0173
 ------------------------------------------------------------------------------


 NSTEP =   116000   TIME(PS) =    1607.000  TEMP(K) =   309.31  PRESS =    59.0
 Etot   =   -239136.4084  EKtot   =     72597.4766  EPtot      =   -311733.8849
 BOND   =      5271.7939  ANGLE   =     19539.1920  DIHED      =     12613.9599
 1-4 NB =      4759.5037  1-4 EEL =    -80136.6113  VDWAALS    =     18134.6759
 EELEC  =   -292181.4389  EHBOND  =         0.0000  RESTRAINT  =       265.0399
 EAMBER (non-restraint)  =   -311998.9249
 EKCMT  =     23027.6183  VIRIAL  =     21649.8541  VOLUME     =   1082388.5535
                                                    SURFTEN    =        -0.0733
                                                    Density    =         1.0170
 ------------------------------------------------------------------------------


 NSTEP =   117000   TIME(PS) =    1609.000  TEMP(K) =   309.16  PRESS =   -32.2
 Etot   =   -239170.3978  EKtot   =     72561.3906  EPtot      =   -311731.7884
 BOND   =      5215.7871  ANGLE   =     19646.6675  DIHED      =     12676.0025
 1-4 NB =      4806.2335  1-4 EEL =    -80223.8631  VDWAALS    =     18139.8736
 EELEC  =   -292263.7517  EHBOND  =         0.0000  RESTRAINT  =       271.2623
 EAMBER (non-restraint)  =   -312003.0507
 EKCMT  =     22911.0579  VIRIAL  =     23664.7015  VOLUME     =   1082913.9467
                                                    SURFTEN    =       120.1295
                                                    Density    =         1.0165
 ------------------------------------------------------------------------------


 NSTEP =   118000   TIME(PS) =    1611.000  TEMP(K) =   309.13  PRESS =   103.4
 Etot   =   -238571.7487  EKtot   =     72553.5938  EPtot      =   -311125.3425
 BOND   =      5230.3689  ANGLE   =     19711.4957  DIHED      =     12567.2747
 1-4 NB =      4811.9091  1-4 EEL =    -80245.7730  VDWAALS    =     18461.7533
 EELEC  =   -291923.2438  EHBOND  =         0.0000  RESTRAINT  =       260.8726
 EAMBER (non-restraint)  =   -311386.2151
 EKCMT  =     22959.5125  VIRIAL  =     20541.3559  VOLUME     =   1082685.8464
                                                    SURFTEN    =       -34.4737
                                                    Density    =         1.0168
 ------------------------------------------------------------------------------


 NSTEP =   119000   TIME(PS) =    1613.000  TEMP(K) =   312.00  PRESS =    19.4
 Etot   =   -237937.0701  EKtot   =     73229.0859  EPtot      =   -311166.1561
 BOND   =      5244.6980  ANGLE   =     19769.9587  DIHED      =     12588.3601
 1-4 NB =      4752.1673  1-4 EEL =    -80405.8421  VDWAALS    =     18043.7295
 EELEC  =   -291440.3604  EHBOND  =         0.0000  RESTRAINT  =       281.1327
 EAMBER (non-restraint)  =   -311447.2888
 EKCMT  =     23195.2704  VIRIAL  =     22741.0860  VOLUME     =   1082933.8202
                                                    SURFTEN    =        47.1302
                                                    Density    =         1.0165
 ------------------------------------------------------------------------------


 NSTEP =   120000   TIME(PS) =    1615.000  TEMP(K) =   308.58  PRESS =   -41.8
 Etot   =   -238968.1430  EKtot   =     72424.8672  EPtot      =   -311393.0102
 BOND   =      5285.4779  ANGLE   =     19753.1058  DIHED      =     12641.0095
 1-4 NB =      4797.8492  1-4 EEL =    -80340.4507  VDWAALS    =     18025.2782
 EELEC  =   -291823.3687  EHBOND  =         0.0000  RESTRAINT  =       268.0887
 EAMBER (non-restraint)  =   -311661.0989
 EKCMT  =     22942.3872  VIRIAL  =     23920.6308  VOLUME     =   1083107.5860
                                                    SURFTEN    =       138.1316
                                                    Density    =         1.0164
 ------------------------------------------------------------------------------


 NSTEP =   121000   TIME(PS) =    1617.000  TEMP(K) =   308.91  PRESS =    13.9
 Etot   =   -239170.0071  EKtot   =     72503.6953  EPtot      =   -311673.7024
 BOND   =      5297.8889  ANGLE   =     19648.2661  DIHED      =     12502.4201
 1-4 NB =      4816.6689  1-4 EEL =    -80191.8788  VDWAALS    =     17849.0307
 EELEC  =   -291874.6771  EHBOND  =         0.0000  RESTRAINT  =       278.5789
 EAMBER (non-restraint)  =   -311952.2813
 EKCMT  =     22956.0081  VIRIAL  =     22632.3684  VOLUME     =   1081559.0150
                                                    SURFTEN    =        90.9698
                                                    Density    =         1.0178
 ------------------------------------------------------------------------------


 NSTEP =   122000   TIME(PS) =    1619.000  TEMP(K) =   310.97  PRESS =    50.7
 Etot   =   -238618.1760  EKtot   =     72985.5156  EPtot      =   -311603.6917
 BOND   =      5232.6732  ANGLE   =     19485.8841  DIHED      =     12598.7460
 1-4 NB =      4746.6598  1-4 EEL =    -80217.1155  VDWAALS    =     18344.0553
 EELEC  =   -292070.2747  EHBOND  =         0.0000  RESTRAINT  =       275.6801
 EAMBER (non-restraint)  =   -311879.3717
 EKCMT  =     23018.9191  VIRIAL  =     21833.8161  VOLUME     =   1082797.4428
                                                    SURFTEN    =        40.5921
                                                    Density    =         1.0167
 ------------------------------------------------------------------------------


 NSTEP =   123000   TIME(PS) =    1621.000  TEMP(K) =   310.42  PRESS =   122.4
 Etot   =   -238658.2485  EKtot   =     72857.6094  EPtot      =   -311515.8579
 BOND   =      5228.5231  ANGLE   =     19595.8446  DIHED      =     12588.5113
 1-4 NB =      4775.4247  1-4 EEL =    -80369.0779  VDWAALS    =     18421.8754
 EELEC  =   -292036.0222  EHBOND  =         0.0000  RESTRAINT  =       279.0633
 EAMBER (non-restraint)  =   -311794.9212
 EKCMT  =     22936.2999  VIRIAL  =     20074.5154  VOLUME     =   1082991.3559
                                                    SURFTEN    =        98.8769
                                                    Density    =         1.0165
 ------------------------------------------------------------------------------


 NSTEP =   124000   TIME(PS) =    1623.000  TEMP(K) =   309.99  PRESS =   -22.1
 Etot   =   -238959.2906  EKtot   =     72755.7734  EPtot      =   -311715.0641
 BOND   =      5203.1951  ANGLE   =     19465.3356  DIHED      =     12561.1284
 1-4 NB =      4802.5728  1-4 EEL =    -80198.2800  VDWAALS    =     17832.0510
 EELEC  =   -291664.6102  EHBOND  =         0.0000  RESTRAINT  =       283.5432
 EAMBER (non-restraint)  =   -311998.6072
 EKCMT  =     23013.2732  VIRIAL  =     23530.6436  VOLUME     =   1083129.5180
                                                    SURFTEN    =        65.2611
                                                    Density    =         1.0163
 ------------------------------------------------------------------------------


 NSTEP =   125000   TIME(PS) =    1625.000  TEMP(K) =   311.00  PRESS =     3.2
 Etot   =   -238248.8712  EKtot   =     72994.0078  EPtot      =   -311242.8790
 BOND   =      5201.2540  ANGLE   =     19717.9073  DIHED      =     12647.6594
 1-4 NB =      4797.0417  1-4 EEL =    -80221.9412  VDWAALS    =     18135.9102
 EELEC  =   -291791.2469  EHBOND  =         0.0000  RESTRAINT  =       270.5365
 EAMBER (non-restraint)  =   -311513.4155
 EKCMT  =     23011.7417  VIRIAL  =     22937.8818  VOLUME     =   1083336.7795
                                                    SURFTEN    =       -12.0263
                                                    Density    =         1.0161
 ------------------------------------------------------------------------------


 NSTEP =   126000   TIME(PS) =    1627.000  TEMP(K) =   309.46  PRESS =    -3.7
 Etot   =   -239214.3152  EKtot   =     72631.3047  EPtot      =   -311845.6199
 BOND   =      5055.4275  ANGLE   =     19706.5638  DIHED      =     12574.7173
 1-4 NB =      4792.0891  1-4 EEL =    -80224.0984  VDWAALS    =     18384.4161
 EELEC  =   -292409.9218  EHBOND  =         0.0000  RESTRAINT  =       275.1865
 EAMBER (non-restraint)  =   -312120.8064
 EKCMT  =     22873.9058  VIRIAL  =     22961.1843  VOLUME     =   1082597.5778
                                                    SURFTEN    =        83.8975
                                                    Density    =         1.0168
 ------------------------------------------------------------------------------


 NSTEP =   127000   TIME(PS) =    1629.000  TEMP(K) =   309.71  PRESS =  -132.1
 Etot   =   -238953.5820  EKtot   =     72690.3359  EPtot      =   -311643.9180
 BOND   =      5214.0195  ANGLE   =     19516.4714  DIHED      =     12676.4665
 1-4 NB =      4813.0087  1-4 EEL =    -80233.0482  VDWAALS    =     17978.3638
 EELEC  =   -291885.1601  EHBOND  =         0.0000  RESTRAINT  =       275.9605
 EAMBER (non-restraint)  =   -311919.8785
 EKCMT  =     22884.1530  VIRIAL  =     25973.0168  VOLUME     =   1083023.9624
                                                    SURFTEN    =        29.3199
                                                    Density    =         1.0164
 ------------------------------------------------------------------------------


 NSTEP =   128000   TIME(PS) =    1631.000  TEMP(K) =   309.48  PRESS =   121.3
 Etot   =   -239065.3846  EKtot   =     72636.1484  EPtot      =   -311701.5330
 BOND   =      5167.8199  ANGLE   =     19425.9815  DIHED      =     12607.8585
 1-4 NB =      4783.5679  1-4 EEL =    -80240.6360  VDWAALS    =     18378.0009
 EELEC  =   -292102.2755  EHBOND  =         0.0000  RESTRAINT  =       278.1500
 EAMBER (non-restraint)  =   -311979.6830
 EKCMT  =     22918.3955  VIRIAL  =     20082.3885  VOLUME     =   1083083.9478
                                                    SURFTEN    =        12.9359
                                                    Density    =         1.0164
 ------------------------------------------------------------------------------


 NSTEP =   129000   TIME(PS) =    1633.000  TEMP(K) =   311.20  PRESS =     5.4
 Etot   =   -238648.0411  EKtot   =     73040.1016  EPtot      =   -311688.1427
 BOND   =      5231.4240  ANGLE   =     19561.8455  DIHED      =     12560.4637
 1-4 NB =      4714.8861  1-4 EEL =    -80217.3564  VDWAALS    =     18228.0759
 EELEC  =   -292053.9753  EHBOND  =         0.0000  RESTRAINT  =       286.4938
 EAMBER (non-restraint)  =   -311974.6365
 EKCMT  =     23156.1668  VIRIAL  =     23030.6346  VOLUME     =   1082790.6061
                                                    SURFTEN    =       -16.5292
                                                    Density    =         1.0167
 ------------------------------------------------------------------------------


 NSTEP =   130000   TIME(PS) =    1635.000  TEMP(K) =   310.26  PRESS =    17.5
 Etot   =   -238695.4388  EKtot   =     72818.9766  EPtot      =   -311514.4153
 BOND   =      5247.4482  ANGLE   =     19738.5783  DIHED      =     12538.5828
 1-4 NB =      4779.1324  1-4 EEL =    -80311.5001  VDWAALS    =     17889.8856
 EELEC  =   -291667.5423  EHBOND  =         0.0000  RESTRAINT  =       270.9998
 EAMBER (non-restraint)  =   -311785.4152
 EKCMT  =     23045.1140  VIRIAL  =     22636.2660  VOLUME     =   1083499.7728
                                                    SURFTEN    =        17.5003
                                                    Density    =         1.0160
 ------------------------------------------------------------------------------


 NSTEP =   131000   TIME(PS) =    1637.000  TEMP(K) =   309.60  PRESS =    13.8
 Etot   =   -238932.3330  EKtot   =     72666.2109  EPtot      =   -311598.5439
 BOND   =      5141.9913  ANGLE   =     19491.8555  DIHED      =     12618.4727
 1-4 NB =      4819.7535  1-4 EEL =    -80363.6216  VDWAALS    =     17670.3931
 EELEC  =   -291238.0980  EHBOND  =         0.0000  RESTRAINT  =       260.7095
 EAMBER (non-restraint)  =   -311859.2534
 EKCMT  =     22962.0631  VIRIAL  =     22638.4871  VOLUME     =   1082503.0503
                                                    SURFTEN    =        74.1429
                                                    Density    =         1.0169
 ------------------------------------------------------------------------------


 NSTEP =   132000   TIME(PS) =    1639.000  TEMP(K) =   310.94  PRESS =   -55.0
 Etot   =   -238651.8108  EKtot   =     72979.8750  EPtot      =   -311631.6858
 BOND   =      5234.7649  ANGLE   =     19810.3682  DIHED      =     12558.9272
 1-4 NB =      4775.9879  1-4 EEL =    -80330.5420  VDWAALS    =     18241.5606
 EELEC  =   -292189.6372  EHBOND  =         0.0000  RESTRAINT  =       266.8845
 EAMBER (non-restraint)  =   -311898.5704
 EKCMT  =     22974.1946  VIRIAL  =     24260.5462  VOLUME     =   1083512.2026
                                                    SURFTEN    =         1.2392
                                                    Density    =         1.0160
 ------------------------------------------------------------------------------


 NSTEP =   133000   TIME(PS) =    1641.000  TEMP(K) =   309.92  PRESS =    67.1
 Etot   =   -239186.1150  EKtot   =     72740.1016  EPtot      =   -311926.2166
 BOND   =      5177.1390  ANGLE   =     19453.3960  DIHED      =     12576.0495
 1-4 NB =      4765.1276  1-4 EEL =    -80371.7303  VDWAALS    =     18013.9341
 EELEC  =   -291815.4287  EHBOND  =         0.0000  RESTRAINT  =       275.2961
 EAMBER (non-restraint)  =   -312201.5127
 EKCMT  =     23018.3346  VIRIAL  =     21450.0894  VOLUME     =   1082939.0503
                                                    SURFTEN    =        97.1557
                                                    Density    =         1.0165
 ------------------------------------------------------------------------------


 NSTEP =   134000   TIME(PS) =    1643.000  TEMP(K) =   311.00  PRESS =  -166.2
 Etot   =   -238181.2663  EKtot   =     72993.7500  EPtot      =   -311175.0163
 BOND   =      5222.1071  ANGLE   =     19645.5048  DIHED      =     12622.5032
 1-4 NB =      4769.9736  1-4 EEL =    -80329.6843  VDWAALS    =     17759.6429
 EELEC  =   -291140.5869  EHBOND  =         0.0000  RESTRAINT  =       275.5234
 EAMBER (non-restraint)  =   -311450.5397
 EKCMT  =     22890.2012  VIRIAL  =     26779.0488  VOLUME     =   1083471.9292
                                                    SURFTEN    =        21.7315
                                                    Density    =         1.0160
 ------------------------------------------------------------------------------


 NSTEP =   135000   TIME(PS) =    1645.000  TEMP(K) =   309.13  PRESS =   -18.1
 Etot   =   -238854.4203  EKtot   =     72554.0938  EPtot      =   -311408.5140
 BOND   =      5290.9411  ANGLE   =     19631.7426  DIHED      =     12676.8253
 1-4 NB =      4746.2076  1-4 EEL =    -80359.8521  VDWAALS    =     17786.9985
 EELEC  =   -291457.4048  EHBOND  =         0.0000  RESTRAINT  =       276.0278
 EAMBER (non-restraint)  =   -311684.5419
 EKCMT  =     22836.2413  VIRIAL  =     23260.3816  VOLUME     =   1082591.8003
                                                    SURFTEN    =        48.4258
                                                    Density    =         1.0168
 ------------------------------------------------------------------------------


 NSTEP =   136000   TIME(PS) =    1647.000  TEMP(K) =   311.37  PRESS =    69.1
 Etot   =   -238287.9648  EKtot   =     73079.7656  EPtot      =   -311367.7304
 BOND   =      5287.8074  ANGLE   =     19732.3827  DIHED      =     12697.9059
 1-4 NB =      4813.3776  1-4 EEL =    -80228.9975  VDWAALS    =     17991.0618
 EELEC  =   -291942.6723  EHBOND  =         0.0000  RESTRAINT  =       281.4041
 EAMBER (non-restraint)  =   -311649.1345
 EKCMT  =     22819.7113  VIRIAL  =     21203.4225  VOLUME     =   1082631.3242
                                                    SURFTEN    =       -14.5675
                                                    Density    =         1.0168
 ------------------------------------------------------------------------------


 NSTEP =   137000   TIME(PS) =    1649.000  TEMP(K) =   310.11  PRESS =    67.4
 Etot   =   -238782.5395  EKtot   =     72785.1953  EPtot      =   -311567.7349
 BOND   =      5182.8855  ANGLE   =     19633.6730  DIHED      =     12636.6494
 1-4 NB =      4784.2037  1-4 EEL =    -80208.2712  VDWAALS    =     18262.1446
 EELEC  =   -292139.4225  EHBOND  =         0.0000  RESTRAINT  =       280.4027
 EAMBER (non-restraint)  =   -311848.1376
 EKCMT  =     22891.2382  VIRIAL  =     21315.7993  VOLUME     =   1082785.0662
                                                    SURFTEN    =       172.0663
                                                    Density    =         1.0167
 ------------------------------------------------------------------------------


 NSTEP =   138000   TIME(PS) =    1651.000  TEMP(K) =   308.75  PRESS =   138.2
 Etot   =   -239166.4935  EKtot   =     72465.7734  EPtot      =   -311632.2669
 BOND   =      5090.9445  ANGLE   =     19590.3919  DIHED      =     12688.8830
 1-4 NB =      4813.3372  1-4 EEL =    -80403.3052  VDWAALS    =     18328.6570
 EELEC  =   -292018.1579  EHBOND  =         0.0000  RESTRAINT  =       276.9826
 EAMBER (non-restraint)  =   -311909.2496
 EKCMT  =     22741.6330  VIRIAL  =     19511.1936  VOLUME     =   1082295.0828
                                                    SURFTEN    =        78.1130
                                                    Density    =         1.0171
 ------------------------------------------------------------------------------


 NSTEP =   139000   TIME(PS) =    1653.000  TEMP(K) =   311.20  PRESS =   141.8
 Etot   =   -238302.7590  EKtot   =     73040.6484  EPtot      =   -311343.4075
 BOND   =      5313.3666  ANGLE   =     19441.7806  DIHED      =     12546.4194
 1-4 NB =      4800.1938  1-4 EEL =    -80328.3235  VDWAALS    =     18430.0395
 EELEC  =   -291830.3489  EHBOND  =         0.0000  RESTRAINT  =       283.4651
 EAMBER (non-restraint)  =   -311626.8726
 EKCMT  =     23145.3609  VIRIAL  =     19826.1758  VOLUME     =   1084496.7118
                                                    SURFTEN    =         7.7968
                                                    Density    =         1.0151
 ------------------------------------------------------------------------------


 NSTEP =   140000   TIME(PS) =    1655.000  TEMP(K) =   309.64  PRESS =    67.7
 Etot   =   -238625.6315  EKtot   =     72673.5078  EPtot      =   -311299.1393
 BOND   =      5141.5117  ANGLE   =     19629.8212  DIHED      =     12707.4951
 1-4 NB =      4779.2348  1-4 EEL =    -80270.9814  VDWAALS    =     18184.0815
 EELEC  =   -291739.7896  EHBOND  =         0.0000  RESTRAINT  =       269.4873
 EAMBER (non-restraint)  =   -311568.6266
 EKCMT  =     22711.4302  VIRIAL  =     21127.7416  VOLUME     =   1084152.7861
                                                    SURFTEN    =        33.8447
                                                    Density    =         1.0154
 ------------------------------------------------------------------------------


 NSTEP =   141000   TIME(PS) =    1657.000  TEMP(K) =   311.48  PRESS =  -126.9
 Etot   =   -238235.7331  EKtot   =     73105.8125  EPtot      =   -311341.5456
 BOND   =      5158.1618  ANGLE   =     19925.2138  DIHED      =     12684.4373
 1-4 NB =      4773.1897  1-4 EEL =    -80157.1087  VDWAALS    =     17813.1832
 EELEC  =   -291820.8061  EHBOND  =         0.0000  RESTRAINT  =       282.1835
 EAMBER (non-restraint)  =   -311623.7291
 EKCMT  =     23055.8091  VIRIAL  =     26028.0509  VOLUME     =   1085102.6391
                                                    SURFTEN    =      -112.4817
                                                    Density    =         1.0145
 ------------------------------------------------------------------------------


 NSTEP =   142000   TIME(PS) =    1659.000  TEMP(K) =   311.87  PRESS =   -27.2
 Etot   =   -237650.9512  EKtot   =     73198.7656  EPtot      =   -310849.7168
 BOND   =      5269.2074  ANGLE   =     19713.0985  DIHED      =     12503.4251
 1-4 NB =      4783.2148  1-4 EEL =    -80164.9836  VDWAALS    =     17702.5342
 EELEC  =   -290930.2786  EHBOND  =         0.0000  RESTRAINT  =       274.0654
 EAMBER (non-restraint)  =   -311123.7821
 EKCMT  =     23115.9412  VIRIAL  =     23752.5954  VOLUME     =   1085344.3053
                                                    SURFTEN    =      -132.6716
                                                    Density    =         1.0143
 ------------------------------------------------------------------------------


 NSTEP =   143000   TIME(PS) =    1661.000  TEMP(K) =   309.32  PRESS =     5.9
 Etot   =   -238669.5878  EKtot   =     72600.2891  EPtot      =   -311269.8769
 BOND   =      5259.1610  ANGLE   =     19350.3075  DIHED      =     12610.1209
 1-4 NB =      4771.0637  1-4 EEL =    -80244.8059  VDWAALS    =     18270.4437
 EELEC  =   -291560.8337  EHBOND  =         0.0000  RESTRAINT  =       274.6660
 EAMBER (non-restraint)  =   -311544.5429
 EKCMT  =     22884.0173  VIRIAL  =     22745.9685  VOLUME     =   1085092.4845
                                                    SURFTEN    =      -103.1567
                                                    Density    =         1.0145
 ------------------------------------------------------------------------------


 NSTEP =   144000   TIME(PS) =    1663.000  TEMP(K) =   310.72  PRESS =   -97.8
 Etot   =   -238623.6560  EKtot   =     72926.9922  EPtot      =   -311550.6482
 BOND   =      5217.8547  ANGLE   =     19650.0922  DIHED      =     12604.9235
 1-4 NB =      4773.6096  1-4 EEL =    -80256.9990  VDWAALS    =     18038.4539
 EELEC  =   -291847.1943  EHBOND  =         0.0000  RESTRAINT  =       268.6112
 EAMBER (non-restraint)  =   -311819.2594
 EKCMT  =     23053.8248  VIRIAL  =     25341.6353  VOLUME     =   1083093.8066
                                                    SURFTEN    =      -141.4549
                                                    Density    =         1.0164
 ------------------------------------------------------------------------------


 NSTEP =   145000   TIME(PS) =    1665.000  TEMP(K) =   310.79  PRESS =     2.6
 Etot   =   -238388.0316  EKtot   =     72943.7266  EPtot      =   -311331.7581
 BOND   =      5200.7801  ANGLE   =     19631.2100  DIHED      =     12656.5730
 1-4 NB =      4780.2357  1-4 EEL =    -80235.3147  VDWAALS    =     18095.1549
 EELEC  =   -291730.4561  EHBOND  =         0.0000  RESTRAINT  =       270.0590
 EAMBER (non-restraint)  =   -311601.8171
 EKCMT  =     22852.7648  VIRIAL  =     22792.8681  VOLUME     =   1084211.7819
                                                    SURFTEN    =      -122.7108
                                                    Density    =         1.0153
 ------------------------------------------------------------------------------


 NSTEP =   146000   TIME(PS) =    1667.000  TEMP(K) =   311.51  PRESS =  -114.1
 Etot   =   -238172.1003  EKtot   =     73113.0547  EPtot      =   -311285.1550
 BOND   =      5271.6426  ANGLE   =     19599.1246  DIHED      =     12558.7146
 1-4 NB =      4762.0198  1-4 EEL =    -80362.1415  VDWAALS    =     17810.5773
 EELEC  =   -291202.2919  EHBOND  =         0.0000  RESTRAINT  =       277.1996
 EAMBER (non-restraint)  =   -311562.3546
 EKCMT  =     23054.2668  VIRIAL  =     25726.9101  VOLUME     =   1085049.1599
                                                    SURFTEN    =       -47.0444
                                                    Density    =         1.0145
 ------------------------------------------------------------------------------


 NSTEP =   147000   TIME(PS) =    1669.000  TEMP(K) =   309.13  PRESS =    14.3
 Etot   =   -238388.7003  EKtot   =     72554.6406  EPtot      =   -310943.3410
 BOND   =      5269.6717  ANGLE   =     19820.2056  DIHED      =     12582.4164
 1-4 NB =      4756.9590  1-4 EEL =    -80215.5811  VDWAALS    =     17989.4248
 EELEC  =   -291427.1103  EHBOND  =         0.0000  RESTRAINT  =       280.6730
 EAMBER (non-restraint)  =   -311224.0140
 EKCMT  =     22647.8917  VIRIAL  =     22311.8223  VOLUME     =   1085001.6994
                                                    SURFTEN    =       -97.0525
                                                    Density    =         1.0146
 ------------------------------------------------------------------------------


 NSTEP =   148000   TIME(PS) =    1671.000  TEMP(K) =   311.33  PRESS =    86.3
 Etot   =   -238748.2653  EKtot   =     73070.4844  EPtot      =   -311818.7497
 BOND   =      5137.1269  ANGLE   =     19494.0652  DIHED      =     12605.1679
 1-4 NB =      4744.8453  1-4 EEL =    -80240.1587  VDWAALS    =     18089.7140
 EELEC  =   -291920.6715  EHBOND  =         0.0000  RESTRAINT  =       271.1611
 EAMBER (non-restraint)  =   -312089.9108
 EKCMT  =     23064.1628  VIRIAL  =     21044.7198  VOLUME     =   1083658.7403
                                                    SURFTEN    =       135.3168
                                                    Density    =         1.0158
 ------------------------------------------------------------------------------


 NSTEP =   149000   TIME(PS) =    1673.000  TEMP(K) =   310.70  PRESS =   -64.7
 Etot   =   -238935.7614  EKtot   =     72924.2422  EPtot      =   -311860.0036
 BOND   =      5191.6069  ANGLE   =     19562.6824  DIHED      =     12521.5741
 1-4 NB =      4801.7114  1-4 EEL =    -80313.6046  VDWAALS    =     17866.2580
 EELEC  =   -291765.3342  EHBOND  =         0.0000  RESTRAINT  =       275.1024
 EAMBER (non-restraint)  =   -312135.1060
 EKCMT  =     22921.6047  VIRIAL  =     24436.0863  VOLUME     =   1084490.9555
                                                    SURFTEN    =       -75.8054
                                                    Density    =         1.0151
 ------------------------------------------------------------------------------


 NSTEP =   150000   TIME(PS) =    1675.000  TEMP(K) =   310.61  PRESS =    22.7
 Etot   =   -238492.3998  EKtot   =     72901.7031  EPtot      =   -311394.1030
 BOND   =      5211.2277  ANGLE   =     19492.9817  DIHED      =     12545.7206
 1-4 NB =      4765.7599  1-4 EEL =    -80279.2658  VDWAALS    =     18330.9217
 EELEC  =   -291726.1154  EHBOND  =         0.0000  RESTRAINT  =       264.6668
 EAMBER (non-restraint)  =   -311658.7697
 EKCMT  =     23074.4747  VIRIAL  =     22542.9769  VOLUME     =   1083080.0586
                                                    SURFTEN    =       -54.9185
                                                    Density    =         1.0164
 ------------------------------------------------------------------------------


 NSTEP =   151000   TIME(PS) =    1677.000  TEMP(K) =   309.32  PRESS =  -202.4
 Etot   =   -239046.5933  EKtot   =     72598.3984  EPtot      =   -311644.9918
 BOND   =      5202.0265  ANGLE   =     19566.8101  DIHED      =     12621.8602
 1-4 NB =      4777.9270  1-4 EEL =    -80232.1920  VDWAALS    =     17749.5311
 EELEC  =   -291607.7796  EHBOND  =         0.0000  RESTRAINT  =       276.8249
 EAMBER (non-restraint)  =   -311921.8167
 EKCMT  =     23097.0754  VIRIAL  =     27832.3292  VOLUME     =   1083726.5738
                                                    SURFTEN    =       -82.3631
                                                    Density    =         1.0158
 ------------------------------------------------------------------------------


 NSTEP =   152000   TIME(PS) =    1679.000  TEMP(K) =   309.70  PRESS =    60.6
 Etot   =   -239036.2124  EKtot   =     72688.6484  EPtot      =   -311724.8608
 BOND   =      5231.4874  ANGLE   =     19474.5886  DIHED      =     12672.5292
 1-4 NB =      4840.9268  1-4 EEL =    -80190.0239  VDWAALS    =     18206.8458
 EELEC  =   -292240.6752  EHBOND  =         0.0000  RESTRAINT  =       279.4605
 EAMBER (non-restraint)  =   -312004.3213
 EKCMT  =     22911.2786  VIRIAL  =     21496.0947  VOLUME     =   1082192.4364
                                                    SURFTEN    =       114.9375
                                                    Density    =         1.0172
 ------------------------------------------------------------------------------


 NSTEP =   153000   TIME(PS) =    1681.000  TEMP(K) =   310.40  PRESS =     7.5
 Etot   =   -238567.2322  EKtot   =     72853.0391  EPtot      =   -311420.2712
 BOND   =      5272.5342  ANGLE   =     19657.0507  DIHED      =     12561.0066
 1-4 NB =      4796.2828  1-4 EEL =    -80273.7583  VDWAALS    =     18441.6816
 EELEC  =   -292155.4477  EHBOND  =         0.0000  RESTRAINT  =       280.3788
 EAMBER (non-restraint)  =   -311700.6500
 EKCMT  =     23030.4740  VIRIAL  =     22854.2420  VOLUME     =   1083311.7941
                                                    SURFTEN    =       -37.9136
                                                    Density    =         1.0162
 ------------------------------------------------------------------------------


 NSTEP =   154000   TIME(PS) =    1683.000  TEMP(K) =   310.74  PRESS =   -20.7
 Etot   =   -238568.8265  EKtot   =     72933.3203  EPtot      =   -311502.1468
 BOND   =      5263.9606  ANGLE   =     19518.5459  DIHED      =     12586.0202
 1-4 NB =      4781.6248  1-4 EEL =    -80235.0265  VDWAALS    =     18303.4828
 EELEC  =   -291999.6202  EHBOND  =         0.0000  RESTRAINT  =       278.8655
 EAMBER (non-restraint)  =   -311781.0123
 EKCMT  =     23023.2563  VIRIAL  =     23506.4659  VOLUME     =   1083594.2409
                                                    SURFTEN    =        89.1188
                                                    Density    =         1.0159
 ------------------------------------------------------------------------------


 NSTEP =   155000   TIME(PS) =    1685.000  TEMP(K) =   310.24  PRESS =  -178.8
 Etot   =   -238903.7372  EKtot   =     72814.8750  EPtot      =   -311718.6122
 BOND   =      5256.0401  ANGLE   =     19354.5448  DIHED      =     12700.2035
 1-4 NB =      4794.7946  1-4 EEL =    -80241.6864  VDWAALS    =     17902.6404
 EELEC  =   -291763.8512  EHBOND  =         0.0000  RESTRAINT  =       278.7019
 EAMBER (non-restraint)  =   -311997.3142
 EKCMT  =     22918.4400  VIRIAL  =     27102.3939  VOLUME     =   1084017.4984
                                                    SURFTEN    =       -58.1949
                                                    Density    =         1.0155
 ------------------------------------------------------------------------------


 NSTEP =   156000   TIME(PS) =    1687.000  TEMP(K) =   309.79  PRESS =   115.2
 Etot   =   -238805.1351  EKtot   =     72709.5078  EPtot      =   -311514.6429
 BOND   =      5183.1530  ANGLE   =     19699.5652  DIHED      =     12610.7195
 1-4 NB =      4766.6812  1-4 EEL =    -80342.4458  VDWAALS    =     18391.1310
 EELEC  =   -292103.4441  EHBOND  =         0.0000  RESTRAINT  =       279.9971
 EAMBER (non-restraint)  =   -311794.6400
 EKCMT  =     23146.7371  VIRIAL  =     20449.5481  VOLUME     =   1083973.4539
                                                    SURFTEN    =       -52.1383
                                                    Density    =         1.0155
 ------------------------------------------------------------------------------


 NSTEP =   157000   TIME(PS) =    1689.000  TEMP(K) =   308.52  PRESS =   -38.4
 Etot   =   -239055.2208  EKtot   =     72412.6250  EPtot      =   -311467.8458
 BOND   =      5267.5445  ANGLE   =     19692.3780  DIHED      =     12617.5579
 1-4 NB =      4774.7329  1-4 EEL =    -80307.9537  VDWAALS    =     17996.4291
 EELEC  =   -291783.2358  EHBOND  =         0.0000  RESTRAINT  =       274.7013
 EAMBER (non-restraint)  =   -311742.5471
 EKCMT  =     22881.2314  VIRIAL  =     23779.1717  VOLUME     =   1082543.4236
                                                    SURFTEN    =      -185.8155
                                                    Density    =         1.0169
 ------------------------------------------------------------------------------


 NSTEP =   158000   TIME(PS) =    1691.000  TEMP(K) =   310.19  PRESS =    57.3
 Etot   =   -239205.7466  EKtot   =     72803.0625  EPtot      =   -312008.8091
 BOND   =      5205.4854  ANGLE   =     19554.8693  DIHED      =     12662.8950
 1-4 NB =      4778.2654  1-4 EEL =    -80313.8326  VDWAALS    =     18314.5557
 EELEC  =   -292487.6065  EHBOND  =         0.0000  RESTRAINT  =       276.5593
 EAMBER (non-restraint)  =   -312285.3684
 EKCMT  =     22999.9633  VIRIAL  =     21662.2033  VOLUME     =   1081223.9999
                                                    SURFTEN    =       120.6560
                                                    Density    =         1.0181
 ------------------------------------------------------------------------------


 NSTEP =   159000   TIME(PS) =    1693.000  TEMP(K) =   308.55  PRESS =   -52.0
 Etot   =   -239259.8777  EKtot   =     72419.5781  EPtot      =   -311679.4558
 BOND   =      5177.3834  ANGLE   =     19611.6245  DIHED      =     12703.3007
 1-4 NB =      4739.5439  1-4 EEL =    -80265.0588  VDWAALS    =     18104.9304
 EELEC  =   -292014.2459  EHBOND  =         0.0000  RESTRAINT  =       263.0661
 EAMBER (non-restraint)  =   -311942.5219
 EKCMT  =     22575.0472  VIRIAL  =     23791.7572  VOLUME     =   1083233.6765
                                                    SURFTEN    =       -74.0958
                                                    Density    =         1.0162
 ------------------------------------------------------------------------------


 NSTEP =   160000   TIME(PS) =    1695.000  TEMP(K) =   308.57  PRESS =   -90.2
 Etot   =   -239004.6632  EKtot   =     72424.3438  EPtot      =   -311429.0069
 BOND   =      5199.0177  ANGLE   =     19709.2843  DIHED      =     12570.8898
 1-4 NB =      4801.0090  1-4 EEL =    -80145.5261  VDWAALS    =     18051.0152
 EELEC  =   -291897.3365  EHBOND  =         0.0000  RESTRAINT  =       282.6396
 EAMBER (non-restraint)  =   -311711.6466
 EKCMT  =     22833.1987  VIRIAL  =     24943.1969  VOLUME     =   1083861.8559
                                                    SURFTEN    =       -27.9677
                                                    Density    =         1.0157
 ------------------------------------------------------------------------------


 NSTEP =   161000   TIME(PS) =    1697.000  TEMP(K) =   309.12  PRESS =    93.5
 Etot   =   -239024.6465  EKtot   =     72551.5859  EPtot      =   -311576.2325
 BOND   =      5117.5092  ANGLE   =     19569.5513  DIHED      =     12609.6008
 1-4 NB =      4755.1168  1-4 EEL =    -80128.7764  VDWAALS    =     18063.4909
 EELEC  =   -291827.9602  EHBOND  =         0.0000  RESTRAINT  =       265.2350
 EAMBER (non-restraint)  =   -311841.4675
 EKCMT  =     22872.8460  VIRIAL  =     20686.7239  VOLUME     =   1082774.8980
                                                    SURFTEN    =       -61.9867
                                                    Density    =         1.0167
 ------------------------------------------------------------------------------


 NSTEP =   162000   TIME(PS) =    1699.000  TEMP(K) =   309.15  PRESS =    93.5
 Etot   =   -239242.0559  EKtot   =     72559.8047  EPtot      =   -311801.8606
 BOND   =      5179.6651  ANGLE   =     19608.2871  DIHED      =     12647.8675
 1-4 NB =      4814.4429  1-4 EEL =    -80350.1542  VDWAALS    =     18377.9113
 EELEC  =   -292350.6300  EHBOND  =         0.0000  RESTRAINT  =       270.7497
 EAMBER (non-restraint)  =   -312072.6103
 EKCMT  =     22937.2410  VIRIAL  =     20752.7929  VOLUME     =   1081988.7043
                                                    SURFTEN    =        26.9283
                                                    Density    =         1.0174
 ------------------------------------------------------------------------------


 NSTEP =   163000   TIME(PS) =    1701.000  TEMP(K) =   310.59  PRESS =    77.6
 Etot   =   -238755.6051  EKtot   =     72898.0781  EPtot      =   -311653.6832
 BOND   =      5156.4261  ANGLE   =     19578.6008  DIHED      =     12592.1427
 1-4 NB =      4763.9646  1-4 EEL =    -80337.7527  VDWAALS    =     18279.6905
 EELEC  =   -291952.5973  EHBOND  =         0.0000  RESTRAINT  =       265.8422
 EAMBER (non-restraint)  =   -311919.5254
 EKCMT  =     22947.6548  VIRIAL  =     21131.7481  VOLUME     =   1083653.0700
                                                    SURFTEN    =         0.2719
                                                    Density    =         1.0158
 ------------------------------------------------------------------------------


 NSTEP =   164000   TIME(PS) =    1703.000  TEMP(K) =   310.55  PRESS =     9.9
 Etot   =   -238652.4241  EKtot   =     72887.3594  EPtot      =   -311539.7834
 BOND   =      5214.9942  ANGLE   =     19657.6355  DIHED      =     12626.1361
 1-4 NB =      4775.9970  1-4 EEL =    -80293.1420  VDWAALS    =     18126.7730
 EELEC  =   -291911.9600  EHBOND  =         0.0000  RESTRAINT  =       263.7827
 EAMBER (non-restraint)  =   -311803.5661
 EKCMT  =     23051.1316  VIRIAL  =     22820.5205  VOLUME     =   1084176.7927
                                                    SURFTEN    =        63.5071
                                                    Density    =         1.0154
 ------------------------------------------------------------------------------


 NSTEP =   165000   TIME(PS) =    1705.000  TEMP(K) =   312.15  PRESS =     4.1
 Etot   =   -238710.7665  EKtot   =     73262.7891  EPtot      =   -311973.5556
 BOND   =      5240.1689  ANGLE   =     19649.5080  DIHED      =     12615.7646
 1-4 NB =      4763.2595  1-4 EEL =    -80412.6065  VDWAALS    =     18066.7463
 EELEC  =   -292165.1869  EHBOND  =         0.0000  RESTRAINT  =       268.7906
 EAMBER (non-restraint)  =   -312242.3462
 EKCMT  =     23094.3866  VIRIAL  =     22998.4640  VOLUME     =   1082671.4975
                                                    SURFTEN    =       130.1899
                                                    Density    =         1.0168
 ------------------------------------------------------------------------------


 NSTEP =   166000   TIME(PS) =    1707.000  TEMP(K) =   309.99  PRESS =    -7.8
 Etot   =   -239263.2768  EKtot   =     72756.4922  EPtot      =   -312019.7690
 BOND   =      5138.8753  ANGLE   =     19536.8080  DIHED      =     12525.6054
 1-4 NB =      4851.3725  1-4 EEL =    -80286.9143  VDWAALS    =     18016.8700
 EELEC  =   -292070.7403  EHBOND  =         0.0000  RESTRAINT  =       268.3544
 EAMBER (non-restraint)  =   -312288.1234
 EKCMT  =     22992.0715  VIRIAL  =     23173.3154  VOLUME     =   1082621.5118
                                                    SURFTEN    =        66.8453
                                                    Density    =         1.0168
 ------------------------------------------------------------------------------


 NSTEP =   167000   TIME(PS) =    1709.000  TEMP(K) =   309.70  PRESS =    72.3
 Etot   =   -238677.4322  EKtot   =     72689.1719  EPtot      =   -311366.6041
 BOND   =      5306.1771  ANGLE   =     19702.6091  DIHED      =     12580.5692
 1-4 NB =      4766.2882  1-4 EEL =    -80255.0745  VDWAALS    =     18153.5264
 EELEC  =   -291895.7221  EHBOND  =         0.0000  RESTRAINT  =       275.0224
 EAMBER (non-restraint)  =   -311641.6265
 EKCMT  =     22961.9944  VIRIAL  =     21274.2363  VOLUME     =   1080860.1745
                                                    SURFTEN    =       -87.2806
                                                    Density    =         1.0185
 ------------------------------------------------------------------------------


 NSTEP =   168000   TIME(PS) =    1711.000  TEMP(K) =   311.02  PRESS =    -1.5
 Etot   =   -238990.8322  EKtot   =     72997.6172  EPtot      =   -311988.4493
 BOND   =      5204.4679  ANGLE   =     19617.4301  DIHED      =     12551.9770
 1-4 NB =      4741.3660  1-4 EEL =    -80242.9468  VDWAALS    =     18299.3324
 EELEC  =   -292441.3305  EHBOND  =         0.0000  RESTRAINT  =       281.2545
 EAMBER (non-restraint)  =   -312269.7038
 EKCMT  =     23022.1927  VIRIAL  =     23057.8199  VOLUME     =   1082024.7308
                                                    SURFTEN    =       -60.6884
                                                    Density    =         1.0174
 ------------------------------------------------------------------------------


 NSTEP =   169000   TIME(PS) =    1713.000  TEMP(K) =   310.61  PRESS =   138.6
 Etot   =   -238558.4265  EKtot   =     72902.2266  EPtot      =   -311460.6530
 BOND   =      5223.3216  ANGLE   =     19768.3860  DIHED      =     12600.6812
 1-4 NB =      4785.7577  1-4 EEL =    -80252.5557  VDWAALS    =     18389.4884
 EELEC  =   -292254.7006  EHBOND  =         0.0000  RESTRAINT  =       278.9683
 EAMBER (non-restraint)  =   -311739.6213
 EKCMT  =     22902.5951  VIRIAL  =     19659.5109  VOLUME     =   1083523.5992
                                                    SURFTEN    =        79.6905
                                                    Density    =         1.0160
 ------------------------------------------------------------------------------


 NSTEP =   170000   TIME(PS) =    1715.000  TEMP(K) =   311.75  PRESS =    55.8
 Etot   =   -238159.4620  EKtot   =     73170.8203  EPtot      =   -311330.2823
 BOND   =      5193.8082  ANGLE   =     19552.0879  DIHED      =     12723.1022
 1-4 NB =      4741.9223  1-4 EEL =    -80122.2167  VDWAALS    =     17750.7529
 EELEC  =   -291453.1508  EHBOND  =         0.0000  RESTRAINT  =       283.4117
 EAMBER (non-restraint)  =   -311613.6939
 EKCMT  =     22971.1966  VIRIAL  =     21665.0995  VOLUME     =   1083963.0593
                                                    SURFTEN    =        42.6015
                                                    Density    =         1.0156
 ------------------------------------------------------------------------------


 NSTEP =   171000   TIME(PS) =    1717.000  TEMP(K) =   309.77  PRESS =   -82.0
 Etot   =   -238695.3796  EKtot   =     72705.9062  EPtot      =   -311401.2859
 BOND   =      5199.9037  ANGLE   =     19677.3673  DIHED      =     12576.1682
 1-4 NB =      4776.7799  1-4 EEL =    -80272.1462  VDWAALS    =     17771.3026
 EELEC  =   -291413.2500  EHBOND  =         0.0000  RESTRAINT  =       282.5887
 EAMBER (non-restraint)  =   -311683.8746
 EKCMT  =     22814.4454  VIRIAL  =     24731.1457  VOLUME     =   1082006.2079
                                                    SURFTEN    =      -140.8546
                                                    Density    =         1.0174
 ------------------------------------------------------------------------------


 NSTEP =   172000   TIME(PS) =    1719.000  TEMP(K) =   309.77  PRESS =   -80.4
 Etot   =   -239100.4755  EKtot   =     72705.8828  EPtot      =   -311806.3583
 BOND   =      5292.1523  ANGLE   =     19653.5757  DIHED      =     12618.6841
 1-4 NB =      4788.8202  1-4 EEL =    -80283.7019  VDWAALS    =     17860.2594
 EELEC  =   -292028.5513  EHBOND  =         0.0000  RESTRAINT  =       292.4031
 EAMBER (non-restraint)  =   -312098.7615
 EKCMT  =     22973.6182  VIRIAL  =     24853.0256  VOLUME     =   1082592.3885
                                                    SURFTEN    =        -5.4069
                                                    Density    =         1.0168
 ------------------------------------------------------------------------------


 NSTEP =   173000   TIME(PS) =    1721.000  TEMP(K) =   309.96  PRESS =    23.7
 Etot   =   -239037.2299  EKtot   =     72749.8047  EPtot      =   -311787.0345
 BOND   =      5205.2835  ANGLE   =     19494.6274  DIHED      =     12536.2578
 1-4 NB =      4776.7571  1-4 EEL =    -80252.2699  VDWAALS    =     18436.8228
 EELEC  =   -292261.0305  EHBOND  =         0.0000  RESTRAINT  =       276.5172
 EAMBER (non-restraint)  =   -312063.5518
 EKCMT  =     22895.3900  VIRIAL  =     22341.0963  VOLUME     =   1082098.3533
                                                    SURFTEN    =       -89.4315
                                                    Density    =         1.0173
 ------------------------------------------------------------------------------


 NSTEP =   174000   TIME(PS) =    1723.000  TEMP(K) =   309.36  PRESS =  -131.4
 Etot   =   -238993.9322  EKtot   =     72609.0469  EPtot      =   -311602.9791
 BOND   =      5254.2157  ANGLE   =     19582.1371  DIHED      =     12683.0032
 1-4 NB =      4806.1049  1-4 EEL =    -80326.1027  VDWAALS    =     17789.4206
 EELEC  =   -291688.6230  EHBOND  =         0.0000  RESTRAINT  =       296.8652
 EAMBER (non-restraint)  =   -311899.8443
 EKCMT  =     23016.7874  VIRIAL  =     26090.9853  VOLUME     =   1083850.0938
                                                    SURFTEN    =        -3.3403
                                                    Density    =         1.0157
 ------------------------------------------------------------------------------


 NSTEP =   175000   TIME(PS) =    1725.000  TEMP(K) =   309.62  PRESS =    81.5
 Etot   =   -239585.5056  EKtot   =     72670.1875  EPtot      =   -312255.6931
 BOND   =      5254.9997  ANGLE   =     19670.4690  DIHED      =     12586.3435
 1-4 NB =      4762.7813  1-4 EEL =    -80303.6113  VDWAALS    =     18033.2544
 EELEC  =   -292546.4499  EHBOND  =         0.0000  RESTRAINT  =       286.5203
 EAMBER (non-restraint)  =   -312542.2134
 EKCMT  =     22851.2810  VIRIAL  =     20947.2609  VOLUME     =   1081490.0755
                                                    SURFTEN    =       -42.3179
                                                    Density    =         1.0179
 ------------------------------------------------------------------------------


 NSTEP =   176000   TIME(PS) =    1727.000  TEMP(K) =   308.72  PRESS =   112.2
 Etot   =   -239353.7358  EKtot   =     72458.1328  EPtot      =   -311811.8686
 BOND   =      5233.6313  ANGLE   =     19549.8430  DIHED      =     12591.3166
 1-4 NB =      4810.8247  1-4 EEL =    -80372.2665  VDWAALS    =     18076.0980
 EELEC  =   -291974.4509  EHBOND  =         0.0000  RESTRAINT  =       273.1352
 EAMBER (non-restraint)  =   -312085.0038
 EKCMT  =     22965.9380  VIRIAL  =     20346.6868  VOLUME     =   1081247.9773
                                                    SURFTEN    =        50.6038
                                                    Density    =         1.0181
 ------------------------------------------------------------------------------


 NSTEP =   177000   TIME(PS) =    1729.000  TEMP(K) =   312.14  PRESS =   -40.5
 Etot   =   -239199.3762  EKtot   =     73261.8594  EPtot      =   -312461.2356
 BOND   =      5195.3500  ANGLE   =     19527.0184  DIHED      =     12571.7847
 1-4 NB =      4817.5610  1-4 EEL =    -80372.1772  VDWAALS    =     18503.7325
 EELEC  =   -292984.7393  EHBOND  =         0.0000  RESTRAINT  =       280.2343
 EAMBER (non-restraint)  =   -312741.4698
 EKCMT  =     23339.4975  VIRIAL  =     24285.5854  VOLUME     =   1083067.1473
                                                    SURFTEN    =       -63.4451
                                                    Density    =         1.0164
 ------------------------------------------------------------------------------


 NSTEP =   178000   TIME(PS) =    1731.000  TEMP(K) =   311.54  PRESS =   -98.4
 Etot   =   -238726.6006  EKtot   =     73121.5469  EPtot      =   -311848.1475
 BOND   =      5266.4152  ANGLE   =     19567.9361  DIHED      =     12616.6475
 1-4 NB =      4812.1115  1-4 EEL =    -80329.5412  VDWAALS    =     17951.9000
 EELEC  =   -292015.1313  EHBOND  =         0.0000  RESTRAINT  =       281.5148
 EAMBER (non-restraint)  =   -312129.6623
 EKCMT  =     23005.3478  VIRIAL  =     25307.5440  VOLUME     =   1083373.8272
                                                    SURFTEN    =       174.5567
                                                    Density    =         1.0161
 ------------------------------------------------------------------------------


 NSTEP =   179000   TIME(PS) =    1733.000  TEMP(K) =   308.48  PRESS =   -98.8
 Etot   =   -239415.6849  EKtot   =     72401.6875  EPtot      =   -311817.3724
 BOND   =      5226.4500  ANGLE   =     19590.9738  DIHED      =     12655.5395
 1-4 NB =      4794.3332  1-4 EEL =    -80280.4783  VDWAALS    =     18064.2140
 EELEC  =   -292155.3724  EHBOND  =         0.0000  RESTRAINT  =       286.9680
 EAMBER (non-restraint)  =   -312104.3404
 EKCMT  =     22841.6400  VIRIAL  =     25153.7137  VOLUME     =   1083771.9333
                                                    SURFTEN    =      -127.6874
                                                    Density    =         1.0157
 ------------------------------------------------------------------------------


 NSTEP =   180000   TIME(PS) =    1735.000  TEMP(K) =   308.00  PRESS =    43.6
 Etot   =   -239352.4766  EKtot   =     72290.2891  EPtot      =   -311642.7656
 BOND   =      5269.8641  ANGLE   =     19625.2821  DIHED      =     12554.4022
 1-4 NB =      4735.6392  1-4 EEL =    -80277.0275  VDWAALS    =     18380.4035
 EELEC  =   -292223.5209  EHBOND  =         0.0000  RESTRAINT  =       292.1915
 EAMBER (non-restraint)  =   -311934.9572
 EKCMT  =     22602.1300  VIRIAL  =     21583.5807  VOLUME     =   1082537.0874
                                                    SURFTEN    =        27.1186
                                                    Density    =         1.0169
 ------------------------------------------------------------------------------


 NSTEP =   181000   TIME(PS) =    1737.000  TEMP(K) =   310.16  PRESS =   -46.6
 Etot   =   -238952.5825  EKtot   =     72797.4531  EPtot      =   -311750.0356
 BOND   =      5185.4678  ANGLE   =     19693.6203  DIHED      =     12615.7362
 1-4 NB =      4757.8307  1-4 EEL =    -80215.1578  VDWAALS    =     17886.1599
 EELEC  =   -291947.7267  EHBOND  =         0.0000  RESTRAINT  =       274.0340
 EAMBER (non-restraint)  =   -312024.0696
 EKCMT  =     22940.9854  VIRIAL  =     24028.5828  VOLUME     =   1082033.0842
                                                    SURFTEN    =        21.9197
                                                    Density    =         1.0174
 ------------------------------------------------------------------------------


 NSTEP =   182000   TIME(PS) =    1739.000  TEMP(K) =   309.32  PRESS =   -15.5
 Etot   =   -239246.7240  EKtot   =     72598.7266  EPtot      =   -311845.4505
 BOND   =      5154.5808  ANGLE   =     19618.5578  DIHED      =     12612.8652
 1-4 NB =      4825.3211  1-4 EEL =    -80210.4810  VDWAALS    =     18028.3168
 EELEC  =   -292158.3149  EHBOND  =         0.0000  RESTRAINT  =       283.7036
 EAMBER (non-restraint)  =   -312129.1542
 EKCMT  =     23043.1398  VIRIAL  =     23404.4424  VOLUME     =   1082662.7795
                                                    SURFTEN    =      -161.3761
                                                    Density    =         1.0168
 ------------------------------------------------------------------------------


 NSTEP =   183000   TIME(PS) =    1741.000  TEMP(K) =   310.07  PRESS =    35.9
 Etot   =   -238758.2069  EKtot   =     72775.6953  EPtot      =   -311533.9022
 BOND   =      5181.0926  ANGLE   =     19580.9940  DIHED      =     12594.1677
 1-4 NB =      4756.1698  1-4 EEL =    -80201.1589  VDWAALS    =     18159.2247
 EELEC  =   -291883.1412  EHBOND  =         0.0000  RESTRAINT  =       278.7491
 EAMBER (non-restraint)  =   -311812.6513
 EKCMT  =     22820.8443  VIRIAL  =     21982.3122  VOLUME     =   1083268.0154
                                                    SURFTEN    =       -31.7572
                                                    Density    =         1.0162
 ------------------------------------------------------------------------------


 NSTEP =   184000   TIME(PS) =    1743.000  TEMP(K) =   309.64  PRESS =   132.4
 Etot   =   -238930.9944  EKtot   =     72673.3594  EPtot      =   -311604.3538
 BOND   =      5203.2221  ANGLE   =     19371.7328  DIHED      =     12541.2179
 1-4 NB =      4752.4364  1-4 EEL =    -80266.3122  VDWAALS    =     18319.3397
 EELEC  =   -291807.3853  EHBOND  =         0.0000  RESTRAINT  =       281.3948
 EAMBER (non-restraint)  =   -311885.7486
 EKCMT  =     22977.5420  VIRIAL  =     19883.6379  VOLUME     =   1082206.0645
                                                    SURFTEN    =       126.3089
                                                    Density    =         1.0172
 ------------------------------------------------------------------------------


 NSTEP =   185000   TIME(PS) =    1745.000  TEMP(K) =   309.44  PRESS =    43.3
 Etot   =   -239405.8575  EKtot   =     72628.2812  EPtot      =   -312034.1388
 BOND   =      5201.2777  ANGLE   =     19617.1319  DIHED      =     12627.6073
 1-4 NB =      4771.7757  1-4 EEL =    -80348.0914  VDWAALS    =     18157.4349
 EELEC  =   -292345.4224  EHBOND  =         0.0000  RESTRAINT  =       284.1475
 EAMBER (non-restraint)  =   -312318.2863
 EKCMT  =     22972.9652  VIRIAL  =     21960.6077  VOLUME     =   1082202.7575
                                                    SURFTEN    =       -61.0570
                                                    Density    =         1.0172
 ------------------------------------------------------------------------------


 NSTEP =   186000   TIME(PS) =    1747.000  TEMP(K) =   310.82  PRESS =    24.2
 Etot   =   -239146.3017  EKtot   =     72951.6172  EPtot      =   -312097.9189
 BOND   =      5176.7497  ANGLE   =     19630.7099  DIHED      =     12599.2582
 1-4 NB =      4810.9863  1-4 EEL =    -80301.0744  VDWAALS    =     18102.7702
 EELEC  =   -292390.4478  EHBOND  =         0.0000  RESTRAINT  =       273.1291
 EAMBER (non-restraint)  =   -312371.0480
 EKCMT  =     23139.4461  VIRIAL  =     22572.5429  VOLUME     =   1083099.0370
                                                    SURFTEN    =       -48.0260
                                                    Density    =         1.0164
 ------------------------------------------------------------------------------


 NSTEP =   187000   TIME(PS) =    1749.000  TEMP(K) =   308.39  PRESS =   105.9
 Etot   =   -239002.2644  EKtot   =     72381.8281  EPtot      =   -311384.0925
 BOND   =      5206.3560  ANGLE   =     19497.9452  DIHED      =     12558.2908
 1-4 NB =      4763.9214  1-4 EEL =    -80378.5440  VDWAALS    =     18396.9242
 EELEC  =   -291704.2807  EHBOND  =         0.0000  RESTRAINT  =       275.2947
 EAMBER (non-restraint)  =   -311659.3872
 EKCMT  =     22692.1723  VIRIAL  =     20217.6044  VOLUME     =   1082691.3566
                                                    SURFTEN    =       -29.1946
                                                    Density    =         1.0167
 ------------------------------------------------------------------------------


 NSTEP =   188000   TIME(PS) =    1751.000  TEMP(K) =   308.91  PRESS =   139.5
 Etot   =   -238901.6897  EKtot   =     72503.9922  EPtot      =   -311405.6819
 BOND   =      5221.4464  ANGLE   =     19568.5761  DIHED      =     12609.8296
 1-4 NB =      4774.3012  1-4 EEL =    -80266.7192  VDWAALS    =     18495.0990
 EELEC  =   -292074.3991  EHBOND  =         0.0000  RESTRAINT  =       266.1841
 EAMBER (non-restraint)  =   -311671.8660
 EKCMT  =     22970.5930  VIRIAL  =     19705.9329  VOLUME     =   1083899.1324
                                                    SURFTEN    =       -98.0476
                                                    Density    =         1.0156
 ------------------------------------------------------------------------------


 NSTEP =   189000   TIME(PS) =    1753.000  TEMP(K) =   311.09  PRESS =    42.4
 Etot   =   -238412.2483  EKtot   =     73014.0625  EPtot      =   -311426.3108
 BOND   =      5212.4071  ANGLE   =     19485.4312  DIHED      =     12664.4162
 1-4 NB =      4828.1722  1-4 EEL =    -80303.5469  VDWAALS    =     17989.7352
 EELEC  =   -291572.3622  EHBOND  =         0.0000  RESTRAINT  =       269.4364
 EAMBER (non-restraint)  =   -311695.7473
 EKCMT  =     22895.0594  VIRIAL  =     21903.2362  VOLUME     =   1082946.1631
                                                    SURFTEN    =        50.7686
                                                    Density    =         1.0165
 ------------------------------------------------------------------------------


 NSTEP =   190000   TIME(PS) =    1755.000  TEMP(K) =   310.47  PRESS =   -18.2
 Etot   =   -238415.3153  EKtot   =     72870.2344  EPtot      =   -311285.5497
 BOND   =      5179.2624  ANGLE   =     19744.8796  DIHED      =     12683.2474
 1-4 NB =      4797.7771  1-4 EEL =    -80223.5263  VDWAALS    =     18140.0439
 EELEC  =   -291881.8428  EHBOND  =         0.0000  RESTRAINT  =       274.6089
 EAMBER (non-restraint)  =   -311560.1586
 EKCMT  =     22714.9114  VIRIAL  =     23141.9455  VOLUME     =   1084361.0221
                                                    SURFTEN    =        -0.1008
                                                    Density    =         1.0152
 ------------------------------------------------------------------------------


 NSTEP =   191000   TIME(PS) =    1757.000  TEMP(K) =   310.18  PRESS =    23.1
 Etot   =   -238461.7632  EKtot   =     72800.4766  EPtot      =   -311262.2398
 BOND   =      5120.6334  ANGLE   =     19506.8335  DIHED      =     12681.6084
 1-4 NB =      4804.9093  1-4 EEL =    -80272.8615  VDWAALS    =     18074.9879
 EELEC  =   -291455.8770  EHBOND  =         0.0000  RESTRAINT  =       277.5262
 EAMBER (non-restraint)  =   -311539.7660
 EKCMT  =     22957.9653  VIRIAL  =     22417.5002  VOLUME     =   1083996.8701
                                                    SURFTEN    =       -84.9899
                                                    Density    =         1.0155
 ------------------------------------------------------------------------------


 NSTEP =   192000   TIME(PS) =    1759.000  TEMP(K) =   308.52  PRESS =    20.5
 Etot   =   -239661.3155  EKtot   =     72411.2734  EPtot      =   -312072.5889
 BOND   =      5234.5983  ANGLE   =     19478.9725  DIHED      =     12586.5398
 1-4 NB =      4742.2388  1-4 EEL =    -80187.3263  VDWAALS    =     18118.1346
 EELEC  =   -292332.4414  EHBOND  =         0.0000  RESTRAINT  =       286.6947
 EAMBER (non-restraint)  =   -312359.2836
 EKCMT  =     22700.8166  VIRIAL  =     22221.4823  VOLUME     =   1082210.4872
                                                    SURFTEN    =       -44.2421
                                                    Density    =         1.0172
 ------------------------------------------------------------------------------


 NSTEP =   193000   TIME(PS) =    1761.000  TEMP(K) =   310.08  PRESS =   110.5
 Etot   =   -239532.0163  EKtot   =     72776.7188  EPtot      =   -312308.7350
 BOND   =      5203.2587  ANGLE   =     19366.6932  DIHED      =     12560.3138
 1-4 NB =      4738.2235  1-4 EEL =    -80248.4081  VDWAALS    =     18470.5373
 EELEC  =   -292684.4753  EHBOND  =         0.0000  RESTRAINT  =       285.1219
 EAMBER (non-restraint)  =   -312593.8569
 EKCMT  =     22977.2984  VIRIAL  =     20391.0104  VOLUME     =   1083712.0050
                                                    SURFTEN    =       -56.4151
                                                    Density    =         1.0158
 ------------------------------------------------------------------------------


 NSTEP =   194000   TIME(PS) =    1763.000  TEMP(K) =   308.47  PRESS =    16.6
 Etot   =   -239031.2758  EKtot   =     72399.9062  EPtot      =   -311431.1820
 BOND   =      5350.4962  ANGLE   =     19676.0632  DIHED      =     12633.0534
 1-4 NB =      4813.3813  1-4 EEL =    -80230.9045  VDWAALS    =     18291.8817
 EELEC  =   -292236.3209  EHBOND  =         0.0000  RESTRAINT  =       271.1675
 EAMBER (non-restraint)  =   -311702.3495
 EKCMT  =     22798.6547  VIRIAL  =     22409.6393  VOLUME     =   1083657.2435
                                                    SURFTEN    =        95.0919
                                                    Density    =         1.0158
 ------------------------------------------------------------------------------


 NSTEP =   195000   TIME(PS) =    1765.000  TEMP(K) =   309.28  PRESS =    62.8
 Etot   =   -239023.3473  EKtot   =     72589.4219  EPtot      =   -311612.7691
 BOND   =      5204.1974  ANGLE   =     19634.0570  DIHED      =     12589.2513
 1-4 NB =      4754.2701  1-4 EEL =    -80138.3655  VDWAALS    =     18360.3630
 EELEC  =   -292300.9859  EHBOND  =         0.0000  RESTRAINT  =       284.4435
 EAMBER (non-restraint)  =   -311897.2126
 EKCMT  =     22989.9617  VIRIAL  =     21520.3393  VOLUME     =   1083293.9251
                                                    SURFTEN    =        42.9182
                                                    Density    =         1.0162
 ------------------------------------------------------------------------------


 NSTEP =   196000   TIME(PS) =    1767.000  TEMP(K) =   308.87  PRESS =    34.9
 Etot   =   -239249.0412  EKtot   =     72493.8359  EPtot      =   -311742.8771
 BOND   =      5205.6564  ANGLE   =     19469.7192  DIHED      =     12539.4671
 1-4 NB =      4796.4152  1-4 EEL =    -80283.6452  VDWAALS    =     18155.3889
 EELEC  =   -291906.7927  EHBOND  =         0.0000  RESTRAINT  =       280.9139
 EAMBER (non-restraint)  =   -312023.7910
 EKCMT  =     22774.2471  VIRIAL  =     21958.7502  VOLUME     =   1083007.0580
                                                    SURFTEN    =       -24.6839
                                                    Density    =         1.0165
 ------------------------------------------------------------------------------


 NSTEP =   197000   TIME(PS) =    1769.000  TEMP(K) =   309.17  PRESS =     3.5
 Etot   =   -239379.2288  EKtot   =     72563.2578  EPtot      =   -311942.4866
 BOND   =      5269.4232  ANGLE   =     19270.3498  DIHED      =     12637.9413
 1-4 NB =      4768.6548  1-4 EEL =    -80269.9042  VDWAALS    =     18343.9189
 EELEC  =   -292251.3258  EHBOND  =         0.0000  RESTRAINT  =       288.4554
 EAMBER (non-restraint)  =   -312230.9419
 EKCMT  =     22775.5319  VIRIAL  =     22693.1975  VOLUME     =   1082771.3420
                                                    SURFTEN    =      -125.8290
                                                    Density    =         1.0167
 ------------------------------------------------------------------------------


 NSTEP =   198000   TIME(PS) =    1771.000  TEMP(K) =   309.61  PRESS =    34.8
 Etot   =   -238580.8444  EKtot   =     72667.5781  EPtot      =   -311248.4225
 BOND   =      5233.8777  ANGLE   =     19606.8084  DIHED      =     12529.5476
 1-4 NB =      4758.1863  1-4 EEL =    -80322.9755  VDWAALS    =     18099.0040
 EELEC  =   -291445.5645  EHBOND  =         0.0000  RESTRAINT  =       292.6936
 EAMBER (non-restraint)  =   -311541.1161
 EKCMT  =     22916.6934  VIRIAL  =     22103.9501  VOLUME     =   1083107.4218
                                                    SURFTEN    =        26.0720
                                                    Density    =         1.0164
 ------------------------------------------------------------------------------


 NSTEP =   199000   TIME(PS) =    1773.000  TEMP(K) =   311.64  PRESS =   -32.7
 Etot   =   -238616.2050  EKtot   =     73143.4766  EPtot      =   -311759.6815
 BOND   =      5287.9748  ANGLE   =     19500.6379  DIHED      =     12567.4032
 1-4 NB =      4761.9814  1-4 EEL =    -80393.3697  VDWAALS    =     18179.0833
 EELEC  =   -291948.5575  EHBOND  =         0.0000  RESTRAINT  =       285.1652
 EAMBER (non-restraint)  =   -312044.8467
 EKCMT  =     23006.0254  VIRIAL  =     23770.0137  VOLUME     =   1083629.6672
                                                    SURFTEN    =      -104.3036
                                                    Density    =         1.0159
 ------------------------------------------------------------------------------


 NSTEP =   200000   TIME(PS) =    1775.000  TEMP(K) =   309.26  PRESS =   -10.3
 Etot   =   -238877.4312  EKtot   =     72584.7812  EPtot      =   -311462.2125
 BOND   =      5316.1183  ANGLE   =     19617.6203  DIHED      =     12675.9011
 1-4 NB =      4769.9957  1-4 EEL =    -80388.1062  VDWAALS    =     18403.7363
 EELEC  =   -292127.3577  EHBOND  =         0.0000  RESTRAINT  =       269.8797
 EAMBER (non-restraint)  =   -311732.0922
 EKCMT  =     22932.7397  VIRIAL  =     23173.8751  VOLUME     =   1083604.2527
                                                    SURFTEN    =       -77.7817
                                                    Density    =         1.0159
 ------------------------------------------------------------------------------


 NSTEP =   201000   TIME(PS) =    1777.000  TEMP(K) =   309.81  PRESS =   -59.5
 Etot   =   -239537.6574  EKtot   =     72713.3984  EPtot      =   -312251.0558
 BOND   =      5062.1642  ANGLE   =     19625.5016  DIHED      =     12567.9965
 1-4 NB =      4765.8142  1-4 EEL =    -80318.9327  VDWAALS    =     18142.7336
 EELEC  =   -292373.7878  EHBOND  =         0.0000  RESTRAINT  =       277.4546
 EAMBER (non-restraint)  =   -312528.5104
 EKCMT  =     23035.5651  VIRIAL  =     24426.6154  VOLUME     =   1082703.8331
                                                    SURFTEN    =       -60.0904
                                                    Density    =         1.0167
 ------------------------------------------------------------------------------


 NSTEP =   202000   TIME(PS) =    1779.000  TEMP(K) =   308.19  PRESS =   -31.1
 Etot   =   -239282.3583  EKtot   =     72333.2578  EPtot      =   -311615.6161
 BOND   =      5270.7790  ANGLE   =     19397.4537  DIHED      =     12565.4703
 1-4 NB =      4763.2079  1-4 EEL =    -80234.2544  VDWAALS    =     17983.4829
 EELEC  =   -291637.2514  EHBOND  =         0.0000  RESTRAINT  =       275.4959
 EAMBER (non-restraint)  =   -311891.1120
 EKCMT  =     22661.8716  VIRIAL  =     23388.9691  VOLUME     =   1083232.5267
                                                    SURFTEN    =        43.9376
                                                    Density    =         1.0162
 ------------------------------------------------------------------------------


 NSTEP =   203000   TIME(PS) =    1781.000  TEMP(K) =   310.84  PRESS =   -59.2
 Etot   =   -239403.1135  EKtot   =     72955.0312  EPtot      =   -312358.1447
 BOND   =      5137.9326  ANGLE   =     19461.5470  DIHED      =     12550.7217
 1-4 NB =      4803.7677  1-4 EEL =    -80283.6534  VDWAALS    =     18090.6488
 EELEC  =   -292385.5404  EHBOND  =         0.0000  RESTRAINT  =       266.4311
 EAMBER (non-restraint)  =   -312624.5758
 EKCMT  =     23079.5364  VIRIAL  =     24463.8350  VOLUME     =   1083028.5725
                                                    SURFTEN    =        26.4853
                                                    Density    =         1.0164
 ------------------------------------------------------------------------------


 NSTEP =   204000   TIME(PS) =    1783.000  TEMP(K) =   309.26  PRESS =   -58.5
 Etot   =   -239148.7602  EKtot   =     72586.1562  EPtot      =   -311734.9164
 BOND   =      5250.5082  ANGLE   =     19473.0957  DIHED      =     12586.5085
 1-4 NB =      4764.4690  1-4 EEL =    -80224.2036  VDWAALS    =     18173.1353
 EELEC  =   -292026.6952  EHBOND  =         0.0000  RESTRAINT  =       268.2657
 EAMBER (non-restraint)  =   -312003.1821
 EKCMT  =     22940.3477  VIRIAL  =     24306.5388  VOLUME     =   1082266.9978
                                                    SURFTEN    =        -9.1830
                                                    Density    =         1.0171
 ------------------------------------------------------------------------------


 NSTEP =   205000   TIME(PS) =    1785.000  TEMP(K) =   310.00  PRESS =  -118.0
 Etot   =   -238772.3013  EKtot   =     72758.8125  EPtot      =   -311531.1138
 BOND   =      5242.3409  ANGLE   =     19423.7664  DIHED      =     12620.1553
 1-4 NB =      4791.9123  1-4 EEL =    -80325.5705  VDWAALS    =     17689.9066
 EELEC  =   -291254.6069  EHBOND  =         0.0000  RESTRAINT  =       280.9821
 EAMBER (non-restraint)  =   -311812.0959
 EKCMT  =     22933.4697  VIRIAL  =     25688.2025  VOLUME     =   1081169.3381
                                                    SURFTEN    =      -113.8571
                                                    Density    =         1.0182
 ------------------------------------------------------------------------------


 NSTEP =   206000   TIME(PS) =    1787.000  TEMP(K) =   311.11  PRESS =  -148.6
 Etot   =   -238639.2216  EKtot   =     73018.5234  EPtot      =   -311657.7451
 BOND   =      5204.0853  ANGLE   =     19734.6668  DIHED      =     12625.7933
 1-4 NB =      4780.8525  1-4 EEL =    -80307.6623  VDWAALS    =     17859.9978
 EELEC  =   -291832.6573  EHBOND  =         0.0000  RESTRAINT  =       277.1789
 EAMBER (non-restraint)  =   -311934.9239
 EKCMT  =     23008.4040  VIRIAL  =     26481.1275  VOLUME     =   1082513.0100
                                                    SURFTEN    =      -165.6909
                                                    Density    =         1.0169
 ------------------------------------------------------------------------------


 NSTEP =   207000   TIME(PS) =    1789.000  TEMP(K) =   310.69  PRESS =    63.9
 Etot   =   -238805.5734  EKtot   =     72920.6250  EPtot      =   -311726.1984
 BOND   =      5203.8858  ANGLE   =     19762.5856  DIHED      =     12643.0670
 1-4 NB =      4780.0117  1-4 EEL =    -80401.2452  VDWAALS    =     18080.7189
 EELEC  =   -292068.5692  EHBOND  =         0.0000  RESTRAINT  =       273.3471
 EAMBER (non-restraint)  =   -311999.5455
 EKCMT  =     22999.6013  VIRIAL  =     21507.1591  VOLUME     =   1082433.1105
                                                    SURFTEN    =       228.4544
                                                    Density    =         1.0170
 ------------------------------------------------------------------------------


 NSTEP =   208000   TIME(PS) =    1791.000  TEMP(K) =   310.63  PRESS =    22.0
 Etot   =   -239040.5731  EKtot   =     72906.0391  EPtot      =   -311946.6122
 BOND   =      5190.3429  ANGLE   =     19539.1556  DIHED      =     12579.8296
 1-4 NB =      4764.4863  1-4 EEL =    -80280.0818  VDWAALS    =     18383.5182
 EELEC  =   -292397.9425  EHBOND  =         0.0000  RESTRAINT  =       274.0794
 EAMBER (non-restraint)  =   -312220.6916
 EKCMT  =     23053.8571  VIRIAL  =     22538.5311  VOLUME     =   1083385.7419
                                                    SURFTEN    =      -113.6992
                                                    Density    =         1.0161
 ------------------------------------------------------------------------------


 NSTEP =   209000   TIME(PS) =    1793.000  TEMP(K) =   310.83  PRESS =   -48.3
 Etot   =   -238953.6205  EKtot   =     72953.6641  EPtot      =   -311907.2846
 BOND   =      5197.7646  ANGLE   =     19373.0705  DIHED      =     12613.3662
 1-4 NB =      4830.8613  1-4 EEL =    -80297.8505  VDWAALS    =     17957.4478
 EELEC  =   -291850.8055  EHBOND  =         0.0000  RESTRAINT  =       268.8609
 EAMBER (non-restraint)  =   -312176.1456
 EKCMT  =     22946.0897  VIRIAL  =     24076.7773  VOLUME     =   1083280.4323
                                                    SURFTEN    =        46.1320
                                                    Density    =         1.0162
 ------------------------------------------------------------------------------


 NSTEP =   210000   TIME(PS) =    1795.000  TEMP(K) =   309.11  PRESS =   -58.9
 Etot   =   -239405.2504  EKtot   =     72549.6641  EPtot      =   -311954.9144
 BOND   =      5180.1052  ANGLE   =     19461.4578  DIHED      =     12618.5139
 1-4 NB =      4800.4714  1-4 EEL =    -80237.0368  VDWAALS    =     17829.6959
 EELEC  =   -291872.1311  EHBOND  =         0.0000  RESTRAINT  =       264.0092
 EAMBER (non-restraint)  =   -312218.9236
 EKCMT  =     22949.8428  VIRIAL  =     24327.9915  VOLUME     =   1082960.0470
                                                    SURFTEN    =       174.3875
                                                    Density    =         1.0165
 ------------------------------------------------------------------------------


 NSTEP =   211000   TIME(PS) =    1797.000  TEMP(K) =   310.06  PRESS =   111.3
 Etot   =   -239203.5754  EKtot   =     72773.1484  EPtot      =   -311976.7238
 BOND   =      5167.3504  ANGLE   =     19533.3628  DIHED      =     12606.4105
 1-4 NB =      4698.0043  1-4 EEL =    -80162.9400  VDWAALS    =     18432.1255
 EELEC  =   -292531.1292  EHBOND  =         0.0000  RESTRAINT  =       280.0918
 EAMBER (non-restraint)  =   -312256.8157
 EKCMT  =     23035.7571  VIRIAL  =     20433.9621  VOLUME     =   1082305.3325
                                                    SURFTEN    =       -27.4740
                                                    Density    =         1.0171
 ------------------------------------------------------------------------------


 NSTEP =   212000   TIME(PS) =    1799.000  TEMP(K) =   310.24  PRESS =    -6.8
 Etot   =   -239472.5546  EKtot   =     72815.5156  EPtot      =   -312288.0702
 BOND   =      5101.7184  ANGLE   =     19390.5729  DIHED      =     12579.0628
 1-4 NB =      4809.8657  1-4 EEL =    -80254.8874  VDWAALS    =     18193.7504
 EELEC  =   -292384.1519  EHBOND  =         0.0000  RESTRAINT  =       275.9989
 EAMBER (non-restraint)  =   -312564.0691
 EKCMT  =     23019.3592  VIRIAL  =     23179.0596  VOLUME     =   1082706.5182
                                                    SURFTEN    =        77.1254
                                                    Density    =         1.0167
 ------------------------------------------------------------------------------


 NSTEP =   213000   TIME(PS) =    1801.000  TEMP(K) =   309.67  PRESS =    68.1
 Etot   =   -239093.7625  EKtot   =     72681.3047  EPtot      =   -311775.0672
 BOND   =      5215.8939  ANGLE   =     19466.4177  DIHED      =     12619.3138
 1-4 NB =      4776.0662  1-4 EEL =    -80207.5177  VDWAALS    =     18179.9075
 EELEC  =   -292109.0769  EHBOND  =         0.0000  RESTRAINT  =       283.9283
 EAMBER (non-restraint)  =   -312058.9955
 EKCMT  =     22812.1452  VIRIAL  =     21221.0837  VOLUME     =   1082603.7728
                                                    SURFTEN    =       -81.9010
                                                    Density    =         1.0168
 ------------------------------------------------------------------------------


 NSTEP =   214000   TIME(PS) =    1803.000  TEMP(K) =   309.08  PRESS =   -80.1
 Etot   =   -239114.3272  EKtot   =     72542.3828  EPtot      =   -311656.7100
 BOND   =      5166.0617  ANGLE   =     19534.5245  DIHED      =     12684.0582
 1-4 NB =      4786.2937  1-4 EEL =    -80326.0648  VDWAALS    =     17834.1667
 EELEC  =   -291605.2210  EHBOND  =         0.0000  RESTRAINT  =       269.4710
 EAMBER (non-restraint)  =   -311926.1809
 EKCMT  =     22977.7261  VIRIAL  =     24850.4402  VOLUME     =   1083066.6038
                                                    SURFTEN    =       114.7072
                                                    Density    =         1.0164
 ------------------------------------------------------------------------------


 NSTEP =   215000   TIME(PS) =    1805.000  TEMP(K) =   310.59  PRESS =   -93.3
 Etot   =   -238906.2715  EKtot   =     72897.3281  EPtot      =   -311803.5996
 BOND   =      5139.5074  ANGLE   =     19556.8947  DIHED      =     12703.7148
 1-4 NB =      4792.6420  1-4 EEL =    -80291.6702  VDWAALS    =     18044.1656
 EELEC  =   -292003.3500  EHBOND  =         0.0000  RESTRAINT  =       254.4961
 EAMBER (non-restraint)  =   -312058.0957
 EKCMT  =     22939.0470  VIRIAL  =     25121.1306  VOLUME     =   1083248.5904
                                                    SURFTEN    =       -58.0534
                                                    Density    =         1.0162
 ------------------------------------------------------------------------------


 NSTEP =   216000   TIME(PS) =    1807.000  TEMP(K) =   308.98  PRESS =  -121.8
 Etot   =   -239402.9770  EKtot   =     72520.5312  EPtot      =   -311923.5082
 BOND   =      5325.6197  ANGLE   =     19533.8443  DIHED      =     12612.7433
 1-4 NB =      4754.7473  1-4 EEL =    -80371.3294  VDWAALS    =     17868.5449
 EELEC  =   -291907.5539  EHBOND  =         0.0000  RESTRAINT  =       259.8757
 EAMBER (non-restraint)  =   -312183.3839
 EKCMT  =     22723.6907  VIRIAL  =     25573.8032  VOLUME     =   1083468.6215
                                                    SURFTEN    =      -135.1182
                                                    Density    =         1.0160
 ------------------------------------------------------------------------------


 NSTEP =   217000   TIME(PS) =    1809.000  TEMP(K) =   309.97  PRESS =  -113.2
 Etot   =   -239050.0065  EKtot   =     72752.8594  EPtot      =   -311802.8659
 BOND   =      5316.1595  ANGLE   =     19575.1350  DIHED      =     12599.8029
 1-4 NB =      4759.1502  1-4 EEL =    -80294.4301  VDWAALS    =     17512.8976
 EELEC  =   -291539.6968  EHBOND  =         0.0000  RESTRAINT  =       268.1159
 EAMBER (non-restraint)  =   -312070.9817
 EKCMT  =     23006.7913  VIRIAL  =     25652.0908  VOLUME     =   1082440.0628
                                                    SURFTEN    =      -120.2064
                                                    Density    =         1.0170
 ------------------------------------------------------------------------------


 NSTEP =   218000   TIME(PS) =    1811.000  TEMP(K) =   308.71  PRESS =    17.2
 Etot   =   -239505.6433  EKtot   =     72455.1094  EPtot      =   -311960.7527
 BOND   =      5201.6773  ANGLE   =     19565.0559  DIHED      =     12510.0087
 1-4 NB =      4742.8227  1-4 EEL =    -80210.0625  VDWAALS    =     18262.7987
 EELEC  =   -292291.7774  EHBOND  =         0.0000  RESTRAINT  =       258.7240
 EAMBER (non-restraint)  =   -312219.4767
 EKCMT  =     22779.6422  VIRIAL  =     22377.4878  VOLUME     =   1083267.5689
                                                    SURFTEN    =         8.0935
                                                    Density    =         1.0162
 ------------------------------------------------------------------------------


 NSTEP =   219000   TIME(PS) =    1813.000  TEMP(K) =   309.45  PRESS =     4.7
 Etot   =   -239081.1482  EKtot   =     72630.9453  EPtot      =   -311712.0935
 BOND   =      5236.1965  ANGLE   =     19650.0453  DIHED      =     12606.4867
 1-4 NB =      4769.6773  1-4 EEL =    -80235.2127  VDWAALS    =     18158.9273
 EELEC  =   -292165.9277  EHBOND  =         0.0000  RESTRAINT  =       267.7138
 EAMBER (non-restraint)  =   -311979.8073
 EKCMT  =     22925.7784  VIRIAL  =     22815.7679  VOLUME     =   1081325.2755
                                                    SURFTEN    =        -0.8880
                                                    Density    =         1.0180
 ------------------------------------------------------------------------------


 NSTEP =   220000   TIME(PS) =    1815.000  TEMP(K) =   308.82  PRESS =   -13.8
 Etot   =   -239348.5123  EKtot   =     72481.1094  EPtot      =   -311829.6217
 BOND   =      5347.6845  ANGLE   =     19613.4797  DIHED      =     12630.6201
 1-4 NB =      4768.4131  1-4 EEL =    -80374.6457  VDWAALS    =     18278.4694
 EELEC  =   -292366.6092  EHBOND  =         0.0000  RESTRAINT  =       272.9664
 EAMBER (non-restraint)  =   -312102.5881
 EKCMT  =     22872.7638  VIRIAL  =     23195.3193  VOLUME     =   1082213.9772
                                                    SURFTEN    =        10.8577
                                                    Density    =         1.0172
 ------------------------------------------------------------------------------


 NSTEP =   221000   TIME(PS) =    1817.000  TEMP(K) =   310.61  PRESS =     5.9
 Etot   =   -238708.4229  EKtot   =     72901.4297  EPtot      =   -311609.8525
 BOND   =      5179.6370  ANGLE   =     19607.1267  DIHED      =     12639.6722
 1-4 NB =      4785.5168  1-4 EEL =    -80291.1931  VDWAALS    =     18403.0120
 EELEC  =   -292197.8137  EHBOND  =         0.0000  RESTRAINT  =       264.1894
 EAMBER (non-restraint)  =   -311874.0420
 EKCMT  =     22876.5391  VIRIAL  =     22739.4110  VOLUME     =   1083765.0683
                                                    SURFTEN    =       -57.6112
                                                    Density    =         1.0157
 ------------------------------------------------------------------------------


 NSTEP =   222000   TIME(PS) =    1819.000  TEMP(K) =   309.94  PRESS =   -40.9
 Etot   =   -238919.1835  EKtot   =     72745.0547  EPtot      =   -311664.2382
 BOND   =      5037.9020  ANGLE   =     19502.0713  DIHED      =     12673.9128
 1-4 NB =      4780.3599  1-4 EEL =    -80267.0210  VDWAALS    =     18040.1748
 EELEC  =   -291701.9280  EHBOND  =         0.0000  RESTRAINT  =       270.2900
 EAMBER (non-restraint)  =   -311934.5282
 EKCMT  =     23105.4021  VIRIAL  =     24062.9673  VOLUME     =   1083888.2970
                                                    SURFTEN    =        34.2634
                                                    Density    =         1.0156
 ------------------------------------------------------------------------------


 NSTEP =   223000   TIME(PS) =    1821.000  TEMP(K) =   310.32  PRESS =   215.2
 Etot   =   -238750.0672  EKtot   =     72833.1172  EPtot      =   -311583.1844
 BOND   =      5163.9568  ANGLE   =     19625.7631  DIHED      =     12626.1613
 1-4 NB =      4765.2465  1-4 EEL =    -80303.9622  VDWAALS    =     18502.1311
 EELEC  =   -292238.1583  EHBOND  =         0.0000  RESTRAINT  =       275.6774
 EAMBER (non-restraint)  =   -311858.8617
 EKCMT  =     22949.0779  VIRIAL  =     17906.6107  VOLUME     =   1085004.4311
                                                    SURFTEN    =       189.8881
                                                    Density    =         1.0146
 ------------------------------------------------------------------------------


 NSTEP =   224000   TIME(PS) =    1823.000  TEMP(K) =   308.47  PRESS =     4.7
 Etot   =   -239688.5226  EKtot   =     72399.3828  EPtot      =   -312087.9055
 BOND   =      5200.9112  ANGLE   =     19619.1882  DIHED      =     12605.4192
 1-4 NB =      4736.0895  1-4 EEL =    -80293.1300  VDWAALS    =     17745.5731
 EELEC  =   -291979.1080  EHBOND  =         0.0000  RESTRAINT  =       277.1514
 EAMBER (non-restraint)  =   -312365.0568
 EKCMT  =     22759.6931  VIRIAL  =     22649.3458  VOLUME     =   1081723.6373
                                                    SURFTEN    =        23.8546
                                                    Density    =         1.0177
 ------------------------------------------------------------------------------


 NSTEP =   225000   TIME(PS) =    1825.000  TEMP(K) =   309.86  PRESS =    -4.8
 Etot   =   -238868.1458  EKtot   =     72726.3125  EPtot      =   -311594.4583
 BOND   =      5334.2075  ANGLE   =     19486.4031  DIHED      =     12627.7860
 1-4 NB =      4770.3864  1-4 EEL =    -80306.4459  VDWAALS    =     17872.9922
 EELEC  =   -291643.7381  EHBOND  =         0.0000  RESTRAINT  =       263.9503
 EAMBER (non-restraint)  =   -311858.4086
 EKCMT  =     22983.0566  VIRIAL  =     23096.1737  VOLUME     =   1081970.7053
                                                    SURFTEN    =       -10.7295
                                                    Density    =         1.0174
 ------------------------------------------------------------------------------


 NSTEP =   226000   TIME(PS) =    1827.000  TEMP(K) =   312.15  PRESS =   -15.8
 Etot   =   -238805.9298  EKtot   =     73264.0703  EPtot      =   -312070.0001
 BOND   =      5284.0525  ANGLE   =     19526.1668  DIHED      =     12626.7582
 1-4 NB =      4814.1704  1-4 EEL =    -80208.3772  VDWAALS    =     18294.9723
 EELEC  =   -292666.4040  EHBOND  =         0.0000  RESTRAINT  =       258.6609
 EAMBER (non-restraint)  =   -312328.6610
 EKCMT  =     22864.1521  VIRIAL  =     23232.2417  VOLUME     =   1081386.0238
                                                    SURFTEN    =       -73.9030
                                                    Density    =         1.0180
 ------------------------------------------------------------------------------


 NSTEP =   227000   TIME(PS) =    1829.000  TEMP(K) =   310.90  PRESS =    41.5
 Etot   =   -237998.1522  EKtot   =     72970.1328  EPtot      =   -310968.2851
 BOND   =      5333.2154  ANGLE   =     19715.5147  DIHED      =     12581.6666
 1-4 NB =      4809.2517  1-4 EEL =    -80372.9709  VDWAALS    =     18283.9378
 EELEC  =   -291603.6025  EHBOND  =         0.0000  RESTRAINT  =       284.7021
 EAMBER (non-restraint)  =   -311252.9872
 EKCMT  =     22801.3994  VIRIAL  =     21830.1507  VOLUME     =   1083921.2112
                                                    SURFTEN    =       -30.0566
                                                    Density    =         1.0156
 ------------------------------------------------------------------------------


 NSTEP =   228000   TIME(PS) =    1831.000  TEMP(K) =   310.82  PRESS =    66.3
 Etot   =   -238139.4184  EKtot   =     72951.2734  EPtot      =   -311090.6918
 BOND   =      5223.1801  ANGLE   =     19610.1737  DIHED      =     12644.6439
 1-4 NB =      4778.8813  1-4 EEL =    -80232.6109  VDWAALS    =     18049.7174
 EELEC  =   -291444.1809  EHBOND  =         0.0000  RESTRAINT  =       279.5036
 EAMBER (non-restraint)  =   -311370.1955
 EKCMT  =     22982.3644  VIRIAL  =     21430.7193  VOLUME     =   1084007.2398
                                                    SURFTEN    =        87.4119
                                                    Density    =         1.0155
 ------------------------------------------------------------------------------


 NSTEP =   229000   TIME(PS) =    1833.000  TEMP(K) =   310.57  PRESS =   -37.3
 Etot   =   -238663.8979  EKtot   =     72892.2188  EPtot      =   -311556.1167
 BOND   =      5200.5430  ANGLE   =     19553.8100  DIHED      =     12595.4894
 1-4 NB =      4788.3005  1-4 EEL =    -80352.7342  VDWAALS    =     18041.5886
 EELEC  =   -291661.4201  EHBOND  =         0.0000  RESTRAINT  =       278.3061
 EAMBER (non-restraint)  =   -311834.4228
 EKCMT  =     22970.6240  VIRIAL  =     23844.4977  VOLUME     =   1084411.5893
                                                    SURFTEN    =        16.1693
                                                    Density    =         1.0151
 ------------------------------------------------------------------------------


 NSTEP =   230000   TIME(PS) =    1835.000  TEMP(K) =   310.99  PRESS =  -124.6
 Etot   =   -238690.1155  EKtot   =     72990.1250  EPtot      =   -311680.2405
 BOND   =      5218.6189  ANGLE   =     19620.8400  DIHED      =     12575.6099
 1-4 NB =      4760.4613  1-4 EEL =    -80345.1572  VDWAALS    =     17830.2090
 EELEC  =   -291611.0544  EHBOND  =         0.0000  RESTRAINT  =       270.2320
 EAMBER (non-restraint)  =   -311950.4725
 EKCMT  =     23047.2826  VIRIAL  =     25958.0967  VOLUME     =   1081892.3539
                                                    SURFTEN    =       -39.5765
                                                    Density    =         1.0175
 ------------------------------------------------------------------------------


 NSTEP =   231000   TIME(PS) =    1837.000  TEMP(K) =   310.34  PRESS =   144.7
 Etot   =   -239321.0893  EKtot   =     72839.4688  EPtot      =   -312160.5581
 BOND   =      5097.5927  ANGLE   =     19623.0979  DIHED      =     12517.9748
 1-4 NB =      4731.6604  1-4 EEL =    -80475.1418  VDWAALS    =     18490.0497
 EELEC  =   -292402.3267  EHBOND  =         0.0000  RESTRAINT  =       256.5350
 EAMBER (non-restraint)  =   -312417.0931
 EKCMT  =     23013.5973  VIRIAL  =     19632.2131  VOLUME     =   1082024.2889
                                                    SURFTEN    =        74.1137
                                                    Density    =         1.0174
 ------------------------------------------------------------------------------


 NSTEP =   232000   TIME(PS) =    1839.000  TEMP(K) =   311.39  PRESS =   -41.9
 Etot   =   -239078.5747  EKtot   =     73085.2344  EPtot      =   -312163.8091
 BOND   =      5153.1970  ANGLE   =     19455.2433  DIHED      =     12575.2372
 1-4 NB =      4764.0713  1-4 EEL =    -80356.2644  VDWAALS    =     17867.8127
 EELEC  =   -291895.3165  EHBOND  =         0.0000  RESTRAINT  =       272.2103
 EAMBER (non-restraint)  =   -312436.0194
 EKCMT  =     22974.4783  VIRIAL  =     23953.2973  VOLUME     =   1082350.2465
                                                    SURFTEN    =       143.4569
                                                    Density    =         1.0171
 ------------------------------------------------------------------------------


 NSTEP =   233000   TIME(PS) =    1841.000  TEMP(K) =   310.44  PRESS =    -2.1
 Etot   =   -239181.1956  EKtot   =     72861.8750  EPtot      =   -312043.0706
 BOND   =      5163.4775  ANGLE   =     19805.7593  DIHED      =     12579.0006
 1-4 NB =      4784.5654  1-4 EEL =    -80354.6754  VDWAALS    =     18240.7812
 EELEC  =   -292549.5057  EHBOND  =         0.0000  RESTRAINT  =       287.5264
 EAMBER (non-restraint)  =   -312330.5971
 EKCMT  =     22920.0362  VIRIAL  =     22969.3566  VOLUME     =   1081874.5949
                                                    SURFTEN    =        40.9147
                                                    Density    =         1.0175
 ------------------------------------------------------------------------------


 NSTEP =   234000   TIME(PS) =    1843.000  TEMP(K) =   310.40  PRESS =    49.8
 Etot   =   -238615.0353  EKtot   =     72853.3672  EPtot      =   -311468.4025
 BOND   =      5263.6653  ANGLE   =     19824.2678  DIHED      =     12594.5467
 1-4 NB =      4783.0678  1-4 EEL =    -80316.7662  VDWAALS    =     18187.7553
 EELEC  =   -292084.2528  EHBOND  =         0.0000  RESTRAINT  =       279.3135
 EAMBER (non-restraint)  =   -311747.7161
 EKCMT  =     22850.0115  VIRIAL  =     21688.4110  VOLUME     =   1080284.6436
                                                    SURFTEN    =       110.5976
                                                    Density    =         1.0190
 ------------------------------------------------------------------------------


 NSTEP =   235000   TIME(PS) =    1845.000  TEMP(K) =   311.72  PRESS =    96.3
 Etot   =   -238967.5171  EKtot   =     73163.4219  EPtot      =   -312130.9389
 BOND   =      5288.4979  ANGLE   =     19398.7330  DIHED      =     12631.8936
 1-4 NB =      4747.8441  1-4 EEL =    -80332.3592  VDWAALS    =     18259.9044
 EELEC  =   -292386.6476  EHBOND  =         0.0000  RESTRAINT  =       261.1949
 EAMBER (non-restraint)  =   -312392.1339
 EKCMT  =     23068.7727  VIRIAL  =     20816.0865  VOLUME     =   1082910.4303
                                                    SURFTEN    =        50.8180
                                                    Density    =         1.0165
 ------------------------------------------------------------------------------


 NSTEP =   236000   TIME(PS) =    1847.000  TEMP(K) =   310.18  PRESS =   -71.3
 Etot   =   -239004.1335  EKtot   =     72802.1797  EPtot      =   -311806.3132
 BOND   =      5156.7796  ANGLE   =     19583.3400  DIHED      =     12560.8271
 1-4 NB =      4804.9659  1-4 EEL =    -80317.8923  VDWAALS    =     18066.6720
 EELEC  =   -291935.7757  EHBOND  =         0.0000  RESTRAINT  =       274.7702
 EAMBER (non-restraint)  =   -312081.0834
 EKCMT  =     22928.8741  VIRIAL  =     24593.6825  VOLUME     =   1081891.0836
                                                    SURFTEN    =        76.2429
                                                    Density    =         1.0175
 ------------------------------------------------------------------------------


 NSTEP =   237000   TIME(PS) =    1849.000  TEMP(K) =   308.90  PRESS =    91.7
 Etot   =   -239044.6246  EKtot   =     72500.0781  EPtot      =   -311544.7027
 BOND   =      5213.6344  ANGLE   =     19540.2774  DIHED      =     12671.1979
 1-4 NB =      4804.3380  1-4 EEL =    -80181.1088  VDWAALS    =     17868.6283
 EELEC  =   -291742.3977  EHBOND  =         0.0000  RESTRAINT  =       280.7278
 EAMBER (non-restraint)  =   -311825.4305
 EKCMT  =     22957.4703  VIRIAL  =     20813.0619  VOLUME     =   1082718.8828
                                                    SURFTEN    =       142.7077
                                                    Density    =         1.0167
 ------------------------------------------------------------------------------


 NSTEP =   238000   TIME(PS) =    1851.000  TEMP(K) =   308.06  PRESS =    20.2
 Etot   =   -239630.8467  EKtot   =     72304.6719  EPtot      =   -311935.5186
 BOND   =      5253.4329  ANGLE   =     19627.7392  DIHED      =     12700.7802
 1-4 NB =      4763.7370  1-4 EEL =    -80350.1212  VDWAALS    =     17928.1355
 EELEC  =   -292122.8427  EHBOND  =         0.0000  RESTRAINT  =       263.6204
 EAMBER (non-restraint)  =   -312199.1390
 EKCMT  =     23009.9138  VIRIAL  =     22537.3050  VOLUME     =   1082792.7296
                                                    SURFTEN    =        61.8372
                                                    Density    =         1.0167
 ------------------------------------------------------------------------------


 NSTEP =   239000   TIME(PS) =    1853.000  TEMP(K) =   310.46  PRESS =    -7.4
 Etot   =   -239197.6348  EKtot   =     72866.3984  EPtot      =   -312064.0333
 BOND   =      5229.3902  ANGLE   =     19538.7069  DIHED      =     12627.6675
 1-4 NB =      4760.0956  1-4 EEL =    -80319.3753  VDWAALS    =     17923.1136
 EELEC  =   -292098.0385  EHBOND  =         0.0000  RESTRAINT  =       274.4068
 EAMBER (non-restraint)  =   -312338.4400
 EKCMT  =     22957.6388  VIRIAL  =     23130.7067  VOLUME     =   1082586.9057
                                                    SURFTEN    =        54.2654
                                                    Density    =         1.0168
 ------------------------------------------------------------------------------


 NSTEP =   240000   TIME(PS) =    1855.000  TEMP(K) =   308.39  PRESS =   133.7
 Etot   =   -239508.0821  EKtot   =     72382.1094  EPtot      =   -311890.1914
 BOND   =      5262.9299  ANGLE   =     19607.1492  DIHED      =     12617.5339
 1-4 NB =      4770.4414  1-4 EEL =    -80321.7021  VDWAALS    =     18634.3112
 EELEC  =   -292733.8340  EHBOND  =         0.0000  RESTRAINT  =       272.9791
 EAMBER (non-restraint)  =   -312163.1705
 EKCMT  =     22867.7084  VIRIAL  =     19741.7437  VOLUME     =   1082678.9992
                                                    SURFTEN    =       -42.1396
                                                    Density    =         1.0168
 ------------------------------------------------------------------------------


 NSTEP =   241000   TIME(PS) =    1857.000  TEMP(K) =   309.87  PRESS =    13.0
 Etot   =   -239023.7194  EKtot   =     72728.7656  EPtot      =   -311752.4850
 BOND   =      5187.5272  ANGLE   =     19681.9620  DIHED      =     12510.0923
 1-4 NB =      4809.1267  1-4 EEL =    -80326.9389  VDWAALS    =     17663.1608
 EELEC  =   -291541.6233  EHBOND  =         0.0000  RESTRAINT  =       264.2083
 EAMBER (non-restraint)  =   -312016.6933
 EKCMT  =     22866.0097  VIRIAL  =     22561.3558  VOLUME     =   1081842.2988
                                                    SURFTEN    =        45.7847
                                                    Density    =         1.0175
 ------------------------------------------------------------------------------


 NSTEP =   242000   TIME(PS) =    1859.000  TEMP(K) =   311.56  PRESS =    69.3
 Etot   =   -239122.3630  EKtot   =     73124.1562  EPtot      =   -312246.5193
 BOND   =      5236.7079  ANGLE   =     19451.9165  DIHED      =     12660.9198
 1-4 NB =      4727.0203  1-4 EEL =    -80328.7484  VDWAALS    =     17963.8520
 EELEC  =   -292225.3715  EHBOND  =         0.0000  RESTRAINT  =       267.1843
 EAMBER (non-restraint)  =   -312513.7035
 EKCMT  =     23077.3102  VIRIAL  =     21457.9752  VOLUME     =   1082873.3506
                                                    SURFTEN    =        -3.9928
                                                    Density    =         1.0166
 ------------------------------------------------------------------------------


 NSTEP =   243000   TIME(PS) =    1861.000  TEMP(K) =   309.24  PRESS =     0.9
 Etot   =   -239024.4845  EKtot   =     72581.5469  EPtot      =   -311606.0313
 BOND   =      5161.1874  ANGLE   =     19717.1377  DIHED      =     12610.8436
 1-4 NB =      4735.7820  1-4 EEL =    -80258.9187  VDWAALS    =     18198.5136
 EELEC  =   -292042.7736  EHBOND  =         0.0000  RESTRAINT  =       272.1966
 EAMBER (non-restraint)  =   -311878.2279
 EKCMT  =     22788.5360  VIRIAL  =     22767.2173  VOLUME     =   1083683.7008
                                                    SURFTEN    =       -43.3111
                                                    Density    =         1.0158
 ------------------------------------------------------------------------------


 NSTEP =   244000   TIME(PS) =    1863.000  TEMP(K) =   308.97  PRESS =   -71.6
 Etot   =   -239421.0899  EKtot   =     72518.1641  EPtot      =   -311939.2540
 BOND   =      5068.1707  ANGLE   =     19530.4558  DIHED      =     12585.4393
 1-4 NB =      4792.6471  1-4 EEL =    -80317.9615  VDWAALS    =     18133.1943
 EELEC  =   -291995.4905  EHBOND  =         0.0000  RESTRAINT  =       264.2908
 EAMBER (non-restraint)  =   -312203.5447
 EKCMT  =     22960.7625  VIRIAL  =     24637.3036  VOLUME     =   1083885.1544
                                                    SURFTEN    =       -58.6958
                                                    Density    =         1.0156
 ------------------------------------------------------------------------------


 NSTEP =   245000   TIME(PS) =    1865.000  TEMP(K) =   310.99  PRESS =    58.5
 Etot   =   -238713.4861  EKtot   =     72990.7109  EPtot      =   -311704.1970
 BOND   =      5251.0485  ANGLE   =     19639.2017  DIHED      =     12621.0032
 1-4 NB =      4810.9031  1-4 EEL =    -80386.8769  VDWAALS    =     18393.3554
 EELEC  =   -292289.5644  EHBOND  =         0.0000  RESTRAINT  =       256.7324
 EAMBER (non-restraint)  =   -311960.9294
 EKCMT  =     22826.3047  VIRIAL  =     21458.0836  VOLUME     =   1083742.8081
                                                    SURFTEN    =        13.8179
                                                    Density    =         1.0158
 ------------------------------------------------------------------------------


 NSTEP =   246000   TIME(PS) =    1867.000  TEMP(K) =   311.51  PRESS =  -135.9
 Etot   =   -238779.7042  EKtot   =     73112.3828  EPtot      =   -311892.0870
 BOND   =      5290.4588  ANGLE   =     19461.8261  DIHED      =     12638.3357
 1-4 NB =      4796.7856  1-4 EEL =    -80355.3910  VDWAALS    =     18159.6300
 EELEC  =   -292153.1590  EHBOND  =         0.0000  RESTRAINT  =       269.4270
 EAMBER (non-restraint)  =   -312161.5140
 EKCMT  =     23107.9893  VIRIAL  =     26286.5055  VOLUME     =   1082876.3636
                                                    SURFTEN    =        48.0483
                                                    Density    =         1.0166
 ------------------------------------------------------------------------------


 NSTEP =   247000   TIME(PS) =    1869.000  TEMP(K) =   309.33  PRESS =   -42.5
 Etot   =   -239049.9569  EKtot   =     72601.9844  EPtot      =   -311651.9412
 BOND   =      5244.5741  ANGLE   =     19523.8593  DIHED      =     12511.7826
 1-4 NB =      4770.0588  1-4 EEL =    -80384.7471  VDWAALS    =     17856.5210
 EELEC  =   -291458.7548  EHBOND  =         0.0000  RESTRAINT  =       284.7647
 EAMBER (non-restraint)  =   -311936.7060
 EKCMT  =     23040.3897  VIRIAL  =     24033.8788  VOLUME     =   1083470.4941
                                                    SURFTEN    =        -4.6273
                                                    Density    =         1.0160
 ------------------------------------------------------------------------------


 NSTEP =   248000   TIME(PS) =    1871.000  TEMP(K) =   309.76  PRESS =   -21.6
 Etot   =   -238799.0635  EKtot   =     72703.3594  EPtot      =   -311502.4229
 BOND   =      5205.6183  ANGLE   =     19564.8946  DIHED      =     12699.4390
 1-4 NB =      4740.9135  1-4 EEL =    -80273.9952  VDWAALS    =     18162.9814
 EELEC  =   -291881.2187  EHBOND  =         0.0000  RESTRAINT  =       278.9444
 EAMBER (non-restraint)  =   -311781.3673
 EKCMT  =     22702.4121  VIRIAL  =     23207.3199  VOLUME     =   1082875.4564
                                                    SURFTEN    =       -86.7953
                                                    Density    =         1.0166
 ------------------------------------------------------------------------------


 NSTEP =   249000   TIME(PS) =    1873.000  TEMP(K) =   310.83  PRESS =   -13.6
 Etot   =   -238794.7049  EKtot   =     72953.0000  EPtot      =   -311747.7049
 BOND   =      5114.7357  ANGLE   =     19569.5234  DIHED      =     12625.5015
 1-4 NB =      4838.5934  1-4 EEL =    -80392.0587  VDWAALS    =     18061.4580
 EELEC  =   -291839.2242  EHBOND  =         0.0000  RESTRAINT  =       273.7660
 EAMBER (non-restraint)  =   -312021.4709
 EKCMT  =     22924.0261  VIRIAL  =     23241.8558  VOLUME     =   1082040.3962
                                                    SURFTEN    =        90.2487
                                                    Density    =         1.0174
 ------------------------------------------------------------------------------


 NSTEP =   250000   TIME(PS) =    1875.000  TEMP(K) =   307.98  PRESS =    30.8
 Etot   =   -239766.4067  EKtot   =     72285.5078  EPtot      =   -312051.9145
 BOND   =      5203.9207  ANGLE   =     19608.4511  DIHED      =     12578.0219
 1-4 NB =      4781.9094  1-4 EEL =    -80433.8967  VDWAALS    =     18281.1177
 EELEC  =   -292353.2558  EHBOND  =         0.0000  RESTRAINT  =       281.8172
 EAMBER (non-restraint)  =   -312333.7317
 EKCMT  =     22817.6343  VIRIAL  =     22098.4639  VOLUME     =   1082958.9928
                                                    SURFTEN    =      -102.2572
                                                    Density    =         1.0165
 ------------------------------------------------------------------------------


      A V E R A G E S   O V E R     250 S T E P S


 NSTEP =   250000   TIME(PS) =    1875.000  TEMP(K) =   310.03  PRESS =     5.0
 Etot   =   -238913.3377  EKtot   =     72765.7542  EPtot      =   -311679.0919
 BOND   =      5216.0015  ANGLE   =     19590.5692  DIHED      =     12616.5943
 1-4 NB =      4777.1635  1-4 EEL =    -80280.9406  VDWAALS    =     18129.8956
 EELEC  =   -291989.7193  EHBOND  =         0.0000  RESTRAINT  =       261.3439
 EAMBER (non-restraint)  =   -311940.4359
 EKCMT  =     22940.1123  VIRIAL  =     22822.1863  VOLUME     =   1082873.3318
                                                    SURFTEN    =         3.7803
                                                    Density    =         1.0166
 ------------------------------------------------------------------------------


      R M S  F L U C T U A T I O N S


 NSTEP =   250000   TIME(PS) =    1875.000  TEMP(K) =     0.97  PRESS =    69.9
 Etot   =       369.5770  EKtot   =       227.1535  EPtot      =       285.0218
 BOND   =        58.0401  ANGLE   =       106.2759  DIHED      =        49.0528
 1-4 NB =        28.2393  1-4 EEL =        68.1137  VDWAALS    =       219.0626
 EELEC  =       355.2432  EHBOND  =         0.0000  RESTRAINT  =        20.3780
 EAMBER (non-restraint)  =       264.6438
 EKCMT  =       125.7797  VIRIAL  =      1648.7021  VOLUME     =      1002.3606
                                                    SURFTEN    =        85.0690
                                                    Density    =         0.0009
 ------------------------------------------------------------------------------

--------------------------------------------------------------------------------
   5.  TIMINGS
--------------------------------------------------------------------------------

|  NonSetup CPU Time in Major Routines:
|
|     Routine           Sec        %
|     ------------------------------
|     Nonbond         564.54   84.65
|     Bond              0.00    0.00
|     Angle             0.00    0.00
|     Dihedral          0.00    0.00
|     Shake             0.52    0.08
|     RunMD           101.44   15.21
|     Other             0.39    0.06
|     ------------------------------
|     Total           666.88

|  PME Nonbond Pairlist CPU Time:
|
|     Routine              Sec        %
|     ---------------------------------
|     Set Up Cit           0.00    0.00
|     Build List           0.00    0.00
|     ---------------------------------
|     Total                0.00    0.00

|  PME Direct Force CPU Time:
|
|     Routine              Sec        %
|     ---------------------------------
|     NonBonded Calc       0.00    0.00
|     Exclude Masked       0.00    0.00
|     Other                0.25    0.04
|     ---------------------------------
|     Total                0.25    0.04

|  PME Reciprocal Force CPU Time:
|
|     Routine              Sec        %
|     ---------------------------------
|     1D bspline           0.00    0.00
|     Grid Charges         0.00    0.00
|     Scalar Sum           0.00    0.00
|     Gradient Sum         0.00    0.00
|     FFT                  0.00    0.00
|     ---------------------------------
|     Total                0.00    0.00

|  Final Performance Info:
|     -----------------------------------------------------
|     Average timings for last   19000 steps:
|     Elapsed(s) =      50.77 Per Step(ms) =       2.67
|         ns/day =      64.67   seconds/ns =    1336.02
|
|     Average timings for all steps:
|     Elapsed(s) =     666.66 Per Step(ms) =       2.67
|         ns/day =      64.80   seconds/ns =    1333.32
|     -----------------------------------------------------

|  Setup CPU time:            0.98 seconds
|  NonSetup CPU time:       666.88 seconds
|  Total CPU time:          667.86 seconds     0.19 hours

|  Setup wall time:           1    seconds
|  NonSetup wall time:      666    seconds
|  Total wall time:         667    seconds     0.19 hours
