# Supplementary material for: Intermolecular Interactions in G Protein-Coupled Receptor Allosteric Sites at the Membrane Interface from Molecular Dynamics Simulations and Quantum Chemical Calculations
Source: J Chem Inf Model. 2022 Sep 30;62(19):4736–47. doi: 10.1021/acs.jcim.2c00788 (PMC9554917; doi:10.1021/acs.jcim.2c00788)
Supplement: Supplementary file 2 — ci2c00788_si_002.zip [file ci2c00788_si_002.zip › MD_simulations_inputs/C5aR1_MD_simulations_inputs/popc_6c1q/eq01.mdinfo]

 NSTEP =   110000   TIME(PS) =     110.000  TEMP(K) =   310.21  PRESS =     0.0
 Etot   =   -213975.8114  EKtot   =     73291.1641  EPtot      =   -287266.9755
 BOND   =      5170.3209  ANGLE   =     20244.5422  DIHED      =     14278.7963
 1-4 NB =      5039.3980  1-4 EEL =    -73434.5224  VDWAALS    =     15659.7006
 EELEC  =   -275875.5361  EHBOND  =         0.0000  RESTRAINT  =      1650.3252
 EAMBER (non-restraint)  =   -288917.3007
 NMR restraints: Bond =    0.000   Angle =     0.000   Torsion =   107.618
===============================================================================
 ------------------------------------------------------------------------------
| Current Timing Info
| -------------------
| Total steps:    125000 | Completed:    110000 ( 88.0%) | Remaining:     15000
|
| Average timings for last   27000 steps:
|     Elapsed(s) =      60.91 Per Step(ms) =       2.26
|         ns/day =      38.30   seconds/ns =    2255.75
|
| Average timings for all steps:
|     Elapsed(s) =     244.60 Per Step(ms) =       2.22
|         ns/day =      38.85   seconds/ns =    2223.65
|
|
| Estimated time remaining:      33.4 seconds.
 ------------------------------------------------------------------------------
