# Supplementary material for: Intermolecular Interactions in G Protein-Coupled Receptor Allosteric Sites at the Membrane Interface from Molecular Dynamics Simulations and Quantum Chemical Calculations
Source: J Chem Inf Model. 2022 Sep 30;62(19):4736–47. doi: 10.1021/acs.jcim.2c00788 (PMC9554917; doi:10.1021/acs.jcim.2c00788)
Supplement: Supplementary file 2 — ci2c00788_si_002.zip [file ci2c00788_si_002.zip › MD_simulations_inputs/C5aR1_MD_simulations_inputs/popc_6c1q/eq02.mdinfo]

 NSTEP =   109000   TIME(PS) =     234.000  TEMP(K) =   311.75  PRESS =     0.0
 Etot   =   -214191.8156  EKtot   =     73654.2188  EPtot      =   -287846.0344
 BOND   =      5328.3332  ANGLE   =     20338.7842  DIHED      =     14186.3098
 1-4 NB =      4987.7682  1-4 EEL =    -73501.8696  VDWAALS    =     15446.3044
 EELEC  =   -276039.2963  EHBOND  =         0.0000  RESTRAINT  =      1407.6317
 EAMBER (non-restraint)  =   -289253.6661
 NMR restraints: Bond =    0.000   Angle =     0.000   Torsion =    93.835
===============================================================================
 ------------------------------------------------------------------------------
| Current Timing Info
| -------------------
| Total steps:    125000 | Completed:    109000 ( 87.2%) | Remaining:     16000
|
| Average timings for last   27000 steps:
|     Elapsed(s) =      61.63 Per Step(ms) =       2.28
|         ns/day =      37.85   seconds/ns =    2282.53
|
| Average timings for all steps:
|     Elapsed(s) =     246.87 Per Step(ms) =       2.26
|         ns/day =      38.15   seconds/ns =    2264.84
|
|
| Estimated time remaining:      36.2 seconds.
 ------------------------------------------------------------------------------
