# Supplementary material for: Intermolecular Interactions in G Protein-Coupled Receptor Allosteric Sites at the Membrane Interface from Molecular Dynamics Simulations and Quantum Chemical Calculations
Source: J Chem Inf Model. 2022 Sep 30;62(19):4736–47. doi: 10.1021/acs.jcim.2c00788 (PMC9554917; doi:10.1021/acs.jcim.2c00788)
Supplement: Supplementary file 2 — ci2c00788_si_002.zip [file ci2c00788_si_002.zip › MD_simulations_inputs/C5aR1_MD_simulations_inputs/popc_6c1q/eq03.mdinfo]

 NSTEP =   111000   TIME(PS) =     361.000  TEMP(K) =   311.16  PRESS =    12.1
 Etot   =   -222213.0187  EKtot   =     73515.2109  EPtot      =   -295728.2296
 BOND   =      5267.5668  ANGLE   =     20475.2578  DIHED      =     14364.9498
 1-4 NB =      4993.4468  1-4 EEL =    -73638.1848  VDWAALS    =     16197.4424
 EELEC  =   -284565.6280  EHBOND  =         0.0000  RESTRAINT  =      1176.9194
 EAMBER (non-restraint)  =   -296905.1491
 EKCMT  =     22352.9251  VIRIAL  =     22069.1980  VOLUME     =   1086707.7335
                                                    SURFTEN    =        38.0967
                                                    Density    =         1.0114
 NMR restraints: Bond =    0.000   Angle =     0.000   Torsion =    74.021
===============================================================================
 ------------------------------------------------------------------------------
| Current Timing Info
| -------------------
| Total steps:    125000 | Completed:    111000 ( 88.8%) | Remaining:     14000
|
| Average timings for last   22000 steps:
|     Elapsed(s) =      62.10 Per Step(ms) =       2.82
|         ns/day =      30.61   seconds/ns =    2822.57
|
| Average timings for all steps:
|     Elapsed(s) =     309.78 Per Step(ms) =       2.79
|         ns/day =      30.96   seconds/ns =    2790.77
|
|
| Estimated time remaining:      39.1 seconds.
 ------------------------------------------------------------------------------
