# Supplementary material for: Intermolecular Interactions in G Protein-Coupled Receptor Allosteric Sites at the Membrane Interface from Molecular Dynamics Simulations and Quantum Chemical Calculations
Source: J Chem Inf Model. 2022 Sep 30;62(19):4736–47. doi: 10.1021/acs.jcim.2c00788 (PMC9554917; doi:10.1021/acs.jcim.2c00788)
Supplement: Supplementary file 2 — ci2c00788_si_002.zip [file ci2c00788_si_002.zip › MD_simulations_inputs/C5aR1_MD_simulations_inputs/popc_6c1q/eq04.mdinfo]

 NSTEP =   235000   TIME(PS) =     845.000  TEMP(K) =   311.10  PRESS =  -144.5
 Etot   =   -222393.3543  EKtot   =     73501.5391  EPtot      =   -295894.8933
 BOND   =      5472.2192  ANGLE   =     20445.5927  DIHED      =     14246.5627
 1-4 NB =      4971.1342  1-4 EEL =    -73540.1623  VDWAALS    =     15821.8033
 EELEC  =   -284252.0424  EHBOND  =         0.0000  RESTRAINT  =       939.9993
 EAMBER (non-restraint)  =   -296834.8926
 EKCMT  =     22408.6673  VIRIAL  =     25796.4898  VOLUME     =   1086148.6174
                                                    SURFTEN    =      -120.5211
                                                    Density    =         1.0119
 NMR restraints: Bond =    0.000   Angle =     0.000   Torsion =    86.639
===============================================================================
 ------------------------------------------------------------------------------
| Current Timing Info
| -------------------
| Total steps:    250000 | Completed:    235000 ( 94.0%) | Remaining:     15000
|
| Average timings for last   22000 steps:
|     Elapsed(s) =      62.41 Per Step(ms) =       2.84
|         ns/day =      60.91   seconds/ns =    1418.43
|
| Average timings for all steps:
|     Elapsed(s) =     669.78 Per Step(ms) =       2.85
|         ns/day =      60.63   seconds/ns =    1425.05
|
|
| Estimated time remaining:      42.8 seconds.
 ------------------------------------------------------------------------------
