# Supplementary material for: Intermolecular Interactions in G Protein-Coupled Receptor Allosteric Sites at the Membrane Interface from Molecular Dynamics Simulations and Quantum Chemical Calculations
Source: J Chem Inf Model. 2022 Sep 30;62(19):4736–47. doi: 10.1021/acs.jcim.2c00788 (PMC9554917; doi:10.1021/acs.jcim.2c00788)
Supplement: Supplementary file 2 — ci2c00788_si_002.zip [file ci2c00788_si_002.zip › MD_simulations_inputs/C5aR1_MD_simulations_inputs/popc_6c1q/eq05.mdinfo]

 NSTEP =   232000   TIME(PS) =    1339.000  TEMP(K) =   309.96  PRESS =    36.2
 Etot   =   -222936.4783  EKtot   =     73232.1406  EPtot      =   -296168.6189
 BOND   =      5523.6744  ANGLE   =     20810.8445  DIHED      =     14211.2753
 1-4 NB =      4936.3756  1-4 EEL =    -73653.9267  VDWAALS    =     16592.8544
 EELEC  =   -285216.6113  EHBOND  =         0.0000  RESTRAINT  =       626.8950
 EAMBER (non-restraint)  =   -296795.5139
 EKCMT  =     22454.0580  VIRIAL  =     21604.5160  VOLUME     =   1086975.0248
                                                    SURFTEN    =       -80.5273
                                                    Density    =         1.0112
 NMR restraints: Bond =    0.000   Angle =     0.000   Torsion =    73.928
===============================================================================
 ------------------------------------------------------------------------------
| Current Timing Info
| -------------------
| Total steps:    250000 | Completed:    232000 ( 92.8%) | Remaining:     18000
|
| Average timings for last   21000 steps:
|     Elapsed(s) =      61.77 Per Step(ms) =       2.94
|         ns/day =      58.75   seconds/ns =    1470.76
|
| Average timings for all steps:
|     Elapsed(s) =     682.81 Per Step(ms) =       2.94
|         ns/day =      58.71   seconds/ns =    1471.57
|
|
| Estimated time remaining:      53.0 seconds.
 ------------------------------------------------------------------------------
