# Supplementary material for: Intermolecular Interactions in G Protein-Coupled Receptor Allosteric Sites at the Membrane Interface from Molecular Dynamics Simulations and Quantum Chemical Calculations
Source: J Chem Inf Model. 2022 Sep 30;62(19):4736–47. doi: 10.1021/acs.jcim.2c00788 (PMC9554917; doi:10.1021/acs.jcim.2c00788)
Supplement: Supplementary file 2 — ci2c00788_si_002.zip [file ci2c00788_si_002.zip › MD_simulations_inputs/C5aR1_MD_simulations_inputs/popc_6c1q/eq06.mdinfo]

 NSTEP =   237000   TIME(PS) =    1849.000  TEMP(K) =   309.94  PRESS =    13.8
 Etot   =   -223223.0126  EKtot   =     73226.4219  EPtot      =   -296449.4345
 BOND   =      5516.3828  ANGLE   =     20729.4557  DIHED      =     14300.9483
 1-4 NB =      4966.1617  1-4 EEL =    -73595.0223  VDWAALS    =     16156.2188
 EELEC  =   -284791.4009  EHBOND  =         0.0000  RESTRAINT  =       267.8214
 EAMBER (non-restraint)  =   -296717.2558
 EKCMT  =     22293.5505  VIRIAL  =     21969.9827  VOLUME     =   1086831.5122
                                                    SURFTEN    =       -34.0339
                                                    Density    =         1.0113
 ------------------------------------------------------------------------------
| Current Timing Info
| -------------------
| Total steps:    250000 | Completed:    237000 ( 94.8%) | Remaining:     13000
|
| Average timings for last   22000 steps:
|     Elapsed(s) =      62.35 Per Step(ms) =       2.83
|         ns/day =      60.97   seconds/ns =    1417.03
|
| Average timings for all steps:
|     Elapsed(s) =     672.50 Per Step(ms) =       2.84
|         ns/day =      60.90   seconds/ns =    1418.77
|
|
| Estimated time remaining:      36.9 seconds.
 ------------------------------------------------------------------------------
