# Supplementary material for: Intermolecular Interactions in G Protein-Coupled Receptor Allosteric Sites at the Membrane Interface from Molecular Dynamics Simulations and Quantum Chemical Calculations
Source: J Chem Inf Model. 2022 Sep 30;62(19):4736–47. doi: 10.1021/acs.jcim.2c00788 (PMC9554917; doi:10.1021/acs.jcim.2c00788)
Supplement: Supplementary file 2 — ci2c00788_si_002.zip [file ci2c00788_si_002.zip › MD_simulations_inputs/C5aR1_MD_simulations_inputs/popc_6c1q/min.mdinfo]

   NSTEP       ENERGY          RMS            GMAX         NAME    NUMBER
      1      -1.4753E+05     4.5417E+01     1.0759E+04     HG2      4587

 BOND    =    40638.4258  ANGLE   =    53897.8392  DIHED      =    16608.4067
 VDWAALS =    76792.2304  EEL     =  -275373.0306  HBOND      =        0.0000
 1-4 VDW =    11265.3368  1-4 EEL =   -71441.5562  RESTRAINT  =       78.7470
 EAMBER  =  -147612.3479
 NMR restraints: Bond =    0.000   Angle =     0.000   Torsion =    78.747
===============================================================================
