# Supplementary material for: Intermolecular Interactions in G Protein-Coupled Receptor Allosteric Sites at the Membrane Interface from Molecular Dynamics Simulations and Quantum Chemical Calculations
Source: J Chem Inf Model. 2022 Sep 30;62(19):4736–47. doi: 10.1021/acs.jcim.2c00788 (PMC9554917; doi:10.1021/acs.jcim.2c00788)
Supplement: Supplementary file 2 — ci2c00788_si_002.zip [file ci2c00788_si_002.zip › MD_simulations_inputs/C5aR1_MD_simulations_inputs/popc_6c1q/prod.mdinfo]

 NSTEP =249986000   TIME(PS) =  501846.998  TEMP(K) =   311.40  PRESS =   -15.3
 Etot   =   -222923.5235  EKtot   =     73572.3359  EPtot      =   -296495.8594
 BOND   =      5541.0101  ANGLE   =     21011.3841  DIHED      =     14085.7348
 1-4 NB =      4964.0176  1-4 EEL =    -73541.0455  VDWAALS    =     16000.0861
 EELEC  =   -284557.0467  EHBOND  =         0.0000  RESTRAINT  =         0.0000
 EKCMT  =     22392.9496  VIRIAL  =     22752.1124  VOLUME     =   1087122.1858
                                                    SURFTEN    =         8.5891
                                                    Density    =         1.0110
 ------------------------------------------------------------------------------
| Current Timing Info
| -------------------
| Total steps: 250000000 | Completed: 249986000 (100.0%) | Remaining:     14000
|
| Average timings for last   21000 steps:
|     Elapsed(s) =      62.47 Per Step(ms) =       2.97
|         ns/day =      58.09   seconds/ns =    1487.35
|
| Average timings for all steps:
|     Elapsed(s) =  737763.99 Per Step(ms) =       2.95
|         ns/day =      58.55   seconds/ns =    1475.61
|
|
| Estimated time remaining:      41.3 seconds.
 ------------------------------------------------------------------------------
