# Supplementary material for: Intermolecular Interactions in G Protein-Coupled Receptor Allosteric Sites at the Membrane Interface from Molecular Dynamics Simulations and Quantum Chemical Calculations
Source: J Chem Inf Model. 2022 Sep 30;62(19):4736–47. doi: 10.1021/acs.jcim.2c00788 (PMC9554917; doi:10.1021/acs.jcim.2c00788)
Supplement: Supplementary file 2 — ci2c00788_si_002.zip [file ci2c00788_si_002.zip › MD_simulations_inputs/C5aR1_MD_simulations_inputs/popc_6c1q/step5_input.pdb]

ATOM      1  N   THR    32      -9.237 -14.818  27.176  1.00  0.00      PROA N
ATOM      2  H1  THR    32      -8.394 -14.263  27.150  1.00  0.00      PROA H
ATOM      3  H2  THR    32      -9.013 -15.763  26.899  1.00  0.00      PROA H
ATOM      4  H3  THR    32      -9.712 -14.647  28.051  1.00  0.00      PROA H
ATOM      5  CA  THR    32     -10.167 -14.303  26.112  1.00  0.00      PROA C
ATOM      6  HA  THR    32     -10.384 -15.100  25.402  1.00  0.00      PROA H
ATOM      7  CB  THR    32     -11.492 -13.814  26.712  1.00  0.00      PROA C
ATOM      8  HB  THR    32     -11.328 -12.874  27.239  1.00  0.00      PROA H
ATOM      9  CG2 THR    32     -12.539 -13.587  25.623  1.00  0.00      PROA C
ATOM     10 HG21 THR    32     -12.721 -14.522  25.092  1.00  0.00      PROA H
ATOM     11 HG22 THR    32     -13.467 -13.241  26.077  1.00  0.00      PROA H
ATOM     12 HG23 THR    32     -12.177 -12.836  24.921  1.00  0.00      PROA H
ATOM     13  OG1 THR    32     -12.004 -14.816  27.568  1.00  0.00      PROA O
ATOM     14  HG1 THR    32     -12.833 -14.519  27.949  1.00  0.00      PROA H
ATOM     15  C   THR    32      -9.536 -13.187  25.335  1.00  0.00      PROA C
ATOM     16  O   THR    32      -8.773 -12.395  25.893  1.00  0.00      PROA O
ATOM     17  N   LEU    33      -9.811 -13.101  24.030  1.00  0.00      PROA N
ATOM     18  H   LEU    33     -10.398 -13.795  23.591  1.00  0.00      PROA H
ATOM     19  CA  LEU    33      -9.302 -12.041  23.194  1.00  0.00      PROA C
ATOM     20  HA  LEU    33      -8.755 -11.325  23.807  1.00  0.00      PROA H
ATOM     21  CB  LEU    33      -8.361 -12.648  22.141  1.00  0.00      PROA C
ATOM     22  HB2 LEU    33      -7.638 -13.300  22.631  1.00  0.00      PROA H
ATOM     23  HB3 LEU    33      -8.943 -13.226  21.423  1.00  0.00      PROA H
ATOM     24  CG  LEU    33      -7.533 -11.656  21.307  1.00  0.00      PROA C
ATOM     25  HG  LEU    33      -8.200 -11.059  20.685  1.00  0.00      PROA H
ATOM     26  CD1 LEU    33      -6.727 -10.708  22.197  1.00  0.00      PROA C
ATOM     27 HD11 LEU    33      -6.044 -11.286  22.820  1.00  0.00      PROA H
ATOM     28 HD12 LEU    33      -6.154 -10.022  21.572  1.00  0.00      PROA H
ATOM     29 HD13 LEU    33      -7.405 -10.140  22.833  1.00  0.00      PROA H
ATOM     30  CD2 LEU    33      -6.596 -12.424  20.368  1.00  0.00      PROA C
ATOM     31 HD21 LEU    33      -7.186 -13.052  19.700  1.00  0.00      PROA H
ATOM     32 HD22 LEU    33      -6.012 -11.717  19.779  1.00  0.00      PROA H
ATOM     33 HD23 LEU    33      -5.925 -13.050  20.956  1.00  0.00      PROA H
ATOM     34  C   LEU    33     -10.446 -11.333  22.515  1.00  0.00      PROA C
ATOM     35  O   LEU    33     -11.500 -11.911  22.275  1.00  0.00      PROA O
ATOM     36  N   ARG    34     -10.286 -10.041  22.205  1.00  0.00      PROA N
ATOM     37  H   ARG    34      -9.420  -9.572  22.430  1.00  0.00      PROA H
ATOM     38  CA  ARG    34     -11.304  -9.265  21.553  1.00  0.00      PROA C
ATOM     39  HA  ARG    34     -12.237  -9.346  22.111  1.00  0.00      PROA H
ATOM     40  CB  ARG    34     -10.888  -7.777  21.483  1.00  0.00      PROA C
ATOM     41  HB2 ARG    34     -10.019  -7.672  20.834  1.00  0.00      PROA H
ATOM     42  HB3 ARG    34     -11.713  -7.188  21.084  1.00  0.00      PROA H
ATOM     43  CG  ARG    34     -10.514  -7.171  22.843  1.00  0.00      PROA C
ATOM     44  HG2 ARG    34      -9.604  -7.642  23.214  1.00  0.00      PROA H
ATOM     45  HG3 ARG    34     -10.348  -6.099  22.730  1.00  0.00      PROA H
ATOM     46  CD  ARG    34     -11.638  -7.398  23.848  1.00  0.00      PROA C
ATOM     47  HD2 ARG    34     -12.530  -6.863  23.523  1.00  0.00      PROA H
ATOM     48  HD3 ARG    34     -11.857  -8.464  23.914  1.00  0.00      PROA H
ATOM     49  NE  ARG    34     -11.211  -6.894  25.176  1.00  0.00      PROA N
ATOM     50  HE  ARG    34     -10.357  -6.357  25.236  1.00  0.00      PROA H
ATOM     51  CZ  ARG    34     -11.890  -7.110  26.296  1.00  0.00      PROA C
ATOM     52  NH1 ARG    34     -13.029  -7.771  26.252  1.00  0.00      PROA N
ATOM     53 HH11 ARG    34     -13.378  -8.110  25.367  1.00  0.00      PROA H
ATOM     54 HH12 ARG    34     -13.547  -7.936  27.103  1.00  0.00      PROA H
ATOM     55  NH2 ARG    34     -11.483  -6.607  27.443  1.00  0.00      PROA N
ATOM     56 HH21 ARG    34     -10.643  -6.048  27.476  1.00  0.00      PROA H
ATOM     57 HH22 ARG    34     -12.014  -6.782  28.284  1.00  0.00      PROA H
ATOM     58  C   ARG    34     -11.656  -9.762  20.177  1.00  0.00      PROA C
ATOM     59  O   ARG    34     -10.807 -10.218  19.426  1.00  0.00      PROA O
ATOM     60  N   VAL    35     -12.935  -9.617  19.782  1.00  0.00      PROA N
ATOM     61  H   VAL    35     -13.630  -9.282  20.434  1.00  0.00      PROA H
ATOM     62  CA  VAL    35     -13.379  -9.926  18.434  1.00  0.00      PROA C
ATOM     63  HA  VAL    35     -13.216 -10.984  18.231  1.00  0.00      PROA H
ATOM     64  CB  VAL    35     -14.866  -9.617  18.262  1.00  0.00      PROA C
ATOM     65  HB  VAL    35     -15.076  -8.615  18.636  1.00  0.00      PROA H
ATOM     66  CG1 VAL    35     -15.246  -9.692  16.774  1.00  0.00      PROA C
ATOM     67 HG11 VAL    35     -15.040 -10.693  16.396  1.00  0.00      PROA H
ATOM     68 HG12 VAL    35     -16.307  -9.470  16.658  1.00  0.00      PROA H
ATOM     69 HG13 VAL    35     -14.660  -8.964  16.212  1.00  0.00      PROA H
ATOM     70  CG2 VAL    35     -15.733 -10.581  19.081  1.00  0.00      PROA C
ATOM     71 HG21 VAL    35     -15.480 -10.489  20.137  1.00  0.00      PROA H
ATOM     72 HG22 VAL    35     -16.785 -10.335  18.937  1.00  0.00      PROA H
ATOM     73 HG23 VAL    35     -15.551 -11.604  18.751  1.00  0.00      PROA H
ATOM     74  C   VAL    35     -12.576  -9.204  17.344  1.00  0.00      PROA C
ATOM     75  O   VAL    35     -12.156  -9.854  16.384  1.00  0.00      PROA O
ATOM     76  N   PRO    36     -12.263  -7.904  17.433  1.00  0.00      PROA N
ATOM     77  CD  PRO    36     -12.762  -6.940  18.413  1.00  0.00      PROA C
ATOM     78  HD2 PRO    36     -12.129  -6.962  19.300  1.00  0.00      PROA H
ATOM     79  HD3 PRO    36     -13.784  -7.198  18.690  1.00  0.00      PROA H
ATOM     80  CG  PRO    36     -12.703  -5.595  17.723  1.00  0.00      PROA C
ATOM     81  HG2 PRO    36     -12.559  -4.811  18.467  1.00  0.00      PROA H
ATOM     82  HG3 PRO    36     -13.635  -5.420  17.187  1.00  0.00      PROA H
ATOM     83  CB  PRO    36     -11.515  -5.758  16.792  1.00  0.00      PROA C
ATOM     84  HB2 PRO    36     -10.597  -5.514  17.326  1.00  0.00      PROA H
ATOM     85  HB3 PRO    36     -11.627  -5.087  15.939  1.00  0.00      PROA H
ATOM     86  CA  PRO    36     -11.551  -7.233  16.365  1.00  0.00      PROA C
ATOM     87  HA  PRO    36     -12.171  -7.213  15.469  1.00  0.00      PROA H
ATOM     88  C   PRO    36     -10.150  -7.753  16.210  1.00  0.00      PROA C
ATOM     89  O   PRO    36      -9.660  -7.776  15.088  1.00  0.00      PROA O
ATOM     90  N   ASP    37      -9.492  -8.173  17.302  1.00  0.00      PROA N
ATOM     91  H   ASP    37      -9.910  -8.069  18.215  1.00  0.00      PROA H
ATOM     92  CA  ASP    37      -8.186  -8.780  17.232  1.00  0.00      PROA C
ATOM     93  HA  ASP    37      -7.517  -8.139  16.659  1.00  0.00      PROA H
ATOM     94  CB  ASP    37      -7.594  -8.979  18.643  1.00  0.00      PROA C
ATOM     95  HB2 ASP    37      -8.363  -9.371  19.308  1.00  0.00      PROA H
ATOM     96  HB3 ASP    37      -6.764  -9.684  18.593  1.00  0.00      PROA H
ATOM     97  CG  ASP    37      -7.078  -7.671  19.224  1.00  0.00      PROA C
ATOM     98  OD1 ASP    37      -6.023  -7.198  18.722  1.00  0.00      PROA O
ATOM     99  OD2 ASP    37      -7.734  -7.140  20.168  1.00  0.00      PROA O
ATOM    100  C   ASP    37      -8.232 -10.107  16.495  1.00  0.00      PROA C
ATOM    101  O   ASP    37      -7.341 -10.440  15.729  1.00  0.00      PROA O
ATOM    102  N   ILE    38      -9.305 -10.897  16.685  1.00  0.00      PROA N
ATOM    103  H   ILE    38     -10.018 -10.630  17.349  1.00  0.00      PROA H
ATOM    104  CA  ILE    38      -9.514 -12.148  15.979  1.00  0.00      PROA C
ATOM    105  HA  ILE    38      -8.622 -12.769  16.065  1.00  0.00      PROA H
ATOM    106  CB  ILE    38     -10.695 -12.918  16.553  1.00  0.00      PROA C
ATOM    107  HB  ILE    38     -11.598 -12.313  16.470  1.00  0.00      PROA H
ATOM    108  CG2 ILE    38     -10.902 -14.235  15.783  1.00  0.00      PROA C
ATOM    109 HG21 ILE    38     -10.005 -14.849  15.865  1.00  0.00      PROA H
ATOM    110 HG22 ILE    38     -11.750 -14.774  16.205  1.00  0.00      PROA H
ATOM    111 HG23 ILE    38     -11.097 -14.016  14.733  1.00  0.00      PROA H
ATOM    112  CG1 ILE    38     -10.488 -13.211  18.049  1.00  0.00      PROA C
ATOM    113 HG12 ILE    38     -10.380 -12.272  18.592  1.00  0.00      PROA H
ATOM    114 HG13 ILE    38     -11.348 -13.757  18.436  1.00  0.00      PROA H
ATOM    115  CD1 ILE    38      -9.247 -14.050  18.345  1.00  0.00      PROA C
ATOM    116 HD11 ILE    38      -8.360 -13.525  17.992  1.00  0.00      PROA H
ATOM    117 HD12 ILE    38      -9.167 -14.216  19.419  1.00  0.00      PROA H
ATOM    118 HD13 ILE    38      -9.328 -15.011  17.835  1.00  0.00      PROA H
ATOM    119  C   ILE    38      -9.721 -11.955  14.497  1.00  0.00      PROA C
ATOM    120  O   ILE    38      -9.114 -12.615  13.655  1.00  0.00      PROA O
ATOM    121  N   LEU    39     -10.560 -10.975  14.121  1.00  0.00      PROA N
ATOM    122  H   LEU    39     -11.097 -10.476  14.816  1.00  0.00      PROA H
ATOM    123  CA  LEU    39     -10.738 -10.588  12.741  1.00  0.00      PROA C
ATOM    124  HA  LEU    39     -11.091 -11.444  12.166  1.00  0.00      PROA H
ATOM    125  CB  LEU    39     -11.766  -9.451  12.608  1.00  0.00      PROA C
ATOM    126  HB2 LEU    39     -11.457  -8.607  13.226  1.00  0.00      PROA H
ATOM    127  HB3 LEU    39     -11.826  -9.134  11.567  1.00  0.00      PROA H
ATOM    128  CG  LEU    39     -13.191  -9.821  13.043  1.00  0.00      PROA C
ATOM    129  HG  LEU    39     -13.186 -10.120  14.091  1.00  0.00      PROA H
ATOM    130  CD1 LEU    39     -14.090  -8.612  12.859  1.00  0.00      PROA C
ATOM    131 HD11 LEU    39     -14.090  -8.314  11.810  1.00  0.00      PROA H
ATOM    132 HD12 LEU    39     -15.105  -8.863  13.165  1.00  0.00      PROA H
ATOM    133 HD13 LEU    39     -13.721  -7.788  13.470  1.00  0.00      PROA H
ATOM    134  CD2 LEU    39     -13.745 -10.997  12.244  1.00  0.00      PROA C
ATOM    135 HD21 LEU    39     -13.108 -11.869  12.391  1.00  0.00      PROA H
ATOM    136 HD22 LEU    39     -14.755 -11.224  12.585  1.00  0.00      PROA H
ATOM    137 HD23 LEU    39     -13.769 -10.739  11.185  1.00  0.00      PROA H
ATOM    138  C   LEU    39      -9.435 -10.134  12.125  1.00  0.00      PROA C
ATOM    139  O   LEU    39      -9.096 -10.487  11.001  1.00  0.00      PROA O
ATOM    140  N   ALA    40      -8.635  -9.386  12.899  1.00  0.00      PROA N
ATOM    141  H   ALA    40      -8.949  -9.089  13.812  1.00  0.00      PROA H
ATOM    142  CA  ALA    40      -7.318  -8.961  12.504  1.00  0.00      PROA C
ATOM    143  HA  ALA    40      -7.376  -8.430  11.555  1.00  0.00      PROA H
ATOM    144  CB  ALA    40      -6.718  -8.027  13.564  1.00  0.00      PROA C
ATOM    145  HB1 ALA    40      -6.651  -8.552  14.516  1.00  0.00      PROA H
ATOM    146  HB2 ALA    40      -5.721  -7.715  13.251  1.00  0.00      PROA H
ATOM    147  HB3 ALA    40      -7.354  -7.149  13.677  1.00  0.00      PROA H
ATOM    148  C   ALA    40      -6.384 -10.124  12.268  1.00  0.00      PROA C
ATOM    149  O   ALA    40      -5.569 -10.107  11.355  1.00  0.00      PROA O
ATOM    150  N   LEU    41      -6.494 -11.187  13.085  1.00  0.00      PROA N
ATOM    151  H   LEU    41      -7.119 -11.152  13.878  1.00  0.00      PROA H
ATOM    152  CA  LEU    41      -5.747 -12.408  12.885  1.00  0.00      PROA C
ATOM    153  HA  LEU    41      -4.684 -12.177  12.818  1.00  0.00      PROA H
ATOM    154  CB  LEU    41      -5.966 -13.393  14.058  1.00  0.00      PROA C
ATOM    155  HB2 LEU    41      -7.034 -13.517  14.235  1.00  0.00      PROA H
ATOM    156  HB3 LEU    41      -5.525 -14.358  13.808  1.00  0.00      PROA H
ATOM    157  CG  LEU    41      -5.353 -12.978  15.405  1.00  0.00      PROA C
ATOM    158  HG  LEU    41      -5.741 -12.002  15.695  1.00  0.00      PROA H
ATOM    159  CD1 LEU    41      -5.714 -14.004  16.485  1.00  0.00      PROA C
ATOM    160 HD11 LEU    41      -5.325 -14.982  16.202  1.00  0.00      PROA H
ATOM    161 HD12 LEU    41      -5.276 -13.700  17.436  1.00  0.00      PROA H
ATOM    162 HD13 LEU    41      -6.798 -14.059  16.587  1.00  0.00      PROA H
ATOM    163  CD2 LEU    41      -3.844 -12.793  15.310  1.00  0.00      PROA C
ATOM    164 HD21 LEU    41      -3.618 -12.017  14.578  1.00  0.00      PROA H
ATOM    165 HD22 LEU    41      -3.451 -12.500  16.283  1.00  0.00      PROA H
ATOM    166 HD23 LEU    41      -3.382 -13.730  14.999  1.00  0.00      PROA H
ATOM    167  C   LEU    41      -6.105 -13.115  11.594  1.00  0.00      PROA C
ATOM    168  O   LEU    41      -5.238 -13.494  10.806  1.00  0.00      PROA O
ATOM    169  N   VAL    42      -7.413 -13.268  11.311  1.00  0.00      PROA N
ATOM    170  H   VAL    42      -8.112 -12.949  11.967  1.00  0.00      PROA H
ATOM    171  CA  VAL    42      -7.890 -13.880  10.087  1.00  0.00      PROA C
ATOM    172  HA  VAL    42      -7.511 -14.899  10.018  1.00  0.00      PROA H
ATOM    173  CB  VAL    42      -9.418 -13.923  10.054  1.00  0.00      PROA C
ATOM    174  HB  VAL    42      -9.815 -12.929  10.258  1.00  0.00      PROA H
ATOM    175  CG1 VAL    42      -9.918 -14.385   8.672  1.00  0.00      PROA C
ATOM    176 HG11 VAL    42      -9.532 -15.383   8.460  1.00  0.00      PROA H
ATOM    177 HG12 VAL    42     -11.007 -14.410   8.669  1.00  0.00      PROA H
ATOM    178 HG13 VAL    42      -9.568 -13.691   7.908  1.00  0.00      PROA H
ATOM    179  CG2 VAL    42      -9.944 -14.864  11.151  1.00  0.00      PROA C
ATOM    180 HG21 VAL    42      -9.618 -14.503  12.126  1.00  0.00      PROA H
ATOM    181 HG22 VAL    42     -11.033 -14.888  11.118  1.00  0.00      PROA H
ATOM    182 HG23 VAL    42      -9.554 -15.868  10.986  1.00  0.00      PROA H
ATOM    183  C   VAL    42      -7.407 -13.134   8.864  1.00  0.00      PROA C
ATOM    184  O   VAL    42      -6.809 -13.722   7.962  1.00  0.00      PROA O
ATOM    185  N   ILE    43      -7.585 -11.796   8.861  1.00  0.00      PROA N
ATOM    186  H   ILE    43      -8.054 -11.347   9.635  1.00  0.00      PROA H
ATOM    187  CA  ILE    43      -7.136 -10.927   7.792  1.00  0.00      PROA C
ATOM    188  HA  ILE    43      -7.582 -11.249   6.850  1.00  0.00      PROA H
ATOM    189  CB  ILE    43      -7.533  -9.478   8.038  1.00  0.00      PROA C
ATOM    190  HB  ILE    43      -7.190  -9.169   9.025  1.00  0.00      PROA H
ATOM    191  CG2 ILE    43      -6.895  -8.560   6.973  1.00  0.00      PROA C
ATOM    192 HG21 ILE    43      -7.237  -8.859   5.982  1.00  0.00      PROA H
ATOM    193 HG22 ILE    43      -7.187  -7.526   7.161  1.00  0.00      PROA H
ATOM    194 HG23 ILE    43      -5.809  -8.644   7.023  1.00  0.00      PROA H
ATOM    195  CG1 ILE    43      -9.068  -9.332   8.019  1.00  0.00      PROA C
ATOM    196 HG12 ILE    43      -9.439  -9.520   7.012  1.00  0.00      PROA H
ATOM    197 HG13 ILE    43      -9.510 -10.050   8.709  1.00  0.00      PROA H
ATOM    198  CD1 ILE    43      -9.543  -7.939   8.434  1.00  0.00      PROA C
ATOM    199 HD11 ILE    43      -9.133  -7.196   7.750  1.00  0.00      PROA H
ATOM    200 HD12 ILE    43     -10.632  -7.901   8.400  1.00  0.00      PROA H
ATOM    201 HD13 ILE    43      -9.204  -7.725   9.447  1.00  0.00      PROA H
ATOM    202  C   ILE    43      -5.645 -11.009   7.594  1.00  0.00      PROA C
ATOM    203  O   ILE    43      -5.158 -11.182   6.481  1.00  0.00      PROA O
ATOM    204  N   PHE    44      -4.869 -10.970   8.688  1.00  0.00      PROA N
ATOM    205  H   PHE    44      -5.286 -10.836   9.598  1.00  0.00      PROA H
ATOM    206  CA  PHE    44      -3.432 -11.114   8.626  1.00  0.00      PROA C
ATOM    207  HA  PHE    44      -3.015 -10.331   7.993  1.00  0.00      PROA H
ATOM    208  CB  PHE    44      -2.800 -11.000  10.038  1.00  0.00      PROA C
ATOM    209  HB2 PHE    44      -3.438 -11.503  10.764  1.00  0.00      PROA H
ATOM    210  HB3 PHE    44      -1.815 -11.467  10.035  1.00  0.00      PROA H
ATOM    211  CG  PHE    44      -2.623  -9.584  10.502  1.00  0.00      PROA C
ATOM    212  CD1 PHE    44      -2.602  -8.496   9.611  1.00  0.00      PROA C
ATOM    213  HD1 PHE    44      -2.745  -8.662   8.544  1.00  0.00      PROA H
ATOM    214  CE1 PHE    44      -2.402  -7.196  10.066  1.00  0.00      PROA C
ATOM    215  HE1 PHE    44      -2.378  -6.368   9.358  1.00  0.00      PROA H
ATOM    216  CZ  PHE    44      -2.231  -6.952  11.425  1.00  0.00      PROA C
ATOM    217  HZ  PHE    44      -2.092  -5.932  11.783  1.00  0.00      PROA H
ATOM    218  CE2 PHE    44      -2.238  -8.022  12.320  1.00  0.00      PROA C
ATOM    219  HE2 PHE    44      -2.090  -7.842  13.385  1.00  0.00      PROA H
ATOM    220  CD2 PHE    44      -2.432  -9.332  11.871  1.00  0.00      PROA C
ATOM    221  HD2 PHE    44      -2.436 -10.157  12.583  1.00  0.00      PROA H
ATOM    222  C   PHE    44      -2.982 -12.401   7.999  1.00  0.00      PROA C
ATOM    223  O   PHE    44      -2.034 -12.436   7.218  1.00  0.00      PROA O
ATOM    224  N   ALA    45      -3.675 -13.497   8.333  1.00  0.00      PROA N
ATOM    225  H   ALA    45      -4.436 -13.432   8.994  1.00  0.00      PROA H
ATOM    226  CA  ALA    45      -3.378 -14.790   7.781  1.00  0.00      PROA C
ATOM    227  HA  ALA    45      -2.318 -15.007   7.913  1.00  0.00      PROA H
ATOM    228  CB  ALA    45      -4.214 -15.859   8.502  1.00  0.00      PROA C
ATOM    229  HB1 ALA    45      -5.274 -15.642   8.370  1.00  0.00      PROA H
ATOM    230  HB2 ALA    45      -3.989 -16.840   8.084  1.00  0.00      PROA H
ATOM    231  HB3 ALA    45      -3.973 -15.854   9.565  1.00  0.00      PROA H
ATOM    232  C   ALA    45      -3.631 -14.887   6.290  1.00  0.00      PROA C
ATOM    233  O   ALA    45      -2.747 -15.240   5.516  1.00  0.00      PROA O
ATOM    234  N   VAL    46      -4.837 -14.517   5.824  1.00  0.00      PROA N
ATOM    235  H   VAL    46      -5.546 -14.188   6.463  1.00  0.00      PROA H
ATOM    236  CA  VAL    46      -5.177 -14.567   4.411  1.00  0.00      PROA C
ATOM    237  HA  VAL    46      -4.943 -15.555   4.015  1.00  0.00      PROA H
ATOM    238  CB  VAL    46      -6.656 -14.300   4.128  1.00  0.00      PROA C
ATOM    239  HB  VAL    46      -6.813 -14.220   3.053  1.00  0.00      PROA H
ATOM    240  CG1 VAL    46      -7.511 -15.451   4.678  1.00  0.00      PROA C
ATOM    241 HG11 VAL    46      -7.361 -15.534   5.755  1.00  0.00      PROA H
ATOM    242 HG12 VAL    46      -8.563 -15.253   4.473  1.00  0.00      PROA H
ATOM    243 HG13 VAL    46      -7.217 -16.384   4.198  1.00  0.00      PROA H
ATOM    244  CG2 VAL    46      -7.122 -12.985   4.760  1.00  0.00      PROA C
ATOM    245 HG21 VAL    46      -6.540 -12.159   4.351  1.00  0.00      PROA H
ATOM    246 HG22 VAL    46      -8.178 -12.829   4.538  1.00  0.00      PROA H
ATOM    247 HG23 VAL    46      -6.981 -13.029   5.840  1.00  0.00      PROA H
ATOM    248  C   VAL    46      -4.324 -13.635   3.577  1.00  0.00      PROA C
ATOM    249  O   VAL    46      -3.838 -14.002   2.508  1.00  0.00      PROA O
ATOM    250  N   VAL    47      -4.073 -12.410   4.081  1.00  0.00      PROA N
ATOM    251  H   VAL    47      -4.503 -12.124   4.949  1.00  0.00      PROA H
ATOM    252  CA  VAL    47      -3.204 -11.436   3.453  1.00  0.00      PROA C
ATOM    253  HA  VAL    47      -3.520 -11.278   2.422  1.00  0.00      PROA H
ATOM    254  CB  VAL    47      -3.238 -10.088   4.174  1.00  0.00      PROA C
ATOM    255  HB  VAL    47      -3.096 -10.243   5.244  1.00  0.00      PROA H
ATOM    256  CG1 VAL    47      -2.127  -9.152   3.667  1.00  0.00      PROA C
ATOM    257 HG11 VAL    47      -2.259  -8.976   2.599  1.00  0.00      PROA H
ATOM    258 HG12 VAL    47      -2.180  -8.202   4.200  1.00  0.00      PROA H
ATOM    259 HG13 VAL    47      -1.155  -9.613   3.841  1.00  0.00      PROA H
ATOM    260  CG2 VAL    47      -4.607  -9.416   3.980  1.00  0.00      PROA C
ATOM    261 HG21 VAL    47      -5.389 -10.058   4.387  1.00  0.00      PROA H
ATOM    262 HG22 VAL    47      -4.619  -8.457   4.498  1.00  0.00      PROA H
ATOM    263 HG23 VAL    47      -4.787  -9.256   2.917  1.00  0.00      PROA H
ATOM    264  C   VAL    47      -1.785 -11.952   3.364  1.00  0.00      PROA C
ATOM    265  O   VAL    47      -1.066 -11.714   2.395  1.00  0.00      PROA O
ATOM    266  N   PHE    48      -1.334 -12.688   4.396  1.00  0.00      PROA N
ATOM    267  H   PHE    48      -1.913 -12.820   5.213  1.00  0.00      PROA H
ATOM    268  CA  PHE    48      -0.027 -13.299   4.365  1.00  0.00      PROA C
ATOM    269  HA  PHE    48       0.721 -12.548   4.113  1.00  0.00      PROA H
ATOM    270  CB  PHE    48       0.312 -13.908   5.750  1.00  0.00      PROA C
ATOM    271  HB2 PHE    48       0.402 -13.109   6.486  1.00  0.00      PROA H
ATOM    272  HB3 PHE    48      -0.483 -14.591   6.051  1.00  0.00      PROA H
ATOM    273  CG  PHE    48       1.593 -14.671   5.740  1.00  0.00      PROA C
ATOM    274  CD1 PHE    48       2.817 -13.988   5.729  1.00  0.00      PROA C
ATOM    275  HD1 PHE    48       2.833 -12.898   5.762  1.00  0.00      PROA H
ATOM    276  CE1 PHE    48       4.013 -14.697   5.676  1.00  0.00      PROA C
ATOM    277  HE1 PHE    48       4.964 -14.166   5.713  1.00  0.00      PROA H
ATOM    278  CZ  PHE    48       3.957 -16.084   5.578  1.00  0.00      PROA C
ATOM    279  HZ  PHE    48       4.875 -16.658   5.447  1.00  0.00      PROA H
ATOM    280  CE2 PHE    48       2.761 -16.792   5.638  1.00  0.00      PROA C
ATOM    281  HE2 PHE    48       2.771 -17.882   5.626  1.00  0.00      PROA H
ATOM    282  CD2 PHE    48       1.573 -16.074   5.713  1.00  0.00      PROA C
ATOM    283  HD2 PHE    48       0.623 -16.606   5.751  1.00  0.00      PROA H
ATOM    284  C   PHE    48       0.105 -14.347   3.279  1.00  0.00      PROA C
ATOM    285  O   PHE    48       1.021 -14.309   2.461  1.00  0.00      PROA O
ATOM    286  N   LEU    49      -0.846 -15.294   3.219  1.00  0.00      PROA N
ATOM    287  H   LEU    49      -1.615 -15.280   3.873  1.00  0.00      PROA H
ATOM    288  CA  LEU    49      -0.777 -16.338   2.219  1.00  0.00      PROA C
ATOM    289  HA  LEU    49       0.176 -16.859   2.302  1.00  0.00      PROA H
ATOM    290  CB  LEU    49      -1.929 -17.342   2.435  1.00  0.00      PROA C
ATOM    291  HB2 LEU    49      -2.884 -16.829   2.325  1.00  0.00      PROA H
ATOM    292  HB3 LEU    49      -1.859 -18.140   1.696  1.00  0.00      PROA H
ATOM    293  CG  LEU    49      -1.934 -18.012   3.823  1.00  0.00      PROA C
ATOM    294  HG  LEU    49      -2.204 -17.277   4.581  1.00  0.00      PROA H
ATOM    295  CD1 LEU    49      -2.936 -19.139   3.843  1.00  0.00      PROA C
ATOM    296 HD11 LEU    49      -2.668 -19.878   3.088  1.00  0.00      PROA H
ATOM    297 HD12 LEU    49      -2.935 -19.608   4.827  1.00  0.00      PROA H
ATOM    298 HD13 LEU    49      -3.930 -18.745   3.630  1.00  0.00      PROA H
ATOM    299  CD2 LEU    49      -0.623 -18.633   4.174  1.00  0.00      PROA C
ATOM    300 HD21 LEU    49       0.152 -17.867   4.178  1.00  0.00      PROA H
ATOM    301 HD22 LEU    49      -0.689 -19.089   5.161  1.00  0.00      PROA H
ATOM    302 HD23 LEU    49      -0.374 -19.397   3.437  1.00  0.00      PROA H
ATOM    303  C   LEU    49      -0.859 -15.809   0.802  1.00  0.00      PROA C
ATOM    304  O   LEU    49       0.025 -16.042  -0.023  1.00  0.00      PROA O
ATOM    305  N   VAL    50      -1.903 -15.003   0.522  1.00  0.00      PROA N
ATOM    306  H   VAL    50      -2.575 -14.778   1.241  1.00  0.00      PROA H
ATOM    307  CA  VAL    50      -2.143 -14.414  -0.784  1.00  0.00      PROA C
ATOM    308  HA  VAL    50      -2.140 -15.197  -1.543  1.00  0.00      PROA H
ATOM    309  CB  VAL    50      -3.489 -13.699  -0.833  1.00  0.00      PROA C
ATOM    310  HB  VAL    50      -3.517 -12.923  -0.067  1.00  0.00      PROA H
ATOM    311  CG1 VAL    50      -3.707 -13.049  -2.209  1.00  0.00      PROA C
ATOM    312 HG11 VAL    50      -3.688 -13.817  -2.982  1.00  0.00      PROA H
ATOM    313 HG12 VAL    50      -4.673 -12.543  -2.225  1.00  0.00      PROA H
ATOM    314 HG13 VAL    50      -2.915 -12.324  -2.399  1.00  0.00      PROA H
ATOM    315  CG2 VAL    50      -4.627 -14.694  -0.543  1.00  0.00      PROA C
ATOM    316 HG21 VAL    50      -4.487 -15.128   0.447  1.00  0.00      PROA H
ATOM    317 HG22 VAL    50      -5.584 -14.174  -0.580  1.00  0.00      PROA H
ATOM    318 HG23 VAL    50      -4.615 -15.487  -1.292  1.00  0.00      PROA H
ATOM    319  C   VAL    50      -1.042 -13.460  -1.198  1.00  0.00      PROA C
ATOM    320  O   VAL    50      -0.627 -13.403  -2.356  1.00  0.00      PROA O
ATOM    321  N   GLY    51      -0.526 -12.684  -0.231  1.00  0.00      PROA N
ATOM    322  H   GLY    51      -0.863 -12.768   0.717  1.00  0.00      PROA H
ATOM    323  CA  GLY    51       0.511 -11.713  -0.484  1.00  0.00      PROA C
ATOM    324  HA2 GLY    51       0.238 -11.105  -1.346  1.00  0.00      PROA H
ATOM    325  HA3 GLY    51       0.630 -11.072   0.389  1.00  0.00      PROA H
ATOM    326  C   GLY    51       1.822 -12.367  -0.768  1.00  0.00      PROA C
ATOM    327  O   GLY    51       2.482 -12.038  -1.743  1.00  0.00      PROA O
ATOM    328  N   VAL    52       2.234 -13.346   0.052  1.00  0.00      PROA N
ATOM    329  H   VAL    52       1.671 -13.608   0.848  1.00  0.00      PROA H
ATOM    330  CA  VAL    52       3.479 -14.057  -0.163  1.00  0.00      PROA C
ATOM    331  HA  VAL    52       4.294 -13.340  -0.272  1.00  0.00      PROA H
ATOM    332  CB  VAL    52       3.805 -14.985   1.008  1.00  0.00      PROA C
ATOM    333  HB  VAL    52       2.908 -15.533   1.298  1.00  0.00      PROA H
ATOM    334  CG1 VAL    52       4.899 -16.004   0.639  1.00  0.00      PROA C
ATOM    335 HG11 VAL    52       5.809 -15.475   0.357  1.00  0.00      PROA H
ATOM    336 HG12 VAL    52       5.103 -16.646   1.496  1.00  0.00      PROA H
ATOM    337 HG13 VAL    52       4.560 -16.614  -0.198  1.00  0.00      PROA H
ATOM    338  CG2 VAL    52       4.257 -14.151   2.218  1.00  0.00      PROA C
ATOM    339 HG21 VAL    52       3.458 -13.468   2.508  1.00  0.00      PROA H
ATOM    340 HG22 VAL    52       4.488 -14.814   3.051  1.00  0.00      PROA H
ATOM    341 HG23 VAL    52       5.146 -13.578   1.953  1.00  0.00      PROA H
ATOM    342  C   VAL    52       3.485 -14.846  -1.454  1.00  0.00      PROA C
ATOM    343  O   VAL    52       4.319 -14.627  -2.330  1.00  0.00      PROA O
ATOM    344  N   LEU    53       2.524 -15.766  -1.630  1.00  0.00      PROA N
ATOM    345  H   LEU    53       1.811 -15.893  -0.926  1.00  0.00      PROA H
ATOM    346  CA  LEU    53       2.483 -16.589  -2.818  1.00  0.00      PROA C
ATOM    347  HA  LEU    53       3.453 -17.064  -2.966  1.00  0.00      PROA H
ATOM    348  CB  LEU    53       1.407 -17.677  -2.670  1.00  0.00      PROA C
ATOM    349  HB2 LEU    53       0.444 -17.211  -2.463  1.00  0.00      PROA H
ATOM    350  HB3 LEU    53       1.341 -18.252  -3.593  1.00  0.00      PROA H
ATOM    351  CG  LEU    53       1.675 -18.676  -1.537  1.00  0.00      PROA C
ATOM    352  HG  LEU    53       1.632 -18.159  -0.578  1.00  0.00      PROA H
ATOM    353  CD1 LEU    53       0.594 -19.754  -1.610  1.00  0.00      PROA C
ATOM    354 HD11 LEU    53       0.643 -20.254  -2.577  1.00  0.00      PROA H
ATOM    355 HD12 LEU    53       0.753 -20.484  -0.816  1.00  0.00      PROA H
ATOM    356 HD13 LEU    53      -0.387 -19.295  -1.488  1.00  0.00      PROA H
ATOM    357  CD2 LEU    53       3.077 -19.289  -1.648  1.00  0.00      PROA C
ATOM    358 HD21 LEU    53       3.825 -18.497  -1.594  1.00  0.00      PROA H
ATOM    359 HD22 LEU    53       3.233 -19.992  -0.830  1.00  0.00      PROA H
ATOM    360 HD23 LEU    53       3.171 -19.812  -2.599  1.00  0.00      PROA H
ATOM    361  C   LEU    53       2.213 -15.803  -4.079  1.00  0.00      PROA C
ATOM    362  O   LEU    53       2.917 -15.919  -5.082  1.00  0.00      PROA O
ATOM    363  N   GLY    54       1.203 -14.916  -4.008  1.00  0.00      PROA N
ATOM    364  H   GLY    54       0.677 -14.816  -3.152  1.00  0.00      PROA H
ATOM    365  CA  GLY    54       0.804 -14.065  -5.111  1.00  0.00      PROA C
ATOM    366  HA2 GLY    54       0.514 -14.682  -5.961  1.00  0.00      PROA H
ATOM    367  HA3 GLY    54      -0.041 -13.447  -4.806  1.00  0.00      PROA H
ATOM    368  C   GLY    54       1.895 -13.143  -5.573  1.00  0.00      PROA C
ATOM    369  O   GLY    54       2.246 -13.122  -6.747  1.00  0.00      PROA O
ATOM    370  N   ASN    55       2.513 -12.378  -4.655  1.00  0.00      PROA N
ATOM    371  H   ASN    55       2.244 -12.439  -3.683  1.00  0.00      PROA H
ATOM    372  CA  ASN    55       3.568 -11.461  -5.041  1.00  0.00      PROA C
ATOM    373  HA  ASN    55       3.272 -10.923  -5.941  1.00  0.00      PROA H
ATOM    374  CB  ASN    55       3.863 -10.427  -3.936  1.00  0.00      PROA C
ATOM    375  HB2 ASN    55       4.006 -10.941  -2.985  1.00  0.00      PROA H
ATOM    376  HB3 ASN    55       4.766  -9.872  -4.188  1.00  0.00      PROA H
ATOM    377  CG  ASN    55       2.708  -9.436  -3.785  1.00  0.00      PROA C
ATOM    378  OD1 ASN    55       2.411  -8.666  -4.698  1.00  0.00      PROA O
ATOM    379  ND2 ASN    55       2.049  -9.453  -2.605  1.00  0.00      PROA N
ATOM    380 HD21 ASN    55       1.278  -8.820  -2.451  1.00  0.00      PROA H
ATOM    381 HD22 ASN    55       2.331 -10.099  -1.881  1.00  0.00      PROA H
ATOM    382  C   ASN    55       4.869 -12.158  -5.390  1.00  0.00      PROA C
ATOM    383  O   ASN    55       5.646 -11.659  -6.200  1.00  0.00      PROA O
ATOM    384  N   ALA    56       5.132 -13.355  -4.830  1.00  0.00      PROA N
ATOM    385  H   ALA    56       4.544 -13.706  -4.089  1.00  0.00      PROA H
ATOM    386  CA  ALA    56       6.256 -14.148  -5.281  1.00  0.00      PROA C
ATOM    387  HA  ALA    56       7.167 -13.553  -5.225  1.00  0.00      PROA H
ATOM    388  CB  ALA    56       6.430 -15.399  -4.410  1.00  0.00      PROA C
ATOM    389  HB1 ALA    56       5.527 -16.008  -4.463  1.00  0.00      PROA H
ATOM    390  HB2 ALA    56       7.280 -15.978  -4.769  1.00  0.00      PROA H
ATOM    391  HB3 ALA    56       6.605 -15.100  -3.376  1.00  0.00      PROA H
ATOM    392  C   ALA    56       6.099 -14.563  -6.733  1.00  0.00      PROA C
ATOM    393  O   ALA    56       7.024 -14.482  -7.543  1.00  0.00      PROA O
ATOM    394  N   LEU    57       4.872 -14.979  -7.094  1.00  0.00      PROA N
ATOM    395  H   LEU    57       4.142 -15.062  -6.401  1.00  0.00      PROA H
ATOM    396  CA  LEU    57       4.535 -15.320  -8.452  1.00  0.00      PROA C
ATOM    397  HA  LEU    57       5.270 -16.023  -8.844  1.00  0.00      PROA H
ATOM    398  CB  LEU    57       3.139 -15.969  -8.504  1.00  0.00      PROA C
ATOM    399  HB2 LEU    57       3.111 -16.824  -7.830  1.00  0.00      PROA H
ATOM    400  HB3 LEU    57       2.388 -15.240  -8.198  1.00  0.00      PROA H
ATOM    401  CG  LEU    57       2.719 -16.483  -9.889  1.00  0.00      PROA C
ATOM    402  HG  LEU    57       2.622 -15.641 -10.575  1.00  0.00      PROA H
ATOM    403  CD1 LEU    57       3.751 -17.457 -10.457  1.00  0.00      PROA C
ATOM    404 HD11 LEU    57       3.853 -18.311  -9.787  1.00  0.00      PROA H
ATOM    405 HD12 LEU    57       3.425 -17.803 -11.437  1.00  0.00      PROA H
ATOM    406 HD13 LEU    57       4.713 -16.953 -10.552  1.00  0.00      PROA H
ATOM    407  CD2 LEU    57       1.351 -17.160  -9.806  1.00  0.00      PROA C
ATOM    408 HD21 LEU    57       0.611 -16.443  -9.451  1.00  0.00      PROA H
ATOM    409 HD22 LEU    57       1.063 -17.520 -10.794  1.00  0.00      PROA H
ATOM    410 HD23 LEU    57       1.403 -18.000  -9.114  1.00  0.00      PROA H
ATOM    411  C   LEU    57       4.588 -14.134  -9.391  1.00  0.00      PROA C
ATOM    412  O   LEU    57       5.094 -14.209 -10.507  1.00  0.00      PROA O
ATOM    413  N   VAL    58       4.078 -12.971  -8.953  1.00  0.00      PROA N
ATOM    414  H   VAL    58       3.641 -12.921  -8.044  1.00  0.00      PROA H
ATOM    415  CA  VAL    58       4.120 -11.747  -9.729  1.00  0.00      PROA C
ATOM    416  HA  VAL    58       3.673 -11.922 -10.708  1.00  0.00      PROA H
ATOM    417  CB  VAL    58       3.355 -10.612  -9.052  1.00  0.00      PROA C
ATOM    418  HB  VAL    58       3.713 -10.491  -8.030  1.00  0.00      PROA H
ATOM    419  CG1 VAL    58       3.567  -9.295  -9.818  1.00  0.00      PROA C
ATOM    420 HG11 VAL    58       3.206  -9.406 -10.840  1.00  0.00      PROA H
ATOM    421 HG12 VAL    58       3.015  -8.495  -9.324  1.00  0.00      PROA H
ATOM    422 HG13 VAL    58       4.628  -9.049  -9.832  1.00  0.00      PROA H
ATOM    423  CG2 VAL    58       1.853 -10.932  -9.000  1.00  0.00      PROA C
ATOM    424 HG21 VAL    58       1.696 -11.850  -8.434  1.00  0.00      PROA H
ATOM    425 HG22 VAL    58       1.324 -10.112  -8.514  1.00  0.00      PROA H
ATOM    426 HG23 VAL    58       1.473 -11.060 -10.013  1.00  0.00      PROA H
ATOM    427  C   VAL    58       5.538 -11.291  -9.986  1.00  0.00      PROA C
ATOM    428  O   VAL    58       5.905 -10.942 -11.110  1.00  0.00      PROA O
ATOM    429  N   VAL    59       6.392 -11.316  -8.944  1.00  0.00      PROA N
ATOM    430  H   VAL    59       6.061 -11.574  -8.026  1.00  0.00      PROA H
ATOM    431  CA  VAL    59       7.800 -10.986  -9.059  1.00  0.00      PROA C
ATOM    432  HA  VAL    59       7.906  -9.978  -9.460  1.00  0.00      PROA H
ATOM    433  CB  VAL    59       8.507 -11.042  -7.707  1.00  0.00      PROA C
ATOM    434  HB  VAL    59       8.193 -11.936  -7.169  1.00  0.00      PROA H
ATOM    435  CG1 VAL    59      10.036 -11.086  -7.887  1.00  0.00      PROA C
ATOM    436 HG11 VAL    59      10.366 -10.192  -8.417  1.00  0.00      PROA H
ATOM    437 HG12 VAL    59      10.517 -11.125  -6.909  1.00  0.00      PROA H
ATOM    438 HG13 VAL    59      10.310 -11.970  -8.461  1.00  0.00      PROA H
ATOM    439  CG2 VAL    59       8.114  -9.819  -6.861  1.00  0.00      PROA C
ATOM    440 HG21 VAL    59       7.036  -9.817  -6.703  1.00  0.00      PROA H
ATOM    441 HG22 VAL    59       8.622  -9.865  -5.897  1.00  0.00      PROA H
ATOM    442 HG23 VAL    59       8.406  -8.907  -7.382  1.00  0.00      PROA H
ATOM    443  C   VAL    59       8.492 -11.917 -10.021  1.00  0.00      PROA C
ATOM    444  O   VAL    59       9.183 -11.485 -10.938  1.00  0.00      PROA O
ATOM    445  N   TRP    60       8.227 -13.230  -9.895  1.00  0.00      PROA N
ATOM    446  H   TRP    60       7.657 -13.559  -9.129  1.00  0.00      PROA H
ATOM    447  CA  TRP    60       8.721 -14.229 -10.817  1.00  0.00      PROA C
ATOM    448  HA  TRP    60       9.809 -14.270 -10.759  1.00  0.00      PROA H
ATOM    449  CB  TRP    60       8.134 -15.626 -10.455  1.00  0.00      PROA C
ATOM    450  HB2 TRP    60       8.403 -15.878  -9.429  1.00  0.00      PROA H
ATOM    451  HB3 TRP    60       7.049 -15.600 -10.550  1.00  0.00      PROA H
ATOM    452  CG  TRP    60       8.592 -16.780 -11.294  1.00  0.00      PROA C
ATOM    453  CD1 TRP    60       9.661 -16.793 -12.148  1.00  0.00      PROA C
ATOM    454  HD1 TRP    60      10.282 -15.905 -12.258  1.00  0.00      PROA H
ATOM    455  NE1 TRP    60       9.756 -18.020 -12.752  1.00  0.00      PROA N
ATOM    456  HE1 TRP    60      10.446 -18.283 -13.440  1.00  0.00      PROA H
ATOM    457  CE2 TRP    60       8.778 -18.835 -12.286  1.00  0.00      PROA C
ATOM    458  CZ2 TRP    60       8.492 -20.155 -12.586  1.00  0.00      PROA C
ATOM    459  HZ2 TRP    60       9.090 -20.688 -13.325  1.00  0.00      PROA H
ATOM    460  CH2 TRP    60       7.429 -20.755 -11.914  1.00  0.00      PROA C
ATOM    461  HH2 TRP    60       7.174 -21.796 -12.115  1.00  0.00      PROA H
ATOM    462  CZ3 TRP    60       6.676 -20.046 -10.981  1.00  0.00      PROA C
ATOM    463  HZ3 TRP    60       5.847 -20.532 -10.468  1.00  0.00      PROA H
ATOM    464  CE3 TRP    60       6.963 -18.713 -10.686  1.00  0.00      PROA C
ATOM    465  HE3 TRP    60       6.363 -18.177  -9.950  1.00  0.00      PROA H
ATOM    466  CD2 TRP    60       8.021 -18.096 -11.347  1.00  0.00      PROA C
ATOM    467  C   TRP    60       8.347 -13.892 -12.253  1.00  0.00      PROA C
ATOM    468  O   TRP    60       9.183 -13.918 -13.148  1.00  0.00      PROA O
ATOM    469  N   VAL    61       7.080 -13.524 -12.493  1.00  0.00      PROA N
ATOM    470  H   VAL    61       6.421 -13.456 -11.731  1.00  0.00      PROA H
ATOM    471  CA  VAL    61       6.587 -13.211 -13.816  1.00  0.00      PROA C
ATOM    472  HA  VAL    61       6.867 -14.006 -14.507  1.00  0.00      PROA H
ATOM    473  CB  VAL    61       5.064 -13.083 -13.787  1.00  0.00      PROA C
ATOM    474  HB  VAL    61       4.764 -12.512 -12.909  1.00  0.00      PROA H
ATOM    475  CG1 VAL    61       4.542 -12.362 -15.042  1.00  0.00      PROA C
ATOM    476 HG11 VAL    61       4.826 -12.927 -15.930  1.00  0.00      PROA H
ATOM    477 HG12 VAL    61       3.456 -12.287 -14.992  1.00  0.00      PROA H
ATOM    478 HG13 VAL    61       4.974 -11.363 -15.093  1.00  0.00      PROA H
ATOM    479  CG2 VAL    61       4.431 -14.477 -13.669  1.00  0.00      PROA C
ATOM    480 HG21 VAL    61       4.771 -14.955 -12.751  1.00  0.00      PROA H
ATOM    481 HG22 VAL    61       3.345 -14.384 -13.649  1.00  0.00      PROA H
ATOM    482 HG23 VAL    61       4.727 -15.085 -14.525  1.00  0.00      PROA H
ATOM    483  C   VAL    61       7.199 -11.971 -14.436  1.00  0.00      PROA C
ATOM    484  O   VAL    61       7.678 -11.977 -15.573  1.00  0.00      PROA O
ATOM    485  N   THR    62       7.228 -10.863 -13.677  1.00  0.00      PROA N
ATOM    486  H   THR    62       6.913 -10.900 -12.718  1.00  0.00      PROA H
ATOM    487  CA  THR    62       7.699  -9.578 -14.174  1.00  0.00      PROA C
ATOM    488  HA  THR    62       7.284  -9.397 -15.165  1.00  0.00      PROA H
ATOM    489  CB  THR    62       7.289  -8.417 -13.278  1.00  0.00      PROA C
ATOM    490  HB  THR    62       7.774  -7.504 -13.621  1.00  0.00      PROA H
ATOM    491  CG2 THR    62       5.766  -8.231 -13.328  1.00  0.00      PROA C
ATOM    492 HG21 THR    62       5.276  -9.142 -12.983  1.00  0.00      PROA H
ATOM    493 HG22 THR    62       5.479  -7.399 -12.685  1.00  0.00      PROA H
ATOM    494 HG23 THR    62       5.459  -8.020 -14.353  1.00  0.00      PROA H
ATOM    495  OG1 THR    62       7.632  -8.654 -11.919  1.00  0.00      PROA O
ATOM    496  HG1 THR    62       7.360  -7.904 -11.385  1.00  0.00      PROA H
ATOM    497  C   THR    62       9.190  -9.537 -14.308  1.00  0.00      PROA C
ATOM    498  O   THR    62       9.738  -8.736 -15.063  1.00  0.00      PROA O
ATOM    499  N   ALA    63       9.889 -10.430 -13.596  1.00  0.00      PROA N
ATOM    500  H   ALA    63       9.406 -11.123 -13.041  1.00  0.00      PROA H
ATOM    501  CA  ALA    63      11.304 -10.436 -13.595  1.00  0.00      PROA C
ATOM    502  HA  ALA    63      11.672  -9.434 -13.374  1.00  0.00      PROA H
ATOM    503  CB  ALA    63      11.776 -11.403 -12.539  1.00  0.00      PROA C
ATOM    504  HB1 ALA    63      11.400 -12.401 -12.765  1.00  0.00      PROA H
ATOM    505  HB2 ALA    63      12.866 -11.421 -12.523  1.00  0.00      PROA H
ATOM    506  HB3 ALA    63      11.404 -11.087 -11.564  1.00  0.00      PROA H
ATOM    507  C   ALA    63      11.869 -10.728 -14.962  1.00  0.00      PROA C
ATOM    508  O   ALA    63      12.882 -10.151 -15.371  1.00  0.00      PROA O
ATOM    509  N   PHE    64      11.209 -11.636 -15.715  1.00  0.00      PROA N
ATOM    510  H   PHE    64      10.378 -12.084 -15.354  1.00  0.00      PROA H
ATOM    511  CA  PHE    64      11.620 -12.025 -17.043  1.00  0.00      PROA C
ATOM    512  HA  PHE    64      12.644 -12.395 -17.013  1.00  0.00      PROA H
ATOM    513  CB  PHE    64      10.741 -13.138 -17.654  1.00  0.00      PROA C
ATOM    514  HB2 PHE    64       9.697 -12.825 -17.645  1.00  0.00      PROA H
ATOM    515  HB3 PHE    64      11.055 -13.327 -18.681  1.00  0.00      PROA H
ATOM    516  CG  PHE    64      10.786 -14.465 -16.953  1.00  0.00      PROA C
ATOM    517  CD1 PHE    64       9.899 -14.747 -15.909  1.00  0.00      PROA C
ATOM    518  HD1 PHE    64       9.176 -13.996 -15.591  1.00  0.00      PROA H
ATOM    519  CE1 PHE    64       9.915 -15.982 -15.255  1.00  0.00      PROA C
ATOM    520  HE1 PHE    64       9.207 -16.182 -14.451  1.00  0.00      PROA H
ATOM    521  CZ  PHE    64      10.821 -16.958 -15.615  1.00  0.00      PROA C
ATOM    522  HZ  PHE    64      10.886 -17.882 -15.039  1.00  0.00      PROA H
ATOM    523  CE2 PHE    64      11.614 -16.723 -16.698  1.00  0.00      PROA C
ATOM    524  HE2 PHE    64      12.307 -17.490 -17.044  1.00  0.00      PROA H
ATOM    525  CD2 PHE    64      11.592 -15.513 -17.417  1.00  0.00      PROA C
ATOM    526  HD2 PHE    64      12.187 -15.383 -18.321  1.00  0.00      PROA H
ATOM    527  C   PHE    64      11.728 -10.876 -17.983  1.00  0.00      PROA C
ATOM    528  O   PHE    64      12.699 -10.738 -18.729  1.00  0.00      PROA O
ATOM    529  N   GLU    65      10.748  -9.989 -17.885  1.00  0.00      PROA N
ATOM    530  H   GLU    65      10.114 -10.021 -17.100  1.00  0.00      PROA H
ATOM    531  CA  GLU    65      10.556  -8.967 -18.876  1.00  0.00      PROA C
ATOM    532  HA  GLU    65      11.212  -9.157 -19.726  1.00  0.00      PROA H
ATOM    533  CB  GLU    65       9.090  -8.969 -19.356  1.00  0.00      PROA C
ATOM    534  HB2 GLU    65       8.440  -8.657 -18.539  1.00  0.00      PROA H
ATOM    535  HB3 GLU    65       8.980  -8.278 -20.192  1.00  0.00      PROA H
ATOM    536  CG  GLU    65       8.611 -10.358 -19.831  1.00  0.00      PROA C
ATOM    537  HG2 GLU    65       8.994 -11.125 -19.158  1.00  0.00      PROA H
ATOM    538  HG3 GLU    65       7.522 -10.387 -19.831  1.00  0.00      PROA H
ATOM    539  CD  GLU    65       9.081 -10.701 -21.234  1.00  0.00      PROA C
ATOM    540  OE1 GLU    65      10.236 -10.373 -21.604  1.00  0.00      PROA O
ATOM    541  OE2 GLU    65       8.282 -11.320 -21.985  1.00  0.00      PROA O
ATOM    542  C   GLU    65      10.877  -7.610 -18.328  1.00  0.00      PROA C
ATOM    543  O   GLU    65      10.533  -6.596 -18.936  1.00  0.00      PROA O
ATOM    544  N   ALA    66      11.555  -7.540 -17.167  1.00  0.00      PROA N
ATOM    545  H   ALA    66      11.981  -8.370 -16.779  1.00  0.00      PROA H
ATOM    546  CA  ALA    66      11.720  -6.316 -16.414  1.00  0.00      PROA C
ATOM    547  HA  ALA    66      10.742  -5.885 -16.202  1.00  0.00      PROA H
ATOM    548  CB  ALA    66      12.440  -6.608 -15.091  1.00  0.00      PROA C
ATOM    549  HB1 ALA    66      13.420  -7.037 -15.297  1.00  0.00      PROA H
ATOM    550  HB2 ALA    66      12.560  -5.681 -14.530  1.00  0.00      PROA H
ATOM    551  HB3 ALA    66      11.851  -7.313 -14.505  1.00  0.00      PROA H
ATOM    552  C   ALA    66      12.455  -5.230 -17.162  1.00  0.00      PROA C
ATOM    553  O   ALA    66      12.107  -4.062 -17.095  1.00  0.00      PROA O
ATOM    554  N   LYS    67      13.486  -5.575 -17.936  1.00  0.00      PROA N
ATOM    555  H   LYS    67      13.743  -6.547 -18.031  1.00  0.00      PROA H
ATOM    556  CA  LYS    67      14.229  -4.557 -18.636  1.00  0.00      PROA C
ATOM    557  HA  LYS    67      13.963  -3.576 -18.241  1.00  0.00      PROA H
ATOM    558  CB  LYS    67      15.703  -4.804 -18.436  1.00  0.00      PROA C
ATOM    559  HB2 LYS    67      15.951  -5.813 -18.767  1.00  0.00      PROA H
ATOM    560  HB3 LYS    67      16.276  -4.081 -19.016  1.00  0.00      PROA H
ATOM    561  CG  LYS    67      16.148  -4.677 -16.971  1.00  0.00      PROA C
ATOM    562  HG2 LYS    67      15.525  -3.940 -16.465  1.00  0.00      PROA H
ATOM    563  HG3 LYS    67      16.044  -5.642 -16.475  1.00  0.00      PROA H
ATOM    564  CD  LYS    67      17.606  -4.233 -16.837  1.00  0.00      PROA C
ATOM    565  HD2 LYS    67      18.241  -5.107 -16.695  1.00  0.00      PROA H
ATOM    566  HD3 LYS    67      17.911  -3.707 -17.742  1.00  0.00      PROA H
ATOM    567  CE  LYS    67      17.819  -3.325 -15.691  1.00  0.00      PROA C
ATOM    568  HE2 LYS    67      17.284  -2.391 -15.862  1.00  0.00      PROA H
ATOM    569  HE3 LYS    67      17.447  -3.795 -14.781  1.00  0.00      PROA H
ATOM    570  NZ  LYS    67      19.214  -3.087 -15.591  1.00  0.00      PROA N
ATOM    571  HZ1 LYS    67      19.545  -2.661 -16.445  1.00  0.00      PROA H
ATOM    572  HZ2 LYS    67      19.395  -2.468 -14.814  1.00  0.00      PROA H
ATOM    573  HZ3 LYS    67      19.695  -3.963 -15.443  1.00  0.00      PROA H
ATOM    574  C   LYS    67      13.913  -4.519 -20.103  1.00  0.00      PROA C
ATOM    575  O   LYS    67      14.609  -3.875 -20.879  1.00  0.00      PROA O
ATOM    576  N   ARG    68      12.825  -5.205 -20.491  1.00  0.00      PROA N
ATOM    577  H   ARG    68      12.327  -5.780 -19.826  1.00  0.00      PROA H
ATOM    578  CA  ARG    68      12.311  -5.170 -21.837  1.00  0.00      PROA C
ATOM    579  HA  ARG    68      13.050  -4.714 -22.497  1.00  0.00      PROA H
ATOM    580  CB  ARG    68      12.019  -6.618 -22.301  1.00  0.00      PROA C
ATOM    581  HB2 ARG    68      12.959  -7.154 -22.434  1.00  0.00      PROA H
ATOM    582  HB3 ARG    68      11.415  -7.126 -21.549  1.00  0.00      PROA H
ATOM    583  CG  ARG    68      11.255  -6.750 -23.632  1.00  0.00      PROA C
ATOM    584  HG2 ARG    68      10.457  -6.007 -23.669  1.00  0.00      PROA H
ATOM    585  HG3 ARG    68      11.941  -6.587 -24.463  1.00  0.00      PROA H
ATOM    586  CD  ARG    68      10.638  -8.144 -23.767  1.00  0.00      PROA C
ATOM    587  HD2 ARG    68      11.423  -8.870 -23.978  1.00  0.00      PROA H
ATOM    588  HD3 ARG    68      10.137  -8.412 -22.836  1.00  0.00      PROA H
ATOM    589  NE  ARG    68       9.645  -8.127 -24.891  1.00  0.00      PROA N
ATOM    590  HE  ARG    68       9.531  -7.275 -25.420  1.00  0.00      PROA H
ATOM    591  CZ  ARG    68       8.921  -9.199 -25.201  1.00  0.00      PROA C
ATOM    592  NH1 ARG    68       9.036 -10.310 -24.513  1.00  0.00      PROA N
ATOM    593 HH11 ARG    68       9.681 -10.355 -23.737  1.00  0.00      PROA H
ATOM    594 HH12 ARG    68       8.479 -11.115 -24.762  1.00  0.00      PROA H
ATOM    595  NH2 ARG    68       8.080  -9.151 -26.215  1.00  0.00      PROA N
ATOM    596 HH21 ARG    68       7.989  -8.300 -26.751  1.00  0.00      PROA H
ATOM    597 HH22 ARG    68       7.530  -9.965 -26.450  1.00  0.00      PROA H
ATOM    598  C   ARG    68      11.055  -4.317 -21.916  1.00  0.00      PROA C
ATOM    599  O   ARG    68      10.766  -3.685 -22.934  1.00  0.00      PROA O
ATOM    600  N   THR    69      10.264  -4.292 -20.826  1.00  0.00      PROA N
ATOM    601  H   THR    69      10.536  -4.792 -19.992  1.00  0.00      PROA H
ATOM    602  CA  THR    69       9.007  -3.554 -20.808  1.00  0.00      PROA C
ATOM    603  HA  THR    69       8.990  -2.844 -21.635  1.00  0.00      PROA H
ATOM    604  CB  THR    69       7.785  -4.452 -20.947  1.00  0.00      PROA C
ATOM    605  HB  THR    69       6.883  -3.873 -20.752  1.00  0.00      PROA H
ATOM    606  CG2 THR    69       7.711  -5.034 -22.369  1.00  0.00      PROA C
ATOM    607 HG21 THR    69       8.608  -5.620 -22.570  1.00  0.00      PROA H
ATOM    608 HG22 THR    69       6.833  -5.675 -22.455  1.00  0.00      PROA H
ATOM    609 HG23 THR    69       7.639  -4.221 -23.091  1.00  0.00      PROA H
ATOM    610  OG1 THR    69       7.838  -5.538 -20.032  1.00  0.00      PROA O
ATOM    611  HG1 THR    69       7.058  -6.086 -20.141  1.00  0.00      PROA H
ATOM    612  C   THR    69       8.843  -2.731 -19.546  1.00  0.00      PROA C
ATOM    613  O   THR    69       9.177  -3.156 -18.448  1.00  0.00      PROA O
ATOM    614  N   ILE    70       8.312  -1.497 -19.675  1.00  0.00      PROA N
ATOM    615  H   ILE    70       7.991  -1.178 -20.578  1.00  0.00      PROA H
ATOM    616  CA  ILE    70       8.158  -0.555 -18.578  1.00  0.00      PROA C
ATOM    617  HA  ILE    70       9.087  -0.502 -18.011  1.00  0.00      PROA H
ATOM    618  CB  ILE    70       7.822   0.828 -19.119  1.00  0.00      PROA C
ATOM    619  HB  ILE    70       6.897   0.779 -19.694  1.00  0.00      PROA H
ATOM    620  CG2 ILE    70       7.640   1.831 -17.974  1.00  0.00      PROA C
ATOM    621 HG21 ILE    70       8.562   1.895 -17.396  1.00  0.00      PROA H
ATOM    622 HG22 ILE    70       7.402   2.813 -18.384  1.00  0.00      PROA H
ATOM    623 HG23 ILE    70       6.828   1.501 -17.326  1.00  0.00      PROA H
ATOM    624  CG1 ILE    70       8.915   1.332 -20.078  1.00  0.00      PROA C
ATOM    625 HG12 ILE    70       8.959   0.683 -20.952  1.00  0.00      PROA H
ATOM    626 HG13 ILE    70       8.682   2.349 -20.393  1.00  0.00      PROA H
ATOM    627  CD1 ILE    70      10.312   1.357 -19.461  1.00  0.00      PROA C
ATOM    628 HD11 ILE    70      10.592   0.350 -19.152  1.00  0.00      PROA H
ATOM    629 HD12 ILE    70      11.028   1.724 -20.196  1.00  0.00      PROA H
ATOM    630 HD13 ILE    70      10.314   2.017 -18.593  1.00  0.00      PROA H
ATOM    631  C   ILE    70       7.106  -0.973 -17.578  1.00  0.00      PROA C
ATOM    632  O   ILE    70       7.262  -0.863 -16.369  1.00  0.00      PROA O
ATOM    633  N   ASN    71       5.978  -1.515 -18.058  1.00  0.00      PROA N
ATOM    634  H   ASN    71       5.842  -1.596 -19.056  1.00  0.00      PROA H
ATOM    635  CA  ASN    71       4.910  -2.008 -17.212  1.00  0.00      PROA C
ATOM    636  HA  ASN    71       4.527  -1.193 -16.598  1.00  0.00      PROA H
ATOM    637  CB  ASN    71       3.761  -2.572 -18.077  1.00  0.00      PROA C
ATOM    638  HB2 ASN    71       4.172  -3.226 -18.846  1.00  0.00      PROA H
ATOM    639  HB3 ASN    71       3.076  -3.140 -17.446  1.00  0.00      PROA H
ATOM    640  CG  ASN    71       2.985  -1.445 -18.753  1.00  0.00      PROA C
ATOM    641  OD1 ASN    71       3.039  -0.261 -18.419  1.00  0.00      PROA O
ATOM    642  ND2 ASN    71       2.228  -1.834 -19.807  1.00  0.00      PROA N
ATOM    643 HD21 ASN    71       1.682  -1.151 -20.313  1.00  0.00      PROA H
ATOM    644 HD22 ASN    71       2.214  -2.805 -20.083  1.00  0.00      PROA H
ATOM    645  C   ASN    71       5.391  -3.091 -16.265  1.00  0.00      PROA C
ATOM    646  O   ASN    71       5.020  -3.147 -15.094  1.00  0.00      PROA O
ATOM    647  N   ALA    72       6.284  -3.966 -16.762  1.00  0.00      PROA N
ATOM    648  H   ALA    72       6.526  -3.940 -17.742  1.00  0.00      PROA H
ATOM    649  CA  ALA    72       6.930  -4.963 -15.947  1.00  0.00      PROA C
ATOM    650  HA  ALA    72       6.175  -5.591 -15.474  1.00  0.00      PROA H
ATOM    651  CB  ALA    72       7.844  -5.846 -16.797  1.00  0.00      PROA C
ATOM    652  HB1 ALA    72       8.608  -5.230 -17.270  1.00  0.00      PROA H
ATOM    653  HB2 ALA    72       8.322  -6.593 -16.162  1.00  0.00      PROA H
ATOM    654  HB3 ALA    72       7.255  -6.347 -17.565  1.00  0.00      PROA H
ATOM    655  C   ALA    72       7.731  -4.361 -14.820  1.00  0.00      PROA C
ATOM    656  O   ALA    72       7.680  -4.858 -13.700  1.00  0.00      PROA O
ATOM    657  N   ILE    73       8.440  -3.241 -15.073  1.00  0.00      PROA N
ATOM    658  H   ILE    73       8.505  -2.887 -16.017  1.00  0.00      PROA H
ATOM    659  CA  ILE    73       9.133  -2.494 -14.035  1.00  0.00      PROA C
ATOM    660  HA  ILE    73       9.853  -3.144 -13.538  1.00  0.00      PROA H
ATOM    661  CB  ILE    73       9.889  -1.288 -14.604  1.00  0.00      PROA C
ATOM    662  HB  ILE    73       9.192  -0.636 -15.130  1.00  0.00      PROA H
ATOM    663  CG2 ILE    73      10.568  -0.481 -13.481  1.00  0.00      PROA C
ATOM    664 HG21 ILE    73      11.275  -1.119 -12.951  1.00  0.00      PROA H
ATOM    665 HG22 ILE    73      11.097   0.368 -13.911  1.00  0.00      PROA H
ATOM    666 HG23 ILE    73       9.811  -0.122 -12.783  1.00  0.00      PROA H
ATOM    667  CG1 ILE    73      10.924  -1.746 -15.642  1.00  0.00      PROA C
ATOM    668 HG12 ILE    73      11.677  -2.366 -15.157  1.00  0.00      PROA H
ATOM    669 HG13 ILE    73      10.426  -2.324 -16.421  1.00  0.00      PROA H
ATOM    670  CD1 ILE    73      11.662  -0.600 -16.334  1.00  0.00      PROA C
ATOM    671 HD11 ILE    73      12.195  -0.008 -15.590  1.00  0.00      PROA H
ATOM    672 HD12 ILE    73      12.374  -1.006 -17.052  1.00  0.00      PROA H
ATOM    673 HD13 ILE    73      10.944   0.034 -16.855  1.00  0.00      PROA H
ATOM    674  C   ILE    73       8.186  -1.995 -12.961  1.00  0.00      PROA C
ATOM    675  O   ILE    73       8.393  -2.212 -11.764  1.00  0.00      PROA O
ATOM    676  N   TRP    74       7.080  -1.349 -13.374  1.00  0.00      PROA N
ATOM    677  H   TRP    74       6.922  -1.196 -14.360  1.00  0.00      PROA H
ATOM    678  CA  TRP    74       6.077  -0.847 -12.462  1.00  0.00      PROA C
ATOM    679  HA  TRP    74       6.523  -0.101 -11.805  1.00  0.00      PROA H
ATOM    680  CB  TRP    74       4.905  -0.192 -13.241  1.00  0.00      PROA C
ATOM    681  HB2 TRP    74       4.426  -0.938 -13.875  1.00  0.00      PROA H
ATOM    682  HB3 TRP    74       4.175   0.206 -12.535  1.00  0.00      PROA H
ATOM    683  CG  TRP    74       5.250   0.953 -14.153  1.00  0.00      PROA C
ATOM    684  CD1 TRP    74       4.608   1.260 -15.332  1.00  0.00      PROA C
ATOM    685  HD1 TRP    74       3.819   0.609 -15.709  1.00  0.00      PROA H
ATOM    686  NE1 TRP    74       5.121   2.424 -15.860  1.00  0.00      PROA N
ATOM    687  HE1 TRP    74       4.813   2.867 -16.714  1.00  0.00      PROA H
ATOM    688  CE2 TRP    74       6.113   2.886 -15.045  1.00  0.00      PROA C
ATOM    689  CZ2 TRP    74       6.940   3.994 -15.166  1.00  0.00      PROA C
ATOM    690  HZ2 TRP    74       6.853   4.647 -16.035  1.00  0.00      PROA H
ATOM    691  CH2 TRP    74       7.870   4.240 -14.155  1.00  0.00      PROA C
ATOM    692  HH2 TRP    74       8.534   5.101 -14.224  1.00  0.00      PROA H
ATOM    693  CZ3 TRP    74       7.964   3.401 -13.055  1.00  0.00      PROA C
ATOM    694  HZ3 TRP    74       8.691   3.611 -12.270  1.00  0.00      PROA H
ATOM    695  CE3 TRP    74       7.139   2.284 -12.930  1.00  0.00      PROA C
ATOM    696  HE3 TRP    74       7.218   1.642 -12.053  1.00  0.00      PROA H
ATOM    697  CD2 TRP    74       6.216   2.002 -13.942  1.00  0.00      PROA C
ATOM    698  C   TRP    74       5.504  -1.910 -11.549  1.00  0.00      PROA C
ATOM    699  O   TRP    74       5.630  -1.847 -10.324  1.00  0.00      PROA O
ATOM    700  N   PHE    75       4.936  -2.963 -12.150  1.00  0.00      PROA N
ATOM    701  H   PHE    75       4.916  -3.019 -13.159  1.00  0.00      PROA H
ATOM    702  CA  PHE    75       4.331  -4.058 -11.432  1.00  0.00      PROA C
ATOM    703  HA  PHE    75       3.582  -3.670 -10.742  1.00  0.00      PROA H
ATOM    704  CB  PHE    75       3.649  -5.040 -12.407  1.00  0.00      PROA C
ATOM    705  HB2 PHE    75       4.361  -5.346 -13.173  1.00  0.00      PROA H
ATOM    706  HB3 PHE    75       3.305  -5.917 -11.859  1.00  0.00      PROA H
ATOM    707  CG  PHE    75       2.465  -4.407 -13.084  1.00  0.00      PROA C
ATOM    708  CD1 PHE    75       1.460  -3.772 -12.338  1.00  0.00      PROA C
ATOM    709  HD1 PHE    75       1.546  -3.706 -11.254  1.00  0.00      PROA H
ATOM    710  CE1 PHE    75       0.341  -3.218 -12.968  1.00  0.00      PROA C
ATOM    711  HE1 PHE    75      -0.429  -2.724 -12.376  1.00  0.00      PROA H
ATOM    712  CZ  PHE    75       0.213  -3.300 -14.359  1.00  0.00      PROA C
ATOM    713  HZ  PHE    75      -0.661  -2.872 -14.852  1.00  0.00      PROA H
ATOM    714  CE2 PHE    75       1.206  -3.931 -15.118  1.00  0.00      PROA C
ATOM    715  HE2 PHE    75       1.107  -3.994 -16.201  1.00  0.00      PROA H
ATOM    716  CD2 PHE    75       2.323  -4.479 -14.478  1.00  0.00      PROA C
ATOM    717  HD2 PHE    75       3.089  -4.968 -15.080  1.00  0.00      PROA H
ATOM    718  C   PHE    75       5.308  -4.804 -10.558  1.00  0.00      PROA C
ATOM    719  O   PHE    75       4.960  -5.253  -9.465  1.00  0.00      PROA O
ATOM    720  N   LEU    76       6.569  -4.933 -11.016  1.00  0.00      PROA N
ATOM    721  H   LEU    76       6.801  -4.623 -11.949  1.00  0.00      PROA H
ATOM    722  CA  LEU    76       7.627  -5.507 -10.218  1.00  0.00      PROA C
ATOM    723  HA  LEU    76       7.357  -6.524  -9.932  1.00  0.00      PROA H
ATOM    724  CB  LEU    76       8.946  -5.542 -11.024  1.00  0.00      PROA C
ATOM    725  HB2 LEU    76       8.838  -6.222 -11.869  1.00  0.00      PROA H
ATOM    726  HB3 LEU    76       9.175  -4.542 -11.391  1.00  0.00      PROA H
ATOM    727  CG  LEU    76      10.199  -6.011 -10.261  1.00  0.00      PROA C
ATOM    728  HG  LEU    76      10.379  -5.348  -9.415  1.00  0.00      PROA H
ATOM    729  CD1 LEU    76      10.019  -7.440  -9.737  1.00  0.00      PROA C
ATOM    730 HD11 LEU    76       9.846  -8.115 -10.575  1.00  0.00      PROA H
ATOM    731 HD12 LEU    76      10.918  -7.747  -9.202  1.00  0.00      PROA H
ATOM    732 HD13 LEU    76       9.165  -7.474  -9.061  1.00  0.00      PROA H
ATOM    733  CD2 LEU    76      11.429  -5.928 -11.171  1.00  0.00      PROA C
ATOM    734 HD21 LEU    76      11.572  -4.897 -11.495  1.00  0.00      PROA H
ATOM    735 HD22 LEU    76      12.310  -6.261 -10.623  1.00  0.00      PROA H
ATOM    736 HD23 LEU    76      11.281  -6.565 -12.042  1.00  0.00      PROA H
ATOM    737  C   LEU    76       7.868  -4.736  -8.941  1.00  0.00      PROA C
ATOM    738  O   LEU    76       7.830  -5.288  -7.846  1.00  0.00      PROA O
ATOM    739  N   ASN    77       8.031  -3.403  -9.041  1.00  0.00      PROA N
ATOM    740  H   ASN    77       8.017  -2.960  -9.949  1.00  0.00      PROA H
ATOM    741  CA  ASN    77       8.230  -2.569  -7.876  1.00  0.00      PROA C
ATOM    742  HA  ASN    77       9.088  -2.932  -7.311  1.00  0.00      PROA H
ATOM    743  CB  ASN    77       8.489  -1.110  -8.299  1.00  0.00      PROA C
ATOM    744  HB2 ASN    77       7.889  -0.874  -9.178  1.00  0.00      PROA H
ATOM    745  HB3 ASN    77       8.215  -0.441  -7.483  1.00  0.00      PROA H
ATOM    746  CG  ASN    77       9.959  -0.909  -8.633  1.00  0.00      PROA C
ATOM    747  OD1 ASN    77      10.724  -0.385  -7.822  1.00  0.00      PROA O
ATOM    748  ND2 ASN    77      10.368  -1.288  -9.862  1.00  0.00      PROA N
ATOM    749 HD21 ASN    77      11.336  -1.173 -10.126  1.00  0.00      PROA H
ATOM    750 HD22 ASN    77       9.704  -1.686 -10.511  1.00  0.00      PROA H
ATOM    751  C   ASN    77       7.070  -2.609  -6.897  1.00  0.00      PROA C
ATOM    752  O   ASN    77       7.271  -2.726  -5.686  1.00  0.00      PROA O
ATOM    753  N   LEU    78       5.822  -2.561  -7.400  1.00  0.00      PROA N
ATOM    754  H   LEU    78       5.683  -2.424  -8.391  1.00  0.00      PROA H
ATOM    755  CA  LEU    78       4.650  -2.700  -6.557  1.00  0.00      PROA C
ATOM    756  HA  LEU    78       4.657  -1.923  -5.793  1.00  0.00      PROA H
ATOM    757  CB  LEU    78       3.359  -2.566  -7.400  1.00  0.00      PROA C
ATOM    758  HB2 LEU    78       3.395  -3.266  -8.235  1.00  0.00      PROA H
ATOM    759  HB3 LEU    78       2.493  -2.789  -6.777  1.00  0.00      PROA H
ATOM    760  CG  LEU    78       3.115  -1.170  -8.008  1.00  0.00      PROA C
ATOM    761  HG  LEU    78       3.947  -0.907  -8.661  1.00  0.00      PROA H
ATOM    762  CD1 LEU    78       1.816  -1.164  -8.825  1.00  0.00      PROA C
ATOM    763 HD11 LEU    78       0.978  -1.421  -8.177  1.00  0.00      PROA H
ATOM    764 HD12 LEU    78       1.657  -0.172  -9.248  1.00  0.00      PROA H
ATOM    765 HD13 LEU    78       1.889  -1.895  -9.630  1.00  0.00      PROA H
ATOM    766  CD2 LEU    78       3.058  -0.097  -6.919  1.00  0.00      PROA C
ATOM    767 HD21 LEU    78       4.003  -0.080  -6.375  1.00  0.00      PROA H
ATOM    768 HD22 LEU    78       2.885   0.877  -7.377  1.00  0.00      PROA H
ATOM    769 HD23 LEU    78       2.246  -0.322  -6.228  1.00  0.00      PROA H
ATOM    770  C   LEU    78       4.609  -4.028  -5.813  1.00  0.00      PROA C
ATOM    771  O   LEU    78       4.432  -4.082  -4.597  1.00  0.00      PROA O
ATOM    772  N   ALA    79       4.877  -5.130  -6.535  1.00  0.00      PROA N
ATOM    773  H   ALA    79       5.058  -5.052  -7.526  1.00  0.00      PROA H
ATOM    774  CA  ALA    79       4.920  -6.448  -5.947  1.00  0.00      PROA C
ATOM    775  HA  ALA    79       3.984  -6.643  -5.423  1.00  0.00      PROA H
ATOM    776  CB  ALA    79       5.116  -7.498  -7.048  1.00  0.00      PROA C
ATOM    777  HB1 ALA    79       6.052  -7.306  -7.572  1.00  0.00      PROA H
ATOM    778  HB2 ALA    79       5.148  -8.492  -6.602  1.00  0.00      PROA H
ATOM    779  HB3 ALA    79       4.287  -7.444  -7.754  1.00  0.00      PROA H
ATOM    780  C   ALA    79       6.003  -6.617  -4.900  1.00  0.00      PROA C
ATOM    781  O   ALA    79       5.811  -7.283  -3.881  1.00  0.00      PROA O
ATOM    782  N   VAL    80       7.190  -6.028  -5.147  1.00  0.00      PROA N
ATOM    783  H   VAL    80       7.341  -5.545  -6.021  1.00  0.00      PROA H
ATOM    784  CA  VAL    80       8.287  -6.053  -4.201  1.00  0.00      PROA C
ATOM    785  HA  VAL    80       8.499  -7.083  -3.916  1.00  0.00      PROA H
ATOM    786  CB  VAL    80       9.565  -5.452  -4.777  1.00  0.00      PROA C
ATOM    787  HB  VAL    80       9.353  -4.458  -5.172  1.00  0.00      PROA H
ATOM    788  CG1 VAL    80      10.646  -5.336  -3.687  1.00  0.00      PROA C
ATOM    789 HG11 VAL    80      10.870  -6.326  -3.289  1.00  0.00      PROA H
ATOM    790 HG12 VAL    80      11.551  -4.905  -4.117  1.00  0.00      PROA H
ATOM    791 HG13 VAL    80      10.285  -4.694  -2.883  1.00  0.00      PROA H
ATOM    792  CG2 VAL    80      10.084  -6.334  -5.921  1.00  0.00      PROA C
ATOM    793 HG21 VAL    80       9.329  -6.395  -6.705  1.00  0.00      PROA H
ATOM    794 HG22 VAL    80      10.997  -5.901  -6.329  1.00  0.00      PROA H
ATOM    795 HG23 VAL    80      10.295  -7.334  -5.542  1.00  0.00      PROA H
ATOM    796  C   VAL    80       7.943  -5.328  -2.927  1.00  0.00      PROA C
ATOM    797  O   VAL    80       8.136  -5.856  -1.830  1.00  0.00      PROA O
ATOM    798  N   ALA    81       7.358  -4.115  -3.044  1.00  0.00      PROA N
ATOM    799  H   ALA    81       7.235  -3.699  -3.956  1.00  0.00      PROA H
ATOM    800  CA  ALA    81       6.894  -3.382  -1.888  1.00  0.00      PROA C
ATOM    801  HA  ALA    81       7.739  -3.158  -1.236  1.00  0.00      PROA H
ATOM    802  CB  ALA    81       6.233  -2.065  -2.333  1.00  0.00      PROA C
ATOM    803  HB1 ALA    81       5.386  -2.284  -2.982  1.00  0.00      PROA H
ATOM    804  HB2 ALA    81       5.886  -1.518  -1.456  1.00  0.00      PROA H
ATOM    805  HB3 ALA    81       6.958  -1.458  -2.875  1.00  0.00      PROA H
ATOM    806  C   ALA    81       5.906  -4.163  -1.058  1.00  0.00      PROA C
ATOM    807  O   ALA    81       6.108  -4.378   0.139  1.00  0.00      PROA O
ATOM    808  N   ASP    82       4.858  -4.689  -1.700  1.00  0.00      PROA N
ATOM    809  H   ASP    82       4.753  -4.550  -2.694  1.00  0.00      PROA H
ATOM    810  CA  ASP    82       3.839  -5.466  -1.029  1.00  0.00      PROA C
ATOM    811  HA  ASP    82       3.419  -4.884  -0.209  1.00  0.00      PROA H
ATOM    812  CB  ASP    82       2.717  -5.831  -2.006  1.00  0.00      PROA C
ATOM    813  HB2 ASP    82       3.148  -6.251  -2.915  1.00  0.00      PROA H
ATOM    814  HB3 ASP    82       2.058  -6.567  -1.544  1.00  0.00      PROA H
ATOM    815  CG  ASP    82       1.891  -4.610  -2.380  1.00  0.00      PROA C
ATOM    816  OD1 ASP    82       1.953  -3.595  -1.627  1.00  0.00      PROA O
ATOM    817  OD2 ASP    82       1.122  -4.753  -3.364  1.00  0.00      PROA O
ATOM    818  C   ASP    82       4.365  -6.708  -0.357  1.00  0.00      PROA C
ATOM    819  O   ASP    82       4.031  -6.991   0.792  1.00  0.00      PROA O
ATOM    820  N   PHE    83       5.240  -7.458  -1.039  1.00  0.00      PROA N
ATOM    821  H   PHE    83       5.521  -7.185  -1.970  1.00  0.00      PROA H
ATOM    822  CA  PHE    83       5.823  -8.666  -0.509  1.00  0.00      PROA C
ATOM    823  HA  PHE    83       5.031  -9.334  -0.170  1.00  0.00      PROA H
ATOM    824  CB  PHE    83       6.644  -9.355  -1.614  1.00  0.00      PROA C
ATOM    825  HB2 PHE    83       6.010  -9.530  -2.483  1.00  0.00      PROA H
ATOM    826  HB3 PHE    83       7.481  -8.716  -1.897  1.00  0.00      PROA H
ATOM    827  CG  PHE    83       7.191 -10.662  -1.170  1.00  0.00      PROA C
ATOM    828  CD1 PHE    83       6.417 -11.814  -1.345  1.00  0.00      PROA C
ATOM    829  HD1 PHE    83       5.420 -11.740  -1.779  1.00  0.00      PROA H
ATOM    830  CE1 PHE    83       6.908 -13.043  -0.972  1.00  0.00      PROA C
ATOM    831  HE1 PHE    83       6.298 -13.936  -1.104  1.00  0.00      PROA H
ATOM    832  CZ  PHE    83       8.164 -13.123  -0.437  1.00  0.00      PROA C
ATOM    833  HZ  PHE    83       8.577 -14.092  -0.158  1.00  0.00      PROA H
ATOM    834  CE2 PHE    83       8.981 -12.001  -0.218  1.00  0.00      PROA C
ATOM    835  HE2 PHE    83       9.965 -12.123   0.235  1.00  0.00      PROA H
ATOM    836  CD2 PHE    83       8.477 -10.754  -0.602  1.00  0.00      PROA C
ATOM    837  HD2 PHE    83       9.077  -9.855  -0.463  1.00  0.00      PROA H
ATOM    838  C   PHE    83       6.707  -8.423   0.690  1.00  0.00      PROA C
ATOM    839  O   PHE    83       6.563  -9.060   1.729  1.00  0.00      PROA O
ATOM    840  N   LEU    84       7.612  -7.430   0.586  1.00  0.00      PROA N
ATOM    841  H   LEU    84       7.705  -6.920  -0.282  1.00  0.00      PROA H
ATOM    842  CA  LEU    84       8.475  -7.047   1.679  1.00  0.00      PROA C
ATOM    843  HA  LEU    84       9.102  -7.894   1.961  1.00  0.00      PROA H
ATOM    844  CB  LEU    84       9.382  -5.869   1.266  1.00  0.00      PROA C
ATOM    845  HB2 LEU    84      10.073  -6.196   0.489  1.00  0.00      PROA H
ATOM    846  HB3 LEU    84       8.768  -5.053   0.885  1.00  0.00      PROA H
ATOM    847  CG  LEU    84      10.235  -5.291   2.411  1.00  0.00      PROA C
ATOM    848  HG  LEU    84       9.595  -5.068   3.265  1.00  0.00      PROA H
ATOM    849  CD1 LEU    84      11.310  -6.296   2.846  1.00  0.00      PROA C
ATOM    850 HD11 LEU    84      11.961  -6.522   2.001  1.00  0.00      PROA H
ATOM    851 HD12 LEU    84      11.901  -5.869   3.656  1.00  0.00      PROA H
ATOM    852 HD13 LEU    84      10.832  -7.213   3.191  1.00  0.00      PROA H
ATOM    853  CD2 LEU    84      10.859  -3.953   2.009  1.00  0.00      PROA C
ATOM    854 HD21 LEU    84      10.069  -3.241   1.768  1.00  0.00      PROA H
ATOM    855 HD22 LEU    84      11.456  -3.567   2.835  1.00  0.00      PROA H
ATOM    856 HD23 LEU    84      11.496  -4.097   1.136  1.00  0.00      PROA H
ATOM    857  C   LEU    84       7.670  -6.651   2.893  1.00  0.00      PROA C
ATOM    858  O   LEU    84       7.952  -7.048   4.023  1.00  0.00      PROA O
ATOM    859  N   SER    85       6.575  -5.895   2.664  1.00  0.00      PROA N
ATOM    860  H   SER    85       6.388  -5.546   1.735  1.00  0.00      PROA H
ATOM    861  CA  SER    85       5.656  -5.574   3.740  1.00  0.00      PROA C
ATOM    862  HA  SER    85       6.201  -5.091   4.551  1.00  0.00      PROA H
ATOM    863  CB  SER    85       4.550  -4.626   3.259  1.00  0.00      PROA C
ATOM    864  HB2 SER    85       4.997  -3.784   2.729  1.00  0.00      PROA H
ATOM    865  HB3 SER    85       3.878  -5.161   2.588  1.00  0.00      PROA H
ATOM    866  OG  SER    85       3.794  -4.124   4.352  1.00  0.00      PROA O
ATOM    867  HG  SER    85       3.110  -3.535   4.025  1.00  0.00      PROA H
ATOM    868  C   SER    85       5.000  -6.799   4.335  1.00  0.00      PROA C
ATOM    869  O   SER    85       4.787  -6.901   5.543  1.00  0.00      PROA O
ATOM    870  N   CYS    86       4.693  -7.796   3.487  1.00  0.00      PROA N
ATOM    871  H   CYS    86       4.915  -7.711   2.506  1.00  0.00      PROA H
ATOM    872  CA  CYS    86       4.044  -9.024   3.900  1.00  0.00      PROA C
ATOM    873  HA  CYS    86       3.173  -8.788   4.512  1.00  0.00      PROA H
ATOM    874  CB  CYS    86       3.570  -9.863   2.687  1.00  0.00      PROA C
ATOM    875  HB2 CYS    86       4.347  -9.869   1.923  1.00  0.00      PROA H
ATOM    876  HB3 CYS    86       3.369 -10.885   3.009  1.00  0.00      PROA H
ATOM    877  SG  CYS    86       2.060  -9.235   1.915  1.00  0.00      PROA S
ATOM    878  HG  CYS    86       1.986 -10.171   0.973  1.00  0.00      PROA H
ATOM    879  C   CYS    86       4.916  -9.911   4.753  1.00  0.00      PROA C
ATOM    880  O   CYS    86       4.415 -10.699   5.551  1.00  0.00      PROA O
ATOM    881  N   LEU    87       6.249  -9.786   4.656  1.00  0.00      PROA N
ATOM    882  H   LEU    87       6.649  -9.122   4.008  1.00  0.00      PROA H
ATOM    883  CA  LEU    87       7.156 -10.579   5.460  1.00  0.00      PROA C
ATOM    884  HA  LEU    87       6.943 -11.638   5.311  1.00  0.00      PROA H
ATOM    885  CB  LEU    87       8.618 -10.299   5.053  1.00  0.00      PROA C
ATOM    886  HB2 LEU    87       8.814  -9.229   5.113  1.00  0.00      PROA H
ATOM    887  HB3 LEU    87       9.291 -10.829   5.728  1.00  0.00      PROA H
ATOM    888  CG  LEU    87       8.979 -10.739   3.629  1.00  0.00      PROA C
ATOM    889  HG  LEU    87       8.410 -10.149   2.911  1.00  0.00      PROA H
ATOM    890  CD1 LEU    87      10.468 -10.539   3.357  1.00  0.00      PROA C
ATOM    891 HD11 LEU    87      11.050 -11.131   4.064  1.00  0.00      PROA H
ATOM    892 HD12 LEU    87      10.698 -10.858   2.340  1.00  0.00      PROA H
ATOM    893 HD13 LEU    87      10.721  -9.485   3.472  1.00  0.00      PROA H
ATOM    894  CD2 LEU    87       8.605 -12.196   3.420  1.00  0.00      PROA C
ATOM    895 HD21 LEU    87       7.533 -12.322   3.572  1.00  0.00      PROA H
ATOM    896 HD22 LEU    87       8.866 -12.497   2.406  1.00  0.00      PROA H
ATOM    897 HD23 LEU    87       9.148 -12.817   4.133  1.00  0.00      PROA H
ATOM    898  C   LEU    87       7.030 -10.320   6.949  1.00  0.00      PROA C
ATOM    899  O   LEU    87       7.382 -11.161   7.771  1.00  0.00      PROA O
ATOM    900  N   ALA    88       6.500  -9.143   7.342  1.00  0.00      PROA N
ATOM    901  H   ALA    88       6.150  -8.492   6.654  1.00  0.00      PROA H
ATOM    902  CA  ALA    88       6.408  -8.767   8.732  1.00  0.00      PROA C
ATOM    903  HA  ALA    88       7.290  -9.123   9.264  1.00  0.00      PROA H
ATOM    904  CB  ALA    88       6.326  -7.238   8.828  1.00  0.00      PROA C
ATOM    905  HB1 ALA    88       5.444  -6.887   8.292  1.00  0.00      PROA H
ATOM    906  HB2 ALA    88       6.256  -6.943   9.875  1.00  0.00      PROA H
ATOM    907  HB3 ALA    88       7.219  -6.797   8.386  1.00  0.00      PROA H
ATOM    908  C   ALA    88       5.209  -9.360   9.443  1.00  0.00      PROA C
ATOM    909  O   ALA    88       5.162  -9.461  10.669  1.00  0.00      PROA O
ATOM    910  N   LEU    89       4.211  -9.820   8.669  1.00  0.00      PROA N
ATOM    911  H   LEU    89       4.318  -9.838   7.665  1.00  0.00      PROA H
ATOM    912  CA  LEU    89       2.944 -10.310   9.177  1.00  0.00      PROA C
ATOM    913  HA  LEU    89       2.456  -9.525   9.754  1.00  0.00      PROA H
ATOM    914  CB  LEU    89       2.027 -10.722   8.010  1.00  0.00      PROA C
ATOM    915  HB2 LEU    89       2.587 -11.339   7.308  1.00  0.00      PROA H
ATOM    916  HB3 LEU    89       1.180 -11.290   8.396  1.00  0.00      PROA H
ATOM    917  CG  LEU    89       1.458  -9.539   7.221  1.00  0.00      PROA C
ATOM    918  HG  LEU    89       2.277  -8.921   6.852  1.00  0.00      PROA H
ATOM    919  CD1 LEU    89       0.639 -10.050   6.036  1.00  0.00      PROA C
ATOM    920 HD11 LEU    89      -0.183 -10.666   6.400  1.00  0.00      PROA H
ATOM    921 HD12 LEU    89       0.237  -9.203   5.479  1.00  0.00      PROA H
ATOM    922 HD13 LEU    89       1.277 -10.644   5.382  1.00  0.00      PROA H
ATOM    923  CD2 LEU    89       0.600  -8.662   8.131  1.00  0.00      PROA C
ATOM    924 HD21 LEU    89       1.209  -8.283   8.952  1.00  0.00      PROA H
ATOM    925 HD22 LEU    89       0.201  -7.824   7.559  1.00  0.00      PROA H
ATOM    926 HD23 LEU    89      -0.224  -9.251   8.533  1.00  0.00      PROA H
ATOM    927  C   LEU    89       2.988 -11.447  10.179  1.00  0.00      PROA C
ATOM    928  O   LEU    89       2.258 -11.387  11.170  1.00  0.00      PROA O
ATOM    929  N   PRO    90       3.814 -12.464  10.069  1.00  0.00      PROA N
ATOM    930  CD  PRO    90       4.628 -12.758   8.893  1.00  0.00      PROA C
ATOM    931  HD2 PRO    90       5.548 -12.176   8.932  1.00  0.00      PROA H
ATOM    932  HD3 PRO    90       4.073 -12.499   7.991  1.00  0.00      PROA H
ATOM    933  CG  PRO    90       4.862 -14.214   9.021  1.00  0.00      PROA C
ATOM    934  HG2 PRO    90       5.836 -14.464   8.600  1.00  0.00      PROA H
ATOM    935  HG3 PRO    90       4.085 -14.756   8.483  1.00  0.00      PROA H
ATOM    936  CB  PRO    90       4.809 -14.532  10.495  1.00  0.00      PROA C
ATOM    937  HB2 PRO    90       5.789 -14.359  10.940  1.00  0.00      PROA H
ATOM    938  HB3 PRO    90       4.527 -15.575  10.633  1.00  0.00      PROA H
ATOM    939  CA  PRO    90       3.761 -13.572  11.014  1.00  0.00      PROA C
ATOM    940  HA  PRO    90       2.829 -14.121  10.879  1.00  0.00      PROA H
ATOM    941  C   PRO    90       4.128 -13.180  12.420  1.00  0.00      PROA C
ATOM    942  O   PRO    90       3.565 -13.717  13.373  1.00  0.00      PROA O
ATOM    943  N   ILE    91       5.105 -12.273  12.570  1.00  0.00      PROA N
ATOM    944  H   ILE    91       5.590 -11.915  11.760  1.00  0.00      PROA H
ATOM    945  CA  ILE    91       5.501 -11.776  13.867  1.00  0.00      PROA C
ATOM    946  HA  ILE    91       5.638 -12.613  14.551  1.00  0.00      PROA H
ATOM    947  CB  ILE    91       6.809 -10.999  13.771  1.00  0.00      PROA C
ATOM    948  HB  ILE    91       6.788 -10.359  12.888  1.00  0.00      PROA H
ATOM    949  CG2 ILE    91       7.007 -10.122  15.020  1.00  0.00      PROA C
ATOM    950 HG21 ILE    91       7.035 -10.754  15.907  1.00  0.00      PROA H
ATOM    951 HG22 ILE    91       7.946  -9.574  14.935  1.00  0.00      PROA H
ATOM    952 HG23 ILE    91       6.181  -9.416  15.103  1.00  0.00      PROA H
ATOM    953  CG1 ILE    91       7.985 -11.986  13.589  1.00  0.00      PROA C
ATOM    954 HG12 ILE    91       7.853 -12.836  14.258  1.00  0.00      PROA H
ATOM    955 HG13 ILE    91       8.009 -12.337  12.557  1.00  0.00      PROA H
ATOM    956  CD1 ILE    91       9.356 -11.380  13.894  1.00  0.00      PROA C
ATOM    957 HD11 ILE    91       9.381 -11.037  14.928  1.00  0.00      PROA H
ATOM    958 HD12 ILE    91      10.129 -12.134  13.743  1.00  0.00      PROA H
ATOM    959 HD13 ILE    91       9.538 -10.537  13.227  1.00  0.00      PROA H
ATOM    960  C   ILE    91       4.410 -10.963  14.539  1.00  0.00      PROA C
ATOM    961  O   ILE    91       4.123 -11.112  15.728  1.00  0.00      PROA O
ATOM    962  N   LEU    92       3.746 -10.088  13.761  1.00  0.00      PROA N
ATOM    963  H   LEU    92       4.034  -9.943  12.804  1.00  0.00      PROA H
ATOM    964  CA  LEU    92       2.614  -9.326  14.237  1.00  0.00      PROA C
ATOM    965  HA  LEU    92       2.915  -8.723  15.094  1.00  0.00      PROA H
ATOM    966  CB  LEU    92       2.077  -8.389  13.136  1.00  0.00      PROA C
ATOM    967  HB2 LEU    92       1.770  -8.979  12.273  1.00  0.00      PROA H
ATOM    968  HB3 LEU    92       1.220  -7.833  13.518  1.00  0.00      PROA H
ATOM    969  CG  LEU    92       3.083  -7.345  12.619  1.00  0.00      PROA C
ATOM    970  HG  LEU    92       3.968  -7.852  12.235  1.00  0.00      PROA H
ATOM    971  CD1 LEU    92       2.445  -6.519  11.497  1.00  0.00      PROA C
ATOM    972 HD11 LEU    92       1.561  -6.008  11.878  1.00  0.00      PROA H
ATOM    973 HD12 LEU    92       3.162  -5.782  11.135  1.00  0.00      PROA H
ATOM    974 HD13 LEU    92       2.158  -7.179  10.678  1.00  0.00      PROA H
ATOM    975  CD2 LEU    92       3.562  -6.426  13.745  1.00  0.00      PROA C
ATOM    976 HD21 LEU    92       4.048  -7.021  14.518  1.00  0.00      PROA H
ATOM    977 HD22 LEU    92       4.272  -5.701  13.346  1.00  0.00      PROA H
ATOM    978 HD23 LEU    92       2.709  -5.901  14.175  1.00  0.00      PROA H
ATOM    979  C   LEU    92       1.490 -10.235  14.688  1.00  0.00      PROA C
ATOM    980  O   LEU    92       0.928 -10.077  15.767  1.00  0.00      PROA O
ATOM    981  N   PHE    93       1.207 -11.285  13.892  1.00  0.00      PROA N
ATOM    982  H   PHE    93       1.692 -11.398  13.014  1.00  0.00      PROA H
ATOM    983  CA  PHE    93       0.224 -12.298  14.217  1.00  0.00      PROA C
ATOM    984  HA  PHE    93      -0.760 -11.837  14.301  1.00  0.00      PROA H
ATOM    985  CB  PHE    93       0.212 -13.360  13.088  1.00  0.00      PROA C
ATOM    986  HB2 PHE    93       0.077 -12.866  12.126  1.00  0.00      PROA H
ATOM    987  HB3 PHE    93       1.158 -13.901  13.088  1.00  0.00      PROA H
ATOM    988  CG  PHE    93      -0.892 -14.363  13.250  1.00  0.00      PROA C
ATOM    989  CD1 PHE    93      -2.100 -14.191  12.563  1.00  0.00      PROA C
ATOM    990  HD1 PHE    93      -2.246 -13.316  11.929  1.00  0.00      PROA H
ATOM    991  CE1 PHE    93      -3.122 -15.136  12.684  1.00  0.00      PROA C
ATOM    992  HE1 PHE    93      -4.058 -15.000  12.141  1.00  0.00      PROA H
ATOM    993  CZ  PHE    93      -2.950 -16.257  13.501  1.00  0.00      PROA C
ATOM    994  HZ  PHE    93      -3.758 -16.982  13.609  1.00  0.00      PROA H
ATOM    995  CE2 PHE    93      -1.742 -16.447  14.178  1.00  0.00      PROA C
ATOM    996  HE2 PHE    93      -1.602 -17.325  14.808  1.00  0.00      PROA H
ATOM    997  CD2 PHE    93      -0.714 -15.509  14.044  1.00  0.00      PROA C
ATOM    998  HD2 PHE    93       0.231 -15.671  14.562  1.00  0.00      PROA H
ATOM    999  C   PHE    93       0.546 -12.976  15.534  1.00  0.00      PROA C
ATOM   1000  O   PHE    93      -0.280 -13.043  16.438  1.00  0.00      PROA O
ATOM   1001  N   THR    94       1.813 -13.404  15.701  1.00  0.00      PROA N
ATOM   1002  H   THR    94       2.485 -13.294  14.955  1.00  0.00      PROA H
ATOM   1003  CA  THR    94       2.294 -14.032  16.917  1.00  0.00      PROA C
ATOM   1004  HA  THR    94       1.719 -14.937  17.111  1.00  0.00      PROA H
ATOM   1005  CB  THR    94       3.767 -14.415  16.814  1.00  0.00      PROA C
ATOM   1006  HB  THR    94       4.354 -13.535  16.552  1.00  0.00      PROA H
ATOM   1007  CG2 THR    94       4.286 -14.973  18.146  1.00  0.00      PROA C
ATOM   1008 HG21 THR    94       3.713 -15.860  18.417  1.00  0.00      PROA H
ATOM   1009 HG22 THR    94       5.338 -15.238  18.045  1.00  0.00      PROA H
ATOM   1010 HG23 THR    94       4.175 -14.218  18.925  1.00  0.00      PROA H
ATOM   1011  OG1 THR    94       3.949 -15.414  15.821  1.00  0.00      PROA O
ATOM   1012  HG1 THR    94       4.880 -15.645  15.767  1.00  0.00      PROA H
ATOM   1013  C   THR    94       2.117 -13.130  18.111  1.00  0.00      PROA C
ATOM   1014  O   THR    94       1.621 -13.548  19.152  1.00  0.00      PROA O
ATOM   1015  N   SER    95       2.463 -11.840  17.976  1.00  0.00      PROA N
ATOM   1016  H   SER    95       2.843 -11.508  17.102  1.00  0.00      PROA H
ATOM   1017  CA  SER    95       2.316 -10.876  19.047  1.00  0.00      PROA C
ATOM   1018  HA  SER    95       2.802 -11.253  19.947  1.00  0.00      PROA H
ATOM   1019  CB  SER    95       2.961  -9.531  18.659  1.00  0.00      PROA C
ATOM   1020  HB2 SER    95       4.003  -9.693  18.382  1.00  0.00      PROA H
ATOM   1021  HB3 SER    95       2.424  -9.100  17.814  1.00  0.00      PROA H
ATOM   1022  OG  SER    95       2.916  -8.610  19.745  1.00  0.00      PROA O
ATOM   1023  HG  SER    95       3.323  -7.782  19.480  1.00  0.00      PROA H
ATOM   1024  C   SER    95       0.878 -10.638  19.462  1.00  0.00      PROA C
ATOM   1025  O   SER    95       0.556 -10.558  20.645  1.00  0.00      PROA O
ATOM   1026  N   ILE    96      -0.040 -10.536  18.488  1.00  0.00      PROA N
ATOM   1027  H   ILE    96       0.245 -10.564  17.519  1.00  0.00      PROA H
ATOM   1028  CA  ILE    96      -1.458 -10.383  18.753  1.00  0.00      PROA C
ATOM   1029  HA  ILE    96      -1.611  -9.563  19.455  1.00  0.00      PROA H
ATOM   1030  CB  ILE    96      -2.243 -10.077  17.487  1.00  0.00      PROA C
ATOM   1031  HB  ILE    96      -2.019 -10.828  16.730  1.00  0.00      PROA H
ATOM   1032  CG2 ILE    96      -3.757 -10.091  17.776  1.00  0.00      PROA C
ATOM   1033 HG21 ILE    96      -3.991  -9.338  18.529  1.00  0.00      PROA H
ATOM   1034 HG22 ILE    96      -4.304  -9.870  16.860  1.00  0.00      PROA H
ATOM   1035 HG23 ILE    96      -4.048 -11.075  18.144  1.00  0.00      PROA H
ATOM   1036  CG1 ILE    96      -1.825  -8.702  16.937  1.00  0.00      PROA C
ATOM   1037 HG12 ILE    96      -1.916  -7.953  17.723  1.00  0.00      PROA H
ATOM   1038 HG13 ILE    96      -0.791  -8.746  16.595  1.00  0.00      PROA H
ATOM   1039  CD1 ILE    96      -2.684  -8.250  15.763  1.00  0.00      PROA C
ATOM   1040 HD11 ILE    96      -3.725  -8.180  16.080  1.00  0.00      PROA H
ATOM   1041 HD12 ILE    96      -2.343  -7.274  15.418  1.00  0.00      PROA H
ATOM   1042 HD13 ILE    96      -2.600  -8.973  14.952  1.00  0.00      PROA H
ATOM   1043  C   ILE    96      -2.047 -11.582  19.454  1.00  0.00      PROA C
ATOM   1044  O   ILE    96      -2.791 -11.455  20.428  1.00  0.00      PROA O
ATOM   1045  N   VAL    97      -1.668 -12.797  19.009  1.00  0.00      PROA N
ATOM   1046  H   VAL    97      -1.075 -12.874  18.195  1.00  0.00      PROA H
ATOM   1047  CA  VAL    97      -2.071 -14.037  19.649  1.00  0.00      PROA C
ATOM   1048  HA  VAL    97      -3.159 -14.108  19.652  1.00  0.00      PROA H
ATOM   1049  CB  VAL    97      -1.507 -15.255  18.912  1.00  0.00      PROA C
ATOM   1050  HB  VAL    97      -0.433 -15.132  18.775  1.00  0.00      PROA H
ATOM   1051  CG1 VAL    97      -1.756 -16.546  19.708  1.00  0.00      PROA C
ATOM   1052 HG11 VAL    97      -2.828 -16.688  19.846  1.00  0.00      PROA H
ATOM   1053 HG12 VAL    97      -1.345 -17.395  19.162  1.00  0.00      PROA H
ATOM   1054 HG13 VAL    97      -1.271 -16.473  20.682  1.00  0.00      PROA H
ATOM   1055  CG2 VAL    97      -2.159 -15.373  17.528  1.00  0.00      PROA C
ATOM   1056 HG21 VAL    97      -1.950 -14.474  16.950  1.00  0.00      PROA H
ATOM   1057 HG22 VAL    97      -1.754 -16.241  17.008  1.00  0.00      PROA H
ATOM   1058 HG23 VAL    97      -3.237 -15.489  17.643  1.00  0.00      PROA H
ATOM   1059  C   VAL    97      -1.642 -14.062  21.108  1.00  0.00      PROA C
ATOM   1060  O   VAL    97      -2.351 -14.511  22.004  1.00  0.00      PROA O
ATOM   1061  N   GLN    98      -0.442 -13.527  21.388  1.00  0.00      PROA N
ATOM   1062  H   GLN    98       0.118 -13.128  20.648  1.00  0.00      PROA H
ATOM   1063  CA  GLN    98       0.100 -13.494  22.726  1.00  0.00      PROA C
ATOM   1064  HA  GLN    98      -0.345 -14.294  23.318  1.00  0.00      PROA H
ATOM   1065  CB  GLN    98       1.630 -13.685  22.703  1.00  0.00      PROA C
ATOM   1066  HB2 GLN    98       2.089 -12.873  22.138  1.00  0.00      PROA H
ATOM   1067  HB3 GLN    98       2.013 -13.678  23.723  1.00  0.00      PROA H
ATOM   1068  CG  GLN    98       2.056 -15.016  22.047  1.00  0.00      PROA C
ATOM   1069  HG2 GLN    98       1.543 -15.844  22.536  1.00  0.00      PROA H
ATOM   1070  HG3 GLN    98       1.794 -15.001  20.989  1.00  0.00      PROA H
ATOM   1071  CD  GLN    98       3.565 -15.242  22.169  1.00  0.00      PROA C
ATOM   1072  OE1 GLN    98       4.273 -14.614  22.956  1.00  0.00      PROA O
ATOM   1073  NE2 GLN    98       4.087 -16.202  21.370  1.00  0.00      PROA N
ATOM   1074 HE21 GLN    98       5.077 -16.399  21.403  1.00  0.00      PROA H
ATOM   1075 HE22 GLN    98       3.484 -16.716  20.744  1.00  0.00      PROA H
ATOM   1076  C   GLN    98      -0.236 -12.217  23.467  1.00  0.00      PROA C
ATOM   1077  O   GLN    98       0.517 -11.777  24.346  1.00  0.00      PROA O
ATOM   1078  N   HID    99      -1.395 -11.601  23.157  1.00  0.00      PROA N
ATOM   1079  H   HID    99      -1.971 -11.956  22.407  1.00  0.00      PROA H
ATOM   1080  CA  HID    99      -1.910 -10.424  23.833  1.00  0.00      PROA C
ATOM   1081  HA  HID    99      -2.783 -10.050  23.297  1.00  0.00      PROA H
ATOM   1082  CB  HID    99      -2.323 -10.765  25.281  1.00  0.00      PROA C
ATOM   1083  HB2 HID    99      -1.485 -11.233  25.797  1.00  0.00      PROA H
ATOM   1084  HB3 HID    99      -2.605  -9.850  25.803  1.00  0.00      PROA H
ATOM   1085  CG  HID    99      -3.482 -11.705  25.347  1.00  0.00      PROA C
ATOM   1086  ND1 HID    99      -4.776 -11.264  25.265  1.00  0.00      PROA N
ATOM   1087  HD1 HID    99      -5.069 -10.312  25.099  1.00  0.00      PROA H
ATOM   1088  CE1 HID    99      -5.579 -12.336  25.447  1.00  0.00      PROA C
ATOM   1089  HE1 HID    99      -6.662 -12.219  25.409  1.00  0.00      PROA H
ATOM   1090  NE2 HID    99      -4.888 -13.442  25.659  1.00  0.00      PROA N
ATOM   1091  CD2 HID    99      -3.564 -13.036  25.589  1.00  0.00      PROA C
ATOM   1092  HD2 HID    99      -2.822 -13.821  25.734  1.00  0.00      PROA H
ATOM   1093  C   HID    99      -0.942  -9.264  23.855  1.00  0.00      PROA C
ATOM   1094  O   HID    99      -0.573  -8.776  24.928  1.00  0.00      PROA O
ATOM   1095  N   HID   100      -0.457  -8.873  22.663  1.00  0.00      PROA N
ATOM   1096  H   HID   100      -0.686  -9.395  21.829  1.00  0.00      PROA H
ATOM   1097  CA  HID   100       0.397  -7.727  22.453  1.00  0.00      PROA C
ATOM   1098  HA  HID   100       0.535  -7.567  21.384  1.00  0.00      PROA H
ATOM   1099  CB  HID   100      -0.223  -6.464  23.063  1.00  0.00      PROA C
ATOM   1100  HB2 HID   100      -0.364  -6.610  24.134  1.00  0.00      PROA H
ATOM   1101  HB3 HID   100       0.442  -5.616  22.897  1.00  0.00      PROA H
ATOM   1102  CG  HID   100      -1.553  -6.084  22.501  1.00  0.00      PROA C
ATOM   1103  ND1 HID   100      -2.280  -5.023  22.993  1.00  0.00      PROA N
ATOM   1104  HD1 HID   100      -2.001  -4.411  23.747  1.00  0.00      PROA H
ATOM   1105  CE1 HID   100      -3.420  -4.962  22.280  1.00  0.00      PROA C
ATOM   1106  HE1 HID   100      -4.157  -4.188  22.496  1.00  0.00      PROA H
ATOM   1107  NE2 HID   100      -3.476  -5.904  21.377  1.00  0.00      PROA N
ATOM   1108  CD2 HID   100      -2.303  -6.619  21.501  1.00  0.00      PROA C
ATOM   1109  HD2 HID   100      -2.159  -7.457  20.820  1.00  0.00      PROA H
ATOM   1110  C   HID   100       1.806  -7.870  22.983  1.00  0.00      PROA C
ATOM   1111  O   HID   100       2.616  -6.949  22.899  1.00  0.00      PROA O
ATOM   1112  N   HID   101       2.151  -9.042  23.535  1.00  0.00      PROA N
ATOM   1113  H   HID   101       1.474  -9.787  23.604  1.00  0.00      PROA H
ATOM   1114  CA  HID   101       3.466  -9.319  24.054  1.00  0.00      PROA C
ATOM   1115  HA  HID   101       3.755  -8.533  24.752  1.00  0.00      PROA H
ATOM   1116  CB  HID   101       3.499 -10.671  24.796  1.00  0.00      PROA C
ATOM   1117  HB2 HID   101       2.809 -10.641  25.639  1.00  0.00      PROA H
ATOM   1118  HB3 HID   101       3.202 -11.468  24.114  1.00  0.00      PROA H
ATOM   1119  CG  HID   101       4.838 -11.048  25.345  1.00  0.00      PROA C
ATOM   1120  ND1 HID   101       5.524 -10.234  26.202  1.00  0.00      PROA N
ATOM   1121  HD1 HID   101       5.206  -9.344  26.558  1.00  0.00      PROA H
ATOM   1122  CE1 HID   101       6.699 -10.832  26.487  1.00  0.00      PROA C
ATOM   1123  HE1 HID   101       7.409 -10.346  27.157  1.00  0.00      PROA H
ATOM   1124  NE2 HID   101       6.810 -11.986  25.870  1.00  0.00      PROA N
ATOM   1125  CD2 HID   101       5.628 -12.133  25.154  1.00  0.00      PROA C
ATOM   1126  HD2 HID   101       5.518 -13.050  24.576  1.00  0.00      PROA H
ATOM   1127  C   HID   101       4.525  -9.304  22.971  1.00  0.00      PROA C
ATOM   1128  O   HID   101       4.353  -9.905  21.909  1.00  0.00      PROA O
ATOM   1129  N   TRP   102       5.645  -8.605  23.209  1.00  0.00      PROA N
ATOM   1130  H   TRP   102       5.797  -8.188  24.116  1.00  0.00      PROA H
ATOM   1131  CA  TRP   102       6.661  -8.422  22.203  1.00  0.00      PROA C
ATOM   1132  HA  TRP   102       6.431  -9.042  21.336  1.00  0.00      PROA H
ATOM   1133  CB  TRP   102       6.733  -6.939  21.750  1.00  0.00      PROA C
ATOM   1134  HB2 TRP   102       5.740  -6.599  21.459  1.00  0.00      PROA H
ATOM   1135  HB3 TRP   102       7.101  -6.325  22.572  1.00  0.00      PROA H
ATOM   1136  CG  TRP   102       7.641  -6.710  20.583  1.00  0.00      PROA C
ATOM   1137  CD1 TRP   102       8.973  -6.395  20.638  1.00  0.00      PROA C
ATOM   1138  HD1 TRP   102       9.458  -6.247  21.603  1.00  0.00      PROA H
ATOM   1139  NE1 TRP   102       9.479  -6.322  19.368  1.00  0.00      PROA N
ATOM   1140  HE1 TRP   102      10.442  -6.134  19.131  1.00  0.00      PROA H
ATOM   1141  CE2 TRP   102       8.477  -6.543  18.466  1.00  0.00      PROA C
ATOM   1142  CZ2 TRP   102       8.494  -6.563  17.082  1.00  0.00      PROA C
ATOM   1143  HZ2 TRP   102       9.419  -6.354  16.545  1.00  0.00      PROA H
ATOM   1144  CH2 TRP   102       7.307  -6.856  16.412  1.00  0.00      PROA C
ATOM   1145  HH2 TRP   102       7.284  -6.863  15.322  1.00  0.00      PROA H
ATOM   1146  CZ3 TRP   102       6.142  -7.141  17.118  1.00  0.00      PROA C
ATOM   1147  HZ3 TRP   102       5.225  -7.383  16.581  1.00  0.00      PROA H
ATOM   1148  CE3 TRP   102       6.118  -7.124  18.513  1.00  0.00      PROA C
ATOM   1149  HE3 TRP   102       5.194  -7.350  19.045  1.00  0.00      PROA H
ATOM   1150  CD2 TRP   102       7.297  -6.815  19.194  1.00  0.00      PROA C
ATOM   1151  C   TRP   102       8.023  -8.870  22.713  1.00  0.00      PROA C
ATOM   1152  O   TRP   102       8.770  -8.087  23.303  1.00  0.00      PROA O
ATOM   1153  N   PRO   103       8.444 -10.087  22.398  1.00  0.00      PROA N
ATOM   1154  CD  PRO   103       7.562 -11.153  21.912  1.00  0.00      PROA C
ATOM   1155  HD2 PRO   103       7.345 -10.994  20.856  1.00  0.00      PROA H
ATOM   1156  HD3 PRO   103       6.631 -11.141  22.479  1.00  0.00      PROA H
ATOM   1157  CG  PRO   103       8.327 -12.452  22.135  1.00  0.00      PROA C
ATOM   1158  HG2 PRO   103       8.760 -12.785  21.191  1.00  0.00      PROA H
ATOM   1159  HG3 PRO   103       7.646 -13.216  22.511  1.00  0.00      PROA H
ATOM   1160  CB  PRO   103       9.394 -12.077  23.168  1.00  0.00      PROA C
ATOM   1161  HB2 PRO   103      10.271 -12.710  23.032  1.00  0.00      PROA H
ATOM   1162  HB3 PRO   103       8.994 -12.221  24.172  1.00  0.00      PROA H
ATOM   1163  CA  PRO   103       9.712 -10.599  22.889  1.00  0.00      PROA C
ATOM   1164  HA  PRO   103       9.914 -10.186  23.877  1.00  0.00      PROA H
ATOM   1165  C   PRO   103      10.753 -10.522  21.807  1.00  0.00      PROA C
ATOM   1166  O   PRO   103      11.697 -11.306  21.834  1.00  0.00      PROA O
ATOM   1167  N   PHE   104      10.648  -9.578  20.852  1.00  0.00      PROA N
ATOM   1168  H   PHE   104       9.945  -8.858  20.929  1.00  0.00      PROA H
ATOM   1169  CA  PHE   104      11.486  -9.499  19.680  1.00  0.00      PROA C
ATOM   1170  HA  PHE   104      12.150 -10.362  19.648  1.00  0.00      PROA H
ATOM   1171  CB  PHE   104      10.770  -9.475  18.345  1.00  0.00      PROA C
ATOM   1172  HB2 PHE   104      10.267  -8.516  18.218  1.00  0.00      PROA H
ATOM   1173  HB3 PHE   104      11.493  -9.614  17.541  1.00  0.00      PROA H
ATOM   1174  CG  PHE   104       9.760 -10.549  18.255  1.00  0.00      PROA C
ATOM   1175  CD1 PHE   104      10.122 -11.847  17.882  1.00  0.00      PROA C
ATOM   1176  HD1 PHE   104      11.169 -12.090  17.700  1.00  0.00      PROA H
ATOM   1177  CE1 PHE   104       9.142 -12.836  17.742  1.00  0.00      PROA C
ATOM   1178  HE1 PHE   104       9.426 -13.847  17.451  1.00  0.00      PROA H
ATOM   1179  CZ  PHE   104       7.796 -12.523  17.977  1.00  0.00      PROA C
ATOM   1180  HZ  PHE   104       7.031 -13.293  17.872  1.00  0.00      PROA H
ATOM   1181  CE2 PHE   104       7.433 -11.224  18.345  1.00  0.00      PROA C
ATOM   1182  HE2 PHE   104       6.386 -10.982  18.527  1.00  0.00      PROA H
ATOM   1183  CD2 PHE   104       8.415 -10.242  18.477  1.00  0.00      PROA C
ATOM   1184  HD2 PHE   104       8.126  -9.228  18.756  1.00  0.00      PROA H
ATOM   1185  C   PHE   104      12.258  -8.171  19.629  1.00  0.00      PROA C
ATOM   1186  O   PHE   104      13.008  -7.894  18.697  1.00  0.00      PROA O
ATOM   1187  N   GLY   105      12.371  -7.483  20.782  1.00  0.00      PROA N
ATOM   1188  H   GLY   105      11.697  -7.622  21.521  1.00  0.00      PROA H
ATOM   1189  CA  GLY   105      13.460  -6.530  20.994  1.00  0.00      PROA C
ATOM   1190  HA2 GLY   105      13.674  -6.454  22.060  1.00  0.00      PROA H
ATOM   1191  HA3 GLY   105      14.351  -6.873  20.468  1.00  0.00      PROA H
ATOM   1192  C   GLY   105      13.062  -5.203  20.475  1.00  0.00      PROA C
ATOM   1193  O   GLY   105      12.118  -5.089  19.701  1.00  0.00      PROA O
ATOM   1194  N   GLY   106      13.778  -4.144  20.887  1.00  0.00      PROA N
ATOM   1195  H   GLY   106      14.590  -4.279  21.471  1.00  0.00      PROA H
ATOM   1196  CA  GLY   106      13.401  -2.790  20.503  1.00  0.00      PROA C
ATOM   1197  HA2 GLY   106      12.339  -2.639  20.698  1.00  0.00      PROA H
ATOM   1198  HA3 GLY   106      13.982  -2.073  21.083  1.00  0.00      PROA H
ATOM   1199  C   GLY   106      13.634  -2.480  19.053  1.00  0.00      PROA C
ATOM   1200  O   GLY   106      12.869  -1.761  18.433  1.00  0.00      PROA O
ATOM   1201  N   ALA   107      14.702  -3.034  18.460  1.00  0.00      PROA N
ATOM   1202  H   ALA   107      15.330  -3.617  18.995  1.00  0.00      PROA H
ATOM   1203  CA  ALA   107      15.002  -2.831  17.064  1.00  0.00      PROA C
ATOM   1204  HA  ALA   107      15.091  -1.763  16.863  1.00  0.00      PROA H
ATOM   1205  CB  ALA   107      16.321  -3.527  16.726  1.00  0.00      PROA C
ATOM   1206  HB1 ALA   107      16.231  -4.595  16.928  1.00  0.00      PROA H
ATOM   1207  HB2 ALA   107      16.552  -3.377  15.671  1.00  0.00      PROA H
ATOM   1208  HB3 ALA   107      17.121  -3.108  17.336  1.00  0.00      PROA H
ATOM   1209  C   ALA   107      13.954  -3.388  16.128  1.00  0.00      PROA C
ATOM   1210  O   ALA   107      13.452  -2.693  15.253  1.00  0.00      PROA O
ATOM   1211  N   ALA   108      13.540  -4.647  16.353  1.00  0.00      PROA N
ATOM   1212  H   ALA   108      13.984  -5.204  17.069  1.00  0.00      PROA H
ATOM   1213  CA  ALA   108      12.471  -5.264  15.609  1.00  0.00      PROA C
ATOM   1214  HA  ALA   108      12.692  -5.213  14.543  1.00  0.00      PROA H
ATOM   1215  CB  ALA   108      12.306  -6.726  16.005  1.00  0.00      PROA C
ATOM   1216  HB1 ALA   108      12.076  -6.792  17.068  1.00  0.00      PROA H
ATOM   1217  HB2 ALA   108      11.492  -7.169  15.430  1.00  0.00      PROA H
ATOM   1218  HB3 ALA   108      13.230  -7.266  15.799  1.00  0.00      PROA H
ATOM   1219  C   ALA   108      11.155  -4.537  15.782  1.00  0.00      PROA C
ATOM   1220  O   ALA   108      10.395  -4.347  14.832  1.00  0.00      PROA O
ATOM   1221  N   CYX   109      10.884  -4.072  17.014  1.00  0.00      PROA N
ATOM   1222  H   CYX   109      11.504  -4.286  17.782  1.00  0.00      PROA H
ATOM   1223  CA  CYX   109       9.731  -3.258  17.332  1.00  0.00      PROA C
ATOM   1224  HA  CYX   109       8.822  -3.796  17.066  1.00  0.00      PROA H
ATOM   1225  CB  CYX   109       9.701  -2.934  18.847  1.00  0.00      PROA C
ATOM   1226  HB2 CYX   109       9.518  -3.848  19.411  1.00  0.00      PROA H
ATOM   1227  HB3 CYX   109      10.659  -2.508  19.147  1.00  0.00      PROA H
ATOM   1228  SG  CYX   109       8.423  -1.743  19.361  1.00  0.00      PROA S
ATOM   1229  C   CYX   109       9.719  -1.969  16.552  1.00  0.00      PROA C
ATOM   1230  O   CYX   109       8.668  -1.463  16.163  1.00  0.00      PROA O
ATOM   1231  N   SER   110      10.891  -1.375  16.317  1.00  0.00      PROA N
ATOM   1232  H   SER   110      11.738  -1.758  16.710  1.00  0.00      PROA H
ATOM   1233  CA  SER   110      11.019  -0.188  15.514  1.00  0.00      PROA C
ATOM   1234  HA  SER   110      10.227   0.514  15.774  1.00  0.00      PROA H
ATOM   1235  CB  SER   110      12.380   0.492  15.751  1.00  0.00      PROA C
ATOM   1236  HB2 SER   110      13.180  -0.233  15.604  1.00  0.00      PROA H
ATOM   1237  HB3 SER   110      12.503   1.316  15.047  1.00  0.00      PROA H
ATOM   1238  OG  SER   110      12.449   0.999  17.079  1.00  0.00      PROA O
ATOM   1239  HG  SER   110      13.300   1.421  17.217  1.00  0.00      PROA H
ATOM   1240  C   SER   110      10.807  -0.441  14.040  1.00  0.00      PROA C
ATOM   1241  O   SER   110      10.101   0.301  13.356  1.00  0.00      PROA O
ATOM   1242  N   ILE   111      11.370  -1.538  13.503  1.00  0.00      PROA N
ATOM   1243  H   ILE   111      11.775  -2.243  14.103  1.00  0.00      PROA H
ATOM   1244  CA  ILE   111      11.416  -1.750  12.069  1.00  0.00      PROA C
ATOM   1245  HA  ILE   111      11.390  -0.787  11.558  1.00  0.00      PROA H
ATOM   1246  CB  ILE   111      12.692  -2.486  11.634  1.00  0.00      PROA C
ATOM   1247  HB  ILE   111      13.563  -1.871  11.861  1.00  0.00      PROA H
ATOM   1248  CG2 ILE   111      12.848  -3.834  12.362  1.00  0.00      PROA C
ATOM   1249 HG21 ILE   111      11.992  -4.470  12.138  1.00  0.00      PROA H
ATOM   1250 HG22 ILE   111      13.762  -4.325  12.027  1.00  0.00      PROA H
ATOM   1251 HG23 ILE   111      12.902  -3.663  13.437  1.00  0.00      PROA H
ATOM   1252  CG1 ILE   111      12.691  -2.702  10.105  1.00  0.00      PROA C
ATOM   1253 HG12 ILE   111      11.860  -3.353   9.830  1.00  0.00      PROA H
ATOM   1254 HG13 ILE   111      12.581  -1.742   9.602  1.00  0.00      PROA H
ATOM   1255  CD1 ILE   111      13.954  -3.343   9.573  1.00  0.00      PROA C
ATOM   1256 HD11 ILE   111      14.089  -4.321  10.035  1.00  0.00      PROA H
ATOM   1257 HD12 ILE   111      13.874  -3.460   8.492  1.00  0.00      PROA H
ATOM   1258 HD13 ILE   111      14.809  -2.710   9.807  1.00  0.00      PROA H
ATOM   1259  C   ILE   111      10.192  -2.445  11.504  1.00  0.00      PROA C
ATOM   1260  O   ILE   111       9.583  -1.964  10.547  1.00  0.00      PROA O
ATOM   1261  N   LEU   112       9.804  -3.608  12.049  1.00  0.00      PROA N
ATOM   1262  H   LEU   112      10.234  -3.934  12.903  1.00  0.00      PROA H
ATOM   1263  CA  LEU   112       8.778  -4.446  11.468  1.00  0.00      PROA C
ATOM   1264  HA  LEU   112       8.982  -4.589  10.407  1.00  0.00      PROA H
ATOM   1265  CB  LEU   112       8.733  -5.828  12.149  1.00  0.00      PROA C
ATOM   1266  HB2 LEU   112       8.517  -5.704  13.210  1.00  0.00      PROA H
ATOM   1267  HB3 LEU   112       7.953  -6.435  11.689  1.00  0.00      PROA H
ATOM   1268  CG  LEU   112      10.036  -6.632  12.054  1.00  0.00      PROA C
ATOM   1269  HG  LEU   112      10.844  -6.072  12.525  1.00  0.00      PROA H
ATOM   1270  CD1 LEU   112       9.860  -7.971  12.767  1.00  0.00      PROA C
ATOM   1271 HD11 LEU   112       9.053  -8.530  12.296  1.00  0.00      PROA H
ATOM   1272 HD12 LEU   112      10.786  -8.543  12.700  1.00  0.00      PROA H
ATOM   1273 HD13 LEU   112       9.618  -7.795  13.815  1.00  0.00      PROA H
ATOM   1274  CD2 LEU   112      10.454  -6.847  10.601  1.00  0.00      PROA C
ATOM   1275 HD21 LEU   112      10.607  -5.881  10.120  1.00  0.00      PROA H
ATOM   1276 HD22 LEU   112      11.380  -7.420  10.570  1.00  0.00      PROA H
ATOM   1277 HD23 LEU   112       9.671  -7.394  10.075  1.00  0.00      PROA H
ATOM   1278  C   LEU   112       7.389  -3.845  11.424  1.00  0.00      PROA C
ATOM   1279  O   LEU   112       6.747  -3.938  10.377  1.00  0.00      PROA O
ATOM   1280  N   PRO   113       6.879  -3.174  12.463  1.00  0.00      PROA N
ATOM   1281  CD  PRO   113       7.349  -3.220  13.859  1.00  0.00      PROA C
ATOM   1282  HD2 PRO   113       8.039  -2.395  14.039  1.00  0.00      PROA H
ATOM   1283  HD3 PRO   113       7.861  -4.166  14.040  1.00  0.00      PROA H
ATOM   1284  CG  PRO   113       6.082  -3.095  14.689  1.00  0.00      PROA C
ATOM   1285  HG2 PRO   113       6.322  -2.648  15.654  1.00  0.00      PROA H
ATOM   1286  HG3 PRO   113       5.650  -4.084  14.845  1.00  0.00      PROA H
ATOM   1287  CB  PRO   113       5.203  -2.203  13.818  1.00  0.00      PROA C
ATOM   1288  HB2 PRO   113       5.425  -1.157  14.029  1.00  0.00      PROA H
ATOM   1289  HB3 PRO   113       4.154  -2.403  14.035  1.00  0.00      PROA H
ATOM   1290  CA  PRO   113       5.559  -2.571  12.368  1.00  0.00      PROA C
ATOM   1291  HA  PRO   113       4.825  -3.339  12.121  1.00  0.00      PROA H
ATOM   1292  C   PRO   113       5.556  -1.351  11.475  1.00  0.00      PROA C
ATOM   1293  O   PRO   113       4.492  -0.886  11.084  1.00  0.00      PROA O
ATOM   1294  N   SER   114       6.732  -0.798  11.141  1.00  0.00      PROA N
ATOM   1295  H   SER   114       7.595  -1.206  11.471  1.00  0.00      PROA H
ATOM   1296  CA  SER   114       6.822   0.386  10.308  1.00  0.00      PROA C
ATOM   1297  HA  SER   114       5.969   1.036  10.506  1.00  0.00      PROA H
ATOM   1298  CB  SER   114       8.120   1.166  10.604  1.00  0.00      PROA C
ATOM   1299  HB2 SER   114       8.971   0.486  10.555  1.00  0.00      PROA H
ATOM   1300  HB3 SER   114       8.245   1.958   9.867  1.00  0.00      PROA H
ATOM   1301  OG  SER   114       8.063   1.747  11.907  1.00  0.00      PROA O
ATOM   1302  HG  SER   114       8.876   2.228  12.078  1.00  0.00      PROA H
ATOM   1303  C   SER   114       6.800   0.056   8.835  1.00  0.00      PROA C
ATOM   1304  O   SER   114       6.550   0.906   7.980  1.00  0.00      PROA O
ATOM   1305  N   LEU   115       7.016  -1.221   8.488  1.00  0.00      PROA N
ATOM   1306  H   LEU   115       7.161  -1.921   9.201  1.00  0.00      PROA H
ATOM   1307  CA  LEU   115       7.060  -1.702   7.124  1.00  0.00      PROA C
ATOM   1308  HA  LEU   115       7.812  -1.143   6.566  1.00  0.00      PROA H
ATOM   1309  CB  LEU   115       7.423  -3.200   7.092  1.00  0.00      PROA C
ATOM   1310  HB2 LEU   115       6.764  -3.749   7.764  1.00  0.00      PROA H
ATOM   1311  HB3 LEU   115       7.306  -3.581   6.077  1.00  0.00      PROA H
ATOM   1312  CG  LEU   115       8.862  -3.538   7.520  1.00  0.00      PROA C
ATOM   1313  HG  LEU   115       9.015  -3.233   8.555  1.00  0.00      PROA H
ATOM   1314  CD1 LEU   115       9.087  -5.048   7.393  1.00  0.00      PROA C
ATOM   1315 HD11 LEU   115       8.933  -5.352   6.358  1.00  0.00      PROA H
ATOM   1316 HD12 LEU   115      10.105  -5.291   7.696  1.00  0.00      PROA H
ATOM   1317 HD13 LEU   115       8.381  -5.576   8.035  1.00  0.00      PROA H
ATOM   1318  CD2 LEU   115       9.901  -2.780   6.691  1.00  0.00      PROA C
ATOM   1319 HD21 LEU   115       9.753  -1.707   6.814  1.00  0.00      PROA H
ATOM   1320 HD22 LEU   115      10.903  -3.049   7.027  1.00  0.00      PROA H
ATOM   1321 HD23 LEU   115       9.789  -3.043   5.639  1.00  0.00      PROA H
ATOM   1322  C   LEU   115       5.769  -1.499   6.363  1.00  0.00      PROA C
ATOM   1323  O   LEU   115       5.765  -1.298   5.152  1.00  0.00      PROA O
ATOM   1324  N   ILE   116       4.623  -1.529   7.064  1.00  0.00      PROA N
ATOM   1325  H   ILE   116       4.640  -1.740   8.051  1.00  0.00      PROA H
ATOM   1326  CA  ILE   116       3.342  -1.265   6.439  1.00  0.00      PROA C
ATOM   1327  HA  ILE   116       3.270  -1.824   5.507  1.00  0.00      PROA H
ATOM   1328  CB  ILE   116       2.167  -1.670   7.319  1.00  0.00      PROA C
ATOM   1329  HB  ILE   116       2.229  -2.735   7.542  1.00  0.00      PROA H
ATOM   1330  CG2 ILE   116       2.167  -0.891   8.648  1.00  0.00      PROA C
ATOM   1331 HG21 ILE   116       2.094   0.177   8.443  1.00  0.00      PROA H
ATOM   1332 HG22 ILE   116       1.315  -1.203   9.252  1.00  0.00      PROA H
ATOM   1333 HG23 ILE   116       3.091  -1.095   9.189  1.00  0.00      PROA H
ATOM   1334  CG1 ILE   116       0.818  -1.504   6.592  1.00  0.00      PROA C
ATOM   1335 HG12 ILE   116       0.013  -1.859   7.234  1.00  0.00      PROA H
ATOM   1336 HG13 ILE   116       0.659  -0.451   6.358  1.00  0.00      PROA H
ATOM   1337  CD1 ILE   116       0.754  -2.288   5.283  1.00  0.00      PROA C
ATOM   1338 HD11 ILE   116       0.893  -3.350   5.487  1.00  0.00      PROA H
ATOM   1339 HD12 ILE   116      -0.218  -2.134   4.814  1.00  0.00      PROA H
ATOM   1340 HD13 ILE   116       1.539  -1.941   4.611  1.00  0.00      PROA H
ATOM   1341  C   ILE   116       3.203   0.185   6.016  1.00  0.00      PROA C
ATOM   1342  O   ILE   116       2.635   0.525   4.982  1.00  0.00      PROA O
ATOM   1343  N   LEU   117       3.757   1.112   6.813  1.00  0.00      PROA N
ATOM   1344  H   LEU   117       4.176   0.839   7.690  1.00  0.00      PROA H
ATOM   1345  CA  LEU   117       3.785   2.513   6.475  1.00  0.00      PROA C
ATOM   1346  HA  LEU   117       2.785   2.838   6.186  1.00  0.00      PROA H
ATOM   1347  CB  LEU   117       4.254   3.339   7.684  1.00  0.00      PROA C
ATOM   1348  HB2 LEU   117       3.754   2.983   8.584  1.00  0.00      PROA H
ATOM   1349  HB3 LEU   117       5.332   3.232   7.801  1.00  0.00      PROA H
ATOM   1350  CG  LEU   117       3.955   4.837   7.556  1.00  0.00      PROA C
ATOM   1351  HG  LEU   117       4.410   5.223   6.645  1.00  0.00      PROA H
ATOM   1352  CD1 LEU   117       2.444   5.079   7.497  1.00  0.00      PROA C
ATOM   1353 HD11 LEU   117       1.979   4.702   8.408  1.00  0.00      PROA H
ATOM   1354 HD12 LEU   117       2.251   6.148   7.407  1.00  0.00      PROA H
ATOM   1355 HD13 LEU   117       2.026   4.561   6.635  1.00  0.00      PROA H
ATOM   1356  CD2 LEU   117       4.579   5.615   8.714  1.00  0.00      PROA C
ATOM   1357 HD21 LEU   117       5.660   5.471   8.708  1.00  0.00      PROA H
ATOM   1358 HD22 LEU   117       4.354   6.676   8.603  1.00  0.00      PROA H
ATOM   1359 HD23 LEU   117       4.171   5.254   9.658  1.00  0.00      PROA H
ATOM   1360  C   LEU   117       4.692   2.783   5.301  1.00  0.00      PROA C
ATOM   1361  O   LEU   117       4.366   3.522   4.371  1.00  0.00      PROA O
ATOM   1362  N   LEU   118       5.851   2.096   5.297  1.00  0.00      PROA N
ATOM   1363  H   LEU   118       6.113   1.543   6.101  1.00  0.00      PROA H
ATOM   1364  CA  LEU   118       6.753   2.118   4.170  1.00  0.00      PROA C
ATOM   1365  HA  LEU   118       7.090   3.139   3.993  1.00  0.00      PROA H
ATOM   1366  CB  LEU   118       7.984   1.228   4.433  1.00  0.00      PROA C
ATOM   1367  HB2 LEU   118       8.526   1.604   5.301  1.00  0.00      PROA H
ATOM   1368  HB3 LEU   118       7.660   0.205   4.624  1.00  0.00      PROA H
ATOM   1369  CG  LEU   118       8.989   1.170   3.270  1.00  0.00      PROA C
ATOM   1370  HG  LEU   118       8.487   0.804   2.374  1.00  0.00      PROA H
ATOM   1371  CD1 LEU   118       9.550   2.567   2.999  1.00  0.00      PROA C
ATOM   1372 HD11 LEU   118      10.054   2.936   3.893  1.00  0.00      PROA H
ATOM   1373 HD12 LEU   118      10.260   2.521   2.174  1.00  0.00      PROA H
ATOM   1374 HD13 LEU   118       8.735   3.242   2.739  1.00  0.00      PROA H
ATOM   1375  CD2 LEU   118      10.118   0.179   3.565  1.00  0.00      PROA C
ATOM   1376 HD21 LEU   118       9.699  -0.816   3.713  1.00  0.00      PROA H
ATOM   1377 HD22 LEU   118      10.813   0.159   2.725  1.00  0.00      PROA H
ATOM   1378 HD23 LEU   118      10.647   0.489   4.466  1.00  0.00      PROA H
ATOM   1379  C   LEU   118       6.076   1.644   2.910  1.00  0.00      PROA C
ATOM   1380  O   LEU   118       6.210   2.248   1.847  1.00  0.00      PROA O
ATOM   1381  N   ASN   119       5.275   0.569   3.023  1.00  0.00      PROA N
ATOM   1382  H   ASN   119       5.218   0.073   3.901  1.00  0.00      PROA H
ATOM   1383  CA  ASN   119       4.468   0.059   1.946  1.00  0.00      PROA C
ATOM   1384  HA  ASN   119       5.105  -0.174   1.093  1.00  0.00      PROA H
ATOM   1385  CB  ASN   119       3.738  -1.215   2.395  1.00  0.00      PROA C
ATOM   1386  HB2 ASN   119       4.469  -1.968   2.690  1.00  0.00      PROA H
ATOM   1387  HB3 ASN   119       3.092  -0.986   3.242  1.00  0.00      PROA H
ATOM   1388  CG  ASN   119       2.876  -1.799   1.281  1.00  0.00      PROA C
ATOM   1389  OD1 ASN   119       1.699  -1.456   1.152  1.00  0.00      PROA O
ATOM   1390  ND2 ASN   119       3.481  -2.707   0.503  1.00  0.00      PROA N
ATOM   1391 HD21 ASN   119       2.971  -3.137  -0.255  1.00  0.00      PROA H
ATOM   1392 HD22 ASN   119       4.443  -2.957   0.679  1.00  0.00      PROA H
ATOM   1393  C   ASN   119       3.474   1.071   1.449  1.00  0.00      PROA C
ATOM   1394  O   ASN   119       3.300   1.221   0.246  1.00  0.00      PROA O
ATOM   1395  N   MET   120       2.827   1.813   2.360  1.00  0.00      PROA N
ATOM   1396  H   MET   120       2.969   1.641   3.345  1.00  0.00      PROA H
ATOM   1397  CA  MET   120       1.919   2.865   1.966  1.00  0.00      PROA C
ATOM   1398  HA  MET   120       1.097   2.440   1.390  1.00  0.00      PROA H
ATOM   1399  CB  MET   120       1.356   3.562   3.226  1.00  0.00      PROA C
ATOM   1400  HB2 MET   120       0.987   2.810   3.924  1.00  0.00      PROA H
ATOM   1401  HB3 MET   120       2.144   4.144   3.704  1.00  0.00      PROA H
ATOM   1402  CG  MET   120       0.192   4.522   2.923  1.00  0.00      PROA C
ATOM   1403  HG2 MET   120       0.524   5.287   2.221  1.00  0.00      PROA H
ATOM   1404  HG3 MET   120      -0.636   3.963   2.485  1.00  0.00      PROA H
ATOM   1405  SD  MET   120      -0.486   5.403   4.363  1.00  0.00      PROA S
ATOM   1406  CE  MET   120       0.765   6.710   4.498  1.00  0.00      PROA C
ATOM   1407  HE1 MET   120       0.782   7.293   3.577  1.00  0.00      PROA H
ATOM   1408  HE2 MET   120       0.520   7.363   5.336  1.00  0.00      PROA H
ATOM   1409  HE3 MET   120       1.744   6.261   4.662  1.00  0.00      PROA H
ATOM   1410  C   MET   120       2.578   3.934   1.103  1.00  0.00      PROA C
ATOM   1411  O   MET   120       2.154   4.200  -0.023  1.00  0.00      PROA O
ATOM   1412  N   TYR   121       3.675   4.540   1.600  1.00  0.00      PROA N
ATOM   1413  H   TYR   121       4.043   4.262   2.499  1.00  0.00      PROA H
ATOM   1414  CA  TYR   121       4.363   5.593   0.888  1.00  0.00      PROA C
ATOM   1415  HA  TYR   121       3.646   6.357   0.588  1.00  0.00      PROA H
ATOM   1416  CB  TYR   121       5.437   6.241   1.786  1.00  0.00      PROA C
ATOM   1417  HB2 TYR   121       6.042   5.462   2.249  1.00  0.00      PROA H
ATOM   1418  HB3 TYR   121       6.075   6.886   1.182  1.00  0.00      PROA H
ATOM   1419  CG  TYR   121       4.806   7.070   2.872  1.00  0.00      PROA C
ATOM   1420  CD1 TYR   121       3.962   8.145   2.541  1.00  0.00      PROA C
ATOM   1421  HD1 TYR   121       3.735   8.358   1.497  1.00  0.00      PROA H
ATOM   1422  CE1 TYR   121       3.405   8.951   3.542  1.00  0.00      PROA C
ATOM   1423  HE1 TYR   121       2.760   9.787   3.271  1.00  0.00      PROA H
ATOM   1424  CZ  TYR   121       3.680   8.681   4.886  1.00  0.00      PROA C
ATOM   1425  OH  TYR   121       3.109   9.487   5.889  1.00  0.00      PROA O
ATOM   1426  HH  TYR   121       2.553  10.186   5.537  1.00  0.00      PROA H
ATOM   1427  CE2 TYR   121       4.522   7.623   5.228  1.00  0.00      PROA C
ATOM   1428  HE2 TYR   121       4.741   7.417   6.276  1.00  0.00      PROA H
ATOM   1429  CD2 TYR   121       5.088   6.822   4.227  1.00  0.00      PROA C
ATOM   1430  HD2 TYR   121       5.752   6.004   4.504  1.00  0.00      PROA H
ATOM   1431  C   TYR   121       4.996   5.151  -0.416  1.00  0.00      PROA C
ATOM   1432  O   TYR   121       4.868   5.786  -1.461  1.00  0.00      PROA O
ATOM   1433  N   ALA   122       5.662   3.986  -0.392  1.00  0.00      PROA N
ATOM   1434  H   ALA   122       5.774   3.486   0.478  1.00  0.00      PROA H
ATOM   1435  CA  ALA   122       6.240   3.401  -1.581  1.00  0.00      PROA C
ATOM   1436  HA  ALA   122       6.972   4.088  -2.006  1.00  0.00      PROA H
ATOM   1437  CB  ALA   122       6.930   2.078  -1.212  1.00  0.00      PROA C
ATOM   1438  HB1 ALA   122       6.197   1.392  -0.787  1.00  0.00      PROA H
ATOM   1439  HB2 ALA   122       7.367   1.634  -2.107  1.00  0.00      PROA H
ATOM   1440  HB3 ALA   122       7.715   2.269  -0.481  1.00  0.00      PROA H
ATOM   1441  C   ALA   122       5.201   3.128  -2.643  1.00  0.00      PROA C
ATOM   1442  O   ALA   122       5.355   3.506  -3.804  1.00  0.00      PROA O
ATOM   1443  N   SER   123       4.065   2.534  -2.230  1.00  0.00      PROA N
ATOM   1444  H   SER   123       3.963   2.255  -1.264  1.00  0.00      PROA H
ATOM   1445  CA  SER   123       2.949   2.263  -3.113  1.00  0.00      PROA C
ATOM   1446  HA  SER   123       3.272   1.599  -3.914  1.00  0.00      PROA H
ATOM   1447  CB  SER   123       1.773   1.587  -2.369  1.00  0.00      PROA C
ATOM   1448  HB2 SER   123       1.526   2.164  -1.478  1.00  0.00      PROA H
ATOM   1449  HB3 SER   123       0.904   1.544  -3.026  1.00  0.00      PROA H
ATOM   1450  OG  SER   123       2.117   0.268  -1.979  1.00  0.00      PROA O
ATOM   1451  HG  SER   123       1.376  -0.134  -1.520  1.00  0.00      PROA H
ATOM   1452  C   SER   123       2.398   3.509  -3.746  1.00  0.00      PROA C
ATOM   1453  O   SER   123       2.277   3.599  -4.964  1.00  0.00      PROA O
ATOM   1454  N   ILE   124       2.118   4.544  -2.934  1.00  0.00      PROA N
ATOM   1455  H   ILE   124       2.340   4.489  -1.950  1.00  0.00      PROA H
ATOM   1456  CA  ILE   124       1.499   5.755  -3.435  1.00  0.00      PROA C
ATOM   1457  HA  ILE   124       0.664   5.494  -4.085  1.00  0.00      PROA H
ATOM   1458  CB  ILE   124       0.968   6.632  -2.301  1.00  0.00      PROA C
ATOM   1459  HB  ILE   124       0.477   6.007  -1.556  1.00  0.00      PROA H
ATOM   1460  CG2 ILE   124       2.092   7.418  -1.603  1.00  0.00      PROA C
ATOM   1461 HG21 ILE   124       2.590   8.063  -2.327  1.00  0.00      PROA H
ATOM   1462 HG22 ILE   124       1.669   8.028  -0.805  1.00  0.00      PROA H
ATOM   1463 HG23 ILE   124       2.816   6.721  -1.182  1.00  0.00      PROA H
ATOM   1464  CG1 ILE   124      -0.110   7.601  -2.803  1.00  0.00      PROA C
ATOM   1465 HG12 ILE   124      -0.505   8.173  -1.963  1.00  0.00      PROA H
ATOM   1466 HG13 ILE   124       0.325   8.283  -3.534  1.00  0.00      PROA H
ATOM   1467  CD1 ILE   124      -1.291   6.902  -3.476  1.00  0.00      PROA C
ATOM   1468 HD11 ILE   124      -1.765   6.225  -2.765  1.00  0.00      PROA H
ATOM   1469 HD12 ILE   124      -2.014   7.647  -3.806  1.00  0.00      PROA H
ATOM   1470 HD13 ILE   124      -0.935   6.334  -4.336  1.00  0.00      PROA H
ATOM   1471  C   ILE   124       2.410   6.526  -4.374  1.00  0.00      PROA C
ATOM   1472  O   ILE   124       1.969   7.126  -5.352  1.00  0.00      PROA O
ATOM   1473  N   LEU   125       3.730   6.527  -4.108  1.00  0.00      PROA N
ATOM   1474  H   LEU   125       4.080   6.053  -3.288  1.00  0.00      PROA H
ATOM   1475  CA  LEU   125       4.690   7.186  -4.958  1.00  0.00      PROA C
ATOM   1476  HA  LEU   125       4.330   8.183  -5.209  1.00  0.00      PROA H
ATOM   1477  CB  LEU   125       6.039   7.303  -4.229  1.00  0.00      PROA C
ATOM   1478  HB2 LEU   125       6.290   6.345  -3.772  1.00  0.00      PROA H
ATOM   1479  HB3 LEU   125       6.816   7.579  -4.943  1.00  0.00      PROA H
ATOM   1480  CG  LEU   125       6.040   8.360  -3.115  1.00  0.00      PROA C
ATOM   1481  HG  LEU   125       5.163   8.222  -2.482  1.00  0.00      PROA H
ATOM   1482  CD1 LEU   125       7.298   8.225  -2.260  1.00  0.00      PROA C
ATOM   1483 HD11 LEU   125       8.179   8.366  -2.886  1.00  0.00      PROA H
ATOM   1484 HD12 LEU   125       7.287   8.980  -1.474  1.00  0.00      PROA H
ATOM   1485 HD13 LEU   125       7.328   7.233  -1.810  1.00  0.00      PROA H
ATOM   1486  CD2 LEU   125       5.947   9.758  -3.725  1.00  0.00      PROA C
ATOM   1487 HD21 LEU   125       5.026   9.844  -4.301  1.00  0.00      PROA H
ATOM   1488 HD22 LEU   125       5.948  10.503  -2.929  1.00  0.00      PROA H
ATOM   1489 HD23 LEU   125       6.802   9.927  -4.380  1.00  0.00      PROA H
ATOM   1490  C   LEU   125       4.904   6.489  -6.280  1.00  0.00      PROA C
ATOM   1491  O   LEU   125       4.922   7.106  -7.352  1.00  0.00      PROA O
ATOM   1492  N   LEU   126       5.047   5.153  -6.234  1.00  0.00      PROA N
ATOM   1493  H   LEU   126       5.097   4.680  -5.343  1.00  0.00      PROA H
ATOM   1494  CA  LEU   126       5.135   4.323  -7.415  1.00  0.00      PROA C
ATOM   1495  HA  LEU   126       6.006   4.616  -8.001  1.00  0.00      PROA H
ATOM   1496  CB  LEU   126       5.273   2.840  -6.998  1.00  0.00      PROA C
ATOM   1497  HB2 LEU   126       4.566   2.620  -6.197  1.00  0.00      PROA H
ATOM   1498  HB3 LEU   126       5.061   2.200  -7.855  1.00  0.00      PROA H
ATOM   1499  CG  LEU   126       6.658   2.418  -6.478  1.00  0.00      PROA C
ATOM   1500  HG  LEU   126       6.968   3.092  -5.679  1.00  0.00      PROA H
ATOM   1501  CD1 LEU   126       6.591   0.984  -5.937  1.00  0.00      PROA C
ATOM   1502 HD11 LEU   126       6.284   0.309  -6.735  1.00  0.00      PROA H
ATOM   1503 HD12 LEU   126       7.574   0.688  -5.570  1.00  0.00      PROA H
ATOM   1504 HD13 LEU   126       5.869   0.936  -5.122  1.00  0.00      PROA H
ATOM   1505  CD2 LEU   126       7.712   2.521  -7.584  1.00  0.00      PROA C
ATOM   1506 HD21 LEU   126       7.770   3.550  -7.937  1.00  0.00      PROA H
ATOM   1507 HD22 LEU   126       8.683   2.217  -7.191  1.00  0.00      PROA H
ATOM   1508 HD23 LEU   126       7.436   1.868  -8.412  1.00  0.00      PROA H
ATOM   1509  C   LEU   126       3.915   4.443  -8.308  1.00  0.00      PROA C
ATOM   1510  O   LEU   126       4.016   4.730  -9.500  1.00  0.00      PROA O
ATOM   1511  N   LEU   127       2.716   4.329  -7.706  1.00  0.00      PROA N
ATOM   1512  H   LEU   127       2.664   4.102  -6.723  1.00  0.00      PROA H
ATOM   1513  CA  LEU   127       1.450   4.513  -8.378  1.00  0.00      PROA C
ATOM   1514  HA  LEU   127       1.367   3.798  -9.198  1.00  0.00      PROA H
ATOM   1515  CB  LEU   127       0.275   4.289  -7.399  1.00  0.00      PROA C
ATOM   1516  HB2 LEU   127       0.458   4.845  -6.479  1.00  0.00      PROA H
ATOM   1517  HB3 LEU   127      -0.651   4.639  -7.856  1.00  0.00      PROA H
ATOM   1518  CG  LEU   127       0.012   2.832  -6.969  1.00  0.00      PROA C
ATOM   1519  HG  LEU   127       0.895   2.436  -6.466  1.00  0.00      PROA H
ATOM   1520  CD1 LEU   127      -1.185   2.787  -6.009  1.00  0.00      PROA C
ATOM   1521 HD11 LEU   127      -2.068   3.182  -6.511  1.00  0.00      PROA H
ATOM   1522 HD12 LEU   127      -1.370   1.757  -5.707  1.00  0.00      PROA H
ATOM   1523 HD13 LEU   127      -0.968   3.391  -5.128  1.00  0.00      PROA H
ATOM   1524  CD2 LEU   127      -0.237   1.930  -8.173  1.00  0.00      PROA C
ATOM   1525 HD21 LEU   127       0.636   1.944  -8.826  1.00  0.00      PROA H
ATOM   1526 HD22 LEU   127      -0.419   0.911  -7.833  1.00  0.00      PROA H
ATOM   1527 HD23 LEU   127      -1.107   2.289  -8.723  1.00  0.00      PROA H
ATOM   1528  C   LEU   127       1.316   5.890  -8.995  1.00  0.00      PROA C
ATOM   1529  O   LEU   127       0.803   6.062 -10.101  1.00  0.00      PROA O
ATOM   1530  N   ALA   128       1.799   6.924  -8.288  1.00  0.00      PROA N
ATOM   1531  H   ALA   128       2.172   6.772  -7.362  1.00  0.00      PROA H
ATOM   1532  CA  ALA   128       1.809   8.270  -8.799  1.00  0.00      PROA C
ATOM   1533  HA  ALA   128       0.800   8.553  -9.098  1.00  0.00      PROA H
ATOM   1534  CB  ALA   128       2.304   9.238  -7.722  1.00  0.00      PROA C
ATOM   1535  HB1 ALA   128       3.315   8.962  -7.422  1.00  0.00      PROA H
ATOM   1536  HB2 ALA   128       2.308  10.253  -8.119  1.00  0.00      PROA H
ATOM   1537  HB3 ALA   128       1.642   9.189  -6.857  1.00  0.00      PROA H
ATOM   1538  C   ALA   128       2.655   8.417 -10.049  1.00  0.00      PROA C
ATOM   1539  O   ALA   128       2.223   8.985 -11.051  1.00  0.00      PROA O
ATOM   1540  N   THR   129       3.863   7.823 -10.037  1.00  0.00      PROA N
ATOM   1541  H   THR   129       4.196   7.372  -9.197  1.00  0.00      PROA H
ATOM   1542  CA  THR   129       4.746   7.791 -11.199  1.00  0.00      PROA C
ATOM   1543  HA  THR   129       4.951   8.809 -11.529  1.00  0.00      PROA H
ATOM   1544  CB  THR   129       6.075   7.117 -10.890  1.00  0.00      PROA C
ATOM   1545  HB  THR   129       5.917   6.048 -10.749  1.00  0.00      PROA H
ATOM   1546  CG2 THR   129       7.060   7.329 -12.048  1.00  0.00      PROA C
ATOM   1547 HG21 THR   129       7.227   8.396 -12.193  1.00  0.00      PROA H
ATOM   1548 HG22 THR   129       8.006   6.842 -11.814  1.00  0.00      PROA H
ATOM   1549 HG23 THR   129       6.646   6.899 -12.960  1.00  0.00      PROA H
ATOM   1550  OG1 THR   129       6.655   7.654  -9.707  1.00  0.00      PROA O
ATOM   1551  HG1 THR   129       7.490   7.214  -9.532  1.00  0.00      PROA H
ATOM   1552  C   THR   129       4.128   7.076 -12.376  1.00  0.00      PROA C
ATOM   1553  O   THR   129       4.134   7.570 -13.501  1.00  0.00      PROA O
ATOM   1554  N   ILE   130       3.504   5.915 -12.121  1.00  0.00      PROA N
ATOM   1555  H   ILE   130       3.513   5.531 -11.187  1.00  0.00      PROA H
ATOM   1556  CA  ILE   130       2.791   5.132 -13.106  1.00  0.00      PROA C
ATOM   1557  HA  ILE   130       3.472   4.849 -13.909  1.00  0.00      PROA H
ATOM   1558  CB  ILE   130       2.214   3.862 -12.484  1.00  0.00      PROA C
ATOM   1559  HB  ILE   130       1.621   4.124 -11.608  1.00  0.00      PROA H
ATOM   1560  CG2 ILE   130       1.312   3.117 -13.489  1.00  0.00      PROA C
ATOM   1561 HG21 ILE   130       1.895   2.842 -14.368  1.00  0.00      PROA H
ATOM   1562 HG22 ILE   130       0.913   2.216 -13.022  1.00  0.00      PROA H
ATOM   1563 HG23 ILE   130       0.488   3.765 -13.789  1.00  0.00      PROA H
ATOM   1564  CG1 ILE   130       3.340   2.941 -11.992  1.00  0.00      PROA C
ATOM   1565 HG12 ILE   130       3.801   2.443 -12.845  1.00  0.00      PROA H
ATOM   1566 HG13 ILE   130       4.091   3.533 -11.468  1.00  0.00      PROA H
ATOM   1567  CD1 ILE   130       2.850   1.857 -11.030  1.00  0.00      PROA C
ATOM   1568 HD11 ILE   130       2.109   1.233 -11.531  1.00  0.00      PROA H
ATOM   1569 HD12 ILE   130       3.693   1.239 -10.719  1.00  0.00      PROA H
ATOM   1570 HD13 ILE   130       2.400   2.323 -10.154  1.00  0.00      PROA H
ATOM   1571  C   ILE   130       1.670   5.931 -13.719  1.00  0.00      PROA C
ATOM   1572  O   ILE   130       1.462   5.932 -14.921  1.00  0.00      PROA O
ATOM   1573  N   SER   131       0.926   6.677 -12.898  1.00  0.00      PROA N
ATOM   1574  H   SER   131       1.105   6.667 -11.904  1.00  0.00      PROA H
ATOM   1575  CA  SER   131      -0.163   7.538 -13.320  1.00  0.00      PROA C
ATOM   1576  HA  SER   131      -0.883   6.958 -13.897  1.00  0.00      PROA H
ATOM   1577  CB  SER   131      -0.879   8.149 -12.104  1.00  0.00      PROA C
ATOM   1578  HB2 SER   131      -0.168   8.733 -11.519  1.00  0.00      PROA H
ATOM   1579  HB3 SER   131      -1.687   8.796 -12.444  1.00  0.00      PROA H
ATOM   1580  OG  SER   131      -1.419   7.109 -11.287  1.00  0.00      PROA O
ATOM   1581  HG  SER   131      -1.864   7.496 -10.530  1.00  0.00      PROA H
ATOM   1582  C   SER   131       0.288   8.659 -14.218  1.00  0.00      PROA C
ATOM   1583  O   SER   131      -0.335   8.965 -15.237  1.00  0.00      PROA O
ATOM   1584  N   ALA   132       1.442   9.272 -13.881  1.00  0.00      PROA N
ATOM   1585  H   ALA   132       1.886   9.063 -12.998  1.00  0.00      PROA H
ATOM   1586  CA  ALA   132       2.085  10.234 -14.745  1.00  0.00      PROA C
ATOM   1587  HA  ALA   132       1.405  11.064 -14.935  1.00  0.00      PROA H
ATOM   1588  CB  ALA   132       3.363  10.775 -14.082  1.00  0.00      PROA C
ATOM   1589  HB1 ALA   132       4.051   9.951 -13.893  1.00  0.00      PROA H
ATOM   1590  HB2 ALA   132       3.837  11.499 -14.744  1.00  0.00      PROA H
ATOM   1591  HB3 ALA   132       3.107  11.258 -13.139  1.00  0.00      PROA H
ATOM   1592  C   ALA   132       2.425   9.635 -16.100  1.00  0.00      PROA C
ATOM   1593  O   ALA   132       2.154  10.244 -17.137  1.00  0.00      PROA O
ATOM   1594  N   ASP   133       2.948   8.395 -16.110  1.00  0.00      PROA N
ATOM   1595  H   ASP   133       3.148   7.925 -15.238  1.00  0.00      PROA H
ATOM   1596  CA  ASP   133       3.248   7.679 -17.325  1.00  0.00      PROA C
ATOM   1597  HA  ASP   133       3.945   8.260 -17.928  1.00  0.00      PROA H
ATOM   1598  CB  ASP   133       3.882   6.317 -16.980  1.00  0.00      PROA C
ATOM   1599  HB2 ASP   133       4.722   6.468 -16.303  1.00  0.00      PROA H
ATOM   1600  HB3 ASP   133       3.138   5.681 -16.500  1.00  0.00      PROA H
ATOM   1601  CG  ASP   133       4.393   5.595 -18.212  1.00  0.00      PROA C
ATOM   1602  OD1 ASP   133       4.989   6.192 -19.139  1.00  0.00      PROA O
ATOM   1603  OD2 ASP   133       4.235   4.347 -18.223  1.00  0.00      PROA O
ATOM   1604  C   ASP   133       2.012   7.466 -18.179  1.00  0.00      PROA C
ATOM   1605  O   ASP   133       2.005   7.736 -19.372  1.00  0.00      PROA O
ATOM   1606  N   ARG   134       0.886   7.041 -17.565  1.00  0.00      PROA N
ATOM   1607  H   ARG   134       0.895   6.843 -16.575  1.00  0.00      PROA H
ATOM   1608  CA  ARG   134      -0.363   6.849 -18.271  1.00  0.00      PROA C
ATOM   1609  HA  ARG   134      -0.223   6.115 -19.066  1.00  0.00      PROA H
ATOM   1610  CB  ARG   134      -1.468   6.340 -17.319  1.00  0.00      PROA C
ATOM   1611  HB2 ARG   134      -1.638   7.075 -16.533  1.00  0.00      PROA H
ATOM   1612  HB3 ARG   134      -2.390   6.188 -17.879  1.00  0.00      PROA H
ATOM   1613  CG  ARG   134      -1.150   5.013 -16.623  1.00  0.00      PROA C
ATOM   1614  HG2 ARG   134      -0.353   5.166 -15.895  1.00  0.00      PROA H
ATOM   1615  HG3 ARG   134      -2.041   4.647 -16.113  1.00  0.00      PROA H
ATOM   1616  CD  ARG   134      -0.687   3.905 -17.559  1.00  0.00      PROA C
ATOM   1617  HD2 ARG   134       0.292   4.157 -17.966  1.00  0.00      PROA H
ATOM   1618  HD3 ARG   134      -0.620   2.967 -17.007  1.00  0.00      PROA H
ATOM   1619  NE  ARG   134      -1.685   3.776 -18.666  1.00  0.00      PROA N
ATOM   1620  HE  ARG   134      -2.419   4.466 -18.735  1.00  0.00      PROA H
ATOM   1621  CZ  ARG   134      -1.641   2.795 -19.557  1.00  0.00      PROA C
ATOM   1622  NH1 ARG   134      -2.545   2.735 -20.509  1.00  0.00      PROA N
ATOM   1623 HH11 ARG   134      -3.270   3.436 -20.558  1.00  0.00      PROA H
ATOM   1624 HH12 ARG   134      -2.512   1.987 -21.188  1.00  0.00      PROA H
ATOM   1625  NH2 ARG   134      -0.749   1.827 -19.470  1.00  0.00      PROA N
ATOM   1626 HH21 ARG   134      -0.082   1.827 -18.712  1.00  0.00      PROA H
ATOM   1627 HH22 ARG   134      -0.737   1.092 -20.162  1.00  0.00      PROA H
ATOM   1628  C   ARG   134      -0.880   8.116 -18.899  1.00  0.00      PROA C
ATOM   1629  O   ARG   134      -1.251   8.164 -20.069  1.00  0.00      PROA O
ATOM   1630  N   PHE   135      -0.853   9.212 -18.127  1.00  0.00      PROA N
ATOM   1631  H   PHE   135      -0.518   9.152 -17.176  1.00  0.00      PROA H
ATOM   1632  CA  PHE   135      -1.296  10.479 -18.625  1.00  0.00      PROA C
ATOM   1633  HA  PHE   135      -2.338  10.404 -18.937  1.00  0.00      PROA H
ATOM   1634  CB  PHE   135      -1.168  11.519 -17.534  1.00  0.00      PROA C
ATOM   1635  HB2 PHE   135      -1.601  11.133 -16.612  1.00  0.00      PROA H
ATOM   1636  HB3 PHE   135      -0.115  11.749 -17.372  1.00  0.00      PROA H
ATOM   1637  CG  PHE   135      -1.940  12.759 -18.039  1.00  0.00      PROA C
ATOM   1638  CD1 PHE   135      -3.151  13.093 -17.437  1.00  0.00      PROA C
ATOM   1639  HD1 PHE   135      -3.658  12.371 -16.797  1.00  0.00      PROA H
ATOM   1640  CE1 PHE   135      -3.732  14.350 -17.644  1.00  0.00      PROA C
ATOM   1641  HE1 PHE   135      -4.672  14.604 -17.155  1.00  0.00      PROA H
ATOM   1642  CZ  PHE   135      -3.132  15.284 -18.462  1.00  0.00      PROA C
ATOM   1643  HZ  PHE   135      -3.433  16.330 -18.407  1.00  0.00      PROA H
ATOM   1644  CE2 PHE   135      -2.169  14.842 -19.320  1.00  0.00      PROA C
ATOM   1645  HE2 PHE   135      -1.937  15.412 -20.220  1.00  0.00      PROA H
ATOM   1646  CD2 PHE   135      -1.472  13.653 -19.047  1.00  0.00      PROA C
ATOM   1647  HD2 PHE   135      -0.570  13.414 -19.611  1.00  0.00      PROA H
ATOM   1648  C   PHE   135      -0.476  10.915 -19.828  1.00  0.00      PROA C
ATOM   1649  O   PHE   135      -0.996  11.368 -20.842  1.00  0.00      PROA O
ATOM   1650  N   LEU   136       0.851  10.774 -19.765  1.00  0.00      PROA N
ATOM   1651  H   LEU   136       1.283  10.440 -18.916  1.00  0.00      PROA H
ATOM   1652  CA  LEU   136       1.694  11.091 -20.896  1.00  0.00      PROA C
ATOM   1653  HA  LEU   136       1.475  12.101 -21.241  1.00  0.00      PROA H
ATOM   1654  CB  LEU   136       3.181  11.009 -20.506  1.00  0.00      PROA C
ATOM   1655  HB2 LEU   136       3.398  10.019 -20.105  1.00  0.00      PROA H
ATOM   1656  HB3 LEU   136       3.798  11.188 -21.386  1.00  0.00      PROA H
ATOM   1657  CG  LEU   136       3.575  12.007 -19.473  1.00  0.00      PROA C
ATOM   1658  HG  LEU   136       3.051  11.793 -18.541  1.00  0.00      PROA H
ATOM   1659  CD1 LEU   136       5.056  12.063 -19.115  1.00  0.00      PROA C
ATOM   1660 HD11 LEU   136       5.636  12.309 -20.004  1.00  0.00      PROA H
ATOM   1661 HD12 LEU   136       5.218  12.826 -18.354  1.00  0.00      PROA H
ATOM   1662 HD13 LEU   136       5.374  11.094 -18.731  1.00  0.00      PROA H
ATOM   1663  CD2 LEU   136       3.280  13.275 -20.123  1.00  0.00      PROA C
ATOM   1664 HD21 LEU   136       2.219  13.321 -20.369  1.00  0.00      PROA H
ATOM   1665 HD22 LEU   136       3.532  14.096 -19.452  1.00  0.00      PROA H
ATOM   1666 HD23 LEU   136       3.868  13.361 -21.037  1.00  0.00      PROA H
ATOM   1667  C   LEU   136       1.491  10.210 -22.086  1.00  0.00      PROA C
ATOM   1668  O   LEU   136       1.526  10.667 -23.220  1.00  0.00      PROA O
ATOM   1669  N   LEU   137       1.226   8.930 -21.847  1.00  0.00      PROA N
ATOM   1670  H   LEU   137       1.258   8.576 -20.901  1.00  0.00      PROA H
ATOM   1671  CA  LEU   137       0.888   8.001 -22.888  1.00  0.00      PROA C
ATOM   1672  HA  LEU   137       1.697   7.963 -23.618  1.00  0.00      PROA H
ATOM   1673  CB  LEU   137       0.672   6.592 -22.308  1.00  0.00      PROA C
ATOM   1674  HB2 LEU   137       0.067   6.659 -21.404  1.00  0.00      PROA H
ATOM   1675  HB3 LEU   137       0.159   5.970 -23.043  1.00  0.00      PROA H
ATOM   1676  CG  LEU   137       1.925   5.798 -21.904  1.00  0.00      PROA C
ATOM   1677  HG  LEU   137       2.542   6.405 -21.241  1.00  0.00      PROA H
ATOM   1678  CD1 LEU   137       1.511   4.513 -21.177  1.00  0.00      PROA C
ATOM   1679 HD11 LEU   137       0.896   3.903 -21.839  1.00  0.00      PROA H
ATOM   1680 HD12 LEU   137       2.402   3.953 -20.892  1.00  0.00      PROA H
ATOM   1681 HD13 LEU   137       0.941   4.767 -20.284  1.00  0.00      PROA H
ATOM   1682  CD2 LEU   137       2.771   5.467 -23.123  1.00  0.00      PROA C
ATOM   1683 HD21 LEU   137       3.083   6.391 -23.611  1.00  0.00      PROA H
ATOM   1684 HD22 LEU   137       3.653   4.906 -22.814  1.00  0.00      PROA H
ATOM   1685 HD23 LEU   137       2.186   4.868 -23.821  1.00  0.00      PROA H
ATOM   1686  C   LEU   137      -0.354   8.423 -23.657  1.00  0.00      PROA C
ATOM   1687  O   LEU   137      -0.459   8.189 -24.860  1.00  0.00      PROA O
ATOM   1688  N   VAL   138      -1.310   9.074 -22.964  1.00  0.00      PROA N
ATOM   1689  H   VAL   138      -1.176   9.272 -21.983  1.00  0.00      PROA H
ATOM   1690  CA  VAL   138      -2.542   9.510 -23.582  1.00  0.00      PROA C
ATOM   1691  HA  VAL   138      -2.795   8.839 -24.403  1.00  0.00      PROA H
ATOM   1692  CB  VAL   138      -3.692   9.504 -22.572  1.00  0.00      PROA C
ATOM   1693  HB  VAL   138      -3.403  10.070 -21.687  1.00  0.00      PROA H
ATOM   1694  CG1 VAL   138      -4.953  10.142 -23.177  1.00  0.00      PROA C
ATOM   1695 HG11 VAL   138      -5.258   9.580 -24.059  1.00  0.00      PROA H
ATOM   1696 HG12 VAL   138      -5.757  10.127 -22.441  1.00  0.00      PROA H
ATOM   1697 HG13 VAL   138      -4.740  11.173 -23.459  1.00  0.00      PROA H
ATOM   1698  CG2 VAL   138      -4.005   8.064 -22.145  1.00  0.00      PROA C
ATOM   1699 HG21 VAL   138      -3.122   7.621 -21.685  1.00  0.00      PROA H
ATOM   1700 HG22 VAL   138      -4.825   8.068 -21.426  1.00  0.00      PROA H
ATOM   1701 HG23 VAL   138      -4.291   7.479 -23.019  1.00  0.00      PROA H
ATOM   1702  C   VAL   138      -2.414  10.889 -24.207  1.00  0.00      PROA C
ATOM   1703  O   VAL   138      -2.824  11.100 -25.342  1.00  0.00      PROA O
ATOM   1704  N   PHE   139      -1.829  11.873 -23.503  1.00  0.00      PROA N
ATOM   1705  H   PHE   139      -1.301  11.654 -22.670  1.00  0.00      PROA H
ATOM   1706  CA  PHE   139      -1.940  13.261 -23.915  1.00  0.00      PROA C
ATOM   1707  HA  PHE   139      -2.694  13.349 -24.698  1.00  0.00      PROA H
ATOM   1708  CB  PHE   139      -2.352  14.144 -22.713  1.00  0.00      PROA C
ATOM   1709  HB2 PHE   139      -1.621  14.033 -21.912  1.00  0.00      PROA H
ATOM   1710  HB3 PHE   139      -2.393  15.188 -23.025  1.00  0.00      PROA H
ATOM   1711  CG  PHE   139      -3.705  13.752 -22.183  1.00  0.00      PROA C
ATOM   1712  CD1 PHE   139      -4.876  14.209 -22.799  1.00  0.00      PROA C
ATOM   1713  HD1 PHE   139      -4.814  14.836 -23.689  1.00  0.00      PROA H
ATOM   1714  CE1 PHE   139      -6.134  13.870 -22.284  1.00  0.00      PROA C
ATOM   1715  HE1 PHE   139      -7.038  14.223 -22.779  1.00  0.00      PROA H
ATOM   1716  CZ  PHE   139      -6.230  13.079 -21.134  1.00  0.00      PROA C
ATOM   1717  HZ  PHE   139      -7.210  12.814 -20.736  1.00  0.00      PROA H
ATOM   1718  CE2 PHE   139      -5.074  12.631 -20.498  1.00  0.00      PROA C
ATOM   1719  HE2 PHE   139      -5.148  12.027 -19.594  1.00  0.00      PROA H
ATOM   1720  CD2 PHE   139      -3.833  12.963 -21.033  1.00  0.00      PROA C
ATOM   1721  HD2 PHE   139      -2.943  12.588 -20.528  1.00  0.00      PROA H
ATOM   1722  C   PHE   139      -0.662  13.837 -24.482  1.00  0.00      PROA C
ATOM   1723  O   PHE   139      -0.698  14.829 -25.209  1.00  0.00      PROA O
ATOM   1724  N   LYS   140       0.500  13.221 -24.187  1.00  0.00      PROA N
ATOM   1725  H   LYS   140       0.503  12.413 -23.582  1.00  0.00      PROA H
ATOM   1726  CA  LYS   140       1.768  13.682 -24.713  1.00  0.00      PROA C
ATOM   1727  HA  LYS   140       1.591  14.346 -25.560  1.00  0.00      PROA H
ATOM   1728  CB  LYS   140       2.577  14.454 -23.648  1.00  0.00      PROA C
ATOM   1729  HB2 LYS   140       2.736  13.817 -22.779  1.00  0.00      PROA H
ATOM   1730  HB3 LYS   140       3.541  14.747 -24.065  1.00  0.00      PROA H
ATOM   1731  CG  LYS   140       1.893  15.730 -23.155  1.00  0.00      PROA C
ATOM   1732  HG2 LYS   140       0.888  15.492 -22.805  1.00  0.00      PROA H
ATOM   1733  HG3 LYS   140       2.470  16.159 -22.336  1.00  0.00      PROA H
ATOM   1734  CD  LYS   140       1.778  16.781 -24.264  1.00  0.00      PROA C
ATOM   1735  HD2 LYS   140       2.775  17.064 -24.602  1.00  0.00      PROA H
ATOM   1736  HD3 LYS   140       1.214  16.368 -25.100  1.00  0.00      PROA H
ATOM   1737  CE  LYS   140       1.063  18.032 -23.767  1.00  0.00      PROA C
ATOM   1738  HE2 LYS   140       0.051  17.772 -23.456  1.00  0.00      PROA H
ATOM   1739  HE3 LYS   140       1.607  18.450 -22.920  1.00  0.00      PROA H
ATOM   1740  NZ  LYS   140       0.974  19.065 -24.813  1.00  0.00      PROA N
ATOM   1741  HZ1 LYS   140       0.461  18.700 -25.603  1.00  0.00      PROA H
ATOM   1742  HZ2 LYS   140       0.495  19.875 -24.446  1.00  0.00      PROA H
ATOM   1743  HZ3 LYS   140       1.903  19.328 -25.107  1.00  0.00      PROA H
ATOM   1744  C   LYS   140       2.602  12.529 -25.234  1.00  0.00      PROA C
ATOM   1745  O   LYS   140       3.701  12.263 -24.742  1.00  0.00      PROA O
ATOM   1746  N   PRO   141       2.153  11.813 -26.260  1.00  0.00      PROA N
ATOM   1747  CD  PRO   141       0.993  12.160 -27.083  1.00  0.00      PROA C
ATOM   1748  HD2 PRO   141       1.026  13.221 -27.329  1.00  0.00      PROA H
ATOM   1749  HD3 PRO   141       0.078  11.944 -26.531  1.00  0.00      PROA H
ATOM   1750  CG  PRO   141       1.165  11.272 -28.295  1.00  0.00      PROA C
ATOM   1751  HG2 PRO   141       1.775  11.785 -29.038  1.00  0.00      PROA H
ATOM   1752  HG3 PRO   141       0.188  11.044 -28.720  1.00  0.00      PROA H
ATOM   1753  CB  PRO   141       1.849  10.018 -27.759  1.00  0.00      PROA C
ATOM   1754  HB2 PRO   141       2.384   9.521 -28.569  1.00  0.00      PROA H
ATOM   1755  HB3 PRO   141       1.099   9.340 -27.350  1.00  0.00      PROA H
ATOM   1756  CA  PRO   141       2.787  10.570 -26.691  1.00  0.00      PROA C
ATOM   1757  HA  PRO   141       2.715   9.830 -25.894  1.00  0.00      PROA H
ATOM   1758  C   PRO   141       4.144  10.813 -27.296  1.00  0.00      PROA C
ATOM   1759  O   PRO   141       5.002   9.949 -27.178  1.00  0.00      PROA O
ATOM   1760  N   ILE   142       4.369  11.973 -27.942  1.00  0.00      PROA N
ATOM   1761  H   ILE   142       3.625  12.650 -28.037  1.00  0.00      PROA H
ATOM   1762  CA  ILE   142       5.652  12.325 -28.528  1.00  0.00      PROA C
ATOM   1763  HA  ILE   142       5.919  11.591 -29.287  1.00  0.00      PROA H
ATOM   1764  CB  ILE   142       5.596  13.699 -29.176  1.00  0.00      PROA C
ATOM   1765  HB  ILE   142       5.284  14.438 -28.438  1.00  0.00      PROA H
ATOM   1766  CG2 ILE   142       6.993  14.072 -29.718  1.00  0.00      PROA C
ATOM   1767 HG21 ILE   142       7.305  13.335 -30.458  1.00  0.00      PROA H
ATOM   1768 HG22 ILE   142       6.952  15.057 -30.183  1.00  0.00      PROA H
ATOM   1769 HG23 ILE   142       7.709  14.088 -28.897  1.00  0.00      PROA H
ATOM   1770  CG1 ILE   142       4.512  13.716 -30.276  1.00  0.00      PROA C
ATOM   1771 HG12 ILE   142       4.691  12.899 -30.976  1.00  0.00      PROA H
ATOM   1772 HG13 ILE   142       3.529  13.596 -29.821  1.00  0.00      PROA H
ATOM   1773  CD1 ILE   142       4.496  15.020 -31.079  1.00  0.00      PROA C
ATOM   1774 HD11 ILE   142       5.462  15.161 -31.563  1.00  0.00      PROA H
ATOM   1775 HD12 ILE   142       3.714  14.972 -31.836  1.00  0.00      PROA H
ATOM   1776 HD13 ILE   142       4.301  15.857 -30.408  1.00  0.00      PROA H
ATOM   1777  C   ILE   142       6.762  12.315 -27.502  1.00  0.00      PROA C
ATOM   1778  O   ILE   142       7.841  11.766 -27.694  1.00  0.00      PROA O
ATOM   1779  N   TRP   143       6.489  12.863 -26.307  1.00  0.00      PROA N
ATOM   1780  H   TRP   143       5.623  13.363 -26.168  1.00  0.00      PROA H
ATOM   1781  CA  TRP   143       7.386  12.778 -25.172  1.00  0.00      PROA C
ATOM   1782  HA  TRP   143       8.309  13.312 -25.398  1.00  0.00      PROA H
ATOM   1783  CB  TRP   143       6.750  13.401 -23.920  1.00  0.00      PROA C
ATOM   1784  HB2 TRP   143       5.815  12.890 -23.694  1.00  0.00      PROA H
ATOM   1785  HB3 TRP   143       7.433  13.299 -23.077  1.00  0.00      PROA H
ATOM   1786  CG  TRP   143       6.444  14.844 -24.075  1.00  0.00      PROA C
ATOM   1787  CD1 TRP   143       6.358  15.630 -25.184  1.00  0.00      PROA C
ATOM   1788  HD1 TRP   143       6.577  15.212 -26.167  1.00  0.00      PROA H
ATOM   1789  NE1 TRP   143       5.989  16.883 -24.865  1.00  0.00      PROA N
ATOM   1790  HE1 TRP   143       5.885  17.648 -25.516  1.00  0.00      PROA H
ATOM   1791  CE2 TRP   143       5.789  16.950 -23.593  1.00  0.00      PROA C
ATOM   1792  CZ2 TRP   143       5.423  18.015 -22.892  1.00  0.00      PROA C
ATOM   1793  HZ2 TRP   143       5.306  18.979 -23.387  1.00  0.00      PROA H
ATOM   1794  CH2 TRP   143       5.242  17.755 -21.639  1.00  0.00      PROA C
ATOM   1795  HH2 TRP   143       5.128  18.570 -20.924  1.00  0.00      PROA H
ATOM   1796  CZ3 TRP   143       5.177  16.439 -21.100  1.00  0.00      PROA C
ATOM   1797  HZ3 TRP   143       4.655  16.259 -20.161  1.00  0.00      PROA H
ATOM   1798  CE3 TRP   143       5.758  15.386 -21.738  1.00  0.00      PROA C
ATOM   1799  HE3 TRP   143       5.959  14.463 -21.194  1.00  0.00      PROA H
ATOM   1800  CD2 TRP   143       6.018  15.654 -23.032  1.00  0.00      PROA C
ATOM   1801  C   TRP   143       7.711  11.335 -24.825  1.00  0.00      PROA C
ATOM   1802  O   TRP   143       8.849  10.983 -24.568  1.00  0.00      PROA O
ATOM   1803  N   CYS   144       6.703  10.443 -24.868  1.00  0.00      PROA N
ATOM   1804  H   CYS   144       5.756  10.758 -25.018  1.00  0.00      PROA H
ATOM   1805  CA  CYS   144       6.852   9.002 -24.713  1.00  0.00      PROA C
ATOM   1806  HA  CYS   144       7.557   8.793 -23.908  1.00  0.00      PROA H
ATOM   1807  CB  CYS   144       5.494   8.341 -24.370  1.00  0.00      PROA C
ATOM   1808  HB2 CYS   144       4.739   8.670 -25.083  1.00  0.00      PROA H
ATOM   1809  HB3 CYS   144       5.594   7.257 -24.421  1.00  0.00      PROA H
ATOM   1810  SG  CYS   144       4.939   8.787 -22.701  1.00  0.00      PROA S
ATOM   1811  HG  CYS   144       3.809   8.087 -22.738  1.00  0.00      PROA H
ATOM   1812  C   CYS   144       7.518   8.258 -25.874  1.00  0.00      PROA C
ATOM   1813  O   CYS   144       7.852   7.084 -25.736  1.00  0.00      PROA O
ATOM   1814  N   GLN   145       7.772   8.918 -27.019  1.00  0.00      PROA N
ATOM   1815  H   GLN   145       7.333   9.810 -27.196  1.00  0.00      PROA H
ATOM   1816  CA  GLN   145       8.656   8.443 -28.068  1.00  0.00      PROA C
ATOM   1817  HA  GLN   145       8.772   7.363 -27.984  1.00  0.00      PROA H
ATOM   1818  CB  GLN   145       8.056   8.789 -29.454  1.00  0.00      PROA C
ATOM   1819  HB2 GLN   145       7.800   9.848 -29.486  1.00  0.00      PROA H
ATOM   1820  HB3 GLN   145       8.787   8.569 -30.231  1.00  0.00      PROA H
ATOM   1821  CG  GLN   145       6.778   7.976 -29.751  1.00  0.00      PROA C
ATOM   1822  HG2 GLN   145       7.053   6.974 -30.081  1.00  0.00      PROA H
ATOM   1823  HG3 GLN   145       6.172   7.908 -28.848  1.00  0.00      PROA H
ATOM   1824  CD  GLN   145       5.943   8.633 -30.845  1.00  0.00      PROA C
ATOM   1825  OE1 GLN   145       5.675   9.836 -30.885  1.00  0.00      PROA O
ATOM   1826  NE2 GLN   145       5.471   7.781 -31.785  1.00  0.00      PROA N
ATOM   1827 HE21 GLN   145       4.908   8.134 -32.546  1.00  0.00      PROA H
ATOM   1828 HE22 GLN   145       5.683   6.795 -31.722  1.00  0.00      PROA H
ATOM   1829  C   GLN   145      10.033   9.063 -27.973  1.00  0.00      PROA C
ATOM   1830  O   GLN   145      10.991   8.508 -28.505  1.00  0.00      PROA O
ATOM   1831  N   ASN   146      10.168  10.200 -27.266  1.00  0.00      PROA N
ATOM   1832  H   ASN   146       9.366  10.605 -26.804  1.00  0.00      PROA H
ATOM   1833  CA  ASN   146      11.430  10.900 -27.124  1.00  0.00      PROA C
ATOM   1834  HA  ASN   146      12.080  10.650 -27.962  1.00  0.00      PROA H
ATOM   1835  CB  ASN   146      11.192  12.430 -27.105  1.00  0.00      PROA C
ATOM   1836  HB2 ASN   146      10.352  12.660 -26.448  1.00  0.00      PROA H
ATOM   1837  HB3 ASN   146      12.087  12.933 -26.739  1.00  0.00      PROA H
ATOM   1838  CG  ASN   146      10.875  12.958 -28.497  1.00  0.00      PROA C
ATOM   1839  OD1 ASN   146      10.431  12.278 -29.421  1.00  0.00      PROA O
ATOM   1840  ND2 ASN   146      11.132  14.275 -28.689  1.00  0.00      PROA N
ATOM   1841 HD21 ASN   146      10.947  14.696 -29.589  1.00  0.00      PROA H
ATOM   1842 HD22 ASN   146      11.507  14.829 -27.933  1.00  0.00      PROA H
ATOM   1843  C   ASN   146      12.185  10.522 -25.861  1.00  0.00      PROA C
ATOM   1844  O   ASN   146      13.413  10.500 -25.816  1.00  0.00      PROA O
ATOM   1845  N   PHE   147      11.455  10.236 -24.777  1.00  0.00      PROA N
ATOM   1846  H   PHE   147      10.451  10.155 -24.853  1.00  0.00      PROA H
ATOM   1847  CA  PHE   147      12.038  10.033 -23.475  1.00  0.00      PROA C
ATOM   1848  HA  PHE   147      13.013  10.517 -23.433  1.00  0.00      PROA H
ATOM   1849  CB  PHE   147      11.131  10.637 -22.358  1.00  0.00      PROA C
ATOM   1850  HB2 PHE   147      10.088  10.400 -22.568  1.00  0.00      PROA H
ATOM   1851  HB3 PHE   147      11.411  10.213 -21.393  1.00  0.00      PROA H
ATOM   1852  CG  PHE   147      11.234  12.105 -22.239  1.00  0.00      PROA C
ATOM   1853  CD1 PHE   147      12.446  12.613 -21.862  1.00  0.00      PROA C
ATOM   1854  HD1 PHE   147      13.247  11.941 -21.556  1.00  0.00      PROA H
ATOM   1855  CE1 PHE   147      12.548  13.995 -21.905  1.00  0.00      PROA C
ATOM   1856  HE1 PHE   147      13.529  14.470 -21.894  1.00  0.00      PROA H
ATOM   1857  CZ  PHE   147      11.545  14.910 -21.964  1.00  0.00      PROA C
ATOM   1858  HZ  PHE   147      11.753  15.960 -21.756  1.00  0.00      PROA H
ATOM   1859  CE2 PHE   147      10.318  14.394 -22.295  1.00  0.00      PROA C
ATOM   1860  HE2 PHE   147       9.466  15.059 -22.432  1.00  0.00      PROA H
ATOM   1861  CD2 PHE   147      10.167  13.002 -22.455  1.00  0.00      PROA C
ATOM   1862  HD2 PHE   147       9.190  12.624 -22.756  1.00  0.00      PROA H
ATOM   1863  C   PHE   147      12.234   8.579 -23.136  1.00  0.00      PROA C
ATOM   1864  O   PHE   147      13.329   8.175 -22.745  1.00  0.00      PROA O
ATOM   1865  N   ARG   148      11.133   7.800 -23.207  1.00  0.00      PROA N
ATOM   1866  H   ARG   148      10.302   8.141 -23.670  1.00  0.00      PROA H
ATOM   1867  CA  ARG   148      11.027   6.465 -22.659  1.00  0.00      PROA C
ATOM   1868  HA  ARG   148      10.970   6.522 -21.572  1.00  0.00      PROA H
ATOM   1869  CB  ARG   148       9.764   5.766 -23.192  1.00  0.00      PROA C
ATOM   1870  HB2 ARG   148       9.290   6.396 -23.946  1.00  0.00      PROA H
ATOM   1871  HB3 ARG   148      10.038   4.810 -23.639  1.00  0.00      PROA H
ATOM   1872  CG  ARG   148       8.690   5.463 -22.144  1.00  0.00      PROA C
ATOM   1873  HG2 ARG   148       9.053   4.692 -21.464  1.00  0.00      PROA H
ATOM   1874  HG3 ARG   148       8.465   6.368 -21.580  1.00  0.00      PROA H
ATOM   1875  CD  ARG   148       7.441   4.975 -22.869  1.00  0.00      PROA C
ATOM   1876  HD2 ARG   148       7.152   5.703 -23.626  1.00  0.00      PROA H
ATOM   1877  HD3 ARG   148       7.649   4.017 -23.346  1.00  0.00      PROA H
ATOM   1878  NE  ARG   148       6.345   4.816 -21.878  1.00  0.00      PROA N
ATOM   1879  HE  ARG   148       5.931   5.647 -21.481  1.00  0.00      PROA H
ATOM   1880  CZ  ARG   148       5.881   3.639 -21.490  1.00  0.00      PROA C
ATOM   1881  NH1 ARG   148       6.430   2.504 -21.874  1.00  0.00      PROA N
ATOM   1882 HH11 ARG   148       7.233   2.516 -22.486  1.00  0.00      PROA H
ATOM   1883 HH12 ARG   148       6.045   1.626 -21.554  1.00  0.00      PROA H
ATOM   1884  NH2 ARG   148       4.821   3.564 -20.735  1.00  0.00      PROA N
ATOM   1885 HH21 ARG   148       4.350   4.409 -20.445  1.00  0.00      PROA H
ATOM   1886 HH22 ARG   148       4.475   2.661 -20.444  1.00  0.00      PROA H
ATOM   1887  C   ARG   148      12.202   5.541 -22.872  1.00  0.00      PROA C
ATOM   1888  O   ARG   148      12.526   5.122 -23.973  1.00  0.00      PROA O
ATOM   1889  N   GLY   149      12.833   5.153 -21.763  1.00  0.00      PROA N
ATOM   1890  H   GLY   149      12.650   5.622 -20.888  1.00  0.00      PROA H
ATOM   1891  CA  GLY   149      13.782   4.076 -21.750  1.00  0.00      PROA C
ATOM   1892  HA2 GLY   149      13.564   3.388 -22.567  1.00  0.00      PROA H
ATOM   1893  HA3 GLY   149      14.789   4.477 -21.872  1.00  0.00      PROA H
ATOM   1894  C   GLY   149      13.643   3.393 -20.436  1.00  0.00      PROA C
ATOM   1895  O   GLY   149      12.943   3.861 -19.536  1.00  0.00      PROA O
ATOM   1896  N   ALA   150      14.347   2.257 -20.245  1.00  0.00      PROA N
ATOM   1897  H   ALA   150      14.895   1.869 -20.999  1.00  0.00      PROA H
ATOM   1898  CA  ALA   150      14.335   1.571 -18.966  1.00  0.00      PROA C
ATOM   1899  HA  ALA   150      13.306   1.341 -18.686  1.00  0.00      PROA H
ATOM   1900  CB  ALA   150      15.137   0.265 -19.069  1.00  0.00      PROA C
ATOM   1901  HB1 ALA   150      16.166   0.492 -19.346  1.00  0.00      PROA H
ATOM   1902  HB2 ALA   150      15.125  -0.246 -18.106  1.00  0.00      PROA H
ATOM   1903  HB3 ALA   150      14.690  -0.378 -19.827  1.00  0.00      PROA H
ATOM   1904  C   ALA   150      14.886   2.442 -17.847  1.00  0.00      PROA C
ATOM   1905  O   ALA   150      14.401   2.432 -16.718  1.00  0.00      PROA O
ATOM   1906  N   GLY   151      15.918   3.242 -18.171  1.00  0.00      PROA N
ATOM   1907  H   GLY   151      16.228   3.304 -19.130  1.00  0.00      PROA H
ATOM   1908  CA  GLY   151      16.651   4.052 -17.219  1.00  0.00      PROA C
ATOM   1909  HA2 GLY   151      17.126   3.406 -16.481  1.00  0.00      PROA H
ATOM   1910  HA3 GLY   151      17.415   4.627 -17.743  1.00  0.00      PROA H
ATOM   1911  C   GLY   151      15.801   5.032 -16.466  1.00  0.00      PROA C
ATOM   1912  O   GLY   151      15.837   5.089 -15.244  1.00  0.00      PROA O
ATOM   1913  N   LEU   152      14.955   5.813 -17.160  1.00  0.00      PROA N
ATOM   1914  H   LEU   152      14.917   5.746 -18.167  1.00  0.00      PROA H
ATOM   1915  CA  LEU   152      14.070   6.770 -16.525  1.00  0.00      PROA C
ATOM   1916  HA  LEU   152      14.657   7.466 -15.925  1.00  0.00      PROA H
ATOM   1917  CB  LEU   152      13.279   7.570 -17.589  1.00  0.00      PROA C
ATOM   1918  HB2 LEU   152      12.913   6.889 -18.358  1.00  0.00      PROA H
ATOM   1919  HB3 LEU   152      12.433   8.069 -17.115  1.00  0.00      PROA H
ATOM   1920  CG  LEU   152      14.065   8.670 -18.329  1.00  0.00      PROA C
ATOM   1921  HG  LEU   152      14.919   8.225 -18.840  1.00  0.00      PROA H
ATOM   1922  CD1 LEU   152      13.152   9.350 -19.356  1.00  0.00      PROA C
ATOM   1923 HD11 LEU   152      12.298   9.795 -18.845  1.00  0.00      PROA H
ATOM   1924 HD12 LEU   152      13.709  10.127 -19.879  1.00  0.00      PROA H
ATOM   1925 HD13 LEU   152      12.799   8.610 -20.075  1.00  0.00      PROA H
ATOM   1926  CD2 LEU   152      14.624   9.712 -17.354  1.00  0.00      PROA C
ATOM   1927 HD21 LEU   152      15.295   9.225 -16.646  1.00  0.00      PROA H
ATOM   1928 HD22 LEU   152      15.173  10.472 -17.910  1.00  0.00      PROA H
ATOM   1929 HD23 LEU   152      13.802  10.180 -16.812  1.00  0.00      PROA H
ATOM   1930  C   LEU   152      13.083   6.134 -15.560  1.00  0.00      PROA C
ATOM   1931  O   LEU   152      12.835   6.630 -14.460  1.00  0.00      PROA O
ATOM   1932  N   ALA   153      12.509   4.985 -15.960  1.00  0.00      PROA N
ATOM   1933  H   ALA   153      12.691   4.625 -16.886  1.00  0.00      PROA H
ATOM   1934  CA  ALA   153      11.627   4.223 -15.112  1.00  0.00      PROA C
ATOM   1935  HA  ALA   153      10.803   4.856 -14.782  1.00  0.00      PROA H
ATOM   1936  CB  ALA   153      11.067   3.026 -15.889  1.00  0.00      PROA C
ATOM   1937  HB1 ALA   153      11.888   2.389 -16.219  1.00  0.00      PROA H
ATOM   1938  HB2 ALA   153      10.400   2.453 -15.244  1.00  0.00      PROA H
ATOM   1939  HB3 ALA   153      10.513   3.383 -16.758  1.00  0.00      PROA H
ATOM   1940  C   ALA   153      12.308   3.720 -13.853  1.00  0.00      PROA C
ATOM   1941  O   ALA   153      11.797   3.860 -12.741  1.00  0.00      PROA O
ATOM   1942  N   TRP   154      13.524   3.168 -13.997  1.00  0.00      PROA N
ATOM   1943  H   TRP   154      13.922   3.057 -14.919  1.00  0.00      PROA H
ATOM   1944  CA  TRP   154      14.313   2.714 -12.876  1.00  0.00      PROA C
ATOM   1945  HA  TRP   154      13.715   2.043 -12.259  1.00  0.00      PROA H
ATOM   1946  CB  TRP   154      15.571   1.956 -13.354  1.00  0.00      PROA C
ATOM   1947  HB2 TRP   154      16.033   2.501 -14.177  1.00  0.00      PROA H
ATOM   1948  HB3 TRP   154      16.281   1.873 -12.531  1.00  0.00      PROA H
ATOM   1949  CG  TRP   154      15.280   0.571 -13.838  1.00  0.00      PROA C
ATOM   1950  CD1 TRP   154      15.503   0.077 -15.096  1.00  0.00      PROA C
ATOM   1951  HD1 TRP   154      15.936   0.718 -15.864  1.00  0.00      PROA H
ATOM   1952  NE1 TRP   154      15.107  -1.236 -15.154  1.00  0.00      PROA N
ATOM   1953  HE1 TRP   154      15.171  -1.832 -15.967  1.00  0.00      PROA H
ATOM   1954  CE2 TRP   154      14.612  -1.620 -13.944  1.00  0.00      PROA C
ATOM   1955  CZ2 TRP   154      14.114  -2.838 -13.522  1.00  0.00      PROA C
ATOM   1956  HZ2 TRP   154      14.059  -3.675 -14.218  1.00  0.00      PROA H
ATOM   1957  CH2 TRP   154      13.696  -2.942 -12.196  1.00  0.00      PROA C
ATOM   1958  HH2 TRP   154      13.294  -3.884 -11.824  1.00  0.00      PROA H
ATOM   1959  CZ3 TRP   154      13.781  -1.862 -11.325  1.00  0.00      PROA C
ATOM   1960  HZ3 TRP   154      13.449  -1.967 -10.292  1.00  0.00      PROA H
ATOM   1961  CE3 TRP   154      14.287  -0.632 -11.748  1.00  0.00      PROA C
ATOM   1962  HE3 TRP   154      14.345   0.203 -11.050  1.00  0.00      PROA H
ATOM   1963  CD2 TRP   154      14.709  -0.506 -13.074  1.00  0.00      PROA C
ATOM   1964  C   TRP   154      14.708   3.816 -11.919  1.00  0.00      PROA C
ATOM   1965  O   TRP   154      14.668   3.658 -10.698  1.00  0.00      PROA O
ATOM   1966  N   ILE   155      15.088   4.981 -12.468  1.00  0.00      PROA N
ATOM   1967  H   ILE   155      15.151   5.070 -13.472  1.00  0.00      PROA H
ATOM   1968  CA  ILE   155      15.423   6.151 -11.700  1.00  0.00      PROA C
ATOM   1969  HA  ILE   155      16.166   5.892 -10.946  1.00  0.00      PROA H
ATOM   1970  CB  ILE   155      15.990   7.208 -12.651  1.00  0.00      PROA C
ATOM   1971  HB  ILE   155      15.225   7.498 -13.372  1.00  0.00      PROA H
ATOM   1972  CG2 ILE   155      16.426   8.418 -11.928  1.00  0.00      PROA C
ATOM   1973 HG21 ILE   155      17.202   8.153 -11.210  1.00  0.00      PROA H
ATOM   1974 HG22 ILE   155      16.823   9.144 -12.638  1.00  0.00      PROA H
ATOM   1975 HG23 ILE   155      15.577   8.853 -11.400  1.00  0.00      PROA H
ATOM   1976  CG1 ILE   155      17.341   6.855 -13.207  1.00  0.00      PROA C
ATOM   1977 HG12 ILE   155      18.070   6.823 -12.398  1.00  0.00      PROA H
ATOM   1978 HG13 ILE   155      17.291   5.880 -13.691  1.00  0.00      PROA H
ATOM   1979  CD1 ILE   155      17.807   7.887 -14.240  1.00  0.00      PROA C
ATOM   1980 HD11 ILE   155      17.873   8.868 -13.770  1.00  0.00      PROA H
ATOM   1981 HD12 ILE   155      18.787   7.601 -14.622  1.00  0.00      PROA H
ATOM   1982 HD13 ILE   155      17.094   7.925 -15.064  1.00  0.00      PROA H
ATOM   1983  C   ILE   155      14.221   6.629 -10.907  1.00  0.00      PROA C
ATOM   1984  O   ILE   155      14.296   6.868  -9.705  1.00  0.00      PROA O
ATOM   1985  N   ALA   156      13.039   6.694 -11.553  1.00  0.00      PROA N
ATOM   1986  H   ALA   156      12.987   6.463 -12.535  1.00  0.00      PROA H
ATOM   1987  CA  ALA   156      11.805   7.084 -10.915  1.00  0.00      PROA C
ATOM   1988  HA  ALA   156      11.915   8.081 -10.487  1.00  0.00      PROA H
ATOM   1989  CB  ALA   156      10.673   7.098 -11.945  1.00  0.00      PROA C
ATOM   1990  HB1 ALA   156      10.558   6.103 -12.373  1.00  0.00      PROA H
ATOM   1991  HB2 ALA   156       9.743   7.394 -11.459  1.00  0.00      PROA H
ATOM   1992  HB3 ALA   156      10.910   7.809 -12.736  1.00  0.00      PROA H
ATOM   1993  C   ALA   156      11.445   6.160  -9.777  1.00  0.00      PROA C
ATOM   1994  O   ALA   156      11.041   6.584  -8.696  1.00  0.00      PROA O
ATOM   1995  N   CYS   157      11.640   4.847  -9.984  1.00  0.00      PROA N
ATOM   1996  H   CYS   157      11.918   4.515 -10.897  1.00  0.00      PROA H
ATOM   1997  CA  CYS   157      11.465   3.870  -8.934  1.00  0.00      PROA C
ATOM   1998  HA  CYS   157      10.464   3.964  -8.513  1.00  0.00      PROA H
ATOM   1999  CB  CYS   157      11.642   2.437  -9.485  1.00  0.00      PROA C
ATOM   2000  HB2 CYS   157      12.585   2.370 -10.027  1.00  0.00      PROA H
ATOM   2001  HB3 CYS   157      11.647   1.727  -8.658  1.00  0.00      PROA H
ATOM   2002  SG  CYS   157      10.306   1.956 -10.627  1.00  0.00      PROA S
ATOM   2003  HG  CYS   157      10.772   0.736 -10.880  1.00  0.00      PROA H
ATOM   2004  C   CYS   157      12.413   4.079  -7.768  1.00  0.00      PROA C
ATOM   2005  O   CYS   157      12.013   4.040  -6.609  1.00  0.00      PROA O
ATOM   2006  N   ALA   158      13.698   4.349  -8.057  1.00  0.00      PROA N
ATOM   2007  H   ALA   158      14.000   4.399  -9.020  1.00  0.00      PROA H
ATOM   2008  CA  ALA   158      14.698   4.578  -7.037  1.00  0.00      PROA C
ATOM   2009  HA  ALA   158      14.744   3.714  -6.373  1.00  0.00      PROA H
ATOM   2010  CB  ALA   158      16.071   4.789  -7.693  1.00  0.00      PROA C
ATOM   2011  HB1 ALA   158      16.028   5.653  -8.356  1.00  0.00      PROA H
ATOM   2012  HB2 ALA   158      16.820   4.961  -6.921  1.00  0.00      PROA H
ATOM   2013  HB3 ALA   158      16.339   3.903  -8.269  1.00  0.00      PROA H
ATOM   2014  C   ALA   158      14.367   5.760  -6.157  1.00  0.00      PROA C
ATOM   2015  O   ALA   158      14.433   5.705  -4.929  1.00  0.00      PROA O
ATOM   2016  N   VAL   159      13.928   6.851  -6.778  1.00  0.00      PROA N
ATOM   2017  H   VAL   159      13.917   6.887  -7.787  1.00  0.00      PROA H
ATOM   2018  CA  VAL   159      13.457   8.010  -6.053  1.00  0.00      PROA C
ATOM   2019  HA  VAL   159      14.262   8.403  -5.431  1.00  0.00      PROA H
ATOM   2020  CB  VAL   159      13.021   9.054  -6.975  1.00  0.00      PROA C
ATOM   2021  HB  VAL   159      12.136   8.717  -7.514  1.00  0.00      PROA H
ATOM   2022  CG1 VAL   159      12.643  10.410  -6.330  1.00  0.00      PROA C
ATOM   2023 HG11 VAL   159      13.506  10.813  -5.800  1.00  0.00      PROA H
ATOM   2024 HG12 VAL   159      12.335  11.109  -7.107  1.00  0.00      PROA H
ATOM   2025 HG13 VAL   159      11.823  10.262  -5.628  1.00  0.00      PROA H
ATOM   2026  CG2 VAL   159      14.296   9.221  -7.547  1.00  0.00      PROA C
ATOM   2027 HG21 VAL   159      14.620   8.281  -7.993  1.00  0.00      PROA H
ATOM   2028 HG22 VAL   159      14.252   9.992  -8.316  1.00  0.00      PROA H
ATOM   2029 HG23 VAL   159      15.005   9.519  -6.774  1.00  0.00      PROA H
ATOM   2030  C   VAL   159      12.265   7.813  -5.248  1.00  0.00      PROA C
ATOM   2031  O   VAL   159      12.166   8.327  -4.137  1.00  0.00      PROA O
ATOM   2032  N   ALA   160      11.312   7.062  -5.811  1.00  0.00      PROA N
ATOM   2033  H   ALA   160      11.424   6.729  -6.758  1.00  0.00      PROA H
ATOM   2034  CA  ALA   160      10.122   6.718  -5.088  1.00  0.00      PROA C
ATOM   2035  HA  ALA   160       9.609   7.628  -4.777  1.00  0.00      PROA H
ATOM   2036  CB  ALA   160       9.192   5.893  -5.986  1.00  0.00      PROA C
ATOM   2037  HB1 ALA   160       9.701   4.981  -6.297  1.00  0.00      PROA H
ATOM   2038  HB2 ALA   160       8.289   5.633  -5.433  1.00  0.00      PROA H
ATOM   2039  HB3 ALA   160       8.923   6.477  -6.866  1.00  0.00      PROA H
ATOM   2040  C   ALA   160      10.425   5.926  -3.829  1.00  0.00      PROA C
ATOM   2041  O   ALA   160       9.897   6.202  -2.755  1.00  0.00      PROA O
ATOM   2042  N   TRP   161      11.340   4.945  -3.930  1.00  0.00      PROA N
ATOM   2043  H   TRP   161      11.744   4.722  -4.829  1.00  0.00      PROA H
ATOM   2044  CA  TRP   161      11.782   4.177  -2.787  1.00  0.00      PROA C
ATOM   2045  HA  TRP   161      10.916   3.768  -2.267  1.00  0.00      PROA H
ATOM   2046  CB  TRP   161      12.691   3.014  -3.238  1.00  0.00      PROA C
ATOM   2047  HB2 TRP   161      13.320   3.344  -4.065  1.00  0.00      PROA H
ATOM   2048  HB3 TRP   161      13.320   2.701  -2.405  1.00  0.00      PROA H
ATOM   2049  CG  TRP   161      11.933   1.815  -3.703  1.00  0.00      PROA C
ATOM   2050  CD1 TRP   161      11.743   1.401  -4.992  1.00  0.00      PROA C
ATOM   2051  HD1 TRP   161      12.173   1.970  -5.816  1.00  0.00      PROA H
ATOM   2052  NE1 TRP   161      10.989   0.259  -5.010  1.00  0.00      PROA N
ATOM   2053  HE1 TRP   161      10.703  -0.242  -5.839  1.00  0.00      PROA H
ATOM   2054  CE2 TRP   161      10.682  -0.101  -3.738  1.00  0.00      PROA C
ATOM   2055  CZ2 TRP   161       9.958  -1.177  -3.260  1.00  0.00      PROA C
ATOM   2056  HZ2 TRP   161       9.526  -1.896  -3.956  1.00  0.00      PROA H
ATOM   2057  CH2 TRP   161       9.818  -1.287  -1.879  1.00  0.00      PROA C
ATOM   2058  HH2 TRP   161       9.268  -2.125  -1.452  1.00  0.00      PROA H
ATOM   2059  CZ3 TRP   161      10.364  -0.352  -1.010  1.00  0.00      PROA C
ATOM   2060  HZ3 TRP   161      10.227  -0.462   0.065  1.00  0.00      PROA H
ATOM   2061  CE3 TRP   161      11.091   0.735  -1.492  1.00  0.00      PROA C
ATOM   2062  HE3 TRP   161      11.513   1.460  -0.795  1.00  0.00      PROA H
ATOM   2063  CD2 TRP   161      11.256   0.861  -2.871  1.00  0.00      PROA C
ATOM   2064  C   TRP   161      12.507   4.985  -1.739  1.00  0.00      PROA C
ATOM   2065  O   TRP   161      12.200   4.914  -0.548  1.00  0.00      PROA O
ATOM   2066  N   GLY   162      13.461   5.830  -2.178  1.00  0.00      PROA N
ATOM   2067  H   GLY   162      13.691   5.865  -3.161  1.00  0.00      PROA H
ATOM   2068  CA  GLY   162      14.181   6.707  -1.279  1.00  0.00      PROA C
ATOM   2069  HA2 GLY   162      14.724   6.111  -0.546  1.00  0.00      PROA H
ATOM   2070  HA3 GLY   162      14.886   7.312  -1.849  1.00  0.00      PROA H
ATOM   2071  C   GLY   162      13.285   7.640  -0.531  1.00  0.00      PROA C
ATOM   2072  O   GLY   162      13.354   7.765   0.685  1.00  0.00      PROA O
ATOM   2073  N   LEU   163      12.351   8.282  -1.249  1.00  0.00      PROA N
ATOM   2074  H   LEU   163      12.307   8.154  -2.250  1.00  0.00      PROA H
ATOM   2075  CA  LEU   163      11.372   9.172  -0.669  1.00  0.00      PROA C
ATOM   2076  HA  LEU   163      11.881   9.978  -0.140  1.00  0.00      PROA H
ATOM   2077  CB  LEU   163      10.489   9.772  -1.787  1.00  0.00      PROA C
ATOM   2078  HB2 LEU   163      11.124  10.218  -2.552  1.00  0.00      PROA H
ATOM   2079  HB3 LEU   163       9.881   8.984  -2.233  1.00  0.00      PROA H
ATOM   2080  CG  LEU   163       9.490  10.886  -1.371  1.00  0.00      PROA C
ATOM   2081  HG  LEU   163       8.777  10.485  -0.651  1.00  0.00      PROA H
ATOM   2082  CD1 LEU   163      10.255  11.866  -0.823  1.00  0.00      PROA C
ATOM   2083 HD11 LEU   163      10.970  12.226  -1.562  1.00  0.00      PROA H
ATOM   2084 HD12 LEU   163       9.616  12.690  -0.504  1.00  0.00      PROA H
ATOM   2085 HD13 LEU   163      10.792  11.469   0.039  1.00  0.00      PROA H
ATOM   2086  CD2 LEU   163       8.869  11.637  -2.536  1.00  0.00      PROA C
ATOM   2087 HD21 LEU   163       8.322  10.939  -3.169  1.00  0.00      PROA H
ATOM   2088 HD22 LEU   163       8.185  12.396  -2.157  1.00  0.00      PROA H
ATOM   2089 HD23 LEU   163       9.655  12.117  -3.120  1.00  0.00      PROA H
ATOM   2090  C   LEU   163      10.466   8.491   0.317  1.00  0.00      PROA C
ATOM   2091  O   LEU   163      10.124   9.029   1.365  1.00  0.00      PROA O
ATOM   2092  N   ALA   164      10.056   7.251   0.000  1.00  0.00      PROA N
ATOM   2093  H   ALA   164      10.317   6.844  -0.886  1.00  0.00      PROA H
ATOM   2094  CA  ALA   164       9.244   6.453   0.878  1.00  0.00      PROA C
ATOM   2095  HA  ALA   164       8.336   7.001   1.132  1.00  0.00      PROA H
ATOM   2096  CB  ALA   164       8.861   5.137   0.192  1.00  0.00      PROA C
ATOM   2097  HB1 ALA   164       9.764   4.582  -0.062  1.00  0.00      PROA H
ATOM   2098  HB2 ALA   164       8.246   4.541   0.866  1.00  0.00      PROA H
ATOM   2099  HB3 ALA   164       8.299   5.351  -0.718  1.00  0.00      PROA H
ATOM   2100  C   ALA   164       9.937   6.140   2.178  1.00  0.00      PROA C
ATOM   2101  O   ALA   164       9.370   6.281   3.260  1.00  0.00      PROA O
ATOM   2102  N   LEU   165      11.215   5.750   2.100  1.00  0.00      PROA N
ATOM   2103  H   LEU   165      11.647   5.615   1.197  1.00  0.00      PROA H
ATOM   2104  CA  LEU   165      12.007   5.511   3.269  1.00  0.00      PROA C
ATOM   2105  HA  LEU   165      11.520   4.762   3.892  1.00  0.00      PROA H
ATOM   2106  CB  LEU   165      13.361   5.016   2.831  1.00  0.00      PROA C
ATOM   2107  HB2 LEU   165      13.239   4.150   2.179  1.00  0.00      PROA H
ATOM   2108  HB3 LEU   165      13.881   5.807   2.289  1.00  0.00      PROA H
ATOM   2109  CG  LEU   165      14.248   4.596   3.974  1.00  0.00      PROA C
ATOM   2110  HG  LEU   165      14.528   5.473   4.558  1.00  0.00      PROA H
ATOM   2111  CD1 LEU   165      13.755   3.631   5.000  1.00  0.00      PROA C
ATOM   2112 HD11 LEU   165      13.494   2.689   4.517  1.00  0.00      PROA H
ATOM   2113 HD12 LEU   165      14.537   3.455   5.739  1.00  0.00      PROA H
ATOM   2114 HD13 LEU   165      12.875   4.042   5.494  1.00  0.00      PROA H
ATOM   2115  CD2 LEU   165      15.339   3.789   3.284  1.00  0.00      PROA C
ATOM   2116 HD21 LEU   165      15.857   4.421   2.562  1.00  0.00      PROA H
ATOM   2117 HD22 LEU   165      16.050   3.429   4.027  1.00  0.00      PROA H
ATOM   2118 HD23 LEU   165      14.892   2.940   2.767  1.00  0.00      PROA H
ATOM   2119  C   LEU   165      12.156   6.728   4.135  1.00  0.00      PROA C
ATOM   2120  O   LEU   165      11.958   6.676   5.345  1.00  0.00      PROA O
ATOM   2121  N   LEU   166      12.414   7.878   3.515  1.00  0.00      PROA N
ATOM   2122  H   LEU   166      12.581   7.888   2.519  1.00  0.00      PROA H
ATOM   2123  CA  LEU   166      12.465   9.121   4.225  1.00  0.00      PROA C
ATOM   2124  HA  LEU   166      13.184   9.045   5.041  1.00  0.00      PROA H
ATOM   2125  CB  LEU   166      12.878  10.138   3.262  1.00  0.00      PROA C
ATOM   2126  HB2 LEU   166      12.241  10.082   2.379  1.00  0.00      PROA H
ATOM   2127  HB3 LEU   166      12.785  11.126   3.714  1.00  0.00      PROA H
ATOM   2128  CG  LEU   166      14.338   9.735   2.982  1.00  0.00      PROA C
ATOM   2129  HG  LEU   166      14.378   9.108   2.091  1.00  0.00      PROA H
ATOM   2130  CD1 LEU   166      14.751  11.004   2.844  1.00  0.00      PROA C
ATOM   2131 HD11 LEU   166      14.562  11.550   3.768  1.00  0.00      PROA H
ATOM   2132 HD12 LEU   166      15.819  11.017   2.626  1.00  0.00      PROA H
ATOM   2133 HD13 LEU   166      14.208  11.477   2.026  1.00  0.00      PROA H
ATOM   2134  CD2 LEU   166      15.589   9.649   3.936  1.00  0.00      PROA C
ATOM   2135 HD21 LEU   166      15.389   8.935   4.735  1.00  0.00      PROA H
ATOM   2136 HD22 LEU   166      16.459   9.322   3.367  1.00  0.00      PROA H
ATOM   2137 HD23 LEU   166      15.786  10.631   4.368  1.00  0.00      PROA H
ATOM   2138  C   LEU   166      11.214   9.587   4.858  1.00  0.00      PROA C
ATOM   2139  O   LEU   166      11.227  10.242   5.892  1.00  0.00      PROA O
ATOM   2140  N   LEU   167      10.091   9.247   4.238  1.00  0.00      PROA N
ATOM   2141  H   LEU   167      10.129   8.775   3.346  1.00  0.00      PROA H
ATOM   2142  CA  LEU   167       8.803   9.536   4.809  1.00  0.00      PROA C
ATOM   2143  HA  LEU   167       8.804  10.547   5.217  1.00  0.00      PROA H
ATOM   2144  CB  LEU   167       7.717   9.425   3.719  1.00  0.00      PROA C
ATOM   2145  HB2 LEU   167       7.882   8.522   3.132  1.00  0.00      PROA H
ATOM   2146  HB3 LEU   167       6.735   9.378   4.188  1.00  0.00      PROA H
ATOM   2147  CG  LEU   167       7.662  10.592   2.715  1.00  0.00      PROA C
ATOM   2148  HG  LEU   167       8.654  10.757   2.294  1.00  0.00      PROA H
ATOM   2149  CD1 LEU   167       6.680  10.255   1.585  1.00  0.00      PROA C
ATOM   2150 HD11 LEU   167       5.687  10.091   2.003  1.00  0.00      PROA H
ATOM   2151 HD12 LEU   167       6.644  11.082   0.876  1.00  0.00      PROA H
ATOM   2152 HD13 LEU   167       7.012   9.352   1.072  1.00  0.00      PROA H
ATOM   2153  CD2 LEU   167       7.253  11.894   3.407  1.00  0.00      PROA C
ATOM   2154 HD21 LEU   167       7.977  12.137   4.184  1.00  0.00      PROA H
ATOM   2155 HD22 LEU   167       7.222  12.701   2.675  1.00  0.00      PROA H
ATOM   2156 HD23 LEU   167       6.267  11.774   3.856  1.00  0.00      PROA H
ATOM   2157  C   LEU   167       8.468   8.593   5.955  1.00  0.00      PROA C
ATOM   2158  O   LEU   167       7.650   8.889   6.826  1.00  0.00      PROA O
ATOM   2159  N   THR   168       9.140   7.428   6.000  1.00  0.00      PROA N
ATOM   2160  H   THR   168       9.874   7.243   5.332  1.00  0.00      PROA H
ATOM   2161  CA  THR   168       8.843   6.408   6.990  1.00  0.00      PROA C
ATOM   2162  HA  THR   168       7.813   6.519   7.330  1.00  0.00      PROA H
ATOM   2163  CB  THR   168       9.014   5.013   6.412  1.00  0.00      PROA C
ATOM   2164  HB  THR   168      10.056   4.860   6.133  1.00  0.00      PROA H
ATOM   2165  CG2 THR   168       8.615   3.941   7.435  1.00  0.00      PROA C
ATOM   2166 HG21 THR   168       7.571   4.077   7.717  1.00  0.00      PROA H
ATOM   2167 HG22 THR   168       8.747   2.952   6.996  1.00  0.00      PROA H
ATOM   2168 HG23 THR   168       9.245   4.031   8.321  1.00  0.00      PROA H
ATOM   2169  OG1 THR   168       8.167   4.869   5.284  1.00  0.00      PROA O
ATOM   2170  HG1 THR   168       8.272   3.989   4.916  1.00  0.00      PROA H
ATOM   2171  C   THR   168       9.702   6.523   8.226  1.00  0.00      PROA C
ATOM   2172  O   THR   168       9.236   6.261   9.338  1.00  0.00      PROA O
ATOM   2173  N   ILE   169      10.961   6.987   8.105  1.00  0.00      PROA N
ATOM   2174  H   ILE   169      11.307   7.283   7.203  1.00  0.00      PROA H
ATOM   2175  CA  ILE   169      11.887   7.095   9.223  1.00  0.00      PROA C
ATOM   2176  HA  ILE   169      11.997   6.120   9.700  1.00  0.00      PROA H
ATOM   2177  CB  ILE   169      13.295   7.562   8.846  1.00  0.00      PROA C
ATOM   2178  HB  ILE   169      13.764   8.035   9.709  1.00  0.00      PROA H
ATOM   2179  CG2 ILE   169      14.149   6.369   8.402  1.00  0.00      PROA C
ATOM   2180 HG21 ILE   169      13.688   5.893   7.537  1.00  0.00      PROA H
ATOM   2181 HG22 ILE   169      15.148   6.716   8.137  1.00  0.00      PROA H
ATOM   2182 HG23 ILE   169      14.220   5.649   9.218  1.00  0.00      PROA H
ATOM   2183  CG1 ILE   169      13.284   8.588   7.718  1.00  0.00      PROA C
ATOM   2184 HG12 ILE   169      12.966   8.108   6.793  1.00  0.00      PROA H
ATOM   2185 HG13 ILE   169      12.592   9.393   7.966  1.00  0.00      PROA H
ATOM   2186  CD1 ILE   169      14.620   9.235   7.435  1.00  0.00      PROA C
ATOM   2187 HD11 ILE   169      15.343   8.469   7.155  1.00  0.00      PROA H
ATOM   2188 HD12 ILE   169      14.513   9.949   6.618  1.00  0.00      PROA H
ATOM   2189 HD13 ILE   169      14.969   9.755   8.327  1.00  0.00      PROA H
ATOM   2190  C   ILE   169      11.413   7.925  10.409  1.00  0.00      PROA C
ATOM   2191  O   ILE   169      11.725   7.527  11.533  1.00  0.00      PROA O
ATOM   2192  N   PRO   170      10.667   9.034  10.322  1.00  0.00      PROA N
ATOM   2193  CD  PRO   170      10.252   9.764   9.109  1.00  0.00      PROA C
ATOM   2194  HD2 PRO   170       9.302   9.366   8.752  1.00  0.00      PROA H
ATOM   2195  HD3 PRO   170      11.010   9.644   8.335  1.00  0.00      PROA H
ATOM   2196  CG  PRO   170      10.126  11.206   9.548  1.00  0.00      PROA C
ATOM   2197  HG2 PRO   170       9.419  11.723   8.900  1.00  0.00      PROA H
ATOM   2198  HG3 PRO   170      11.100  11.692   9.483  1.00  0.00      PROA H
ATOM   2199  CB  PRO   170       9.636  11.047  10.978  1.00  0.00      PROA C
ATOM   2200  HB2 PRO   170       8.556  10.900  10.978  1.00  0.00      PROA H
ATOM   2201  HB3 PRO   170       9.879  11.944  11.548  1.00  0.00      PROA H
ATOM   2202  CA  PRO   170      10.379   9.812  11.514  1.00  0.00      PROA C
ATOM   2203  HA  PRO   170      11.305  10.229  11.909  1.00  0.00      PROA H
ATOM   2204  C   PRO   170       9.494   9.066  12.475  1.00  0.00      PROA C
ATOM   2205  O   PRO   170       9.737   9.109  13.674  1.00  0.00      PROA O
ATOM   2206  N   SER   171       8.464   8.360  11.979  1.00  0.00      PROA N
ATOM   2207  H   SER   171       8.257   8.396  10.991  1.00  0.00      PROA H
ATOM   2208  CA  SER   171       7.627   7.536  12.833  1.00  0.00      PROA C
ATOM   2209  HA  SER   171       7.289   8.123  13.687  1.00  0.00      PROA H
ATOM   2210  CB  SER   171       6.396   7.024  12.068  1.00  0.00      PROA C
ATOM   2211  HB2 SER   171       5.720   6.523  12.761  1.00  0.00      PROA H
ATOM   2212  HB3 SER   171       5.881   7.864  11.603  1.00  0.00      PROA H
ATOM   2213  OG  SER   171       6.739   6.096  11.042  1.00  0.00      PROA O
ATOM   2214  HG  SER   171       5.941   5.805  10.594  1.00  0.00      PROA H
ATOM   2215  C   SER   171       8.379   6.357  13.397  1.00  0.00      PROA C
ATOM   2216  O   SER   171       8.181   5.955  14.540  1.00  0.00      PROA O
ATOM   2217  N   PHE   172       9.305   5.810  12.586  1.00  0.00      PROA N
ATOM   2218  H   PHE   172       9.432   6.169  11.650  1.00  0.00      PROA H
ATOM   2219  CA  PHE   172      10.169   4.709  12.956  1.00  0.00      PROA C
ATOM   2220  HA  PHE   172       9.561   3.853  13.250  1.00  0.00      PROA H
ATOM   2221  CB  PHE   172      11.063   4.314  11.748  1.00  0.00      PROA C
ATOM   2222  HB2 PHE   172      10.498   3.673  11.071  1.00  0.00      PROA H
ATOM   2223  HB3 PHE   172      11.376   5.214  11.218  1.00  0.00      PROA H
ATOM   2224  CG  PHE   172      12.315   3.567  12.100  1.00  0.00      PROA C
ATOM   2225  CD1 PHE   172      12.278   2.180  12.209  1.00  0.00      PROA C
ATOM   2226  HD1 PHE   172      11.348   1.643  12.022  1.00  0.00      PROA H
ATOM   2227  CE1 PHE   172      13.426   1.463  12.556  1.00  0.00      PROA C
ATOM   2228  HE1 PHE   172      13.387   0.376  12.633  1.00  0.00      PROA H
ATOM   2229  CZ  PHE   172      14.623   2.141  12.805  1.00  0.00      PROA C
ATOM   2230  HZ  PHE   172      15.517   1.584  13.085  1.00  0.00      PROA H
ATOM   2231  CE2 PHE   172      14.672   3.535  12.693  1.00  0.00      PROA C
ATOM   2232  HE2 PHE   172      15.606   4.065  12.882  1.00  0.00      PROA H
ATOM   2233  CD2 PHE   172      13.521   4.245  12.340  1.00  0.00      PROA C
ATOM   2234  HD2 PHE   172      13.563   5.331  12.250  1.00  0.00      PROA H
ATOM   2235  C   PHE   172      10.991   5.011  14.192  1.00  0.00      PROA C
ATOM   2236  O   PHE   172      11.172   4.173  15.072  1.00  0.00      PROA O
ATOM   2237  N   LEU   173      11.494   6.248  14.285  1.00  0.00      PROA N
ATOM   2238  H   LEU   173      11.298   6.929  13.565  1.00  0.00      PROA H
ATOM   2239  CA  LEU   173      12.321   6.654  15.394  1.00  0.00      PROA C
ATOM   2240  HA  LEU   173      13.055   5.876  15.605  1.00  0.00      PROA H
ATOM   2241  CB  LEU   173      13.055   7.967  15.047  1.00  0.00      PROA C
ATOM   2242  HB2 LEU   173      12.342   8.688  14.647  1.00  0.00      PROA H
ATOM   2243  HB3 LEU   173      13.517   8.375  15.946  1.00  0.00      PROA H
ATOM   2244  CG  LEU   173      14.170   7.811  14.001  1.00  0.00      PROA C
ATOM   2245  HG  LEU   173      13.758   7.370  13.093  1.00  0.00      PROA H
ATOM   2246  CD1 LEU   173      14.770   9.180  13.669  1.00  0.00      PROA C
ATOM   2247 HD11 LEU   173      15.186   9.623  14.574  1.00  0.00      PROA H
ATOM   2248 HD12 LEU   173      15.559   9.060  12.927  1.00  0.00      PROA H
ATOM   2249 HD13 LEU   173      13.992   9.831  13.270  1.00  0.00      PROA H
ATOM   2250  CD2 LEU   173      15.257   6.855  14.503  1.00  0.00      PROA C
ATOM   2251 HD21 LEU   173      14.818   5.876  14.698  1.00  0.00      PROA H
ATOM   2252 HD22 LEU   173      16.035   6.759  13.746  1.00  0.00      PROA H
ATOM   2253 HD23 LEU   173      15.690   7.248  15.423  1.00  0.00      PROA H
ATOM   2254  C   LEU   173      11.553   6.864  16.681  1.00  0.00      PROA C
ATOM   2255  O   LEU   173      12.133   6.881  17.767  1.00  0.00      PROA O
ATOM   2256  N   TYR   174      10.224   7.026  16.589  1.00  0.00      PROA N
ATOM   2257  H   TYR   174       9.773   6.997  15.686  1.00  0.00      PROA H
ATOM   2258  CA  TYR   174       9.376   7.246  17.738  1.00  0.00      PROA C
ATOM   2259  HA  TYR   174       9.978   7.613  18.569  1.00  0.00      PROA H
ATOM   2260  CB  TYR   174       8.277   8.289  17.420  1.00  0.00      PROA C
ATOM   2261  HB2 TYR   174       8.011   8.228  16.365  1.00  0.00      PROA H
ATOM   2262  HB3 TYR   174       7.396   8.086  18.029  1.00  0.00      PROA H
ATOM   2263  CG  TYR   174       8.748   9.687  17.713  1.00  0.00      PROA C
ATOM   2264  CD1 TYR   174       8.369  10.321  18.907  1.00  0.00      PROA C
ATOM   2265  HD1 TYR   174       7.737   9.799  19.625  1.00  0.00      PROA H
ATOM   2266  CE1 TYR   174       8.789  11.624  19.198  1.00  0.00      PROA C
ATOM   2267  HE1 TYR   174       8.494  12.094  20.136  1.00  0.00      PROA H
ATOM   2268  CZ  TYR   174       9.585  12.306  18.278  1.00  0.00      PROA C
ATOM   2269  OH  TYR   174      10.043  13.598  18.571  1.00  0.00      PROA O
ATOM   2270  HH  TYR   174       9.751  13.915  19.428  1.00  0.00      PROA H
ATOM   2271  CE2 TYR   174       9.932  11.713  17.065  1.00  0.00      PROA C
ATOM   2272  HE2 TYR   174      10.522  12.268  16.336  1.00  0.00      PROA H
ATOM   2273  CD2 TYR   174       9.519  10.405  16.789  1.00  0.00      PROA C
ATOM   2274  HD2 TYR   174       9.804   9.945  15.843  1.00  0.00      PROA H
ATOM   2275  C   TYR   174       8.735   5.964  18.230  1.00  0.00      PROA C
ATOM   2276  O   TYR   174       7.855   5.974  19.093  1.00  0.00      PROA O
ATOM   2277  N   ARG   175       9.183   4.805  17.718  1.00  0.00      PROA N
ATOM   2278  H   ARG   175       9.842   4.813  16.953  1.00  0.00      PROA H
ATOM   2279  CA  ARG   175       8.758   3.527  18.221  1.00  0.00      PROA C
ATOM   2280  HA  ARG   175       7.735   3.602  18.588  1.00  0.00      PROA H
ATOM   2281  CB  ARG   175       8.810   2.461  17.118  1.00  0.00      PROA C
ATOM   2282  HB2 ARG   175       9.831   2.373  16.745  1.00  0.00      PROA H
ATOM   2283  HB3 ARG   175       8.488   1.502  17.523  1.00  0.00      PROA H
ATOM   2284  CG  ARG   175       7.906   2.783  15.918  1.00  0.00      PROA C
ATOM   2285  HG2 ARG   175       6.987   3.252  16.270  1.00  0.00      PROA H
ATOM   2286  HG3 ARG   175       8.425   3.464  15.243  1.00  0.00      PROA H
ATOM   2287  CD  ARG   175       7.522   1.536  15.122  1.00  0.00      PROA C
ATOM   2288  HD2 ARG   175       6.894   1.822  14.278  1.00  0.00      PROA H
ATOM   2289  HD3 ARG   175       8.424   1.047  14.754  1.00  0.00      PROA H
ATOM   2290  NE  ARG   175       6.769   0.599  16.014  1.00  0.00      PROA N
ATOM   2291  HE  ARG   175       7.282  -0.129  16.492  1.00  0.00      PROA H
ATOM   2292  CZ  ARG   175       5.467   0.668  16.214  1.00  0.00      PROA C
ATOM   2293  NH1 ARG   175       4.739   1.611  15.653  1.00  0.00      PROA N
ATOM   2294 HH11 ARG   175       5.179   2.298  15.057  1.00  0.00      PROA H
ATOM   2295 HH12 ARG   175       3.743   1.643  15.821  1.00  0.00      PROA H
ATOM   2296  NH2 ARG   175       4.889  -0.232  16.977  1.00  0.00      PROA N
ATOM   2297 HH21 ARG   175       5.444  -0.962  17.400  1.00  0.00      PROA H
ATOM   2298 HH22 ARG   175       3.893  -0.189  17.137  1.00  0.00      PROA H
ATOM   2299  C   ARG   175       9.613   3.079  19.386  1.00  0.00      PROA C
ATOM   2300  O   ARG   175      10.837   3.116  19.322  1.00  0.00      PROA O
ATOM   2301  N   VAL   176       8.968   2.676  20.493  1.00  0.00      PROA N
ATOM   2302  H   VAL   176       7.959   2.630  20.501  1.00  0.00      PROA H
ATOM   2303  CA  VAL   176       9.663   2.293  21.706  1.00  0.00      PROA C
ATOM   2304  HA  VAL   176      10.691   2.021  21.467  1.00  0.00      PROA H
ATOM   2305  CB  VAL   176       9.700   3.432  22.740  1.00  0.00      PROA C
ATOM   2306  HB  VAL   176       8.685   3.665  23.061  1.00  0.00      PROA H
ATOM   2307  CG1 VAL   176      10.525   3.035  23.972  1.00  0.00      PROA C
ATOM   2308 HG11 VAL   176      11.547   2.808  23.668  1.00  0.00      PROA H
ATOM   2309 HG12 VAL   176      10.534   3.860  24.685  1.00  0.00      PROA H
ATOM   2310 HG13 VAL   176      10.082   2.156  24.439  1.00  0.00      PROA H
ATOM   2311  CG2 VAL   176      10.307   4.713  22.134  1.00  0.00      PROA C
ATOM   2312 HG21 VAL   176       9.704   5.034  21.284  1.00  0.00      PROA H
ATOM   2313 HG22 VAL   176      10.321   5.501  22.887  1.00  0.00      PROA H
ATOM   2314 HG23 VAL   176      11.325   4.511  21.801  1.00  0.00      PROA H
ATOM   2315  C   VAL   176       8.958   1.077  22.289  1.00  0.00      PROA C
ATOM   2316  O   VAL   176       7.773   0.831  22.070  1.00  0.00      PROA O
ATOM   2317  N   VAL   177       9.682   0.234  23.039  1.00  0.00      PROA N
ATOM   2318  H   VAL   177      10.687   0.332  23.081  1.00  0.00      PROA H
ATOM   2319  CA  VAL   177       9.124  -0.846  23.824  1.00  0.00      PROA C
ATOM   2320  HA  VAL   177       8.153  -1.128  23.417  1.00  0.00      PROA H
ATOM   2321  CB  VAL   177      10.012  -2.094  23.829  1.00  0.00      PROA C
ATOM   2322  HB  VAL   177       9.533  -2.879  24.414  1.00  0.00      PROA H
ATOM   2323  CG1 VAL   177      10.225  -2.595  22.401  1.00  0.00      PROA C
ATOM   2324 HG11 VAL   177      10.708  -1.817  21.810  1.00  0.00      PROA H
ATOM   2325 HG12 VAL   177      10.857  -3.483  22.417  1.00  0.00      PROA H
ATOM   2326 HG13 VAL   177       9.262  -2.844  21.955  1.00  0.00      PROA H
ATOM   2327  CG2 VAL   177      11.377  -1.779  24.441  1.00  0.00      PROA C
ATOM   2328 HG21 VAL   177      11.245  -1.436  25.467  1.00  0.00      PROA H
ATOM   2329 HG22 VAL   177      11.994  -2.677  24.436  1.00  0.00      PROA H
ATOM   2330 HG23 VAL   177      11.866  -0.999  23.858  1.00  0.00      PROA H
ATOM   2331  C   VAL   177       8.881  -0.391  25.253  1.00  0.00      PROA C
ATOM   2332  O   VAL   177       9.591   0.451  25.794  1.00  0.00      PROA O
ATOM   2333  N   ARG   178       7.883  -0.961  25.930  1.00  0.00      PROA N
ATOM   2334  H   ARG   178       7.258  -1.604  25.464  1.00  0.00      PROA H
ATOM   2335  CA  ARG   178       7.656  -0.690  27.330  1.00  0.00      PROA C
ATOM   2336  HA  ARG   178       8.573  -0.311  27.780  1.00  0.00      PROA H
ATOM   2337  CB  ARG   178       6.546   0.358  27.531  1.00  0.00      PROA C
ATOM   2338  HB2 ARG   178       5.721   0.150  26.850  1.00  0.00      PROA H
ATOM   2339  HB3 ARG   178       6.187   0.315  28.559  1.00  0.00      PROA H
ATOM   2340  CG  ARG   178       6.999   1.807  27.267  1.00  0.00      PROA C
ATOM   2341  HG2 ARG   178       8.028   1.933  27.604  1.00  0.00      PROA H
ATOM   2342  HG3 ARG   178       6.938   2.018  26.199  1.00  0.00      PROA H
ATOM   2343  CD  ARG   178       6.094   2.772  28.029  1.00  0.00      PROA C
ATOM   2344  HD2 ARG   178       5.071   2.677  27.663  1.00  0.00      PROA H
ATOM   2345  HD3 ARG   178       6.122   2.535  29.092  1.00  0.00      PROA H
ATOM   2346  NE  ARG   178       6.565   4.170  27.821  1.00  0.00      PROA N
ATOM   2347  HE  ARG   178       7.343   4.328  27.196  1.00  0.00      PROA H
ATOM   2348  CZ  ARG   178       5.992   5.202  28.431  1.00  0.00      PROA C
ATOM   2349  NH1 ARG   178       4.953   5.051  29.242  1.00  0.00      PROA N
ATOM   2350 HH11 ARG   178       4.576   4.129  29.409  1.00  0.00      PROA H
ATOM   2351 HH12 ARG   178       4.543   5.860  29.689  1.00  0.00      PROA H
ATOM   2352  NH2 ARG   178       6.464   6.411  28.216  1.00  0.00      PROA N
ATOM   2353 HH21 ARG   178       7.249   6.540  27.595  1.00  0.00      PROA H
ATOM   2354 HH22 ARG   178       6.038   7.204  28.674  1.00  0.00      PROA H
ATOM   2355  C   ARG   178       7.284  -1.949  28.070  1.00  0.00      PROA C
ATOM   2356  O   ARG   178       6.399  -2.689  27.643  1.00  0.00      PROA O
ATOM   2357  N   GLU   179       7.954  -2.218  29.208  1.00  0.00      PROA N
ATOM   2358  H   GLU   179       8.661  -1.579  29.541  1.00  0.00      PROA H
ATOM   2359  CA  GLU   179       7.680  -3.415  29.970  1.00  0.00      PROA C
ATOM   2360  HA  GLU   179       7.358  -4.209  29.296  1.00  0.00      PROA H
ATOM   2361  CB  GLU   179       8.941  -3.869  30.715  1.00  0.00      PROA C
ATOM   2362  HB2 GLU   179       9.776  -3.924  30.018  1.00  0.00      PROA H
ATOM   2363  HB3 GLU   179       9.174  -3.154  31.505  1.00  0.00      PROA H
ATOM   2364  CG  GLU   179       8.795  -5.258  31.375  1.00  0.00      PROA C
ATOM   2365  HG2 GLU   179       8.173  -5.174  32.267  1.00  0.00      PROA H
ATOM   2366  HG3 GLU   179       8.329  -5.948  30.672  1.00  0.00      PROA H
ATOM   2367  CD  GLU   179      10.142  -5.849  31.793  1.00  0.00      PROA C
ATOM   2368  OE1 GLU   179      11.145  -5.094  31.871  1.00  0.00      PROA O
ATOM   2369  OE2 GLU   179      10.206  -7.076  32.035  1.00  0.00      PROA O
ATOM   2370  C   GLU   179       6.558  -3.201  30.961  1.00  0.00      PROA C
ATOM   2371  O   GLU   179       6.555  -2.253  31.745  1.00  0.00      PROA O
ATOM   2372  N   GLU   180       5.548  -4.084  30.915  1.00  0.00      PROA N
ATOM   2373  H   GLU   180       5.553  -4.821  30.224  1.00  0.00      PROA H
ATOM   2374  CA  GLU   180       4.421  -4.048  31.818  1.00  0.00      PROA C
ATOM   2375  HA  GLU   180       4.345  -3.057  32.266  1.00  0.00      PROA H
ATOM   2376  CB  GLU   180       3.107  -4.356  31.070  1.00  0.00      PROA C
ATOM   2377  HB2 GLU   180       2.894  -3.554  30.363  1.00  0.00      PROA H
ATOM   2378  HB3 GLU   180       3.207  -5.298  30.531  1.00  0.00      PROA H
ATOM   2379  CG  GLU   180       1.854  -4.495  31.967  1.00  0.00      PROA C
ATOM   2380  HG2 GLU   180       1.996  -5.322  32.664  1.00  0.00      PROA H
ATOM   2381  HG3 GLU   180       1.703  -3.572  32.527  1.00  0.00      PROA H
ATOM   2382  CD  GLU   180       0.577  -4.771  31.170  1.00  0.00      PROA C
ATOM   2383  OE1 GLU   180       0.243  -5.960  30.953  1.00  0.00      PROA O
ATOM   2384  OE2 GLU   180      -0.094  -3.760  30.820  1.00  0.00      PROA O
ATOM   2385  C   GLU   180       4.634  -5.034  32.930  1.00  0.00      PROA C
ATOM   2386  O   GLU   180       5.058  -6.152  32.685  1.00  0.00      PROA O
ATOM   2387  N   TYR   181       4.390  -4.641  34.194  1.00  0.00      PROA N
ATOM   2388  H   TYR   181       3.942  -3.753  34.370  1.00  0.00      PROA H
ATOM   2389  CA  TYR   181       4.754  -5.457  35.335  1.00  0.00      PROA C
ATOM   2390  HA  TYR   181       5.505  -6.188  35.035  1.00  0.00      PROA H
ATOM   2391  CB  TYR   181       5.335  -4.553  36.461  1.00  0.00      PROA C
ATOM   2392  HB2 TYR   181       4.633  -3.749  36.681  1.00  0.00      PROA H
ATOM   2393  HB3 TYR   181       5.496  -5.150  37.359  1.00  0.00      PROA H
ATOM   2394  CG  TYR   181       6.655  -3.914  36.100  1.00  0.00      PROA C
ATOM   2395  CD1 TYR   181       6.703  -2.588  35.659  1.00  0.00      PROA C
ATOM   2396  HD1 TYR   181       5.780  -2.023  35.530  1.00  0.00      PROA H
ATOM   2397  CE1 TYR   181       7.931  -1.986  35.383  1.00  0.00      PROA C
ATOM   2398  HE1 TYR   181       7.966  -0.958  35.022  1.00  0.00      PROA H
ATOM   2399  CZ  TYR   181       9.131  -2.674  35.561  1.00  0.00      PROA C
ATOM   2400  OH  TYR   181      10.344  -2.031  35.313  1.00  0.00      PROA O
ATOM   2401  HH  TYR   181      10.235  -1.122  35.026  1.00  0.00      PROA H
ATOM   2402  CE2 TYR   181       9.112  -3.983  36.009  1.00  0.00      PROA C
ATOM   2403  HE2 TYR   181      10.047  -4.530  36.132  1.00  0.00      PROA H
ATOM   2404  CD2 TYR   181       7.884  -4.571  36.292  1.00  0.00      PROA C
ATOM   2405  HD2 TYR   181       7.903  -5.589  36.680  1.00  0.00      PROA H
ATOM   2406  C   TYR   181       3.571  -6.219  35.917  1.00  0.00      PROA C
ATOM   2407  O   TYR   181       3.740  -7.129  36.731  1.00  0.00      PROA O
ATOM   2408  N   PHE   182       2.339  -5.910  35.507  1.00  0.00      PROA N
ATOM   2409  H   PHE   182       2.204  -5.201  34.801  1.00  0.00      PROA H
ATOM   2410  CA  PHE   182       1.172  -6.571  36.053  1.00  0.00      PROA C
ATOM   2411  HA  PHE   182       1.423  -7.601  36.307  1.00  0.00      PROA H
ATOM   2412  CB  PHE   182       0.689  -5.837  37.328  1.00  0.00      PROA C
ATOM   2413  HB2 PHE   182       1.489  -5.832  38.069  1.00  0.00      PROA H
ATOM   2414  HB3 PHE   182       0.419  -4.812  37.078  1.00  0.00      PROA H
ATOM   2415  CG  PHE   182      -0.506  -6.449  37.988  1.00  0.00      PROA C
ATOM   2416  CD1 PHE   182      -0.358  -7.577  38.810  1.00  0.00      PROA C
ATOM   2417  HD1 PHE   182       0.623  -8.034  38.938  1.00  0.00      PROA H
ATOM   2418  CE1 PHE   182      -1.469  -8.118  39.466  1.00  0.00      PROA C
ATOM   2419  HE1 PHE   182      -1.350  -8.988  40.111  1.00  0.00      PROA H
ATOM   2420  CZ  PHE   182      -2.723  -7.538  39.289  1.00  0.00      PROA C
ATOM   2421  HZ  PHE   182      -3.589  -7.941  39.815  1.00  0.00      PROA H
ATOM   2422  CE2 PHE   182      -2.889  -6.440  38.442  1.00  0.00      PROA C
ATOM   2423  HE2 PHE   182      -3.884  -6.031  38.269  1.00  0.00      PROA H
ATOM   2424  CD2 PHE   182      -1.778  -5.872  37.820  1.00  0.00      PROA C
ATOM   2425  HD2 PHE   182      -1.895  -4.980  37.204  1.00  0.00      PROA H
ATOM   2426  C   PHE   182       0.054  -6.674  35.018  1.00  0.00      PROA C
ATOM   2427  O   PHE   182      -0.754  -5.751  34.892  1.00  0.00      PROA O
ATOM   2428  N   PRO   183      -0.063  -7.824  34.348  1.00  0.00      PROA N
ATOM   2429  CD  PRO   183      -1.116  -8.013  33.351  1.00  0.00      PROA C
ATOM   2430  HD2 PRO   183      -1.091  -7.192  32.635  1.00  0.00      PROA H
ATOM   2431  HD3 PRO   183      -2.087  -8.033  33.846  1.00  0.00      PROA H
ATOM   2432  CG  PRO   183      -0.797  -9.355  32.685  1.00  0.00      PROA C
ATOM   2433  HG2 PRO   183      -0.267  -9.179  31.749  1.00  0.00      PROA H
ATOM   2434  HG3 PRO   183      -1.725  -9.889  32.481  1.00  0.00      PROA H
ATOM   2435  CB  PRO   183       0.061 -10.076  33.715  1.00  0.00      PROA C
ATOM   2436  HB2 PRO   183       0.709 -10.793  33.211  1.00  0.00      PROA H
ATOM   2437  HB3 PRO   183      -0.583 -10.602  34.420  1.00  0.00      PROA H
ATOM   2438  CA  PRO   183       0.857  -8.963  34.387  1.00  0.00      PROA C
ATOM   2439  HA  PRO   183       0.963  -9.310  35.415  1.00  0.00      PROA H
ATOM   2440  C   PRO   183       2.168  -8.714  33.671  1.00  0.00      PROA C
ATOM   2441  O   PRO   183       2.209  -7.846  32.811  1.00  0.00      PROA O
ATOM   2442  N   PRO   184       3.265  -9.393  33.991  1.00  0.00      PROA N
ATOM   2443  CD  PRO   184       3.350 -10.447  34.992  1.00  0.00      PROA C
ATOM   2444  HD2 PRO   184       2.497 -11.117  34.887  1.00  0.00      PROA H
ATOM   2445  HD3 PRO   184       3.344 -10.005  35.988  1.00  0.00      PROA H
ATOM   2446  CG  PRO   184       4.676 -11.152  34.687  1.00  0.00      PROA C
ATOM   2447  HG2 PRO   184       4.493 -12.006  34.034  1.00  0.00      PROA H
ATOM   2448  HG3 PRO   184       5.128 -11.496  35.617  1.00  0.00      PROA H
ATOM   2449  CB  PRO   184       5.533 -10.090  34.010  1.00  0.00      PROA C
ATOM   2450  HB2 PRO   184       6.222 -10.567  33.313  1.00  0.00      PROA H
ATOM   2451  HB3 PRO   184       6.101  -9.545  34.765  1.00  0.00      PROA H
ATOM   2452  CA  PRO   184       4.524  -9.197  33.297  1.00  0.00      PROA C
ATOM   2453  HA  PRO   184       4.904  -8.197  33.508  1.00  0.00      PROA H
ATOM   2454  C   PRO   184       4.490  -9.523  31.841  1.00  0.00      PROA C
ATOM   2455  O   PRO   184       4.231 -10.684  31.543  1.00  0.00      PROA O
ATOM   2456  N   LYS   185       4.804  -8.569  30.962  1.00  0.00      PROA N
ATOM   2457  H   LYS   185       5.020  -7.637  31.284  1.00  0.00      PROA H
ATOM   2458  CA  LYS   185       4.864  -8.766  29.535  1.00  0.00      PROA C
ATOM   2459  HA  LYS   185       5.457  -9.654  29.315  1.00  0.00      PROA H
ATOM   2460  CB  LYS   185       3.464  -8.962  28.893  1.00  0.00      PROA C
ATOM   2461  HB2 LYS   185       2.718  -8.419  29.474  1.00  0.00      PROA H
ATOM   2462  HB3 LYS   185       3.476  -8.582  27.872  1.00  0.00      PROA H
ATOM   2463  CG  LYS   185       3.008 -10.431  28.827  1.00  0.00      PROA C
ATOM   2464  HG2 LYS   185       3.696 -10.998  28.200  1.00  0.00      PROA H
ATOM   2465  HG3 LYS   185       2.998 -10.855  29.831  1.00  0.00      PROA H
ATOM   2466  CD  LYS   185       1.603 -10.630  28.242  1.00  0.00      PROA C
ATOM   2467  HD2 LYS   185       0.879 -10.074  28.839  1.00  0.00      PROA H
ATOM   2468  HD3 LYS   185       1.581 -10.267  27.215  1.00  0.00      PROA H
ATOM   2469  CE  LYS   185       1.171 -12.104  28.230  1.00  0.00      PROA C
ATOM   2470  HE2 LYS   185       1.883 -12.687  27.646  1.00  0.00      PROA H
ATOM   2471  HE3 LYS   185       1.142 -12.483  29.251  1.00  0.00      PROA H
ATOM   2472  NZ  LYS   185      -0.170 -12.266  27.631  1.00  0.00      PROA N
ATOM   2473  HZ1 LYS   185      -0.157 -11.927  26.680  1.00  0.00      PROA H
ATOM   2474  HZ2 LYS   185      -0.425 -13.243  27.637  1.00  0.00      PROA H
ATOM   2475  HZ3 LYS   185      -0.844 -11.738  28.167  1.00  0.00      PROA H
ATOM   2476  C   LYS   185       5.570  -7.582  28.907  1.00  0.00      PROA C
ATOM   2477  O   LYS   185       5.893  -6.604  29.566  1.00  0.00      PROA O
ATOM   2478  N   VAL   186       5.851  -7.621  27.598  1.00  0.00      PROA N
ATOM   2479  H   VAL   186       5.594  -8.430  27.051  1.00  0.00      PROA H
ATOM   2480  CA  VAL   186       6.515  -6.555  26.893  1.00  0.00      PROA C
ATOM   2481  HA  VAL   186       6.746  -5.748  27.587  1.00  0.00      PROA H
ATOM   2482  CB  VAL   186       7.811  -7.023  26.258  1.00  0.00      PROA C
ATOM   2483  HB  VAL   186       7.593  -7.771  25.495  1.00  0.00      PROA H
ATOM   2484  CG1 VAL   186       8.536  -5.832  25.607  1.00  0.00      PROA C
ATOM   2485 HG11 VAL   186       8.758  -5.082  26.367  1.00  0.00      PROA H
ATOM   2486 HG12 VAL   186       9.466  -6.176  25.153  1.00  0.00      PROA H
ATOM   2487 HG13 VAL   186       7.898  -5.393  24.840  1.00  0.00      PROA H
ATOM   2488  CG2 VAL   186       8.693  -7.648  27.344  1.00  0.00      PROA C
ATOM   2489 HG21 VAL   186       8.174  -8.496  27.792  1.00  0.00      PROA H
ATOM   2490 HG22 VAL   186       9.629  -7.990  26.901  1.00  0.00      PROA H
ATOM   2491 HG23 VAL   186       8.905  -6.905  28.112  1.00  0.00      PROA H
ATOM   2492  C   VAL   186       5.616  -5.997  25.825  1.00  0.00      PROA C
ATOM   2493  O   VAL   186       5.071  -6.725  25.010  1.00  0.00      PROA O
ATOM   2494  N   LEU   187       5.434  -4.680  25.799  1.00  0.00      PROA N
ATOM   2495  H   LEU   187       5.860  -4.098  26.507  1.00  0.00      PROA H
ATOM   2496  CA  LEU   187       4.645  -4.045  24.790  1.00  0.00      PROA C
ATOM   2497  HA  LEU   187       4.055  -4.795  24.264  1.00  0.00      PROA H
ATOM   2498  CB  LEU   187       3.703  -3.018  25.437  1.00  0.00      PROA C
ATOM   2499  HB2 LEU   187       4.277  -2.354  26.083  1.00  0.00      PROA H
ATOM   2500  HB3 LEU   187       3.213  -2.432  24.659  1.00  0.00      PROA H
ATOM   2501  CG  LEU   187       2.577  -3.603  26.310  1.00  0.00      PROA C
ATOM   2502  HG  LEU   187       3.011  -4.196  27.114  1.00  0.00      PROA H
ATOM   2503  CD1 LEU   187       1.749  -2.468  26.909  1.00  0.00      PROA C
ATOM   2504 HD11 LEU   187       1.312  -1.873  26.106  1.00  0.00      PROA H
ATOM   2505 HD12 LEU   187       0.953  -2.885  27.526  1.00  0.00      PROA H
ATOM   2506 HD13 LEU   187       2.390  -1.834  27.522  1.00  0.00      PROA H
ATOM   2507  CD2 LEU   187       1.663  -4.509  25.517  1.00  0.00      PROA C
ATOM   2508 HD21 LEU   187       2.241  -5.337  25.104  1.00  0.00      PROA H
ATOM   2509 HD22 LEU   187       0.883  -4.901  26.169  1.00  0.00      PROA H
ATOM   2510 HD23 LEU   187       1.207  -3.945  24.703  1.00  0.00      PROA H
ATOM   2511  C   LEU   187       5.533  -3.349  23.785  1.00  0.00      PROA C
ATOM   2512  O   LEU   187       6.543  -2.742  24.133  1.00  0.00      PROA O
ATOM   2513  N   CYX   188       5.128  -3.372  22.505  1.00  0.00      PROA N
ATOM   2514  H   CYX   188       4.333  -3.935  22.237  1.00  0.00      PROA H
ATOM   2515  CA  CYX   188       5.784  -2.615  21.460  1.00  0.00      PROA C
ATOM   2516  HA  CYX   188       6.678  -2.139  21.862  1.00  0.00      PROA H
ATOM   2517  CB  CYX   188       6.193  -3.545  20.289  1.00  0.00      PROA C
ATOM   2518  HB2 CYX   188       7.020  -4.182  20.603  1.00  0.00      PROA H
ATOM   2519  HB3 CYX   188       5.345  -4.166  20.003  1.00  0.00      PROA H
ATOM   2520  SG  CYX   188       6.744  -2.696  18.773  1.00  0.00      PROA S
ATOM   2521  C   CYX   188       4.837  -1.553  20.958  1.00  0.00      PROA C
ATOM   2522  O   CYX   188       3.704  -1.844  20.580  1.00  0.00      PROA O
ATOM   2523  N   GLY   189       5.274  -0.280  20.923  1.00  0.00      PROA N
ATOM   2524  H   GLY   189       6.214  -0.061  21.220  1.00  0.00      PROA H
ATOM   2525  CA  GLY   189       4.381   0.760  20.457  1.00  0.00      PROA C
ATOM   2526  HA2 GLY   189       3.845   0.412  19.575  1.00  0.00      PROA H
ATOM   2527  HA3 GLY   189       3.666   1.005  21.243  1.00  0.00      PROA H
ATOM   2528  C   GLY   189       5.043   2.039  20.074  1.00  0.00      PROA C
ATOM   2529  O   GLY   189       6.232   2.107  19.796  1.00  0.00      PROA O
ATOM   2530  N   VAL   190       4.252   3.120  20.033  1.00  0.00      PROA N
ATOM   2531  H   VAL   190       3.263   3.029  20.217  1.00  0.00      PROA H
ATOM   2532  CA  VAL   190       4.731   4.455  19.734  1.00  0.00      PROA C
ATOM   2533  HA  VAL   190       5.742   4.397  19.331  1.00  0.00      PROA H
ATOM   2534  CB  VAL   190       3.858   5.178  18.706  1.00  0.00      PROA C
ATOM   2535  HB  VAL   190       4.279   6.162  18.500  1.00  0.00      PROA H
ATOM   2536  CG1 VAL   190       3.809   4.361  17.404  1.00  0.00      PROA C
ATOM   2537 HG11 VAL   190       3.387   3.377  17.608  1.00  0.00      PROA H
ATOM   2538 HG12 VAL   190       3.187   4.879  16.674  1.00  0.00      PROA H
ATOM   2539 HG13 VAL   190       4.817   4.249  17.007  1.00  0.00      PROA H
ATOM   2540  CG2 VAL   190       2.436   5.394  19.237  1.00  0.00      PROA C
ATOM   2541 HG21 VAL   190       2.473   5.996  20.144  1.00  0.00      PROA H
ATOM   2542 HG22 VAL   190       1.841   5.910  18.483  1.00  0.00      PROA H
ATOM   2543 HG23 VAL   190       1.980   4.429  19.460  1.00  0.00      PROA H
ATOM   2544  C   VAL   190       4.770   5.252  21.019  1.00  0.00      PROA C
ATOM   2545  O   VAL   190       4.019   4.973  21.955  1.00  0.00      PROA O
ATOM   2546  N   ASP   191       5.640   6.274  21.086  1.00  0.00      PROA N
ATOM   2547  H   ASP   191       6.210   6.505  20.284  1.00  0.00      PROA H
ATOM   2548  CA  ASP   191       5.795   7.067  22.281  1.00  0.00      PROA C
ATOM   2549  HA  ASP   191       4.941   6.905  22.938  1.00  0.00      PROA H
ATOM   2550  CB  ASP   191       7.088   6.669  23.026  1.00  0.00      PROA C
ATOM   2551  HB2 ASP   191       7.103   5.589  23.177  1.00  0.00      PROA H
ATOM   2552  HB3 ASP   191       7.955   6.964  22.435  1.00  0.00      PROA H
ATOM   2553  CG  ASP   191       7.182   7.345  24.388  1.00  0.00      PROA C
ATOM   2554  OD1 ASP   191       6.124   7.685  24.981  1.00  0.00      PROA O
ATOM   2555  OD2 ASP   191       8.312   7.440  24.915  1.00  0.00      PROA O
ATOM   2556  C   ASP   191       5.807   8.548  21.961  1.00  0.00      PROA C
ATOM   2557  O   ASP   191       6.835   9.167  21.694  1.00  0.00      PROA O
ATOM   2558  N   TYR   192       4.622   9.172  22.032  1.00  0.00      PROA N
ATOM   2559  H   TYR   192       3.781   8.641  22.206  1.00  0.00      PROA H
ATOM   2560  CA  TYR   192       4.502  10.606  21.865  1.00  0.00      PROA C
ATOM   2561  HA  TYR   192       5.466  11.021  21.571  1.00  0.00      PROA H
ATOM   2562  CB  TYR   192       3.467  10.972  20.781  1.00  0.00      PROA C
ATOM   2563  HB2 TYR   192       2.496  10.556  21.049  1.00  0.00      PROA H
ATOM   2564  HB3 TYR   192       3.389  12.056  20.703  1.00  0.00      PROA H
ATOM   2565  CG  TYR   192       3.867  10.425  19.437  1.00  0.00      PROA C
ATOM   2566  CD1 TYR   192       4.756  11.134  18.612  1.00  0.00      PROA C
ATOM   2567  HD1 TYR   192       5.189  12.073  18.958  1.00  0.00      PROA H
ATOM   2568  CE1 TYR   192       5.096  10.645  17.343  1.00  0.00      PROA C
ATOM   2569  HE1 TYR   192       5.793  11.199  16.714  1.00  0.00      PROA H
ATOM   2570  CZ  TYR   192       4.538   9.445  16.888  1.00  0.00      PROA C
ATOM   2571  OH  TYR   192       4.886   8.944  15.621  1.00  0.00      PROA O
ATOM   2572  HH  TYR   192       5.512   9.503  15.155  1.00  0.00      PROA H
ATOM   2573  CE2 TYR   192       3.644   8.739  17.692  1.00  0.00      PROA C
ATOM   2574  HE2 TYR   192       3.210   7.805  17.334  1.00  0.00      PROA H
ATOM   2575  CD2 TYR   192       3.307   9.229  18.958  1.00  0.00      PROA C
ATOM   2576  HD2 TYR   192       2.601   8.672  19.575  1.00  0.00      PROA H
ATOM   2577  C   TYR   192       4.116  11.223  23.197  1.00  0.00      PROA C
ATOM   2578  O   TYR   192       3.340  12.181  23.299  1.00  0.00      PROA O
ATOM   2579  N   SER   193       4.623  10.624  24.291  1.00  0.00      PROA N
ATOM   2580  H   SER   193       5.210   9.807  24.194  1.00  0.00      PROA H
ATOM   2581  CA  SER   193       4.377  11.085  25.634  1.00  0.00      PROA C
ATOM   2582  HA  SER   193       3.303  11.119  25.816  1.00  0.00      PROA H
ATOM   2583  CB  SER   193       5.018  10.151  26.681  1.00  0.00      PROA C
ATOM   2584  HB2 SER   193       4.707  10.457  27.680  1.00  0.00      PROA H
ATOM   2585  HB3 SER   193       4.696   9.126  26.499  1.00  0.00      PROA H
ATOM   2586  OG  SER   193       6.446  10.174  26.642  1.00  0.00      PROA O
ATOM   2587  HG  SER   193       6.793   9.578  27.310  1.00  0.00      PROA H
ATOM   2588  C   SER   193       4.873  12.487  25.876  1.00  0.00      PROA C
ATOM   2589  O   SER   193       5.961  12.873  25.456  1.00  0.00      PROA O
ATOM   2590  N   HID   194       4.022  13.317  26.520  1.00  0.00      PROA N
ATOM   2591  H   HID   194       3.148  12.962  26.883  1.00  0.00      PROA H
ATOM   2592  CA  HID   194       4.314  14.727  26.718  1.00  0.00      PROA C
ATOM   2593  HA  HID   194       3.458  15.215  27.184  1.00  0.00      PROA H
ATOM   2594  CB  HID   194       5.546  14.938  27.630  1.00  0.00      PROA C
ATOM   2595  HB2 HID   194       6.413  14.447  27.188  1.00  0.00      PROA H
ATOM   2596  HB3 HID   194       5.745  16.004  27.732  1.00  0.00      PROA H
ATOM   2597  CG  HID   194       5.376  14.380  29.017  1.00  0.00      PROA C
ATOM   2598  ND1 HID   194       4.610  15.018  29.962  1.00  0.00      PROA N
ATOM   2599  HD1 HID   194       4.052  15.847  29.814  1.00  0.00      PROA H
ATOM   2600  CE1 HID   194       4.745  14.329  31.124  1.00  0.00      PROA C
ATOM   2601  HE1 HID   194       4.219  14.661  32.019  1.00  0.00      PROA H
ATOM   2602  NE2 HID   194       5.544  13.288  30.993  1.00  0.00      PROA N
ATOM   2603  CD2 HID   194       5.960  13.328  29.660  1.00  0.00      PROA C
ATOM   2604  HD2 HID   194       6.656  12.549  29.350  1.00  0.00      PROA H
ATOM   2605  C   HID   194       4.476  15.481  25.406  1.00  0.00      PROA C
ATOM   2606  O   HID   194       5.141  16.510  25.330  1.00  0.00      PROA O
ATOM   2607  N   ASP   195       3.808  14.966  24.356  1.00  0.00      PROA N
ATOM   2608  H   ASP   195       3.212  14.160  24.483  1.00  0.00      PROA H
ATOM   2609  CA  ASP   195       3.915  15.524  23.065  1.00  0.00      PROA C
ATOM   2610  HA  ASP   195       3.935  16.611  23.139  1.00  0.00      PROA H
ATOM   2611  CB  ASP   195       5.200  15.033  22.412  1.00  0.00      PROA C
ATOM   2612  HB2 ASP   195       5.849  14.594  23.169  1.00  0.00      PROA H
ATOM   2613  HB3 ASP   195       4.962  14.281  21.659  1.00  0.00      PROA H
ATOM   2614  CG  ASP   195       5.775  16.236  21.824  1.00  0.00      PROA C
ATOM   2615  OD1 ASP   195       5.046  17.274  21.668  1.00  0.00      PROA O
ATOM   2616  OD2 ASP   195       6.951  16.086  21.399  1.00  0.00      PROA O
ATOM   2617  C   ASP   195       2.718  15.170  22.216  1.00  0.00      PROA C
ATOM   2618  O   ASP   195       2.779  14.614  21.120  1.00  0.00      PROA O
ATOM   2619  N   LYS   196       1.537  15.522  22.721  1.00  0.00      PROA N
ATOM   2620  H   LYS   196       1.488  15.985  23.617  1.00  0.00      PROA H
ATOM   2621  CA  LYS   196       0.291  15.275  22.045  1.00  0.00      PROA C
ATOM   2622  HA  LYS   196       0.215  14.216  21.798  1.00  0.00      PROA H
ATOM   2623  CB  LYS   196      -0.862  15.678  22.978  1.00  0.00      PROA C
ATOM   2624  HB2 LYS   196      -0.731  15.198  23.948  1.00  0.00      PROA H
ATOM   2625  HB3 LYS   196      -0.866  16.760  23.106  1.00  0.00      PROA H
ATOM   2626  CG  LYS   196      -2.251  15.286  22.474  1.00  0.00      PROA C
ATOM   2627  HG2 LYS   196      -3.008  15.674  23.155  1.00  0.00      PROA H
ATOM   2628  HG3 LYS   196      -2.408  15.704  21.479  1.00  0.00      PROA H
ATOM   2629  CD  LYS   196      -2.451  13.775  22.375  1.00  0.00      PROA C
ATOM   2630  HD2 LYS   196      -1.728  13.358  21.674  1.00  0.00      PROA H
ATOM   2631  HD3 LYS   196      -2.308  13.324  23.356  1.00  0.00      PROA H
ATOM   2632  CE  LYS   196      -3.849  13.414  21.885  1.00  0.00      PROA C
ATOM   2633  HE2 LYS   196      -4.576  13.628  22.668  1.00  0.00      PROA H
ATOM   2634  HE3 LYS   196      -4.087  14.001  20.998  1.00  0.00      PROA H
ATOM   2635  NZ  LYS   196      -3.947  11.988  21.538  1.00  0.00      PROA N
ATOM   2636  HZ1 LYS   196      -3.739  11.428  22.353  1.00  0.00      PROA H
ATOM   2637  HZ2 LYS   196      -4.882  11.782  21.219  1.00  0.00      PROA H
ATOM   2638  HZ3 LYS   196      -3.286  11.773  20.805  1.00  0.00      PROA H
ATOM   2639  C   LYS   196       0.177  16.030  20.743  1.00  0.00      PROA C
ATOM   2640  O   LYS   196      -0.404  15.562  19.768  1.00  0.00      PROA O
ATOM   2641  N   ARG   197       0.755  17.248  20.696  1.00  0.00      PROA N
ATOM   2642  H   ARG   197       1.248  17.604  21.503  1.00  0.00      PROA H
ATOM   2643  CA  ARG   197       0.688  18.072  19.502  1.00  0.00      PROA C
ATOM   2644  HA  ARG   197      -0.341  18.114  19.146  1.00  0.00      PROA H
ATOM   2645  CB  ARG   197       1.177  19.515  19.821  1.00  0.00      PROA C
ATOM   2646  HB2 ARG   197       0.699  20.220  19.142  1.00  0.00      PROA H
ATOM   2647  HB3 ARG   197       0.917  19.768  20.849  1.00  0.00      PROA H
ATOM   2648  CG  ARG   197       2.674  19.743  19.690  1.00  0.00      PROA C
ATOM   2649  HG2 ARG   197       3.034  20.307  20.550  1.00  0.00      PROA H
ATOM   2650  HG3 ARG   197       3.186  18.781  19.647  1.00  0.00      PROA H
ATOM   2651  CD  ARG   197       3.035  20.586  18.327  1.00  0.00      PROA C
ATOM   2652  HD2 ARG   197       2.489  20.164  17.483  1.00  0.00      PROA H
ATOM   2653  HD3 ARG   197       2.749  21.629  18.459  1.00  0.00      PROA H
ATOM   2654  NE  ARG   197       4.374  20.814  17.627  1.00  0.00      PROA N
ATOM   2655  HE  ARG   197       4.500  20.446  16.695  1.00  0.00      PROA H
ATOM   2656  CZ  ARG   197       5.371  21.487  18.226  1.00  0.00      PROA C
ATOM   2657  NH1 ARG   197       5.240  21.797  19.519  1.00  0.00      PROA N
ATOM   2658 HH11 ARG   197       4.405  21.524  20.018  1.00  0.00      PROA H
ATOM   2659 HH12 ARG   197       5.975  22.302  19.991  1.00  0.00      PROA H
ATOM   2660  NH2 ARG   197       6.581  21.142  17.852  1.00  0.00      PROA N
ATOM   2661 HH21 ARG   197       6.704  20.416  17.160  1.00  0.00      PROA H
ATOM   2662 HH22 ARG   197       7.382  21.603  18.258  1.00  0.00      PROA H
ATOM   2663  C   ARG   197       1.477  17.429  18.367  1.00  0.00      PROA C
ATOM   2664  O   ARG   197       1.188  17.634  17.193  1.00  0.00      PROA O
ATOM   2665  N   ARG   198       2.534  16.651  18.705  1.00  0.00      PROA N
ATOM   2666  H   ARG   198       2.799  16.553  19.675  1.00  0.00      PROA H
ATOM   2667  CA  ARG   198       3.318  15.940  17.718  1.00  0.00      PROA C
ATOM   2668  HA  ARG   198       3.636  16.632  16.939  1.00  0.00      PROA H
ATOM   2669  CB  ARG   198       4.543  15.328  18.378  1.00  0.00      PROA C
ATOM   2670  HB2 ARG   198       5.046  16.083  18.982  1.00  0.00      PROA H
ATOM   2671  HB3 ARG   198       4.237  14.498  19.015  1.00  0.00      PROA H
ATOM   2672  CG  ARG   198       5.641  14.748  17.480  1.00  0.00      PROA C
ATOM   2673  HG2 ARG   198       5.402  13.714  17.234  1.00  0.00      PROA H
ATOM   2674  HG3 ARG   198       5.707  15.333  16.562  1.00  0.00      PROA H
ATOM   2675  CD  ARG   198       7.059  14.729  18.075  1.00  0.00      PROA C
ATOM   2676  HD2 ARG   198       6.996  14.688  19.163  1.00  0.00      PROA H
ATOM   2677  HD3 ARG   198       7.595  13.853  17.710  1.00  0.00      PROA H
ATOM   2678  NE  ARG   198       7.818  15.948  17.688  1.00  0.00      PROA N
ATOM   2679  HE  ARG   198       7.812  16.739  18.316  1.00  0.00      PROA H
ATOM   2680  CZ  ARG   198       8.534  16.166  16.594  1.00  0.00      PROA C
ATOM   2681  NH1 ARG   198       9.159  17.311  16.400  1.00  0.00      PROA N
ATOM   2682 HH11 ARG   198       9.096  18.041  17.095  1.00  0.00      PROA H
ATOM   2683 HH12 ARG   198       9.699  17.452  15.558  1.00  0.00      PROA H
ATOM   2684  NH2 ARG   198       8.548  15.263  15.658  1.00  0.00      PROA N
ATOM   2685 HH21 ARG   198       8.017  14.412  15.774  1.00  0.00      PROA H
ATOM   2686 HH22 ARG   198       9.090  15.418  14.820  1.00  0.00      PROA H
ATOM   2687  C   ARG   198       2.627  14.769  17.183  1.00  0.00      PROA C
ATOM   2688  O   ARG   198       2.744  14.466  16.007  1.00  0.00      PROA O
ATOM   2689  N   GLU   199       1.879  14.095  18.056  1.00  0.00      PROA N
ATOM   2690  H   GLU   199       1.907  14.336  19.036  1.00  0.00      PROA H
ATOM   2691  CA  GLU   199       1.026  13.023  17.640  1.00  0.00      PROA C
ATOM   2692  HA  GLU   199       1.619  12.260  17.137  1.00  0.00      PROA H
ATOM   2693  CB  GLU   199       0.340  12.410  18.869  1.00  0.00      PROA C
ATOM   2694  HB2 GLU   199       1.093  11.975  19.526  1.00  0.00      PROA H
ATOM   2695  HB3 GLU   199      -0.205  13.186  19.406  1.00  0.00      PROA H
ATOM   2696  CG  GLU   199      -0.668  11.296  18.531  1.00  0.00      PROA C
ATOM   2697  HG2 GLU   199      -1.398  11.671  17.814  1.00  0.00      PROA H
ATOM   2698  HG3 GLU   199      -0.139  10.445  18.100  1.00  0.00      PROA H
ATOM   2699  CD  GLU   199      -1.413  10.820  19.770  1.00  0.00      PROA C
ATOM   2700  OE1 GLU   199      -1.155  11.326  20.895  1.00  0.00      PROA O
ATOM   2701  OE2 GLU   199      -2.346   9.994  19.626  1.00  0.00      PROA O
ATOM   2702  C   GLU   199      -0.017  13.495  16.651  1.00  0.00      PROA C
ATOM   2703  O   GLU   199      -0.213  12.902  15.589  1.00  0.00      PROA O
ATOM   2704  N   ARG   200      -0.656  14.650  16.949  1.00  0.00      PROA N
ATOM   2705  H   ARG   200      -0.470  15.119  17.824  1.00  0.00      PROA H
ATOM   2706  CA  ARG   200      -1.612  15.249  16.052  1.00  0.00      PROA C
ATOM   2707  HA  ARG   200      -2.396  14.528  15.822  1.00  0.00      PROA H
ATOM   2708  CB  ARG   200      -2.254  16.493  16.689  1.00  0.00      PROA C
ATOM   2709  HB2 ARG   200      -2.364  16.336  17.762  1.00  0.00      PROA H
ATOM   2710  HB3 ARG   200      -1.618  17.361  16.513  1.00  0.00      PROA H
ATOM   2711  CG  ARG   200      -3.643  16.804  16.114  1.00  0.00      PROA C
ATOM   2712  HG2 ARG   200      -3.622  16.694  15.030  1.00  0.00      PROA H
ATOM   2713  HG3 ARG   200      -4.374  16.112  16.535  1.00  0.00      PROA H
ATOM   2714  CD  ARG   200      -4.128  18.221  16.420  1.00  0.00      PROA C
ATOM   2715  HD2 ARG   200      -3.622  18.929  15.763  1.00  0.00      PROA H
ATOM   2716  HD3 ARG   200      -5.204  18.281  16.256  1.00  0.00      PROA H
ATOM   2717  NE  ARG   200      -3.828  18.574  17.845  1.00  0.00      PROA N
ATOM   2718  HE  ARG   200      -4.202  17.986  18.576  1.00  0.00      PROA H
ATOM   2719  CZ  ARG   200      -3.093  19.627  18.192  1.00  0.00      PROA C
ATOM   2720  NH1 ARG   200      -2.583  20.448  17.294  1.00  0.00      PROA N
ATOM   2721 HH11 ARG   200      -2.749  20.283  16.311  1.00  0.00      PROA H
ATOM   2722 HH12 ARG   200      -2.029  21.238  17.593  1.00  0.00      PROA H
ATOM   2723  NH2 ARG   200      -2.885  19.855  19.469  1.00  0.00      PROA N
ATOM   2724 HH21 ARG   200      -3.282  19.235  20.160  1.00  0.00      PROA H
ATOM   2725 HH22 ARG   200      -2.330  20.649  19.753  1.00  0.00      PROA H
ATOM   2726  C   ARG   200      -0.953  15.635  14.746  1.00  0.00      PROA C
ATOM   2727  O   ARG   200      -1.484  15.387  13.671  1.00  0.00      PROA O
ATOM   2728  N   ALA   201       0.260  16.213  14.809  1.00  0.00      PROA N
ATOM   2729  H   ALA   201       0.682  16.405  15.706  1.00  0.00      PROA H
ATOM   2730  CA  ALA   201       1.009  16.582  13.632  1.00  0.00      PROA C
ATOM   2731  HA  ALA   201       0.424  17.279  13.032  1.00  0.00      PROA H
ATOM   2732  CB  ALA   201       2.331  17.252  14.045  1.00  0.00      PROA C
ATOM   2733  HB1 ALA   201       2.920  16.556  14.643  1.00  0.00      PROA H
ATOM   2734  HB2 ALA   201       2.893  17.528  13.153  1.00  0.00      PROA H
ATOM   2735  HB3 ALA   201       2.118  18.145  14.631  1.00  0.00      PROA H
ATOM   2736  C   ALA   201       1.313  15.404  12.731  1.00  0.00      PROA C
ATOM   2737  O   ALA   201       1.099  15.467  11.524  1.00  0.00      PROA O
ATOM   2738  N   VAL   202       1.758  14.276  13.314  1.00  0.00      PROA N
ATOM   2739  H   VAL   202       1.930  14.255  14.309  1.00  0.00      PROA H
ATOM   2740  CA  VAL   202       2.012  13.053  12.580  1.00  0.00      PROA C
ATOM   2741  HA  VAL   202       2.717  13.252  11.773  1.00  0.00      PROA H
ATOM   2742  CB  VAL   202       2.603  11.969  13.480  1.00  0.00      PROA C
ATOM   2743  HB  VAL   202       1.967  11.836  14.355  1.00  0.00      PROA H
ATOM   2744  CG1 VAL   202       2.701  10.627  12.729  1.00  0.00      PROA C
ATOM   2745 HG11 VAL   202       3.342  10.745  11.855  1.00  0.00      PROA H
ATOM   2746 HG12 VAL   202       3.125   9.871  13.389  1.00  0.00      PROA H
ATOM   2747 HG13 VAL   202       1.707  10.315  12.410  1.00  0.00      PROA H
ATOM   2748  CG2 VAL   202       3.998  12.395  13.962  1.00  0.00      PROA C
ATOM   2749 HG21 VAL   202       3.921  13.326  14.524  1.00  0.00      PROA H
ATOM   2750 HG22 VAL   202       4.415  11.618  14.603  1.00  0.00      PROA H
ATOM   2751 HG23 VAL   202       4.651  12.544  13.102  1.00  0.00      PROA H
ATOM   2752  C   VAL   202       0.765  12.518  11.917  1.00  0.00      PROA C
ATOM   2753  O   VAL   202       0.778  12.149  10.741  1.00  0.00      PROA O
ATOM   2754  N   ALA   203      -0.365  12.497  12.652  1.00  0.00      PROA N
ATOM   2755  H   ALA   203      -0.347  12.799  13.616  1.00  0.00      PROA H
ATOM   2756  CA  ALA   203      -1.626  12.051  12.101  1.00  0.00      PROA C
ATOM   2757  HA  ALA   203      -1.519  11.032  11.728  1.00  0.00      PROA H
ATOM   2758  CB  ALA   203      -2.709  12.081  13.190  1.00  0.00      PROA C
ATOM   2759  HB1 ALA   203      -2.821  13.099  13.564  1.00  0.00      PROA H
ATOM   2760  HB2 ALA   203      -3.657  11.744  12.769  1.00  0.00      PROA H
ATOM   2761  HB3 ALA   203      -2.421  11.423  14.009  1.00  0.00      PROA H
ATOM   2762  C   ALA   203      -2.082  12.884  10.921  1.00  0.00      PROA C
ATOM   2763  O   ALA   203      -2.469  12.358   9.878  1.00  0.00      PROA O
ATOM   2764  N   ILE   204      -1.983  14.224  11.052  1.00  0.00      PROA N
ATOM   2765  H   ILE   204      -1.633  14.622  11.911  1.00  0.00      PROA H
ATOM   2766  CA  ILE   204      -2.357  15.158  10.008  1.00  0.00      PROA C
ATOM   2767  HA  ILE   204      -3.369  14.938   9.669  1.00  0.00      PROA H
ATOM   2768  CB  ILE   204      -2.315  16.598  10.514  1.00  0.00      PROA C
ATOM   2769  HB  ILE   204      -1.345  16.795  10.971  1.00  0.00      PROA H
ATOM   2770  CG2 ILE   204      -2.530  17.582   9.348  1.00  0.00      PROA C
ATOM   2771 HG21 ILE   204      -3.501  17.395   8.889  1.00  0.00      PROA H
ATOM   2772 HG22 ILE   204      -2.498  18.604   9.724  1.00  0.00      PROA H
ATOM   2773 HG23 ILE   204      -1.745  17.443   8.605  1.00  0.00      PROA H
ATOM   2774  CG1 ILE   204      -3.384  16.816  11.602  1.00  0.00      PROA C
ATOM   2775 HG12 ILE   204      -4.376  16.733  11.159  1.00  0.00      PROA H
ATOM   2776 HG13 ILE   204      -3.270  16.062  12.381  1.00  0.00      PROA H
ATOM   2777  CD1 ILE   204      -3.288  18.188  12.269  1.00  0.00      PROA C
ATOM   2778 HD11 ILE   204      -3.417  18.968  11.518  1.00  0.00      PROA H
ATOM   2779 HD12 ILE   204      -4.068  18.280  13.025  1.00  0.00      PROA H
ATOM   2780 HD13 ILE   204      -2.311  18.296  12.740  1.00  0.00      PROA H
ATOM   2781  C   ILE   204      -1.498  15.039   8.772  1.00  0.00      PROA C
ATOM   2782  O   ILE   204      -1.989  14.907   7.653  1.00  0.00      PROA O
ATOM   2783  N   VAL   205      -0.165  15.038   8.944  1.00  0.00      PROA N
ATOM   2784  H   VAL   205       0.225  15.123   9.872  1.00  0.00      PROA H
ATOM   2785  CA  VAL   205       0.776  14.918   7.845  1.00  0.00      PROA C
ATOM   2786  HA  VAL   205       0.591  15.709   7.120  1.00  0.00      PROA H
ATOM   2787  CB  VAL   205       2.217  15.035   8.337  1.00  0.00      PROA C
ATOM   2788  HB  VAL   205       2.375  14.348   9.168  1.00  0.00      PROA H
ATOM   2789  CG1 VAL   205       3.205  14.690   7.212  1.00  0.00      PROA C
ATOM   2790 HG11 VAL   205       3.061  15.376   6.377  1.00  0.00      PROA H
ATOM   2791 HG12 VAL   205       4.226  14.780   7.583  1.00  0.00      PROA H
ATOM   2792 HG13 VAL   205       3.031  13.667   6.875  1.00  0.00      PROA H
ATOM   2793  CG2 VAL   205       2.486  16.463   8.842  1.00  0.00      PROA C
ATOM   2794 HG21 VAL   205       1.807  16.692   9.664  1.00  0.00      PROA H
ATOM   2795 HG22 VAL   205       3.516  16.538   9.191  1.00  0.00      PROA H
ATOM   2796 HG23 VAL   205       2.325  17.173   8.030  1.00  0.00      PROA H
ATOM   2797  C   VAL   205       0.593  13.613   7.101  1.00  0.00      PROA C
ATOM   2798  O   VAL   205       0.594  13.555   5.868  1.00  0.00      PROA O
ATOM   2799  N   ARG   206       0.390  12.516   7.858  1.00  0.00      PROA N
ATOM   2800  H   ARG   206       0.433  12.582   8.865  1.00  0.00      PROA H
ATOM   2801  CA  ARG   206       0.110  11.226   7.278  1.00  0.00      PROA C
ATOM   2802  HA  ARG   206       0.896  10.967   6.569  1.00  0.00      PROA H
ATOM   2803  CB  ARG   206       0.053  10.164   8.380  1.00  0.00      PROA C
ATOM   2804  HB2 ARG   206       0.939  10.245   9.010  1.00  0.00      PROA H
ATOM   2805  HB3 ARG   206      -0.839  10.318   8.988  1.00  0.00      PROA H
ATOM   2806  CG  ARG   206      -0.000   8.727   7.852  1.00  0.00      PROA C
ATOM   2807  HG2 ARG   206      -1.006   8.508   7.494  1.00  0.00      PROA H
ATOM   2808  HG3 ARG   206       0.709   8.615   7.032  1.00  0.00      PROA H
ATOM   2809  CD  ARG   206       0.354   7.705   8.927  1.00  0.00      PROA C
ATOM   2810  HD2 ARG   206      -0.373   7.763   9.738  1.00  0.00      PROA H
ATOM   2811  HD3 ARG   206       0.337   6.703   8.496  1.00  0.00      PROA H
ATOM   2812  NE  ARG   206       1.722   8.016   9.442  1.00  0.00      PROA N
ATOM   2813  HE  ARG   206       2.325   8.603   8.884  1.00  0.00      PROA H
ATOM   2814  CZ  ARG   206       2.179   7.556  10.600  1.00  0.00      PROA C
ATOM   2815  NH1 ARG   206       1.434   6.790  11.374  1.00  0.00      PROA N
ATOM   2816 HH11 ARG   206       0.497   6.545  11.085  1.00  0.00      PROA H
ATOM   2817 HH12 ARG   206       1.803   6.452  12.251  1.00  0.00      PROA H
ATOM   2818  NH2 ARG   206       3.400   7.866  10.980  1.00  0.00      PROA N
ATOM   2819 HH21 ARG   206       3.977   8.449  10.390  1.00  0.00      PROA H
ATOM   2820 HH22 ARG   206       3.755   7.520  11.860  1.00  0.00      PROA H
ATOM   2821  C   ARG   206      -1.177  11.196   6.488  1.00  0.00      PROA C
ATOM   2822  O   ARG   206      -1.243  10.615   5.405  1.00  0.00      PROA O
ATOM   2823  N   LEU   207      -2.223  11.858   7.007  1.00  0.00      PROA N
ATOM   2824  H   LEU   207      -2.149  12.285   7.920  1.00  0.00      PROA H
ATOM   2825  CA  LEU   207      -3.478  11.992   6.305  1.00  0.00      PROA C
ATOM   2826  HA  LEU   207      -3.857  11.003   6.045  1.00  0.00      PROA H
ATOM   2827  CB  LEU   207      -4.514  12.713   7.199  1.00  0.00      PROA C
ATOM   2828  HB2 LEU   207      -4.774  12.074   8.043  1.00  0.00      PROA H
ATOM   2829  HB3 LEU   207      -4.088  13.646   7.569  1.00  0.00      PROA H
ATOM   2830  CG  LEU   207      -5.839  13.081   6.502  1.00  0.00      PROA C
ATOM   2831  HG  LEU   207      -5.628  13.646   5.594  1.00  0.00      PROA H
ATOM   2832  CD1 LEU   207      -6.618  11.813   6.130  1.00  0.00      PROA C
ATOM   2833 HD11 LEU   207      -6.838  11.243   7.032  1.00  0.00      PROA H
ATOM   2834 HD12 LEU   207      -7.551  12.090   5.638  1.00  0.00      PROA H
ATOM   2835 HD13 LEU   207      -6.019  11.203   5.453  1.00  0.00      PROA H
ATOM   2836  CD2 LEU   207      -6.689  14.018   7.366  1.00  0.00      PROA C
ATOM   2837 HD21 LEU   207      -6.135  14.937   7.559  1.00  0.00      PROA H
ATOM   2838 HD22 LEU   207      -7.615  14.255   6.843  1.00  0.00      PROA H
ATOM   2839 HD23 LEU   207      -6.922  13.529   8.312  1.00  0.00      PROA H
ATOM   2840  C   LEU   207      -3.348  12.732   4.987  1.00  0.00      PROA C
ATOM   2841  O   LEU   207      -3.856  12.316   3.944  1.00  0.00      PROA O
ATOM   2842  N   VAL   208      -2.634  13.869   4.999  1.00  0.00      PROA N
ATOM   2843  H   VAL   208      -2.166  14.162   5.845  1.00  0.00      PROA H
ATOM   2844  CA  VAL   208      -2.500  14.713   3.834  1.00  0.00      PROA C
ATOM   2845  HA  VAL   208      -3.476  14.848   3.368  1.00  0.00      PROA H
ATOM   2846  CB  VAL   208      -1.947  16.086   4.201  1.00  0.00      PROA C
ATOM   2847  HB  VAL   208      -0.993  15.969   4.715  1.00  0.00      PROA H
ATOM   2848  CG1 VAL   208      -1.736  16.929   2.930  1.00  0.00      PROA C
ATOM   2849 HG11 VAL   208      -2.688  17.054   2.414  1.00  0.00      PROA H
ATOM   2850 HG12 VAL   208      -1.341  17.908   3.204  1.00  0.00      PROA H
ATOM   2851 HG13 VAL   208      -1.029  16.424   2.272  1.00  0.00      PROA H
ATOM   2852  CG2 VAL   208      -2.919  16.803   5.150  1.00  0.00      PROA C
ATOM   2853 HG21 VAL   208      -3.044  16.212   6.057  1.00  0.00      PROA H
ATOM   2854 HG22 VAL   208      -2.518  17.783   5.409  1.00  0.00      PROA H
ATOM   2855 HG23 VAL   208      -3.885  16.924   4.660  1.00  0.00      PROA H
ATOM   2856  C   VAL   208      -1.616  14.099   2.778  1.00  0.00      PROA C
ATOM   2857  O   VAL   208      -2.038  13.902   1.637  1.00  0.00      PROA O
ATOM   2858  N   LEU   209      -0.371  13.745   3.143  1.00  0.00      PROA N
ATOM   2859  H   LEU   209      -0.090  13.811   4.111  1.00  0.00      PROA H
ATOM   2860  CA  LEU   209       0.597  13.266   2.185  1.00  0.00      PROA C
ATOM   2861  HA  LEU   209       0.550  13.876   1.283  1.00  0.00      PROA H
ATOM   2862  CB  LEU   209       2.021  13.353   2.782  1.00  0.00      PROA C
ATOM   2863  HB2 LEU   209       2.077  12.739   3.681  1.00  0.00      PROA H
ATOM   2864  HB3 LEU   209       2.745  12.992   2.051  1.00  0.00      PROA H
ATOM   2865  CG  LEU   209       2.481  14.767   3.191  1.00  0.00      PROA C
ATOM   2866  HG  LEU   209       1.868  15.124   4.018  1.00  0.00      PROA H
ATOM   2867  CD1 LEU   209       3.951  14.730   3.629  1.00  0.00      PROA C
ATOM   2868 HD11 LEU   209       4.568  14.375   2.803  1.00  0.00      PROA H
ATOM   2869 HD12 LEU   209       4.270  15.732   3.916  1.00  0.00      PROA H
ATOM   2870 HD13 LEU   209       4.060  14.056   4.479  1.00  0.00      PROA H
ATOM   2871  CD2 LEU   209       2.291  15.775   2.054  1.00  0.00      PROA C
ATOM   2872 HD21 LEU   209       1.236  15.823   1.783  1.00  0.00      PROA H
ATOM   2873 HD22 LEU   209       2.626  16.759   2.381  1.00  0.00      PROA H
ATOM   2874 HD23 LEU   209       2.874  15.462   1.189  1.00  0.00      PROA H
ATOM   2875  C   LEU   209       0.335  11.836   1.779  1.00  0.00      PROA C
ATOM   2876  O   LEU   209       0.708  11.395   0.692  1.00  0.00      PROA O
ATOM   2877  N   GLY   210      -0.326  11.067   2.662  1.00  0.00      PROA N
ATOM   2878  H   GLY   210      -0.689  11.473   3.513  1.00  0.00      PROA H
ATOM   2879  CA  GLY   210      -0.540   9.652   2.433  1.00  0.00      PROA C
ATOM   2880  HA2 GLY   210       0.207   9.280   1.731  1.00  0.00      PROA H
ATOM   2881  HA3 GLY   210      -0.451   9.113   3.376  1.00  0.00      PROA H
ATOM   2882  C   GLY   210      -1.891   9.332   1.860  1.00  0.00      PROA C
ATOM   2883  O   GLY   210      -2.120   8.200   1.447  1.00  0.00      PROA O
ATOM   2884  N   PHE   211      -2.838  10.293   1.829  1.00  0.00      PROA N
ATOM   2885  H   PHE   211      -2.606  11.239   2.092  1.00  0.00      PROA H
ATOM   2886  CA  PHE   211      -4.194   9.963   1.415  1.00  0.00      PROA C
ATOM   2887  HA  PHE   211      -4.173   9.090   0.762  1.00  0.00      PROA H
ATOM   2888  CB  PHE   211      -5.071   9.648   2.651  1.00  0.00      PROA C
ATOM   2889  HB2 PHE   211      -4.508   9.027   3.348  1.00  0.00      PROA H
ATOM   2890  HB3 PHE   211      -5.355  10.579   3.142  1.00  0.00      PROA H
ATOM   2891  CG  PHE   211      -6.324   8.915   2.274  1.00  0.00      PROA C
ATOM   2892  CD1 PHE   211      -6.340   7.515   2.237  1.00  0.00      PROA C
ATOM   2893  HD1 PHE   211      -5.432   6.953   2.453  1.00  0.00      PROA H
ATOM   2894  CE1 PHE   211      -7.519   6.830   1.922  1.00  0.00      PROA C
ATOM   2895  HE1 PHE   211      -7.528   5.740   1.906  1.00  0.00      PROA H
ATOM   2896  CZ  PHE   211      -8.687   7.542   1.629  1.00  0.00      PROA C
ATOM   2897  HZ  PHE   211      -9.601   7.008   1.370  1.00  0.00      PROA H
ATOM   2898  CE2 PHE   211      -8.682   8.940   1.667  1.00  0.00      PROA C
ATOM   2899  HE2 PHE   211      -9.592   9.495   1.439  1.00  0.00      PROA H
ATOM   2900  CD2 PHE   211      -7.505   9.614   2.000  1.00  0.00      PROA C
ATOM   2901  HD2 PHE   211      -7.516  10.703   2.045  1.00  0.00      PROA H
ATOM   2902  C   PHE   211      -4.858  11.068   0.621  1.00  0.00      PROA C
ATOM   2903  O   PHE   211      -5.211  10.877  -0.537  1.00  0.00      PROA O
ATOM   2904  N   LEU   212      -5.061  12.260   1.205  1.00  0.00      PROA N
ATOM   2905  H   LEU   212      -4.651  12.457   2.107  1.00  0.00      PROA H
ATOM   2906  CA  LEU   212      -5.860  13.300   0.584  1.00  0.00      PROA C
ATOM   2907  HA  LEU   212      -6.805  12.878   0.243  1.00  0.00      PROA H
ATOM   2908  CB  LEU   212      -6.138  14.419   1.606  1.00  0.00      PROA C
ATOM   2909  HB2 LEU   212      -5.196  14.768   2.029  1.00  0.00      PROA H
ATOM   2910  HB3 LEU   212      -6.643  15.248   1.110  1.00  0.00      PROA H
ATOM   2911  CG  LEU   212      -7.030  13.988   2.785  1.00  0.00      PROA C
ATOM   2912  HG  LEU   212      -6.495  13.264   3.400  1.00  0.00      PROA H
ATOM   2913  CD1 LEU   212      -7.392  15.205   3.642  1.00  0.00      PROA C
ATOM   2914 HD11 LEU   212      -7.930  15.932   3.033  1.00  0.00      PROA H
ATOM   2915 HD12 LEU   212      -8.023  14.890   4.473  1.00  0.00      PROA H
ATOM   2916 HD13 LEU   212      -6.481  15.661   4.030  1.00  0.00      PROA H
ATOM   2917  CD2 LEU   212      -8.308  13.294   2.307  1.00  0.00      PROA C
ATOM   2918 HD21 LEU   212      -8.047  12.405   1.733  1.00  0.00      PROA H
ATOM   2919 HD22 LEU   212      -8.910  13.006   3.168  1.00  0.00      PROA H
ATOM   2920 HD23 LEU   212      -8.879  13.977   1.678  1.00  0.00      PROA H
ATOM   2921  C   LEU   212      -5.299  13.925  -0.661  1.00  0.00      PROA C
ATOM   2922  O   LEU   212      -5.957  14.017  -1.693  1.00  0.00      PROA O
ATOM   2923  N   TRP   213      -4.038  14.343  -0.614  1.00  0.00      PROA N
ATOM   2924  H   TRP   213      -3.533  14.327   0.260  1.00  0.00      PROA H
ATOM   2925  CA  TRP   213      -3.341  14.827  -1.761  1.00  0.00      PROA C
ATOM   2926  HA  TRP   213      -3.913  15.631  -2.223  1.00  0.00      PROA H
ATOM   2927  CB  TRP   213      -1.999  15.330  -1.259  1.00  0.00      PROA C
ATOM   2928  HB2 TRP   213      -2.158  16.129  -0.535  1.00  0.00      PROA H
ATOM   2929  HB3 TRP   213      -1.458  14.512  -0.783  1.00  0.00      PROA H
ATOM   2930  CG  TRP   213      -1.228  15.830  -2.342  1.00  0.00      PROA C
ATOM   2931  CD1 TRP   213      -0.166  15.165  -2.837  1.00  0.00      PROA C
ATOM   2932  HD1 TRP   213       0.139  14.217  -2.393  1.00  0.00      PROA H
ATOM   2933  NE1 TRP   213       0.190  15.949  -3.785  1.00  0.00      PROA N
ATOM   2934  HE1 TRP   213       0.972  15.801  -4.406  1.00  0.00      PROA H
ATOM   2935  CE2 TRP   213      -0.587  17.157  -3.993  1.00  0.00      PROA C
ATOM   2936  CZ2 TRP   213      -0.613  18.309  -4.951  1.00  0.00      PROA C
ATOM   2937  HZ2 TRP   213       0.118  18.364  -5.757  1.00  0.00      PROA H
ATOM   2938  CH2 TRP   213      -1.421  19.306  -4.965  1.00  0.00      PROA C
ATOM   2939  HH2 TRP   213      -1.264  20.126  -5.666  1.00  0.00      PROA H
ATOM   2940  CZ3 TRP   213      -2.372  19.121  -4.037  1.00  0.00      PROA C
ATOM   2941  HZ3 TRP   213      -3.190  19.836  -3.945  1.00  0.00      PROA H
ATOM   2942  CE3 TRP   213      -2.461  18.053  -3.102  1.00  0.00      PROA C
ATOM   2943  HE3 TRP   213      -3.280  18.023  -2.384  1.00  0.00      PROA H
ATOM   2944  CD2 TRP   213      -1.517  17.043  -3.087  1.00  0.00      PROA C
ATOM   2945  C   TRP   213      -3.218  13.800  -2.894  1.00  0.00      PROA C
ATOM   2946  O   TRP   213      -3.512  14.129  -4.045  1.00  0.00      PROA O
ATOM   2947  N   PRO   214      -2.898  12.535  -2.633  1.00  0.00      PROA N
ATOM   2948  CD  PRO   214      -2.226  12.024  -1.431  1.00  0.00      PROA C
ATOM   2949  HD2 PRO   214      -2.969  11.813  -0.661  1.00  0.00      PROA H
ATOM   2950  HD3 PRO   214      -1.524  12.771  -1.061  1.00  0.00      PROA H
ATOM   2951  CG  PRO   214      -1.514  10.771  -1.870  1.00  0.00      PROA C
ATOM   2952  HG2 PRO   214      -1.441  10.080  -1.029  1.00  0.00      PROA H
ATOM   2953  HG3 PRO   214      -0.513  11.025  -2.219  1.00  0.00      PROA H
ATOM   2954  CB  PRO   214      -2.418  10.274  -2.981  1.00  0.00      PROA C
ATOM   2955  HB2 PRO   214      -3.243   9.706  -2.552  1.00  0.00      PROA H
ATOM   2956  HB3 PRO   214      -1.849   9.635  -3.655  1.00  0.00      PROA H
ATOM   2957  CA  PRO   214      -2.908  11.537  -3.680  1.00  0.00      PROA C
ATOM   2958  HA  PRO   214      -2.115  11.752  -4.396  1.00  0.00      PROA H
ATOM   2959  C   PRO   214      -4.283  11.303  -4.224  1.00  0.00      PROA C
ATOM   2960  O   PRO   214      -4.431  11.110  -5.425  1.00  0.00      PROA O
ATOM   2961  N   LEU   215      -5.307  11.314  -3.358  1.00  0.00      PROA N
ATOM   2962  H   LEU   215      -5.134  11.449  -2.372  1.00  0.00      PROA H
ATOM   2963  CA  LEU   215      -6.669  11.139  -3.798  1.00  0.00      PROA C
ATOM   2964  HA  LEU   215      -6.771  10.170  -4.288  1.00  0.00      PROA H
ATOM   2965  CB  LEU   215      -7.607  11.202  -2.577  1.00  0.00      PROA C
ATOM   2966  HB2 LEU   215      -7.286  10.472  -1.833  1.00  0.00      PROA H
ATOM   2967  HB3 LEU   215      -7.573  12.201  -2.144  1.00  0.00      PROA H
ATOM   2968  CG  LEU   215      -9.092  10.908  -2.840  1.00  0.00      PROA C
ATOM   2969  HG  LEU   215      -9.510  11.688  -3.476  1.00  0.00      PROA H
ATOM   2970  CD1 LEU   215      -9.267   9.557  -3.540  1.00  0.00      PROA C
ATOM   2971 HD11 LEU   215      -8.860   8.766  -2.911  1.00  0.00      PROA H
ATOM   2972 HD12 LEU   215     -10.327   9.373  -3.715  1.00  0.00      PROA H
ATOM   2973 HD13 LEU   215      -8.739   9.570  -4.493  1.00  0.00      PROA H
ATOM   2974  CD2 LEU   215      -9.858  10.923  -1.512  1.00  0.00      PROA C
ATOM   2975 HD21 LEU   215      -9.759  11.903  -1.046  1.00  0.00      PROA H
ATOM   2976 HD22 LEU   215     -10.912  10.714  -1.698  1.00  0.00      PROA H
ATOM   2977 HD23 LEU   215      -9.450  10.162  -0.847  1.00  0.00      PROA H
ATOM   2978  C   LEU   215      -7.070  12.207  -4.780  1.00  0.00      PROA C
ATOM   2979  O   LEU   215      -7.488  11.908  -5.892  1.00  0.00      PROA O
ATOM   2980  N   LEU   216      -6.831  13.483  -4.436  1.00  0.00      PROA N
ATOM   2981  H   LEU   216      -6.434  13.697  -3.532  1.00  0.00      PROA H
ATOM   2982  CA  LEU   216      -7.113  14.605  -5.303  1.00  0.00      PROA C
ATOM   2983  HA  LEU   216      -8.186  14.657  -5.493  1.00  0.00      PROA H
ATOM   2984  CB  LEU   216      -6.635  15.894  -4.593  1.00  0.00      PROA C
ATOM   2985  HB2 LEU   216      -7.155  15.999  -3.641  1.00  0.00      PROA H
ATOM   2986  HB3 LEU   216      -5.561  15.834  -4.415  1.00  0.00      PROA H
ATOM   2987  CG  LEU   216      -6.862  17.220  -5.342  1.00  0.00      PROA C
ATOM   2988  HG  LEU   216      -6.448  17.144  -6.348  1.00  0.00      PROA H
ATOM   2989  CD1 LEU   216      -8.357  17.535  -5.445  1.00  0.00      PROA C
ATOM   2990 HD11 LEU   216      -8.781  17.619  -4.445  1.00  0.00      PROA H
ATOM   2991 HD12 LEU   216      -8.495  18.475  -5.979  1.00  0.00      PROA H
ATOM   2992 HD13 LEU   216      -8.861  16.734  -5.986  1.00  0.00      PROA H
ATOM   2993  CD2 LEU   216      -6.123  18.357  -4.627  1.00  0.00      PROA C
ATOM   2994 HD21 LEU   216      -5.056  18.137  -4.601  1.00  0.00      PROA H
ATOM   2995 HD22 LEU   216      -6.288  19.292  -5.162  1.00  0.00      PROA H
ATOM   2996 HD23 LEU   216      -6.499  18.451  -3.608  1.00  0.00      PROA H
ATOM   2997  C   LEU   216      -6.434  14.499  -6.635  1.00  0.00      PROA C
ATOM   2998  O   LEU   216      -7.047  14.461  -7.696  1.00  0.00      PROA O
ATOM   2999  N   THR   217      -5.127  14.357  -6.606  1.00  0.00      PROA N
ATOM   3000  H   THR   217      -4.645  14.296  -5.721  1.00  0.00      PROA H
ATOM   3001  CA  THR   217      -4.356  14.285  -7.795  1.00  0.00      PROA C
ATOM   3002  HA  THR   217      -4.495  15.197  -8.375  1.00  0.00      PROA H
ATOM   3003  CB  THR   217      -2.999  14.142  -7.272  1.00  0.00      PROA C
ATOM   3004  HB  THR   217      -2.308  13.968  -8.096  1.00  0.00      PROA H
ATOM   3005  CG2 THR   217      -2.855  15.601  -6.564  1.00  0.00      PROA C
ATOM   3006 HG21 THR   217      -3.626  15.713  -5.801  1.00  0.00      PROA H
ATOM   3007 HG22 THR   217      -1.872  15.686  -6.102  1.00  0.00      PROA H
ATOM   3008 HG23 THR   217      -2.972  16.383  -7.314  1.00  0.00      PROA H
ATOM   3009  OG1 THR   217      -2.751  13.071  -6.430  1.00  0.00      PROA O
ATOM   3010  HG1 THR   217      -1.831  13.086  -6.155  1.00  0.00      PROA H
ATOM   3011  C   THR   217      -4.592  13.169  -8.755  1.00  0.00      PROA C
ATOM   3012  O   THR   217      -4.715  13.352  -9.965  1.00  0.00      PROA O
ATOM   3013  N   LEU   218      -4.646  11.958  -8.213  1.00  0.00      PROA N
ATOM   3014  H   LEU   218      -4.522  11.845  -7.217  1.00  0.00      PROA H
ATOM   3015  CA  LEU   218      -4.876  10.782  -8.987  1.00  0.00      PROA C
ATOM   3016  HA  LEU   218      -4.198  10.770  -9.840  1.00  0.00      PROA H
ATOM   3017  CB  LEU   218      -4.635   9.519  -8.147  1.00  0.00      PROA C
ATOM   3018  HB2 LEU   218      -5.214   9.579  -7.225  1.00  0.00      PROA H
ATOM   3019  HB3 LEU   218      -4.946   8.641  -8.713  1.00  0.00      PROA H
ATOM   3020  CG  LEU   218      -3.170   9.282  -7.734  1.00  0.00      PROA C
ATOM   3021  HG  LEU   218      -2.838  10.095  -7.088  1.00  0.00      PROA H
ATOM   3022  CD1 LEU   218      -3.053   7.954  -6.979  1.00  0.00      PROA C
ATOM   3023 HD11 LEU   218      -3.382   7.139  -7.624  1.00  0.00      PROA H
ATOM   3024 HD12 LEU   218      -2.015   7.790  -6.689  1.00  0.00      PROA H
ATOM   3025 HD13 LEU   218      -3.678   7.986  -6.087  1.00  0.00      PROA H
ATOM   3026  CD2 LEU   218      -2.238   9.291  -8.946  1.00  0.00      PROA C
ATOM   3027 HD21 LEU   218      -2.303  10.257  -9.448  1.00  0.00      PROA H
ATOM   3028 HD22 LEU   218      -1.213   9.122  -8.617  1.00  0.00      PROA H
ATOM   3029 HD23 LEU   218      -2.533   8.502  -9.637  1.00  0.00      PROA H
ATOM   3030  C   LEU   218      -6.275  10.785  -9.536  1.00  0.00      PROA C
ATOM   3031  O   LEU   218      -6.520  10.393 -10.672  1.00  0.00      PROA O
ATOM   3032  N   THR   219      -7.242  11.290  -8.751  1.00  0.00      PROA N
ATOM   3033  H   THR   219      -7.026  11.587  -7.810  1.00  0.00      PROA H
ATOM   3034  CA  THR   219      -8.611  11.425  -9.224  1.00  0.00      PROA C
ATOM   3035  HA  THR   219      -8.964  10.463  -9.595  1.00  0.00      PROA H
ATOM   3036  CB  THR   219      -9.586  11.881  -8.157  1.00  0.00      PROA C
ATOM   3037  HB  THR   219      -9.341  12.897  -7.851  1.00  0.00      PROA H
ATOM   3038  CG2 THR   219     -11.022  11.863  -8.676  1.00  0.00      PROA C
ATOM   3039 HG21 THR   219     -11.287  10.849  -8.978  1.00  0.00      PROA H
ATOM   3040 HG22 THR   219     -11.698  12.194  -7.888  1.00  0.00      PROA H
ATOM   3041 HG23 THR   219     -11.108  12.531  -9.533  1.00  0.00      PROA H
ATOM   3042  OG1 THR   219      -9.561  10.983  -7.068  1.00  0.00      PROA O
ATOM   3043  HG1 THR   219     -10.180  11.277  -6.396  1.00  0.00      PROA H
ATOM   3044  C   THR   219      -8.699  12.371 -10.388  1.00  0.00      PROA C
ATOM   3045  O   THR   219      -9.328  12.066 -11.394  1.00  0.00      PROA O
ATOM   3046  N   ILE   220      -7.991  13.519 -10.329  1.00  0.00      PROA N
ATOM   3047  H   ILE   220      -7.517  13.777  -9.475  1.00  0.00      PROA H
ATOM   3048  CA  ILE   220      -7.879  14.419 -11.469  1.00  0.00      PROA C
ATOM   3049  HA  ILE   220      -8.872  14.763 -11.759  1.00  0.00      PROA H
ATOM   3050  CB  ILE   220      -7.023  15.644 -11.144  1.00  0.00      PROA C
ATOM   3051  HB  ILE   220      -6.068  15.321 -10.731  1.00  0.00      PROA H
ATOM   3052  CG2 ILE   220      -6.763  16.475 -12.417  1.00  0.00      PROA C
ATOM   3053 HG21 ILE   220      -7.713  16.808 -12.835  1.00  0.00      PROA H
ATOM   3054 HG22 ILE   220      -6.152  17.342 -12.167  1.00  0.00      PROA H
ATOM   3055 HG23 ILE   220      -6.239  15.862 -13.151  1.00  0.00      PROA H
ATOM   3056  CG1 ILE   220      -7.703  16.513 -10.071  1.00  0.00      PROA C
ATOM   3057 HG12 ILE   220      -8.590  16.985 -10.493  1.00  0.00      PROA H
ATOM   3058 HG13 ILE   220      -7.991  15.888  -9.226  1.00  0.00      PROA H
ATOM   3059  CD1 ILE   220      -6.801  17.624  -9.536  1.00  0.00      PROA C
ATOM   3060 HD11 ILE   220      -6.509  18.281 -10.355  1.00  0.00      PROA H
ATOM   3061 HD12 ILE   220      -7.340  18.199  -8.783  1.00  0.00      PROA H
ATOM   3062 HD13 ILE   220      -5.910  17.185  -9.088  1.00  0.00      PROA H
ATOM   3063  C   ILE   220      -7.274  13.714 -12.665  1.00  0.00      PROA C
ATOM   3064  O   ILE   220      -7.840  13.692 -13.752  1.00  0.00      PROA O
ATOM   3065  N   CYS   221      -6.146  13.018 -12.460  1.00  0.00      PROA N
ATOM   3066  H   CYS   221      -5.756  12.951 -11.531  1.00  0.00      PROA H
ATOM   3067  CA  CYS   221      -5.416  12.328 -13.505  1.00  0.00      PROA C
ATOM   3068  HA  CYS   221      -5.042  13.053 -14.228  1.00  0.00      PROA H
ATOM   3069  CB  CYS   221      -4.233  11.571 -12.840  1.00  0.00      PROA C
ATOM   3070  HB2 CYS   221      -3.668  12.260 -12.212  1.00  0.00      PROA H
ATOM   3071  HB3 CYS   221      -4.620  10.757 -12.228  1.00  0.00      PROA H
ATOM   3072  SG  CYS   221      -3.054  10.838 -14.019  1.00  0.00      PROA S
ATOM   3073  HG  CYS   221      -2.246  10.316 -13.101  1.00  0.00      PROA H
ATOM   3074  C   CYS   221      -6.261  11.322 -14.267  1.00  0.00      PROA C
ATOM   3075  O   CYS   221      -6.364  11.350 -15.490  1.00  0.00      PROA O
ATOM   3076  N   TYR   222      -6.959  10.437 -13.550  1.00  0.00      PROA N
ATOM   3077  H   TYR   222      -6.946  10.482 -12.542  1.00  0.00      PROA H
ATOM   3078  CA  TYR   222      -7.742   9.403 -14.178  1.00  0.00      PROA C
ATOM   3079  HA  TYR   222      -7.251   9.083 -15.098  1.00  0.00      PROA H
ATOM   3080  CB  TYR   222      -7.894   8.183 -13.252  1.00  0.00      PROA C
ATOM   3081  HB2 TYR   222      -8.208   8.515 -12.263  1.00  0.00      PROA H
ATOM   3082  HB3 TYR   222      -8.643   7.506 -13.663  1.00  0.00      PROA H
ATOM   3083  CG  TYR   222      -6.576   7.472 -13.150  1.00  0.00      PROA C
ATOM   3084  CD1 TYR   222      -5.766   7.627 -12.018  1.00  0.00      PROA C
ATOM   3085  HD1 TYR   222      -6.087   8.275 -11.202  1.00  0.00      PROA H
ATOM   3086  CE1 TYR   222      -4.544   6.964 -11.905  1.00  0.00      PROA C
ATOM   3087  HE1 TYR   222      -3.921   7.115 -11.024  1.00  0.00      PROA H
ATOM   3088  CZ  TYR   222      -4.130   6.108 -12.927  1.00  0.00      PROA C
ATOM   3089  OH  TYR   222      -2.897   5.449 -12.825  1.00  0.00      PROA O
ATOM   3090  HH  TYR   222      -2.424   5.660 -12.016  1.00  0.00      PROA H
ATOM   3091  CE2 TYR   222      -4.927   5.925 -14.057  1.00  0.00      PROA C
ATOM   3092  HE2 TYR   222      -4.602   5.252 -14.851  1.00  0.00      PROA H
ATOM   3093  CD2 TYR   222      -6.146   6.608 -14.170  1.00  0.00      PROA C
ATOM   3094  HD2 TYR   222      -6.763   6.465 -15.058  1.00  0.00      PROA H
ATOM   3095  C   TYR   222      -9.091   9.889 -14.604  1.00  0.00      PROA C
ATOM   3096  O   TYR   222      -9.759   9.273 -15.425  1.00  0.00      PROA O
ATOM   3097  N   THR   223      -9.521  11.050 -14.106  1.00  0.00      PROA N
ATOM   3098  H   THR   223      -9.056  11.461 -13.310  1.00  0.00      PROA H
ATOM   3099  CA  THR   223     -10.650  11.717 -14.705  1.00  0.00      PROA C
ATOM   3100  HA  THR   223     -11.511  11.048 -14.702  1.00  0.00      PROA H
ATOM   3101  CB  THR   223     -10.990  12.940 -13.947  1.00  0.00      PROA C
ATOM   3102  HB  THR   223     -10.098  13.558 -13.835  1.00  0.00      PROA H
ATOM   3103  CG2 THR   223     -12.050  13.712 -14.697  1.00  0.00      PROA C
ATOM   3104 HG21 THR   223     -12.940  13.092 -14.808  1.00  0.00      PROA H
ATOM   3105 HG22 THR   223     -12.304  14.615 -14.142  1.00  0.00      PROA H
ATOM   3106 HG23 THR   223     -11.673  13.985 -15.682  1.00  0.00      PROA H
ATOM   3107  OG1 THR   223     -11.508  12.481 -12.724  1.00  0.00      PROA O
ATOM   3108  HG1 THR   223     -11.751  13.232 -12.177  1.00  0.00      PROA H
ATOM   3109  C   THR   223     -10.380  12.141 -16.110  1.00  0.00      PROA C
ATOM   3110  O   THR   223     -11.107  11.799 -17.040  1.00  0.00      PROA O
ATOM   3111  N   PHE   224      -9.250  12.848 -16.289  1.00  0.00      PROA N
ATOM   3112  H   PHE   224      -8.733  13.186 -15.490  1.00  0.00      PROA H
ATOM   3113  CA  PHE   224      -8.713  13.165 -17.592  1.00  0.00      PROA C
ATOM   3114  HA  PHE   224      -9.361  13.889 -18.087  1.00  0.00      PROA H
ATOM   3115  CB  PHE   224      -7.294  13.769 -17.461  1.00  0.00      PROA C
ATOM   3116  HB2 PHE   224      -6.792  13.335 -16.596  1.00  0.00      PROA H
ATOM   3117  HB3 PHE   224      -6.720  13.548 -18.362  1.00  0.00      PROA H
ATOM   3118  CG  PHE   224      -7.312  15.254 -17.283  1.00  0.00      PROA C
ATOM   3119  CD1 PHE   224      -7.759  15.845 -16.094  1.00  0.00      PROA C
ATOM   3120  HD1 PHE   224      -8.140  15.222 -15.285  1.00  0.00      PROA H
ATOM   3121  CE1 PHE   224      -7.726  17.230 -15.921  1.00  0.00      PROA C
ATOM   3122  HE1 PHE   224      -8.086  17.672 -14.991  1.00  0.00      PROA H
ATOM   3123  CZ  PHE   224      -7.231  18.043 -16.943  1.00  0.00      PROA C
ATOM   3124  HZ  PHE   224      -7.210  19.126 -16.817  1.00  0.00      PROA H
ATOM   3125  CE2 PHE   224      -6.761  17.468 -18.128  1.00  0.00      PROA C
ATOM   3126  HE2 PHE   224      -6.366  18.101 -18.922  1.00  0.00      PROA H
ATOM   3127  CD2 PHE   224      -6.798  16.080 -18.293  1.00  0.00      PROA C
ATOM   3128  HD2 PHE   224      -6.423  15.641 -19.218  1.00  0.00      PROA H
ATOM   3129  C   PHE   224      -8.625  11.955 -18.501  1.00  0.00      PROA C
ATOM   3130  O   PHE   224      -9.273  11.874 -19.543  1.00  0.00      PROA O
ATOM   3131  N   ILE   225      -7.846  10.942 -18.072  1.00  0.00      PROA N
ATOM   3132  H   ILE   225      -7.412  10.989 -17.161  1.00  0.00      PROA H
ATOM   3133  CA  ILE   225      -7.588   9.758 -18.868  1.00  0.00      PROA C
ATOM   3134  HA  ILE   225      -7.134  10.048 -19.815  1.00  0.00      PROA H
ATOM   3135  CB  ILE   225      -6.638   8.812 -18.131  1.00  0.00      PROA C
ATOM   3136  HB  ILE   225      -7.027   8.610 -17.133  1.00  0.00      PROA H
ATOM   3137  CG2 ILE   225      -6.505   7.481 -18.895  1.00  0.00      PROA C
ATOM   3138 HG21 ILE   225      -6.112   7.673 -19.893  1.00  0.00      PROA H
ATOM   3139 HG22 ILE   225      -5.826   6.820 -18.358  1.00  0.00      PROA H
ATOM   3140 HG23 ILE   225      -7.484   7.009 -18.975  1.00  0.00      PROA H
ATOM   3141  CG1 ILE   225      -5.255   9.469 -17.947  1.00  0.00      PROA C
ATOM   3142 HG12 ILE   225      -4.798   9.636 -18.922  1.00  0.00      PROA H
ATOM   3143 HG13 ILE   225      -5.372  10.423 -17.433  1.00  0.00      PROA H
ATOM   3144  CD1 ILE   225      -4.283   8.622 -17.124  1.00  0.00      PROA C
ATOM   3145 HD11 ILE   225      -4.125   7.665 -17.620  1.00  0.00      PROA H
ATOM   3146 HD12 ILE   225      -3.331   9.146 -17.035  1.00  0.00      PROA H
ATOM   3147 HD13 ILE   225      -4.698   8.452 -16.131  1.00  0.00      PROA H
ATOM   3148  C   ILE   225      -8.851   9.011 -19.247  1.00  0.00      PROA C
ATOM   3149  O   ILE   225      -9.071   8.668 -20.410  1.00  0.00      PROA O
ATOM   3150  N   LEU   226      -9.747   8.770 -18.280  1.00  0.00      PROA N
ATOM   3151  H   LEU   226      -9.587   9.117 -17.345  1.00  0.00      PROA H
ATOM   3152  CA  LEU   226     -10.958   8.019 -18.528  1.00  0.00      PROA C
ATOM   3153  HA  LEU   226     -10.718   7.118 -19.093  1.00  0.00      PROA H
ATOM   3154  CB  LEU   226     -11.637   7.606 -17.210  1.00  0.00      PROA C
ATOM   3155  HB2 LEU   226     -11.736   8.477 -16.563  1.00  0.00      PROA H
ATOM   3156  HB3 LEU   226     -12.626   7.198 -17.423  1.00  0.00      PROA H
ATOM   3157  CG  LEU   226     -10.879   6.535 -16.403  1.00  0.00      PROA C
ATOM   3158  HG  LEU   226      -9.899   6.920 -16.120  1.00  0.00      PROA H
ATOM   3159  CD1 LEU   226     -11.674   6.188 -15.140  1.00  0.00      PROA C
ATOM   3160 HD11 LEU   226     -12.654   5.803 -15.422  1.00  0.00      PROA H
ATOM   3161 HD12 LEU   226     -11.137   5.430 -14.569  1.00  0.00      PROA H
ATOM   3162 HD13 LEU   226     -11.797   7.082 -14.530  1.00  0.00      PROA H
ATOM   3163  CD2 LEU   226     -10.627   5.279 -17.239  1.00  0.00      PROA C
ATOM   3164 HD21 LEU   226     -10.031   5.538 -18.115  1.00  0.00      PROA H
ATOM   3165 HD22 LEU   226     -10.089   4.544 -16.639  1.00  0.00      PROA H
ATOM   3166 HD23 LEU   226     -11.580   4.858 -17.560  1.00  0.00      PROA H
ATOM   3167  C   LEU   226     -11.962   8.733 -19.395  1.00  0.00      PROA C
ATOM   3168  O   LEU   226     -12.626   8.118 -20.232  1.00  0.00      PROA O
ATOM   3169  N   LEU   227     -12.092  10.063 -19.245  1.00  0.00      PROA N
ATOM   3170  H   LEU   227     -11.588  10.540 -18.510  1.00  0.00      PROA H
ATOM   3171  CA  LEU   227     -12.946  10.825 -20.121  1.00  0.00      PROA C
ATOM   3172  HA  LEU   227     -13.942  10.383 -20.134  1.00  0.00      PROA H
ATOM   3173  CB  LEU   227     -13.054  12.266 -19.644  1.00  0.00      PROA C
ATOM   3174  HB2 LEU   227     -12.062  12.641 -19.392  1.00  0.00      PROA H
ATOM   3175  HB3 LEU   227     -13.484  12.880 -20.436  1.00  0.00      PROA H
ATOM   3176  CG  LEU   227     -13.931  12.392 -18.422  1.00  0.00      PROA C
ATOM   3177  HG  LEU   227     -13.557  11.735 -17.637  1.00  0.00      PROA H
ATOM   3178  CD1 LEU   227     -13.835  13.845 -18.028  1.00  0.00      PROA C
ATOM   3179 HD11 LEU   227     -14.193  14.469 -18.847  1.00  0.00      PROA H
ATOM   3180 HD12 LEU   227     -14.447  14.023 -17.143  1.00  0.00      PROA H
ATOM   3181 HD13 LEU   227     -12.798  14.095 -17.808  1.00  0.00      PROA H
ATOM   3182  CD2 LEU   227     -15.357  11.867 -18.698  1.00  0.00      PROA C
ATOM   3183 HD21 LEU   227     -15.309  10.815 -18.983  1.00  0.00      PROA H
ATOM   3184 HD22 LEU   227     -15.964  11.971 -17.799  1.00  0.00      PROA H
ATOM   3185 HD23 LEU   227     -15.807  12.441 -19.508  1.00  0.00      PROA H
ATOM   3186  C   LEU   227     -12.479  10.817 -21.547  1.00  0.00      PROA C
ATOM   3187  O   LEU   227     -13.256  10.604 -22.486  1.00  0.00      PROA O
ATOM   3188  N   ARG   228     -11.154  10.986 -21.734  1.00  0.00      PROA N
ATOM   3189  H   ARG   228     -10.554  11.186 -20.946  1.00  0.00      PROA H
ATOM   3190  CA  ARG   228     -10.581  10.883 -23.052  1.00  0.00      PROA C
ATOM   3191  HA  ARG   228     -11.070  11.594 -23.718  1.00  0.00      PROA H
ATOM   3192  CB  ARG   228      -9.063  11.190 -23.041  1.00  0.00      PROA C
ATOM   3193  HB2 ARG   228      -8.901  12.212 -22.697  1.00  0.00      PROA H
ATOM   3194  HB3 ARG   228      -8.557  10.497 -22.368  1.00  0.00      PROA H
ATOM   3195  CG  ARG   228      -8.393  11.059 -24.425  1.00  0.00      PROA C
ATOM   3196  HG2 ARG   228      -7.367  11.424 -24.369  1.00  0.00      PROA H
ATOM   3197  HG3 ARG   228      -8.389  10.012 -24.730  1.00  0.00      PROA H
ATOM   3198  CD  ARG   228      -9.142  11.870 -25.480  1.00  0.00      PROA C
ATOM   3199  HD2 ARG   228     -10.188  11.564 -25.499  1.00  0.00      PROA H
ATOM   3200  HD3 ARG   228      -9.079  12.930 -25.236  1.00  0.00      PROA H
ATOM   3201  NE  ARG   228      -8.551  11.652 -26.834  1.00  0.00      PROA N
ATOM   3202  HE  ARG   228      -7.730  11.069 -26.914  1.00  0.00      PROA H
ATOM   3203  CZ  ARG   228      -9.094  12.212 -27.902  1.00  0.00      PROA C
ATOM   3204  NH1 ARG   228      -8.549  12.053 -29.084  1.00  0.00      PROA N
ATOM   3205 HH11 ARG   228      -7.710  11.500 -29.179  1.00  0.00      PROA H
ATOM   3206 HH12 ARG   228      -8.972  12.485 -29.893  1.00  0.00      PROA H
ATOM   3207  NH2 ARG   228     -10.225  12.880 -27.882  1.00  0.00      PROA N
ATOM   3208 HH21 ARG   228     -10.729  12.987 -27.013  1.00  0.00      PROA H
ATOM   3209 HH22 ARG   228     -10.586  13.283 -28.734  1.00  0.00      PROA H
ATOM   3210  C   ARG   228     -10.807   9.520 -23.678  1.00  0.00      PROA C
ATOM   3211  O   ARG   228     -11.226   9.410 -24.828  1.00  0.00      PROA O
ATOM   3212  N   THR   229     -10.580   8.458 -22.887  1.00  0.00      PROA N
ATOM   3213  H   THR   229     -10.280   8.594 -21.933  1.00  0.00      PROA H
ATOM   3214  CA  THR   229     -10.748   7.086 -23.338  1.00  0.00      PROA C
ATOM   3215  HA  THR   229     -10.142   6.919 -24.228  1.00  0.00      PROA H
ATOM   3216  CB  THR   229     -10.321   6.088 -22.276  1.00  0.00      PROA C
ATOM   3217  HB  THR   229     -11.026   6.115 -21.446  1.00  0.00      PROA H
ATOM   3218  CG2 THR   229     -10.283   4.664 -22.842  1.00  0.00      PROA C
ATOM   3219 HG21 THR   229      -9.574   4.619 -23.668  1.00  0.00      PROA H
ATOM   3220 HG22 THR   229      -9.974   3.970 -22.060  1.00  0.00      PROA H
ATOM   3221 HG23 THR   229     -11.275   4.388 -23.199  1.00  0.00      PROA H
ATOM   3222  OG1 THR   229      -9.016   6.379 -21.812  1.00  0.00      PROA O
ATOM   3223  HG1 THR   229      -8.764   5.739 -21.143  1.00  0.00      PROA H
ATOM   3224  C   THR   229     -12.173   6.778 -23.724  1.00  0.00      PROA C
ATOM   3225  O   THR   229     -12.459   6.126 -24.723  1.00  0.00      PROA O
ATOM   3226  N   TRP   230     -13.140   7.257 -22.926  1.00  0.00      PROA N
ATOM   3227  H   TRP   230     -12.898   7.806 -22.113  1.00  0.00      PROA H
ATOM   3228  CA  TRP   230     -14.542   7.025 -23.173  1.00  0.00      PROA C
ATOM   3229  HA  TRP   230     -14.695   5.981 -23.446  1.00  0.00      PROA H
ATOM   3230  CB  TRP   230     -15.358   7.340 -21.913  1.00  0.00      PROA C
ATOM   3231  HB2 TRP   230     -15.133   8.352 -21.577  1.00  0.00      PROA H
ATOM   3232  HB3 TRP   230     -16.422   7.261 -22.139  1.00  0.00      PROA H
ATOM   3233  CG  TRP   230     -15.110   6.456 -20.766  1.00  0.00      PROA C
ATOM   3234  CD1 TRP   230     -14.438   5.299 -20.836  1.00  0.00      PROA C
ATOM   3235  HD1 TRP   230     -14.225   4.850 -21.806  1.00  0.00      PROA H
ATOM   3236  NE1 TRP   230     -14.170   4.948 -19.556  1.00  0.00      PROA N
ATOM   3237  HE1 TRP   230     -13.588   4.174 -19.270  1.00  0.00      PROA H
ATOM   3238  CE2 TRP   230     -14.722   5.689 -18.649  1.00  0.00      PROA C
ATOM   3239  CZ2 TRP   230     -14.912   5.463 -17.290  1.00  0.00      PROA C
ATOM   3240  HZ2 TRP   230     -14.466   4.589 -16.815  1.00  0.00      PROA H
ATOM   3241  CH2 TRP   230     -15.665   6.384 -16.644  1.00  0.00      PROA C
ATOM   3242  HH2 TRP   230     -15.924   6.238 -15.595  1.00  0.00      PROA H
ATOM   3243  CZ3 TRP   230     -16.123   7.515 -17.268  1.00  0.00      PROA C
ATOM   3244  HZ3 TRP   230     -16.612   8.297 -16.688  1.00  0.00      PROA H
ATOM   3245  CE3 TRP   230     -15.971   7.681 -18.640  1.00  0.00      PROA C
ATOM   3246  HE3 TRP   230     -16.340   8.586 -19.124  1.00  0.00      PROA H
ATOM   3247  CD2 TRP   230     -15.354   6.694 -19.366  1.00  0.00      PROA C
ATOM   3248  C   TRP   230     -15.095   7.854 -24.293  1.00  0.00      PROA C
ATOM   3249  O   TRP   230     -16.161   7.560 -24.836  1.00  0.00      PROA O
ATOM   3250  N   SER   231     -14.351   8.901 -24.680  1.00  0.00      PROA N
ATOM   3251  H   SER   231     -13.521   9.149 -24.160  1.00  0.00      PROA H
ATOM   3252  CA  SER   231     -14.714   9.690 -25.838  1.00  0.00      PROA C
ATOM   3253  HA  SER   231     -15.799   9.707 -25.940  1.00  0.00      PROA H
ATOM   3254  CB  SER   231     -14.206  11.141 -25.699  1.00  0.00      PROA C
ATOM   3255  HB2 SER   231     -13.122  11.138 -25.590  1.00  0.00      PROA H
ATOM   3256  HB3 SER   231     -14.480  11.709 -26.588  1.00  0.00      PROA H
ATOM   3257  OG  SER   231     -14.778  11.778 -24.557  1.00  0.00      PROA O
ATOM   3258  HG  SER   231     -14.447  12.677 -24.493  1.00  0.00      PROA H
ATOM   3259  C   SER   231     -14.117   9.096 -27.096  1.00  0.00      PROA C
ATOM   3260  O   SER   231     -14.333   9.587 -28.197  1.00  0.00      PROA O
ATOM   3261  N   ARG   232     -13.330   8.024 -26.969  1.00  0.00      PROA N
ATOM   3262  H   ARG   232     -13.129   7.651 -26.052  1.00  0.00      PROA H
ATOM   3263  CA  ARG   232     -12.725   7.333 -28.083  1.00  0.00      PROA C
ATOM   3264  HA  ARG   232     -13.105   7.747 -29.017  1.00  0.00      PROA H
ATOM   3265  CB  ARG   232     -11.167   7.493 -28.059  1.00  0.00      PROA C
ATOM   3266  HB2 ARG   232     -10.849   7.812 -27.066  1.00  0.00      PROA H
ATOM   3267  HB3 ARG   232     -10.700   6.538 -28.300  1.00  0.00      PROA H
ATOM   3268  CG  ARG   232     -10.535   8.512 -29.035  1.00  0.00      PROA C
ATOM   3269  HG2 ARG   232     -10.803   8.249 -30.058  1.00  0.00      PROA H
ATOM   3270  HG3 ARG   232     -10.906   9.511 -28.808  1.00  0.00      PROA H
ATOM   3271  CD  ARG   232      -9.000   8.563 -28.959  1.00  0.00      PROA C
ATOM   3272  HD2 ARG   232      -8.695   8.887 -27.964  1.00  0.00      PROA H
ATOM   3273  HD3 ARG   232      -8.592   7.572 -29.159  1.00  0.00      PROA H
ATOM   3274  NE  ARG   232      -8.497   9.536 -29.986  1.00  0.00      PROA N
ATOM   3275  HE  ARG   232      -8.368  10.500 -29.714  1.00  0.00      PROA H
ATOM   3276  CZ  ARG   232      -8.185   9.311 -31.246  1.00  0.00      PROA C
ATOM   3277  NH1 ARG   232      -8.186   8.075 -31.684  1.00  0.00      PROA N
ATOM   3278 HH11 ARG   232      -8.423   7.320 -31.057  1.00  0.00      PROA H
ATOM   3279 HH12 ARG   232      -7.949   7.884 -32.647  1.00  0.00      PROA H
ATOM   3280  NH2 ARG   232      -7.754  10.319 -31.995  1.00  0.00      PROA N
ATOM   3281 HH21 ARG   232      -7.670  11.242 -31.594  1.00  0.00      PROA H
ATOM   3282 HH22 ARG   232      -7.512  10.157 -32.962  1.00  0.00      PROA H
ATOM   3283  C   ARG   232     -13.063   5.847 -27.942  1.00  0.00      PROA C
ATOM   3284  O   ARG   232     -12.296   5.069 -27.375  1.00  0.00      PROA O
ATOM   3285  N   ARG   233     -14.205   5.379 -28.469  1.00  0.00      PROA N
ATOM   3286  H   ARG   233     -14.875   6.019 -28.870  1.00  0.00      PROA H
ATOM   3287  CA  ARG   233     -14.540   3.965 -28.495  1.00  0.00      PROA C
ATOM   3288  HA  ARG   233     -14.402   3.540 -27.501  1.00  0.00      PROA H
ATOM   3289  CB  ARG   233     -16.012   3.747 -28.926  1.00  0.00      PROA C
ATOM   3290  HB2 ARG   233     -16.187   4.235 -29.885  1.00  0.00      PROA H
ATOM   3291  HB3 ARG   233     -16.209   2.679 -29.022  1.00  0.00      PROA H
ATOM   3292  CG  ARG   233     -17.041   4.322 -27.918  1.00  0.00      PROA C
ATOM   3293  HG2 ARG   233     -17.023   3.729 -27.003  1.00  0.00      PROA H
ATOM   3294  HG3 ARG   233     -16.784   5.355 -27.685  1.00  0.00      PROA H
ATOM   3295  CD  ARG   233     -18.479   4.304 -28.463  1.00  0.00      PROA C
ATOM   3296  HD2 ARG   233     -18.593   5.084 -29.215  1.00  0.00      PROA H
ATOM   3297  HD3 ARG   233     -18.686   3.333 -28.913  1.00  0.00      PROA H
ATOM   3298  NE  ARG   233     -19.458   4.547 -27.356  1.00  0.00      PROA N
ATOM   3299  HE  ARG   233     -19.629   5.499 -27.064  1.00  0.00      PROA H
ATOM   3300  CZ  ARG   233     -20.141   3.610 -26.704  1.00  0.00      PROA C
ATOM   3301  NH1 ARG   233     -20.170   2.345 -27.080  1.00  0.00      PROA N
ATOM   3302 HH11 ARG   233     -19.656   2.053 -27.899  1.00  0.00      PROA H
ATOM   3303 HH12 ARG   233     -20.706   1.675 -26.548  1.00  0.00      PROA H
ATOM   3304  NH2 ARG   233     -20.886   3.956 -25.666  1.00  0.00      PROA N
ATOM   3305 HH21 ARG   233     -20.929   4.923 -25.379  1.00  0.00      PROA H
ATOM   3306 HH22 ARG   233     -21.408   3.251 -25.166  1.00  0.00      PROA H
ATOM   3307  C   ARG   233     -13.579   3.089 -29.304  1.00  0.00      PROA C
ATOM   3308  O   ARG   233     -12.966   3.548 -30.266  1.00  0.00      PROA O
ATOM   3309  N   ALA   234     -13.391   1.818 -28.870  1.00  0.00      PROA N
ATOM   3310  H   ALA   234     -13.770   1.527 -27.980  1.00  0.00      PROA H
ATOM   3311  CA  ALA   234     -12.668   0.746 -29.558  1.00  0.00      PROA C
ATOM   3312  HA  ALA   234     -12.750  -0.176 -28.983  1.00  0.00      PROA H
ATOM   3313  CB  ALA   234     -13.227   0.478 -30.975  1.00  0.00      PROA C
ATOM   3314  HB1 ALA   234     -13.143   1.382 -31.577  1.00  0.00      PROA H
ATOM   3315  HB2 ALA   234     -12.659  -0.325 -31.445  1.00  0.00      PROA H
ATOM   3316  HB3 ALA   234     -14.275   0.186 -30.903  1.00  0.00      PROA H
ATOM   3317  C   ALA   234     -11.147   0.849 -29.574  1.00  0.00      PROA C
ATOM   3318  O   ALA   234     -10.469   0.054 -30.222  1.00  0.00      PROA O
ATOM   3319  N   THR   235     -10.566   1.803 -28.815  1.00  0.00      PROA N
ATOM   3320  H   THR   235     -11.137   2.438 -28.277  1.00  0.00      PROA H
ATOM   3321  CA  THR   235      -9.120   1.986 -28.713  1.00  0.00      PROA C
ATOM   3322  HA  THR   235      -8.655   1.745 -29.669  1.00  0.00      PROA H
ATOM   3323  CB  THR   235      -8.734   3.441 -28.347  1.00  0.00      PROA C
ATOM   3324  HB  THR   235      -9.242   4.132 -29.020  1.00  0.00      PROA H
ATOM   3325  CG2 THR   235      -9.123   3.816 -26.908  1.00  0.00      PROA C
ATOM   3326 HG21 THR   235      -8.616   3.151 -26.209  1.00  0.00      PROA H
ATOM   3327 HG22 THR   235      -8.829   4.846 -26.709  1.00  0.00      PROA H
ATOM   3328 HG23 THR   235     -10.202   3.717 -26.785  1.00  0.00      PROA H
ATOM   3329  OG1 THR   235      -7.341   3.723 -28.484  1.00  0.00      PROA O
ATOM   3330  HG1 THR   235      -7.174   4.637 -28.243  1.00  0.00      PROA H
ATOM   3331  C   THR   235      -8.461   0.947 -27.802  1.00  0.00      PROA C
ATOM   3332  O   THR   235      -9.097   0.111 -27.159  1.00  0.00      PROA O
ATOM   3333  N   ARG   236      -7.115   0.936 -27.822  1.00  0.00      PROA N
ATOM   3334  H   ARG   236      -6.611   1.685 -28.273  1.00  0.00      PROA H
ATOM   3335  CA  ARG   236      -6.262  -0.077 -27.242  1.00  0.00      PROA C
ATOM   3336  HA  ARG   236      -6.821  -1.006 -27.134  1.00  0.00      PROA H
ATOM   3337  CB  ARG   236      -5.038  -0.303 -28.185  1.00  0.00      PROA C
ATOM   3338  HB2 ARG   236      -4.427   0.599 -28.212  1.00  0.00      PROA H
ATOM   3339  HB3 ARG   236      -4.440  -1.135 -27.812  1.00  0.00      PROA H
ATOM   3340  CG  ARG   236      -5.370  -0.643 -29.669  1.00  0.00      PROA C
ATOM   3341  HG2 ARG   236      -5.891  -1.599 -29.715  1.00  0.00      PROA H
ATOM   3342  HG3 ARG   236      -6.006   0.137 -30.087  1.00  0.00      PROA H
ATOM   3343  CD  ARG   236      -4.132  -0.758 -30.592  1.00  0.00      PROA C
ATOM   3344  HD2 ARG   236      -3.662   0.220 -30.694  1.00  0.00      PROA H
ATOM   3345  HD3 ARG   236      -3.420  -1.460 -30.159  1.00  0.00      PROA H
ATOM   3346  NE  ARG   236      -4.560  -1.252 -31.949  1.00  0.00      PROA N
ATOM   3347  HE  ARG   236      -5.228  -0.704 -32.473  1.00  0.00      PROA H
ATOM   3348  CZ  ARG   236      -4.141  -2.365 -32.553  1.00  0.00      PROA C
ATOM   3349  NH1 ARG   236      -3.302  -3.199 -31.981  1.00  0.00      PROA N
ATOM   3350 HH11 ARG   236      -2.953  -3.003 -31.054  1.00  0.00      PROA H
ATOM   3351 HH12 ARG   236      -3.009  -4.031 -32.472  1.00  0.00      PROA H
ATOM   3352  NH2 ARG   236      -4.630  -2.675 -33.737  1.00  0.00      PROA N
ATOM   3353 HH21 ARG   236      -5.311  -2.070 -34.173  1.00  0.00      PROA H
ATOM   3354 HH22 ARG   236      -4.320  -3.515 -34.204  1.00  0.00      PROA H
ATOM   3355  C   ARG   236      -5.829   0.267 -25.804  1.00  0.00      PROA C
ATOM   3356  O   ARG   236      -6.082   1.350 -25.265  1.00  0.00      PROA O
ATOM   3357  N   SER   237      -5.113  -0.679 -25.144  1.00  0.00      PROA N
ATOM   3358  H   SER   237      -5.048  -1.615 -25.517  1.00  0.00      PROA H
ATOM   3359  CA  SER   237      -4.370  -0.530 -23.886  1.00  0.00      PROA C
ATOM   3360  HA  SER   237      -3.770  -1.423 -23.710  1.00  0.00      PROA H
ATOM   3361  CB  SER   237      -3.403   0.686 -23.868  1.00  0.00      PROA C
ATOM   3362  HB2 SER   237      -3.969   1.599 -23.684  1.00  0.00      PROA H
ATOM   3363  HB3 SER   237      -2.663   0.552 -23.079  1.00  0.00      PROA H
ATOM   3364  OG  SER   237      -2.686   0.875 -25.090  1.00  0.00      PROA O
ATOM   3365  HG  SER   237      -2.111   1.640 -25.008  1.00  0.00      PROA H
ATOM   3366  C   SER   237      -5.194  -0.475 -22.616  1.00  0.00      PROA C
ATOM   3367  O   SER   237      -4.649  -0.513 -21.507  1.00  0.00      PROA O
ATOM   3368  N   THR   238      -6.532  -0.438 -22.740  1.00  0.00      PROA N
ATOM   3369  H   THR   238      -6.955  -0.483 -23.656  1.00  0.00      PROA H
ATOM   3370  CA  THR   238      -7.470  -0.334 -21.632  1.00  0.00      PROA C
ATOM   3371  HA  THR   238      -7.252   0.563 -21.053  1.00  0.00      PROA H
ATOM   3372  CB  THR   238      -8.916  -0.250 -22.103  1.00  0.00      PROA C
ATOM   3373  HB  THR   238      -9.575  -0.149 -21.240  1.00  0.00      PROA H
ATOM   3374  CG2 THR   238      -9.093   0.970 -23.025  1.00  0.00      PROA C
ATOM   3375 HG21 THR   238      -8.438   0.871 -23.890  1.00  0.00      PROA H
ATOM   3376 HG22 THR   238     -10.129   1.026 -23.360  1.00  0.00      PROA H
ATOM   3377 HG23 THR   238      -8.839   1.879 -22.479  1.00  0.00      PROA H
ATOM   3378  OG1 THR   238      -9.272  -1.422 -22.832  1.00  0.00      PROA O
ATOM   3379  HG1 THR   238     -10.184  -1.354 -23.121  1.00  0.00      PROA H
ATOM   3380  C   THR   238      -7.374  -1.501 -20.676  1.00  0.00      PROA C
ATOM   3381  O   THR   238      -7.728  -1.396 -19.509  1.00  0.00      PROA O
ATOM   3382  N   LYS   239      -6.863  -2.643 -21.156  1.00  0.00      PROA N
ATOM   3383  H   LYS   239      -6.580  -2.702 -22.124  1.00  0.00      PROA H
ATOM   3384  CA  LYS   239      -6.681  -3.832 -20.367  1.00  0.00      PROA C
ATOM   3385  HA  LYS   239      -7.638  -4.137 -19.943  1.00  0.00      PROA H
ATOM   3386  CB  LYS   239      -6.131  -4.964 -21.255  1.00  0.00      PROA C
ATOM   3387  HB2 LYS   239      -5.191  -4.648 -21.707  1.00  0.00      PROA H
ATOM   3388  HB3 LYS   239      -5.962  -5.853 -20.648  1.00  0.00      PROA H
ATOM   3389  CG  LYS   239      -7.104  -5.331 -22.381  1.00  0.00      PROA C
ATOM   3390  HG2 LYS   239      -7.692  -6.200 -22.085  1.00  0.00      PROA H
ATOM   3391  HG3 LYS   239      -7.771  -4.490 -22.573  1.00  0.00      PROA H
ATOM   3392  CD  LYS   239      -6.371  -5.667 -23.681  1.00  0.00      PROA C
ATOM   3393  HD2 LYS   239      -5.729  -4.833 -23.963  1.00  0.00      PROA H
ATOM   3394  HD3 LYS   239      -5.762  -6.560 -23.535  1.00  0.00      PROA H
ATOM   3395  CE  LYS   239      -7.361  -5.928 -24.807  1.00  0.00      PROA C
ATOM   3396  HE2 LYS   239      -8.023  -6.747 -24.528  1.00  0.00      PROA H
ATOM   3397  HE3 LYS   239      -7.952  -5.030 -24.987  1.00  0.00      PROA H
ATOM   3398  NZ  LYS   239      -6.705  -6.294 -26.076  1.00  0.00      PROA N
ATOM   3399  HZ1 LYS   239      -6.162  -7.136 -25.943  1.00  0.00      PROA H
ATOM   3400  HZ2 LYS   239      -7.406  -6.455 -26.784  1.00  0.00      PROA H
ATOM   3401  HZ3 LYS   239      -6.096  -5.544 -26.369  1.00  0.00      PROA H
ATOM   3402  C   LYS   239      -5.750  -3.624 -19.200  1.00  0.00      PROA C
ATOM   3403  O   LYS   239      -6.074  -3.962 -18.064  1.00  0.00      PROA O
ATOM   3404  N   THR   240      -4.585  -2.990 -19.445  1.00  0.00      PROA N
ATOM   3405  H   THR   240      -4.340  -2.733 -20.390  1.00  0.00      PROA H
ATOM   3406  CA  THR   240      -3.658  -2.660 -18.379  1.00  0.00      PROA C
ATOM   3407  HA  THR   240      -3.564  -3.509 -17.702  1.00  0.00      PROA H
ATOM   3408  CB  THR   240      -2.287  -2.328 -18.931  1.00  0.00      PROA C
ATOM   3409  HB  THR   240      -2.360  -1.462 -19.590  1.00  0.00      PROA H
ATOM   3410  CG2 THR   240      -1.282  -1.999 -17.822  1.00  0.00      PROA C
ATOM   3411 HG21 THR   240      -1.181  -2.857 -17.158  1.00  0.00      PROA H
ATOM   3412 HG22 THR   240      -0.314  -1.767 -18.266  1.00  0.00      PROA H
ATOM   3413 HG23 THR   240      -1.636  -1.139 -17.254  1.00  0.00      PROA H
ATOM   3414  OG1 THR   240      -1.779  -3.419 -19.675  1.00  0.00      PROA O
ATOM   3415  HG1 THR   240      -0.911  -3.195 -20.019  1.00  0.00      PROA H
ATOM   3416  C   THR   240      -4.135  -1.482 -17.568  1.00  0.00      PROA C
ATOM   3417  O   THR   240      -4.041  -1.448 -16.345  1.00  0.00      PROA O
ATOM   3418  N   LEU   241      -4.697  -0.467 -18.242  1.00  0.00      PROA N
ATOM   3419  H   LEU   241      -4.811  -0.527 -19.244  1.00  0.00      PROA H
ATOM   3420  CA  LEU   241      -5.165   0.743 -17.601  1.00  0.00      PROA C
ATOM   3421  HA  LEU   241      -4.339   1.216 -17.069  1.00  0.00      PROA H
ATOM   3422  CB  LEU   241      -5.708   1.705 -18.679  1.00  0.00      PROA C
ATOM   3423  HB2 LEU   241      -4.892   2.024 -19.326  1.00  0.00      PROA H
ATOM   3424  HB3 LEU   241      -6.465   1.194 -19.274  1.00  0.00      PROA H
ATOM   3425  CG  LEU   241      -6.370   2.993 -18.160  1.00  0.00      PROA C
ATOM   3426  HG  LEU   241      -7.227   2.736 -17.538  1.00  0.00      PROA H
ATOM   3427  CD1 LEU   241      -5.385   3.815 -17.325  1.00  0.00      PROA C
ATOM   3428 HD11 LEU   241      -4.525   4.086 -17.938  1.00  0.00      PROA H
ATOM   3429 HD12 LEU   241      -5.877   4.721 -16.970  1.00  0.00      PROA H
ATOM   3430 HD13 LEU   241      -5.051   3.225 -16.471  1.00  0.00      PROA H
ATOM   3431  CD2 LEU   241      -6.896   3.815 -19.337  1.00  0.00      PROA C
ATOM   3432 HD21 LEU   241      -7.631   3.229 -19.890  1.00  0.00      PROA H
ATOM   3433 HD22 LEU   241      -7.364   4.726 -18.964  1.00  0.00      PROA H
ATOM   3434 HD23 LEU   241      -6.069   4.075 -19.998  1.00  0.00      PROA H
ATOM   3435  C   LEU   241      -6.231   0.506 -16.554  1.00  0.00      PROA C
ATOM   3436  O   LEU   241      -6.186   1.064 -15.460  1.00  0.00      PROA O
ATOM   3437  N   LYS   242      -7.206  -0.370 -16.854  1.00  0.00      PROA N
ATOM   3438  H   LYS   242      -7.230  -0.806 -17.765  1.00  0.00      PROA H
ATOM   3439  CA  LYS   242      -8.246  -0.729 -15.917  1.00  0.00      PROA C
ATOM   3440  HA  LYS   242      -8.751   0.172 -15.571  1.00  0.00      PROA H
ATOM   3441  CB  LYS   242      -9.272  -1.655 -16.598  1.00  0.00      PROA C
ATOM   3442  HB2 LYS   242      -9.612  -1.199 -17.528  1.00  0.00      PROA H
ATOM   3443  HB3 LYS   242      -8.808  -2.617 -16.814  1.00  0.00      PROA H
ATOM   3444  CG  LYS   242     -10.514  -1.933 -15.753  1.00  0.00      PROA C
ATOM   3445  HG2 LYS   242     -10.213  -2.348 -14.791  1.00  0.00      PROA H
ATOM   3446  HG3 LYS   242     -11.061  -1.004 -15.592  1.00  0.00      PROA H
ATOM   3447  CD  LYS   242     -11.425  -2.946 -16.488  1.00  0.00      PROA C
ATOM   3448  HD2 LYS   242     -11.776  -2.508 -17.422  1.00  0.00      PROA H
ATOM   3449  HD3 LYS   242     -10.861  -3.854 -16.702  1.00  0.00      PROA H
ATOM   3450  CE  LYS   242     -12.612  -3.311 -15.661  1.00  0.00      PROA C
ATOM   3451  HE2 LYS   242     -12.298  -3.952 -14.837  1.00  0.00      PROA H
ATOM   3452  HE3 LYS   242     -13.069  -2.406 -15.262  1.00  0.00      PROA H
ATOM   3453  NZ  LYS   242     -13.753  -4.001 -16.101  1.00  0.00      PROA N
ATOM   3454  HZ1 LYS   242     -13.484  -4.910 -16.447  1.00  0.00      PROA H
ATOM   3455  HZ2 LYS   242     -14.397  -4.110 -15.331  1.00  0.00      PROA H
ATOM   3456  HZ3 LYS   242     -14.199  -3.477 -16.841  1.00  0.00      PROA H
ATOM   3457  C   LYS   242      -7.696  -1.400 -14.671  1.00  0.00      PROA C
ATOM   3458  O   LYS   242      -8.157  -1.163 -13.554  1.00  0.00      PROA O
ATOM   3459  N   VAL   243      -6.673  -2.258 -14.847  1.00  0.00      PROA N
ATOM   3460  H   VAL   243      -6.370  -2.498 -15.780  1.00  0.00      PROA H
ATOM   3461  CA  VAL   243      -5.961  -2.872 -13.747  1.00  0.00      PROA C
ATOM   3462  HA  VAL   243      -6.662  -3.432 -13.127  1.00  0.00      PROA H
ATOM   3463  CB  VAL   243      -4.883  -3.833 -14.253  1.00  0.00      PROA C
ATOM   3464  HB  VAL   243      -4.338  -3.368 -15.075  1.00  0.00      PROA H
ATOM   3465  CG1 VAL   243      -3.883  -4.184 -13.140  1.00  0.00      PROA C
ATOM   3466 HG11 VAL   243      -4.412  -4.660 -12.313  1.00  0.00      PROA H
ATOM   3467 HG12 VAL   243      -3.130  -4.868 -13.530  1.00  0.00      PROA H
ATOM   3468 HG13 VAL   243      -3.399  -3.274 -12.785  1.00  0.00      PROA H
ATOM   3469  CG2 VAL   243      -5.534  -5.100 -14.816  1.00  0.00      PROA C
ATOM   3470 HG21 VAL   243      -6.194  -4.835 -15.641  1.00  0.00      PROA H
ATOM   3471 HG22 VAL   243      -4.760  -5.779 -15.174  1.00  0.00      PROA H
ATOM   3472 HG23 VAL   243      -6.112  -5.591 -14.033  1.00  0.00      PROA H
ATOM   3473  C   VAL   243      -5.316  -1.842 -12.841  1.00  0.00      PROA C
ATOM   3474  O   VAL   243      -5.477  -1.865 -11.622  1.00  0.00      PROA O
ATOM   3475  N   VAL   244      -4.599  -0.867 -13.430  1.00  0.00      PROA N
ATOM   3476  H   VAL   244      -4.488  -0.859 -14.434  1.00  0.00      PROA H
ATOM   3477  CA  VAL   244      -3.956   0.204 -12.696  1.00  0.00      PROA C
ATOM   3478  HA  VAL   244      -3.270  -0.218 -11.962  1.00  0.00      PROA H
ATOM   3479  CB  VAL   244      -3.165   1.118 -13.628  1.00  0.00      PROA C
ATOM   3480  HB  VAL   244      -3.832   1.529 -14.386  1.00  0.00      PROA H
ATOM   3481  CG1 VAL   244      -2.542   2.267 -12.824  1.00  0.00      PROA C
ATOM   3482 HG11 VAL   244      -1.873   1.860 -12.067  1.00  0.00      PROA H
ATOM   3483 HG12 VAL   244      -1.979   2.917 -13.495  1.00  0.00      PROA H
ATOM   3484 HG13 VAL   244      -3.332   2.843 -12.340  1.00  0.00      PROA H
ATOM   3485  CG2 VAL   244      -2.062   0.326 -14.349  1.00  0.00      PROA C
ATOM   3486 HG21 VAL   244      -2.513  -0.474 -14.936  1.00  0.00      PROA H
ATOM   3487 HG22 VAL   244      -1.507   0.992 -15.010  1.00  0.00      PROA H
ATOM   3488 HG23 VAL   244      -1.382  -0.103 -13.613  1.00  0.00      PROA H
ATOM   3489  C   VAL   244      -4.957   1.035 -11.917  1.00  0.00      PROA C
ATOM   3490  O   VAL   244      -4.777   1.302 -10.729  1.00  0.00      PROA O
ATOM   3491  N   VAL   245      -6.083   1.395 -12.564  1.00  0.00      PROA N
ATOM   3492  H   VAL   245      -6.202   1.162 -13.540  1.00  0.00      PROA H
ATOM   3493  CA  VAL   245      -7.173   2.119 -11.940  1.00  0.00      PROA C
ATOM   3494  HA  VAL   245      -6.806   3.073 -11.561  1.00  0.00      PROA H
ATOM   3495  CB  VAL   245      -8.301   2.390 -12.942  1.00  0.00      PROA C
ATOM   3496  HB  VAL   245      -8.549   1.469 -13.469  1.00  0.00      PROA H
ATOM   3497  CG1 VAL   245      -9.560   2.904 -12.222  1.00  0.00      PROA C
ATOM   3498 HG11 VAL   245      -9.327   3.830 -11.697  1.00  0.00      PROA H
ATOM   3499 HG12 VAL   245     -10.347   3.089 -12.953  1.00  0.00      PROA H
ATOM   3500 HG13 VAL   245      -9.900   2.156 -11.505  1.00  0.00      PROA H
ATOM   3501  CG2 VAL   245      -7.848   3.417 -13.992  1.00  0.00      PROA C
ATOM   3502 HG21 VAL   245      -6.982   3.031 -14.529  1.00  0.00      PROA H
ATOM   3503 HG22 VAL   245      -8.660   3.599 -14.696  1.00  0.00      PROA H
ATOM   3504 HG23 VAL   245      -7.582   4.351 -13.497  1.00  0.00      PROA H
ATOM   3505  C   VAL   245      -7.733   1.358 -10.752  1.00  0.00      PROA C
ATOM   3506  O   VAL   245      -7.962   1.910  -9.675  1.00  0.00      PROA O
ATOM   3507  N   ALA   246      -7.932   0.037 -10.917  1.00  0.00      PROA N
ATOM   3508  H   ALA   246      -7.736  -0.396 -11.808  1.00  0.00      PROA H
ATOM   3509  CA  ALA   246      -8.423  -0.817  -9.864  1.00  0.00      PROA C
ATOM   3510  HA  ALA   246      -9.375  -0.433  -9.497  1.00  0.00      PROA H
ATOM   3511  CB  ALA   246      -8.626  -2.243 -10.397  1.00  0.00      PROA C
ATOM   3512  HB1 ALA   246      -7.676  -2.634 -10.762  1.00  0.00      PROA H
ATOM   3513  HB2 ALA   246      -8.997  -2.882  -9.595  1.00  0.00      PROA H
ATOM   3514  HB3 ALA   246      -9.349  -2.228 -11.212  1.00  0.00      PROA H
ATOM   3515  C   ALA   246      -7.503  -0.854  -8.662  1.00  0.00      PROA C
ATOM   3516  O   ALA   246      -7.945  -0.745  -7.517  1.00  0.00      PROA O
ATOM   3517  N   VAL   247      -6.182  -0.958  -8.901  1.00  0.00      PROA N
ATOM   3518  H   VAL   247      -5.848  -1.078  -9.847  1.00  0.00      PROA H
ATOM   3519  CA  VAL   247      -5.184  -0.905  -7.850  1.00  0.00      PROA C
ATOM   3520  HA  VAL   247      -5.402  -1.668  -7.103  1.00  0.00      PROA H
ATOM   3521  CB  VAL   247      -3.781  -1.151  -8.396  1.00  0.00      PROA C
ATOM   3522  HB  VAL   247      -3.604  -0.499  -9.251  1.00  0.00      PROA H
ATOM   3523  CG1 VAL   247      -2.725  -0.856  -7.315  1.00  0.00      PROA C
ATOM   3524 HG11 VAL   247      -2.891  -1.507  -6.457  1.00  0.00      PROA H
ATOM   3525 HG12 VAL   247      -1.729  -1.036  -7.720  1.00  0.00      PROA H
ATOM   3526 HG13 VAL   247      -2.806   0.185  -7.001  1.00  0.00      PROA H
ATOM   3527  CG2 VAL   247      -3.652  -2.602  -8.886  1.00  0.00      PROA C
ATOM   3528 HG21 VAL   247      -4.380  -2.785  -9.676  1.00  0.00      PROA H
ATOM   3529 HG22 VAL   247      -2.646  -2.767  -9.274  1.00  0.00      PROA H
ATOM   3530 HG23 VAL   247      -3.837  -3.284  -8.057  1.00  0.00      PROA H
ATOM   3531  C   VAL   247      -5.195   0.425  -7.117  1.00  0.00      PROA C
ATOM   3532  O   VAL   247      -5.230   0.498  -5.890  1.00  0.00      PROA O
ATOM   3533  N   VAL   248      -5.236   1.547  -7.852  1.00  0.00      PROA N
ATOM   3534  H   VAL   248      -5.223   1.490  -8.860  1.00  0.00      PROA H
ATOM   3535  CA  VAL   248      -5.297   2.871  -7.262  1.00  0.00      PROA C
ATOM   3536  HA  VAL   248      -4.416   3.035  -6.643  1.00  0.00      PROA H
ATOM   3537  CB  VAL   248      -5.344   3.949  -8.343  1.00  0.00      PROA C
ATOM   3538  HB  VAL   248      -6.117   3.702  -9.070  1.00  0.00      PROA H
ATOM   3539  CG1 VAL   248      -5.661   5.322  -7.724  1.00  0.00      PROA C
ATOM   3540 HG11 VAL   248      -4.889   5.582  -6.999  1.00  0.00      PROA H
ATOM   3541 HG12 VAL   248      -5.689   6.077  -8.510  1.00  0.00      PROA H
ATOM   3542 HG13 VAL   248      -6.629   5.282  -7.225  1.00  0.00      PROA H
ATOM   3543  CG2 VAL   248      -4.003   4.007  -9.092  1.00  0.00      PROA C
ATOM   3544 HG21 VAL   248      -3.805   3.042  -9.559  1.00  0.00      PROA H
ATOM   3545 HG22 VAL   248      -4.048   4.779  -9.860  1.00  0.00      PROA H
ATOM   3546 HG23 VAL   248      -3.203   4.241  -8.389  1.00  0.00      PROA H
ATOM   3547  C   VAL   248      -6.513   3.037  -6.376  1.00  0.00      PROA C
ATOM   3548  O   VAL   248      -6.424   3.501  -5.242  1.00  0.00      PROA O
ATOM   3549  N   ALA   249      -7.690   2.601  -6.856  1.00  0.00      PROA N
ATOM   3550  H   ALA   249      -7.746   2.224  -7.792  1.00  0.00      PROA H
ATOM   3551  CA  ALA   249      -8.907   2.649  -6.077  1.00  0.00      PROA C
ATOM   3552  HA  ALA   249      -9.086   3.672  -5.746  1.00  0.00      PROA H
ATOM   3553  CB  ALA   249     -10.096   2.178  -6.926  1.00  0.00      PROA C
ATOM   3554  HB1 ALA   249      -9.924   1.154  -7.257  1.00  0.00      PROA H
ATOM   3555  HB2 ALA   249     -11.008   2.218  -6.329  1.00  0.00      PROA H
ATOM   3556  HB3 ALA   249     -10.203   2.827  -7.795  1.00  0.00      PROA H
ATOM   3557  C   ALA   249      -8.821   1.811  -4.823  1.00  0.00      PROA C
ATOM   3558  O   ALA   249      -9.186   2.249  -3.734  1.00  0.00      PROA O
ATOM   3559  N   SER   250      -8.258   0.597  -4.946  1.00  0.00      PROA N
ATOM   3560  H   SER   250      -7.930   0.282  -5.848  1.00  0.00      PROA H
ATOM   3561  CA  SER   250      -8.086  -0.318  -3.829  1.00  0.00      PROA C
ATOM   3562  HA  SER   250      -9.052  -0.501  -3.357  1.00  0.00      PROA H
ATOM   3563  CB  SER   250      -7.505  -1.670  -4.282  1.00  0.00      PROA C
ATOM   3564  HB2 SER   250      -7.577  -2.389  -3.465  1.00  0.00      PROA H
ATOM   3565  HB3 SER   250      -8.068  -2.039  -5.140  1.00  0.00      PROA H
ATOM   3566  OG  SER   250      -6.144  -1.577  -4.661  1.00  0.00      PROA O
ATOM   3567  HG  SER   250      -5.828  -2.442  -4.934  1.00  0.00      PROA H
ATOM   3568  C   SER   250      -7.229   0.266  -2.728  1.00  0.00      PROA C
ATOM   3569  O   SER   250      -7.519   0.085  -1.547  1.00  0.00      PROA O
ATOM   3570  N   PHE   251      -6.188   1.046  -3.096  1.00  0.00      PROA N
ATOM   3571  H   PHE   251      -5.963   1.161  -4.074  1.00  0.00      PROA H
ATOM   3572  CA  PHE   251      -5.362   1.742  -2.135  1.00  0.00      PROA C
ATOM   3573  HA  PHE   251      -4.831   1.016  -1.519  1.00  0.00      PROA H
ATOM   3574  CB  PHE   251      -4.331   2.638  -2.872  1.00  0.00      PROA C
ATOM   3575  HB2 PHE   251      -3.681   2.014  -3.485  1.00  0.00      PROA H
ATOM   3576  HB3 PHE   251      -4.857   3.349  -3.508  1.00  0.00      PROA H
ATOM   3577  CG  PHE   251      -3.454   3.427  -1.941  1.00  0.00      PROA C
ATOM   3578  CD1 PHE   251      -2.247   2.884  -1.481  1.00  0.00      PROA C
ATOM   3579  HD1 PHE   251      -1.946   1.884  -1.793  1.00  0.00      PROA H
ATOM   3580  CE1 PHE   251      -1.422   3.618  -0.623  1.00  0.00      PROA C
ATOM   3581  HE1 PHE   251      -0.482   3.192  -0.274  1.00  0.00      PROA H
ATOM   3582  CZ  PHE   251      -1.807   4.900  -0.214  1.00  0.00      PROA C
ATOM   3583  HZ  PHE   251      -1.169   5.472   0.459  1.00  0.00      PROA H
ATOM   3584  CE2 PHE   251      -3.011   5.451  -0.666  1.00  0.00      PROA C
ATOM   3585  HE2 PHE   251      -3.313   6.445  -0.338  1.00  0.00      PROA H
ATOM   3586  CD2 PHE   251      -3.822   4.722  -1.539  1.00  0.00      PROA C
ATOM   3587  HD2 PHE   251      -4.746   5.166  -1.909  1.00  0.00      PROA H
ATOM   3588  C   PHE   251      -6.180   2.578  -1.173  1.00  0.00      PROA C
ATOM   3589  O   PHE   251      -6.132   2.388   0.038  1.00  0.00      PROA O
ATOM   3590  N   PHE   252      -7.005   3.492  -1.708  1.00  0.00      PROA N
ATOM   3591  H   PHE   252      -7.087   3.571  -2.712  1.00  0.00      PROA H
ATOM   3592  CA  PHE   252      -7.799   4.387  -0.902  1.00  0.00      PROA C
ATOM   3593  HA  PHE   252      -7.171   4.842  -0.137  1.00  0.00      PROA H
ATOM   3594  CB  PHE   252      -8.418   5.506  -1.757  1.00  0.00      PROA C
ATOM   3595  HB2 PHE   252      -9.047   5.067  -2.531  1.00  0.00      PROA H
ATOM   3596  HB3 PHE   252      -9.022   6.156  -1.124  1.00  0.00      PROA H
ATOM   3597  CG  PHE   252      -7.348   6.323  -2.409  1.00  0.00      PROA C
ATOM   3598  CD1 PHE   252      -6.603   7.247  -1.661  1.00  0.00      PROA C
ATOM   3599  HD1 PHE   252      -6.791   7.361  -0.593  1.00  0.00      PROA H
ATOM   3600  CE1 PHE   252      -5.620   8.026  -2.274  1.00  0.00      PROA C
ATOM   3601  HE1 PHE   252      -5.034   8.729  -1.683  1.00  0.00      PROA H
ATOM   3602  CZ  PHE   252      -5.385   7.905  -3.647  1.00  0.00      PROA C
ATOM   3603  HZ  PHE   252      -4.617   8.513  -4.124  1.00  0.00      PROA H
ATOM   3604  CE2 PHE   252      -6.136   7.004  -4.405  1.00  0.00      PROA C
ATOM   3605  HE2 PHE   252      -5.959   6.914  -5.477  1.00  0.00      PROA H
ATOM   3606  CD2 PHE   252      -7.114   6.220  -3.788  1.00  0.00      PROA C
ATOM   3607  HD2 PHE   252      -7.698   5.523  -4.389  1.00  0.00      PROA H
ATOM   3608  C   PHE   252      -8.902   3.679  -0.175  1.00  0.00      PROA C
ATOM   3609  O   PHE   252      -9.204   3.968   0.978  1.00  0.00      PROA O
ATOM   3610  N   ILE   253      -9.497   2.674  -0.822  1.00  0.00      PROA N
ATOM   3611  H   ILE   253      -9.235   2.462  -1.775  1.00  0.00      PROA H
ATOM   3612  CA  ILE   253     -10.506   1.873  -0.212  1.00  0.00      PROA C
ATOM   3613  HA  ILE   253     -11.360   2.499   0.047  1.00  0.00      PROA H
ATOM   3614  CB  ILE   253     -10.912   0.810  -1.221  1.00  0.00      PROA C
ATOM   3615  HB  ILE   253     -10.038   0.498  -1.793  1.00  0.00      PROA H
ATOM   3616  CG2 ILE   253     -11.472  -0.314  -0.302  1.00  0.00      PROA C
ATOM   3617 HG21 ILE   253     -12.314   0.072   0.273  1.00  0.00      PROA H
ATOM   3618 HG22 ILE   253     -11.804  -1.153  -0.914  1.00  0.00      PROA H
ATOM   3619 HG23 ILE   253     -10.690  -0.650   0.379  1.00  0.00      PROA H
ATOM   3620  CG1 ILE   253     -11.766   1.501  -2.412  1.00  0.00      PROA C
ATOM   3621 HG12 ILE   253     -12.780   1.699  -2.066  1.00  0.00      PROA H
ATOM   3622 HG13 ILE   253     -11.292   2.439  -2.702  1.00  0.00      PROA H
ATOM   3623  CD1 ILE   253     -11.945   0.692  -3.774  1.00  0.00      PROA C
ATOM   3624 HD11 ILE   253     -12.454  -0.251  -3.573  1.00  0.00      PROA H
ATOM   3625 HD12 ILE   253     -12.538   1.282  -4.473  1.00  0.00      PROA H
ATOM   3626 HD13 ILE   253     -10.966   0.489  -4.209  1.00  0.00      PROA H
ATOM   3627  C   ILE   253     -10.020   1.218   1.074  1.00  0.00      PROA C
ATOM   3628  O   ILE   253     -10.690   1.253   2.106  1.00  0.00      PROA O
ATOM   3629  N   PHE   254      -8.833   0.603   1.016  1.00  0.00      PROA N
ATOM   3630  H   PHE   254      -8.256   0.693   0.192  1.00  0.00      PROA H
ATOM   3631  CA  PHE   254      -8.361  -0.190   2.115  1.00  0.00      PROA C
ATOM   3632  HA  PHE   254      -9.212  -0.575   2.677  1.00  0.00      PROA H
ATOM   3633  CB  PHE   254      -7.519  -1.382   1.616  1.00  0.00      PROA C
ATOM   3634  HB2 PHE   254      -6.768  -1.027   0.911  1.00  0.00      PROA H
ATOM   3635  HB3 PHE   254      -7.025  -1.859   2.463  1.00  0.00      PROA H
ATOM   3636  CG  PHE   254      -8.350  -2.420   0.923  1.00  0.00      PROA C
ATOM   3637  CD1 PHE   254      -9.326  -3.137   1.623  1.00  0.00      PROA C
ATOM   3638  HD1 PHE   254      -9.498  -2.934   2.680  1.00  0.00      PROA H
ATOM   3639  CE1 PHE   254     -10.095  -4.119   0.991  1.00  0.00      PROA C
ATOM   3640  HE1 PHE   254     -10.860  -4.657   1.551  1.00  0.00      PROA H
ATOM   3641  CZ  PHE   254      -9.876  -4.407  -0.361  1.00  0.00      PROA C
ATOM   3642  HZ  PHE   254     -10.475  -5.169  -0.860  1.00  0.00      PROA H
ATOM   3643  CE2 PHE   254      -8.889  -3.713  -1.065  1.00  0.00      PROA C
ATOM   3644  HE2 PHE   254      -8.715  -3.932  -2.119  1.00  0.00      PROA H
ATOM   3645  CD2 PHE   254      -8.123  -2.737  -0.423  1.00  0.00      PROA C
ATOM   3646  HD2 PHE   254      -7.342  -2.220  -0.981  1.00  0.00      PROA H
ATOM   3647  C   PHE   254      -7.565   0.643   3.080  1.00  0.00      PROA C
ATOM   3648  O   PHE   254      -7.296   0.218   4.193  1.00  0.00      PROA O
ATOM   3649  N   TRP   255      -7.221   1.893   2.726  1.00  0.00      PROA N
ATOM   3650  H   TRP   255      -7.451   2.238   1.805  1.00  0.00      PROA H
ATOM   3651  CA  TRP   255      -6.519   2.758   3.651  1.00  0.00      PROA C
ATOM   3652  HA  TRP   255      -6.054   2.155   4.431  1.00  0.00      PROA H
ATOM   3653  CB  TRP   255      -5.419   3.567   2.926  1.00  0.00      PROA C
ATOM   3654  HB2 TRP   255      -5.728   3.764   1.900  1.00  0.00      PROA H
ATOM   3655  HB3 TRP   255      -5.261   4.512   3.445  1.00  0.00      PROA H
ATOM   3656  CG  TRP   255      -4.108   2.856   2.874  1.00  0.00      PROA C
ATOM   3657  CD1 TRP   255      -3.509   2.317   1.773  1.00  0.00      PROA C
ATOM   3658  HD1 TRP   255      -3.978   2.416   0.794  1.00  0.00      PROA H
ATOM   3659  NE1 TRP   255      -2.341   1.704   2.130  1.00  0.00      PROA N
ATOM   3660  HE1 TRP   255      -1.719   1.215   1.502  1.00  0.00      PROA H
ATOM   3661  CE2 TRP   255      -2.141   1.855   3.466  1.00  0.00      PROA C
ATOM   3662  CZ2 TRP   255      -1.104   1.432   4.271  1.00  0.00      PROA C
ATOM   3663  HZ2 TRP   255      -0.283   0.854   3.845  1.00  0.00      PROA H
ATOM   3664  CH2 TRP   255      -1.148   1.768   5.625  1.00  0.00      PROA C
ATOM   3665  HH2 TRP   255      -0.332   1.476   6.286  1.00  0.00      PROA H
ATOM   3666  CZ3 TRP   255      -2.221   2.474   6.150  1.00  0.00      PROA C
ATOM   3667  HZ3 TRP   255      -2.250   2.710   7.214  1.00  0.00      PROA H
ATOM   3668  CE3 TRP   255      -3.280   2.895   5.343  1.00  0.00      PROA C
ATOM   3669  HE3 TRP   255      -4.111   3.448   5.779  1.00  0.00      PROA H
ATOM   3670  CD2 TRP   255      -3.235   2.589   3.982  1.00  0.00      PROA C
ATOM   3671  C   TRP   255      -7.430   3.726   4.360  1.00  0.00      PROA C
ATOM   3672  O   TRP   255      -7.042   4.325   5.365  1.00  0.00      PROA O
ATOM   3673  N   LEU   256      -8.675   3.891   3.886  1.00  0.00      PROA N
ATOM   3674  H   LEU   256      -8.995   3.337   3.105  1.00  0.00      PROA H
ATOM   3675  CA  LEU   256      -9.604   4.848   4.455  1.00  0.00      PROA C
ATOM   3676  HA  LEU   256      -9.169   5.846   4.413  1.00  0.00      PROA H
ATOM   3677  CB  LEU   256     -10.918   4.826   3.653  1.00  0.00      PROA C
ATOM   3678  HB2 LEU   256     -10.714   5.083   2.613  1.00  0.00      PROA H
ATOM   3679  HB3 LEU   256     -11.357   3.829   3.701  1.00  0.00      PROA H
ATOM   3680  CG  LEU   256     -11.999   5.791   4.126  1.00  0.00      PROA C
ATOM   3681  HG  LEU   256     -12.236   5.588   5.170  1.00  0.00      PROA H
ATOM   3682  CD1 LEU   256     -11.549   7.242   4.010  1.00  0.00      PROA C
ATOM   3683 HD11 LEU   256     -11.318   7.469   2.969  1.00  0.00      PROA H
ATOM   3684 HD12 LEU   256     -12.347   7.899   4.356  1.00  0.00      PROA H
ATOM   3685 HD13 LEU   256     -10.660   7.397   4.621  1.00  0.00      PROA H
ATOM   3686  CD2 LEU   256     -13.219   5.581   3.253  1.00  0.00      PROA C
ATOM   3687 HD21 LEU   256     -13.562   4.551   3.349  1.00  0.00      PROA H
ATOM   3688 HD22 LEU   256     -14.012   6.259   3.567  1.00  0.00      PROA H
ATOM   3689 HD23 LEU   256     -12.961   5.782   2.213  1.00  0.00      PROA H
ATOM   3690  C   LEU   256      -9.897   4.662   5.936  1.00  0.00      PROA C
ATOM   3691  O   LEU   256      -9.771   5.627   6.695  1.00  0.00      PROA O
ATOM   3692  N   PRO   257     -10.175   3.468   6.458  1.00  0.00      PROA N
ATOM   3693  CD  PRO   257     -10.415   2.228   5.714  1.00  0.00      PROA C
ATOM   3694  HD2 PRO   257      -9.466   1.719   5.540  1.00  0.00      PROA H
ATOM   3695  HD3 PRO   257     -10.881   2.462   4.757  1.00  0.00      PROA H
ATOM   3696  CG  PRO   257     -11.318   1.494   6.644  1.00  0.00      PROA C
ATOM   3697  HG2 PRO   257     -11.209   0.421   6.486  1.00  0.00      PROA H
ATOM   3698  HG3 PRO   257     -12.351   1.786   6.454  1.00  0.00      PROA H
ATOM   3699  CB  PRO   257     -10.918   1.871   8.039  1.00  0.00      PROA C
ATOM   3700  HB2 PRO   257     -10.085   1.246   8.361  1.00  0.00      PROA H
ATOM   3701  HB3 PRO   257     -11.763   1.724   8.712  1.00  0.00      PROA H
ATOM   3702  CA  PRO   257     -10.536   3.333   7.868  1.00  0.00      PROA C
ATOM   3703  HA  PRO   257     -11.477   3.851   8.054  1.00  0.00      PROA H
ATOM   3704  C   PRO   257      -9.371   3.631   8.755  1.00  0.00      PROA C
ATOM   3705  O   PRO   257      -9.559   4.251   9.796  1.00  0.00      PROA O
ATOM   3706  N   TYR   258      -8.154   3.217   8.354  1.00  0.00      PROA N
ATOM   3707  H   TYR   258      -8.060   2.665   7.514  1.00  0.00      PROA H
ATOM   3708  CA  TYR   258      -6.949   3.535   9.092  1.00  0.00      PROA C
ATOM   3709  HA  TYR   258      -7.006   3.096  10.088  1.00  0.00      PROA H
ATOM   3710  CB  TYR   258      -5.723   2.953   8.332  1.00  0.00      PROA C
ATOM   3711  HB2 TYR   258      -5.774   1.864   8.339  1.00  0.00      PROA H
ATOM   3712  HB3 TYR   258      -5.731   3.309   7.302  1.00  0.00      PROA H
ATOM   3713  CG  TYR   258      -4.388   3.337   8.922  1.00  0.00      PROA C
ATOM   3714  CD1 TYR   258      -3.755   2.498   9.849  1.00  0.00      PROA C
ATOM   3715  HD1 TYR   258      -4.234   1.569  10.159  1.00  0.00      PROA H
ATOM   3716  CE1 TYR   258      -2.506   2.846  10.383  1.00  0.00      PROA C
ATOM   3717  HE1 TYR   258      -2.021   2.190  11.106  1.00  0.00      PROA H
ATOM   3718  CZ  TYR   258      -1.883   4.035   9.987  1.00  0.00      PROA C
ATOM   3719  OH  TYR   258      -0.637   4.385  10.537  1.00  0.00      PROA O
ATOM   3720  HH  TYR   258      -0.311   3.739  11.169  1.00  0.00      PROA H
ATOM   3721  CE2 TYR   258      -2.497   4.871   9.057  1.00  0.00      PROA C
ATOM   3722  HE2 TYR   258      -2.008   5.796   8.750  1.00  0.00      PROA H
ATOM   3723  CD2 TYR   258      -3.740   4.521   8.521  1.00  0.00      PROA C
ATOM   3724  HD2 TYR   258      -4.208   5.175   7.785  1.00  0.00      PROA H
ATOM   3725  C   TYR   258      -6.768   5.030   9.285  1.00  0.00      PROA C
ATOM   3726  O   TYR   258      -6.558   5.511  10.393  1.00  0.00      PROA O
ATOM   3727  N   GLN   259      -6.893   5.801   8.194  1.00  0.00      PROA N
ATOM   3728  H   GLN   259      -7.088   5.380   7.297  1.00  0.00      PROA H
ATOM   3729  CA  GLN   259      -6.757   7.239   8.248  1.00  0.00      PROA C
ATOM   3730  HA  GLN   259      -5.802   7.497   8.705  1.00  0.00      PROA H
ATOM   3731  CB  GLN   259      -6.813   7.822   6.821  1.00  0.00      PROA C
ATOM   3732  HB2 GLN   259      -7.713   7.468   6.318  1.00  0.00      PROA H
ATOM   3733  HB3 GLN   259      -6.831   8.911   6.874  1.00  0.00      PROA H
ATOM   3734  CG  GLN   259      -5.607   7.423   5.945  1.00  0.00      PROA C
ATOM   3735  HG2 GLN   259      -5.423   6.354   6.044  1.00  0.00      PROA H
ATOM   3736  HG3 GLN   259      -5.821   7.659   4.902  1.00  0.00      PROA H
ATOM   3737  CD  GLN   259      -4.338   8.169   6.355  1.00  0.00      PROA C
ATOM   3738  OE1 GLN   259      -4.304   8.977   7.278  1.00  0.00      PROA O
ATOM   3739  NE2 GLN   259      -3.230   7.905   5.631  1.00  0.00      PROA N
ATOM   3740 HE21 GLN   259      -2.361   8.368   5.856  1.00  0.00      PROA H
ATOM   3741 HE22 GLN   259      -3.274   7.245   4.868  1.00  0.00      PROA H
ATOM   3742  C   GLN   259      -7.807   7.913   9.094  1.00  0.00      PROA C
ATOM   3743  O   GLN   259      -7.509   8.761   9.937  1.00  0.00      PROA O
ATOM   3744  N   VAL   260      -9.081   7.502   8.910  1.00  0.00      PROA N
ATOM   3745  H   VAL   260      -9.288   6.789   8.225  1.00  0.00      PROA H
ATOM   3746  CA  VAL   260     -10.198   8.037   9.658  1.00  0.00      PROA C
ATOM   3747  HA  VAL   260     -10.270   9.111   9.486  1.00  0.00      PROA H
ATOM   3748  CB  VAL   260     -11.504   7.373   9.213  1.00  0.00      PROA C
ATOM   3749  HB  VAL   260     -11.379   6.290   9.211  1.00  0.00      PROA H
ATOM   3750  CG1 VAL   260     -12.669   7.709  10.132  1.00  0.00      PROA C
ATOM   3751 HG11 VAL   260     -12.826   8.787  10.140  1.00  0.00      PROA H
ATOM   3752 HG12 VAL   260     -13.570   7.213   9.773  1.00  0.00      PROA H
ATOM   3753 HG13 VAL   260     -12.445   7.367  11.143  1.00  0.00      PROA H
ATOM   3754  CG2 VAL   260     -11.847   7.801   7.779  1.00  0.00      PROA C
ATOM   3755 HG21 VAL   260     -11.044   7.500   7.107  1.00  0.00      PROA H
ATOM   3756 HG22 VAL   260     -12.778   7.325   7.470  1.00  0.00      PROA H
ATOM   3757 HG23 VAL   260     -11.964   8.884   7.741  1.00  0.00      PROA H
ATOM   3758  C   VAL   260     -10.031   7.846  11.142  1.00  0.00      PROA C
ATOM   3759  O   VAL   260     -10.005   8.800  11.916  1.00  0.00      PROA O
ATOM   3760  N   THR   261      -9.808   6.592  11.564  1.00  0.00      PROA N
ATOM   3761  H   THR   261      -9.784   5.832  10.900  1.00  0.00      PROA H
ATOM   3762  CA  THR   261      -9.592   6.243  12.957  1.00  0.00      PROA C
ATOM   3763  HA  THR   261     -10.437   6.588  13.553  1.00  0.00      PROA H
ATOM   3764  CB  THR   261      -9.450   4.750  13.191  1.00  0.00      PROA C
ATOM   3765  HB  THR   261      -9.236   4.566  14.244  1.00  0.00      PROA H
ATOM   3766  CG2 THR   261     -10.754   4.042  12.805  1.00  0.00      PROA C
ATOM   3767 HG21 THR   261     -10.969   4.225  11.752  1.00  0.00      PROA H
ATOM   3768 HG22 THR   261     -10.651   2.970  12.974  1.00  0.00      PROA H
ATOM   3769 HG23 THR   261     -11.572   4.428  13.414  1.00  0.00      PROA H
ATOM   3770  OG1 THR   261      -8.422   4.191  12.389  1.00  0.00      PROA O
ATOM   3771  HG1 THR   261      -8.358   3.249  12.560  1.00  0.00      PROA H
ATOM   3772  C   THR   261      -8.385   6.937  13.523  1.00  0.00      PROA C
ATOM   3773  O   THR   261      -8.424   7.399  14.651  1.00  0.00      PROA O
ATOM   3774  N   GLY   262      -7.303   7.074  12.731  1.00  0.00      PROA N
ATOM   3775  H   GLY   262      -7.324   6.728  11.782  1.00  0.00      PROA H
ATOM   3776  CA  GLY   262      -6.072   7.708  13.170  1.00  0.00      PROA C
ATOM   3777  HA2 GLY   262      -5.711   7.215  14.073  1.00  0.00      PROA H
ATOM   3778  HA3 GLY   262      -5.320   7.625  12.385  1.00  0.00      PROA H
ATOM   3779  C   GLY   262      -6.228   9.162  13.487  1.00  0.00      PROA C
ATOM   3780  O   GLY   262      -5.897   9.633  14.576  1.00  0.00      PROA O
ATOM   3781  N   ILE   263      -6.797   9.933  12.543  1.00  0.00      PROA N
ATOM   3782  H   ILE   263      -7.059   9.532  11.654  1.00  0.00      PROA H
ATOM   3783  CA  ILE   263      -7.053  11.339  12.751  1.00  0.00      PROA C
ATOM   3784  HA  ILE   263      -6.144  11.828  13.099  1.00  0.00      PROA H
ATOM   3785  CB  ILE   263      -7.497  11.998  11.471  1.00  0.00      PROA C
ATOM   3786  HB  ILE   263      -8.309  11.422  11.027  1.00  0.00      PROA H
ATOM   3787  CG2 ILE   263      -7.993  13.434  11.747  1.00  0.00      PROA C
ATOM   3788 HG21 ILE   263      -7.186  14.020  12.186  1.00  0.00      PROA H
ATOM   3789 HG22 ILE   263      -8.310  13.896  10.812  1.00  0.00      PROA H
ATOM   3790 HG23 ILE   263      -8.835  13.401  12.439  1.00  0.00      PROA H
ATOM   3791  CG1 ILE   263      -6.459  12.164  10.410  1.00  0.00      PROA C
ATOM   3792 HG12 ILE   263      -5.943  11.217  10.255  1.00  0.00      PROA H
ATOM   3793 HG13 ILE   263      -6.936  12.474   9.480  1.00  0.00      PROA H
ATOM   3794  CD1 ILE   263      -5.466  13.219  10.850  1.00  0.00      PROA C
ATOM   3795 HD11 ILE   263      -4.992  12.908  11.780  1.00  0.00      PROA H
ATOM   3796 HD12 ILE   263      -4.705  13.346  10.080  1.00  0.00      PROA H
ATOM   3797 HD13 ILE   263      -5.985  14.165  11.005  1.00  0.00      PROA H
ATOM   3798  C   ILE   263      -8.002  11.507  13.918  1.00  0.00      PROA C
ATOM   3799  O   ILE   263      -7.794  12.324  14.804  1.00  0.00      PROA O
ATOM   3800  N   MET   264      -9.028  10.648  13.995  1.00  0.00      PROA N
ATOM   3801  H   MET   264      -9.209  10.007  13.236  1.00  0.00      PROA H
ATOM   3802  CA  MET   264      -9.967  10.507  15.082  1.00  0.00      PROA C
ATOM   3803  HA  MET   264     -10.263  11.494  15.438  1.00  0.00      PROA H
ATOM   3804  CB  MET   264     -11.248   9.757  14.689  1.00  0.00      PROA C
ATOM   3805  HB2 MET   264     -10.988   8.771  14.303  1.00  0.00      PROA H
ATOM   3806  HB3 MET   264     -11.888   9.647  15.564  1.00  0.00      PROA H
ATOM   3807  CG  MET   264     -12.240  10.249  13.638  1.00  0.00      PROA C
ATOM   3808  HG2 MET   264     -12.748  11.141  14.006  1.00  0.00      PROA H
ATOM   3809  HG3 MET   264     -11.707  10.489  12.718  1.00  0.00      PROA H
ATOM   3810  SD  MET   264     -13.362   8.916  13.405  1.00  0.00      PROA S
ATOM   3811  CE  MET   264     -14.293   9.128  14.951  1.00  0.00      PROA C
ATOM   3812  HE1 MET   264     -14.747  10.119  14.970  1.00  0.00      PROA H
ATOM   3813  HE2 MET   264     -15.074   8.370  15.012  1.00  0.00      PROA H
ATOM   3814  HE3 MET   264     -13.618   9.022  15.800  1.00  0.00      PROA H
ATOM   3815  C   MET   264      -9.413  10.494  16.412  1.00  0.00      PROA C
ATOM   3816  O   MET   264      -9.536  11.337  17.309  1.00  0.00      PROA O
ATOM   3817  N   MET   265      -8.584   9.554  16.474  1.00  0.00      PROA N
ATOM   3818  H   MET   265      -8.391   8.995  15.655  1.00  0.00      PROA H
ATOM   3819  CA  MET   265      -7.930   9.284  17.683  1.00  0.00      PROA C
ATOM   3820  HA  MET   265      -8.668   9.159  18.476  1.00  0.00      PROA H
ATOM   3821  CB  MET   265      -7.163   8.016  17.431  1.00  0.00      PROA C
ATOM   3822  HB2 MET   265      -7.698   7.405  16.704  1.00  0.00      PROA H
ATOM   3823  HB3 MET   265      -6.174   8.260  17.043  1.00  0.00      PROA H
ATOM   3824  CG  MET   265      -6.981   7.193  18.692  1.00  0.00      PROA C
ATOM   3825  HG2 MET   265      -6.437   7.778  19.433  1.00  0.00      PROA H
ATOM   3826  HG3 MET   265      -7.958   6.919  19.091  1.00  0.00      PROA H
ATOM   3827  SD  MET   265      -6.053   5.662  18.411  1.00  0.00      PROA S
ATOM   3828  CE  MET   265      -6.974   5.030  16.978  1.00  0.00      PROA C
ATOM   3829  HE1 MET   265      -6.914   5.749  16.161  1.00  0.00      PROA H
ATOM   3830  HE2 MET   265      -6.543   4.081  16.658  1.00  0.00      PROA H
ATOM   3831  HE3 MET   265      -8.018   4.880  17.254  1.00  0.00      PROA H
ATOM   3832  C   MET   265      -6.997  10.400  18.095  1.00  0.00      PROA C
ATOM   3833  O   MET   265      -6.883  10.738  19.272  1.00  0.00      PROA O
ATOM   3834  N   SER   266      -6.344  11.049  17.113  1.00  0.00      PROA N
ATOM   3835  H   SER   266      -6.492  10.787  16.149  1.00  0.00      PROA H
ATOM   3836  CA  SER   266      -5.423  12.127  17.398  1.00  0.00      PROA C
ATOM   3837  HA  SER   266      -4.733  11.818  18.183  1.00  0.00      PROA H
ATOM   3838  CB  SER   266      -4.600  12.518  16.156  1.00  0.00      PROA C
ATOM   3839  HB2 SER   266      -3.830  13.235  16.441  1.00  0.00      PROA H
ATOM   3840  HB3 SER   266      -4.130  11.629  15.736  1.00  0.00      PROA H
ATOM   3841  OG  SER   266      -5.380  13.114  15.129  1.00  0.00      PROA O
ATOM   3842  HG  SER   266      -4.815  13.335  14.385  1.00  0.00      PROA H
ATOM   3843  C   SER   266      -6.112  13.350  17.951  1.00  0.00      PROA C
ATOM   3844  O   SER   266      -5.575  14.074  18.793  1.00  0.00      PROA O
ATOM   3845  N   PHE   267      -7.370  13.568  17.556  1.00  0.00      PROA N
ATOM   3846  H   PHE   267      -7.807  12.945  16.892  1.00  0.00      PROA H
ATOM   3847  CA  PHE   267      -8.094  14.680  18.071  1.00  0.00      PROA C
ATOM   3848  HA  PHE   267      -7.395  15.452  18.391  1.00  0.00      PROA H
ATOM   3849  CB  PHE   267      -9.042  15.302  17.031  1.00  0.00      PROA C
ATOM   3850  HB2 PHE   267      -9.526  14.510  16.460  1.00  0.00      PROA H
ATOM   3851  HB3 PHE   267      -9.800  15.897  17.540  1.00  0.00      PROA H
ATOM   3852  CG  PHE   267      -8.325  16.186  16.078  1.00  0.00      PROA C
ATOM   3853  CD1 PHE   267      -8.243  17.567  16.321  1.00  0.00      PROA C
ATOM   3854  HD1 PHE   267      -8.688  17.989  17.223  1.00  0.00      PROA H
ATOM   3855  CE1 PHE   267      -7.593  18.406  15.411  1.00  0.00      PROA C
ATOM   3856  HE1 PHE   267      -7.537  19.478  15.601  1.00  0.00      PROA H
ATOM   3857  CZ  PHE   267      -7.013  17.865  14.255  1.00  0.00      PROA C
ATOM   3858  HZ  PHE   267      -6.486  18.513  13.555  1.00  0.00      PROA H
ATOM   3859  CE2 PHE   267      -7.110  16.494  14.000  1.00  0.00      PROA C
ATOM   3860  HE2 PHE   267      -6.670  16.076  13.095  1.00  0.00      PROA H
ATOM   3861  CD2 PHE   267      -7.771  15.669  14.908  1.00  0.00      PROA C
ATOM   3862  HD2 PHE   267      -7.852  14.603  14.692  1.00  0.00      PROA H
ATOM   3863  C   PHE   267      -8.856  14.326  19.292  1.00  0.00      PROA C
ATOM   3864  O   PHE   267      -9.490  15.217  19.781  1.00  0.00      PROA O
ATOM   3865  N   LEU   268      -8.783  13.126  19.873  1.00  0.00      PROA N
ATOM   3866  H   LEU   268      -8.196  12.407  19.475  1.00  0.00      PROA H
ATOM   3867  CA  LEU   268      -9.508  12.767  21.073  1.00  0.00      PROA C
ATOM   3868  HA  LEU   268     -10.284  13.509  21.264  1.00  0.00      PROA H
ATOM   3869  CB  LEU   268     -10.163  11.383  20.903  1.00  0.00      PROA C
ATOM   3870  HB2 LEU   268      -9.447  10.694  20.454  1.00  0.00      PROA H
ATOM   3871  HB3 LEU   268     -10.469  11.003  21.877  1.00  0.00      PROA H
ATOM   3872  CG  LEU   268     -11.409  11.329  20.019  1.00  0.00      PROA C
ATOM   3873  HG  LEU   268     -11.277  11.990  19.162  1.00  0.00      PROA H
ATOM   3874  CD1 LEU   268     -11.626   9.884  19.527  1.00  0.00      PROA C
ATOM   3875 HD11 LEU   268     -11.758   9.223  20.384  1.00  0.00      PROA H
ATOM   3876 HD12 LEU   268     -12.514   9.843  18.897  1.00  0.00      PROA H
ATOM   3877 HD13 LEU   268     -10.758   9.561  18.952  1.00  0.00      PROA H
ATOM   3878  CD2 LEU   268     -12.602  11.872  20.826  1.00  0.00      PROA C
ATOM   3879 HD21 LEU   268     -12.401  12.901  21.124  1.00  0.00      PROA H
ATOM   3880 HD22 LEU   268     -13.501  11.841  20.210  1.00  0.00      PROA H
ATOM   3881 HD23 LEU   268     -12.749  11.259  21.714  1.00  0.00      PROA H
ATOM   3882  C   LEU   268      -8.604  12.715  22.289  1.00  0.00      PROA C
ATOM   3883  O   LEU   268      -7.393  12.476  22.221  1.00  0.00      PROA O
ATOM   3884  N   GLU   269      -9.194  12.954  23.475  1.00  0.00      PROA N
ATOM   3885  H   GLU   269     -10.148  13.283  23.507  1.00  0.00      PROA H
ATOM   3886  CA  GLU   269      -8.505  12.755  24.726  1.00  0.00      PROA C
ATOM   3887  HA  GLU   269      -7.523  13.225  24.680  1.00  0.00      PROA H
ATOM   3888  CB  GLU   269      -9.275  13.366  25.919  1.00  0.00      PROA C
ATOM   3889  HB2 GLU   269     -10.251  12.889  26.005  1.00  0.00      PROA H
ATOM   3890  HB3 GLU   269      -8.710  13.206  26.837  1.00  0.00      PROA H
ATOM   3891  CG  GLU   269      -9.507  14.887  25.771  1.00  0.00      PROA C
ATOM   3892  HG2 GLU   269      -9.956  15.094  24.799  1.00  0.00      PROA H
ATOM   3893  HG3 GLU   269     -10.176  15.231  26.560  1.00  0.00      PROA H
ATOM   3894  CD  GLU   269      -8.221  15.704  25.869  1.00  0.00      PROA C
ATOM   3895  OE1 GLU   269      -7.188  15.171  26.345  1.00  0.00      PROA O
ATOM   3896  OE2 GLU   269      -8.247  16.887  25.464  1.00  0.00      PROA O
ATOM   3897  C   GLU   269      -8.269  11.279  24.997  1.00  0.00      PROA C
ATOM   3898  O   GLU   269      -9.190  10.479  24.796  1.00  0.00      PROA O
ATOM   3899  N   PRO   270      -7.106  10.874  25.496  1.00  0.00      PROA N
ATOM   3900  CD  PRO   270      -5.989  11.771  25.808  1.00  0.00      PROA C
ATOM   3901  HD2 PRO   270      -6.368  12.665  26.304  1.00  0.00      PROA H
ATOM   3902  HD3 PRO   270      -5.483  12.056  24.885  1.00  0.00      PROA H
ATOM   3903  CG  PRO   270      -5.098  10.944  26.716  1.00  0.00      PROA C
ATOM   3904  HG2 PRO   270      -5.402  11.087  27.753  1.00  0.00      PROA H
ATOM   3905  HG3 PRO   270      -4.062  11.259  26.594  1.00  0.00      PROA H
ATOM   3906  CB  PRO   270      -5.322   9.507  26.232  1.00  0.00      PROA C
ATOM   3907  HB2 PRO   270      -5.164   8.816  27.059  1.00  0.00      PROA H
ATOM   3908  HB3 PRO   270      -4.620   9.280  25.430  1.00  0.00      PROA H
ATOM   3909  CA  PRO   270      -6.775   9.469  25.737  1.00  0.00      PROA C
ATOM   3910  HA  PRO   270      -6.700   8.944  24.785  1.00  0.00      PROA H
ATOM   3911  C   PRO   270      -7.668   8.802  26.760  1.00  0.00      PROA C
ATOM   3912  O   PRO   270      -7.673   7.578  26.869  1.00  0.00      PROA O
ATOM   3913  N   SER   271      -8.405   9.588  27.558  1.00  0.00      PROA N
ATOM   3914  H   SER   271      -8.375  10.591  27.446  1.00  0.00      PROA H
ATOM   3915  CA  SER   271      -9.258   9.054  28.592  1.00  0.00      PROA C
ATOM   3916  HA  SER   271      -8.922   8.052  28.860  1.00  0.00      PROA H
ATOM   3917  CB  SER   271      -9.194   9.967  29.838  1.00  0.00      PROA C
ATOM   3918  HB2 SER   271      -9.854   9.574  30.611  1.00  0.00      PROA H
ATOM   3919  HB3 SER   271      -8.172   9.998  30.215  1.00  0.00      PROA H
ATOM   3920  OG  SER   271      -9.605  11.296  29.516  1.00  0.00      PROA O
ATOM   3921  HG  SER   271      -9.558  11.845  30.302  1.00  0.00      PROA H
ATOM   3922  C   SER   271     -10.690   8.944  28.139  1.00  0.00      PROA C
ATOM   3923  O   SER   271     -11.564   8.543  28.898  1.00  0.00      PROA O
ATOM   3924  N   SER   272     -10.987   9.319  26.888  1.00  0.00      PROA N
ATOM   3925  H   SER   272     -10.261   9.672  26.281  1.00  0.00      PROA H
ATOM   3926  CA  SER   272     -12.330   9.232  26.371  1.00  0.00      PROA C
ATOM   3927  HA  SER   272     -13.041   9.442  27.169  1.00  0.00      PROA H
ATOM   3928  CB  SER   272     -12.569  10.245  25.227  1.00  0.00      PROA C
ATOM   3929  HB2 SER   272     -13.625  10.244  24.954  1.00  0.00      PROA H
ATOM   3930  HB3 SER   272     -12.281  11.243  25.558  1.00  0.00      PROA H
ATOM   3931  OG  SER   272     -11.823   9.948  24.058  1.00  0.00      PROA O
ATOM   3932  HG  SER   272     -12.009  10.606  23.384  1.00  0.00      PROA H
ATOM   3933  C   SER   272     -12.681   7.814  25.916  1.00  0.00      PROA C
ATOM   3934  O   SER   272     -11.825   7.111  25.380  1.00  0.00      PROA O
ATOM   3935  N   PRO   273     -13.933   7.381  26.057  1.00  0.00      PROA N
ATOM   3936  CD  PRO   273     -14.964   8.125  26.779  1.00  0.00      PROA C
ATOM   3937  HD2 PRO   273     -15.387   8.887  26.126  1.00  0.00      PROA H
ATOM   3938  HD3 PRO   273     -14.523   8.601  27.655  1.00  0.00      PROA H
ATOM   3939  CG  PRO   273     -16.003   7.092  27.176  1.00  0.00      PROA C
ATOM   3940  HG2 PRO   273     -16.987   7.558  27.205  1.00  0.00      PROA H
ATOM   3941  HG3 PRO   273     -15.761   6.692  28.161  1.00  0.00      PROA H
ATOM   3942  CB  PRO   273     -15.874   6.045  26.077  1.00  0.00      PROA C
ATOM   3943  HB2 PRO   273     -16.490   6.334  25.225  1.00  0.00      PROA H
ATOM   3944  HB3 PRO   273     -16.207   5.078  26.454  1.00  0.00      PROA H
ATOM   3945  CA  PRO   273     -14.379   6.029  25.715  1.00  0.00      PROA C
ATOM   3946  HA  PRO   273     -13.954   5.316  26.422  1.00  0.00      PROA H
ATOM   3947  C   PRO   273     -14.213   5.712  24.252  1.00  0.00      PROA C
ATOM   3948  O   PRO   273     -13.826   4.602  23.896  1.00  0.00      PROA O
ATOM   3949  N   THR   274     -14.494   6.687  23.371  1.00  0.00      PROA N
ATOM   3950  H   THR   274     -14.857   7.572  23.696  1.00  0.00      PROA H
ATOM   3951  CA  THR   274     -14.306   6.551  21.939  1.00  0.00      PROA C
ATOM   3952  HA  THR   274     -14.820   5.655  21.589  1.00  0.00      PROA H
ATOM   3953  CB  THR   274     -14.852   7.734  21.162  1.00  0.00      PROA C
ATOM   3954  HB  THR   274     -14.212   8.602  21.324  1.00  0.00      PROA H
ATOM   3955  CG2 THR   274     -14.903   7.444  19.658  1.00  0.00      PROA C
ATOM   3956 HG21 THR   274     -15.548   6.585  19.475  1.00  0.00      PROA H
ATOM   3957 HG22 THR   274     -15.299   8.314  19.134  1.00  0.00      PROA H
ATOM   3958 HG23 THR   274     -13.898   7.228  19.295  1.00  0.00      PROA H
ATOM   3959  OG1 THR   274     -16.186   7.992  21.579  1.00  0.00      PROA O
ATOM   3960  HG1 THR   274     -16.535   8.740  21.089  1.00  0.00      PROA H
ATOM   3961  C   THR   274     -12.870   6.314  21.568  1.00  0.00      PROA C
ATOM   3962  O   THR   274     -12.541   5.483  20.729  1.00  0.00      PROA O
ATOM   3963  N   PHE   275     -11.962   7.027  22.243  1.00  0.00      PROA N
ATOM   3964  H   PHE   275     -12.261   7.729  22.904  1.00  0.00      PROA H
ATOM   3965  CA  PHE   275     -10.536   6.840  22.072  1.00  0.00      PROA C
ATOM   3966  HA  PHE   275     -10.271   6.995  21.026  1.00  0.00      PROA H
ATOM   3967  CB  PHE   275      -9.769   7.855  22.951  1.00  0.00      PROA C
ATOM   3968  HB2 PHE   275     -10.102   8.866  22.715  1.00  0.00      PROA H
ATOM   3969  HB3 PHE   275      -9.963   7.645  24.003  1.00  0.00      PROA H
ATOM   3970  CG  PHE   275      -8.283   7.808  22.747  1.00  0.00      PROA C
ATOM   3971  CD1 PHE   275      -7.667   8.724  21.891  1.00  0.00      PROA C
ATOM   3972  HD1 PHE   275      -8.270   9.447  21.341  1.00  0.00      PROA H
ATOM   3973  CE1 PHE   275      -6.283   8.733  21.722  1.00  0.00      PROA C
ATOM   3974  HE1 PHE   275      -5.819   9.469  21.065  1.00  0.00      PROA H
ATOM   3975  CZ  PHE   275      -5.497   7.797  22.395  1.00  0.00      PROA C
ATOM   3976  HZ  PHE   275      -4.418   7.780  22.243  1.00  0.00      PROA H
ATOM   3977  CE2 PHE   275      -6.095   6.879  23.268  1.00  0.00      PROA C
ATOM   3978  HE2 PHE   275      -5.480   6.156  23.804  1.00  0.00      PROA H
ATOM   3979  CD2 PHE   275      -7.483   6.893  23.449  1.00  0.00      PROA C
ATOM   3980  HD2 PHE   275      -7.941   6.187  24.141  1.00  0.00      PROA H
ATOM   3981  C   PHE   275     -10.088   5.436  22.427  1.00  0.00      PROA C
ATOM   3982  O   PHE   275      -9.329   4.794  21.704  1.00  0.00      PROA O
ATOM   3983  N   LEU   276     -10.580   4.909  23.558  1.00  0.00      PROA N
ATOM   3984  H   LEU   276     -11.197   5.455  24.143  1.00  0.00      PROA H
ATOM   3985  CA  LEU   276     -10.270   3.575  23.996  1.00  0.00      PROA C
ATOM   3986  HA  LEU   276      -9.188   3.448  24.036  1.00  0.00      PROA H
ATOM   3987  CB  LEU   276     -10.848   3.302  25.392  1.00  0.00      PROA C
ATOM   3988  HB2 LEU   276     -11.929   3.444  25.373  1.00  0.00      PROA H
ATOM   3989  HB3 LEU   276     -10.623   2.276  25.685  1.00  0.00      PROA H
ATOM   3990  CG  LEU   276     -10.279   4.226  26.471  1.00  0.00      PROA C
ATOM   3991  HG  LEU   276     -10.371   5.263  26.147  1.00  0.00      PROA H
ATOM   3992  CD1 LEU   276     -11.040   4.042  27.771  1.00  0.00      PROA C
ATOM   3993 HD11 LEU   276     -10.950   3.008  28.103  1.00  0.00      PROA H
ATOM   3994 HD12 LEU   276     -10.627   4.705  28.531  1.00  0.00      PROA H
ATOM   3995 HD13 LEU   276     -12.092   4.282  27.614  1.00  0.00      PROA H
ATOM   3996  CD2 LEU   276      -8.799   3.961  26.690  1.00  0.00      PROA C
ATOM   3997 HD21 LEU   276      -8.256   4.134  25.761  1.00  0.00      PROA H
ATOM   3998 HD22 LEU   276      -8.420   4.632  27.462  1.00  0.00      PROA H
ATOM   3999 HD23 LEU   276      -8.657   2.928  27.006  1.00  0.00      PROA H
ATOM   4000  C   LEU   276     -10.777   2.537  23.055  1.00  0.00      PROA C
ATOM   4001  O   LEU   276     -10.104   1.566  22.742  1.00  0.00      PROA O
ATOM   4002  N   LEU   277     -11.995   2.703  22.555  1.00  0.00      PROA N
ATOM   4003  H   LEU   277     -12.571   3.470  22.874  1.00  0.00      PROA H
ATOM   4004  CA  LEU   277     -12.506   1.795  21.557  1.00  0.00      PROA C
ATOM   4005  HA  LEU   277     -12.449   0.773  21.931  1.00  0.00      PROA H
ATOM   4006  CB  LEU   277     -13.922   2.168  21.287  1.00  0.00      PROA C
ATOM   4007  HB2 LEU   277     -14.523   1.984  22.177  1.00  0.00      PROA H
ATOM   4008  HB3 LEU   277     -13.976   3.224  21.024  1.00  0.00      PROA H
ATOM   4009  CG  LEU   277     -14.690   1.411  20.108  1.00  0.00      PROA C
ATOM   4010  HG  LEU   277     -14.158   1.563  19.169  1.00  0.00      PROA H
ATOM   4011  CD1 LEU   277     -14.784  -0.037  20.354  1.00  0.00      PROA C
ATOM   4012 HD11 LEU   277     -15.325  -0.215  21.283  1.00  0.00      PROA H
ATOM   4013 HD12 LEU   277     -15.313  -0.513  19.528  1.00  0.00      PROA H
ATOM   4014 HD13 LEU   277     -13.781  -0.458  20.432  1.00  0.00      PROA H
ATOM   4015  CD2 LEU   277     -16.209   1.438  19.919  1.00  0.00      PROA C
ATOM   4016 HD21 LEU   277     -16.539   2.467  19.774  1.00  0.00      PROA H
ATOM   4017 HD22 LEU   277     -16.477   0.845  19.045  1.00  0.00      PROA H
ATOM   4018 HD23 LEU   277     -16.693   1.023  20.802  1.00  0.00      PROA H
ATOM   4019  C   LEU   277     -11.726   1.801  20.259  1.00  0.00      PROA C
ATOM   4020  O   LEU   277     -11.333   0.750  19.789  1.00  0.00      PROA O
ATOM   4021  N   LEU   278     -11.382   2.979  19.706  1.00  0.00      PROA N
ATOM   4022  H   LEU   278     -11.708   3.843  20.115  1.00  0.00      PROA H
ATOM   4023  CA  LEU   278     -10.550   3.070  18.531  1.00  0.00      PROA C
ATOM   4024  HA  LEU   278     -11.020   2.530  17.709  1.00  0.00      PROA H
ATOM   4025  CB  LEU   278     -10.352   4.538  18.108  1.00  0.00      PROA C
ATOM   4026  HB2 LEU   278     -10.048   5.128  18.972  1.00  0.00      PROA H
ATOM   4027  HB3 LEU   278      -9.581   4.595  17.340  1.00  0.00      PROA H
ATOM   4028  CG  LEU   278     -11.573   5.258  17.524  1.00  0.00      PROA C
ATOM   4029  HG  LEU   278     -12.367   5.289  18.269  1.00  0.00      PROA H
ATOM   4030  CD1 LEU   278     -11.230   6.685  17.119  1.00  0.00      PROA C
ATOM   4031 HD11 LEU   278     -10.442   6.670  16.366  1.00  0.00      PROA H
ATOM   4032 HD12 LEU   278     -12.116   7.169  16.708  1.00  0.00      PROA H
ATOM   4033 HD13 LEU   278     -10.886   7.238  17.993  1.00  0.00      PROA H
ATOM   4034  CD2 LEU   278     -12.035   4.548  16.265  1.00  0.00      PROA C
ATOM   4035 HD21 LEU   278     -12.305   3.520  16.505  1.00  0.00      PROA H
ATOM   4036 HD22 LEU   278     -12.903   5.065  15.855  1.00  0.00      PROA H
ATOM   4037 HD23 LEU   278     -11.231   4.550  15.530  1.00  0.00      PROA H
ATOM   4038  C   LEU   278      -9.181   2.461  18.750  1.00  0.00      PROA C
ATOM   4039  O   LEU   278      -8.617   1.804  17.880  1.00  0.00      PROA O
ATOM   4040  N   LYS   279      -8.616   2.637  19.957  1.00  0.00      PROA N
ATOM   4041  H   LYS   279      -9.052   3.245  20.635  1.00  0.00      PROA H
ATOM   4042  CA  LYS   279      -7.388   1.991  20.358  1.00  0.00      PROA C
ATOM   4043  HA  LYS   279      -6.583   2.292  19.687  1.00  0.00      PROA H
ATOM   4044  CB  LYS   279      -7.019   2.393  21.796  1.00  0.00      PROA C
ATOM   4045  HB2 LYS   279      -6.927   3.477  21.859  1.00  0.00      PROA H
ATOM   4046  HB3 LYS   279      -7.797   2.054  22.479  1.00  0.00      PROA H
ATOM   4047  CG  LYS   279      -5.697   1.800  22.292  1.00  0.00      PROA C
ATOM   4048  HG2 LYS   279      -5.656   0.740  22.042  1.00  0.00      PROA H
ATOM   4049  HG3 LYS   279      -4.864   2.317  21.814  1.00  0.00      PROA H
ATOM   4050  CD  LYS   279      -5.548   1.946  23.812  1.00  0.00      PROA C
ATOM   4051  HD2 LYS   279      -4.549   1.630  24.112  1.00  0.00      PROA H
ATOM   4052  HD3 LYS   279      -5.700   2.987  24.094  1.00  0.00      PROA H
ATOM   4053  CE  LYS   279      -6.563   1.095  24.570  1.00  0.00      PROA C
ATOM   4054  HE2 LYS   279      -7.572   1.399  24.292  1.00  0.00      PROA H
ATOM   4055  HE3 LYS   279      -6.418   0.045  24.317  1.00  0.00      PROA H
ATOM   4056  NZ  LYS   279      -6.403   1.259  26.026  1.00  0.00      PROA N
ATOM   4057  HZ1 LYS   279      -6.542   2.228  26.273  1.00  0.00      PROA H
ATOM   4058  HZ2 LYS   279      -7.084   0.687  26.506  1.00  0.00      PROA H
ATOM   4059  HZ3 LYS   279      -5.473   0.973  26.297  1.00  0.00      PROA H
ATOM   4060  C   LYS   279      -7.514   0.481  20.288  1.00  0.00      PROA C
ATOM   4061  O   LYS   279      -6.619  -0.211  19.807  1.00  0.00      PROA O
ATOM   4062  N   LYS   280      -8.664  -0.056  20.713  1.00  0.00      PROA N
ATOM   4063  H   LYS   280      -9.371   0.531  21.130  1.00  0.00      PROA H
ATOM   4064  CA  LYS   280      -8.937  -1.466  20.597  1.00  0.00      PROA C
ATOM   4065  HA  LYS   280      -8.085  -2.034  20.970  1.00  0.00      PROA H
ATOM   4066  CB  LYS   280     -10.194  -1.836  21.423  1.00  0.00      PROA C
ATOM   4067  HB2 LYS   280     -11.034  -1.219  21.105  1.00  0.00      PROA H
ATOM   4068  HB3 LYS   280     -10.437  -2.887  21.266  1.00  0.00      PROA H
ATOM   4069  CG  LYS   280     -10.008  -1.624  22.929  1.00  0.00      PROA C
ATOM   4070  HG2 LYS   280      -9.165  -2.220  23.279  1.00  0.00      PROA H
ATOM   4071  HG3 LYS   280      -9.814  -0.570  23.127  1.00  0.00      PROA H
ATOM   4072  CD  LYS   280     -11.227  -2.026  23.776  1.00  0.00      PROA C
ATOM   4073  HD2 LYS   280     -12.092  -1.437  23.471  1.00  0.00      PROA H
ATOM   4074  HD3 LYS   280     -11.439  -3.085  23.629  1.00  0.00      PROA H
ATOM   4075  CE  LYS   280     -11.032  -1.804  25.283  1.00  0.00      PROA C
ATOM   4076  HE2 LYS   280     -10.184  -2.393  25.631  1.00  0.00      PROA H
ATOM   4077  HE3 LYS   280     -10.844  -0.747  25.474  1.00  0.00      PROA H
ATOM   4078  NZ  LYS   280     -12.229  -2.210  26.055  1.00  0.00      PROA N
ATOM   4079  HZ1 LYS   280     -12.413  -3.191  25.900  1.00  0.00      PROA H
ATOM   4080  HZ2 LYS   280     -12.065  -2.051  27.039  1.00  0.00      PROA H
ATOM   4081  HZ3 LYS   280     -13.025  -1.666  25.754  1.00  0.00      PROA H
ATOM   4082  C   LYS   280      -9.128  -1.906  19.159  1.00  0.00      PROA C
ATOM   4083  O   LYS   280      -8.940  -3.069  18.821  1.00  0.00      PROA O
ATOM   4084  N   LEU   281      -9.474  -0.975  18.256  1.00  0.00      PROA N
ATOM   4085  H   LEU   281      -9.562  -0.008  18.536  1.00  0.00      PROA H
ATOM   4086  CA  LEU   281      -9.731  -1.295  16.872  1.00  0.00      PROA C
ATOM   4087  HA  LEU   281     -10.000  -2.347  16.786  1.00  0.00      PROA H
ATOM   4088  CB  LEU   281     -10.878  -0.439  16.344  1.00  0.00      PROA C
ATOM   4089  HB2 LEU   281     -10.625   0.616  16.450  1.00  0.00      PROA H
ATOM   4090  HB3 LEU   281     -11.048  -0.667  15.292  1.00  0.00      PROA H
ATOM   4091  CG  LEU   281     -12.188  -0.677  17.086  1.00  0.00      PROA C
ATOM   4092  HG  LEU   281     -12.025  -0.560  18.157  1.00  0.00      PROA H
ATOM   4093  CD1 LEU   281     -13.102   0.351  16.548  1.00  0.00      PROA C
ATOM   4094 HD11 LEU   281     -13.212   0.213  15.472  1.00  0.00      PROA H
ATOM   4095 HD12 LEU   281     -14.077   0.257  17.027  1.00  0.00      PROA H
ATOM   4096 HD13 LEU   281     -12.694   1.341  16.748  1.00  0.00      PROA H
ATOM   4097  CD2 LEU   281     -12.759  -2.075  16.911  1.00  0.00      PROA C
ATOM   4098 HD21 LEU   281     -12.043  -2.810  17.282  1.00  0.00      PROA H
ATOM   4099 HD22 LEU   281     -13.690  -2.161  17.471  1.00  0.00      PROA H
ATOM   4100 HD23 LEU   281     -12.953  -2.259  15.854  1.00  0.00      PROA H
ATOM   4101  C   LEU   281      -8.543  -1.054  15.976  1.00  0.00      PROA C
ATOM   4102  O   LEU   281      -8.598  -1.334  14.778  1.00  0.00      PROA O
ATOM   4103  N   ASP   282      -7.419  -0.572  16.532  1.00  0.00      PROA N
ATOM   4104  H   ASP   282      -7.362  -0.454  17.533  1.00  0.00      PROA H
ATOM   4105  CA  ASP   282      -6.238  -0.194  15.775  1.00  0.00      PROA C
ATOM   4106  HA  ASP   282      -6.482   0.634  15.109  1.00  0.00      PROA H
ATOM   4107  CB  ASP   282      -5.131   0.239  16.769  1.00  0.00      PROA C
ATOM   4108  HB2 ASP   282      -5.497   1.059  17.387  1.00  0.00      PROA H
ATOM   4109  HB3 ASP   282      -4.865  -0.605  17.406  1.00  0.00      PROA H
ATOM   4110  CG  ASP   282      -3.870   0.710  16.045  1.00  0.00      PROA C
ATOM   4111  OD1 ASP   282      -2.774   0.272  16.466  1.00  0.00      PROA O
ATOM   4112  OD2 ASP   282      -3.992   1.497  15.073  1.00  0.00      PROA O
ATOM   4113  C   ASP   282      -5.709  -1.323  14.900  1.00  0.00      PROA C
ATOM   4114  O   ASP   282      -5.535  -1.195  13.692  1.00  0.00      PROA O
ATOM   4115  N   SER   283      -5.561  -2.521  15.485  1.00  0.00      PROA N
ATOM   4116  H   SER   283      -5.813  -2.644  16.455  1.00  0.00      PROA H
ATOM   4117  CA  SER   283      -5.046  -3.680  14.783  1.00  0.00      PROA C
ATOM   4118  HA  SER   283      -4.095  -3.428  14.314  1.00  0.00      PROA H
ATOM   4119  CB  SER   283      -4.818  -4.865  15.744  1.00  0.00      PROA C
ATOM   4120  HB2 SER   283      -5.686  -4.979  16.393  1.00  0.00      PROA H
ATOM   4121  HB3 SER   283      -4.674  -5.778  15.167  1.00  0.00      PROA H
ATOM   4122  OG  SER   283      -3.663  -4.633  16.545  1.00  0.00      PROA O
ATOM   4123  HG  SER   283      -3.531  -5.376  17.138  1.00  0.00      PROA H
ATOM   4124  C   SER   283      -5.917  -4.134  13.636  1.00  0.00      PROA C
ATOM   4125  O   SER   283      -5.444  -4.503  12.565  1.00  0.00      PROA O
ATOM   4126  N   LEU   284      -7.242  -4.082  13.829  1.00  0.00      PROA N
ATOM   4127  H   LEU   284      -7.611  -3.827  14.735  1.00  0.00      PROA H
ATOM   4128  CA  LEU   284      -8.173  -4.379  12.781  1.00  0.00      PROA C
ATOM   4129  HA  LEU   284      -7.953  -5.363  12.368  1.00  0.00      PROA H
ATOM   4130  CB  LEU   284      -9.578  -4.367  13.343  1.00  0.00      PROA C
ATOM   4131  HB2 LEU   284      -9.651  -5.090  14.156  1.00  0.00      PROA H
ATOM   4132  HB3 LEU   284      -9.811  -3.372  13.721  1.00  0.00      PROA H
ATOM   4133  CG  LEU   284     -10.614  -4.725  12.312  1.00  0.00      PROA C
ATOM   4134  HG  LEU   284     -10.566  -4.015  11.487  1.00  0.00      PROA H
ATOM   4135  CD1 LEU   284     -10.435  -6.130  11.715  1.00  0.00      PROA C
ATOM   4136 HD11 LEU   284     -10.499  -6.873  12.509  1.00  0.00      PROA H
ATOM   4137 HD12 LEU   284     -11.218  -6.315  10.980  1.00  0.00      PROA H
ATOM   4138 HD13 LEU   284      -9.460  -6.198  11.232  1.00  0.00      PROA H
ATOM   4139  CD2 LEU   284     -11.882  -4.635  13.061  1.00  0.00      PROA C
ATOM   4140 HD21 LEU   284     -12.007  -3.622  13.444  1.00  0.00      PROA H
ATOM   4141 HD22 LEU   284     -12.713  -4.878  12.400  1.00  0.00      PROA H
ATOM   4142 HD23 LEU   284     -11.863  -5.337  13.895  1.00  0.00      PROA H
ATOM   4143  C   LEU   284      -8.107  -3.407  11.623  1.00  0.00      PROA C
ATOM   4144  O   LEU   284      -8.040  -3.774  10.452  1.00  0.00      PROA O
ATOM   4145  N   CYS   285      -8.045  -2.105  11.917  1.00  0.00      PROA N
ATOM   4146  H   CYS   285      -8.122  -1.800  12.877  1.00  0.00      PROA H
ATOM   4147  CA  CYS   285      -7.868  -1.105  10.887  1.00  0.00      PROA C
ATOM   4148  HA  CYS   285      -8.654  -1.210  10.139  1.00  0.00      PROA H
ATOM   4149  CB  CYS   285      -7.938   0.315  11.485  1.00  0.00      PROA C
ATOM   4150  HB2 CYS   285      -7.182   0.419  12.263  1.00  0.00      PROA H
ATOM   4151  HB3 CYS   285      -7.755   1.049  10.701  1.00  0.00      PROA H
ATOM   4152  SG  CYS   285      -9.565   0.666  12.223  1.00  0.00      PROA S
ATOM   4153  HG  CYS   285      -9.276   1.903  12.615  1.00  0.00      PROA H
ATOM   4154  C   CYS   285      -6.563  -1.267  10.127  1.00  0.00      PROA C
ATOM   4155  O   CYS   285      -6.509  -1.123   8.907  1.00  0.00      PROA O
ATOM   4156  N   VAL   286      -5.470  -1.592  10.844  1.00  0.00      PROA N
ATOM   4157  H   VAL   286      -5.531  -1.670  11.849  1.00  0.00      PROA H
ATOM   4158  CA  VAL   286      -4.173  -1.845  10.251  1.00  0.00      PROA C
ATOM   4159  HA  VAL   286      -3.904  -1.017   9.596  1.00  0.00      PROA H
ATOM   4160  CB  VAL   286      -3.082  -1.992  11.305  1.00  0.00      PROA C
ATOM   4161  HB  VAL   286      -3.385  -2.737  12.041  1.00  0.00      PROA H
ATOM   4162  CG1 VAL   286      -1.756  -2.440  10.667  1.00  0.00      PROA C
ATOM   4163 HG11 VAL   286      -1.436  -1.699   9.934  1.00  0.00      PROA H
ATOM   4164 HG12 VAL   286      -0.995  -2.536  11.441  1.00  0.00      PROA H
ATOM   4165 HG13 VAL   286      -1.896  -3.401  10.174  1.00  0.00      PROA H
ATOM   4166  CG2 VAL   286      -2.872  -0.652  12.022  1.00  0.00      PROA C
ATOM   4167 HG21 VAL   286      -3.801  -0.347  12.504  1.00  0.00      PROA H
ATOM   4168 HG22 VAL   286      -2.091  -0.761  12.775  1.00  0.00      PROA H
ATOM   4169 HG23 VAL   286      -2.574   0.106  11.297  1.00  0.00      PROA H
ATOM   4170  C   VAL   286      -4.193  -3.059   9.352  1.00  0.00      PROA C
ATOM   4171  O   VAL   286      -3.580  -3.086   8.291  1.00  0.00      PROA O
ATOM   4172  N   SER   287      -4.918  -4.117   9.748  1.00  0.00      PROA N
ATOM   4173  H   SER   287      -5.370  -4.110  10.651  1.00  0.00      PROA H
ATOM   4174  CA  SER   287      -5.092  -5.300   8.929  1.00  0.00      PROA C
ATOM   4175  HA  SER   287      -4.117  -5.676   8.620  1.00  0.00      PROA H
ATOM   4176  CB  SER   287      -5.823  -6.420   9.694  1.00  0.00      PROA C
ATOM   4177  HB2 SER   287      -5.774  -7.345   9.119  1.00  0.00      PROA H
ATOM   4178  HB3 SER   287      -5.348  -6.569  10.663  1.00  0.00      PROA H
ATOM   4179  OG  SER   287      -7.191  -6.127   9.924  1.00  0.00      PROA O
ATOM   4180  HG  SER   287      -7.598  -6.854  10.401  1.00  0.00      PROA H
ATOM   4181  C   SER   287      -5.817  -4.997   7.646  1.00  0.00      PROA C
ATOM   4182  O   SER   287      -5.414  -5.421   6.571  1.00  0.00      PROA O
ATOM   4183  N   PHE   288      -6.880  -4.181   7.738  1.00  0.00      PROA N
ATOM   4184  H   PHE   288      -7.181  -3.844   8.641  1.00  0.00      PROA H
ATOM   4185  CA  PHE   288      -7.651  -3.734   6.606  1.00  0.00      PROA C
ATOM   4186  HA  PHE   288      -8.028  -4.598   6.058  1.00  0.00      PROA H
ATOM   4187  CB  PHE   288      -8.835  -2.882   7.094  1.00  0.00      PROA C
ATOM   4188  HB2 PHE   288      -9.311  -3.374   7.942  1.00  0.00      PROA H
ATOM   4189  HB3 PHE   288      -8.474  -1.900   7.400  1.00  0.00      PROA H
ATOM   4190  CG  PHE   288      -9.821  -2.722   6.008  1.00  0.00      PROA C
ATOM   4191  CD1 PHE   288     -10.633  -3.800   5.613  1.00  0.00      PROA C
ATOM   4192  HD1 PHE   288     -10.549  -4.761   6.120  1.00  0.00      PROA H
ATOM   4193  CE1 PHE   288     -11.544  -3.652   4.579  1.00  0.00      PROA C
ATOM   4194  HE1 PHE   288     -12.206  -4.476   4.313  1.00  0.00      PROA H
ATOM   4195  CZ  PHE   288     -11.575  -2.442   3.918  1.00  0.00      PROA C
ATOM   4196  HZ  PHE   288     -12.194  -2.322   3.029  1.00  0.00      PROA H
ATOM   4197  CE2 PHE   288     -10.835  -1.337   4.340  1.00  0.00      PROA C
ATOM   4198  HE2 PHE   288     -10.968  -0.373   3.848  1.00  0.00      PROA H
ATOM   4199  CD2 PHE   288      -9.943  -1.486   5.379  1.00  0.00      PROA C
ATOM   4200  HD2 PHE   288      -9.335  -0.643   5.709  1.00  0.00      PROA H
ATOM   4201  C   PHE   288      -6.788  -2.940   5.648  1.00  0.00      PROA C
ATOM   4202  O   PHE   288      -6.870  -3.100   4.438  1.00  0.00      PROA O
ATOM   4203  N   ALA   289      -5.881  -2.108   6.192  1.00  0.00      PROA N
ATOM   4204  H   ALA   289      -5.893  -1.928   7.186  1.00  0.00      PROA H
ATOM   4205  CA  ALA   289      -4.873  -1.450   5.397  1.00  0.00      PROA C
ATOM   4206  HA  ALA   289      -5.349  -0.918   4.573  1.00  0.00      PROA H
ATOM   4207  CB  ALA   289      -4.100  -0.453   6.260  1.00  0.00      PROA C
ATOM   4208  HB1 ALA   289      -3.620  -0.981   7.084  1.00  0.00      PROA H
ATOM   4209  HB2 ALA   289      -3.340   0.040   5.654  1.00  0.00      PROA H
ATOM   4210  HB3 ALA   289      -4.787   0.293   6.659  1.00  0.00      PROA H
ATOM   4211  C   ALA   289      -3.908  -2.414   4.748  1.00  0.00      PROA C
ATOM   4212  O   ALA   289      -3.456  -2.216   3.623  1.00  0.00      PROA O
ATOM   4213  N   TYR   290      -3.603  -3.521   5.445  1.00  0.00      PROA N
ATOM   4214  H   TYR   290      -4.063  -3.707   6.324  1.00  0.00      PROA H
ATOM   4215  CA  TYR   290      -2.634  -4.508   5.027  1.00  0.00      PROA C
ATOM   4216  HA  TYR   290      -1.727  -4.008   4.687  1.00  0.00      PROA H
ATOM   4217  CB  TYR   290      -2.279  -5.449   6.208  1.00  0.00      PROA C
ATOM   4218  HB2 TYR   290      -2.842  -5.150   7.093  1.00  0.00      PROA H
ATOM   4219  HB3 TYR   290      -2.534  -6.475   5.945  1.00  0.00      PROA H
ATOM   4220  CG  TYR   290      -0.819  -5.402   6.546  1.00  0.00      PROA C
ATOM   4221  CD1 TYR   290      -0.390  -4.860   7.769  1.00  0.00      PROA C
ATOM   4222  HD1 TYR   290      -1.116  -4.423   8.456  1.00  0.00      PROA H
ATOM   4223  CE1 TYR   290       0.964  -4.877   8.116  1.00  0.00      PROA C
ATOM   4224  HE1 TYR   290       1.288  -4.464   9.072  1.00  0.00      PROA H
ATOM   4225  CZ  TYR   290       1.902  -5.424   7.235  1.00  0.00      PROA C
ATOM   4226  OH  TYR   290       3.265  -5.408   7.568  1.00  0.00      PROA O
ATOM   4227  HH  TYR   290       3.438  -4.999   8.419  1.00  0.00      PROA H
ATOM   4228  CE2 TYR   290       1.490  -5.971   6.017  1.00  0.00      PROA C
ATOM   4229  HE2 TYR   290       2.226  -6.399   5.336  1.00  0.00      PROA H
ATOM   4230  CD2 TYR   290       0.131  -5.966   5.678  1.00  0.00      PROA C
ATOM   4231  HD2 TYR   290      -0.187  -6.405   4.732  1.00  0.00      PROA H
ATOM   4232  C   TYR   290      -3.156  -5.348   3.888  1.00  0.00      PROA C
ATOM   4233  O   TYR   290      -2.375  -5.929   3.144  1.00  0.00      PROA O
ATOM   4234  N   ILE   291      -4.485  -5.379   3.664  1.00  0.00      PROA N
ATOM   4235  H   ILE   291      -5.116  -4.927   4.309  1.00  0.00      PROA H
ATOM   4236  CA  ILE   291      -5.119  -6.033   2.528  1.00  0.00      PROA C
ATOM   4237  HA  ILE   291      -4.897  -7.100   2.552  1.00  0.00      PROA H
ATOM   4238  CB  ILE   291      -6.632  -5.846   2.567  1.00  0.00      PROA C
ATOM   4239  HB  ILE   291      -6.868  -4.782   2.532  1.00  0.00      PROA H
ATOM   4240  CG2 ILE   291      -7.298  -6.543   1.364  1.00  0.00      PROA C
ATOM   4241 HG21 ILE   291      -7.074  -7.610   1.392  1.00  0.00      PROA H
ATOM   4242 HG22 ILE   291      -8.377  -6.398   1.411  1.00  0.00      PROA H
ATOM   4243 HG23 ILE   291      -6.914  -6.116   0.438  1.00  0.00      PROA H
ATOM   4244  CG1 ILE   291      -7.202  -6.387   3.895  1.00  0.00      PROA C
ATOM   4245 HG12 ILE   291      -6.884  -7.420   4.033  1.00  0.00      PROA H
ATOM   4246 HG13 ILE   291      -6.834  -5.780   4.722  1.00  0.00      PROA H
ATOM   4247  CD1 ILE   291      -8.729  -6.369   3.962  1.00  0.00      PROA C
ATOM   4248 HD11 ILE   291      -9.135  -6.986   3.160  1.00  0.00      PROA H
ATOM   4249 HD12 ILE   291      -9.055  -6.764   4.924  1.00  0.00      PROA H
ATOM   4250 HD13 ILE   291      -9.086  -5.346   3.850  1.00  0.00      PROA H
ATOM   4251  C   ILE   291      -4.554  -5.565   1.192  1.00  0.00      PROA C
ATOM   4252  O   ILE   291      -4.453  -6.327   0.225  1.00  0.00      PROA O
ATOM   4253  N   ASN   292      -4.070  -4.304   1.141  1.00  0.00      PROA N
ATOM   4254  H   ASN   292      -4.171  -3.691   1.938  1.00  0.00      PROA H
ATOM   4255  CA  ASN   292      -3.392  -3.726  -0.001  1.00  0.00      PROA C
ATOM   4256  HA  ASN   292      -4.074  -3.690  -0.850  1.00  0.00      PROA H
ATOM   4257  CB  ASN   292      -2.920  -2.294   0.327  1.00  0.00      PROA C
ATOM   4258  HB2 ASN   292      -2.606  -2.245   1.370  1.00  0.00      PROA H
ATOM   4259  HB3 ASN   292      -2.081  -2.030  -0.317  1.00  0.00      PROA H
ATOM   4260  CG  ASN   292      -4.056  -1.312   0.098  1.00  0.00      PROA C
ATOM   4261  OD1 ASN   292      -4.654  -1.256  -0.972  1.00  0.00      PROA O
ATOM   4262  ND2 ASN   292      -4.364  -0.506   1.130  1.00  0.00      PROA N
ATOM   4263 HD21 ASN   292      -5.111   0.168   1.035  1.00  0.00      PROA H
ATOM   4264 HD22 ASN   292      -3.846  -0.577   1.994  1.00  0.00      PROA H
ATOM   4265  C   ASN   292      -2.182  -4.517  -0.467  1.00  0.00      PROA C
ATOM   4266  O   ASN   292      -1.833  -4.495  -1.636  1.00  0.00      PROA O
ATOM   4267  N   CYS   293      -1.559  -5.301   0.430  1.00  0.00      PROA N
ATOM   4268  H   CYS   293      -1.956  -5.430   1.349  1.00  0.00      PROA H
ATOM   4269  CA  CYS   293      -0.318  -5.979   0.125  1.00  0.00      PROA C
ATOM   4270  HA  CYS   293       0.229  -5.414  -0.630  1.00  0.00      PROA H
ATOM   4271  CB  CYS   293       0.547  -6.095   1.403  1.00  0.00      PROA C
ATOM   4272  HB2 CYS   293       0.025  -6.703   2.142  1.00  0.00      PROA H
ATOM   4273  HB3 CYS   293       1.500  -6.563   1.156  1.00  0.00      PROA H
ATOM   4274  SG  CYS   293       0.903  -4.482   2.164  1.00  0.00      PROA S
ATOM   4275  HG  CYS   293       1.624  -4.961   3.174  1.00  0.00      PROA H
ATOM   4276  C   CYS   293      -0.566  -7.368  -0.437  1.00  0.00      PROA C
ATOM   4277  O   CYS   293       0.343  -8.174  -0.617  1.00  0.00      PROA O
ATOM   4278  N   CYS   294      -1.832  -7.692  -0.744  1.00  0.00      PROA N
ATOM   4279  H   CYS   294      -2.581  -7.045  -0.545  1.00  0.00      PROA H
ATOM   4280  CA  CYS   294      -2.167  -8.951  -1.357  1.00  0.00      PROA C
ATOM   4281  HA  CYS   294      -1.292  -9.351  -1.869  1.00  0.00      PROA H
ATOM   4282  CB  CYS   294      -2.630  -9.950  -0.262  1.00  0.00      PROA C
ATOM   4283  HB2 CYS   294      -2.518 -10.970  -0.630  1.00  0.00      PROA H
ATOM   4284  HB3 CYS   294      -2.021  -9.818   0.632  1.00  0.00      PROA H
ATOM   4285  SG  CYS   294      -4.372  -9.801   0.289  1.00  0.00      PROA S
ATOM   4286  HG  CYS   294      -4.323 -10.792   1.174  1.00  0.00      PROA H
ATOM   4287  C   CYS   294      -3.272  -8.778  -2.372  1.00  0.00      PROA C
ATOM   4288  O   CYS   294      -3.578  -9.700  -3.121  1.00  0.00      PROA O
ATOM   4289  N   ILE   295      -3.903  -7.591  -2.433  1.00  0.00      PROA N
ATOM   4290  H   ILE   295      -3.601  -6.827  -1.845  1.00  0.00      PROA H
ATOM   4291  CA  ILE   295      -5.022  -7.365  -3.328  1.00  0.00      PROA C
ATOM   4292  HA  ILE   295      -5.692  -8.224  -3.297  1.00  0.00      PROA H
ATOM   4293  CB  ILE   295      -5.812  -6.118  -2.928  1.00  0.00      PROA C
ATOM   4294  HB  ILE   295      -6.036  -6.156  -1.861  1.00  0.00      PROA H
ATOM   4295  CG2 ILE   295      -5.002  -4.841  -3.220  1.00  0.00      PROA C
ATOM   4296 HG21 ILE   295      -4.779  -4.789  -4.286  1.00  0.00      PROA H
ATOM   4297 HG22 ILE   295      -5.584  -3.967  -2.928  1.00  0.00      PROA H
ATOM   4298 HG23 ILE   295      -4.071  -4.864  -2.654  1.00  0.00      PROA H
ATOM   4299  CG1 ILE   295      -7.181  -6.067  -3.633  1.00  0.00      PROA C
ATOM   4300 HG12 ILE   295      -7.683  -5.131  -3.386  1.00  0.00      PROA H
ATOM   4301 HG13 ILE   295      -7.037  -6.127  -4.712  1.00  0.00      PROA H
ATOM   4302  CD1 ILE   295      -8.099  -7.215  -3.219  1.00  0.00      PROA C
ATOM   4303 HD11 ILE   295      -8.275  -7.170  -2.144  1.00  0.00      PROA H
ATOM   4304 HD12 ILE   295      -9.049  -7.129  -3.746  1.00  0.00      PROA H
ATOM   4305 HD13 ILE   295      -7.629  -8.166  -3.470  1.00  0.00      PROA H
ATOM   4306  C   ILE   295      -4.593  -7.259  -4.783  1.00  0.00      PROA C
ATOM   4307  O   ILE   295      -5.343  -7.576  -5.698  1.00  0.00      PROA O
ATOM   4308  N   ASN   296      -3.349  -6.840  -5.064  1.00  0.00      PROA N
ATOM   4309  H   ASN   296      -2.704  -6.633  -4.315  1.00  0.00      PROA H
ATOM   4310  CA  ASN   296      -2.858  -6.662  -6.416  1.00  0.00      PROA C
ATOM   4311  HA  ASN   296      -3.532  -6.004  -6.964  1.00  0.00      PROA H
ATOM   4312  CB  ASN   296      -1.444  -6.035  -6.442  1.00  0.00      PROA C
ATOM   4313  HB2 ASN   296      -0.762  -6.650  -5.856  1.00  0.00      PROA H
ATOM   4314  HB3 ASN   296      -1.089  -5.979  -7.471  1.00  0.00      PROA H
ATOM   4315  CG  ASN   296      -1.443  -4.631  -5.859  1.00  0.00      PROA C
ATOM   4316  OD1 ASN   296      -1.878  -4.397  -4.739  1.00  0.00      PROA O
ATOM   4317  ND2 ASN   296      -0.967  -3.653  -6.665  1.00  0.00      PROA N
ATOM   4318 HD21 ASN   296      -0.941  -2.699  -6.335  1.00  0.00      PROA H
ATOM   4319 HD22 ASN   296      -0.640  -3.882  -7.593  1.00  0.00      PROA H
ATOM   4320  C   ASN   296      -2.810  -7.934  -7.245  1.00  0.00      PROA C
ATOM   4321  O   ASN   296      -3.363  -7.933  -8.351  1.00  0.00      PROA O
ATOM   4322  N   PRO   297      -2.273  -9.072  -6.774  1.00  0.00      PROA N
ATOM   4323  CD  PRO   297      -1.438  -9.241  -5.570  1.00  0.00      PROA C
ATOM   4324  HD2 PRO   297      -1.880  -8.687  -4.741  1.00  0.00      PROA H
ATOM   4325  HD3 PRO   297      -0.435  -8.863  -5.766  1.00  0.00      PROA H
ATOM   4326  CG  PRO   297      -1.451 -10.743  -5.335  1.00  0.00      PROA C
ATOM   4327  HG2 PRO   297      -2.319 -11.009  -4.731  1.00  0.00      PROA H
ATOM   4328  HG3 PRO   297      -0.541 -11.037  -4.812  1.00  0.00      PROA H
ATOM   4329  CB  PRO   297      -1.517 -11.319  -6.747  1.00  0.00      PROA C
ATOM   4330  HB2 PRO   297      -2.016 -12.287  -6.722  1.00  0.00      PROA H
ATOM   4331  HB3 PRO   297      -0.506 -11.441  -7.137  1.00  0.00      PROA H
ATOM   4332  CA  PRO   297      -2.319 -10.292  -7.564  1.00  0.00      PROA C
ATOM   4333  HA  PRO   297      -1.712 -10.168  -8.461  1.00  0.00      PROA H
ATOM   4334  C   PRO   297      -3.740 -10.756  -7.773  1.00  0.00      PROA C
ATOM   4335  O   PRO   297      -4.023 -11.354  -8.804  1.00  0.00      PROA O
ATOM   4336  N   ILE   298      -4.650 -10.493  -6.819  1.00  0.00      PROA N
ATOM   4337  H   ILE   298      -4.363 -10.057  -5.954  1.00  0.00      PROA H
ATOM   4338  CA  ILE   298      -6.053 -10.811  -6.976  1.00  0.00      PROA C
ATOM   4339  HA  ILE   298      -6.162 -11.872  -7.200  1.00  0.00      PROA H
ATOM   4340  CB  ILE   298      -6.842 -10.503  -5.708  1.00  0.00      PROA C
ATOM   4341  HB  ILE   298      -6.654  -9.473  -5.404  1.00  0.00      PROA H
ATOM   4342  CG2 ILE   298      -8.353 -10.683  -5.952  1.00  0.00      PROA C
ATOM   4343 HG21 ILE   298      -8.553 -11.713  -6.250  1.00  0.00      PROA H
ATOM   4344 HG22 ILE   298      -8.898 -10.459  -5.035  1.00  0.00      PROA H
ATOM   4345 HG23 ILE   298      -8.677 -10.007  -6.742  1.00  0.00      PROA H
ATOM   4346  CG1 ILE   298      -6.375 -11.387  -4.538  1.00  0.00      PROA C
ATOM   4347 HG12 ILE   298      -5.334 -11.162  -4.305  1.00  0.00      PROA H
ATOM   4348 HG13 ILE   298      -6.994 -11.190  -3.663  1.00  0.00      PROA H
ATOM   4349  CD1 ILE   298      -6.469 -12.880  -4.847  1.00  0.00      PROA C
ATOM   4350 HD11 ILE   298      -5.844 -13.114  -5.709  1.00  0.00      PROA H
ATOM   4351 HD12 ILE   298      -6.126 -13.453  -3.985  1.00  0.00      PROA H
ATOM   4352 HD13 ILE   298      -7.504 -13.142  -5.068  1.00  0.00      PROA H
ATOM   4353  C   ILE   298      -6.679 -10.090  -8.145  1.00  0.00      PROA C
ATOM   4354  O   ILE   298      -7.326 -10.697  -8.995  1.00  0.00      PROA O
ATOM   4355  N   ILE   299      -6.433  -8.773  -8.261  1.00  0.00      PROA N
ATOM   4356  H   ILE   299      -5.904  -8.293  -7.547  1.00  0.00      PROA H
ATOM   4357  CA  ILE   299      -6.888  -7.966  -9.377  1.00  0.00      PROA C
ATOM   4358  HA  ILE   299      -7.975  -8.013  -9.441  1.00  0.00      PROA H
ATOM   4359  CB  ILE   299      -6.469  -6.504  -9.202  1.00  0.00      PROA C
ATOM   4360  HB  ILE   299      -5.404  -6.455  -8.977  1.00  0.00      PROA H
ATOM   4361  CG2 ILE   299      -6.741  -5.698 -10.489  1.00  0.00      PROA C
ATOM   4362 HG21 ILE   299      -7.806  -5.733 -10.722  1.00  0.00      PROA H
ATOM   4363 HG22 ILE   299      -6.436  -4.662 -10.342  1.00  0.00      PROA H
ATOM   4364 HG23 ILE   299      -6.175  -6.129 -11.315  1.00  0.00      PROA H
ATOM   4365  CG1 ILE   299      -7.209  -5.878  -8.005  1.00  0.00      PROA C
ATOM   4366 HG12 ILE   299      -8.285  -5.938  -8.171  1.00  0.00      PROA H
ATOM   4367 HG13 ILE   299      -6.952  -6.420  -7.095  1.00  0.00      PROA H
ATOM   4368  CD1 ILE   299      -6.860  -4.406  -7.778  1.00  0.00      PROA C
ATOM   4369 HD11 ILE   299      -7.124  -3.829  -8.665  1.00  0.00      PROA H
ATOM   4370 HD12 ILE   299      -7.416  -4.028  -6.921  1.00  0.00      PROA H
ATOM   4371 HD13 ILE   299      -5.791  -4.311  -7.589  1.00  0.00      PROA H
ATOM   4372  C   ILE   299      -6.353  -8.486 -10.692  1.00  0.00      PROA C
ATOM   4373  O   ILE   299      -7.087  -8.653 -11.671  1.00  0.00      PROA O
ATOM   4374  N   TYR   300      -5.044  -8.801 -10.718  1.00  0.00      PROA N
ATOM   4375  H   TYR   300      -4.480  -8.682  -9.889  1.00  0.00      PROA H
ATOM   4376  CA  TYR   300      -4.386  -9.315 -11.900  1.00  0.00      PROA C
ATOM   4377  HA  TYR   300      -4.492  -8.600 -12.715  1.00  0.00      PROA H
ATOM   4378  CB  TYR   300      -2.872  -9.551 -11.644  1.00  0.00      PROA C
ATOM   4379  HB2 TYR   300      -2.747 -10.332 -10.893  1.00  0.00      PROA H
ATOM   4380  HB3 TYR   300      -2.390  -9.860 -12.572  1.00  0.00      PROA H
ATOM   4381  CG  TYR   300      -2.132  -8.335 -11.144  1.00  0.00      PROA C
ATOM   4382  CD1 TYR   300      -2.620  -7.031 -11.341  1.00  0.00      PROA C
ATOM   4383  HD1 TYR   300      -3.553  -6.874 -11.882  1.00  0.00      PROA H
ATOM   4384  CE1 TYR   300      -1.923  -5.921 -10.852  1.00  0.00      PROA C
ATOM   4385  HE1 TYR   300      -2.326  -4.919 -10.995  1.00  0.00      PROA H
ATOM   4386  CZ  TYR   300      -0.716  -6.101 -10.184  1.00  0.00      PROA C
ATOM   4387  OH  TYR   300      -0.026  -4.994  -9.667  1.00  0.00      PROA O
ATOM   4388  HH  TYR   300      -0.476  -4.162  -9.832  1.00  0.00      PROA H
ATOM   4389  CE2 TYR   300      -0.200  -7.385  -9.988  1.00  0.00      PROA C
ATOM   4390  HE2 TYR   300       0.746  -7.518  -9.463  1.00  0.00      PROA H
ATOM   4391  CD2 TYR   300      -0.906  -8.496 -10.469  1.00  0.00      PROA C
ATOM   4392  HD2 TYR   300      -0.495  -9.493 -10.316  1.00  0.00      PROA H
ATOM   4393  C   TYR   300      -5.000 -10.621 -12.356  1.00  0.00      PROA C
ATOM   4394  O   TYR   300      -5.293 -10.812 -13.536  1.00  0.00      PROA O
ATOM   4395  N   VAL   301      -5.260 -11.536 -11.405  1.00  0.00      PROA N
ATOM   4396  H   VAL   301      -5.007 -11.352 -10.445  1.00  0.00      PROA H
ATOM   4397  CA  VAL   301      -5.898 -12.808 -11.664  1.00  0.00      PROA C
ATOM   4398  HA  VAL   301      -5.358 -13.333 -12.452  1.00  0.00      PROA H
ATOM   4399  CB  VAL   301      -5.914 -13.696 -10.419  1.00  0.00      PROA C
ATOM   4400  HB  VAL   301      -6.290 -13.125  -9.570  1.00  0.00      PROA H
ATOM   4401  CG1 VAL   301      -6.817 -14.927 -10.617  1.00  0.00      PROA C
ATOM   4402 HG11 VAL   301      -6.449 -15.516 -11.457  1.00  0.00      PROA H
ATOM   4403 HG12 VAL   301      -6.806 -15.535  -9.713  1.00  0.00      PROA H
ATOM   4404 HG13 VAL   301      -7.837 -14.601 -10.822  1.00  0.00      PROA H
ATOM   4405  CG2 VAL   301      -4.485 -14.155 -10.096  1.00  0.00      PROA C
ATOM   4406 HG21 VAL   301      -3.856 -13.285  -9.911  1.00  0.00      PROA H
ATOM   4407 HG22 VAL   301      -4.498 -14.788  -9.208  1.00  0.00      PROA H
ATOM   4408 HG23 VAL   301      -4.085 -14.720 -10.938  1.00  0.00      PROA H
ATOM   4409  C   VAL   301      -7.293 -12.641 -12.204  1.00  0.00      PROA C
ATOM   4410  O   VAL   301      -7.680 -13.295 -13.164  1.00  0.00      PROA O
ATOM   4411  N   VAL   302      -8.074 -11.729 -11.620  1.00  0.00      PROA N
ATOM   4412  H   VAL   302      -7.729 -11.196 -10.835  1.00  0.00      PROA H
ATOM   4413  CA  VAL   302      -9.408 -11.482 -12.082  1.00  0.00      PROA C
ATOM   4414  HA  VAL   302      -9.974 -12.414 -12.076  1.00  0.00      PROA H
ATOM   4415  CB  VAL   302     -10.047 -10.497 -11.175  1.00  0.00      PROA C
ATOM   4416  HB  VAL   302      -9.375  -9.652 -11.024  1.00  0.00      PROA H
ATOM   4417  CG1 VAL   302     -11.305 -10.055 -11.827  1.00  0.00      PROA C
ATOM   4418 HG11 VAL   302     -11.957 -10.916 -11.980  1.00  0.00      PROA H
ATOM   4419 HG12 VAL   302     -11.809  -9.328 -11.191  1.00  0.00      PROA H
ATOM   4420 HG13 VAL   302     -11.076  -9.598 -12.789  1.00  0.00      PROA H
ATOM   4421  CG2 VAL   302     -10.371 -11.122  -9.807  1.00  0.00      PROA C
ATOM   4422 HG21 VAL   302      -9.451 -11.475  -9.341  1.00  0.00      PROA H
ATOM   4423 HG22 VAL   302     -10.838 -10.374  -9.167  1.00  0.00      PROA H
ATOM   4424 HG23 VAL   302     -11.054 -11.961  -9.943  1.00  0.00      PROA H
ATOM   4425  C   VAL   302      -9.476 -10.954 -13.497  1.00  0.00      PROA C
ATOM   4426  O   VAL   302     -10.206 -11.466 -14.343  1.00  0.00      PROA O
ATOM   4427  N   ALA   303      -8.669  -9.930 -13.823  1.00  0.00      PROA N
ATOM   4428  H   ALA   303      -8.086  -9.502 -13.117  1.00  0.00      PROA H
ATOM   4429  CA  ALA   303      -8.602  -9.409 -15.166  1.00  0.00      PROA C
ATOM   4430  HA  ALA   303      -9.591  -9.070 -15.474  1.00  0.00      PROA H
ATOM   4431  CB  ALA   303      -7.623  -8.231 -15.219  1.00  0.00      PROA C
ATOM   4432  HB1 ALA   303      -6.632  -8.566 -14.914  1.00  0.00      PROA H
ATOM   4433  HB2 ALA   303      -7.577  -7.841 -16.236  1.00  0.00      PROA H
ATOM   4434  HB3 ALA   303      -7.964  -7.444 -14.545  1.00  0.00      PROA H
ATOM   4435  C   ALA   303      -8.159 -10.464 -16.152  1.00  0.00      PROA C
ATOM   4436  O   ALA   303      -8.731 -10.615 -17.228  1.00  0.00      PROA O
ATOM   4437  N   GLY   304      -7.154 -11.275 -15.761  1.00  0.00      PROA N
ATOM   4438  H   GLY   304      -6.675 -11.101 -14.889  1.00  0.00      PROA H
ATOM   4439  CA  GLY   304      -6.716 -12.413 -16.547  1.00  0.00      PROA C
ATOM   4440  HA2 GLY   304      -6.343 -12.067 -17.511  1.00  0.00      PROA H
ATOM   4441  HA3 GLY   304      -5.920 -12.937 -16.017  1.00  0.00      PROA H
ATOM   4442  C   GLY   304      -7.816 -13.412 -16.817  1.00  0.00      PROA C
ATOM   4443  O   GLY   304      -7.989 -13.910 -17.923  1.00  0.00      PROA O
ATOM   4444  N   GLN   305      -8.644 -13.708 -15.803  1.00  0.00      PROA N
ATOM   4445  H   GLN   305      -8.472 -13.329 -14.883  1.00  0.00      PROA H
ATOM   4446  CA  GLN   305      -9.803 -14.565 -15.951  1.00  0.00      PROA C
ATOM   4447  HA  GLN   305      -9.499 -15.520 -16.380  1.00  0.00      PROA H
ATOM   4448  CB  GLN   305     -10.491 -14.842 -14.594  1.00  0.00      PROA C
ATOM   4449  HB2 GLN   305     -10.700 -13.897 -14.092  1.00  0.00      PROA H
ATOM   4450  HB3 GLN   305     -11.425 -15.378 -14.762  1.00  0.00      PROA H
ATOM   4451  CG  GLN   305      -9.683 -15.693 -13.586  1.00  0.00      PROA C
ATOM   4452  HG2 GLN   305      -9.530 -16.692 -13.994  1.00  0.00      PROA H
ATOM   4453  HG3 GLN   305      -8.716 -15.223 -13.406  1.00  0.00      PROA H
ATOM   4454  CD  GLN   305     -10.404 -15.833 -12.237  1.00  0.00      PROA C
ATOM   4455  OE1 GLN   305     -11.511 -15.350 -12.013  1.00  0.00      PROA O
ATOM   4456  NE2 GLN   305      -9.747 -16.546 -11.293  1.00  0.00      PROA N
ATOM   4457 HE21 GLN   305     -10.163 -16.678 -10.383  1.00  0.00      PROA H
ATOM   4458 HE22 GLN   305      -8.842 -16.943 -11.504  1.00  0.00      PROA H
ATOM   4459  C   GLN   305     -10.854 -13.941 -16.863  1.00  0.00      PROA C
ATOM   4460  O   GLN   305     -11.628 -14.590 -17.553  1.00  0.00      PROA O
ATOM   4461  N   GLY   306     -10.893 -12.613 -16.911  1.00  0.00      PROA N
ATOM   4462  H   GLY   306     -10.317 -12.068 -16.285  1.00  0.00      PROA H
ATOM   4463  CA  GLY   306     -11.743 -11.887 -17.840  1.00  0.00      PROA C
ATOM   4464  HA2 GLY   306     -12.689 -12.416 -17.958  1.00  0.00      PROA H
ATOM   4465  HA3 GLY   306     -11.933 -10.886 -17.454  1.00  0.00      PROA H
ATOM   4466  C   GLY   306     -11.118 -11.745 -19.208  1.00  0.00      PROA C
ATOM   4467  O   GLY   306     -11.667 -11.099 -20.100  1.00  0.00      PROA O
ATOM   4468  N   PHE   307      -9.919 -12.330 -19.396  1.00  0.00      PROA N
ATOM   4469  H   PHE   307      -9.442 -12.763 -18.619  1.00  0.00      PROA H
ATOM   4470  CA  PHE   307      -9.297 -12.349 -20.699  1.00  0.00      PROA C
ATOM   4471  HA  PHE   307      -9.704 -11.542 -21.309  1.00  0.00      PROA H
ATOM   4472  CB  PHE   307      -7.765 -12.158 -20.552  1.00  0.00      PROA C
ATOM   4473  HB2 PHE   307      -7.526 -11.918 -19.516  1.00  0.00      PROA H
ATOM   4474  HB3 PHE   307      -7.255 -13.077 -20.839  1.00  0.00      PROA H
ATOM   4475  CG  PHE   307      -7.254 -11.048 -21.420  1.00  0.00      PROA C
ATOM   4476  CD1 PHE   307      -7.173  -9.737 -20.923  1.00  0.00      PROA C
ATOM   4477  HD1 PHE   307      -7.522  -9.514 -19.915  1.00  0.00      PROA H
ATOM   4478  CE1 PHE   307      -6.645  -8.717 -21.721  1.00  0.00      PROA C
ATOM   4479  HE1 PHE   307      -6.598  -7.697 -21.341  1.00  0.00      PROA H
ATOM   4480  CZ  PHE   307      -6.182  -9.025 -23.009  1.00  0.00      PROA C
ATOM   4481  HZ  PHE   307      -5.753  -8.243 -23.635  1.00  0.00      PROA H
ATOM   4482  CE2 PHE   307      -6.255 -10.312 -23.515  1.00  0.00      PROA C
ATOM   4483  HE2 PHE   307      -5.895 -10.523 -24.522  1.00  0.00      PROA H
ATOM   4484  CD2 PHE   307      -6.790 -11.318 -22.719  1.00  0.00      PROA C
ATOM   4485  HD2 PHE   307      -6.847 -12.331 -23.118  1.00  0.00      PROA H
ATOM   4486  C   PHE   307      -9.559 -13.666 -21.409  1.00  0.00      PROA C
ATOM   4487  O   PHE   307      -9.263 -13.797 -22.597  1.00  0.00      PROA O
ATOM   4488  N   GLN   308     -10.129 -14.686 -20.737  1.00  0.00      PROA N
ATOM   4489  H   GLN   308     -10.494 -14.537 -19.807  1.00  0.00      PROA H
ATOM   4490  CA  GLN   308     -10.263 -16.039 -21.273  1.00  0.00      PROA C
ATOM   4491  HA  GLN   308      -9.327 -16.338 -21.746  1.00  0.00      PROA H
ATOM   4492  CB  GLN   308     -10.595 -17.044 -20.149  1.00  0.00      PROA C
ATOM   4493  HB2 GLN   308     -11.669 -17.038 -19.961  1.00  0.00      PROA H
ATOM   4494  HB3 GLN   308     -10.285 -18.044 -20.452  1.00  0.00      PROA H
ATOM   4495  CG  GLN   308      -9.904 -16.743 -18.816  1.00  0.00      PROA C
ATOM   4496  HG2 GLN   308      -8.829 -16.884 -18.923  1.00  0.00      PROA H
ATOM   4497  HG3 GLN   308     -10.108 -15.713 -18.525  1.00  0.00      PROA H
ATOM   4498  CD  GLN   308     -10.419 -17.671 -17.743  1.00  0.00      PROA C
ATOM   4499  OE1 GLN   308      -9.853 -18.695 -17.661  1.00  0.00      PROA O
ATOM   4500  NE2 GLN   308     -11.395 -17.449 -16.872  1.00  0.00      PROA N
ATOM   4501 HE21 GLN   308     -11.641 -18.162 -16.201  1.00  0.00      PROA H
ATOM   4502 HE22 GLN   308     -11.887 -16.567 -16.884  1.00  0.00      PROA H
ATOM   4503  C   GLN   308     -11.214 -16.302 -22.450  1.00  0.00      PROA C
ATOM   4504  O   GLN   308     -11.837 -17.352 -22.553  1.00  0.00      PROA O
ATOM   4505  N   GLY   309     -11.253 -15.413 -23.452  1.00  0.00      PROA N
ATOM   4506  H   GLY   309     -10.977 -14.456 -23.289  1.00  0.00      PROA H
ATOM   4507  CA  GLY   309     -11.684 -15.771 -24.786  1.00  0.00      PROA C
ATOM   4508  HA2 GLY   309     -12.488 -16.504 -24.724  1.00  0.00      PROA H
ATOM   4509  HA3 GLY   309     -12.043 -14.881 -25.303  1.00  0.00      PROA H
ATOM   4510  C   GLY   309     -10.568 -16.377 -25.625  1.00  0.00      PROA C
ATOM   4511  O   GLY   309     -10.877 -16.951 -26.661  1.00  0.00      PROA O
ATOM   4512  N   ARG   310      -9.255 -16.253 -25.257  1.00  0.00      PROA N
ATOM   4513  H   ARG   310      -9.017 -15.864 -24.356  1.00  0.00      PROA H
ATOM   4514  CA  ARG   310      -8.163 -16.677 -26.151  1.00  0.00      PROA C
ATOM   4515  HA  ARG   310      -8.431 -17.618 -26.631  1.00  0.00      PROA H
ATOM   4516  CB  ARG   310      -7.890 -15.610 -27.270  1.00  0.00      PROA C
ATOM   4517  HB2 ARG   310      -7.822 -14.619 -26.819  1.00  0.00      PROA H
ATOM   4518  HB3 ARG   310      -6.954 -15.844 -27.775  1.00  0.00      PROA H
ATOM   4519  CG  ARG   310      -8.974 -15.516 -28.373  1.00  0.00      PROA C
ATOM   4520  HG2 ARG   310      -9.381 -16.508 -28.568  1.00  0.00      PROA H
ATOM   4521  HG3 ARG   310      -9.774 -14.854 -28.042  1.00  0.00      PROA H
ATOM   4522  CD  ARG   310      -8.460 -14.969 -29.712  1.00  0.00      PROA C
ATOM   4523  HD2 ARG   310      -7.950 -14.020 -29.546  1.00  0.00      PROA H
ATOM   4524  HD3 ARG   310      -7.764 -15.682 -30.153  1.00  0.00      PROA H
ATOM   4525  NE  ARG   310      -9.599 -14.746 -30.671  1.00  0.00      PROA N
ATOM   4526  HE  ARG   310      -9.873 -13.797 -30.882  1.00  0.00      PROA H
ATOM   4527  CZ  ARG   310     -10.307 -15.692 -31.290  1.00  0.00      PROA C
ATOM   4528  NH1 ARG   310     -10.209 -16.972 -31.004  1.00  0.00      PROA N
ATOM   4529 HH11 ARG   310      -9.573 -17.279 -30.282  1.00  0.00      PROA H
ATOM   4530 HH12 ARG   310     -10.772 -17.643 -31.507  1.00  0.00      PROA H
ATOM   4531  NH2 ARG   310     -11.204 -15.293 -32.171  1.00  0.00      PROA N
ATOM   4532 HH21 ARG   310     -11.328 -14.307 -32.350  1.00  0.00      PROA H
ATOM   4533 HH22 ARG   310     -11.762 -15.976 -32.663  1.00  0.00      PROA H
ATOM   4534  C   ARG   310      -6.805 -17.046 -25.514  1.00  0.00      PROA C
ATOM   4535  O   ARG   310      -5.879 -17.440 -26.227  1.00  0.00      PROA O
ATOM   4536  N   LEU   311      -6.626 -16.933 -24.176  1.00  0.00      PROA N
ATOM   4537  H   LEU   311      -7.420 -16.775 -23.573  1.00  0.00      PROA H
ATOM   4538  CA  LEU   311      -5.295 -17.035 -23.586  1.00  0.00      PROA C
ATOM   4539  HA  LEU   311      -4.546 -16.751 -24.326  1.00  0.00      PROA H
ATOM   4540  CB  LEU   311      -5.138 -16.105 -22.352  1.00  0.00      PROA C
ATOM   4541  HB2 LEU   311      -5.903 -16.348 -21.614  1.00  0.00      PROA H
ATOM   4542  HB3 LEU   311      -4.151 -16.248 -21.912  1.00  0.00      PROA H
ATOM   4543  CG  LEU   311      -5.270 -14.584 -22.617  1.00  0.00      PROA C
ATOM   4544  HG  LEU   311      -6.321 -14.326 -22.741  1.00  0.00      PROA H
ATOM   4545  CD1 LEU   311      -4.690 -13.804 -21.429  1.00  0.00      PROA C
ATOM   4546 HD11 LEU   311      -3.638 -14.061 -21.304  1.00  0.00      PROA H
ATOM   4547 HD12 LEU   311      -4.783 -12.734 -21.616  1.00  0.00      PROA H
ATOM   4548 HD13 LEU   311      -5.237 -14.063 -20.522  1.00  0.00      PROA H
ATOM   4549  CD2 LEU   311      -4.633 -14.085 -23.919  1.00  0.00      PROA C
ATOM   4550 HD21 LEU   311      -5.100 -14.586 -24.768  1.00  0.00      PROA H
ATOM   4551 HD22 LEU   311      -4.782 -13.009 -24.008  1.00  0.00      PROA H
ATOM   4552 HD23 LEU   311      -3.566 -14.305 -23.910  1.00  0.00      PROA H
ATOM   4553  C   LEU   311      -4.790 -18.446 -23.277  1.00  0.00      PROA C
ATOM   4554  O   LEU   311      -5.446 -19.457 -23.492  1.00  0.00      PROA O
ATOM   4555  N   ARG   312      -3.531 -18.518 -22.800  1.00  0.00      PROA N
ATOM   4556  H   ARG   312      -3.014 -17.672 -22.608  1.00  0.00      PROA H
ATOM   4557  CA  ARG   312      -2.780 -19.713 -22.509  1.00  0.00      PROA C
ATOM   4558  HA  ARG   312      -3.113 -20.520 -23.161  1.00  0.00      PROA H
ATOM   4559  CB  ARG   312      -1.275 -19.455 -22.743  1.00  0.00      PROA C
ATOM   4560  HB2 ARG   312      -0.925 -18.689 -22.051  1.00  0.00      PROA H
ATOM   4561  HB3 ARG   312      -0.717 -20.377 -22.576  1.00  0.00      PROA H
ATOM   4562  CG  ARG   312      -0.886 -18.969 -24.152  1.00  0.00      PROA C
ATOM   4563  HG2 ARG   312      -1.628 -18.255 -24.509  1.00  0.00      PROA H
ATOM   4564  HG3 ARG   312       0.091 -18.488 -24.115  1.00  0.00      PROA H
ATOM   4565  CD  ARG   312      -0.789 -20.070 -25.224  1.00  0.00      PROA C
ATOM   4566  HD2 ARG   312      -1.683 -20.693 -25.187  1.00  0.00      PROA H
ATOM   4567  HD3 ARG   312      -0.707 -19.612 -26.210  1.00  0.00      PROA H
ATOM   4568  NE  ARG   312       0.412 -20.938 -24.998  1.00  0.00      PROA N
ATOM   4569  HE  ARG   312       1.166 -20.579 -24.429  1.00  0.00      PROA H
ATOM   4570  CZ  ARG   312       0.546 -22.160 -25.502  1.00  0.00      PROA C
ATOM   4571  NH1 ARG   312      -0.401 -22.778 -26.174  1.00  0.00      PROA N
ATOM   4572 HH11 ARG   312      -1.288 -22.320 -26.328  1.00  0.00      PROA H
ATOM   4573 HH12 ARG   312      -0.237 -23.708 -26.532  1.00  0.00      PROA H
ATOM   4574  NH2 ARG   312       1.639 -22.839 -25.241  1.00  0.00      PROA N
ATOM   4575 HH21 ARG   312       2.360 -22.428 -24.665  1.00  0.00      PROA H
ATOM   4576 HH22 ARG   312       1.754 -23.769 -25.618  1.00  0.00      PROA H
ATOM   4577  C   ARG   312      -2.958 -20.004 -21.044  1.00  0.00      PROA C
ATOM   4578  O   ARG   312      -2.426 -19.354 -20.158  1.00  0.00      PROA O
ATOM   4579  N   LYS   313      -3.714 -20.992 -20.719  1.00  0.00      PROA N
ATOM   4580  H   LYS   313      -3.888 -21.734 -21.382  1.00  0.00      PROA H
ATOM   4581  CA  LYS   313      -4.282 -20.963 -19.375  1.00  0.00      PROA C
ATOM   4582  HA  LYS   313      -5.033 -20.175 -19.315  1.00  0.00      PROA H
ATOM   4583  CB  LYS   313      -4.789 -22.252 -19.345  1.00  0.00      PROA C
ATOM   4584  HB2 LYS   313      -4.571 -22.751 -20.289  1.00  0.00      PROA H
ATOM   4585  HB3 LYS   313      -4.327 -22.805 -18.527  1.00  0.00      PROA H
ATOM   4586  CG  LYS   313      -6.439 -22.734 -19.131  1.00  0.00      PROA C
ATOM   4587  HG2 LYS   313      -6.863 -22.210 -18.274  1.00  0.00      PROA H
ATOM   4588  HG3 LYS   313      -7.010 -22.485 -20.026  1.00  0.00      PROA H
ATOM   4589  CD  LYS   313      -7.430 -24.379 -18.790  1.00  0.00      PROA C
ATOM   4590  HD2 LYS   313      -8.217 -24.492 -19.536  1.00  0.00      PROA H
ATOM   4591  HD3 LYS   313      -6.752 -25.231 -18.846  1.00  0.00      PROA H
ATOM   4592  CE  LYS   313      -8.272 -25.093 -17.767  1.00  0.00      PROA C
ATOM   4593  HE2 LYS   313      -7.646 -25.396 -16.928  1.00  0.00      PROA H
ATOM   4594  HE3 LYS   313      -9.056 -24.424 -17.411  1.00  0.00      PROA H
ATOM   4595  NZ  LYS   313      -8.894 -26.278 -18.337  1.00  0.00      PROA N
ATOM   4596  HZ1 LYS   313      -8.178 -26.910 -18.663  1.00  0.00      PROA H
ATOM   4597  HZ2 LYS   313      -9.452 -26.737 -17.631  1.00  0.00      PROA H
ATOM   4598  HZ3 LYS   313      -9.485 -26.010 -19.111  1.00  0.00      PROA H
ATOM   4599  C   LYS   313      -3.537 -21.273 -18.107  1.00  0.00      PROA C
ATOM   4600  O   LYS   313      -4.111 -21.480 -17.041  1.00  0.00      PROA O
ATOM   4601  N   SER   314      -2.233 -21.422 -18.100  1.00  0.00      PROA N
ATOM   4602  H   SER   314      -1.742 -21.607 -18.963  1.00  0.00      PROA H
ATOM   4603  CA  SER   314      -1.640 -21.292 -16.774  1.00  0.00      PROA C
ATOM   4604  HA  SER   314      -2.179 -21.927 -16.071  1.00  0.00      PROA H
ATOM   4605  CB  SER   314      -0.190 -21.649 -16.531  1.00  0.00      PROA C
ATOM   4606  HB2 SER   314       0.042 -21.529 -15.473  1.00  0.00      PROA H
ATOM   4607  HB3 SER   314      -0.016 -22.685 -16.825  1.00  0.00      PROA H
ATOM   4608  OG  SER   314       0.870 -20.964 -17.162  1.00  0.00      PROA O
ATOM   4609  HG  SER   314       1.708 -21.338 -16.878  1.00  0.00      PROA H
ATOM   4610  C   SER   314      -1.688 -19.987 -16.138  1.00  0.00      PROA C
ATOM   4611  O   SER   314      -1.786 -18.957 -16.784  1.00  0.00      PROA O
ATOM   4612  N   LEU   315      -1.577 -20.038 -14.807  1.00  0.00      PROA N
ATOM   4613  H   LEU   315      -1.502 -20.930 -14.340  1.00  0.00      PROA H
ATOM   4614  CA  LEU   315      -1.559 -18.851 -14.009  1.00  0.00      PROA C
ATOM   4615  HA  LEU   315      -2.436 -18.246 -14.239  1.00  0.00      PROA H
ATOM   4616  CB  LEU   315      -1.576 -19.230 -12.520  1.00  0.00      PROA C
ATOM   4617  HB2 LEU   315      -2.212 -20.103 -12.374  1.00  0.00      PROA H
ATOM   4618  HB3 LEU   315      -0.562 -19.459 -12.192  1.00  0.00      PROA H
ATOM   4619  CG  LEU   315      -2.105 -18.142 -11.575  1.00  0.00      PROA C
ATOM   4620  HG  LEU   315      -1.536 -17.224 -11.722  1.00  0.00      PROA H
ATOM   4621  CD1 LEU   315      -3.589 -17.853 -11.852  1.00  0.00      PROA C
ATOM   4622 HD11 LEU   315      -4.171 -18.762 -11.702  1.00  0.00      PROA H
ATOM   4623 HD12 LEU   315      -3.942 -17.078 -11.171  1.00  0.00      PROA H
ATOM   4624 HD13 LEU   315      -3.708 -17.512 -12.881  1.00  0.00      PROA H
ATOM   4625  CD2 LEU   315      -1.878 -18.575 -10.128  1.00  0.00      PROA C
ATOM   4626 HD21 LEU   315      -0.812 -18.721  -9.955  1.00  0.00      PROA H
ATOM   4627 HD22 LEU   315      -2.253 -17.805  -9.454  1.00  0.00      PROA H
ATOM   4628 HD23 LEU   315      -2.407 -19.509  -9.941  1.00  0.00      PROA H
ATOM   4629  C   LEU   315      -0.384 -17.935 -14.273  1.00  0.00      PROA C
ATOM   4630  O   LEU   315      -0.618 -16.754 -14.512  1.00  0.00      PROA O
ATOM   4631  N   PRO   316       0.885 -18.374 -14.351  1.00  0.00      PROA N
ATOM   4632  CD  PRO   316       1.410 -19.707 -14.007  1.00  0.00      PROA C
ATOM   4633  HD2 PRO   316       0.775 -20.474 -14.450  1.00  0.00      PROA H
ATOM   4634  HD3 PRO   316       1.419 -19.826 -12.924  1.00  0.00      PROA H
ATOM   4635  CG  PRO   316       2.813 -19.715 -14.593  1.00  0.00      PROA C
ATOM   4636  HG2 PRO   316       2.771 -20.039 -15.633  1.00  0.00      PROA H
ATOM   4637  HG3 PRO   316       3.441 -20.400 -14.024  1.00  0.00      PROA H
ATOM   4638  CB  PRO   316       3.247 -18.260 -14.438  1.00  0.00      PROA C
ATOM   4639  HB2 PRO   316       3.989 -18.019 -15.200  1.00  0.00      PROA H
ATOM   4640  HB3 PRO   316       3.681 -18.113 -13.449  1.00  0.00      PROA H
ATOM   4641  CA  PRO   316       1.962 -17.440 -14.622  1.00  0.00      PROA C
ATOM   4642  HA  PRO   316       2.022 -16.710 -13.814  1.00  0.00      PROA H
ATOM   4643  C   PRO   316       1.873 -16.943 -16.035  1.00  0.00      PROA C
ATOM   4644  O   PRO   316       2.149 -15.775 -16.266  1.00  0.00      PROA O
ATOM   4645  N   SER   317       1.475 -17.798 -16.993  1.00  0.00      PROA N
ATOM   4646  H   SER   317       1.303 -18.767 -16.766  1.00  0.00      PROA H
ATOM   4647  CA  SER   317       1.275 -17.399 -18.368  1.00  0.00      PROA C
ATOM   4648  HA  SER   317       2.207 -17.002 -18.771  1.00  0.00      PROA H
ATOM   4649  CB  SER   317       0.835 -18.599 -19.224  1.00  0.00      PROA C
ATOM   4650  HB2 SER   317       1.493 -19.446 -19.029  1.00  0.00      PROA H
ATOM   4651  HB3 SER   317      -0.190 -18.870 -18.971  1.00  0.00      PROA H
ATOM   4652  OG  SER   317       0.900 -18.268 -20.601  1.00  0.00      PROA O
ATOM   4653  HG  SER   317       0.623 -19.024 -21.125  1.00  0.00      PROA H
ATOM   4654  C   SER   317       0.223 -16.322 -18.500  1.00  0.00      PROA C
ATOM   4655  O   SER   317       0.388 -15.328 -19.201  1.00  0.00      PROA O
ATOM   4656  N   LEU   318      -0.901 -16.479 -17.788  1.00  0.00      PROA N
ATOM   4657  H   LEU   318      -1.048 -17.324 -17.256  1.00  0.00      PROA H
ATOM   4658  CA  LEU   318      -1.956 -15.498 -17.718  1.00  0.00      PROA C
ATOM   4659  HA  LEU   318      -2.354 -15.320 -18.717  1.00  0.00      PROA H
ATOM   4660  CB  LEU   318      -3.085 -16.022 -16.800  1.00  0.00      PROA C
ATOM   4661  HB2 LEU   318      -3.349 -17.038 -17.092  1.00  0.00      PROA H
ATOM   4662  HB3 LEU   318      -2.742 -16.020 -15.765  1.00  0.00      PROA H
ATOM   4663  CG  LEU   318      -4.394 -15.220 -16.817  1.00  0.00      PROA C
ATOM   4664  HG  LEU   318      -4.205 -14.208 -16.459  1.00  0.00      PROA H
ATOM   4665  CD1 LEU   318      -4.941 -15.158 -18.240  1.00  0.00      PROA C
ATOM   4666 HD11 LEU   318      -5.133 -16.168 -18.600  1.00  0.00      PROA H
ATOM   4667 HD12 LEU   318      -5.870 -14.588 -18.248  1.00  0.00      PROA H
ATOM   4668 HD13 LEU   318      -4.213 -14.673 -18.890  1.00  0.00      PROA H
ATOM   4669  CD2 LEU   318      -5.420 -15.860 -15.873  1.00  0.00      PROA C
ATOM   4670 HD21 LEU   318      -5.023 -15.872 -14.858  1.00  0.00      PROA H
ATOM   4671 HD22 LEU   318      -6.344 -15.282 -15.893  1.00  0.00      PROA H
ATOM   4672 HD23 LEU   318      -5.624 -16.882 -16.195  1.00  0.00      PROA H
ATOM   4673  C   LEU   318      -1.469 -14.174 -17.178  1.00  0.00      PROA C
ATOM   4674  O   LEU   318      -1.714 -13.122 -17.760  1.00  0.00      PROA O
ATOM   4675  N   LEU   319      -0.687 -14.203 -16.088  1.00  0.00      PROA N
ATOM   4676  H   LEU   319      -0.500 -15.080 -15.624  1.00  0.00      PROA H
ATOM   4677  CA  LEU   319      -0.083 -13.017 -15.528  1.00  0.00      PROA C
ATOM   4678  HA  LEU   319      -0.855 -12.274 -15.330  1.00  0.00      PROA H
ATOM   4679  CB  LEU   319       0.640 -13.332 -14.212  1.00  0.00      PROA C
ATOM   4680  HB2 LEU   319       1.361 -14.133 -14.375  1.00  0.00      PROA H
ATOM   4681  HB3 LEU   319       1.161 -12.441 -13.861  1.00  0.00      PROA H
ATOM   4682  CG  LEU   319      -0.293 -13.787 -13.079  1.00  0.00      PROA C
ATOM   4683  HG  LEU   319      -0.822 -14.690 -13.384  1.00  0.00      PROA H
ATOM   4684  CD1 LEU   319       0.532 -14.080 -11.826  1.00  0.00      PROA C
ATOM   4685 HD11 LEU   319       1.062 -13.178 -11.519  1.00  0.00      PROA H
ATOM   4686 HD12 LEU   319      -0.129 -14.403 -11.022  1.00  0.00      PROA H
ATOM   4687 HD13 LEU   319       1.253 -14.869 -12.041  1.00  0.00      PROA H
ATOM   4688  CD2 LEU   319      -1.377 -12.748 -12.783  1.00  0.00      PROA C
ATOM   4689 HD21 LEU   319      -1.979 -12.586 -13.677  1.00  0.00      PROA H
ATOM   4690 HD22 LEU   319      -2.015 -13.108 -11.976  1.00  0.00      PROA H
ATOM   4691 HD23 LEU   319      -0.909 -11.809 -12.485  1.00  0.00      PROA H
ATOM   4692  C   LEU   319       0.880 -12.344 -16.462  1.00  0.00      PROA C
ATOM   4693  O   LEU   319       0.903 -11.120 -16.568  1.00  0.00      PROA O
ATOM   4694  N   ARG   320       1.670 -13.134 -17.212  1.00  0.00      PROA N
ATOM   4695  H   ARG   320       1.672 -14.132 -17.062  1.00  0.00      PROA H
ATOM   4696  CA  ARG   320       2.537 -12.626 -18.246  1.00  0.00      PROA C
ATOM   4697  HA  ARG   320       3.260 -11.938 -17.809  1.00  0.00      PROA H
ATOM   4698  CB  ARG   320       3.292 -13.784 -18.925  1.00  0.00      PROA C
ATOM   4699  HB2 ARG   320       2.589 -14.578 -19.179  1.00  0.00      PROA H
ATOM   4700  HB3 ARG   320       3.774 -13.422 -19.833  1.00  0.00      PROA H
ATOM   4701  CG  ARG   320       4.390 -14.428 -18.072  1.00  0.00      PROA C
ATOM   4702  HG2 ARG   320       5.162 -13.689 -17.855  1.00  0.00      PROA H
ATOM   4703  HG3 ARG   320       3.961 -14.788 -17.137  1.00  0.00      PROA H
ATOM   4704  CD  ARG   320       5.021 -15.602 -18.813  1.00  0.00      PROA C
ATOM   4705  HD2 ARG   320       4.255 -16.342 -19.042  1.00  0.00      PROA H
ATOM   4706  HD3 ARG   320       5.473 -15.247 -19.739  1.00  0.00      PROA H
ATOM   4707  NE  ARG   320       6.073 -16.221 -17.947  1.00  0.00      PROA N
ATOM   4708  HE  ARG   320       6.521 -15.646 -17.248  1.00  0.00      PROA H
ATOM   4709  CZ  ARG   320       6.434 -17.491 -18.065  1.00  0.00      PROA C
ATOM   4710  NH1 ARG   320       5.771 -18.318 -18.851  1.00  0.00      PROA N
ATOM   4711 HH11 ARG   320       4.974 -17.984 -19.374  1.00  0.00      PROA H
ATOM   4712 HH12 ARG   320       6.064 -19.282 -18.927  1.00  0.00      PROA H
ATOM   4713  NH2 ARG   320       7.395 -17.960 -17.294  1.00  0.00      PROA N
ATOM   4714 HH21 ARG   320       7.843 -17.351 -16.624  1.00  0.00      PROA H
ATOM   4715 HH22 ARG   320       7.678 -18.926 -17.376  1.00  0.00      PROA H
ATOM   4716  C   ARG   320       1.778 -11.869 -19.305  1.00  0.00      PROA C
ATOM   4717  O   ARG   320       2.157 -10.780 -19.707  1.00  0.00      PROA O
ATOM   4718  N   ASN   321       0.639 -12.411 -19.755  1.00  0.00      PROA N
ATOM   4719  H   ASN   321       0.341 -13.315 -19.416  1.00  0.00      PROA H
ATOM   4720  CA  ASN   321      -0.194 -11.736 -20.727  1.00  0.00      PROA C
ATOM   4721  HA  ASN   321       0.424 -11.382 -21.553  1.00  0.00      PROA H
ATOM   4722  CB  ASN   321      -1.270 -12.706 -21.281  1.00  0.00      PROA C
ATOM   4723  HB2 ASN   321      -1.636 -13.343 -20.475  1.00  0.00      PROA H
ATOM   4724  HB3 ASN   321      -2.100 -12.132 -21.694  1.00  0.00      PROA H
ATOM   4725  CG  ASN   321      -0.694 -13.591 -22.379  1.00  0.00      PROA C
ATOM   4726  OD1 ASN   321       0.255 -13.236 -23.072  1.00  0.00      PROA O
ATOM   4727  ND2 ASN   321      -1.292 -14.790 -22.572  1.00  0.00      PROA N
ATOM   4728 HD21 ASN   321      -0.948 -15.414 -23.288  1.00  0.00      PROA H
ATOM   4729 HD22 ASN   321      -2.081 -15.056 -21.999  1.00  0.00      PROA H
ATOM   4730  C   ASN   321      -0.859 -10.492 -20.165  1.00  0.00      PROA C
ATOM   4731  O   ASN   321      -1.090  -9.528 -20.882  1.00  0.00      PROA O
ATOM   4732  N   VAL   322      -1.203 -10.483 -18.866  1.00  0.00      PROA N
ATOM   4733  H   VAL   322      -1.003 -11.286 -18.285  1.00  0.00      PROA H
ATOM   4734  CA  VAL   322      -1.863  -9.349 -18.240  1.00  0.00      PROA C
ATOM   4735  HA  VAL   322      -2.616  -8.948 -18.917  1.00  0.00      PROA H
ATOM   4736  CB  VAL   322      -2.551  -9.744 -16.937  1.00  0.00      PROA C
ATOM   4737  HB  VAL   322      -1.835 -10.240 -16.282  1.00  0.00      PROA H
ATOM   4738  CG1 VAL   322      -3.107  -8.507 -16.212  1.00  0.00      PROA C
ATOM   4739 HG11 VAL   322      -3.832  -8.005 -16.853  1.00  0.00      PROA H
ATOM   4740 HG12 VAL   322      -3.593  -8.815 -15.287  1.00  0.00      PROA H
ATOM   4741 HG13 VAL   322      -2.291  -7.822 -15.983  1.00  0.00      PROA H
ATOM   4742  CG2 VAL   322      -3.708 -10.717 -17.213  1.00  0.00      PROA C
ATOM   4743 HG21 VAL   322      -3.322 -11.615 -17.695  1.00  0.00      PROA H
ATOM   4744 HG22 VAL   322      -4.188 -10.988 -16.273  1.00  0.00      PROA H
ATOM   4745 HG23 VAL   322      -4.437 -10.239 -17.868  1.00  0.00      PROA H
ATOM   4746  C   VAL   322      -0.955  -8.166 -18.021  1.00  0.00      PROA C
ATOM   4747  O   VAL   322      -1.315  -7.012 -18.260  1.00  0.00      PROA O
ATOM   4748  N   LEU   323       0.273  -8.426 -17.557  1.00  0.00      PROA N
ATOM   4749  H   LEU   323       0.594  -9.380 -17.486  1.00  0.00      PROA H
ATOM   4750  CA  LEU   323       1.179  -7.379 -17.145  1.00  0.00      PROA C
ATOM   4751  HA  LEU   323       0.610  -6.482 -16.899  1.00  0.00      PROA H
ATOM   4752  CB  LEU   323       1.981  -7.824 -15.905  1.00  0.00      PROA C
ATOM   4753  HB2 LEU   323       2.659  -8.631 -16.180  1.00  0.00      PROA H
ATOM   4754  HB3 LEU   323       2.556  -6.981 -15.521  1.00  0.00      PROA H
ATOM   4755  CG  LEU   323       1.114  -8.343 -14.743  1.00  0.00      PROA C
ATOM   4756  HG  LEU   323       0.506  -9.179 -15.087  1.00  0.00      PROA H
ATOM   4757  CD1 LEU   323       1.998  -8.814 -13.583  1.00  0.00      PROA C
ATOM   4758 HD11 LEU   323       2.606  -7.982 -13.227  1.00  0.00      PROA H
ATOM   4759 HD12 LEU   323       1.369  -9.177 -12.770  1.00  0.00      PROA H
ATOM   4760 HD13 LEU   323       2.649  -9.618 -13.925  1.00  0.00      PROA H
ATOM   4761  CD2 LEU   323       0.121  -7.278 -14.268  1.00  0.00      PROA C
ATOM   4762 HD21 LEU   323      -0.536  -7.000 -15.093  1.00  0.00      PROA H
ATOM   4763 HD22 LEU   323      -0.475  -7.677 -13.448  1.00  0.00      PROA H
ATOM   4764 HD23 LEU   323       0.667  -6.399 -13.927  1.00  0.00      PROA H
ATOM   4765  C   LEU   323       2.126  -6.984 -18.254  1.00  0.00      PROA C
ATOM   4766  O   LEU   323       3.287  -6.632 -18.019  1.00  0.00      PROA O
ATOM   4767  N   THR   324       1.672  -7.072 -19.508  1.00  0.00      PROA N
ATOM   4768  H   THR   324       0.722  -7.366 -19.682  1.00  0.00      PROA H
ATOM   4769  CA  THR   324       2.483  -6.762 -20.672  1.00  0.00      PROA C
ATOM   4770  HA  THR   324       3.152  -5.934 -20.439  1.00  0.00      PROA H
ATOM   4771  CB  THR   324       3.331  -7.963 -21.103  1.00  0.00      PROA C
ATOM   4772  HB  THR   324       2.683  -8.821 -21.281  1.00  0.00      PROA H
ATOM   4773  CG2 THR   324       4.113  -7.679 -22.389  1.00  0.00      PROA C
ATOM   4774 HG21 THR   324       4.779  -6.831 -22.230  1.00  0.00      PROA H
ATOM   4775 HG22 THR   324       4.700  -8.556 -22.659  1.00  0.00      PROA H
ATOM   4776 HG23 THR   324       3.416  -7.447 -23.195  1.00  0.00      PROA H
ATOM   4777  OG1 THR   324       4.290  -8.287 -20.098  1.00  0.00      PROA O
ATOM   4778  HG1 THR   324       4.812  -9.040 -20.385  1.00  0.00      PROA H
ATOM   4779  C   THR   324       1.567  -6.264 -21.824  1.00  0.00      PROA C
ATOM   4780  O   THR   324       0.318  -6.247 -21.637  1.00  0.00      PROA O
ATOM   4781  OXT THR   324       2.095  -5.864 -22.895  1.00  0.00      PROA O
TER
ATOM   4782  C36 9P2   501       4.986  19.456  -7.381  1.00  0.00      HETA C
ATOM   4783  C37 9P2   501       4.800  18.059  -7.278  1.00  0.00      HETA C
ATOM   4784  H37 9P2   501       5.012  17.466  -8.123  1.00  0.00      HETA H
ATOM   4785  H36 9P2   501       5.345  19.979  -8.243  1.00  0.00      HETA H
ATOM   4786  C35 9P2   501       4.763  20.241  -6.297  1.00  0.00      HETA C
ATOM   4787  H35 9P2   501       4.999  21.293  -6.351  1.00  0.00      HETA H
ATOM   4788  C34 9P2   501       4.290  19.625  -5.142  1.00  0.00      HETA C
ATOM   4789  H34 9P2   501       4.133  20.156  -4.275  1.00  0.00      HETA H
ATOM   4790  C33 9P2   501       4.391  18.282  -5.007  1.00  0.00      HETA C
ATOM   4791  H33 9P2   501       4.339  18.025  -3.994  1.00  0.00      HETA H
ATOM   4792  C32 9P2   501       4.515  17.387  -6.050  1.00  0.00      HETA C
ATOM   4793  C03 9P2   501       4.312  15.892  -5.818  1.00  0.00      HETA C
ATOM   4794  N02 9P2   501       3.324  15.156  -5.199  1.00  0.00      HETA N
ATOM   4795  C01 9P2   501       3.468  13.846  -5.446  1.00  0.00      HETA C
ATOM   4796  C38 9P2   501       2.478  12.658  -5.310  1.00  0.00      HETA C
ATOM   4797  C39 9P2   501       2.680  11.523  -4.534  1.00  0.00      HETA C
ATOM   4798  C40 9P2   501       1.728  10.491  -4.365  1.00  0.00      HETA C
ATOM   4799  C41 9P2   501       0.442  10.609  -4.898  1.00  0.00      HETA C
ATOM   4800  C42 9P2   501       0.199  11.661  -5.726  1.00  0.00      HETA C
ATOM   4801  C43 9P2   501       1.324  12.460  -6.071  1.00  0.00      HETA C
ATOM   4802  H43 9P2   501       1.404  13.031  -6.959  1.00  0.00      HETA H
ATOM   4803  H42 9P2   501      -0.803  11.737  -6.140  1.00  0.00      HETA H
ATOM   4804  H41 9P2   501      -0.324   9.853  -4.817  1.00  0.00      HETA H
ATOM   4805  H40 9P2   501       1.997   9.611  -3.834  1.00  0.00      HETA H
ATOM   4806  H39 9P2   501       3.658  11.463  -4.135  1.00  0.00      HETA H
ATOM   4807  N05 9P2   501       4.658  13.723  -6.009  1.00  0.00      HETA N
ATOM   4808  C06 9P2   501       5.361  12.511  -6.251  1.00  0.00      HETA C
ATOM   4809  C07 9P2   501       5.691  12.360  -7.710  1.00  0.00      HETA C
ATOM   4810  C08 9P2   501       5.433  10.971  -8.246  1.00  0.00      HETA C
ATOM   4811  C09 9P2   501       5.507  10.956  -9.762  1.00  0.00      HETA C
ATOM   4812 H091 9P2   501       6.350  11.583 -10.120  1.00  0.00      HETA H
ATOM   4813 H092 9P2   501       4.562  11.331 -10.215  1.00  0.00      HETA H
ATOM   4814 H093 9P2   501       5.684   9.927 -10.109  1.00  0.00      HETA H
ATOM   4815 H081 9P2   501       4.422  10.659  -7.924  1.00  0.00      HETA H
ATOM   4816 H082 9P2   501       6.169  10.265  -7.805  1.00  0.00      HETA H
ATOM   4817 H071 9P2   501       6.748  12.651  -7.858  1.00  0.00      HETA H
ATOM   4818 H072 9P2   501       5.060  13.075  -8.296  1.00  0.00      HETA H
ATOM   4819 H061 9P2   501       4.794  11.634  -5.896  1.00  0.00      HETA H
ATOM   4820 H062 9P2   501       6.261  12.531  -5.606  1.00  0.00      HETA H
ATOM   4821  C04 9P2   501       5.173  14.973  -6.238  1.00  0.00      HETA C
ATOM   4822  C10 9P2   501       6.571  15.193  -6.422  1.00  0.00      HETA C
ATOM   4823 H101 9P2   501       6.553  16.252  -6.539  1.00  0.00      HETA H
ATOM   4824 H102 9P2   501       6.873  14.817  -7.403  1.00  0.00      HETA H
ATOM   4825  N11 9P2   501       7.439  14.681  -5.286  1.00  0.00      HETA N
ATOM   4826  C12 9P2   501       7.211  15.220  -3.923  1.00  0.00      HETA C
ATOM   4827  C13 9P2   501       6.009  14.989  -3.119  1.00  0.00      HETA C
ATOM   4828  C18 9P2   501       5.819  13.682  -2.831  1.00  0.00      HETA C
ATOM   4829  C17 9P2   501       4.719  13.322  -2.123  1.00  0.00      HETA C
ATOM   4830  C16 9P2   501       3.779  14.256  -1.699  1.00  0.00      HETA C
ATOM   4831  C15 9P2   501       3.960  15.596  -1.953  1.00  0.00      HETA C
ATOM   4832  C14 9P2   501       5.105  15.981  -2.653  1.00  0.00      HETA C
ATOM   4833  H14 9P2   501       5.303  17.010  -2.858  1.00  0.00      HETA H
ATOM   4834  H15 9P2   501       3.217  16.303  -1.655  1.00  0.00      HETA H
ATOM   4835  O21 9P2   501       2.774  13.616  -1.004  1.00  0.00      HETA O
ATOM   4836  C20 9P2   501       3.276  12.281  -0.830  1.00  0.00      HETA C
ATOM   4837  O19 9P2   501       4.362  12.060  -1.728  1.00  0.00      HETA O
ATOM   4838 H201 9P2   501       3.643  12.162   0.201  1.00  0.00      HETA H
ATOM   4839 H202 9P2   501       2.483  11.553  -1.045  1.00  0.00      HETA H
ATOM   4840  H18 9P2   501       6.554  13.000  -3.205  1.00  0.00      HETA H
ATOM   4841 H121 9P2   501       6.674  15.972  -4.378  1.00  0.00      HETA H
ATOM   4842 H122 9P2   501       8.079  15.575  -3.321  1.00  0.00      HETA H
ATOM   4843  C22 9P2   501       8.883  14.579  -5.623  1.00  0.00      HETA C
ATOM   4844 H221 9P2   501       9.497  14.502  -4.703  1.00  0.00      HETA H
ATOM   4845 H222 9P2   501       9.412  15.427  -6.021  1.00  0.00      HETA H
ATOM   4846  C23 9P2   501       9.140  13.548  -6.651  1.00  0.00      HETA C
ATOM   4847  C24 9P2   501       8.878  12.258  -6.251  1.00  0.00      HETA C
ATOM   4848  H24 9P2   501       8.459  12.110  -5.269  1.00  0.00      HETA H
ATOM   4849  C25 9P2   501       9.167  11.242  -7.128  1.00  0.00      HETA C
ATOM   4850  O26 9P2   501       8.968   9.888  -6.985  1.00  0.00      HETA O
ATOM   4851  C27 9P2   501       9.157   9.389  -8.321  1.00  0.00      HETA C
ATOM   4852 H271 9P2   501       8.177   9.290  -8.802  1.00  0.00      HETA H
ATOM   4853 H272 9P2   501       9.656   8.419  -8.282  1.00  0.00      HETA H
ATOM   4854  O28 9P2   501       9.943  10.328  -9.060  1.00  0.00      HETA O
ATOM   4855  C29 9P2   501       9.739  11.501  -8.380  1.00  0.00      HETA C
ATOM   4856  C30 9P2   501       9.994  12.768  -8.810  1.00  0.00      HETA C
ATOM   4857  H30 9P2   501      10.501  13.004  -9.740  1.00  0.00      HETA H
ATOM   4858  C31 9P2   501       9.641  13.789  -7.963  1.00  0.00      HETA C
ATOM   4859  H31 9P2   501      10.084  14.720  -8.277  1.00  0.00      HETA H
TER
ATOM   4860 C116 PA      1     -17.550  -6.305   0.397  1.00  0.00      MEMB C
ATOM   4861 H16R PA      1     -18.534  -6.259  -0.077  1.00  0.00      MEMB H
ATOM   4862 H16S PA      1     -16.832  -7.012  -0.024  1.00  0.00      MEMB H
ATOM   4863 H16T PA      1     -17.205  -5.401  -0.048  1.00  0.00      MEMB H
ATOM   4864 C115 PA      1     -17.390  -6.179   1.915  1.00  0.00      MEMB C
ATOM   4865 H15R PA      1     -16.337  -6.102   2.265  1.00  0.00      MEMB H
ATOM   4866 H15S PA      1     -17.965  -5.311   2.322  1.00  0.00      MEMB H
ATOM   4867 C114 PA      1     -18.181  -7.108   2.645  1.00  0.00      MEMB C
ATOM   4868 H14R PA      1     -19.136  -6.678   2.352  1.00  0.00      MEMB H
ATOM   4869 H14S PA      1     -17.908  -8.039   2.219  1.00  0.00      MEMB H
ATOM   4870 C113 PA      1     -18.109  -7.041   4.117  1.00  0.00      MEMB C
ATOM   4871 H13R PA      1     -17.511  -6.141   4.365  1.00  0.00      MEMB H
ATOM   4872 H13S PA      1     -19.150  -6.890   4.475  1.00  0.00      MEMB H
ATOM   4873 C112 PA      1     -17.505  -8.313   4.688  1.00  0.00      MEMB C
ATOM   4874 H12R PA      1     -18.302  -9.056   4.889  1.00  0.00      MEMB H
ATOM   4875 H12S PA      1     -16.822  -8.801   3.949  1.00  0.00      MEMB H
ATOM   4876 C111 PA      1     -16.644  -8.026   5.917  1.00  0.00      MEMB C
ATOM   4877 H11R PA      1     -16.086  -8.957   6.147  1.00  0.00      MEMB H
ATOM   4878 H11S PA      1     -15.873  -7.276   5.628  1.00  0.00      MEMB H
ATOM   4879 C110 PA      1     -17.329  -7.461   7.183  1.00  0.00      MEMB C
ATOM   4880 H10R PA      1     -16.569  -7.571   7.989  1.00  0.00      MEMB H
ATOM   4881 H10S PA      1     -17.524  -6.376   7.074  1.00  0.00      MEMB H
ATOM   4882  C19 PA      1     -18.586  -8.171   7.687  1.00  0.00      MEMB C
ATOM   4883  H9R PA      1     -19.330  -8.371   6.887  1.00  0.00      MEMB H
ATOM   4884  H9S PA      1     -18.203  -9.153   8.018  1.00  0.00      MEMB H
ATOM   4885  C18 PA      1     -19.329  -7.488   8.856  1.00  0.00      MEMB C
ATOM   4886  H8R PA      1     -19.505  -6.414   8.665  1.00  0.00      MEMB H
ATOM   4887  H8S PA      1     -20.349  -7.928   8.881  1.00  0.00      MEMB H
ATOM   4888  C17 PA      1     -18.648  -7.680  10.227  1.00  0.00      MEMB C
ATOM   4889  H7R PA      1     -18.850  -8.686  10.654  1.00  0.00      MEMB H
ATOM   4890  H7S PA      1     -17.561  -7.528  10.141  1.00  0.00      MEMB H
ATOM   4891  C16 PA      1     -19.140  -6.728  11.274  1.00  0.00      MEMB C
ATOM   4892  H6R PA      1     -18.832  -7.056  12.299  1.00  0.00      MEMB H
ATOM   4893  H6S PA      1     -18.732  -5.699  11.112  1.00  0.00      MEMB H
ATOM   4894  C15 PA      1     -20.639  -6.769  11.264  1.00  0.00      MEMB C
ATOM   4895  H5R PA      1     -21.128  -6.276  10.372  1.00  0.00      MEMB H
ATOM   4896  H5S PA      1     -21.124  -7.713  11.572  1.00  0.00      MEMB H
ATOM   4897  C14 PA      1     -20.995  -5.994  12.411  1.00  0.00      MEMB C
ATOM   4898  H4R PA      1     -20.342  -5.839  13.284  1.00  0.00      MEMB H
ATOM   4899  H4S PA      1     -20.647  -5.073  11.855  1.00  0.00      MEMB H
ATOM   4900  C13 PA      1     -22.460  -6.303  12.850  1.00  0.00      MEMB C
ATOM   4901  H3R PA      1     -22.861  -5.393  13.273  1.00  0.00      MEMB H
ATOM   4902  H3S PA      1     -23.221  -6.591  12.097  1.00  0.00      MEMB H
ATOM   4903  C12 PA      1     -22.827  -6.615  14.246  1.00  0.00      MEMB C
ATOM   4904  H2R PA      1     -22.159  -5.973  14.899  1.00  0.00      MEMB H
ATOM   4905  H2S PA      1     -23.925  -6.420  14.412  1.00  0.00      MEMB H
ATOM   4906  C11 PC      1     -22.431  -7.959  14.314  1.00  0.00      MEMB C
ATOM   4907  O12 PC      1     -22.689  -8.862  13.541  1.00  0.00      MEMB O
ATOM   4908  O11 PC      1     -21.587  -7.911  15.295  1.00  0.00      MEMB O
ATOM   4909  C1  PC      1     -20.585  -8.845  15.301  1.00  0.00      MEMB C
ATOM   4910  HR  PC      1     -21.086  -9.759  15.651  1.00  0.00      MEMB H
ATOM   4911  HS  PC      1     -20.188  -8.840  14.261  1.00  0.00      MEMB H
ATOM   4912  C2  PC      1     -19.400  -8.465  16.192  1.00  0.00      MEMB C
ATOM   4913  HX  PC      1     -18.718  -9.349  16.305  1.00  0.00      MEMB H
ATOM   4914  C3  PC      1     -19.910  -8.068  17.621  1.00  0.00      MEMB C
ATOM   4915  HA  PC      1     -20.421  -8.980  18.007  1.00  0.00      MEMB H
ATOM   4916  HB  PC      1     -19.026  -7.901  18.260  1.00  0.00      MEMB H
ATOM   4917  O31 PC      1     -20.836  -6.970  17.691  1.00  0.00      MEMB O
ATOM   4918  P31 PC      1     -20.360  -5.499  18.090  1.00  0.00      MEMB P
ATOM   4919  O32 PC      1     -18.782  -5.537  17.904  1.00  0.00      MEMB O
ATOM   4920  C31 PC      1     -18.039  -4.340  18.152  1.00  0.00      MEMB C
ATOM   4921  H1A PC      1     -17.096  -4.331  17.561  1.00  0.00      MEMB H
ATOM   4922  H1B PC      1     -18.600  -3.420  17.857  1.00  0.00      MEMB H
ATOM   4923  C32 PC      1     -17.654  -4.211  19.631  1.00  0.00      MEMB C
ATOM   4924  H2A PC      1     -17.248  -3.214  19.760  1.00  0.00      MEMB H
ATOM   4925  H2B PC      1     -18.564  -4.213  20.232  1.00  0.00      MEMB H
ATOM   4926  N31 PC      1     -16.637  -5.205  20.166  1.00  0.00      MEMB N
ATOM   4927  C33 PC      1     -16.280  -4.730  21.530  1.00  0.00      MEMB C
ATOM   4928  H3A PC      1     -15.974  -3.689  21.507  1.00  0.00      MEMB H
ATOM   4929  H3B PC      1     -17.160  -4.744  22.150  1.00  0.00      MEMB H
ATOM   4930  H3C PC      1     -15.485  -5.307  21.960  1.00  0.00      MEMB H
ATOM   4931  C34 PC      1     -17.208  -6.603  20.206  1.00  0.00      MEMB C
ATOM   4932  H4A PC      1     -18.176  -6.620  20.688  1.00  0.00      MEMB H
ATOM   4933  H4B PC      1     -17.405  -6.972  19.190  1.00  0.00      MEMB H
ATOM   4934  H4C PC      1     -16.536  -7.298  20.683  1.00  0.00      MEMB H
ATOM   4935  C35 PC      1     -15.411  -5.240  19.298  1.00  0.00      MEMB C
ATOM   4936  H5A PC      1     -15.656  -5.699  18.330  1.00  0.00      MEMB H
ATOM   4937  H5B PC      1     -14.642  -5.854  19.742  1.00  0.00      MEMB H
ATOM   4938  H5C PC      1     -14.949  -4.279  19.090  1.00  0.00      MEMB H
ATOM   4939  O33 PC      1     -20.900  -4.533  17.125  1.00  0.00      MEMB O
ATOM   4940  O34 PC      1     -20.688  -5.274  19.532  1.00  0.00      MEMB O
ATOM   4941  O21 PC      1     -18.712  -7.450  15.460  1.00  0.00      MEMB O
ATOM   4942  C21 PC      1     -17.545  -7.058  15.882  1.00  0.00      MEMB C
ATOM   4943  O22 PC      1     -16.926  -7.477  16.846  1.00  0.00      MEMB O
ATOM   4944  C12 OL      1     -17.041  -6.007  14.915  1.00  0.00      MEMB C
ATOM   4945  H2R OL      1     -17.186  -5.004  15.350  1.00  0.00      MEMB H
ATOM   4946  H2S OL      1     -17.606  -6.081  13.964  1.00  0.00      MEMB H
ATOM   4947  C13 OL      1     -15.552  -6.149  14.656  1.00  0.00      MEMB C
ATOM   4948  H3R OL      1     -15.455  -7.017  13.995  1.00  0.00      MEMB H
ATOM   4949  H3S OL      1     -14.993  -6.352  15.596  1.00  0.00      MEMB H
ATOM   4950  C14 OL      1     -14.968  -4.877  14.053  1.00  0.00      MEMB C
ATOM   4951  H4R OL      1     -13.897  -4.994  14.083  1.00  0.00      MEMB H
ATOM   4952  H4S OL      1     -15.113  -4.031  14.761  1.00  0.00      MEMB H
ATOM   4953  C15 OL      1     -15.537  -4.471  12.676  1.00  0.00      MEMB C
ATOM   4954  H5R OL      1     -15.480  -3.358  12.654  1.00  0.00      MEMB H
ATOM   4955  H5S OL      1     -16.606  -4.758  12.623  1.00  0.00      MEMB H
ATOM   4956  C16 OL      1     -14.903  -5.058  11.398  1.00  0.00      MEMB C
ATOM   4957  H6R OL      1     -15.279  -6.062  11.154  1.00  0.00      MEMB H
ATOM   4958  H6S OL      1     -13.915  -5.409  11.505  1.00  0.00      MEMB H
ATOM   4959  C17 OL      1     -14.979  -4.176  10.145  1.00  0.00      MEMB C
ATOM   4960  H7R OL      1     -14.400  -4.719   9.356  1.00  0.00      MEMB H
ATOM   4961  H7S OL      1     -14.489  -3.179  10.254  1.00  0.00      MEMB H
ATOM   4962  C18 OL      1     -16.451  -4.125   9.712  1.00  0.00      MEMB C
ATOM   4963  H8R OL      1     -17.029  -3.481  10.420  1.00  0.00      MEMB H
ATOM   4964  H8S OL      1     -16.836  -5.158   9.845  1.00  0.00      MEMB H
ATOM   4965  C19 OL      1     -16.541  -3.877   8.226  1.00  0.00      MEMB C
ATOM   4966  H9R OL      1     -15.730  -4.327   7.671  1.00  0.00      MEMB H
ATOM   4967 C110 OL      1     -17.347  -3.179   7.436  1.00  0.00      MEMB C
ATOM   4968 H10R OL      1     -16.854  -2.781   6.537  1.00  0.00      MEMB H
ATOM   4969 C111 OL      1     -18.487  -2.359   7.890  1.00  0.00      MEMB C
ATOM   4970 H11R OL      1     -18.471  -1.304   7.478  1.00  0.00      MEMB H
ATOM   4971 H11S OL      1     -18.471  -2.427   8.986  1.00  0.00      MEMB H
ATOM   4972 C112 OL      1     -19.886  -2.201   7.592  1.00  0.00      MEMB C
ATOM   4973 H12R OL      1     -20.292  -1.250   8.027  1.00  0.00      MEMB H
ATOM   4974 H12S OL      1     -20.229  -3.028   8.209  1.00  0.00      MEMB H
ATOM   4975 C113 OL      1     -19.794  -2.206   6.112  1.00  0.00      MEMB C
ATOM   4976 H13R OL      1     -18.848  -1.819   5.628  1.00  0.00      MEMB H
ATOM   4977 H13S OL      1     -20.575  -1.507   5.896  1.00  0.00      MEMB H
ATOM   4978 C114 OL      1     -20.007  -3.615   5.716  1.00  0.00      MEMB C
ATOM   4979 H14R OL      1     -20.595  -4.121   6.510  1.00  0.00      MEMB H
ATOM   4980 H14S OL      1     -19.012  -4.103   5.621  1.00  0.00      MEMB H
ATOM   4981 C115 OL      1     -20.689  -3.613   4.406  1.00  0.00      MEMB C
ATOM   4982 H15R OL      1     -21.690  -3.132   4.529  1.00  0.00      MEMB H
ATOM   4983 H15S OL      1     -20.903  -4.651   4.107  1.00  0.00      MEMB H
ATOM   4984 C116 OL      1     -19.741  -2.921   3.379  1.00  0.00      MEMB C
ATOM   4985 H16R OL      1     -18.741  -3.340   3.310  1.00  0.00      MEMB H
ATOM   4986 H16S OL      1     -19.744  -1.813   3.558  1.00  0.00      MEMB H
ATOM   4987 C117 OL      1     -20.075  -3.136   1.923  1.00  0.00      MEMB C
ATOM   4988 H17R OL      1     -20.005  -2.237   1.284  1.00  0.00      MEMB H
ATOM   4989 H17S OL      1     -21.032  -3.237   2.425  1.00  0.00      MEMB H
ATOM   4990 C118 OL      1     -20.216  -4.392   1.053  1.00  0.00      MEMB C
ATOM   4991 H18R OL      1     -20.352  -5.267   1.690  1.00  0.00      MEMB H
ATOM   4992 H18S OL      1     -19.412  -4.317   0.312  1.00  0.00      MEMB H
ATOM   4993 H18T OL      1     -21.099  -4.465   0.373  1.00  0.00      MEMB H
ATOM   4994 C116 PA      2     -19.955   2.486  -0.034  1.00  0.00      MEMB C
ATOM   4995 H16R PA      2     -20.110   1.518  -0.561  1.00  0.00      MEMB H
ATOM   4996 H16S PA      2     -19.247   3.102  -0.625  1.00  0.00      MEMB H
ATOM   4997 H16T PA      2     -20.930   3.017   0.002  1.00  0.00      MEMB H
ATOM   4998 C115 PA      2     -19.293   2.308   1.335  1.00  0.00      MEMB C
ATOM   4999 H15R PA      2     -19.891   1.701   1.999  1.00  0.00      MEMB H
ATOM   5000 H15S PA      2     -18.401   1.669   1.199  1.00  0.00      MEMB H
ATOM   5001 C114 PA      2     -18.844   3.623   1.999  1.00  0.00      MEMB C
ATOM   5002 H14R PA      2     -18.444   4.260   1.178  1.00  0.00      MEMB H
ATOM   5003 H14S PA      2     -19.683   4.173   2.480  1.00  0.00      MEMB H
ATOM   5004 C113 PA      2     -17.681   3.434   2.980  1.00  0.00      MEMB C
ATOM   5005 H13R PA      2     -18.022   2.945   3.918  1.00  0.00      MEMB H
ATOM   5006 H13S PA      2     -16.959   2.732   2.502  1.00  0.00      MEMB H
ATOM   5007 C112 PA      2     -16.866   4.717   3.218  1.00  0.00      MEMB C
ATOM   5008 H12R PA      2     -16.253   4.833   2.288  1.00  0.00      MEMB H
ATOM   5009 H12S PA      2     -17.473   5.641   3.311  1.00  0.00      MEMB H
ATOM   5010 C111 PA      2     -15.979   4.602   4.466  1.00  0.00      MEMB C
ATOM   5011 H11R PA      2     -15.481   3.613   4.455  1.00  0.00      MEMB H
ATOM   5012 H11S PA      2     -15.182   5.331   4.469  1.00  0.00      MEMB H
ATOM   5013 C110 PA      2     -16.608   5.053   5.795  1.00  0.00      MEMB C
ATOM   5014 H10R PA      2     -17.099   6.046   5.664  1.00  0.00      MEMB H
ATOM   5015 H10S PA      2     -17.379   4.302   6.028  1.00  0.00      MEMB H
ATOM   5016  C19 PA      2     -15.577   5.192   6.942  1.00  0.00      MEMB C
ATOM   5017  H9R PA      2     -14.732   4.504   6.712  1.00  0.00      MEMB H
ATOM   5018  H9S PA      2     -15.129   6.212   6.981  1.00  0.00      MEMB H
ATOM   5019  C18 PA      2     -16.066   4.777   8.350  1.00  0.00      MEMB C
ATOM   5020  H8R PA      2     -16.245   3.689   8.353  1.00  0.00      MEMB H
ATOM   5021  H8S PA      2     -15.253   5.060   9.059  1.00  0.00      MEMB H
ATOM   5022  C17 PA      2     -17.384   5.348   8.867  1.00  0.00      MEMB C
ATOM   5023  H7R PA      2     -17.256   6.369   8.731  1.00  0.00      MEMB H
ATOM   5024  H7S PA      2     -18.246   5.146   8.210  1.00  0.00      MEMB H
ATOM   5025  C16 PA      2     -17.689   5.208  10.371  1.00  0.00      MEMB C
ATOM   5026  H6R PA      2     -18.621   5.779  10.591  1.00  0.00      MEMB H
ATOM   5027  H6S PA      2     -17.838   4.150  10.590  1.00  0.00      MEMB H
ATOM   5028  C15 PA      2     -16.660   5.753  11.363  1.00  0.00      MEMB C
ATOM   5029  H5R PA      2     -15.733   5.144  11.400  1.00  0.00      MEMB H
ATOM   5030  H5S PA      2     -16.434   6.736  10.962  1.00  0.00      MEMB H
ATOM   5031  C14 PA      2     -17.201   5.916  12.796  1.00  0.00      MEMB C
ATOM   5032  H4R PA      2     -16.339   6.142  13.468  1.00  0.00      MEMB H
ATOM   5033  H4S PA      2     -17.897   6.782  12.843  1.00  0.00      MEMB H
ATOM   5034  C13 PA      2     -17.952   4.690  13.279  1.00  0.00      MEMB C
ATOM   5035  H3R PA      2     -18.893   4.594  12.691  1.00  0.00      MEMB H
ATOM   5036  H3S PA      2     -17.302   3.814  13.045  1.00  0.00      MEMB H
ATOM   5037  C12 PA      2     -18.241   4.704  14.793  1.00  0.00      MEMB C
ATOM   5038  H2R PA      2     -17.311   4.972  15.336  1.00  0.00      MEMB H
ATOM   5039  H2S PA      2     -19.025   5.438  15.061  1.00  0.00      MEMB H
ATOM   5040  C11 PC      2     -18.681   3.325  15.302  1.00  0.00      MEMB C
ATOM   5041  O12 PC      2     -19.233   3.140  16.366  1.00  0.00      MEMB O
ATOM   5042  O11 PC      2     -18.415   2.411  14.389  1.00  0.00      MEMB O
ATOM   5043  C1  PC      2     -18.521   1.027  14.725  1.00  0.00      MEMB C
ATOM   5044  HR  PC      2     -19.328   0.847  15.466  1.00  0.00      MEMB H
ATOM   5045  HS  PC      2     -18.814   0.493  13.791  1.00  0.00      MEMB H
ATOM   5046  C2  PC      2     -17.127   0.495  15.176  1.00  0.00      MEMB C
ATOM   5047  HX  PC      2     -17.208  -0.603  15.379  1.00  0.00      MEMB H
ATOM   5048  C3  PC      2     -16.620   1.207  16.475  1.00  0.00      MEMB C
ATOM   5049  HA  PC      2     -17.508   1.391  17.110  1.00  0.00      MEMB H
ATOM   5050  HB  PC      2     -15.983   0.520  17.073  1.00  0.00      MEMB H
ATOM   5051  O31 PC      2     -15.967   2.443  16.170  1.00  0.00      MEMB O
ATOM   5052  P31 PC      2     -15.119   3.413  17.084  1.00  0.00      MEMB P
ATOM   5053  O32 PC      2     -15.866   3.628  18.384  1.00  0.00      MEMB O
ATOM   5054  C31 PC      2     -15.406   4.194  19.615  1.00  0.00      MEMB C
ATOM   5055  H1A PC      2     -15.384   3.498  20.417  1.00  0.00      MEMB H
ATOM   5056  H1B PC      2     -14.297   4.254  19.677  1.00  0.00      MEMB H
ATOM   5057  C32 PC      2     -16.527   4.381  20.751  1.00  0.00      MEMB C
ATOM   5058  H2A PC      2     -16.206   3.932  21.696  1.00  0.00      MEMB H
ATOM   5059  H2B PC      2     -16.369   5.435  20.761  1.00  0.00      MEMB H
ATOM   5060  N31 PC      2     -18.033   4.033  20.619  1.00  0.00      MEMB N
ATOM   5061  C33 PC      2     -18.610   2.616  20.761  1.00  0.00      MEMB C
ATOM   5062  H3A PC      2     -18.206   2.076  21.614  1.00  0.00      MEMB H
ATOM   5063  H3B PC      2     -19.644   2.428  20.564  1.00  0.00      MEMB H
[truncated: 8,359,319 more chars]
