# Supplementary material for: Intermolecular Interactions in G Protein-Coupled Receptor Allosteric Sites at the Membrane Interface from Molecular Dynamics Simulations and Quantum Chemical Calculations
Source: J Chem Inf Model. 2022 Sep 30;62(19):4736–47. doi: 10.1021/acs.jcim.2c00788 (PMC9554917; doi:10.1021/acs.jcim.2c00788)
Supplement: Supplementary file 2 — ci2c00788_si_002.zip [file ci2c00788_si_002.zip › MD_simulations_inputs/C5aR1_MD_simulations_inputs/popc_6c1q/step6.0_minimization.mdin]

Minimization input file in explicit solvent
 &cntrl
    ! Minimization options
    imin=1,        ! Turn on minimization
    maxcyc=5000,   ! Maximum number of minimization cycles
    ncyc=2500,     ! 100 steepest-descent steps, better for strained systems

    ! Potential energy function options
    cut=9.0,       ! nonbonded cutoff, in angstroms

    ! Control how often information is printed to the output file
    ntpr=100,      ! Print energies every 100 steps
    ntxo=2,        ! Write NetCDF format

    ! Restraint options
    ntr=1,         ! Positional restraints for proteins, sugars, ligands, and lipid head groups
    nmropt=1,      ! Dihedral restraints for sugars and lipids

    ! Set water atom/residue names for SETTLE recognition
    watnam='WAT',  ! Water residues are named WAT
    owtnm='O',     ! Water oxygens are named O
 /

 &wt
    type='END'
 /
DISANG=step6.0_minimization.rest
LISTIN=POUT
LISTOUT=POUT
&end
Protein posres
10.0
RES 1 293 294 294
END
Membrane posres
2.5
FIND
P31 * * PC
SEARCH
RES 1 24894
END
END
