# Supplementary material for: Intermolecular Interactions in G Protein-Coupled Receptor Allosteric Sites at the Membrane Interface from Molecular Dynamics Simulations and Quantum Chemical Calculations
Source: J Chem Inf Model. 2022 Sep 30;62(19):4736–47. doi: 10.1021/acs.jcim.2c00788 (PMC9554917; doi:10.1021/acs.jcim.2c00788)
Supplement: Supplementary file 2 — ci2c00788_si_002.zip [file ci2c00788_si_002.zip › MD_simulations_inputs/C5aR1_MD_simulations_inputs/popc_6c1q/step6.0_minimization.mdout]

          -------------------------------------------------------
          Amber 20 PMEMD                              2020
          -------------------------------------------------------

| PMEMD implementation of SANDER, Release 18

|  Compiled date/time: Tue Apr 28 02:19:54 2020
| Run on 12/10/2021 at 15:02:37

|   Executable path: /usr/local/amber20_src/bin/pmemd.cuda
| Working directory: /home/tianyiding/amber/C5ar1-6c1q-9p2-popc/amber
|          Hostname: Unknown
  [-O]verwriting output

File Assignments:
|   MDIN: step6.0_minimization.mdin                                             
|  MDOUT: step6.0_minimization.mdout                                            
| INPCRD: step5_input.rst7                                                      
|   PARM: step5_input.parm7                                                     
| RESTRT: min.rst7                                                              
|   REFC: step5_input.rst7                                                      
|  MDVEL: mdvel                                                                 
|   MDEN: mden                                                                  
|  MDCRD: mdcrd                                                                 
| MDINFO: min.mdinfo                                                            
|  MDFRC: mdfrc                                                                 


 Here is the input file:

Minimization input file in explicit solvent                                    
 &cntrl                                                                        
    ! Minimization options                                                     
    imin=1,        ! Turn on minimization                                      
    maxcyc=5000,   ! Maximum number of minimization cycles                     
    ncyc=2500,     ! 100 steepest-descent steps, better for strained systems   
                                                                               
    ! Potential energy function options                                        
    cut=9.0,       ! nonbonded cutoff, in angstroms                            
                                                                               
    ! Control how often information is printed to the output file              
    ntpr=100,      ! Print energies every 100 steps                            
    ntxo=2,        ! Write NetCDF format                                       
                                                                               
    ! Restraint options                                                        
    ntr=1,         ! Positional restraints for proteins, sugars, ligands, and l
    nmropt=1,      ! Dihedral restraints for sugars and lipids                 
                                                                               
    ! Set water atom/residue names for SETTLE recognition                      
    watnam='WAT',  ! Water residues are named WAT                              
    owtnm='O',     ! Water oxygens are named O                                 
 /                                                                             
                                                                               
 &wt                                                                           
    type='END'                                                                 
 /                                                                             
DISANG=step6.0_minimization.rest                                               
LISTIN=POUT                                                                    
LISTOUT=POUT                                                                   
&end                                                                           
Protein posres                                                                 
10.0                                                                           
RES 1 293 294 294                                                              
END                                                                            
Membrane posres                                                                
2.5                                                                            
FIND                                                                           
P31 * * PC                                                                     
SEARCH                                                                         
RES 1 24894                                                                    
END                                                                            
END                                                                            
                                                                               


Note: ig = -1. Setting random seed to   511733 based on wallclock time in 
      microseconds.
| irandom = 1, using AMBER's internal random number generator (default).
 
|--------------------- INFORMATION ----------------------
| GPU (CUDA) Version of PMEMD in use: NVIDIA GPU IN USE.
|                    Version 18.0.0
| 
|                      03/25/2018
| 
| Implementation by:
|                    Ross C. Walker     (SDSC)
|                    Scott Le Grand     (nVIDIA)
| 
| Version 18 performance extensions by:
|                    David Cerutti     (Rutgers)
| 
| Precision model in use:
|      [SPFP] - Single Precision Forces, 64-bit Fixed Point
|               Accumulation. (Default)
| 
|--------------------------------------------------------
 
|----------------- CITATION INFORMATION -----------------
|
|    When publishing work that utilized the CUDA version
|    of AMBER, please cite the following in addition to
|    the regular AMBER citations:
|
|  - Romelia Salomon-Ferrer; Andreas W. Goetz; Duncan
|    Poole; Scott Le Grand; Ross C. Walker "Routine
|    microsecond molecular dynamics simulations with
|    AMBER - Part II: Particle Mesh Ewald", J. Chem.
|    Theory Comput., 2013, 9 (9), pp3878-3888,
|    DOI: 10.1021/ct400314y.
|
|  - Andreas W. Goetz; Mark J. Williamson; Dong Xu;
|    Duncan Poole; Scott Le Grand; Ross C. Walker
|    "Routine microsecond molecular dynamics simulations
|    with AMBER - Part I: Generalized Born", J. Chem.
|    Theory Comput., 2012, 8 (5), pp1542-1555.
|
|  - Scott Le Grand; Andreas W. Goetz; Ross C. Walker
|    "SPFP: Speed without compromise - a mixed precision
|    model for GPU accelerated molecular dynamics
|    simulations.", Comp. Phys. Comm., 2013, 184
|    pp374-380, DOI: 10.1016/j.cpc.2012.09.022
|
|--------------------------------------------------------
 
|------------------- GPU DEVICE INFO --------------------
|
|            CUDA_VISIBLE_DEVICES: not set
|   CUDA Capable Devices Detected:      4
|           CUDA Device ID in use:      0
|                CUDA Device Name: NVIDIA GeForce GTX 1080 Ti
|     CUDA Device Global Mem Size:  11178 MB
| CUDA Device Num Multiprocessors:     28
|           CUDA Device Core Freq:   1.58 GHz
|
|--------------------------------------------------------
 
 
| Conditional Compilation Defines Used:
| PUBFFT
| BINTRAJ
| CUDA
| EMIL

| Largest sphere to fit in unit cell has radius =    50.149

| New format PARM file being parsed.
| Version =    1.000 Date = 12/03/21 Time = 11:14:23

| Note: 1-4 EEL scale factors are being read from the topology file.

| Note: 1-4 VDW scale factors are being read from the topology file.
| Duplicated    0 dihedrals

| Duplicated    0 dihedrals

--------------------------------------------------------------------------------
   1.  RESOURCE   USE: 
--------------------------------------------------------------------------------

 getting new box info from bottom of inpcrd
 NATOM  =  110877 NTYPES =      34 NBONH =   94848 MBONA  =   15699
 NTHETH =   56833 MTHETA =   18676 NPHIH =   93543 MPHIA  =   58920
 NHPARM =       0 NPARM  =       0 NNB   =  316320 NRES   =   24894
 NBONA  =   15699 NTHETA =   18676 NPHIA =   58920 NUMBND =     104
 NUMANG =     221 NPTRA  =     466 NATYP =       0 NPHB   =       0
 IFBOX  =       1 NMXRS  =      78 IFCAP =       0 NEXTRA =       0
 NCOPY  =       0

| Coordinate Index Table dimensions:    20   20   23
| Direct force subcell size =     5.0149    5.0149    5.1422

     BOX TYPE: RECTILINEAR

--------------------------------------------------------------------------------
   2.  CONTROL  DATA  FOR  THE  RUN
--------------------------------------------------------------------------------

                                                                                

General flags:
     imin    =       1, nmropt  =       1

Nature and format of input:
     ntx     =       1, irest   =       0, ntrx    =       1

Nature and format of output:
     ntxo    =       2, ntpr    =     100, ntrx    =       1, ntwr    =       1
     iwrap   =       0, ntwx    =       0, ntwv    =       0, ntwe    =       0
     ioutfm  =       1, ntwprt  =       0, idecomp =       0, rbornstat=      0

Potential function:
     ntf     =       1, ntb     =       1, igb     =       0, nsnb    =      25
     ipol    =       0, gbsa    =       0, iesp    =       0
     dielc   =   1.00000, cut     =   9.00000, intdiel =   1.00000

Frozen or restrained atoms:
     ibelly  =       0, ntr     =       1
     restraint_wt =   0.00000

Energy minimization:
     maxcyc  =    5000, ncyc    =    2500, ntmin   =       1
     dx0     =   0.01000, drms    =   0.00010

NMR refinement options:
     iscale  =       0, noeskp  =       1, ipnlty  =       1, mxsub   =       1
     scalm   = 100.00000, pencut  =   0.10000, tausw   =   0.10000

| Intermolecular bonds treatment:
|     no_intermolecular_bonds =       1

| Energy averages sample interval:
|     ene_avg_sampling =       1

Ewald parameters:
     verbose =       0, ew_type =       0, nbflag  =       1, use_pme =       1
     vdwmeth =       1, eedmeth =       1, netfrc  =       0
     Box X =  100.299   Box Y =  100.299   Box Z =  118.270
     Alpha =   90.000   Beta  =   90.000   Gamma =   90.000
     NFFT1 =  108       NFFT2 =  108       NFFT3 =  128
     Cutoff=    9.000   Tol   =0.100E-04
     Ewald Coefficient =  0.30768
     Interpolation order =    4

    LOADING THE CONSTRAINED ATOMS AS GROUPS


   5.  REFERENCE ATOM COORDINATES

                                                                                  
    ----- READING GROUP     1; TITLE:
 Protein posres                                                              

     GROUP    1 HAS HARMONIC CONSTRAINTS    10.00000
 GRP    1 RES    1 TO   293
 GRP    1 RES  294 TO   294
      Number of atoms in this group  =  4859
    ----- READING GROUP     2; TITLE:
 Membrane posres                                                             

     GROUP    2 HAS HARMONIC CONSTRAINTS     2.50000
      ALL ATOMS THAT MEET 1 OF THE FOLLOWING SPECIFICATIONS WILL BE INCLUDED IN GROUP BELOW

      GRAPH NAME  = P31   SYMBOL  = *     TREE SYMBOL  = *     RESIDUE TYPE  = PC  

 GRP    2 RES    1 TO 24894
      Number of atoms in this group  =   260
    ----- END OF GROUP READ -----

--------------------------------------------------------------------------------
   3.  ATOMIC COORDINATES AND VELOCITIES
--------------------------------------------------------------------------------

                                                                                
 begin time read from input coords =     0.000 ps


           Begin reading energy term weight changes/NMR restraints
 WEIGHT CHANGES:
                         ** No weight changes given **

 RESTRAINTS:
 Requested file redirections:
  DISANG    = step6.0_minimization.rest
  LISTIN    = POUT
  LISTOUT   = POUT
 Restraints will be read from file: step6.0_minimization.rest
Here are comments from the DISANG input file:

******
 C1  ( 4909)-C3  ( 4914)-C2  ( 4912)-O21 ( 4941)    NSTEP1=     0 NSTEP2=     0
R1 = 107.500 R2 = 117.500 R3 = 122.500 R4 = 132.500 RK2 = 250.000 RK3 =  250.000
 Rcurr:  118.531  Rcurr-(R2+R3)/2:    1.469  MIN(Rcurr-R2,Rcurr-R3):    0.000
******
 C111( 4969)-C110( 4967)-C19 ( 4965)-C18 ( 4962)    NSTEP1=     0 NSTEP2=     0
R1 = -10.000 R2 =   0.000 R3 =   0.000 R4 =  10.000 RK2 = 250.000 RK3 =  250.000
 Rcurr:    0.935  Rcurr-(R2+R3)/2:    0.935  MIN(Rcurr-R2,Rcurr-R3):    0.935
******
 C1  ( 5043)-C3  ( 5048)-C2  ( 5046)-O21 ( 5075)    NSTEP1=     0 NSTEP2=     0
R1 = 107.500 R2 = 117.500 R3 = 122.500 R4 = 132.500 RK2 = 250.000 RK3 =  250.000
 Rcurr:  117.445  Rcurr-(R2+R3)/2:    2.555  MIN(Rcurr-R2,Rcurr-R3):    0.055
******
 C111( 5103)-C110( 5101)-C19 ( 5099)-C18 ( 5096)    NSTEP1=     0 NSTEP2=     0
R1 = -10.000 R2 =   0.000 R3 =   0.000 R4 =  10.000 RK2 = 250.000 RK3 =  250.000
 Rcurr:   -0.622  Rcurr-(R2+R3)/2:    0.622  MIN(Rcurr-R2,Rcurr-R3):    0.622
******
 C1  ( 5177)-C3  ( 5182)-C2  ( 5180)-O21 ( 5209)    NSTEP1=     0 NSTEP2=     0
R1 = 107.500 R2 = 117.500 R3 = 122.500 R4 = 132.500 RK2 = 250.000 RK3 =  250.000
 Rcurr:  118.715  Rcurr-(R2+R3)/2:    1.285  MIN(Rcurr-R2,Rcurr-R3):    0.000
******
 C111( 5237)-C110( 5235)-C19 ( 5233)-C18 ( 5230)    NSTEP1=     0 NSTEP2=     0
R1 = -10.000 R2 =   0.000 R3 =   0.000 R4 =  10.000 RK2 = 250.000 RK3 =  250.000
 Rcurr:   -0.152  Rcurr-(R2+R3)/2:    0.152  MIN(Rcurr-R2,Rcurr-R3):    0.152
******
 C1  ( 5311)-C3  ( 5316)-C2  ( 5314)-O21 ( 5343)    NSTEP1=     0 NSTEP2=     0
R1 = 107.500 R2 = 117.500 R3 = 122.500 R4 = 132.500 RK2 = 250.000 RK3 =  250.000
 Rcurr:  117.605  Rcurr-(R2+R3)/2:    2.395  MIN(Rcurr-R2,Rcurr-R3):    0.000
******
 C111( 5371)-C110( 5369)-C19 ( 5367)-C18 ( 5364)    NSTEP1=     0 NSTEP2=     0
R1 = -10.000 R2 =   0.000 R3 =   0.000 R4 =  10.000 RK2 = 250.000 RK3 =  250.000
 Rcurr:   -0.442  Rcurr-(R2+R3)/2:    0.442  MIN(Rcurr-R2,Rcurr-R3):    0.442
******
 C1  ( 5445)-C3  ( 5450)-C2  ( 5448)-O21 ( 5477)    NSTEP1=     0 NSTEP2=     0
R1 = 107.500 R2 = 117.500 R3 = 122.500 R4 = 132.500 RK2 = 250.000 RK3 =  250.000
 Rcurr:  122.770  Rcurr-(R2+R3)/2:    2.770  MIN(Rcurr-R2,Rcurr-R3):    0.270
******
 C111( 5505)-C110( 5503)-C19 ( 5501)-C18 ( 5498)    NSTEP1=     0 NSTEP2=     0
R1 = -10.000 R2 =   0.000 R3 =   0.000 R4 =  10.000 RK2 = 250.000 RK3 =  250.000
 Rcurr:    0.358  Rcurr-(R2+R3)/2:    0.358  MIN(Rcurr-R2,Rcurr-R3):    0.358
******
 C1  ( 5579)-C3  ( 5584)-C2  ( 5582)-O21 ( 5611)    NSTEP1=     0 NSTEP2=     0
R1 = 107.500 R2 = 117.500 R3 = 122.500 R4 = 132.500 RK2 = 250.000 RK3 =  250.000
 Rcurr:  117.849  Rcurr-(R2+R3)/2:    2.151  MIN(Rcurr-R2,Rcurr-R3):    0.000
******
 C111( 5639)-C110( 5637)-C19 ( 5635)-C18 ( 5632)    NSTEP1=     0 NSTEP2=     0
R1 = -10.000 R2 =   0.000 R3 =   0.000 R4 =  10.000 RK2 = 250.000 RK3 =  250.000
 Rcurr:    0.052  Rcurr-(R2+R3)/2:    0.052  MIN(Rcurr-R2,Rcurr-R3):    0.052
******
 C1  ( 5713)-C3  ( 5718)-C2  ( 5716)-O21 ( 5745)    NSTEP1=     0 NSTEP2=     0
R1 = 107.500 R2 = 117.500 R3 = 122.500 R4 = 132.500 RK2 = 250.000 RK3 =  250.000
 Rcurr:  117.891  Rcurr-(R2+R3)/2:    2.109  MIN(Rcurr-R2,Rcurr-R3):    0.000
******
 C111( 5773)-C110( 5771)-C19 ( 5769)-C18 ( 5766)    NSTEP1=     0 NSTEP2=     0
R1 = -10.000 R2 =   0.000 R3 =   0.000 R4 =  10.000 RK2 = 250.000 RK3 =  250.000
 Rcurr:   -0.305  Rcurr-(R2+R3)/2:    0.305  MIN(Rcurr-R2,Rcurr-R3):    0.305
******
 C1  ( 5847)-C3  ( 5852)-C2  ( 5850)-O21 ( 5879)    NSTEP1=     0 NSTEP2=     0
R1 = 107.500 R2 = 117.500 R3 = 122.500 R4 = 132.500 RK2 = 250.000 RK3 =  250.000
 Rcurr:  117.603  Rcurr-(R2+R3)/2:    2.397  MIN(Rcurr-R2,Rcurr-R3):    0.000
******
 C111( 5907)-C110( 5905)-C19 ( 5903)-C18 ( 5900)    NSTEP1=     0 NSTEP2=     0
R1 = -10.000 R2 =   0.000 R3 =   0.000 R4 =  10.000 RK2 = 250.000 RK3 =  250.000
 Rcurr:   -0.561  Rcurr-(R2+R3)/2:    0.561  MIN(Rcurr-R2,Rcurr-R3):    0.561
******
 C1  ( 5981)-C3  ( 5986)-C2  ( 5984)-O21 ( 6013)    NSTEP1=     0 NSTEP2=     0
R1 = 107.500 R2 = 117.500 R3 = 122.500 R4 = 132.500 RK2 = 250.000 RK3 =  250.000
 Rcurr:  120.190  Rcurr-(R2+R3)/2:    0.190  MIN(Rcurr-R2,Rcurr-R3):    0.000
******
 C111( 6041)-C110( 6039)-C19 ( 6037)-C18 ( 6034)    NSTEP1=     0 NSTEP2=     0
R1 = -10.000 R2 =   0.000 R3 =   0.000 R4 =  10.000 RK2 = 250.000 RK3 =  250.000
 Rcurr:   -0.166  Rcurr-(R2+R3)/2:    0.166  MIN(Rcurr-R2,Rcurr-R3):    0.166
******
 C1  ( 6115)-C3  ( 6120)-C2  ( 6118)-O21 ( 6147)    NSTEP1=     0 NSTEP2=     0
R1 = 107.500 R2 = 117.500 R3 = 122.500 R4 = 132.500 RK2 = 250.000 RK3 =  250.000
 Rcurr:  112.084  Rcurr-(R2+R3)/2:    7.916  MIN(Rcurr-R2,Rcurr-R3):    5.416
******
 C111( 6175)-C110( 6173)-C19 ( 6171)-C18 ( 6168)    NSTEP1=     0 NSTEP2=     0
R1 = -10.000 R2 =   0.000 R3 =   0.000 R4 =  10.000 RK2 = 250.000 RK3 =  250.000
 Rcurr:   -0.771  Rcurr-(R2+R3)/2:    0.771  MIN(Rcurr-R2,Rcurr-R3):    0.771
******
 C1  ( 6249)-C3  ( 6254)-C2  ( 6252)-O21 ( 6281)    NSTEP1=     0 NSTEP2=     0
R1 = 107.500 R2 = 117.500 R3 = 122.500 R4 = 132.500 RK2 = 250.000 RK3 =  250.000
 Rcurr:  113.469  Rcurr-(R2+R3)/2:    6.531  MIN(Rcurr-R2,Rcurr-R3):    4.031
******
 C111( 6309)-C110( 6307)-C19 ( 6305)-C18 ( 6302)    NSTEP1=     0 NSTEP2=     0
R1 = -10.000 R2 =   0.000 R3 =   0.000 R4 =  10.000 RK2 = 250.000 RK3 =  250.000
 Rcurr:    0.181  Rcurr-(R2+R3)/2:    0.181  MIN(Rcurr-R2,Rcurr-R3):    0.181
******
 C1  ( 6383)-C3  ( 6388)-C2  ( 6386)-O21 ( 6415)    NSTEP1=     0 NSTEP2=     0
R1 = 107.500 R2 = 117.500 R3 = 122.500 R4 = 132.500 RK2 = 250.000 RK3 =  250.000
 Rcurr:  118.101  Rcurr-(R2+R3)/2:    1.899  MIN(Rcurr-R2,Rcurr-R3):    0.000
******
 C111( 6443)-C110( 6441)-C19 ( 6439)-C18 ( 6436)    NSTEP1=     0 NSTEP2=     0
R1 = -10.000 R2 =   0.000 R3 =   0.000 R4 =  10.000 RK2 = 250.000 RK3 =  250.000
 Rcurr:    0.019  Rcurr-(R2+R3)/2:    0.019  MIN(Rcurr-R2,Rcurr-R3):    0.019
******
 C1  ( 6517)-C3  ( 6522)-C2  ( 6520)-O21 ( 6549)    NSTEP1=     0 NSTEP2=     0
R1 = 107.500 R2 = 117.500 R3 = 122.500 R4 = 132.500 RK2 = 250.000 RK3 =  250.000
 Rcurr:  116.993  Rcurr-(R2+R3)/2:    3.007  MIN(Rcurr-R2,Rcurr-R3):    0.507
******
 C111( 6577)-C110( 6575)-C19 ( 6573)-C18 ( 6570)    NSTEP1=     0 NSTEP2=     0
R1 = -10.000 R2 =   0.000 R3 =   0.000 R4 =  10.000 RK2 = 250.000 RK3 =  250.000
 Rcurr:   -0.421  Rcurr-(R2+R3)/2:    0.421  MIN(Rcurr-R2,Rcurr-R3):    0.421
******
 C1  ( 6651)-C3  ( 6656)-C2  ( 6654)-O21 ( 6683)    NSTEP1=     0 NSTEP2=     0
R1 = 107.500 R2 = 117.500 R3 = 122.500 R4 = 132.500 RK2 = 250.000 RK3 =  250.000
 Rcurr:  119.077  Rcurr-(R2+R3)/2:    0.923  MIN(Rcurr-R2,Rcurr-R3):    0.000
******
 C111( 6711)-C110( 6709)-C19 ( 6707)-C18 ( 6704)    NSTEP1=     0 NSTEP2=     0
R1 = -10.000 R2 =   0.000 R3 =   0.000 R4 =  10.000 RK2 = 250.000 RK3 =  250.000
 Rcurr:    0.129  Rcurr-(R2+R3)/2:    0.129  MIN(Rcurr-R2,Rcurr-R3):    0.129
******
 C1  ( 6785)-C3  ( 6790)-C2  ( 6788)-O21 ( 6817)    NSTEP1=     0 NSTEP2=     0
R1 = 107.500 R2 = 117.500 R3 = 122.500 R4 = 132.500 RK2 = 250.000 RK3 =  250.000
 Rcurr:  117.979  Rcurr-(R2+R3)/2:    2.021  MIN(Rcurr-R2,Rcurr-R3):    0.000
******
 C111( 6845)-C110( 6843)-C19 ( 6841)-C18 ( 6838)    NSTEP1=     0 NSTEP2=     0
R1 = -10.000 R2 =   0.000 R3 =   0.000 R4 =  10.000 RK2 = 250.000 RK3 =  250.000
 Rcurr:    0.069  Rcurr-(R2+R3)/2:    0.069  MIN(Rcurr-R2,Rcurr-R3):    0.069
******
 C1  ( 6919)-C3  ( 6924)-C2  ( 6922)-O21 ( 6951)    NSTEP1=     0 NSTEP2=     0
R1 = 107.500 R2 = 117.500 R3 = 122.500 R4 = 132.500 RK2 = 250.000 RK3 =  250.000
 Rcurr:  120.118  Rcurr-(R2+R3)/2:    0.118  MIN(Rcurr-R2,Rcurr-R3):    0.000
******
 C111( 6979)-C110( 6977)-C19 ( 6975)-C18 ( 6972)    NSTEP1=     0 NSTEP2=     0
R1 = -10.000 R2 =   0.000 R3 =   0.000 R4 =  10.000 RK2 = 250.000 RK3 =  250.000
 Rcurr:    0.327  Rcurr-(R2+R3)/2:    0.327  MIN(Rcurr-R2,Rcurr-R3):    0.327
******
 C1  ( 7053)-C3  ( 7058)-C2  ( 7056)-O21 ( 7085)    NSTEP1=     0 NSTEP2=     0
R1 = 107.500 R2 = 117.500 R3 = 122.500 R4 = 132.500 RK2 = 250.000 RK3 =  250.000
 Rcurr:  118.172  Rcurr-(R2+R3)/2:    1.828  MIN(Rcurr-R2,Rcurr-R3):    0.000
******
 C111( 7113)-C110( 7111)-C19 ( 7109)-C18 ( 7106)    NSTEP1=     0 NSTEP2=     0
R1 = -10.000 R2 =   0.000 R3 =   0.000 R4 =  10.000 RK2 = 250.000 RK3 =  250.000
 Rcurr:   -0.032  Rcurr-(R2+R3)/2:    0.032  MIN(Rcurr-R2,Rcurr-R3):    0.032
******
 C1  ( 7187)-C3  ( 7192)-C2  ( 7190)-O21 ( 7219)    NSTEP1=     0 NSTEP2=     0
R1 = 107.500 R2 = 117.500 R3 = 122.500 R4 = 132.500 RK2 = 250.000 RK3 =  250.000
 Rcurr:  123.794  Rcurr-(R2+R3)/2:    3.794  MIN(Rcurr-R2,Rcurr-R3):    1.294
******
 C111( 7247)-C110( 7245)-C19 ( 7243)-C18 ( 7240)    NSTEP1=     0 NSTEP2=     0
R1 = -10.000 R2 =   0.000 R3 =   0.000 R4 =  10.000 RK2 = 250.000 RK3 =  250.000
 Rcurr:    0.354  Rcurr-(R2+R3)/2:    0.354  MIN(Rcurr-R2,Rcurr-R3):    0.354
******
 C1  ( 7321)-C3  ( 7326)-C2  ( 7324)-O21 ( 7353)    NSTEP1=     0 NSTEP2=     0
R1 = 107.500 R2 = 117.500 R3 = 122.500 R4 = 132.500 RK2 = 250.000 RK3 =  250.000
 Rcurr:  117.370  Rcurr-(R2+R3)/2:    2.630  MIN(Rcurr-R2,Rcurr-R3):    0.130
******
 C111( 7381)-C110( 7379)-C19 ( 7377)-C18 ( 7374)    NSTEP1=     0 NSTEP2=     0
R1 = -10.000 R2 =   0.000 R3 =   0.000 R4 =  10.000 RK2 = 250.000 RK3 =  250.000
 Rcurr:    0.155  Rcurr-(R2+R3)/2:    0.155  MIN(Rcurr-R2,Rcurr-R3):    0.155
******
 C1  ( 7455)-C3  ( 7460)-C2  ( 7458)-O21 ( 7487)    NSTEP1=     0 NSTEP2=     0
R1 = 107.500 R2 = 117.500 R3 = 122.500 R4 = 132.500 RK2 = 250.000 RK3 =  250.000
 Rcurr:  122.977  Rcurr-(R2+R3)/2:    2.977  MIN(Rcurr-R2,Rcurr-R3):    0.477
******
 C111( 7515)-C110( 7513)-C19 ( 7511)-C18 ( 7508)    NSTEP1=     0 NSTEP2=     0
R1 = -10.000 R2 =   0.000 R3 =   0.000 R4 =  10.000 RK2 = 250.000 RK3 =  250.000
 Rcurr:    0.515  Rcurr-(R2+R3)/2:    0.515  MIN(Rcurr-R2,Rcurr-R3):    0.515
******
 C1  ( 7589)-C3  ( 7594)-C2  ( 7592)-O21 ( 7621)    NSTEP1=     0 NSTEP2=     0
R1 = 107.500 R2 = 117.500 R3 = 122.500 R4 = 132.500 RK2 = 250.000 RK3 =  250.000
 Rcurr:  120.081  Rcurr-(R2+R3)/2:    0.081  MIN(Rcurr-R2,Rcurr-R3):    0.000
******
 C111( 7649)-C110( 7647)-C19 ( 7645)-C18 ( 7642)    NSTEP1=     0 NSTEP2=     0
R1 = -10.000 R2 =   0.000 R3 =   0.000 R4 =  10.000 RK2 = 250.000 RK3 =  250.000
 Rcurr:   -0.292  Rcurr-(R2+R3)/2:    0.292  MIN(Rcurr-R2,Rcurr-R3):    0.292
******
 C1  ( 7723)-C3  ( 7728)-C2  ( 7726)-O21 ( 7755)    NSTEP1=     0 NSTEP2=     0
R1 = 107.500 R2 = 117.500 R3 = 122.500 R4 = 132.500 RK2 = 250.000 RK3 =  250.000
 Rcurr:  125.849  Rcurr-(R2+R3)/2:    5.849  MIN(Rcurr-R2,Rcurr-R3):    3.349
******
 C111( 7783)-C110( 7781)-C19 ( 7779)-C18 ( 7776)    NSTEP1=     0 NSTEP2=     0
R1 = -10.000 R2 =   0.000 R3 =   0.000 R4 =  10.000 RK2 = 250.000 RK3 =  250.000
 Rcurr:   -1.094  Rcurr-(R2+R3)/2:    1.094  MIN(Rcurr-R2,Rcurr-R3):    1.094
******
 C1  ( 7857)-C3  ( 7862)-C2  ( 7860)-O21 ( 7889)    NSTEP1=     0 NSTEP2=     0
R1 = 107.500 R2 = 117.500 R3 = 122.500 R4 = 132.500 RK2 = 250.000 RK3 =  250.000
 Rcurr:  123.130  Rcurr-(R2+R3)/2:    3.130  MIN(Rcurr-R2,Rcurr-R3):    0.630
******
 C111( 7917)-C110( 7915)-C19 ( 7913)-C18 ( 7910)    NSTEP1=     0 NSTEP2=     0
R1 = -10.000 R2 =   0.000 R3 =   0.000 R4 =  10.000 RK2 = 250.000 RK3 =  250.000
 Rcurr:   -1.101  Rcurr-(R2+R3)/2:    1.101  MIN(Rcurr-R2,Rcurr-R3):    1.101
******
 C1  ( 7991)-C3  ( 7996)-C2  ( 7994)-O21 ( 8023)    NSTEP1=     0 NSTEP2=     0
R1 = 107.500 R2 = 117.500 R3 = 122.500 R4 = 132.500 RK2 = 250.000 RK3 =  250.000
 Rcurr:  120.173  Rcurr-(R2+R3)/2:    0.173  MIN(Rcurr-R2,Rcurr-R3):    0.000
******
 C111( 8051)-C110( 8049)-C19 ( 8047)-C18 ( 8044)    NSTEP1=     0 NSTEP2=     0
R1 = -10.000 R2 =   0.000 R3 =   0.000 R4 =  10.000 RK2 = 250.000 RK3 =  250.000
 Rcurr:    0.061  Rcurr-(R2+R3)/2:    0.061  MIN(Rcurr-R2,Rcurr-R3):    0.061
******
 C1  ( 8125)-C3  ( 8130)-C2  ( 8128)-O21 ( 8157)    NSTEP1=     0 NSTEP2=     0
R1 = 107.500 R2 = 117.500 R3 = 122.500 R4 = 132.500 RK2 = 250.000 RK3 =  250.000
 Rcurr:  124.424  Rcurr-(R2+R3)/2:    4.424  MIN(Rcurr-R2,Rcurr-R3):    1.924
******
 C111( 8185)-C110( 8183)-C19 ( 8181)-C18 ( 8178)    NSTEP1=     0 NSTEP2=     0
R1 = -10.000 R2 =   0.000 R3 =   0.000 R4 =  10.000 RK2 = 250.000 RK3 =  250.000
 Rcurr:   -0.077  Rcurr-(R2+R3)/2:    0.077  MIN(Rcurr-R2,Rcurr-R3):    0.077
******
 C1  ( 8259)-C3  ( 8264)-C2  ( 8262)-O21 ( 8291)    NSTEP1=     0 NSTEP2=     0
R1 = 107.500 R2 = 117.500 R3 = 122.500 R4 = 132.500 RK2 = 250.000 RK3 =  250.000
 Rcurr:  118.614  Rcurr-(R2+R3)/2:    1.386  MIN(Rcurr-R2,Rcurr-R3):    0.000
******
 C111( 8319)-C110( 8317)-C19 ( 8315)-C18 ( 8312)    NSTEP1=     0 NSTEP2=     0
R1 = -10.000 R2 =   0.000 R3 =   0.000 R4 =  10.000 RK2 = 250.000 RK3 =  250.000
 Rcurr:   -0.124  Rcurr-(R2+R3)/2:    0.124  MIN(Rcurr-R2,Rcurr-R3):    0.124
******
 C1  ( 8393)-C3  ( 8398)-C2  ( 8396)-O21 ( 8425)    NSTEP1=     0 NSTEP2=     0
R1 = 107.500 R2 = 117.500 R3 = 122.500 R4 = 132.500 RK2 = 250.000 RK3 =  250.000
 Rcurr:  121.123  Rcurr-(R2+R3)/2:    1.123  MIN(Rcurr-R2,Rcurr-R3):    0.000
******
 C111( 8453)-C110( 8451)-C19 ( 8449)-C18 ( 8446)    NSTEP1=     0 NSTEP2=     0
R1 = -10.000 R2 =   0.000 R3 =   0.000 R4 =  10.000 RK2 = 250.000 RK3 =  250.000
 Rcurr:   -0.084  Rcurr-(R2+R3)/2:    0.084  MIN(Rcurr-R2,Rcurr-R3):    0.084
******
 C1  ( 8527)-C3  ( 8532)-C2  ( 8530)-O21 ( 8559)    NSTEP1=     0 NSTEP2=     0
R1 = 107.500 R2 = 117.500 R3 = 122.500 R4 = 132.500 RK2 = 250.000 RK3 =  250.000
 Rcurr:  117.497  Rcurr-(R2+R3)/2:    2.503  MIN(Rcurr-R2,Rcurr-R3):    0.003
******
 C111( 8587)-C110( 8585)-C19 ( 8583)-C18 ( 8580)    NSTEP1=     0 NSTEP2=     0
R1 = -10.000 R2 =   0.000 R3 =   0.000 R4 =  10.000 RK2 = 250.000 RK3 =  250.000
 Rcurr:    0.180  Rcurr-(R2+R3)/2:    0.180  MIN(Rcurr-R2,Rcurr-R3):    0.180
******
 C1  ( 8661)-C3  ( 8666)-C2  ( 8664)-O21 ( 8693)    NSTEP1=     0 NSTEP2=     0
R1 = 107.500 R2 = 117.500 R3 = 122.500 R4 = 132.500 RK2 = 250.000 RK3 =  250.000
 Rcurr:  123.494  Rcurr-(R2+R3)/2:    3.494  MIN(Rcurr-R2,Rcurr-R3):    0.994
******
 C111( 8721)-C110( 8719)-C19 ( 8717)-C18 ( 8714)    NSTEP1=     0 NSTEP2=     0
R1 = -10.000 R2 =   0.000 R3 =   0.000 R4 =  10.000 RK2 = 250.000 RK3 =  250.000
 Rcurr:    0.183  Rcurr-(R2+R3)/2:    0.183  MIN(Rcurr-R2,Rcurr-R3):    0.183
******
 C1  ( 8795)-C3  ( 8800)-C2  ( 8798)-O21 ( 8827)    NSTEP1=     0 NSTEP2=     0
R1 = 107.500 R2 = 117.500 R3 = 122.500 R4 = 132.500 RK2 = 250.000 RK3 =  250.000
 Rcurr:  122.909  Rcurr-(R2+R3)/2:    2.909  MIN(Rcurr-R2,Rcurr-R3):    0.409
******
 C111( 8855)-C110( 8853)-C19 ( 8851)-C18 ( 8848)    NSTEP1=     0 NSTEP2=     0
R1 = -10.000 R2 =   0.000 R3 =   0.000 R4 =  10.000 RK2 = 250.000 RK3 =  250.000
 Rcurr:    2.344  Rcurr-(R2+R3)/2:    2.344  MIN(Rcurr-R2,Rcurr-R3):    2.344
******
 C1  ( 8929)-C3  ( 8934)-C2  ( 8932)-O21 ( 8961)    NSTEP1=     0 NSTEP2=     0
R1 = 107.500 R2 = 117.500 R3 = 122.500 R4 = 132.500 RK2 = 250.000 RK3 =  250.000
 Rcurr:  126.093  Rcurr-(R2+R3)/2:    6.093  MIN(Rcurr-R2,Rcurr-R3):    3.593
******
 C111( 8989)-C110( 8987)-C19 ( 8985)-C18 ( 8982)    NSTEP1=     0 NSTEP2=     0
R1 = -10.000 R2 =   0.000 R3 =   0.000 R4 =  10.000 RK2 = 250.000 RK3 =  250.000
 Rcurr:   -0.602  Rcurr-(R2+R3)/2:    0.602  MIN(Rcurr-R2,Rcurr-R3):    0.602
******
 C1  ( 9063)-C3  ( 9068)-C2  ( 9066)-O21 ( 9095)    NSTEP1=     0 NSTEP2=     0
R1 = 107.500 R2 = 117.500 R3 = 122.500 R4 = 132.500 RK2 = 250.000 RK3 =  250.000
 Rcurr:  121.135  Rcurr-(R2+R3)/2:    1.135  MIN(Rcurr-R2,Rcurr-R3):    0.000
******
 C111( 9123)-C110( 9121)-C19 ( 9119)-C18 ( 9116)    NSTEP1=     0 NSTEP2=     0
R1 = -10.000 R2 =   0.000 R3 =   0.000 R4 =  10.000 RK2 = 250.000 RK3 =  250.000
 Rcurr:    0.389  Rcurr-(R2+R3)/2:    0.389  MIN(Rcurr-R2,Rcurr-R3):    0.389
******
 C1  ( 9197)-C3  ( 9202)-C2  ( 9200)-O21 ( 9229)    NSTEP1=     0 NSTEP2=     0
R1 = 107.500 R2 = 117.500 R3 = 122.500 R4 = 132.500 RK2 = 250.000 RK3 =  250.000
 Rcurr:  122.409  Rcurr-(R2+R3)/2:    2.409  MIN(Rcurr-R2,Rcurr-R3):    0.000
******
 C111( 9257)-C110( 9255)-C19 ( 9253)-C18 ( 9250)    NSTEP1=     0 NSTEP2=     0
R1 = -10.000 R2 =   0.000 R3 =   0.000 R4 =  10.000 RK2 = 250.000 RK3 =  250.000
 Rcurr:   -0.863  Rcurr-(R2+R3)/2:    0.863  MIN(Rcurr-R2,Rcurr-R3):    0.863
******
 C1  ( 9331)-C3  ( 9336)-C2  ( 9334)-O21 ( 9363)    NSTEP1=     0 NSTEP2=     0
R1 = 107.500 R2 = 117.500 R3 = 122.500 R4 = 132.500 RK2 = 250.000 RK3 =  250.000
 Rcurr:  118.292  Rcurr-(R2+R3)/2:    1.708  MIN(Rcurr-R2,Rcurr-R3):    0.000
******
 C111( 9391)-C110( 9389)-C19 ( 9387)-C18 ( 9384)    NSTEP1=     0 NSTEP2=     0
R1 = -10.000 R2 =   0.000 R3 =   0.000 R4 =  10.000 RK2 = 250.000 RK3 =  250.000
 Rcurr:   -1.572  Rcurr-(R2+R3)/2:    1.572  MIN(Rcurr-R2,Rcurr-R3):    1.572
******
 C1  ( 9465)-C3  ( 9470)-C2  ( 9468)-O21 ( 9497)    NSTEP1=     0 NSTEP2=     0
R1 = 107.500 R2 = 117.500 R3 = 122.500 R4 = 132.500 RK2 = 250.000 RK3 =  250.000
 Rcurr:  115.793  Rcurr-(R2+R3)/2:    4.207  MIN(Rcurr-R2,Rcurr-R3):    1.707
******
 C111( 9525)-C110( 9523)-C19 ( 9521)-C18 ( 9518)    NSTEP1=     0 NSTEP2=     0
R1 = -10.000 R2 =   0.000 R3 =   0.000 R4 =  10.000 RK2 = 250.000 RK3 =  250.000
 Rcurr:    0.524  Rcurr-(R2+R3)/2:    0.524  MIN(Rcurr-R2,Rcurr-R3):    0.524
******
 C1  ( 9599)-C3  ( 9604)-C2  ( 9602)-O21 ( 9631)    NSTEP1=     0 NSTEP2=     0
R1 = 107.500 R2 = 117.500 R3 = 122.500 R4 = 132.500 RK2 = 250.000 RK3 =  250.000
 Rcurr:  121.512  Rcurr-(R2+R3)/2:    1.512  MIN(Rcurr-R2,Rcurr-R3):    0.000
******
 C111( 9659)-C110( 9657)-C19 ( 9655)-C18 ( 9652)    NSTEP1=     0 NSTEP2=     0
R1 = -10.000 R2 =   0.000 R3 =   0.000 R4 =  10.000 RK2 = 250.000 RK3 =  250.000
 Rcurr:   -0.152  Rcurr-(R2+R3)/2:    0.152  MIN(Rcurr-R2,Rcurr-R3):    0.152
******
 C1  ( 9733)-C3  ( 9738)-C2  ( 9736)-O21 ( 9765)    NSTEP1=     0 NSTEP2=     0
R1 = 107.500 R2 = 117.500 R3 = 122.500 R4 = 132.500 RK2 = 250.000 RK3 =  250.000
 Rcurr:  117.119  Rcurr-(R2+R3)/2:    2.881  MIN(Rcurr-R2,Rcurr-R3):    0.381
******
 C111( 9793)-C110( 9791)-C19 ( 9789)-C18 ( 9786)    NSTEP1=     0 NSTEP2=     0
R1 = -10.000 R2 =   0.000 R3 =   0.000 R4 =  10.000 RK2 = 250.000 RK3 =  250.000
 Rcurr:    1.400  Rcurr-(R2+R3)/2:    1.400  MIN(Rcurr-R2,Rcurr-R3):    1.400
******
 C1  ( 9867)-C3  ( 9872)-C2  ( 9870)-O21 ( 9899)    NSTEP1=     0 NSTEP2=     0
R1 = 107.500 R2 = 117.500 R3 = 122.500 R4 = 132.500 RK2 = 250.000 RK3 =  250.000
 Rcurr:  117.634  Rcurr-(R2+R3)/2:    2.366  MIN(Rcurr-R2,Rcurr-R3):    0.000
******
 C111( 9927)-C110( 9925)-C19 ( 9923)-C18 ( 9920)    NSTEP1=     0 NSTEP2=     0
R1 = -10.000 R2 =   0.000 R3 =   0.000 R4 =  10.000 RK2 = 250.000 RK3 =  250.000
 Rcurr:   -0.649  Rcurr-(R2+R3)/2:    0.649  MIN(Rcurr-R2,Rcurr-R3):    0.649
******
 C1  (10001)-C3  (10006)-C2  (10004)-O21 (10033)    NSTEP1=     0 NSTEP2=     0
R1 = 107.500 R2 = 117.500 R3 = 122.500 R4 = 132.500 RK2 = 250.000 RK3 =  250.000
 Rcurr:  123.562  Rcurr-(R2+R3)/2:    3.562  MIN(Rcurr-R2,Rcurr-R3):    1.062
******
 C111(10061)-C110(10059)-C19 (10057)-C18 (10054)    NSTEP1=     0 NSTEP2=     0
R1 = -10.000 R2 =   0.000 R3 =   0.000 R4 =  10.000 RK2 = 250.000 RK3 =  250.000
 Rcurr:    0.193  Rcurr-(R2+R3)/2:    0.193  MIN(Rcurr-R2,Rcurr-R3):    0.193
******
 C1  (10135)-C3  (10140)-C2  (10138)-O21 (10167)    NSTEP1=     0 NSTEP2=     0
R1 = 107.500 R2 = 117.500 R3 = 122.500 R4 = 132.500 RK2 = 250.000 RK3 =  250.000
 Rcurr:  123.254  Rcurr-(R2+R3)/2:    3.254  MIN(Rcurr-R2,Rcurr-R3):    0.754
******
 C111(10195)-C110(10193)-C19 (10191)-C18 (10188)    NSTEP1=     0 NSTEP2=     0
R1 = -10.000 R2 =   0.000 R3 =   0.000 R4 =  10.000 RK2 = 250.000 RK3 =  250.000
 Rcurr:    0.127  Rcurr-(R2+R3)/2:    0.127  MIN(Rcurr-R2,Rcurr-R3):    0.127
******
 C1  (10269)-C3  (10274)-C2  (10272)-O21 (10301)    NSTEP1=     0 NSTEP2=     0
R1 = 107.500 R2 = 117.500 R3 = 122.500 R4 = 132.500 RK2 = 250.000 RK3 =  250.000
 Rcurr:  122.807  Rcurr-(R2+R3)/2:    2.807  MIN(Rcurr-R2,Rcurr-R3):    0.307
******
 C111(10329)-C110(10327)-C19 (10325)-C18 (10322)    NSTEP1=     0 NSTEP2=     0
R1 = -10.000 R2 =   0.000 R3 =   0.000 R4 =  10.000 RK2 = 250.000 RK3 =  250.000
 Rcurr:    0.663  Rcurr-(R2+R3)/2:    0.663  MIN(Rcurr-R2,Rcurr-R3):    0.663
******
 C1  (10403)-C3  (10408)-C2  (10406)-O21 (10435)    NSTEP1=     0 NSTEP2=     0
R1 = 107.500 R2 = 117.500 R3 = 122.500 R4 = 132.500 RK2 = 250.000 RK3 =  250.000
 Rcurr:  120.881  Rcurr-(R2+R3)/2:    0.881  MIN(Rcurr-R2,Rcurr-R3):    0.000
******
 C111(10463)-C110(10461)-C19 (10459)-C18 (10456)    NSTEP1=     0 NSTEP2=     0
R1 = -10.000 R2 =   0.000 R3 =   0.000 R4 =  10.000 RK2 = 250.000 RK3 =  250.000
 Rcurr:   -0.365  Rcurr-(R2+R3)/2:    0.365  MIN(Rcurr-R2,Rcurr-R3):    0.365
******
 C1  (10537)-C3  (10542)-C2  (10540)-O21 (10569)    NSTEP1=     0 NSTEP2=     0
R1 = 107.500 R2 = 117.500 R3 = 122.500 R4 = 132.500 RK2 = 250.000 RK3 =  250.000
 Rcurr:  126.271  Rcurr-(R2+R3)/2:    6.271  MIN(Rcurr-R2,Rcurr-R3):    3.771
******
 C111(10597)-C110(10595)-C19 (10593)-C18 (10590)    NSTEP1=     0 NSTEP2=     0
R1 = -10.000 R2 =   0.000 R3 =   0.000 R4 =  10.000 RK2 = 250.000 RK3 =  250.000
 Rcurr:    0.038  Rcurr-(R2+R3)/2:    0.038  MIN(Rcurr-R2,Rcurr-R3):    0.038
******
 C1  (10671)-C3  (10676)-C2  (10674)-O21 (10703)    NSTEP1=     0 NSTEP2=     0
R1 = 107.500 R2 = 117.500 R3 = 122.500 R4 = 132.500 RK2 = 250.000 RK3 =  250.000
 Rcurr:  117.356  Rcurr-(R2+R3)/2:    2.644  MIN(Rcurr-R2,Rcurr-R3):    0.144
******
 C111(10731)-C110(10729)-C19 (10727)-C18 (10724)    NSTEP1=     0 NSTEP2=     0
R1 = -10.000 R2 =   0.000 R3 =   0.000 R4 =  10.000 RK2 = 250.000 RK3 =  250.000
 Rcurr:    0.025  Rcurr-(R2+R3)/2:    0.025  MIN(Rcurr-R2,Rcurr-R3):    0.025
******
 C1  (10805)-C3  (10810)-C2  (10808)-O21 (10837)    NSTEP1=     0 NSTEP2=     0
R1 = 107.500 R2 = 117.500 R3 = 122.500 R4 = 132.500 RK2 = 250.000 RK3 =  250.000
 Rcurr:  122.703  Rcurr-(R2+R3)/2:    2.703  MIN(Rcurr-R2,Rcurr-R3):    0.203
******
 C111(10865)-C110(10863)-C19 (10861)-C18 (10858)    NSTEP1=     0 NSTEP2=     0
R1 = -10.000 R2 =   0.000 R3 =   0.000 R4 =  10.000 RK2 = 250.000 RK3 =  250.000
 Rcurr:   -0.338  Rcurr-(R2+R3)/2:    0.338  MIN(Rcurr-R2,Rcurr-R3):    0.338
******
 C1  (10939)-C3  (10944)-C2  (10942)-O21 (10971)    NSTEP1=     0 NSTEP2=     0
R1 = 107.500 R2 = 117.500 R3 = 122.500 R4 = 132.500 RK2 = 250.000 RK3 =  250.000
 Rcurr:  120.013  Rcurr-(R2+R3)/2:    0.013  MIN(Rcurr-R2,Rcurr-R3):    0.000
******
 C111(10999)-C110(10997)-C19 (10995)-C18 (10992)    NSTEP1=     0 NSTEP2=     0
R1 = -10.000 R2 =   0.000 R3 =   0.000 R4 =  10.000 RK2 = 250.000 RK3 =  250.000
 Rcurr:   -0.659  Rcurr-(R2+R3)/2:    0.659  MIN(Rcurr-R2,Rcurr-R3):    0.659
******
 C1  (11073)-C3  (11078)-C2  (11076)-O21 (11105)    NSTEP1=     0 NSTEP2=     0
R1 = 107.500 R2 = 117.500 R3 = 122.500 R4 = 132.500 RK2 = 250.000 RK3 =  250.000
 Rcurr:  117.169  Rcurr-(R2+R3)/2:    2.831  MIN(Rcurr-R2,Rcurr-R3):    0.331
******
 C111(11133)-C110(11131)-C19 (11129)-C18 (11126)    NSTEP1=     0 NSTEP2=     0
R1 = -10.000 R2 =   0.000 R3 =   0.000 R4 =  10.000 RK2 = 250.000 RK3 =  250.000
 Rcurr:   -0.104  Rcurr-(R2+R3)/2:    0.104  MIN(Rcurr-R2,Rcurr-R3):    0.104
******
 C1  (11207)-C3  (11212)-C2  (11210)-O21 (11239)    NSTEP1=     0 NSTEP2=     0
R1 = 107.500 R2 = 117.500 R3 = 122.500 R4 = 132.500 RK2 = 250.000 RK3 =  250.000
 Rcurr:  122.325  Rcurr-(R2+R3)/2:    2.325  MIN(Rcurr-R2,Rcurr-R3):    0.000
******
 C111(11267)-C110(11265)-C19 (11263)-C18 (11260)    NSTEP1=     0 NSTEP2=     0
R1 = -10.000 R2 =   0.000 R3 =   0.000 R4 =  10.000 RK2 = 250.000 RK3 =  250.000
 Rcurr:    0.475  Rcurr-(R2+R3)/2:    0.475  MIN(Rcurr-R2,Rcurr-R3):    0.475
******
 C1  (11341)-C3  (11346)-C2  (11344)-O21 (11373)    NSTEP1=     0 NSTEP2=     0
R1 = 107.500 R2 = 117.500 R3 = 122.500 R4 = 132.500 RK2 = 250.000 RK3 =  250.000
 Rcurr:  116.317  Rcurr-(R2+R3)/2:    3.683  MIN(Rcurr-R2,Rcurr-R3):    1.183
******
 C111(11401)-C110(11399)-C19 (11397)-C18 (11394)    NSTEP1=     0 NSTEP2=     0
R1 = -10.000 R2 =   0.000 R3 =   0.000 R4 =  10.000 RK2 = 250.000 RK3 =  250.000
 Rcurr:   -0.249  Rcurr-(R2+R3)/2:    0.249  MIN(Rcurr-R2,Rcurr-R3):    0.249
******
 C1  (11475)-C3  (11480)-C2  (11478)-O21 (11507)    NSTEP1=     0 NSTEP2=     0
R1 = 107.500 R2 = 117.500 R3 = 122.500 R4 = 132.500 RK2 = 250.000 RK3 =  250.000
 Rcurr:  117.503  Rcurr-(R2+R3)/2:    2.497  MIN(Rcurr-R2,Rcurr-R3):    0.000
******
 C111(11535)-C110(11533)-C19 (11531)-C18 (11528)    NSTEP1=     0 NSTEP2=     0
R1 = -10.000 R2 =   0.000 R3 =   0.000 R4 =  10.000 RK2 = 250.000 RK3 =  250.000
 Rcurr:    0.200  Rcurr-(R2+R3)/2:    0.200  MIN(Rcurr-R2,Rcurr-R3):    0.200
******
 C1  (11609)-C3  (11614)-C2  (11612)-O21 (11641)    NSTEP1=     0 NSTEP2=     0
R1 = 107.500 R2 = 117.500 R3 = 122.500 R4 = 132.500 RK2 = 250.000 RK3 =  250.000
 Rcurr:  118.192  Rcurr-(R2+R3)/2:    1.808  MIN(Rcurr-R2,Rcurr-R3):    0.000
******
 C111(11669)-C110(11667)-C19 (11665)-C18 (11662)    NSTEP1=     0 NSTEP2=     0
R1 = -10.000 R2 =   0.000 R3 =   0.000 R4 =  10.000 RK2 = 250.000 RK3 =  250.000
 Rcurr:   -0.043  Rcurr-(R2+R3)/2:    0.043  MIN(Rcurr-R2,Rcurr-R3):    0.043
******
 C1  (11743)-C3  (11748)-C2  (11746)-O21 (11775)    NSTEP1=     0 NSTEP2=     0
R1 = 107.500 R2 = 117.500 R3 = 122.500 R4 = 132.500 RK2 = 250.000 RK3 =  250.000
 Rcurr:  119.052  Rcurr-(R2+R3)/2:    0.948  MIN(Rcurr-R2,Rcurr-R3):    0.000
******
 C111(11803)-C110(11801)-C19 (11799)-C18 (11796)    NSTEP1=     0 NSTEP2=     0
R1 = -10.000 R2 =   0.000 R3 =   0.000 R4 =  10.000 RK2 = 250.000 RK3 =  250.000
 Rcurr:    3.402  Rcurr-(R2+R3)/2:    3.402  MIN(Rcurr-R2,Rcurr-R3):    3.402
******
 C1  (11877)-C3  (11882)-C2  (11880)-O21 (11909)    NSTEP1=     0 NSTEP2=     0
R1 = 107.500 R2 = 117.500 R3 = 122.500 R4 = 132.500 RK2 = 250.000 RK3 =  250.000
 Rcurr:  116.713  Rcurr-(R2+R3)/2:    3.287  MIN(Rcurr-R2,Rcurr-R3):    0.787
******
 C111(11937)-C110(11935)-C19 (11933)-C18 (11930)    NSTEP1=     0 NSTEP2=     0
R1 = -10.000 R2 =   0.000 R3 =   0.000 R4 =  10.000 RK2 = 250.000 RK3 =  250.000
 Rcurr:   -0.661  Rcurr-(R2+R3)/2:    0.661  MIN(Rcurr-R2,Rcurr-R3):    0.661
******
 C1  (12011)-C3  (12016)-C2  (12014)-O21 (12043)    NSTEP1=     0 NSTEP2=     0
R1 = 107.500 R2 = 117.500 R3 = 122.500 R4 = 132.500 RK2 = 250.000 RK3 =  250.000
 Rcurr:  123.355  Rcurr-(R2+R3)/2:    3.355  MIN(Rcurr-R2,Rcurr-R3):    0.855
******
 C111(12071)-C110(12069)-C19 (12067)-C18 (12064)    NSTEP1=     0 NSTEP2=     0
R1 = -10.000 R2 =   0.000 R3 =   0.000 R4 =  10.000 RK2 = 250.000 RK3 =  250.000
 Rcurr:    0.137  Rcurr-(R2+R3)/2:    0.137  MIN(Rcurr-R2,Rcurr-R3):    0.137
******
 C1  (12145)-C3  (12150)-C2  (12148)-O21 (12177)    NSTEP1=     0 NSTEP2=     0
R1 = 107.500 R2 = 117.500 R3 = 122.500 R4 = 132.500 RK2 = 250.000 RK3 =  250.000
 Rcurr:  120.109  Rcurr-(R2+R3)/2:    0.109  MIN(Rcurr-R2,Rcurr-R3):    0.000
******
 C111(12205)-C110(12203)-C19 (12201)-C18 (12198)    NSTEP1=     0 NSTEP2=     0
R1 = -10.000 R2 =   0.000 R3 =   0.000 R4 =  10.000 RK2 = 250.000 RK3 =  250.000
 Rcurr:   -0.475  Rcurr-(R2+R3)/2:    0.475  MIN(Rcurr-R2,Rcurr-R3):    0.475
******
 C1  (12279)-C3  (12284)-C2  (12282)-O21 (12311)    NSTEP1=     0 NSTEP2=     0
R1 = 107.500 R2 = 117.500 R3 = 122.500 R4 = 132.500 RK2 = 250.000 RK3 =  250.000
 Rcurr:  117.440  Rcurr-(R2+R3)/2:    2.560  MIN(Rcurr-R2,Rcurr-R3):    0.060
******
 C111(12339)-C110(12337)-C19 (12335)-C18 (12332)    NSTEP1=     0 NSTEP2=     0
R1 = -10.000 R2 =   0.000 R3 =   0.000 R4 =  10.000 RK2 = 250.000 RK3 =  250.000
 Rcurr:   -0.152  Rcurr-(R2+R3)/2:    0.152  MIN(Rcurr-R2,Rcurr-R3):    0.152
******
 C1  (12413)-C3  (12418)-C2  (12416)-O21 (12445)    NSTEP1=     0 NSTEP2=     0
R1 = 107.500 R2 = 117.500 R3 = 122.500 R4 = 132.500 RK2 = 250.000 RK3 =  250.000
 Rcurr:  120.145  Rcurr-(R2+R3)/2:    0.145  MIN(Rcurr-R2,Rcurr-R3):    0.000
******
 C111(12473)-C110(12471)-C19 (12469)-C18 (12466)    NSTEP1=     0 NSTEP2=     0
R1 = -10.000 R2 =   0.000 R3 =   0.000 R4 =  10.000 RK2 = 250.000 RK3 =  250.000
 Rcurr:    0.350  Rcurr-(R2+R3)/2:    0.350  MIN(Rcurr-R2,Rcurr-R3):    0.350
******
 C1  (12547)-C3  (12552)-C2  (12550)-O21 (12579)    NSTEP1=     0 NSTEP2=     0
R1 = 107.500 R2 = 117.500 R3 = 122.500 R4 = 132.500 RK2 = 250.000 RK3 =  250.000
 Rcurr:  123.296  Rcurr-(R2+R3)/2:    3.296  MIN(Rcurr-R2,Rcurr-R3):    0.796
******
 C111(12607)-C110(12605)-C19 (12603)-C18 (12600)    NSTEP1=     0 NSTEP2=     0
R1 = -10.000 R2 =   0.000 R3 =   0.000 R4 =  10.000 RK2 = 250.000 RK3 =  250.000
 Rcurr:   -0.410  Rcurr-(R2+R3)/2:    0.410  MIN(Rcurr-R2,Rcurr-R3):    0.410
******
 C1  (12681)-C3  (12686)-C2  (12684)-O21 (12713)    NSTEP1=     0 NSTEP2=     0
R1 = 107.500 R2 = 117.500 R3 = 122.500 R4 = 132.500 RK2 = 250.000 RK3 =  250.000
 Rcurr:  116.884  Rcurr-(R2+R3)/2:    3.116  MIN(Rcurr-R2,Rcurr-R3):    0.616
******
 C111(12741)-C110(12739)-C19 (12737)-C18 (12734)    NSTEP1=     0 NSTEP2=     0
R1 = -10.000 R2 =   0.000 R3 =   0.000 R4 =  10.000 RK2 = 250.000 RK3 =  250.000
 Rcurr:    0.089  Rcurr-(R2+R3)/2:    0.089  MIN(Rcurr-R2,Rcurr-R3):    0.089
******
 C1  (12815)-C3  (12820)-C2  (12818)-O21 (12847)    NSTEP1=     0 NSTEP2=     0
R1 = 107.500 R2 = 117.500 R3 = 122.500 R4 = 132.500 RK2 = 250.000 RK3 =  250.000
 Rcurr:  117.319  Rcurr-(R2+R3)/2:    2.681  MIN(Rcurr-R2,Rcurr-R3):    0.181
******
 C111(12875)-C110(12873)-C19 (12871)-C18 (12868)    NSTEP1=     0 NSTEP2=     0
R1 = -10.000 R2 =   0.000 R3 =   0.000 R4 =  10.000 RK2 = 250.000 RK3 =  250.000
 Rcurr:    0.218  Rcurr-(R2+R3)/2:    0.218  MIN(Rcurr-R2,Rcurr-R3):    0.218
******
 C1  (12949)-C3  (12954)-C2  (12952)-O21 (12981)    NSTEP1=     0 NSTEP2=     0
R1 = 107.500 R2 = 117.500 R3 = 122.500 R4 = 132.500 RK2 = 250.000 RK3 =  250.000
 Rcurr:  120.519  Rcurr-(R2+R3)/2:    0.519  MIN(Rcurr-R2,Rcurr-R3):    0.000
******
 C111(13009)-C110(13007)-C19 (13005)-C18 (13002)    NSTEP1=     0 NSTEP2=     0
R1 = -10.000 R2 =   0.000 R3 =   0.000 R4 =  10.000 RK2 = 250.000 RK3 =  250.000
 Rcurr:   -1.434  Rcurr-(R2+R3)/2:    1.434  MIN(Rcurr-R2,Rcurr-R3):    1.434
******
 C1  (13083)-C3  (13088)-C2  (13086)-O21 (13115)    NSTEP1=     0 NSTEP2=     0
R1 = 107.500 R2 = 117.500 R3 = 122.500 R4 = 132.500 RK2 = 250.000 RK3 =  250.000
 Rcurr:  121.087  Rcurr-(R2+R3)/2:    1.087  MIN(Rcurr-R2,Rcurr-R3):    0.000
******
 C111(13143)-C110(13141)-C19 (13139)-C18 (13136)    NSTEP1=     0 NSTEP2=     0
R1 = -10.000 R2 =   0.000 R3 =   0.000 R4 =  10.000 RK2 = 250.000 RK3 =  250.000
 Rcurr:   -0.577  Rcurr-(R2+R3)/2:    0.577  MIN(Rcurr-R2,Rcurr-R3):    0.577
******
 C1  (13217)-C3  (13222)-C2  (13220)-O21 (13249)    NSTEP1=     0 NSTEP2=     0
R1 = 107.500 R2 = 117.500 R3 = 122.500 R4 = 132.500 RK2 = 250.000 RK3 =  250.000
 Rcurr:  123.888  Rcurr-(R2+R3)/2:    3.888  MIN(Rcurr-R2,Rcurr-R3):    1.388
******
 C111(13277)-C110(13275)-C19 (13273)-C18 (13270)    NSTEP1=     0 NSTEP2=     0
R1 = -10.000 R2 =   0.000 R3 =   0.000 R4 =  10.000 RK2 = 250.000 RK3 =  250.000
 Rcurr:   -0.231  Rcurr-(R2+R3)/2:    0.231  MIN(Rcurr-R2,Rcurr-R3):    0.231
******
 C1  (13351)-C3  (13356)-C2  (13354)-O21 (13383)    NSTEP1=     0 NSTEP2=     0
R1 = 107.500 R2 = 117.500 R3 = 122.500 R4 = 132.500 RK2 = 250.000 RK3 =  250.000
 Rcurr:  120.919  Rcurr-(R2+R3)/2:    0.919  MIN(Rcurr-R2,Rcurr-R3):    0.000
******
 C111(13411)-C110(13409)-C19 (13407)-C18 (13404)    NSTEP1=     0 NSTEP2=     0
R1 = -10.000 R2 =   0.000 R3 =   0.000 R4 =  10.000 RK2 = 250.000 RK3 =  250.000
 Rcurr:   -1.567  Rcurr-(R2+R3)/2:    1.567  MIN(Rcurr-R2,Rcurr-R3):    1.567
******
 C1  (13485)-C3  (13490)-C2  (13488)-O21 (13517)    NSTEP1=     0 NSTEP2=     0
R1 = 107.500 R2 = 117.500 R3 = 122.500 R4 = 132.500 RK2 = 250.000 RK3 =  250.000
 Rcurr:  122.742  Rcurr-(R2+R3)/2:    2.742  MIN(Rcurr-R2,Rcurr-R3):    0.242
******
 C111(13545)-C110(13543)-C19 (13541)-C18 (13538)    NSTEP1=     0 NSTEP2=     0
R1 = -10.000 R2 =   0.000 R3 =   0.000 R4 =  10.000 RK2 = 250.000 RK3 =  250.000
 Rcurr:   -0.063  Rcurr-(R2+R3)/2:    0.063  MIN(Rcurr-R2,Rcurr-R3):    0.063
******
 C1  (13619)-C3  (13624)-C2  (13622)-O21 (13651)    NSTEP1=     0 NSTEP2=     0
R1 = 107.500 R2 = 117.500 R3 = 122.500 R4 = 132.500 RK2 = 250.000 RK3 =  250.000
 Rcurr:  122.956  Rcurr-(R2+R3)/2:    2.956  MIN(Rcurr-R2,Rcurr-R3):    0.456
******
 C111(13679)-C110(13677)-C19 (13675)-C18 (13672)    NSTEP1=     0 NSTEP2=     0
R1 = -10.000 R2 =   0.000 R3 =   0.000 R4 =  10.000 RK2 = 250.000 RK3 =  250.000
 Rcurr:   -1.768  Rcurr-(R2+R3)/2:    1.768  MIN(Rcurr-R2,Rcurr-R3):    1.768
******
 C1  (13753)-C3  (13758)-C2  (13756)-O21 (13785)    NSTEP1=     0 NSTEP2=     0
R1 = 107.500 R2 = 117.500 R3 = 122.500 R4 = 132.500 RK2 = 250.000 RK3 =  250.000
 Rcurr:  121.213  Rcurr-(R2+R3)/2:    1.213  MIN(Rcurr-R2,Rcurr-R3):    0.000
******
 C111(13813)-C110(13811)-C19 (13809)-C18 (13806)    NSTEP1=     0 NSTEP2=     0
R1 = -10.000 R2 =   0.000 R3 =   0.000 R4 =  10.000 RK2 = 250.000 RK3 =  250.000
 Rcurr:    0.022  Rcurr-(R2+R3)/2:    0.022  MIN(Rcurr-R2,Rcurr-R3):    0.022
******
 C1  (13887)-C3  (13892)-C2  (13890)-O21 (13919)    NSTEP1=     0 NSTEP2=     0
R1 = 107.500 R2 = 117.500 R3 = 122.500 R4 = 132.500 RK2 = 250.000 RK3 =  250.000
 Rcurr:  119.876  Rcurr-(R2+R3)/2:    0.124  MIN(Rcurr-R2,Rcurr-R3):    0.000
******
 C111(13947)-C110(13945)-C19 (13943)-C18 (13940)    NSTEP1=     0 NSTEP2=     0
R1 = -10.000 R2 =   0.000 R3 =   0.000 R4 =  10.000 RK2 = 250.000 RK3 =  250.000
 Rcurr:    0.435  Rcurr-(R2+R3)/2:    0.435  MIN(Rcurr-R2,Rcurr-R3):    0.435
******
 C1  (14021)-C3  (14026)-C2  (14024)-O21 (14053)    NSTEP1=     0 NSTEP2=     0
R1 = 107.500 R2 = 117.500 R3 = 122.500 R4 = 132.500 RK2 = 250.000 RK3 =  250.000
 Rcurr:  121.229  Rcurr-(R2+R3)/2:    1.229  MIN(Rcurr-R2,Rcurr-R3):    0.000
******
 C111(14081)-C110(14079)-C19 (14077)-C18 (14074)    NSTEP1=     0 NSTEP2=     0
R1 = -10.000 R2 =   0.000 R3 =   0.000 R4 =  10.000 RK2 = 250.000 RK3 =  250.000
 Rcurr:   -0.164  Rcurr-(R2+R3)/2:    0.164  MIN(Rcurr-R2,Rcurr-R3):    0.164
******
 C1  (14155)-C3  (14160)-C2  (14158)-O21 (14187)    NSTEP1=     0 NSTEP2=     0
R1 = 107.500 R2 = 117.500 R3 = 122.500 R4 = 132.500 RK2 = 250.000 RK3 =  250.000
 Rcurr:  116.445  Rcurr-(R2+R3)/2:    3.555  MIN(Rcurr-R2,Rcurr-R3):    1.055
******
 C111(14215)-C110(14213)-C19 (14211)-C18 (14208)    NSTEP1=     0 NSTEP2=     0
R1 = -10.000 R2 =   0.000 R3 =   0.000 R4 =  10.000 RK2 = 250.000 RK3 =  250.000
 Rcurr:   -0.521  Rcurr-(R2+R3)/2:    0.521  MIN(Rcurr-R2,Rcurr-R3):    0.521
******
 C1  (14289)-C3  (14294)-C2  (14292)-O21 (14321)    NSTEP1=     0 NSTEP2=     0
R1 = 107.500 R2 = 117.500 R3 = 122.500 R4 = 132.500 RK2 = 250.000 RK3 =  250.000
 Rcurr:  115.579  Rcurr-(R2+R3)/2:    4.421  MIN(Rcurr-R2,Rcurr-R3):    1.921
******
 C111(14349)-C110(14347)-C19 (14345)-C18 (14342)    NSTEP1=     0 NSTEP2=     0
R1 = -10.000 R2 =   0.000 R3 =   0.000 R4 =  10.000 RK2 = 250.000 RK3 =  250.000
 Rcurr:    0.637  Rcurr-(R2+R3)/2:    0.637  MIN(Rcurr-R2,Rcurr-R3):    0.637
******
 C1  (14423)-C3  (14428)-C2  (14426)-O21 (14455)    NSTEP1=     0 NSTEP2=     0
R1 = 107.500 R2 = 117.500 R3 = 122.500 R4 = 132.500 RK2 = 250.000 RK3 =  250.000
 Rcurr:  123.142  Rcurr-(R2+R3)/2:    3.142  MIN(Rcurr-R2,Rcurr-R3):    0.642
******
 C111(14483)-C110(14481)-C19 (14479)-C18 (14476)    NSTEP1=     0 NSTEP2=     0
R1 = -10.000 R2 =   0.000 R3 =   0.000 R4 =  10.000 RK2 = 250.000 RK3 =  250.000
 Rcurr:   -0.111  Rcurr-(R2+R3)/2:    0.111  MIN(Rcurr-R2,Rcurr-R3):    0.111
******
 C1  (14557)-C3  (14562)-C2  (14560)-O21 (14589)    NSTEP1=     0 NSTEP2=     0
R1 = 107.500 R2 = 117.500 R3 = 122.500 R4 = 132.500 RK2 = 250.000 RK3 =  250.000
 Rcurr:  117.341  Rcurr-(R2+R3)/2:    2.659  MIN(Rcurr-R2,Rcurr-R3):    0.159
******
 C111(14617)-C110(14615)-C19 (14613)-C18 (14610)    NSTEP1=     0 NSTEP2=     0
R1 = -10.000 R2 =   0.000 R3 =   0.000 R4 =  10.000 RK2 = 250.000 RK3 =  250.000
 Rcurr:    0.219  Rcurr-(R2+R3)/2:    0.219  MIN(Rcurr-R2,Rcurr-R3):    0.219
******
 C1  (14691)-C3  (14696)-C2  (14694)-O21 (14723)    NSTEP1=     0 NSTEP2=     0
R1 = 107.500 R2 = 117.500 R3 = 122.500 R4 = 132.500 RK2 = 250.000 RK3 =  250.000
 Rcurr:  122.462  Rcurr-(R2+R3)/2:    2.462  MIN(Rcurr-R2,Rcurr-R3):    0.000
******
 C111(14751)-C110(14749)-C19 (14747)-C18 (14744)    NSTEP1=     0 NSTEP2=     0
R1 = -10.000 R2 =   0.000 R3 =   0.000 R4 =  10.000 RK2 = 250.000 RK3 =  250.000
 Rcurr:    0.822  Rcurr-(R2+R3)/2:    0.822  MIN(Rcurr-R2,Rcurr-R3):    0.822
******
 C1  (14825)-C3  (14830)-C2  (14828)-O21 (14857)    NSTEP1=     0 NSTEP2=     0
R1 = 107.500 R2 = 117.500 R3 = 122.500 R4 = 132.500 RK2 = 250.000 RK3 =  250.000
 Rcurr:  116.348  Rcurr-(R2+R3)/2:    3.652  MIN(Rcurr-R2,Rcurr-R3):    1.152
******
 C111(14885)-C110(14883)-C19 (14881)-C18 (14878)    NSTEP1=     0 NSTEP2=     0
R1 = -10.000 R2 =   0.000 R3 =   0.000 R4 =  10.000 RK2 = 250.000 RK3 =  250.000
 Rcurr:   -0.853  Rcurr-(R2+R3)/2:    0.853  MIN(Rcurr-R2,Rcurr-R3):    0.853
******
 C1  (14959)-C3  (14964)-C2  (14962)-O21 (14991)    NSTEP1=     0 NSTEP2=     0
R1 = 107.500 R2 = 117.500 R3 = 122.500 R4 = 132.500 RK2 = 250.000 RK3 =  250.000
 Rcurr:  119.375  Rcurr-(R2+R3)/2:    0.625  MIN(Rcurr-R2,Rcurr-R3):    0.000
******
 C111(15019)-C110(15017)-C19 (15015)-C18 (15012)    NSTEP1=     0 NSTEP2=     0
R1 = -10.000 R2 =   0.000 R3 =   0.000 R4 =  10.000 RK2 = 250.000 RK3 =  250.000
 Rcurr:   -0.052  Rcurr-(R2+R3)/2:    0.052  MIN(Rcurr-R2,Rcurr-R3):    0.052
******
 C1  (15093)-C3  (15098)-C2  (15096)-O21 (15125)    NSTEP1=     0 NSTEP2=     0
R1 = 107.500 R2 = 117.500 R3 = 122.500 R4 = 132.500 RK2 = 250.000 RK3 =  250.000
 Rcurr:  117.051  Rcurr-(R2+R3)/2:    2.949  MIN(Rcurr-R2,Rcurr-R3):    0.449
******
 C111(15153)-C110(15151)-C19 (15149)-C18 (15146)    NSTEP1=     0 NSTEP2=     0
R1 = -10.000 R2 =   0.000 R3 =   0.000 R4 =  10.000 RK2 = 250.000 RK3 =  250.000
 Rcurr:    0.369  Rcurr-(R2+R3)/2:    0.369  MIN(Rcurr-R2,Rcurr-R3):    0.369
******
 C1  (15227)-C3  (15232)-C2  (15230)-O21 (15259)    NSTEP1=     0 NSTEP2=     0
R1 = 107.500 R2 = 117.500 R3 = 122.500 R4 = 132.500 RK2 = 250.000 RK3 =  250.000
 Rcurr:  122.690  Rcurr-(R2+R3)/2:    2.690  MIN(Rcurr-R2,Rcurr-R3):    0.190
******
 C111(15287)-C110(15285)-C19 (15283)-C18 (15280)    NSTEP1=     0 NSTEP2=     0
R1 = -10.000 R2 =   0.000 R3 =   0.000 R4 =  10.000 RK2 = 250.000 RK3 =  250.000
 Rcurr:   -0.351  Rcurr-(R2+R3)/2:    0.351  MIN(Rcurr-R2,Rcurr-R3):    0.351
******
 C1  (15361)-C3  (15366)-C2  (15364)-O21 (15393)    NSTEP1=     0 NSTEP2=     0
R1 = 107.500 R2 = 117.500 R3 = 122.500 R4 = 132.500 RK2 = 250.000 RK3 =  250.000
 Rcurr:  119.169  Rcurr-(R2+R3)/2:    0.831  MIN(Rcurr-R2,Rcurr-R3):    0.000
******
 C111(15421)-C110(15419)-C19 (15417)-C18 (15414)    NSTEP1=     0 NSTEP2=     0
R1 = -10.000 R2 =   0.000 R3 =   0.000 R4 =  10.000 RK2 = 250.000 RK3 =  250.000
 Rcurr:   -0.431  Rcurr-(R2+R3)/2:    0.431  MIN(Rcurr-R2,Rcurr-R3):    0.431
******
 C1  (15495)-C3  (15500)-C2  (15498)-O21 (15527)    NSTEP1=     0 NSTEP2=     0
R1 = 107.500 R2 = 117.500 R3 = 122.500 R4 = 132.500 RK2 = 250.000 RK3 =  250.000
 Rcurr:  123.021  Rcurr-(R2+R3)/2:    3.021  MIN(Rcurr-R2,Rcurr-R3):    0.521
******
 C111(15555)-C110(15553)-C19 (15551)-C18 (15548)    NSTEP1=     0 NSTEP2=     0
R1 = -10.000 R2 =   0.000 R3 =   0.000 R4 =  10.000 RK2 = 250.000 RK3 =  250.000
 Rcurr:    0.146  Rcurr-(R2+R3)/2:    0.146  MIN(Rcurr-R2,Rcurr-R3):    0.146
******
 C1  (15629)-C3  (15634)-C2  (15632)-O21 (15661)    NSTEP1=     0 NSTEP2=     0
R1 = 107.500 R2 = 117.500 R3 = 122.500 R4 = 132.500 RK2 = 250.000 RK3 =  250.000
 Rcurr:  116.163  Rcurr-(R2+R3)/2:    3.837  MIN(Rcurr-R2,Rcurr-R3):    1.337
******
 C111(15689)-C110(15687)-C19 (15685)-C18 (15682)    NSTEP1=     0 NSTEP2=     0
R1 = -10.000 R2 =   0.000 R3 =   0.000 R4 =  10.000 RK2 = 250.000 RK3 =  250.000
 Rcurr:   -0.552  Rcurr-(R2+R3)/2:    0.552  MIN(Rcurr-R2,Rcurr-R3):    0.552
******
 C1  (15763)-C3  (15768)-C2  (15766)-O21 (15795)    NSTEP1=     0 NSTEP2=     0
R1 = 107.500 R2 = 117.500 R3 = 122.500 R4 = 132.500 RK2 = 250.000 RK3 =  250.000
 Rcurr:  118.092  Rcurr-(R2+R3)/2:    1.908  MIN(Rcurr-R2,Rcurr-R3):    0.000
******
 C111(15823)-C110(15821)-C19 (15819)-C18 (15816)    NSTEP1=     0 NSTEP2=     0
R1 = -10.000 R2 =   0.000 R3 =   0.000 R4 =  10.000 RK2 = 250.000 RK3 =  250.000
 Rcurr:   -0.614  Rcurr-(R2+R3)/2:    0.614  MIN(Rcurr-R2,Rcurr-R3):    0.614
******
 C1  (15897)-C3  (15902)-C2  (15900)-O21 (15929)    NSTEP1=     0 NSTEP2=     0
R1 = 107.500 R2 = 117.500 R3 = 122.500 R4 = 132.500 RK2 = 250.000 RK3 =  250.000
 Rcurr:  119.253  Rcurr-(R2+R3)/2:    0.747  MIN(Rcurr-R2,Rcurr-R3):    0.000
******
 C111(15957)-C110(15955)-C19 (15953)-C18 (15950)    NSTEP1=     0 NSTEP2=     0
R1 = -10.000 R2 =   0.000 R3 =   0.000 R4 =  10.000 RK2 = 250.000 RK3 =  250.000
 Rcurr:    0.713  Rcurr-(R2+R3)/2:    0.713  MIN(Rcurr-R2,Rcurr-R3):    0.713
******
 C1  (16031)-C3  (16036)-C2  (16034)-O21 (16063)    NSTEP1=     0 NSTEP2=     0
R1 = 107.500 R2 = 117.500 R3 = 122.500 R4 = 132.500 RK2 = 250.000 RK3 =  250.000
 Rcurr:  117.586  Rcurr-(R2+R3)/2:    2.414  MIN(Rcurr-R2,Rcurr-R3):    0.000
******
 C111(16091)-C110(16089)-C19 (16087)-C18 (16084)    NSTEP1=     0 NSTEP2=     0
R1 = -10.000 R2 =   0.000 R3 =   0.000 R4 =  10.000 RK2 = 250.000 RK3 =  250.000
 Rcurr:    0.003  Rcurr-(R2+R3)/2:    0.003  MIN(Rcurr-R2,Rcurr-R3):    0.003
******
 C1  (16165)-C3  (16170)-C2  (16168)-O21 (16197)    NSTEP1=     0 NSTEP2=     0
R1 = 107.500 R2 = 117.500 R3 = 122.500 R4 = 132.500 RK2 = 250.000 RK3 =  250.000
 Rcurr:  123.676  Rcurr-(R2+R3)/2:    3.676  MIN(Rcurr-R2,Rcurr-R3):    1.176
******
 C111(16225)-C110(16223)-C19 (16221)-C18 (16218)    NSTEP1=     0 NSTEP2=     0
R1 = -10.000 R2 =   0.000 R3 =   0.000 R4 =  10.000 RK2 = 250.000 RK3 =  250.000
 Rcurr:   -1.150  Rcurr-(R2+R3)/2:    1.150  MIN(Rcurr-R2,Rcurr-R3):    1.150
******
 C1  (16299)-C3  (16304)-C2  (16302)-O21 (16331)    NSTEP1=     0 NSTEP2=     0
R1 = 107.500 R2 = 117.500 R3 = 122.500 R4 = 132.500 RK2 = 250.000 RK3 =  250.000
 Rcurr:  118.642  Rcurr-(R2+R3)/2:    1.358  MIN(Rcurr-R2,Rcurr-R3):    0.000
******
 C111(16359)-C110(16357)-C19 (16355)-C18 (16352)    NSTEP1=     0 NSTEP2=     0
R1 = -10.000 R2 =   0.000 R3 =   0.000 R4 =  10.000 RK2 = 250.000 RK3 =  250.000
 Rcurr:    0.024  Rcurr-(R2+R3)/2:    0.024  MIN(Rcurr-R2,Rcurr-R3):    0.024
******
 C1  (16433)-C3  (16438)-C2  (16436)-O21 (16465)    NSTEP1=     0 NSTEP2=     0
R1 = 107.500 R2 = 117.500 R3 = 122.500 R4 = 132.500 RK2 = 250.000 RK3 =  250.000
 Rcurr:  130.928  Rcurr-(R2+R3)/2:   10.928  MIN(Rcurr-R2,Rcurr-R3):    8.428
******
 C111(16493)-C110(16491)-C19 (16489)-C18 (16486)    NSTEP1=     0 NSTEP2=     0
R1 = -10.000 R2 =   0.000 R3 =   0.000 R4 =  10.000 RK2 = 250.000 RK3 =  250.000
 Rcurr:    4.060  Rcurr-(R2+R3)/2:    4.060  MIN(Rcurr-R2,Rcurr-R3):    4.060
******
 C1  (16567)-C3  (16572)-C2  (16570)-O21 (16599)    NSTEP1=     0 NSTEP2=     0
R1 = 107.500 R2 = 117.500 R3 = 122.500 R4 = 132.500 RK2 = 250.000 RK3 =  250.000
 Rcurr:  126.310  Rcurr-(R2+R3)/2:    6.310  MIN(Rcurr-R2,Rcurr-R3):    3.810
******
 C111(16627)-C110(16625)-C19 (16623)-C18 (16620)    NSTEP1=     0 NSTEP2=     0
R1 = -10.000 R2 =   0.000 R3 =   0.000 R4 =  10.000 RK2 = 250.000 RK3 =  250.000
 Rcurr:    0.438  Rcurr-(R2+R3)/2:    0.438  MIN(Rcurr-R2,Rcurr-R3):    0.438
******
 C1  (16701)-C3  (16706)-C2  (16704)-O21 (16733)    NSTEP1=     0 NSTEP2=     0
R1 = 107.500 R2 = 117.500 R3 = 122.500 R4 = 132.500 RK2 = 250.000 RK3 =  250.000
 Rcurr:  124.746  Rcurr-(R2+R3)/2:    4.746  MIN(Rcurr-R2,Rcurr-R3):    2.246
******
 C111(16761)-C110(16759)-C19 (16757)-C18 (16754)    NSTEP1=     0 NSTEP2=     0
R1 = -10.000 R2 =   0.000 R3 =   0.000 R4 =  10.000 RK2 = 250.000 RK3 =  250.000
 Rcurr:   -0.083  Rcurr-(R2+R3)/2:    0.083  MIN(Rcurr-R2,Rcurr-R3):    0.083
******
 C1  (16835)-C3  (16840)-C2  (16838)-O21 (16867)    NSTEP1=     0 NSTEP2=     0
R1 = 107.500 R2 = 117.500 R3 = 122.500 R4 = 132.500 RK2 = 250.000 RK3 =  250.000
 Rcurr:  119.743  Rcurr-(R2+R3)/2:    0.257  MIN(Rcurr-R2,Rcurr-R3):    0.000
******
 C111(16895)-C110(16893)-C19 (16891)-C18 (16888)    NSTEP1=     0 NSTEP2=     0
R1 = -10.000 R2 =   0.000 R3 =   0.000 R4 =  10.000 RK2 = 250.000 RK3 =  250.000
 Rcurr:    0.202  Rcurr-(R2+R3)/2:    0.202  MIN(Rcurr-R2,Rcurr-R3):    0.202
******
 C1  (16969)-C3  (16974)-C2  (16972)-O21 (17001)    NSTEP1=     0 NSTEP2=     0
R1 = 107.500 R2 = 117.500 R3 = 122.500 R4 = 132.500 RK2 = 250.000 RK3 =  250.000
 Rcurr:  121.009  Rcurr-(R2+R3)/2:    1.009  MIN(Rcurr-R2,Rcurr-R3):    0.000
******
 C111(17029)-C110(17027)-C19 (17025)-C18 (17022)    NSTEP1=     0 NSTEP2=     0
R1 = -10.000 R2 =   0.000 R3 =   0.000 R4 =  10.000 RK2 = 250.000 RK3 =  250.000
 Rcurr:   -0.339  Rcurr-(R2+R3)/2:    0.339  MIN(Rcurr-R2,Rcurr-R3):    0.339
******
 C1  (17103)-C3  (17108)-C2  (17106)-O21 (17135)    NSTEP1=     0 NSTEP2=     0
R1 = 107.500 R2 = 117.500 R3 = 122.500 R4 = 132.500 RK2 = 250.000 RK3 =  250.000
 Rcurr:  123.607  Rcurr-(R2+R3)/2:    3.607  MIN(Rcurr-R2,Rcurr-R3):    1.107
******
 C111(17163)-C110(17161)-C19 (17159)-C18 (17156)    NSTEP1=     0 NSTEP2=     0
R1 = -10.000 R2 =   0.000 R3 =   0.000 R4 =  10.000 RK2 = 250.000 RK3 =  250.000
 Rcurr:   -0.459  Rcurr-(R2+R3)/2:    0.459  MIN(Rcurr-R2,Rcurr-R3):    0.459
******
 C1  (17237)-C3  (17242)-C2  (17240)-O21 (17269)    NSTEP1=     0 NSTEP2=     0
R1 = 107.500 R2 = 117.500 R3 = 122.500 R4 = 132.500 RK2 = 250.000 RK3 =  250.000
 Rcurr:  124.037  Rcurr-(R2+R3)/2:    4.037  MIN(Rcurr-R2,Rcurr-R3):    1.537
******
 C111(17297)-C110(17295)-C19 (17293)-C18 (17290)    NSTEP1=     0 NSTEP2=     0
R1 = -10.000 R2 =   0.000 R3 =   0.000 R4 =  10.000 RK2 = 250.000 RK3 =  250.000
 Rcurr:    3.545  Rcurr-(R2+R3)/2:    3.545  MIN(Rcurr-R2,Rcurr-R3):    3.545
******
 C1  (17371)-C3  (17376)-C2  (17374)-O21 (17403)    NSTEP1=     0 NSTEP2=     0
R1 = 107.500 R2 = 117.500 R3 = 122.500 R4 = 132.500 RK2 = 250.000 RK3 =  250.000
 Rcurr:  123.287  Rcurr-(R2+R3)/2:    3.287  MIN(Rcurr-R2,Rcurr-R3):    0.787
******
 C111(17431)-C110(17429)-C19 (17427)-C18 (17424)    NSTEP1=     0 NSTEP2=     0
R1 = -10.000 R2 =   0.000 R3 =   0.000 R4 =  10.000 RK2 = 250.000 RK3 =  250.000
 Rcurr:   -0.061  Rcurr-(R2+R3)/2:    0.061  MIN(Rcurr-R2,Rcurr-R3):    0.061
******
 C1  (17505)-C3  (17510)-C2  (17508)-O21 (17537)    NSTEP1=     0 NSTEP2=     0
R1 = 107.500 R2 = 117.500 R3 = 122.500 R4 = 132.500 RK2 = 250.000 RK3 =  250.000
 Rcurr:  119.320  Rcurr-(R2+R3)/2:    0.680  MIN(Rcurr-R2,Rcurr-R3):    0.000
******
 C111(17565)-C110(17563)-C19 (17561)-C18 (17558)    NSTEP1=     0 NSTEP2=     0
R1 = -10.000 R2 =   0.000 R3 =   0.000 R4 =  10.000 RK2 = 250.000 RK3 =  250.000
 Rcurr:   -0.155  Rcurr-(R2+R3)/2:    0.155  MIN(Rcurr-R2,Rcurr-R3):    0.155
******
 C1  (17639)-C3  (17644)-C2  (17642)-O21 (17671)    NSTEP1=     0 NSTEP2=     0
R1 = 107.500 R2 = 117.500 R3 = 122.500 R4 = 132.500 RK2 = 250.000 RK3 =  250.000
 Rcurr:  114.821  Rcurr-(R2+R3)/2:    5.179  MIN(Rcurr-R2,Rcurr-R3):    2.679
******
 C111(17699)-C110(17697)-C19 (17695)-C18 (17692)    NSTEP1=     0 NSTEP2=     0
R1 = -10.000 R2 =   0.000 R3 =   0.000 R4 =  10.000 RK2 = 250.000 RK3 =  250.000
 Rcurr:    0.071  Rcurr-(R2+R3)/2:    0.071  MIN(Rcurr-R2,Rcurr-R3):    0.071
******
 C1  (17773)-C3  (17778)-C2  (17776)-O21 (17805)    NSTEP1=     0 NSTEP2=     0
R1 = 107.500 R2 = 117.500 R3 = 122.500 R4 = 132.500 RK2 = 250.000 RK3 =  250.000
 Rcurr:  122.553  Rcurr-(R2+R3)/2:    2.553  MIN(Rcurr-R2,Rcurr-R3):    0.053
******
 C111(17833)-C110(17831)-C19 (17829)-C18 (17826)    NSTEP1=     0 NSTEP2=     0
R1 = -10.000 R2 =   0.000 R3 =   0.000 R4 =  10.000 RK2 = 250.000 RK3 =  250.000
 Rcurr:   -2.143  Rcurr-(R2+R3)/2:    2.143  MIN(Rcurr-R2,Rcurr-R3):    2.143
******
 C1  (17907)-C3  (17912)-C2  (17910)-O21 (17939)    NSTEP1=     0 NSTEP2=     0
R1 = 107.500 R2 = 117.500 R3 = 122.500 R4 = 132.500 RK2 = 250.000 RK3 =  250.000
 Rcurr:  122.972  Rcurr-(R2+R3)/2:    2.972  MIN(Rcurr-R2,Rcurr-R3):    0.472
******
 C111(17967)-C110(17965)-C19 (17963)-C18 (17960)    NSTEP1=     0 NSTEP2=     0
R1 = -10.000 R2 =   0.000 R3 =   0.000 R4 =  10.000 RK2 = 250.000 RK3 =  250.000
 Rcurr:    0.319  Rcurr-(R2+R3)/2:    0.319  MIN(Rcurr-R2,Rcurr-R3):    0.319
******
 C1  (18041)-C3  (18046)-C2  (18044)-O21 (18073)    NSTEP1=     0 NSTEP2=     0
R1 = 107.500 R2 = 117.500 R3 = 122.500 R4 = 132.500 RK2 = 250.000 RK3 =  250.000
 Rcurr:  123.213  Rcurr-(R2+R3)/2:    3.213  MIN(Rcurr-R2,Rcurr-R3):    0.713
******
 C111(18101)-C110(18099)-C19 (18097)-C18 (18094)    NSTEP1=     0 NSTEP2=     0
R1 = -10.000 R2 =   0.000 R3 =   0.000 R4 =  10.000 RK2 = 250.000 RK3 =  250.000
 Rcurr:   -0.161  Rcurr-(R2+R3)/2:    0.161  MIN(Rcurr-R2,Rcurr-R3):    0.161
******
 C1  (18175)-C3  (18180)-C2  (18178)-O21 (18207)    NSTEP1=     0 NSTEP2=     0
R1 = 107.500 R2 = 117.500 R3 = 122.500 R4 = 132.500 RK2 = 250.000 RK3 =  250.000
 Rcurr:  122.906  Rcurr-(R2+R3)/2:    2.906  MIN(Rcurr-R2,Rcurr-R3):    0.406
******
 C111(18235)-C110(18233)-C19 (18231)-C18 (18228)    NSTEP1=     0 NSTEP2=     0
R1 = -10.000 R2 =   0.000 R3 =   0.000 R4 =  10.000 RK2 = 250.000 RK3 =  250.000
 Rcurr:    3.518  Rcurr-(R2+R3)/2:    3.518  MIN(Rcurr-R2,Rcurr-R3):    3.518
******
 C1  (18309)-C3  (18314)-C2  (18312)-O21 (18341)    NSTEP1=     0 NSTEP2=     0
R1 = 107.500 R2 = 117.500 R3 = 122.500 R4 = 132.500 RK2 = 250.000 RK3 =  250.000
 Rcurr:  121.050  Rcurr-(R2+R3)/2:    1.050  MIN(Rcurr-R2,Rcurr-R3):    0.000
******
 C111(18369)-C110(18367)-C19 (18365)-C18 (18362)    NSTEP1=     0 NSTEP2=     0
R1 = -10.000 R2 =   0.000 R3 =   0.000 R4 =  10.000 RK2 = 250.000 RK3 =  250.000
 Rcurr:   -0.267  Rcurr-(R2+R3)/2:    0.267  MIN(Rcurr-R2,Rcurr-R3):    0.267
******
 C1  (18443)-C3  (18448)-C2  (18446)-O21 (18475)    NSTEP1=     0 NSTEP2=     0
R1 = 107.500 R2 = 117.500 R3 = 122.500 R4 = 132.500 RK2 = 250.000 RK3 =  250.000
 Rcurr:  120.787  Rcurr-(R2+R3)/2:    0.787  MIN(Rcurr-R2,Rcurr-R3):    0.000
******
 C111(18503)-C110(18501)-C19 (18499)-C18 (18496)    NSTEP1=     0 NSTEP2=     0
R1 = -10.000 R2 =   0.000 R3 =   0.000 R4 =  10.000 RK2 = 250.000 RK3 =  250.000
 Rcurr:    0.397  Rcurr-(R2+R3)/2:    0.397  MIN(Rcurr-R2,Rcurr-R3):    0.397
******
 C1  (18577)-C3  (18582)-C2  (18580)-O21 (18609)    NSTEP1=     0 NSTEP2=     0
R1 = 107.500 R2 = 117.500 R3 = 122.500 R4 = 132.500 RK2 = 250.000 RK3 =  250.000
 Rcurr:  122.981  Rcurr-(R2+R3)/2:    2.981  MIN(Rcurr-R2,Rcurr-R3):    0.481
******
 C111(18637)-C110(18635)-C19 (18633)-C18 (18630)    NSTEP1=     0 NSTEP2=     0
R1 = -10.000 R2 =   0.000 R3 =   0.000 R4 =  10.000 RK2 = 250.000 RK3 =  250.000
 Rcurr:    0.232  Rcurr-(R2+R3)/2:    0.232  MIN(Rcurr-R2,Rcurr-R3):    0.232
******
 C1  (18711)-C3  (18716)-C2  (18714)-O21 (18743)    NSTEP1=     0 NSTEP2=     0
R1 = 107.500 R2 = 117.500 R3 = 122.500 R4 = 132.500 RK2 = 250.000 RK3 =  250.000
 Rcurr:  122.600  Rcurr-(R2+R3)/2:    2.600  MIN(Rcurr-R2,Rcurr-R3):    0.100
******
 C111(18771)-C110(18769)-C19 (18767)-C18 (18764)    NSTEP1=     0 NSTEP2=     0
R1 = -10.000 R2 =   0.000 R3 =   0.000 R4 =  10.000 RK2 = 250.000 RK3 =  250.000
 Rcurr:    0.145  Rcurr-(R2+R3)/2:    0.145  MIN(Rcurr-R2,Rcurr-R3):    0.145
******
 C1  (18845)-C3  (18850)-C2  (18848)-O21 (18877)    NSTEP1=     0 NSTEP2=     0
R1 = 107.500 R2 = 117.500 R3 = 122.500 R4 = 132.500 RK2 = 250.000 RK3 =  250.000
 Rcurr:  114.728  Rcurr-(R2+R3)/2:    5.272  MIN(Rcurr-R2,Rcurr-R3):    2.772
******
 C111(18905)-C110(18903)-C19 (18901)-C18 (18898)    NSTEP1=     0 NSTEP2=     0
R1 = -10.000 R2 =   0.000 R3 =   0.000 R4 =  10.000 RK2 = 250.000 RK3 =  250.000
 Rcurr:   -0.627  Rcurr-(R2+R3)/2:    0.627  MIN(Rcurr-R2,Rcurr-R3):    0.627
******
 C1  (18979)-C3  (18984)-C2  (18982)-O21 (19011)    NSTEP1=     0 NSTEP2=     0
R1 = 107.500 R2 = 117.500 R3 = 122.500 R4 = 132.500 RK2 = 250.000 RK3 =  250.000
 Rcurr:  117.193  Rcurr-(R2+R3)/2:    2.807  MIN(Rcurr-R2,Rcurr-R3):    0.307
******
 C111(19039)-C110(19037)-C19 (19035)-C18 (19032)    NSTEP1=     0 NSTEP2=     0
R1 = -10.000 R2 =   0.000 R3 =   0.000 R4 =  10.000 RK2 = 250.000 RK3 =  250.000
 Rcurr:    1.317  Rcurr-(R2+R3)/2:    1.317  MIN(Rcurr-R2,Rcurr-R3):    1.317
******
 C1  (19113)-C3  (19118)-C2  (19116)-O21 (19145)    NSTEP1=     0 NSTEP2=     0
R1 = 107.500 R2 = 117.500 R3 = 122.500 R4 = 132.500 RK2 = 250.000 RK3 =  250.000
 Rcurr:  119.446  Rcurr-(R2+R3)/2:    0.554  MIN(Rcurr-R2,Rcurr-R3):    0.000
******
 C111(19173)-C110(19171)-C19 (19169)-C18 (19166)    NSTEP1=     0 NSTEP2=     0
R1 = -10.000 R2 =   0.000 R3 =   0.000 R4 =  10.000 RK2 = 250.000 RK3 =  250.000
 Rcurr:   -0.161  Rcurr-(R2+R3)/2:    0.161  MIN(Rcurr-R2,Rcurr-R3):    0.161
******
 C1  (19247)-C3  (19252)-C2  (19250)-O21 (19279)    NSTEP1=     0 NSTEP2=     0
R1 = 107.500 R2 = 117.500 R3 = 122.500 R4 = 132.500 RK2 = 250.000 RK3 =  250.000
 Rcurr:  118.968  Rcurr-(R2+R3)/2:    1.032  MIN(Rcurr-R2,Rcurr-R3):    0.000
******
 C111(19307)-C110(19305)-C19 (19303)-C18 (19300)    NSTEP1=     0 NSTEP2=     0
R1 = -10.000 R2 =   0.000 R3 =   0.000 R4 =  10.000 RK2 = 250.000 RK3 =  250.000
 Rcurr:    0.293  Rcurr-(R2+R3)/2:    0.293  MIN(Rcurr-R2,Rcurr-R3):    0.293
******
 C1  (19381)-C3  (19386)-C2  (19384)-O21 (19413)    NSTEP1=     0 NSTEP2=     0
R1 = 107.500 R2 = 117.500 R3 = 122.500 R4 = 132.500 RK2 = 250.000 RK3 =  250.000
 Rcurr:  123.887  Rcurr-(R2+R3)/2:    3.887  MIN(Rcurr-R2,Rcurr-R3):    1.387
******
 C111(19441)-C110(19439)-C19 (19437)-C18 (19434)    NSTEP1=     0 NSTEP2=     0
R1 = -10.000 R2 =   0.000 R3 =   0.000 R4 =  10.000 RK2 = 250.000 RK3 =  250.000
 Rcurr:   -0.423  Rcurr-(R2+R3)/2:    0.423  MIN(Rcurr-R2,Rcurr-R3):    0.423
******
 C1  (19515)-C3  (19520)-C2  (19518)-O21 (19547)    NSTEP1=     0 NSTEP2=     0
R1 = 107.500 R2 = 117.500 R3 = 122.500 R4 = 132.500 RK2 = 250.000 RK3 =  250.000
 Rcurr:  118.285  Rcurr-(R2+R3)/2:    1.715  MIN(Rcurr-R2,Rcurr-R3):    0.000
******
 C111(19575)-C110(19573)-C19 (19571)-C18 (19568)    NSTEP1=     0 NSTEP2=     0
R1 = -10.000 R2 =   0.000 R3 =   0.000 R4 =  10.000 RK2 = 250.000 RK3 =  250.000
 Rcurr:    0.130  Rcurr-(R2+R3)/2:    0.130  MIN(Rcurr-R2,Rcurr-R3):    0.130
******
 C1  (19649)-C3  (19654)-C2  (19652)-O21 (19681)    NSTEP1=     0 NSTEP2=     0
R1 = 107.500 R2 = 117.500 R3 = 122.500 R4 = 132.500 RK2 = 250.000 RK3 =  250.000
 Rcurr:  129.405  Rcurr-(R2+R3)/2:    9.405  MIN(Rcurr-R2,Rcurr-R3):    6.905
******
 C111(19709)-C110(19707)-C19 (19705)-C18 (19702)    NSTEP1=     0 NSTEP2=     0
R1 = -10.000 R2 =   0.000 R3 =   0.000 R4 =  10.000 RK2 = 250.000 RK3 =  250.000
 Rcurr:    0.147  Rcurr-(R2+R3)/2:    0.147  MIN(Rcurr-R2,Rcurr-R3):    0.147
******
 C1  (19783)-C3  (19788)-C2  (19786)-O21 (19815)    NSTEP1=     0 NSTEP2=     0
R1 = 107.500 R2 = 117.500 R3 = 122.500 R4 = 132.500 RK2 = 250.000 RK3 =  250.000
 Rcurr:  122.370  Rcurr-(R2+R3)/2:    2.370  MIN(Rcurr-R2,Rcurr-R3):    0.000
******
 C111(19843)-C110(19841)-C19 (19839)-C18 (19836)    NSTEP1=     0 NSTEP2=     0
R1 = -10.000 R2 =   0.000 R3 =   0.000 R4 =  10.000 RK2 = 250.000 RK3 =  250.000
 Rcurr:   -1.388  Rcurr-(R2+R3)/2:    1.388  MIN(Rcurr-R2,Rcurr-R3):    1.388
******
 C1  (19917)-C3  (19922)-C2  (19920)-O21 (19949)    NSTEP1=     0 NSTEP2=     0
R1 = 107.500 R2 = 117.500 R3 = 122.500 R4 = 132.500 RK2 = 250.000 RK3 =  250.000
 Rcurr:  116.981  Rcurr-(R2+R3)/2:    3.019  MIN(Rcurr-R2,Rcurr-R3):    0.519
******
 C111(19977)-C110(19975)-C19 (19973)-C18 (19970)    NSTEP1=     0 NSTEP2=     0
R1 = -10.000 R2 =   0.000 R3 =   0.000 R4 =  10.000 RK2 = 250.000 RK3 =  250.000
 Rcurr:    1.082  Rcurr-(R2+R3)/2:    1.082  MIN(Rcurr-R2,Rcurr-R3):    1.082
******
 C1  (20051)-C3  (20056)-C2  (20054)-O21 (20083)    NSTEP1=     0 NSTEP2=     0
R1 = 107.500 R2 = 117.500 R3 = 122.500 R4 = 132.500 RK2 = 250.000 RK3 =  250.000
 Rcurr:  117.242  Rcurr-(R2+R3)/2:    2.758  MIN(Rcurr-R2,Rcurr-R3):    0.258
******
 C111(20111)-C110(20109)-C19 (20107)-C18 (20104)    NSTEP1=     0 NSTEP2=     0
R1 = -10.000 R2 =   0.000 R3 =   0.000 R4 =  10.000 RK2 = 250.000 RK3 =  250.000
 Rcurr:    0.827  Rcurr-(R2+R3)/2:    0.827  MIN(Rcurr-R2,Rcurr-R3):    0.827
******
 C1  (20185)-C3  (20190)-C2  (20188)-O21 (20217)    NSTEP1=     0 NSTEP2=     0
R1 = 107.500 R2 = 117.500 R3 = 122.500 R4 = 132.500 RK2 = 250.000 RK3 =  250.000
 Rcurr:  119.808  Rcurr-(R2+R3)/2:    0.192  MIN(Rcurr-R2,Rcurr-R3):    0.000
******
 C111(20245)-C110(20243)-C19 (20241)-C18 (20238)    NSTEP1=     0 NSTEP2=     0
R1 = -10.000 R2 =   0.000 R3 =   0.000 R4 =  10.000 RK2 = 250.000 RK3 =  250.000
 Rcurr:    0.045  Rcurr-(R2+R3)/2:    0.045  MIN(Rcurr-R2,Rcurr-R3):    0.045
******
 C1  (20319)-C3  (20324)-C2  (20322)-O21 (20351)    NSTEP1=     0 NSTEP2=     0
R1 = 107.500 R2 = 117.500 R3 = 122.500 R4 = 132.500 RK2 = 250.000 RK3 =  250.000
 Rcurr:  114.821  Rcurr-(R2+R3)/2:    5.179  MIN(Rcurr-R2,Rcurr-R3):    2.679
******
 C111(20379)-C110(20377)-C19 (20375)-C18 (20372)    NSTEP1=     0 NSTEP2=     0
R1 = -10.000 R2 =   0.000 R3 =   0.000 R4 =  10.000 RK2 = 250.000 RK3 =  250.000
 Rcurr:    0.481  Rcurr-(R2+R3)/2:    0.481  MIN(Rcurr-R2,Rcurr-R3):    0.481
******
 C1  (20453)-C3  (20458)-C2  (20456)-O21 (20485)    NSTEP1=     0 NSTEP2=     0
R1 = 107.500 R2 = 117.500 R3 = 122.500 R4 = 132.500 RK2 = 250.000 RK3 =  250.000
 Rcurr:  123.149  Rcurr-(R2+R3)/2:    3.149  MIN(Rcurr-R2,Rcurr-R3):    0.649
******
 C111(20513)-C110(20511)-C19 (20509)-C18 (20506)    NSTEP1=     0 NSTEP2=     0
R1 = -10.000 R2 =   0.000 R3 =   0.000 R4 =  10.000 RK2 = 250.000 RK3 =  250.000
 Rcurr:   -0.273  Rcurr-(R2+R3)/2:    0.273  MIN(Rcurr-R2,Rcurr-R3):    0.273
******
 C1  (20587)-C3  (20592)-C2  (20590)-O21 (20619)    NSTEP1=     0 NSTEP2=     0
R1 = 107.500 R2 = 117.500 R3 = 122.500 R4 = 132.500 RK2 = 250.000 RK3 =  250.000
 Rcurr:  116.973  Rcurr-(R2+R3)/2:    3.027  MIN(Rcurr-R2,Rcurr-R3):    0.527
******
 C111(20647)-C110(20645)-C19 (20643)-C18 (20640)    NSTEP1=     0 NSTEP2=     0
R1 = -10.000 R2 =   0.000 R3 =   0.000 R4 =  10.000 RK2 = 250.000 RK3 =  250.000
 Rcurr:   -2.918  Rcurr-(R2+R3)/2:    2.918  MIN(Rcurr-R2,Rcurr-R3):    2.918
******
 C1  (20721)-C3  (20726)-C2  (20724)-O21 (20753)    NSTEP1=     0 NSTEP2=     0
R1 = 107.500 R2 = 117.500 R3 = 122.500 R4 = 132.500 RK2 = 250.000 RK3 =  250.000
 Rcurr:  115.181  Rcurr-(R2+R3)/2:    4.819  MIN(Rcurr-R2,Rcurr-R3):    2.319
******
 C111(20781)-C110(20779)-C19 (20777)-C18 (20774)    NSTEP1=     0 NSTEP2=     0
R1 = -10.000 R2 =   0.000 R3 =   0.000 R4 =  10.000 RK2 = 250.000 RK3 =  250.000
 Rcurr:    0.831  Rcurr-(R2+R3)/2:    0.831  MIN(Rcurr-R2,Rcurr-R3):    0.831
******
 C1  (20855)-C3  (20860)-C2  (20858)-O21 (20887)    NSTEP1=     0 NSTEP2=     0
R1 = 107.500 R2 = 117.500 R3 = 122.500 R4 = 132.500 RK2 = 250.000 RK3 =  250.000
 Rcurr:  121.056  Rcurr-(R2+R3)/2:    1.056  MIN(Rcurr-R2,Rcurr-R3):    0.000
******
 C111(20915)-C110(20913)-C19 (20911)-C18 (20908)    NSTEP1=     0 NSTEP2=     0
R1 = -10.000 R2 =   0.000 R3 =   0.000 R4 =  10.000 RK2 = 250.000 RK3 =  250.000
 Rcurr:   -2.135  Rcurr-(R2+R3)/2:    2.135  MIN(Rcurr-R2,Rcurr-R3):    2.135
******
 C1  (20989)-C3  (20994)-C2  (20992)-O21 (21021)    NSTEP1=     0 NSTEP2=     0
R1 = 107.500 R2 = 117.500 R3 = 122.500 R4 = 132.500 RK2 = 250.000 RK3 =  250.000
 Rcurr:  119.830  Rcurr-(R2+R3)/2:    0.170  MIN(Rcurr-R2,Rcurr-R3):    0.000
******
 C111(21049)-C110(21047)-C19 (21045)-C18 (21042)    NSTEP1=     0 NSTEP2=     0
R1 = -10.000 R2 =   0.000 R3 =   0.000 R4 =  10.000 RK2 = 250.000 RK3 =  250.000
 Rcurr:    0.551  Rcurr-(R2+R3)/2:    0.551  MIN(Rcurr-R2,Rcurr-R3):    0.551
******
 C1  (21123)-C3  (21128)-C2  (21126)-O21 (21155)    NSTEP1=     0 NSTEP2=     0
R1 = 107.500 R2 = 117.500 R3 = 122.500 R4 = 132.500 RK2 = 250.000 RK3 =  250.000
 Rcurr:  118.686  Rcurr-(R2+R3)/2:    1.314  MIN(Rcurr-R2,Rcurr-R3):    0.000
******
 C111(21183)-C110(21181)-C19 (21179)-C18 (21176)    NSTEP1=     0 NSTEP2=     0
R1 = -10.000 R2 =   0.000 R3 =   0.000 R4 =  10.000 RK2 = 250.000 RK3 =  250.000
 Rcurr:   -0.500  Rcurr-(R2+R3)/2:    0.500  MIN(Rcurr-R2,Rcurr-R3):    0.500
******
 C1  (21257)-C3  (21262)-C2  (21260)-O21 (21289)    NSTEP1=     0 NSTEP2=     0
R1 = 107.500 R2 = 117.500 R3 = 122.500 R4 = 132.500 RK2 = 250.000 RK3 =  250.000
 Rcurr:  117.724  Rcurr-(R2+R3)/2:    2.276  MIN(Rcurr-R2,Rcurr-R3):    0.000
******
 C111(21317)-C110(21315)-C19 (21313)-C18 (21310)    NSTEP1=     0 NSTEP2=     0
R1 = -10.000 R2 =   0.000 R3 =   0.000 R4 =  10.000 RK2 = 250.000 RK3 =  250.000
 Rcurr:    0.275  Rcurr-(R2+R3)/2:    0.275  MIN(Rcurr-R2,Rcurr-R3):    0.275
******
 C1  (21391)-C3  (21396)-C2  (21394)-O21 (21423)    NSTEP1=     0 NSTEP2=     0
R1 = 107.500 R2 = 117.500 R3 = 122.500 R4 = 132.500 RK2 = 250.000 RK3 =  250.000
 Rcurr:  122.876  Rcurr-(R2+R3)/2:    2.876  MIN(Rcurr-R2,Rcurr-R3):    0.376
******
 C111(21451)-C110(21449)-C19 (21447)-C18 (21444)    NSTEP1=     0 NSTEP2=     0
R1 = -10.000 R2 =   0.000 R3 =   0.000 R4 =  10.000 RK2 = 250.000 RK3 =  250.000
 Rcurr:   -1.112  Rcurr-(R2+R3)/2:    1.112  MIN(Rcurr-R2,Rcurr-R3):    1.112
******
 C1  (21525)-C3  (21530)-C2  (21528)-O21 (21557)    NSTEP1=     0 NSTEP2=     0
R1 = 107.500 R2 = 117.500 R3 = 122.500 R4 = 132.500 RK2 = 250.000 RK3 =  250.000
 Rcurr:  121.971  Rcurr-(R2+R3)/2:    1.971  MIN(Rcurr-R2,Rcurr-R3):    0.000
******
 C111(21585)-C110(21583)-C19 (21581)-C18 (21578)    NSTEP1=     0 NSTEP2=     0
R1 = -10.000 R2 =   0.000 R3 =   0.000 R4 =  10.000 RK2 = 250.000 RK3 =  250.000
 Rcurr:   -2.708  Rcurr-(R2+R3)/2:    2.708  MIN(Rcurr-R2,Rcurr-R3):    2.708
******
 C1  (21659)-C3  (21664)-C2  (21662)-O21 (21691)    NSTEP1=     0 NSTEP2=     0
R1 = 107.500 R2 = 117.500 R3 = 122.500 R4 = 132.500 RK2 = 250.000 RK3 =  250.000
 Rcurr:  125.034  Rcurr-(R2+R3)/2:    5.034  MIN(Rcurr-R2,Rcurr-R3):    2.534
******
 C111(21719)-C110(21717)-C19 (21715)-C18 (21712)    NSTEP1=     0 NSTEP2=     0
R1 = -10.000 R2 =   0.000 R3 =   0.000 R4 =  10.000 RK2 = 250.000 RK3 =  250.000
 Rcurr:   -0.111  Rcurr-(R2+R3)/2:    0.111  MIN(Rcurr-R2,Rcurr-R3):    0.111
******
 C1  (21793)-C3  (21798)-C2  (21796)-O21 (21825)    NSTEP1=     0 NSTEP2=     0
R1 = 107.500 R2 = 117.500 R3 = 122.500 R4 = 132.500 RK2 = 250.000 RK3 =  250.000
 Rcurr:  123.137  Rcurr-(R2+R3)/2:    3.137  MIN(Rcurr-R2,Rcurr-R3):    0.637
******
 C111(21853)-C110(21851)-C19 (21849)-C18 (21846)    NSTEP1=     0 NSTEP2=     0
R1 = -10.000 R2 =   0.000 R3 =   0.000 R4 =  10.000 RK2 = 250.000 RK3 =  250.000
 Rcurr:   -0.549  Rcurr-(R2+R3)/2:    0.549  MIN(Rcurr-R2,Rcurr-R3):    0.549
******
 C1  (21927)-C3  (21932)-C2  (21930)-O21 (21959)    NSTEP1=     0 NSTEP2=     0
R1 = 107.500 R2 = 117.500 R3 = 122.500 R4 = 132.500 RK2 = 250.000 RK3 =  250.000
 Rcurr:  121.371  Rcurr-(R2+R3)/2:    1.371  MIN(Rcurr-R2,Rcurr-R3):    0.000
******
 C111(21987)-C110(21985)-C19 (21983)-C18 (21980)    NSTEP1=     0 NSTEP2=     0
R1 = -10.000 R2 =   0.000 R3 =   0.000 R4 =  10.000 RK2 = 250.000 RK3 =  250.000
 Rcurr:   -1.950  Rcurr-(R2+R3)/2:    1.950  MIN(Rcurr-R2,Rcurr-R3):    1.950
******
 C1  (22061)-C3  (22066)-C2  (22064)-O21 (22093)    NSTEP1=     0 NSTEP2=     0
R1 = 107.500 R2 = 117.500 R3 = 122.500 R4 = 132.500 RK2 = 250.000 RK3 =  250.000
 Rcurr:  122.370  Rcurr-(R2+R3)/2:    2.370  MIN(Rcurr-R2,Rcurr-R3):    0.000
******
 C111(22121)-C110(22119)-C19 (22117)-C18 (22114)    NSTEP1=     0 NSTEP2=     0
R1 = -10.000 R2 =   0.000 R3 =   0.000 R4 =  10.000 RK2 = 250.000 RK3 =  250.000
 Rcurr:    0.291  Rcurr-(R2+R3)/2:    0.291  MIN(Rcurr-R2,Rcurr-R3):    0.291
******
 C1  (22195)-C3  (22200)-C2  (22198)-O21 (22227)    NSTEP1=     0 NSTEP2=     0
R1 = 107.500 R2 = 117.500 R3 = 122.500 R4 = 132.500 RK2 = 250.000 RK3 =  250.000
 Rcurr:  114.925  Rcurr-(R2+R3)/2:    5.075  MIN(Rcurr-R2,Rcurr-R3):    2.575
******
 C111(22255)-C110(22253)-C19 (22251)-C18 (22248)    NSTEP1=     0 NSTEP2=     0
R1 = -10.000 R2 =   0.000 R3 =   0.000 R4 =  10.000 RK2 = 250.000 RK3 =  250.000
 Rcurr:    2.353  Rcurr-(R2+R3)/2:    2.353  MIN(Rcurr-R2,Rcurr-R3):    2.353
******
 C1  (22329)-C3  (22334)-C2  (22332)-O21 (22361)    NSTEP1=     0 NSTEP2=     0
R1 = 107.500 R2 = 117.500 R3 = 122.500 R4 = 132.500 RK2 = 250.000 RK3 =  250.000
 Rcurr:  116.556  Rcurr-(R2+R3)/2:    3.444  MIN(Rcurr-R2,Rcurr-R3):    0.944
******
 C111(22389)-C110(22387)-C19 (22385)-C18 (22382)    NSTEP1=     0 NSTEP2=     0
R1 = -10.000 R2 =   0.000 R3 =   0.000 R4 =  10.000 RK2 = 250.000 RK3 =  250.000
 Rcurr:   -0.361  Rcurr-(R2+R3)/2:    0.361  MIN(Rcurr-R2,Rcurr-R3):    0.361
******
 C1  (22463)-C3  (22468)-C2  (22466)-O21 (22495)    NSTEP1=     0 NSTEP2=     0
R1 = 107.500 R2 = 117.500 R3 = 122.500 R4 = 132.500 RK2 = 250.000 RK3 =  250.000
 Rcurr:  119.693  Rcurr-(R2+R3)/2:    0.307  MIN(Rcurr-R2,Rcurr-R3):    0.000
******
 C111(22523)-C110(22521)-C19 (22519)-C18 (22516)    NSTEP1=     0 NSTEP2=     0
R1 = -10.000 R2 =   0.000 R3 =   0.000 R4 =  10.000 RK2 = 250.000 RK3 =  250.000
 Rcurr:    0.130  Rcurr-(R2+R3)/2:    0.130  MIN(Rcurr-R2,Rcurr-R3):    0.130
******
 C1  (22597)-C3  (22602)-C2  (22600)-O21 (22629)    NSTEP1=     0 NSTEP2=     0
R1 = 107.500 R2 = 117.500 R3 = 122.500 R4 = 132.500 RK2 = 250.000 RK3 =  250.000
 Rcurr:  118.276  Rcurr-(R2+R3)/2:    1.724  MIN(Rcurr-R2,Rcurr-R3):    0.000
******
 C111(22657)-C110(22655)-C19 (22653)-C18 (22650)    NSTEP1=     0 NSTEP2=     0
R1 = -10.000 R2 =   0.000 R3 =   0.000 R4 =  10.000 RK2 = 250.000 RK3 =  250.000
 Rcurr:    0.428  Rcurr-(R2+R3)/2:    0.428  MIN(Rcurr-R2,Rcurr-R3):    0.428
******
 C1  (22731)-C3  (22736)-C2  (22734)-O21 (22763)    NSTEP1=     0 NSTEP2=     0
R1 = 107.500 R2 = 117.500 R3 = 122.500 R4 = 132.500 RK2 = 250.000 RK3 =  250.000
 Rcurr:  131.135  Rcurr-(R2+R3)/2:   11.135  MIN(Rcurr-R2,Rcurr-R3):    8.635
******
 C111(22791)-C110(22789)-C19 (22787)-C18 (22784)    NSTEP1=     0 NSTEP2=     0
R1 = -10.000 R2 =   0.000 R3 =   0.000 R4 =  10.000 RK2 = 250.000 RK3 =  250.000
 Rcurr:   -0.122  Rcurr-(R2+R3)/2:    0.122  MIN(Rcurr-R2,Rcurr-R3):    0.122
******
 C1  (22865)-C3  (22870)-C2  (22868)-O21 (22897)    NSTEP1=     0 NSTEP2=     0
R1 = 107.500 R2 = 117.500 R3 = 122.500 R4 = 132.500 RK2 = 250.000 RK3 =  250.000
 Rcurr:  123.384  Rcurr-(R2+R3)/2:    3.384  MIN(Rcurr-R2,Rcurr-R3):    0.884
******
 C111(22925)-C110(22923)-C19 (22921)-C18 (22918)    NSTEP1=     0 NSTEP2=     0
R1 = -10.000 R2 =   0.000 R3 =   0.000 R4 =  10.000 RK2 = 250.000 RK3 =  250.000
 Rcurr:    0.595  Rcurr-(R2+R3)/2:    0.595  MIN(Rcurr-R2,Rcurr-R3):    0.595
******
 C1  (22999)-C3  (23004)-C2  (23002)-O21 (23031)    NSTEP1=     0 NSTEP2=     0
R1 = 107.500 R2 = 117.500 R3 = 122.500 R4 = 132.500 RK2 = 250.000 RK3 =  250.000
 Rcurr:  122.508  Rcurr-(R2+R3)/2:    2.508  MIN(Rcurr-R2,Rcurr-R3):    0.008
******
 C111(23059)-C110(23057)-C19 (23055)-C18 (23052)    NSTEP1=     0 NSTEP2=     0
R1 = -10.000 R2 =   0.000 R3 =   0.000 R4 =  10.000 RK2 = 250.000 RK3 =  250.000
 Rcurr:    0.051  Rcurr-(R2+R3)/2:    0.051  MIN(Rcurr-R2,Rcurr-R3):    0.051
******
 C1  (23133)-C3  (23138)-C2  (23136)-O21 (23165)    NSTEP1=     0 NSTEP2=     0
R1 = 107.500 R2 = 117.500 R3 = 122.500 R4 = 132.500 RK2 = 250.000 RK3 =  250.000
 Rcurr:  117.454  Rcurr-(R2+R3)/2:    2.546  MIN(Rcurr-R2,Rcurr-R3):    0.046
******
 C111(23193)-C110(23191)-C19 (23189)-C18 (23186)    NSTEP1=     0 NSTEP2=     0
R1 = -10.000 R2 =   0.000 R3 =   0.000 R4 =  10.000 RK2 = 250.000 RK3 =  250.000
 Rcurr:    1.043  Rcurr-(R2+R3)/2:    1.043  MIN(Rcurr-R2,Rcurr-R3):    1.043
******
 C1  (23267)-C3  (23272)-C2  (23270)-O21 (23299)    NSTEP1=     0 NSTEP2=     0
R1 = 107.500 R2 = 117.500 R3 = 122.500 R4 = 132.500 RK2 = 250.000 RK3 =  250.000
 Rcurr:  118.016  Rcurr-(R2+R3)/2:    1.984  MIN(Rcurr-R2,Rcurr-R3):    0.000
******
 C111(23327)-C110(23325)-C19 (23323)-C18 (23320)    NSTEP1=     0 NSTEP2=     0
R1 = -10.000 R2 =   0.000 R3 =   0.000 R4 =  10.000 RK2 = 250.000 RK3 =  250.000
 Rcurr:   -0.519  Rcurr-(R2+R3)/2:    0.519  MIN(Rcurr-R2,Rcurr-R3):    0.519
******
 C1  (23401)-C3  (23406)-C2  (23404)-O21 (23433)    NSTEP1=     0 NSTEP2=     0
R1 = 107.500 R2 = 117.500 R3 = 122.500 R4 = 132.500 RK2 = 250.000 RK3 =  250.000
 Rcurr:  119.978  Rcurr-(R2+R3)/2:    0.022  MIN(Rcurr-R2,Rcurr-R3):    0.000
******
 C111(23461)-C110(23459)-C19 (23457)-C18 (23454)    NSTEP1=     0 NSTEP2=     0
R1 = -10.000 R2 =   0.000 R3 =   0.000 R4 =  10.000 RK2 = 250.000 RK3 =  250.000
 Rcurr:    0.071  Rcurr-(R2+R3)/2:    0.071  MIN(Rcurr-R2,Rcurr-R3):    0.071
******
 C1  (23535)-C3  (23540)-C2  (23538)-O21 (23567)    NSTEP1=     0 NSTEP2=     0
R1 = 107.500 R2 = 117.500 R3 = 122.500 R4 = 132.500 RK2 = 250.000 RK3 =  250.000
 Rcurr:  122.142  Rcurr-(R2+R3)/2:    2.142  MIN(Rcurr-R2,Rcurr-R3):    0.000
******
 C111(23595)-C110(23593)-C19 (23591)-C18 (23588)    NSTEP1=     0 NSTEP2=     0
R1 = -10.000 R2 =   0.000 R3 =   0.000 R4 =  10.000 RK2 = 250.000 RK3 =  250.000
 Rcurr:    0.146  Rcurr-(R2+R3)/2:    0.146  MIN(Rcurr-R2,Rcurr-R3):    0.146
******
 C1  (23669)-C3  (23674)-C2  (23672)-O21 (23701)    NSTEP1=     0 NSTEP2=     0
R1 = 107.500 R2 = 117.500 R3 = 122.500 R4 = 132.500 RK2 = 250.000 RK3 =  250.000
 Rcurr:  122.984  Rcurr-(R2+R3)/2:    2.984  MIN(Rcurr-R2,Rcurr-R3):    0.484
******
 C111(23729)-C110(23727)-C19 (23725)-C18 (23722)    NSTEP1=     0 NSTEP2=     0
R1 = -10.000 R2 =   0.000 R3 =   0.000 R4 =  10.000 RK2 = 250.000 RK3 =  250.000
 Rcurr:   -0.720  Rcurr-(R2+R3)/2:    0.720  MIN(Rcurr-R2,Rcurr-R3):    0.720
******
 C1  (23803)-C3  (23808)-C2  (23806)-O21 (23835)    NSTEP1=     0 NSTEP2=     0
R1 = 107.500 R2 = 117.500 R3 = 122.500 R4 = 132.500 RK2 = 250.000 RK3 =  250.000
 Rcurr:  118.989  Rcurr-(R2+R3)/2:    1.011  MIN(Rcurr-R2,Rcurr-R3):    0.000
******
 C111(23863)-C110(23861)-C19 (23859)-C18 (23856)    NSTEP1=     0 NSTEP2=     0
R1 = -10.000 R2 =   0.000 R3 =   0.000 R4 =  10.000 RK2 = 250.000 RK3 =  250.000
 Rcurr:   -0.221  Rcurr-(R2+R3)/2:    0.221  MIN(Rcurr-R2,Rcurr-R3):    0.221
******
 C1  (23937)-C3  (23942)-C2  (23940)-O21 (23969)    NSTEP1=     0 NSTEP2=     0
R1 = 107.500 R2 = 117.500 R3 = 122.500 R4 = 132.500 RK2 = 250.000 RK3 =  250.000
 Rcurr:  125.432  Rcurr-(R2+R3)/2:    5.432  MIN(Rcurr-R2,Rcurr-R3):    2.932
******
 C111(23997)-C110(23995)-C19 (23993)-C18 (23990)    NSTEP1=     0 NSTEP2=     0
R1 = -10.000 R2 =   0.000 R3 =   0.000 R4 =  10.000 RK2 = 250.000 RK3 =  250.000
 Rcurr:    0.044  Rcurr-(R2+R3)/2:    0.044  MIN(Rcurr-R2,Rcurr-R3):    0.044
******
 C1  (24071)-C3  (24076)-C2  (24074)-O21 (24103)    NSTEP1=     0 NSTEP2=     0
R1 = 107.500 R2 = 117.500 R3 = 122.500 R4 = 132.500 RK2 = 250.000 RK3 =  250.000
 Rcurr:  127.002  Rcurr-(R2+R3)/2:    7.002  MIN(Rcurr-R2,Rcurr-R3):    4.502
******
 C111(24131)-C110(24129)-C19 (24127)-C18 (24124)    NSTEP1=     0 NSTEP2=     0
R1 = -10.000 R2 =   0.000 R3 =   0.000 R4 =  10.000 RK2 = 250.000 RK3 =  250.000
 Rcurr:    0.169  Rcurr-(R2+R3)/2:    0.169  MIN(Rcurr-R2,Rcurr-R3):    0.169
******
 C1  (24205)-C3  (24210)-C2  (24208)-O21 (24237)    NSTEP1=     0 NSTEP2=     0
R1 = 107.500 R2 = 117.500 R3 = 122.500 R4 = 132.500 RK2 = 250.000 RK3 =  250.000
 Rcurr:  118.579  Rcurr-(R2+R3)/2:    1.421  MIN(Rcurr-R2,Rcurr-R3):    0.000
******
 C111(24265)-C110(24263)-C19 (24261)-C18 (24258)    NSTEP1=     0 NSTEP2=     0
R1 = -10.000 R2 =   0.000 R3 =   0.000 R4 =  10.000 RK2 = 250.000 RK3 =  250.000
 Rcurr:   -0.341  Rcurr-(R2+R3)/2:    0.341  MIN(Rcurr-R2,Rcurr-R3):    0.341
******
 C1  (24339)-C3  (24344)-C2  (24342)-O21 (24371)    NSTEP1=     0 NSTEP2=     0
R1 = 107.500 R2 = 117.500 R3 = 122.500 R4 = 132.500 RK2 = 250.000 RK3 =  250.000
 Rcurr:  121.246  Rcurr-(R2+R3)/2:    1.246  MIN(Rcurr-R2,Rcurr-R3):    0.000
******
 C111(24399)-C110(24397)-C19 (24395)-C18 (24392)    NSTEP1=     0 NSTEP2=     0
R1 = -10.000 R2 =   0.000 R3 =   0.000 R4 =  10.000 RK2 = 250.000 RK3 =  250.000
 Rcurr:    0.502  Rcurr-(R2+R3)/2:    0.502  MIN(Rcurr-R2,Rcurr-R3):    0.502
******
 C1  (24473)-C3  (24478)-C2  (24476)-O21 (24505)    NSTEP1=     0 NSTEP2=     0
R1 = 107.500 R2 = 117.500 R3 = 122.500 R4 = 132.500 RK2 = 250.000 RK3 =  250.000
 Rcurr:  125.750  Rcurr-(R2+R3)/2:    5.750  MIN(Rcurr-R2,Rcurr-R3):    3.250
******
 C111(24533)-C110(24531)-C19 (24529)-C18 (24526)    NSTEP1=     0 NSTEP2=     0
R1 = -10.000 R2 =   0.000 R3 =   0.000 R4 =  10.000 RK2 = 250.000 RK3 =  250.000
 Rcurr:    0.530  Rcurr-(R2+R3)/2:    0.530  MIN(Rcurr-R2,Rcurr-R3):    0.530
******
 C1  (24607)-C3  (24612)-C2  (24610)-O21 (24639)    NSTEP1=     0 NSTEP2=     0
R1 = 107.500 R2 = 117.500 R3 = 122.500 R4 = 132.500 RK2 = 250.000 RK3 =  250.000
 Rcurr:  122.748  Rcurr-(R2+R3)/2:    2.748  MIN(Rcurr-R2,Rcurr-R3):    0.248
******
 C111(24667)-C110(24665)-C19 (24663)-C18 (24660)    NSTEP1=     0 NSTEP2=     0
R1 = -10.000 R2 =   0.000 R3 =   0.000 R4 =  10.000 RK2 = 250.000 RK3 =  250.000
 Rcurr:    0.267  Rcurr-(R2+R3)/2:    0.267  MIN(Rcurr-R2,Rcurr-R3):    0.267
******
 C1  (24741)-C3  (24746)-C2  (24744)-O21 (24773)    NSTEP1=     0 NSTEP2=     0
R1 = 107.500 R2 = 117.500 R3 = 122.500 R4 = 132.500 RK2 = 250.000 RK3 =  250.000
 Rcurr:  114.256  Rcurr-(R2+R3)/2:    5.744  MIN(Rcurr-R2,Rcurr-R3):    3.244
******
 C111(24801)-C110(24799)-C19 (24797)-C18 (24794)    NSTEP1=     0 NSTEP2=     0
R1 = -10.000 R2 =   0.000 R3 =   0.000 R4 =  10.000 RK2 = 250.000 RK3 =  250.000
 Rcurr:   -0.462  Rcurr-(R2+R3)/2:    0.462  MIN(Rcurr-R2,Rcurr-R3):    0.462
******
 C1  (24875)-C3  (24880)-C2  (24878)-O21 (24907)    NSTEP1=     0 NSTEP2=     0
R1 = 107.500 R2 = 117.500 R3 = 122.500 R4 = 132.500 RK2 = 250.000 RK3 =  250.000
 Rcurr:  118.598  Rcurr-(R2+R3)/2:    1.402  MIN(Rcurr-R2,Rcurr-R3):    0.000
******
 C111(24935)-C110(24933)-C19 (24931)-C18 (24928)    NSTEP1=     0 NSTEP2=     0
R1 = -10.000 R2 =   0.000 R3 =   0.000 R4 =  10.000 RK2 = 250.000 RK3 =  250.000
 Rcurr:   -1.227  Rcurr-(R2+R3)/2:    1.227  MIN(Rcurr-R2,Rcurr-R3):    1.227
******
 C1  (25009)-C3  (25014)-C2  (25012)-O21 (25041)    NSTEP1=     0 NSTEP2=     0
R1 = 107.500 R2 = 117.500 R3 = 122.500 R4 = 132.500 RK2 = 250.000 RK3 =  250.000
 Rcurr:  120.327  Rcurr-(R2+R3)/2:    0.327  MIN(Rcurr-R2,Rcurr-R3):    0.000
******
 C111(25069)-C110(25067)-C19 (25065)-C18 (25062)    NSTEP1=     0 NSTEP2=     0
R1 = -10.000 R2 =   0.000 R3 =   0.000 R4 =  10.000 RK2 = 250.000 RK3 =  250.000
 Rcurr:   -2.289  Rcurr-(R2+R3)/2:    2.289  MIN(Rcurr-R2,Rcurr-R3):    2.289
******
 C1  (25143)-C3  (25148)-C2  (25146)-O21 (25175)    NSTEP1=     0 NSTEP2=     0
R1 = 107.500 R2 = 117.500 R3 = 122.500 R4 = 132.500 RK2 = 250.000 RK3 =  250.000
 Rcurr:  122.236  Rcurr-(R2+R3)/2:    2.236  MIN(Rcurr-R2,Rcurr-R3):    0.000
******
 C111(25203)-C110(25201)-C19 (25199)-C18 (25196)    NSTEP1=     0 NSTEP2=     0
R1 = -10.000 R2 =   0.000 R3 =   0.000 R4 =  10.000 RK2 = 250.000 RK3 =  250.000
 Rcurr:   -1.939  Rcurr-(R2+R3)/2:    1.939  MIN(Rcurr-R2,Rcurr-R3):    1.939
******
 C1  (25277)-C3  (25282)-C2  (25280)-O21 (25309)    NSTEP1=     0 NSTEP2=     0
R1 = 107.500 R2 = 117.500 R3 = 122.500 R4 = 132.500 RK2 = 250.000 RK3 =  250.000
 Rcurr:  121.649  Rcurr-(R2+R3)/2:    1.649  MIN(Rcurr-R2,Rcurr-R3):    0.000
******
 C111(25337)-C110(25335)-C19 (25333)-C18 (25330)    NSTEP1=     0 NSTEP2=     0
R1 = -10.000 R2 =   0.000 R3 =   0.000 R4 =  10.000 RK2 = 250.000 RK3 =  250.000
 Rcurr:   -0.794  Rcurr-(R2+R3)/2:    0.794  MIN(Rcurr-R2,Rcurr-R3):    0.794
******
 C1  (25411)-C3  (25416)-C2  (25414)-O21 (25443)    NSTEP1=     0 NSTEP2=     0
R1 = 107.500 R2 = 117.500 R3 = 122.500 R4 = 132.500 RK2 = 250.000 RK3 =  250.000
 Rcurr:  115.825  Rcurr-(R2+R3)/2:    4.175  MIN(Rcurr-R2,Rcurr-R3):    1.675
******
 C111(25471)-C110(25469)-C19 (25467)-C18 (25464)    NSTEP1=     0 NSTEP2=     0
R1 = -10.000 R2 =   0.000 R3 =   0.000 R4 =  10.000 RK2 = 250.000 RK3 =  250.000
 Rcurr:    0.389  Rcurr-(R2+R3)/2:    0.389  MIN(Rcurr-R2,Rcurr-R3):    0.389
******
 C1  (25545)-C3  (25550)-C2  (25548)-O21 (25577)    NSTEP1=     0 NSTEP2=     0
R1 = 107.500 R2 = 117.500 R3 = 122.500 R4 = 132.500 RK2 = 250.000 RK3 =  250.000
 Rcurr:  117.147  Rcurr-(R2+R3)/2:    2.853  MIN(Rcurr-R2,Rcurr-R3):    0.353
******
 C111(25605)-C110(25603)-C19 (25601)-C18 (25598)    NSTEP1=     0 NSTEP2=     0
R1 = -10.000 R2 =   0.000 R3 =   0.000 R4 =  10.000 RK2 = 250.000 RK3 =  250.000
 Rcurr:    0.153  Rcurr-(R2+R3)/2:    0.153  MIN(Rcurr-R2,Rcurr-R3):    0.153
******
 C1  (25679)-C3  (25684)-C2  (25682)-O21 (25711)    NSTEP1=     0 NSTEP2=     0
R1 = 107.500 R2 = 117.500 R3 = 122.500 R4 = 132.500 RK2 = 250.000 RK3 =  250.000
 Rcurr:  119.649  Rcurr-(R2+R3)/2:    0.351  MIN(Rcurr-R2,Rcurr-R3):    0.000
******
 C111(25739)-C110(25737)-C19 (25735)-C18 (25732)    NSTEP1=     0 NSTEP2=     0
R1 = -10.000 R2 =   0.000 R3 =   0.000 R4 =  10.000 RK2 = 250.000 RK3 =  250.000
 Rcurr:    0.155  Rcurr-(R2+R3)/2:    0.155  MIN(Rcurr-R2,Rcurr-R3):    0.155
******
 C1  (25813)-C3  (25818)-C2  (25816)-O21 (25845)    NSTEP1=     0 NSTEP2=     0
R1 = 107.500 R2 = 117.500 R3 = 122.500 R4 = 132.500 RK2 = 250.000 RK3 =  250.000
 Rcurr:  116.437  Rcurr-(R2+R3)/2:    3.563  MIN(Rcurr-R2,Rcurr-R3):    1.063
******
 C111(25873)-C110(25871)-C19 (25869)-C18 (25866)    NSTEP1=     0 NSTEP2=     0
R1 = -10.000 R2 =   0.000 R3 =   0.000 R4 =  10.000 RK2 = 250.000 RK3 =  250.000
 Rcurr:    0.368  Rcurr-(R2+R3)/2:    0.368  MIN(Rcurr-R2,Rcurr-R3):    0.368
******
 C1  (25947)-C3  (25952)-C2  (25950)-O21 (25979)    NSTEP1=     0 NSTEP2=     0
R1 = 107.500 R2 = 117.500 R3 = 122.500 R4 = 132.500 RK2 = 250.000 RK3 =  250.000
 Rcurr:  119.152  Rcurr-(R2+R3)/2:    0.848  MIN(Rcurr-R2,Rcurr-R3):    0.000
******
 C111(26007)-C110(26005)-C19 (26003)-C18 (26000)    NSTEP1=     0 NSTEP2=     0
R1 = -10.000 R2 =   0.000 R3 =   0.000 R4 =  10.000 RK2 = 250.000 RK3 =  250.000
 Rcurr:    0.353  Rcurr-(R2+R3)/2:    0.353  MIN(Rcurr-R2,Rcurr-R3):    0.353
******
 C1  (26081)-C3  (26086)-C2  (26084)-O21 (26113)    NSTEP1=     0 NSTEP2=     0
R1 = 107.500 R2 = 117.500 R3 = 122.500 R4 = 132.500 RK2 = 250.000 RK3 =  250.000
 Rcurr:  121.477  Rcurr-(R2+R3)/2:    1.477  MIN(Rcurr-R2,Rcurr-R3):    0.000
******
 C111(26141)-C110(26139)-C19 (26137)-C18 (26134)    NSTEP1=     0 NSTEP2=     0
R1 = -10.000 R2 =   0.000 R3 =   0.000 R4 =  10.000 RK2 = 250.000 RK3 =  250.000
 Rcurr:    0.109  Rcurr-(R2+R3)/2:    0.109  MIN(Rcurr-R2,Rcurr-R3):    0.109
******
 C1  (26215)-C3  (26220)-C2  (26218)-O21 (26247)    NSTEP1=     0 NSTEP2=     0
R1 = 107.500 R2 = 117.500 R3 = 122.500 R4 = 132.500 RK2 = 250.000 RK3 =  250.000
 Rcurr:  117.654  Rcurr-(R2+R3)/2:    2.346  MIN(Rcurr-R2,Rcurr-R3):    0.000
******
 C111(26275)-C110(26273)-C19 (26271)-C18 (26268)    NSTEP1=     0 NSTEP2=     0
R1 = -10.000 R2 =   0.000 R3 =   0.000 R4 =  10.000 RK2 = 250.000 RK3 =  250.000
 Rcurr:   -0.084  Rcurr-(R2+R3)/2:    0.084  MIN(Rcurr-R2,Rcurr-R3):    0.084
******
 C1  (26349)-C3  (26354)-C2  (26352)-O21 (26381)    NSTEP1=     0 NSTEP2=     0
R1 = 107.500 R2 = 117.500 R3 = 122.500 R4 = 132.500 RK2 = 250.000 RK3 =  250.000
 Rcurr:  116.826  Rcurr-(R2+R3)/2:    3.174  MIN(Rcurr-R2,Rcurr-R3):    0.674
******
 C111(26409)-C110(26407)-C19 (26405)-C18 (26402)    NSTEP1=     0 NSTEP2=     0
R1 = -10.000 R2 =   0.000 R3 =   0.000 R4 =  10.000 RK2 = 250.000 RK3 =  250.000
 Rcurr:    0.442  Rcurr-(R2+R3)/2:    0.442  MIN(Rcurr-R2,Rcurr-R3):    0.442
******
 C1  (26483)-C3  (26488)-C2  (26486)-O21 (26515)    NSTEP1=     0 NSTEP2=     0
R1 = 107.500 R2 = 117.500 R3 = 122.500 R4 = 132.500 RK2 = 250.000 RK3 =  250.000
 Rcurr:  123.362  Rcurr-(R2+R3)/2:    3.362  MIN(Rcurr-R2,Rcurr-R3):    0.862
******
 C111(26543)-C110(26541)-C19 (26539)-C18 (26536)    NSTEP1=     0 NSTEP2=     0
R1 = -10.000 R2 =   0.000 R3 =   0.000 R4 =  10.000 RK2 = 250.000 RK3 =  250.000
 Rcurr:    0.177  Rcurr-(R2+R3)/2:    0.177  MIN(Rcurr-R2,Rcurr-R3):    0.177
******
 C1  (26617)-C3  (26622)-C2  (26620)-O21 (26649)    NSTEP1=     0 NSTEP2=     0
R1 = 107.500 R2 = 117.500 R3 = 122.500 R4 = 132.500 RK2 = 250.000 RK3 =  250.000
 Rcurr:  119.544  Rcurr-(R2+R3)/2:    0.456  MIN(Rcurr-R2,Rcurr-R3):    0.000
******
 C111(26677)-C110(26675)-C19 (26673)-C18 (26670)    NSTEP1=     0 NSTEP2=     0
R1 = -10.000 R2 =   0.000 R3 =   0.000 R4 =  10.000 RK2 = 250.000 RK3 =  250.000
 Rcurr:   -2.363  Rcurr-(R2+R3)/2:    2.363  MIN(Rcurr-R2,Rcurr-R3):    2.363
******
 C1  (26751)-C3  (26756)-C2  (26754)-O21 (26783)    NSTEP1=     0 NSTEP2=     0
R1 = 107.500 R2 = 117.500 R3 = 122.500 R4 = 132.500 RK2 = 250.000 RK3 =  250.000
 Rcurr:  121.523  Rcurr-(R2+R3)/2:    1.523  MIN(Rcurr-R2,Rcurr-R3):    0.000
******
 C111(26811)-C110(26809)-C19 (26807)-C18 (26804)    NSTEP1=     0 NSTEP2=     0
R1 = -10.000 R2 =   0.000 R3 =   0.000 R4 =  10.000 RK2 = 250.000 RK3 =  250.000
 Rcurr:    1.048  Rcurr-(R2+R3)/2:    1.048  MIN(Rcurr-R2,Rcurr-R3):    1.048
******
 C1  (26885)-C3  (26890)-C2  (26888)-O21 (26917)    NSTEP1=     0 NSTEP2=     0
R1 = 107.500 R2 = 117.500 R3 = 122.500 R4 = 132.500 RK2 = 250.000 RK3 =  250.000
 Rcurr:  121.926  Rcurr-(R2+R3)/2:    1.926  MIN(Rcurr-R2,Rcurr-R3):    0.000
******
 C111(26945)-C110(26943)-C19 (26941)-C18 (26938)    NSTEP1=     0 NSTEP2=     0
R1 = -10.000 R2 =   0.000 R3 =   0.000 R4 =  10.000 RK2 = 250.000 RK3 =  250.000
 Rcurr:   -0.374  Rcurr-(R2+R3)/2:    0.374  MIN(Rcurr-R2,Rcurr-R3):    0.374
******
 C1  (27019)-C3  (27024)-C2  (27022)-O21 (27051)    NSTEP1=     0 NSTEP2=     0
R1 = 107.500 R2 = 117.500 R3 = 122.500 R4 = 132.500 RK2 = 250.000 RK3 =  250.000
 Rcurr:  117.227  Rcurr-(R2+R3)/2:    2.773  MIN(Rcurr-R2,Rcurr-R3):    0.273
******
 C111(27079)-C110(27077)-C19 (27075)-C18 (27072)    NSTEP1=     0 NSTEP2=     0
R1 = -10.000 R2 =   0.000 R3 =   0.000 R4 =  10.000 RK2 = 250.000 RK3 =  250.000
 Rcurr:    1.253  Rcurr-(R2+R3)/2:    1.253  MIN(Rcurr-R2,Rcurr-R3):    1.253
******
 C1  (27153)-C3  (27158)-C2  (27156)-O21 (27185)    NSTEP1=     0 NSTEP2=     0
R1 = 107.500 R2 = 117.500 R3 = 122.500 R4 = 132.500 RK2 = 250.000 RK3 =  250.000
 Rcurr:  117.395  Rcurr-(R2+R3)/2:    2.605  MIN(Rcurr-R2,Rcurr-R3):    0.105
******
 C111(27213)-C110(27211)-C19 (27209)-C18 (27206)    NSTEP1=     0 NSTEP2=     0
R1 = -10.000 R2 =   0.000 R3 =   0.000 R4 =  10.000 RK2 = 250.000 RK3 =  250.000
 Rcurr:   -0.112  Rcurr-(R2+R3)/2:    0.112  MIN(Rcurr-R2,Rcurr-R3):    0.112
******
 C1  (27287)-C3  (27292)-C2  (27290)-O21 (27319)    NSTEP1=     0 NSTEP2=     0
R1 = 107.500 R2 = 117.500 R3 = 122.500 R4 = 132.500 RK2 = 250.000 RK3 =  250.000
 Rcurr:  122.512  Rcurr-(R2+R3)/2:    2.512  MIN(Rcurr-R2,Rcurr-R3):    0.012
******
 C111(27347)-C110(27345)-C19 (27343)-C18 (27340)    NSTEP1=     0 NSTEP2=     0
R1 = -10.000 R2 =   0.000 R3 =   0.000 R4 =  10.000 RK2 = 250.000 RK3 =  250.000
 Rcurr:   -0.253  Rcurr-(R2+R3)/2:    0.253  MIN(Rcurr-R2,Rcurr-R3):    0.253
******
 C1  (27421)-C3  (27426)-C2  (27424)-O21 (27453)    NSTEP1=     0 NSTEP2=     0
R1 = 107.500 R2 = 117.500 R3 = 122.500 R4 = 132.500 RK2 = 250.000 RK3 =  250.000
 Rcurr:  129.071  Rcurr-(R2+R3)/2:    9.071  MIN(Rcurr-R2,Rcurr-R3):    6.571
******
 C111(27481)-C110(27479)-C19 (27477)-C18 (27474)    NSTEP1=     0 NSTEP2=     0
R1 = -10.000 R2 =   0.000 R3 =   0.000 R4 =  10.000 RK2 = 250.000 RK3 =  250.000
 Rcurr:   -0.156  Rcurr-(R2+R3)/2:    0.156  MIN(Rcurr-R2,Rcurr-R3):    0.156
******
 C1  (27555)-C3  (27560)-C2  (27558)-O21 (27587)    NSTEP1=     0 NSTEP2=     0
R1 = 107.500 R2 = 117.500 R3 = 122.500 R4 = 132.500 RK2 = 250.000 RK3 =  250.000
 Rcurr:  123.402  Rcurr-(R2+R3)/2:    3.402  MIN(Rcurr-R2,Rcurr-R3):    0.902
******
 C111(27615)-C110(27613)-C19 (27611)-C18 (27608)    NSTEP1=     0 NSTEP2=     0
R1 = -10.000 R2 =   0.000 R3 =   0.000 R4 =  10.000 RK2 = 250.000 RK3 =  250.000
 Rcurr:   -0.265  Rcurr-(R2+R3)/2:    0.265  MIN(Rcurr-R2,Rcurr-R3):    0.265
******
 C1  (27689)-C3  (27694)-C2  (27692)-O21 (27721)    NSTEP1=     0 NSTEP2=     0
R1 = 107.500 R2 = 117.500 R3 = 122.500 R4 = 132.500 RK2 = 250.000 RK3 =  250.000
 Rcurr:  116.798  Rcurr-(R2+R3)/2:    3.202  MIN(Rcurr-R2,Rcurr-R3):    0.702
******
 C111(27749)-C110(27747)-C19 (27745)-C18 (27742)    NSTEP1=     0 NSTEP2=     0
R1 = -10.000 R2 =   0.000 R3 =   0.000 R4 =  10.000 RK2 = 250.000 RK3 =  250.000
 Rcurr:   -1.107  Rcurr-(R2+R3)/2:    1.107  MIN(Rcurr-R2,Rcurr-R3):    1.107
******
 C1  (27823)-C3  (27828)-C2  (27826)-O21 (27855)    NSTEP1=     0 NSTEP2=     0
R1 = 107.500 R2 = 117.500 R3 = 122.500 R4 = 132.500 RK2 = 250.000 RK3 =  250.000
 Rcurr:  124.311  Rcurr-(R2+R3)/2:    4.311  MIN(Rcurr-R2,Rcurr-R3):    1.811
******
 C111(27883)-C110(27881)-C19 (27879)-C18 (27876)    NSTEP1=     0 NSTEP2=     0
R1 = -10.000 R2 =   0.000 R3 =   0.000 R4 =  10.000 RK2 = 250.000 RK3 =  250.000
 Rcurr:   -1.225  Rcurr-(R2+R3)/2:    1.225  MIN(Rcurr-R2,Rcurr-R3):    1.225
******
 C1  (27957)-C3  (27962)-C2  (27960)-O21 (27989)    NSTEP1=     0 NSTEP2=     0
R1 = 107.500 R2 = 117.500 R3 = 122.500 R4 = 132.500 RK2 = 250.000 RK3 =  250.000
 Rcurr:  117.329  Rcurr-(R2+R3)/2:    2.671  MIN(Rcurr-R2,Rcurr-R3):    0.171
******
 C111(28017)-C110(28015)-C19 (28013)-C18 (28010)    NSTEP1=     0 NSTEP2=     0
R1 = -10.000 R2 =   0.000 R3 =   0.000 R4 =  10.000 RK2 = 250.000 RK3 =  250.000
 Rcurr:    0.506  Rcurr-(R2+R3)/2:    0.506  MIN(Rcurr-R2,Rcurr-R3):    0.506
******
 C1  (28091)-C3  (28096)-C2  (28094)-O21 (28123)    NSTEP1=     0 NSTEP2=     0
R1 = 107.500 R2 = 117.500 R3 = 122.500 R4 = 132.500 RK2 = 250.000 RK3 =  250.000
 Rcurr:  120.859  Rcurr-(R2+R3)/2:    0.859  MIN(Rcurr-R2,Rcurr-R3):    0.000
******
 C111(28151)-C110(28149)-C19 (28147)-C18 (28144)    NSTEP1=     0 NSTEP2=     0
R1 = -10.000 R2 =   0.000 R3 =   0.000 R4 =  10.000 RK2 = 250.000 RK3 =  250.000
 Rcurr:   -1.138  Rcurr-(R2+R3)/2:    1.138  MIN(Rcurr-R2,Rcurr-R3):    1.138
******
 C1  (28225)-C3  (28230)-C2  (28228)-O21 (28257)    NSTEP1=     0 NSTEP2=     0
R1 = 107.500 R2 = 117.500 R3 = 122.500 R4 = 132.500 RK2 = 250.000 RK3 =  250.000
 Rcurr:  116.354  Rcurr-(R2+R3)/2:    3.646  MIN(Rcurr-R2,Rcurr-R3):    1.146
******
 C111(28285)-C110(28283)-C19 (28281)-C18 (28278)    NSTEP1=     0 NSTEP2=     0
R1 = -10.000 R2 =   0.000 R3 =   0.000 R4 =  10.000 RK2 = 250.000 RK3 =  250.000
 Rcurr:   -0.353  Rcurr-(R2+R3)/2:    0.353  MIN(Rcurr-R2,Rcurr-R3):    0.353
******
 C1  (28359)-C3  (28364)-C2  (28362)-O21 (28391)    NSTEP1=     0 NSTEP2=     0
R1 = 107.500 R2 = 117.500 R3 = 122.500 R4 = 132.500 RK2 = 250.000 RK3 =  250.000
 Rcurr:  116.613  Rcurr-(R2+R3)/2:    3.387  MIN(Rcurr-R2,Rcurr-R3):    0.887
******
 C111(28419)-C110(28417)-C19 (28415)-C18 (28412)    NSTEP1=     0 NSTEP2=     0
R1 = -10.000 R2 =   0.000 R3 =   0.000 R4 =  10.000 RK2 = 250.000 RK3 =  250.000
 Rcurr:    1.009  Rcurr-(R2+R3)/2:    1.009  MIN(Rcurr-R2,Rcurr-R3):    1.009
******
 C1  (28493)-C3  (28498)-C2  (28496)-O21 (28525)    NSTEP1=     0 NSTEP2=     0
R1 = 107.500 R2 = 117.500 R3 = 122.500 R4 = 132.500 RK2 = 250.000 RK3 =  250.000
 Rcurr:  123.963  Rcurr-(R2+R3)/2:    3.963  MIN(Rcurr-R2,Rcurr-R3):    1.463
******
 C111(28553)-C110(28551)-C19 (28549)-C18 (28546)    NSTEP1=     0 NSTEP2=     0
R1 = -10.000 R2 =   0.000 R3 =   0.000 R4 =  10.000 RK2 = 250.000 RK3 =  250.000
 Rcurr:    0.416  Rcurr-(R2+R3)/2:    0.416  MIN(Rcurr-R2,Rcurr-R3):    0.416
******
 C1  (28627)-C3  (28632)-C2  (28630)-O21 (28659)    NSTEP1=     0 NSTEP2=     0
R1 = 107.500 R2 = 117.500 R3 = 122.500 R4 = 132.500 RK2 = 250.000 RK3 =  250.000
 Rcurr:  116.400  Rcurr-(R2+R3)/2:    3.600  MIN(Rcurr-R2,Rcurr-R3):    1.100
******
 C111(28687)-C110(28685)-C19 (28683)-C18 (28680)    NSTEP1=     0 NSTEP2=     0
R1 = -10.000 R2 =   0.000 R3 =   0.000 R4 =  10.000 RK2 = 250.000 RK3 =  250.000
 Rcurr:   -0.614  Rcurr-(R2+R3)/2:    0.614  MIN(Rcurr-R2,Rcurr-R3):    0.614
******
 C1  (28761)-C3  (28766)-C2  (28764)-O21 (28793)    NSTEP1=     0 NSTEP2=     0
R1 = 107.500 R2 = 117.500 R3 = 122.500 R4 = 132.500 RK2 = 250.000 RK3 =  250.000
 Rcurr:  124.447  Rcurr-(R2+R3)/2:    4.447  MIN(Rcurr-R2,Rcurr-R3):    1.947
******
 C111(28821)-C110(28819)-C19 (28817)-C18 (28814)    NSTEP1=     0 NSTEP2=     0
R1 = -10.000 R2 =   0.000 R3 =   0.000 R4 =  10.000 RK2 = 250.000 RK3 =  250.000
 Rcurr:   -0.141  Rcurr-(R2+R3)/2:    0.141  MIN(Rcurr-R2,Rcurr-R3):    0.141
******
 C1  (28895)-C3  (28900)-C2  (28898)-O21 (28927)    NSTEP1=     0 NSTEP2=     0
R1 = 107.500 R2 = 117.500 R3 = 122.500 R4 = 132.500 RK2 = 250.000 RK3 =  250.000
 Rcurr:  117.475  Rcurr-(R2+R3)/2:    2.525  MIN(Rcurr-R2,Rcurr-R3):    0.025
******
 C111(28955)-C110(28953)-C19 (28951)-C18 (28948)    NSTEP1=     0 NSTEP2=     0
R1 = -10.000 R2 =   0.000 R3 =   0.000 R4 =  10.000 RK2 = 250.000 RK3 =  250.000
 Rcurr:   -0.094  Rcurr-(R2+R3)/2:    0.094  MIN(Rcurr-R2,Rcurr-R3):    0.094
******
 C1  (29029)-C3  (29034)-C2  (29032)-O21 (29061)    NSTEP1=     0 NSTEP2=     0
R1 = 107.500 R2 = 117.500 R3 = 122.500 R4 = 132.500 RK2 = 250.000 RK3 =  250.000
 Rcurr:  118.105  Rcurr-(R2+R3)/2:    1.895  MIN(Rcurr-R2,Rcurr-R3):    0.000
******
 C111(29089)-C110(29087)-C19 (29085)-C18 (29082)    NSTEP1=     0 NSTEP2=     0
R1 = -10.000 R2 =   0.000 R3 =   0.000 R4 =  10.000 RK2 = 250.000 RK3 =  250.000
 Rcurr:   -2.742  Rcurr-(R2+R3)/2:    2.742  MIN(Rcurr-R2,Rcurr-R3):    2.742
******
 C1  (29163)-C3  (29168)-C2  (29166)-O21 (29195)    NSTEP1=     0 NSTEP2=     0
R1 = 107.500 R2 = 117.500 R3 = 122.500 R4 = 132.500 RK2 = 250.000 RK3 =  250.000
 Rcurr:  124.509  Rcurr-(R2+R3)/2:    4.509  MIN(Rcurr-R2,Rcurr-R3):    2.009
******
 C111(29223)-C110(29221)-C19 (29219)-C18 (29216)    NSTEP1=     0 NSTEP2=     0
R1 = -10.000 R2 =   0.000 R3 =   0.000 R4 =  10.000 RK2 = 250.000 RK3 =  250.000
 Rcurr:    0.011  Rcurr-(R2+R3)/2:    0.011  MIN(Rcurr-R2,Rcurr-R3):    0.011
******
 C1  (29297)-C3  (29302)-C2  (29300)-O21 (29329)    NSTEP1=     0 NSTEP2=     0
R1 = 107.500 R2 = 117.500 R3 = 122.500 R4 = 132.500 RK2 = 250.000 RK3 =  250.000
 Rcurr:  117.480  Rcurr-(R2+R3)/2:    2.520  MIN(Rcurr-R2,Rcurr-R3):    0.020
******
 C111(29357)-C110(29355)-C19 (29353)-C18 (29350)    NSTEP1=     0 NSTEP2=     0
R1 = -10.000 R2 =   0.000 R3 =   0.000 R4 =  10.000 RK2 = 250.000 RK3 =  250.000
 Rcurr:   -0.146  Rcurr-(R2+R3)/2:    0.146  MIN(Rcurr-R2,Rcurr-R3):    0.146
******
 C1  (29431)-C3  (29436)-C2  (29434)-O21 (29463)    NSTEP1=     0 NSTEP2=     0
R1 = 107.500 R2 = 117.500 R3 = 122.500 R4 = 132.500 RK2 = 250.000 RK3 =  250.000
 Rcurr:  114.989  Rcurr-(R2+R3)/2:    5.011  MIN(Rcurr-R2,Rcurr-R3):    2.511
******
 C111(29491)-C110(29489)-C19 (29487)-C18 (29484)    NSTEP1=     0 NSTEP2=     0
R1 = -10.000 R2 =   0.000 R3 =   0.000 R4 =  10.000 RK2 = 250.000 RK3 =  250.000
 Rcurr:    0.696  Rcurr-(R2+R3)/2:    0.696  MIN(Rcurr-R2,Rcurr-R3):    0.696
******
 C1  (29565)-C3  (29570)-C2  (29568)-O21 (29597)    NSTEP1=     0 NSTEP2=     0
R1 = 107.500 R2 = 117.500 R3 = 122.500 R4 = 132.500 RK2 = 250.000 RK3 =  250.000
 Rcurr:  123.235  Rcurr-(R2+R3)/2:    3.235  MIN(Rcurr-R2,Rcurr-R3):    0.735
******
 C111(29625)-C110(29623)-C19 (29621)-C18 (29618)    NSTEP1=     0 NSTEP2=     0
R1 = -10.000 R2 =   0.000 R3 =   0.000 R4 =  10.000 RK2 = 250.000 RK3 =  250.000
 Rcurr:   -0.467  Rcurr-(R2+R3)/2:    0.467  MIN(Rcurr-R2,Rcurr-R3):    0.467
******
 C1  (29699)-C3  (29704)-C2  (29702)-O21 (29731)    NSTEP1=     0 NSTEP2=     0
R1 = 107.500 R2 = 117.500 R3 = 122.500 R4 = 132.500 RK2 = 250.000 RK3 =  250.000
 Rcurr:  120.945  Rcurr-(R2+R3)/2:    0.945  MIN(Rcurr-R2,Rcurr-R3):    0.000
******
 C111(29759)-C110(29757)-C19 (29755)-C18 (29752)    NSTEP1=     0 NSTEP2=     0
R1 = -10.000 R2 =   0.000 R3 =   0.000 R4 =  10.000 RK2 = 250.000 RK3 =  250.000
 Rcurr:    0.074  Rcurr-(R2+R3)/2:    0.074  MIN(Rcurr-R2,Rcurr-R3):    0.074
******
 C1  (29833)-C3  (29838)-C2  (29836)-O21 (29865)    NSTEP1=     0 NSTEP2=     0
R1 = 107.500 R2 = 117.500 R3 = 122.500 R4 = 132.500 RK2 = 250.000 RK3 =  250.000
 Rcurr:  118.132  Rcurr-(R2+R3)/2:    1.868  MIN(Rcurr-R2,Rcurr-R3):    0.000
******
 C111(29893)-C110(29891)-C19 (29889)-C18 (29886)    NSTEP1=     0 NSTEP2=     0
R1 = -10.000 R2 =   0.000 R3 =   0.000 R4 =  10.000 RK2 = 250.000 RK3 =  250.000
 Rcurr:    0.255  Rcurr-(R2+R3)/2:    0.255  MIN(Rcurr-R2,Rcurr-R3):    0.255
******
 C1  (29967)-C3  (29972)-C2  (29970)-O21 (29999)    NSTEP1=     0 NSTEP2=     0
R1 = 107.500 R2 = 117.500 R3 = 122.500 R4 = 132.500 RK2 = 250.000 RK3 =  250.000
 Rcurr:  119.255  Rcurr-(R2+R3)/2:    0.745  MIN(Rcurr-R2,Rcurr-R3):    0.000
******
 C111(30027)-C110(30025)-C19 (30023)-C18 (30020)    NSTEP1=     0 NSTEP2=     0
R1 = -10.000 R2 =   0.000 R3 =   0.000 R4 =  10.000 RK2 = 250.000 RK3 =  250.000
 Rcurr:    1.188  Rcurr-(R2+R3)/2:    1.188  MIN(Rcurr-R2,Rcurr-R3):    1.188
******
 C1  (30101)-C3  (30106)-C2  (30104)-O21 (30133)    NSTEP1=     0 NSTEP2=     0
R1 = 107.500 R2 = 117.500 R3 = 122.500 R4 = 132.500 RK2 = 250.000 RK3 =  250.000
 Rcurr:  124.676  Rcurr-(R2+R3)/2:    4.676  MIN(Rcurr-R2,Rcurr-R3):    2.176
******
 C111(30161)-C110(30159)-C19 (30157)-C18 (30154)    NSTEP1=     0 NSTEP2=     0
R1 = -10.000 R2 =   0.000 R3 =   0.000 R4 =  10.000 RK2 = 250.000 RK3 =  250.000
 Rcurr:    0.251  Rcurr-(R2+R3)/2:    0.251  MIN(Rcurr-R2,Rcurr-R3):    0.251
******
 C1  (30235)-C3  (30240)-C2  (30238)-O21 (30267)    NSTEP1=     0 NSTEP2=     0
R1 = 107.500 R2 = 117.500 R3 = 122.500 R4 = 132.500 RK2 = 250.000 RK3 =  250.000
 Rcurr:  119.748  Rcurr-(R2+R3)/2:    0.252  MIN(Rcurr-R2,Rcurr-R3):    0.000
******
 C111(30295)-C110(30293)-C19 (30291)-C18 (30288)    NSTEP1=     0 NSTEP2=     0
R1 = -10.000 R2 =   0.000 R3 =   0.000 R4 =  10.000 RK2 = 250.000 RK3 =  250.000
 Rcurr:    0.083  Rcurr-(R2+R3)/2:    0.083  MIN(Rcurr-R2,Rcurr-R3):    0.083
******
 C1  (30369)-C3  (30374)-C2  (30372)-O21 (30401)    NSTEP1=     0 NSTEP2=     0
R1 = 107.500 R2 = 117.500 R3 = 122.500 R4 = 132.500 RK2 = 250.000 RK3 =  250.000
 Rcurr:  122.602  Rcurr-(R2+R3)/2:    2.602  MIN(Rcurr-R2,Rcurr-R3):    0.102
******
 C111(30429)-C110(30427)-C19 (30425)-C18 (30422)    NSTEP1=     0 NSTEP2=     0
R1 = -10.000 R2 =   0.000 R3 =   0.000 R4 =  10.000 RK2 = 250.000 RK3 =  250.000
 Rcurr:    0.104  Rcurr-(R2+R3)/2:    0.104  MIN(Rcurr-R2,Rcurr-R3):    0.104
******
 C1  (30503)-C3  (30508)-C2  (30506)-O21 (30535)    NSTEP1=     0 NSTEP2=     0
R1 = 107.500 R2 = 117.500 R3 = 122.500 R4 = 132.500 RK2 = 250.000 RK3 =  250.000
 Rcurr:  121.211  Rcurr-(R2+R3)/2:    1.211  MIN(Rcurr-R2,Rcurr-R3):    0.000
******
 C111(30563)-C110(30561)-C19 (30559)-C18 (30556)    NSTEP1=     0 NSTEP2=     0
R1 = -10.000 R2 =   0.000 R3 =   0.000 R4 =  10.000 RK2 = 250.000 RK3 =  250.000
 Rcurr:    0.073  Rcurr-(R2+R3)/2:    0.073  MIN(Rcurr-R2,Rcurr-R3):    0.073
******
 C1  (30637)-C3  (30642)-C2  (30640)-O21 (30669)    NSTEP1=     0 NSTEP2=     0
R1 = 107.500 R2 = 117.500 R3 = 122.500 R4 = 132.500 RK2 = 250.000 RK3 =  250.000
 Rcurr:  123.796  Rcurr-(R2+R3)/2:    3.796  MIN(Rcurr-R2,Rcurr-R3):    1.296
******
 C111(30697)-C110(30695)-C19 (30693)-C18 (30690)    NSTEP1=     0 NSTEP2=     0
R1 = -10.000 R2 =   0.000 R3 =   0.000 R4 =  10.000 RK2 = 250.000 RK3 =  250.000
 Rcurr:    0.346  Rcurr-(R2+R3)/2:    0.346  MIN(Rcurr-R2,Rcurr-R3):    0.346
******
 C1  (30771)-C3  (30776)-C2  (30774)-O21 (30803)    NSTEP1=     0 NSTEP2=     0
R1 = 107.500 R2 = 117.500 R3 = 122.500 R4 = 132.500 RK2 = 250.000 RK3 =  250.000
 Rcurr:  122.788  Rcurr-(R2+R3)/2:    2.788  MIN(Rcurr-R2,Rcurr-R3):    0.288
******
 C111(30831)-C110(30829)-C19 (30827)-C18 (30824)    NSTEP1=     0 NSTEP2=     0
R1 = -10.000 R2 =   0.000 R3 =   0.000 R4 =  10.000 RK2 = 250.000 RK3 =  250.000
 Rcurr:    0.901  Rcurr-(R2+R3)/2:    0.901  MIN(Rcurr-R2,Rcurr-R3):    0.901
******
 C1  (30905)-C3  (30910)-C2  (30908)-O21 (30937)    NSTEP1=     0 NSTEP2=     0
R1 = 107.500 R2 = 117.500 R3 = 122.500 R4 = 132.500 RK2 = 250.000 RK3 =  250.000
 Rcurr:  117.925  Rcurr-(R2+R3)/2:    2.075  MIN(Rcurr-R2,Rcurr-R3):    0.000
******
 C111(30965)-C110(30963)-C19 (30961)-C18 (30958)    NSTEP1=     0 NSTEP2=     0
R1 = -10.000 R2 =   0.000 R3 =   0.000 R4 =  10.000 RK2 = 250.000 RK3 =  250.000
 Rcurr:   -0.015  Rcurr-(R2+R3)/2:    0.015  MIN(Rcurr-R2,Rcurr-R3):    0.015
******
 C1  (31039)-C3  (31044)-C2  (31042)-O21 (31071)    NSTEP1=     0 NSTEP2=     0
R1 = 107.500 R2 = 117.500 R3 = 122.500 R4 = 132.500 RK2 = 250.000 RK3 =  250.000
 Rcurr:  117.198  Rcurr-(R2+R3)/2:    2.802  MIN(Rcurr-R2,Rcurr-R3):    0.302
******
 C111(31099)-C110(31097)-C19 (31095)-C18 (31092)    NSTEP1=     0 NSTEP2=     0
R1 = -10.000 R2 =   0.000 R3 =   0.000 R4 =  10.000 RK2 = 250.000 RK3 =  250.000
 Rcurr:   -0.079  Rcurr-(R2+R3)/2:    0.079  MIN(Rcurr-R2,Rcurr-R3):    0.079
******
 C1  (31173)-C3  (31178)-C2  (31176)-O21 (31205)    NSTEP1=     0 NSTEP2=     0
R1 = 107.500 R2 = 117.500 R3 = 122.500 R4 = 132.500 RK2 = 250.000 RK3 =  250.000
 Rcurr:  123.570  Rcurr-(R2+R3)/2:    3.570  MIN(Rcurr-R2,Rcurr-R3):    1.070
******
 C111(31233)-C110(31231)-C19 (31229)-C18 (31226)    NSTEP1=     0 NSTEP2=     0
R1 = -10.000 R2 =   0.000 R3 =   0.000 R4 =  10.000 RK2 = 250.000 RK3 =  250.000
 Rcurr:    0.225  Rcurr-(R2+R3)/2:    0.225  MIN(Rcurr-R2,Rcurr-R3):    0.225
******
 C1  (31307)-C3  (31312)-C2  (31310)-O21 (31339)    NSTEP1=     0 NSTEP2=     0
R1 = 107.500 R2 = 117.500 R3 = 122.500 R4 = 132.500 RK2 = 250.000 RK3 =  250.000
 Rcurr:  118.287  Rcurr-(R2+R3)/2:    1.713  MIN(Rcurr-R2,Rcurr-R3):    0.000
******
 C111(31367)-C110(31365)-C19 (31363)-C18 (31360)    NSTEP1=     0 NSTEP2=     0
R1 = -10.000 R2 =   0.000 R3 =   0.000 R4 =  10.000 RK2 = 250.000 RK3 =  250.000
 Rcurr:   -0.265  Rcurr-(R2+R3)/2:    0.265  MIN(Rcurr-R2,Rcurr-R3):    0.265
******
 C1  (31441)-C3  (31446)-C2  (31444)-O21 (31473)    NSTEP1=     0 NSTEP2=     0
R1 = 107.500 R2 = 117.500 R3 = 122.500 R4 = 132.500 RK2 = 250.000 RK3 =  250.000
 Rcurr:  133.647  Rcurr-(R2+R3)/2:   13.647  MIN(Rcurr-R2,Rcurr-R3):   11.147
******
 C111(31501)-C110(31499)-C19 (31497)-C18 (31494)    NSTEP1=     0 NSTEP2=     0
R1 = -10.000 R2 =   0.000 R3 =   0.000 R4 =  10.000 RK2 = 250.000 RK3 =  250.000
 Rcurr:   -0.189  Rcurr-(R2+R3)/2:    0.189  MIN(Rcurr-R2,Rcurr-R3):    0.189
******
 C1  (31575)-C3  (31580)-C2  (31578)-O21 (31607)    NSTEP1=     0 NSTEP2=     0
R1 = 107.500 R2 = 117.500 R3 = 122.500 R4 = 132.500 RK2 = 250.000 RK3 =  250.000
 Rcurr:  119.471  Rcurr-(R2+R3)/2:    0.529  MIN(Rcurr-R2,Rcurr-R3):    0.000
******
 C111(31635)-C110(31633)-C19 (31631)-C18 (31628)    NSTEP1=     0 NSTEP2=     0
R1 = -10.000 R2 =   0.000 R3 =   0.000 R4 =  10.000 RK2 = 250.000 RK3 =  250.000
 Rcurr:    0.834  Rcurr-(R2+R3)/2:    0.834  MIN(Rcurr-R2,Rcurr-R3):    0.834
******
 C1  (31709)-C3  (31714)-C2  (31712)-O21 (31741)    NSTEP1=     0 NSTEP2=     0
R1 = 107.500 R2 = 117.500 R3 = 122.500 R4 = 132.500 RK2 = 250.000 RK3 =  250.000
 Rcurr:  116.439  Rcurr-(R2+R3)/2:    3.561  MIN(Rcurr-R2,Rcurr-R3):    1.061
******
 C111(31769)-C110(31767)-C19 (31765)-C18 (31762)    NSTEP1=     0 NSTEP2=     0
R1 = -10.000 R2 =   0.000 R3 =   0.000 R4 =  10.000 RK2 = 250.000 RK3 =  250.000
 Rcurr:   -0.795  Rcurr-(R2+R3)/2:    0.795  MIN(Rcurr-R2,Rcurr-R3):    0.795
******
 C1  (31843)-C3  (31848)-C2  (31846)-O21 (31875)    NSTEP1=     0 NSTEP2=     0
R1 = 107.500 R2 = 117.500 R3 = 122.500 R4 = 132.500 RK2 = 250.000 RK3 =  250.000
 Rcurr:  120.252  Rcurr-(R2+R3)/2:    0.252  MIN(Rcurr-R2,Rcurr-R3):    0.000
******
 C111(31903)-C110(31901)-C19 (31899)-C18 (31896)    NSTEP1=     0 NSTEP2=     0
R1 = -10.000 R2 =   0.000 R3 =   0.000 R4 =  10.000 RK2 = 250.000 RK3 =  250.000
 Rcurr:   -0.776  Rcurr-(R2+R3)/2:    0.776  MIN(Rcurr-R2,Rcurr-R3):    0.776
******
 C1  (31977)-C3  (31982)-C2  (31980)-O21 (32009)    NSTEP1=     0 NSTEP2=     0
R1 = 107.500 R2 = 117.500 R3 = 122.500 R4 = 132.500 RK2 = 250.000 RK3 =  250.000
 Rcurr:  118.539  Rcurr-(R2+R3)/2:    1.461  MIN(Rcurr-R2,Rcurr-R3):    0.000
******
 C111(32037)-C110(32035)-C19 (32033)-C18 (32030)    NSTEP1=     0 NSTEP2=     0
R1 = -10.000 R2 =   0.000 R3 =   0.000 R4 =  10.000 RK2 = 250.000 RK3 =  250.000
 Rcurr:   -0.877  Rcurr-(R2+R3)/2:    0.877  MIN(Rcurr-R2,Rcurr-R3):    0.877
******
 C1  (32111)-C3  (32116)-C2  (32114)-O21 (32143)    NSTEP1=     0 NSTEP2=     0
R1 = 107.500 R2 = 117.500 R3 = 122.500 R4 = 132.500 RK2 = 250.000 RK3 =  250.000
 Rcurr:  122.450  Rcurr-(R2+R3)/2:    2.450  MIN(Rcurr-R2,Rcurr-R3):    0.000
******
 C111(32171)-C110(32169)-C19 (32167)-C18 (32164)    NSTEP1=     0 NSTEP2=     0
R1 = -10.000 R2 =   0.000 R3 =   0.000 R4 =  10.000 RK2 = 250.000 RK3 =  250.000
 Rcurr:    0.029  Rcurr-(R2+R3)/2:    0.029  MIN(Rcurr-R2,Rcurr-R3):    0.029
******
 C1  (32245)-C3  (32250)-C2  (32248)-O21 (32277)    NSTEP1=     0 NSTEP2=     0
R1 = 107.500 R2 = 117.500 R3 = 122.500 R4 = 132.500 RK2 = 250.000 RK3 =  250.000
 Rcurr:  126.599  Rcurr-(R2+R3)/2:    6.599  MIN(Rcurr-R2,Rcurr-R3):    4.099
******
 C111(32305)-C110(32303)-C19 (32301)-C18 (32298)    NSTEP1=     0 NSTEP2=     0
R1 = -10.000 R2 =   0.000 R3 =   0.000 R4 =  10.000 RK2 = 250.000 RK3 =  250.000
 Rcurr:   -0.125  Rcurr-(R2+R3)/2:    0.125  MIN(Rcurr-R2,Rcurr-R3):    0.125
******
 C1  (32379)-C3  (32384)-C2  (32382)-O21 (32411)    NSTEP1=     0 NSTEP2=     0
R1 = 107.500 R2 = 117.500 R3 = 122.500 R4 = 132.500 RK2 = 250.000 RK3 =  250.000
 Rcurr:  123.003  Rcurr-(R2+R3)/2:    3.003  MIN(Rcurr-R2,Rcurr-R3):    0.503
******
 C111(32439)-C110(32437)-C19 (32435)-C18 (32432)    NSTEP1=     0 NSTEP2=     0
R1 = -10.000 R2 =   0.000 R3 =   0.000 R4 =  10.000 RK2 = 250.000 RK3 =  250.000
 Rcurr:   -0.898  Rcurr-(R2+R3)/2:    0.898  MIN(Rcurr-R2,Rcurr-R3):    0.898
******
 C1  (32513)-C3  (32518)-C2  (32516)-O21 (32545)    NSTEP1=     0 NSTEP2=     0
R1 = 107.500 R2 = 117.500 R3 = 122.500 R4 = 132.500 RK2 = 250.000 RK3 =  250.000
 Rcurr:  121.888  Rcurr-(R2+R3)/2:    1.888  MIN(Rcurr-R2,Rcurr-R3):    0.000
******
 C111(32573)-C110(32571)-C19 (32569)-C18 (32566)    NSTEP1=     0 NSTEP2=     0
R1 = -10.000 R2 =   0.000 R3 =   0.000 R4 =  10.000 RK2 = 250.000 RK3 =  250.000
 Rcurr:    0.822  Rcurr-(R2+R3)/2:    0.822  MIN(Rcurr-R2,Rcurr-R3):    0.822
******
 C1  (32647)-C3  (32652)-C2  (32650)-O21 (32679)    NSTEP1=     0 NSTEP2=     0
R1 = 107.500 R2 = 117.500 R3 = 122.500 R4 = 132.500 RK2 = 250.000 RK3 =  250.000
 Rcurr:  117.403  Rcurr-(R2+R3)/2:    2.597  MIN(Rcurr-R2,Rcurr-R3):    0.097
******
 C111(32707)-C110(32705)-C19 (32703)-C18 (32700)    NSTEP1=     0 NSTEP2=     0
R1 = -10.000 R2 =   0.000 R3 =   0.000 R4 =  10.000 RK2 = 250.000 RK3 =  250.000
 Rcurr:    0.064  Rcurr-(R2+R3)/2:    0.064  MIN(Rcurr-R2,Rcurr-R3):    0.064
******
 C1  (32781)-C3  (32786)-C2  (32784)-O21 (32813)    NSTEP1=     0 NSTEP2=     0
R1 = 107.500 R2 = 117.500 R3 = 122.500 R4 = 132.500 RK2 = 250.000 RK3 =  250.000
 Rcurr:  118.488  Rcurr-(R2+R3)/2:    1.512  MIN(Rcurr-R2,Rcurr-R3):    0.000
******
 C111(32841)-C110(32839)-C19 (32837)-C18 (32834)    NSTEP1=     0 NSTEP2=     0
R1 = -10.000 R2 =   0.000 R3 =   0.000 R4 =  10.000 RK2 = 250.000 RK3 =  250.000
 Rcurr:    0.170  Rcurr-(R2+R3)/2:    0.170  MIN(Rcurr-R2,Rcurr-R3):    0.170
******
 C1  (32915)-C3  (32920)-C2  (32918)-O21 (32947)    NSTEP1=     0 NSTEP2=     0
R1 = 107.500 R2 = 117.500 R3 = 122.500 R4 = 132.500 RK2 = 250.000 RK3 =  250.000
 Rcurr:  117.863  Rcurr-(R2+R3)/2:    2.137  MIN(Rcurr-R2,Rcurr-R3):    0.000
******
 C111(32975)-C110(32973)-C19 (32971)-C18 (32968)    NSTEP1=     0 NSTEP2=     0
R1 = -10.000 R2 =   0.000 R3 =   0.000 R4 =  10.000 RK2 = 250.000 RK3 =  250.000
 Rcurr:    0.218  Rcurr-(R2+R3)/2:    0.218  MIN(Rcurr-R2,Rcurr-R3):    0.218
******
 C1  (33049)-C3  (33054)-C2  (33052)-O21 (33081)    NSTEP1=     0 NSTEP2=     0
R1 = 107.500 R2 = 117.500 R3 = 122.500 R4 = 132.500 RK2 = 250.000 RK3 =  250.000
 Rcurr:  121.735  Rcurr-(R2+R3)/2:    1.735  MIN(Rcurr-R2,Rcurr-R3):    0.000
******
 C111(33109)-C110(33107)-C19 (33105)-C18 (33102)    NSTEP1=     0 NSTEP2=     0
R1 = -10.000 R2 =   0.000 R3 =   0.000 R4 =  10.000 RK2 = 250.000 RK3 =  250.000
 Rcurr:   -0.191  Rcurr-(R2+R3)/2:    0.191  MIN(Rcurr-R2,Rcurr-R3):    0.191
******
 C1  (33183)-C3  (33188)-C2  (33186)-O21 (33215)    NSTEP1=     0 NSTEP2=     0
R1 = 107.500 R2 = 117.500 R3 = 122.500 R4 = 132.500 RK2 = 250.000 RK3 =  250.000
 Rcurr:  117.358  Rcurr-(R2+R3)/2:    2.642  MIN(Rcurr-R2,Rcurr-R3):    0.142
******
 C111(33243)-C110(33241)-C19 (33239)-C18 (33236)    NSTEP1=     0 NSTEP2=     0
R1 = -10.000 R2 =   0.000 R3 =   0.000 R4 =  10.000 RK2 = 250.000 RK3 =  250.000
 Rcurr:    0.109  Rcurr-(R2+R3)/2:    0.109  MIN(Rcurr-R2,Rcurr-R3):    0.109
******
 C1  (33317)-C3  (33322)-C2  (33320)-O21 (33349)    NSTEP1=     0 NSTEP2=     0
R1 = 107.500 R2 = 117.500 R3 = 122.500 R4 = 132.500 RK2 = 250.000 RK3 =  250.000
 Rcurr:  127.373  Rcurr-(R2+R3)/2:    7.373  MIN(Rcurr-R2,Rcurr-R3):    4.873
******
 C111(33377)-C110(33375)-C19 (33373)-C18 (33370)    NSTEP1=     0 NSTEP2=     0
R1 = -10.000 R2 =   0.000 R3 =   0.000 R4 =  10.000 RK2 = 250.000 RK3 =  250.000
 Rcurr:   -0.489  Rcurr-(R2+R3)/2:    0.489  MIN(Rcurr-R2,Rcurr-R3):    0.489
******
 C1  (33451)-C3  (33456)-C2  (33454)-O21 (33483)    NSTEP1=     0 NSTEP2=     0
R1 = 107.500 R2 = 117.500 R3 = 122.500 R4 = 132.500 RK2 = 250.000 RK3 =  250.000
 Rcurr:  121.655  Rcurr-(R2+R3)/2:    1.655  MIN(Rcurr-R2,Rcurr-R3):    0.000
******
 C111(33511)-C110(33509)-C19 (33507)-C18 (33504)    NSTEP1=     0 NSTEP2=     0
R1 = -10.000 R2 =   0.000 R3 =   0.000 R4 =  10.000 RK2 = 250.000 RK3 =  250.000
 Rcurr:    1.067  Rcurr-(R2+R3)/2:    1.067  MIN(Rcurr-R2,Rcurr-R3):    1.067
******
 C1  (33585)-C3  (33590)-C2  (33588)-O21 (33617)    NSTEP1=     0 NSTEP2=     0
R1 = 107.500 R2 = 117.500 R3 = 122.500 R4 = 132.500 RK2 = 250.000 RK3 =  250.000
 Rcurr:  123.487  Rcurr-(R2+R3)/2:    3.487  MIN(Rcurr-R2,Rcurr-R3):    0.987
******
 C111(33645)-C110(33643)-C19 (33641)-C18 (33638)    NSTEP1=     0 NSTEP2=     0
R1 = -10.000 R2 =   0.000 R3 =   0.000 R4 =  10.000 RK2 = 250.000 RK3 =  250.000
 Rcurr:   -0.390  Rcurr-(R2+R3)/2:    0.390  MIN(Rcurr-R2,Rcurr-R3):    0.390
******
 C1  (33719)-C3  (33724)-C2  (33722)-O21 (33751)    NSTEP1=     0 NSTEP2=     0
R1 = 107.500 R2 = 117.500 R3 = 122.500 R4 = 132.500 RK2 = 250.000 RK3 =  250.000
 Rcurr:  117.878  Rcurr-(R2+R3)/2:    2.122  MIN(Rcurr-R2,Rcurr-R3):    0.000
******
 C111(33779)-C110(33777)-C19 (33775)-C18 (33772)    NSTEP1=     0 NSTEP2=     0
R1 = -10.000 R2 =   0.000 R3 =   0.000 R4 =  10.000 RK2 = 250.000 RK3 =  250.000
 Rcurr:    0.194  Rcurr-(R2+R3)/2:    0.194  MIN(Rcurr-R2,Rcurr-R3):    0.194
******
 C1  (33853)-C3  (33858)-C2  (33856)-O21 (33885)    NSTEP1=     0 NSTEP2=     0
R1 = 107.500 R2 = 117.500 R3 = 122.500 R4 = 132.500 RK2 = 250.000 RK3 =  250.000
 Rcurr:  116.044  Rcurr-(R2+R3)/2:    3.956  MIN(Rcurr-R2,Rcurr-R3):    1.456
******
 C111(33913)-C110(33911)-C19 (33909)-C18 (33906)    NSTEP1=     0 NSTEP2=     0
R1 = -10.000 R2 =   0.000 R3 =   0.000 R4 =  10.000 RK2 = 250.000 RK3 =  250.000
 Rcurr:    0.342  Rcurr-(R2+R3)/2:    0.342  MIN(Rcurr-R2,Rcurr-R3):    0.342
******
 C1  (33987)-C3  (33992)-C2  (33990)-O21 (34019)    NSTEP1=     0 NSTEP2=     0
R1 = 107.500 R2 = 117.500 R3 = 122.500 R4 = 132.500 RK2 = 250.000 RK3 =  250.000
 Rcurr:  115.629  Rcurr-(R2+R3)/2:    4.371  MIN(Rcurr-R2,Rcurr-R3):    1.871
******
 C111(34047)-C110(34045)-C19 (34043)-C18 (34040)    NSTEP1=     0 NSTEP2=     0
R1 = -10.000 R2 =   0.000 R3 =   0.000 R4 =  10.000 RK2 = 250.000 RK3 =  250.000
 Rcurr:    2.063  Rcurr-(R2+R3)/2:    2.063  MIN(Rcurr-R2,Rcurr-R3):    2.063
******
 C1  (34121)-C3  (34126)-C2  (34124)-O21 (34153)    NSTEP1=     0 NSTEP2=     0
R1 = 107.500 R2 = 117.500 R3 = 122.500 R4 = 132.500 RK2 = 250.000 RK3 =  250.000
 Rcurr:  122.547  Rcurr-(R2+R3)/2:    2.547  MIN(Rcurr-R2,Rcurr-R3):    0.047
******
 C111(34181)-C110(34179)-C19 (34177)-C18 (34174)    NSTEP1=     0 NSTEP2=     0
R1 = -10.000 R2 =   0.000 R3 =   0.000 R4 =  10.000 RK2 = 250.000 RK3 =  250.000
 Rcurr:    0.877  Rcurr-(R2+R3)/2:    0.877  MIN(Rcurr-R2,Rcurr-R3):    0.877
******
 C1  (34255)-C3  (34260)-C2  (34258)-O21 (34287)    NSTEP1=     0 NSTEP2=     0
R1 = 107.500 R2 = 117.500 R3 = 122.500 R4 = 132.500 RK2 = 250.000 RK3 =  250.000
 Rcurr:  117.888  Rcurr-(R2+R3)/2:    2.112  MIN(Rcurr-R2,Rcurr-R3):    0.000
******
 C111(34315)-C110(34313)-C19 (34311)-C18 (34308)    NSTEP1=     0 NSTEP2=     0
R1 = -10.000 R2 =   0.000 R3 =   0.000 R4 =  10.000 RK2 = 250.000 RK3 =  250.000
 Rcurr:    3.513  Rcurr-(R2+R3)/2:    3.513  MIN(Rcurr-R2,Rcurr-R3):    3.513
******
 C1  (34389)-C3  (34394)-C2  (34392)-O21 (34421)    NSTEP1=     0 NSTEP2=     0
R1 = 107.500 R2 = 117.500 R3 = 122.500 R4 = 132.500 RK2 = 250.000 RK3 =  250.000
 Rcurr:  121.357  Rcurr-(R2+R3)/2:    1.357  MIN(Rcurr-R2,Rcurr-R3):    0.000
******
 C111(34449)-C110(34447)-C19 (34445)-C18 (34442)    NSTEP1=     0 NSTEP2=     0
R1 = -10.000 R2 =   0.000 R3 =   0.000 R4 =  10.000 RK2 = 250.000 RK3 =  250.000
 Rcurr:    1.582  Rcurr-(R2+R3)/2:    1.582  MIN(Rcurr-R2,Rcurr-R3):    1.582
******
 C1  (34523)-C3  (34528)-C2  (34526)-O21 (34555)    NSTEP1=     0 NSTEP2=     0
R1 = 107.500 R2 = 117.500 R3 = 122.500 R4 = 132.500 RK2 = 250.000 RK3 =  250.000
 Rcurr:  118.859  Rcurr-(R2+R3)/2:    1.141  MIN(Rcurr-R2,Rcurr-R3):    0.000
******
 C111(34583)-C110(34581)-C19 (34579)-C18 (34576)    NSTEP1=     0 NSTEP2=     0
R1 = -10.000 R2 =   0.000 R3 =   0.000 R4 =  10.000 RK2 = 250.000 RK3 =  250.000
 Rcurr:   -0.034  Rcurr-(R2+R3)/2:    0.034  MIN(Rcurr-R2,Rcurr-R3):    0.034
******
 C1  (34657)-C3  (34662)-C2  (34660)-O21 (34689)    NSTEP1=     0 NSTEP2=     0
R1 = 107.500 R2 = 117.500 R3 = 122.500 R4 = 132.500 RK2 = 250.000 RK3 =  250.000
 Rcurr:  117.758  Rcurr-(R2+R3)/2:    2.242  MIN(Rcurr-R2,Rcurr-R3):    0.000
******
 C111(34717)-C110(34715)-C19 (34713)-C18 (34710)    NSTEP1=     0 NSTEP2=     0
R1 = -10.000 R2 =   0.000 R3 =   0.000 R4 =  10.000 RK2 = 250.000 RK3 =  250.000
 Rcurr:    1.901  Rcurr-(R2+R3)/2:    1.901  MIN(Rcurr-R2,Rcurr-R3):    1.901
******
 C1  (34791)-C3  (34796)-C2  (34794)-O21 (34823)    NSTEP1=     0 NSTEP2=     0
R1 = 107.500 R2 = 117.500 R3 = 122.500 R4 = 132.500 RK2 = 250.000 RK3 =  250.000
 Rcurr:  124.310  Rcurr-(R2+R3)/2:    4.310  MIN(Rcurr-R2,Rcurr-R3):    1.810
******
 C111(34851)-C110(34849)-C19 (34847)-C18 (34844)    NSTEP1=     0 NSTEP2=     0
R1 = -10.000 R2 =   0.000 R3 =   0.000 R4 =  10.000 RK2 = 250.000 RK3 =  250.000
 Rcurr:    0.298  Rcurr-(R2+R3)/2:    0.298  MIN(Rcurr-R2,Rcurr-R3):    0.298
******
 C1  (34925)-C3  (34930)-C2  (34928)-O21 (34957)    NSTEP1=     0 NSTEP2=     0
R1 = 107.500 R2 = 117.500 R3 = 122.500 R4 = 132.500 RK2 = 250.000 RK3 =  250.000
 Rcurr:  130.501  Rcurr-(R2+R3)/2:   10.501  MIN(Rcurr-R2,Rcurr-R3):    8.001
******
 C111(34985)-C110(34983)-C19 (34981)-C18 (34978)    NSTEP1=     0 NSTEP2=     0
R1 = -10.000 R2 =   0.000 R3 =   0.000 R4 =  10.000 RK2 = 250.000 RK3 =  250.000
 Rcurr:    0.220  Rcurr-(R2+R3)/2:    0.220  MIN(Rcurr-R2,Rcurr-R3):    0.220
******
 C1  (35059)-C3  (35064)-C2  (35062)-O21 (35091)    NSTEP1=     0 NSTEP2=     0
R1 = 107.500 R2 = 117.500 R3 = 122.500 R4 = 132.500 RK2 = 250.000 RK3 =  250.000
 Rcurr:  124.247  Rcurr-(R2+R3)/2:    4.247  MIN(Rcurr-R2,Rcurr-R3):    1.747
******
 C111(35119)-C110(35117)-C19 (35115)-C18 (35112)    NSTEP1=     0 NSTEP2=     0
R1 = -10.000 R2 =   0.000 R3 =   0.000 R4 =  10.000 RK2 = 250.000 RK3 =  250.000
 Rcurr:    0.066  Rcurr-(R2+R3)/2:    0.066  MIN(Rcurr-R2,Rcurr-R3):    0.066
******
 C1  (35193)-C3  (35198)-C2  (35196)-O21 (35225)    NSTEP1=     0 NSTEP2=     0
R1 = 107.500 R2 = 117.500 R3 = 122.500 R4 = 132.500 RK2 = 250.000 RK3 =  250.000
 Rcurr:  121.096  Rcurr-(R2+R3)/2:    1.096  MIN(Rcurr-R2,Rcurr-R3):    0.000
******
 C111(35253)-C110(35251)-C19 (35249)-C18 (35246)    NSTEP1=     0 NSTEP2=     0
R1 = -10.000 R2 =   0.000 R3 =   0.000 R4 =  10.000 RK2 = 250.000 RK3 =  250.000
 Rcurr:    0.801  Rcurr-(R2+R3)/2:    0.801  MIN(Rcurr-R2,Rcurr-R3):    0.801
******
 C1  (35327)-C3  (35332)-C2  (35330)-O21 (35359)    NSTEP1=     0 NSTEP2=     0
R1 = 107.500 R2 = 117.500 R3 = 122.500 R4 = 132.500 RK2 = 250.000 RK3 =  250.000
 Rcurr:  113.740  Rcurr-(R2+R3)/2:    6.260  MIN(Rcurr-R2,Rcurr-R3):    3.760
******
 C111(35387)-C110(35385)-C19 (35383)-C18 (35380)    NSTEP1=     0 NSTEP2=     0
R1 = -10.000 R2 =   0.000 R3 =   0.000 R4 =  10.000 RK2 = 250.000 RK3 =  250.000
 Rcurr:    0.018  Rcurr-(R2+R3)/2:    0.018  MIN(Rcurr-R2,Rcurr-R3):    0.018
******
 C1  (35461)-C3  (35466)-C2  (35464)-O21 (35493)    NSTEP1=     0 NSTEP2=     0
R1 = 107.500 R2 = 117.500 R3 = 122.500 R4 = 132.500 RK2 = 250.000 RK3 =  250.000
 Rcurr:  120.159  Rcurr-(R2+R3)/2:    0.159  MIN(Rcurr-R2,Rcurr-R3):    0.000
******
 C111(35521)-C110(35519)-C19 (35517)-C18 (35514)    NSTEP1=     0 NSTEP2=     0
R1 = -10.000 R2 =   0.000 R3 =   0.000 R4 =  10.000 RK2 = 250.000 RK3 =  250.000
 Rcurr:    0.107  Rcurr-(R2+R3)/2:    0.107  MIN(Rcurr-R2,Rcurr-R3):    0.107
******
 C1  (35595)-C3  (35600)-C2  (35598)-O21 (35627)    NSTEP1=     0 NSTEP2=     0
R1 = 107.500 R2 = 117.500 R3 = 122.500 R4 = 132.500 RK2 = 250.000 RK3 =  250.000
 Rcurr:  121.477  Rcurr-(R2+R3)/2:    1.477  MIN(Rcurr-R2,Rcurr-R3):    0.000
******
 C111(35655)-C110(35653)-C19 (35651)-C18 (35648)    NSTEP1=     0 NSTEP2=     0
R1 = -10.000 R2 =   0.000 R3 =   0.000 R4 =  10.000 RK2 = 250.000 RK3 =  250.000
 Rcurr:   -1.023  Rcurr-(R2+R3)/2:    1.023  MIN(Rcurr-R2,Rcurr-R3):    1.023
******
 C1  (35729)-C3  (35734)-C2  (35732)-O21 (35761)    NSTEP1=     0 NSTEP2=     0
R1 = 107.500 R2 = 117.500 R3 = 122.500 R4 = 132.500 RK2 = 250.000 RK3 =  250.000
 Rcurr:  117.770  Rcurr-(R2+R3)/2:    2.230  MIN(Rcurr-R2,Rcurr-R3):    0.000
******
 C111(35789)-C110(35787)-C19 (35785)-C18 (35782)    NSTEP1=     0 NSTEP2=     0
R1 = -10.000 R2 =   0.000 R3 =   0.000 R4 =  10.000 RK2 = 250.000 RK3 =  250.000
 Rcurr:   -0.102  Rcurr-(R2+R3)/2:    0.102  MIN(Rcurr-R2,Rcurr-R3):    0.102
******
 C1  (35863)-C3  (35868)-C2  (35866)-O21 (35895)    NSTEP1=     0 NSTEP2=     0
R1 = 107.500 R2 = 117.500 R3 = 122.500 R4 = 132.500 RK2 = 250.000 RK3 =  250.000
 Rcurr:  125.452  Rcurr-(R2+R3)/2:    5.452  MIN(Rcurr-R2,Rcurr-R3):    2.952
******
 C111(35923)-C110(35921)-C19 (35919)-C18 (35916)    NSTEP1=     0 NSTEP2=     0
R1 = -10.000 R2 =   0.000 R3 =   0.000 R4 =  10.000 RK2 = 250.000 RK3 =  250.000
 Rcurr:   -0.845  Rcurr-(R2+R3)/2:    0.845  MIN(Rcurr-R2,Rcurr-R3):    0.845
******
 C1  (35997)-C3  (36002)-C2  (36000)-O21 (36029)    NSTEP1=     0 NSTEP2=     0
R1 = 107.500 R2 = 117.500 R3 = 122.500 R4 = 132.500 RK2 = 250.000 RK3 =  250.000
 Rcurr:  122.579  Rcurr-(R2+R3)/2:    2.579  MIN(Rcurr-R2,Rcurr-R3):    0.079
******
 C111(36057)-C110(36055)-C19 (36053)-C18 (36050)    NSTEP1=     0 NSTEP2=     0
R1 = -10.000 R2 =   0.000 R3 =   0.000 R4 =  10.000 RK2 = 250.000 RK3 =  250.000
 Rcurr:    0.992  Rcurr-(R2+R3)/2:    0.992  MIN(Rcurr-R2,Rcurr-R3):    0.992
******
 C1  (36131)-C3  (36136)-C2  (36134)-O21 (36163)    NSTEP1=     0 NSTEP2=     0
R1 = 107.500 R2 = 117.500 R3 = 122.500 R4 = 132.500 RK2 = 250.000 RK3 =  250.000
 Rcurr:  126.636  Rcurr-(R2+R3)/2:    6.636  MIN(Rcurr-R2,Rcurr-R3):    4.136
******
 C111(36191)-C110(36189)-C19 (36187)-C18 (36184)    NSTEP1=     0 NSTEP2=     0
R1 = -10.000 R2 =   0.000 R3 =   0.000 R4 =  10.000 RK2 = 250.000 RK3 =  250.000
 Rcurr:   -0.596  Rcurr-(R2+R3)/2:    0.596  MIN(Rcurr-R2,Rcurr-R3):    0.596
******
 C1  (36265)-C3  (36270)-C2  (36268)-O21 (36297)    NSTEP1=     0 NSTEP2=     0
R1 = 107.500 R2 = 117.500 R3 = 122.500 R4 = 132.500 RK2 = 250.000 RK3 =  250.000
 Rcurr:  123.224  Rcurr-(R2+R3)/2:    3.224  MIN(Rcurr-R2,Rcurr-R3):    0.724
******
 C111(36325)-C110(36323)-C19 (36321)-C18 (36318)    NSTEP1=     0 NSTEP2=     0
R1 = -10.000 R2 =   0.000 R3 =   0.000 R4 =  10.000 RK2 = 250.000 RK3 =  250.000
 Rcurr:    0.440  Rcurr-(R2+R3)/2:    0.440  MIN(Rcurr-R2,Rcurr-R3):    0.440
******
 C1  (36399)-C3  (36404)-C2  (36402)-O21 (36431)    NSTEP1=     0 NSTEP2=     0
R1 = 107.500 R2 = 117.500 R3 = 122.500 R4 = 132.500 RK2 = 250.000 RK3 =  250.000
 Rcurr:  121.597  Rcurr-(R2+R3)/2:    1.597  MIN(Rcurr-R2,Rcurr-R3):    0.000
******
 C111(36459)-C110(36457)-C19 (36455)-C18 (36452)    NSTEP1=     0 NSTEP2=     0
R1 = -10.000 R2 =   0.000 R3 =   0.000 R4 =  10.000 RK2 = 250.000 RK3 =  250.000
 Rcurr:    0.115  Rcurr-(R2+R3)/2:    0.115  MIN(Rcurr-R2,Rcurr-R3):    0.115
******
 C1  (36533)-C3  (36538)-C2  (36536)-O21 (36565)    NSTEP1=     0 NSTEP2=     0
R1 = 107.500 R2 = 117.500 R3 = 122.500 R4 = 132.500 RK2 = 250.000 RK3 =  250.000
 Rcurr:  123.361  Rcurr-(R2+R3)/2:    3.361  MIN(Rcurr-R2,Rcurr-R3):    0.861
******
 C111(36593)-C110(36591)-C19 (36589)-C18 (36586)    NSTEP1=     0 NSTEP2=     0
R1 = -10.000 R2 =   0.000 R3 =   0.000 R4 =  10.000 RK2 = 250.000 RK3 =  250.000
 Rcurr:   -1.035  Rcurr-(R2+R3)/2:    1.035  MIN(Rcurr-R2,Rcurr-R3):    1.035
******
 C1  (36667)-C3  (36672)-C2  (36670)-O21 (36699)    NSTEP1=     0 NSTEP2=     0
R1 = 107.500 R2 = 117.500 R3 = 122.500 R4 = 132.500 RK2 = 250.000 RK3 =  250.000
 Rcurr:  119.266  Rcurr-(R2+R3)/2:    0.734  MIN(Rcurr-R2,Rcurr-R3):    0.000
******
 C111(36727)-C110(36725)-C19 (36723)-C18 (36720)    NSTEP1=     0 NSTEP2=     0
R1 = -10.000 R2 =   0.000 R3 =   0.000 R4 =  10.000 RK2 = 250.000 RK3 =  250.000
 Rcurr:    0.168  Rcurr-(R2+R3)/2:    0.168  MIN(Rcurr-R2,Rcurr-R3):    0.168
******
 C1  (36801)-C3  (36806)-C2  (36804)-O21 (36833)    NSTEP1=     0 NSTEP2=     0
R1 = 107.500 R2 = 117.500 R3 = 122.500 R4 = 132.500 RK2 = 250.000 RK3 =  250.000
 Rcurr:  119.206  Rcurr-(R2+R3)/2:    0.794  MIN(Rcurr-R2,Rcurr-R3):    0.000
******
 C111(36861)-C110(36859)-C19 (36857)-C18 (36854)    NSTEP1=     0 NSTEP2=     0
R1 = -10.000 R2 =   0.000 R3 =   0.000 R4 =  10.000 RK2 = 250.000 RK3 =  250.000
 Rcurr:    0.807  Rcurr-(R2+R3)/2:    0.807  MIN(Rcurr-R2,Rcurr-R3):    0.807
******
 C1  (36935)-C3  (36940)-C2  (36938)-O21 (36967)    NSTEP1=     0 NSTEP2=     0
R1 = 107.500 R2 = 117.500 R3 = 122.500 R4 = 132.500 RK2 = 250.000 RK3 =  250.000
 Rcurr:  116.239  Rcurr-(R2+R3)/2:    3.761  MIN(Rcurr-R2,Rcurr-R3):    1.261
******
 C111(36995)-C110(36993)-C19 (36991)-C18 (36988)    NSTEP1=     0 NSTEP2=     0
R1 = -10.000 R2 =   0.000 R3 =   0.000 R4 =  10.000 RK2 = 250.000 RK3 =  250.000
 Rcurr:    0.193  Rcurr-(R2+R3)/2:    0.193  MIN(Rcurr-R2,Rcurr-R3):    0.193
******
 C1  (37069)-C3  (37074)-C2  (37072)-O21 (37101)    NSTEP1=     0 NSTEP2=     0
R1 = 107.500 R2 = 117.500 R3 = 122.500 R4 = 132.500 RK2 = 250.000 RK3 =  250.000
 Rcurr:  122.875  Rcurr-(R2+R3)/2:    2.875  MIN(Rcurr-R2,Rcurr-R3):    0.375
******
 C111(37129)-C110(37127)-C19 (37125)-C18 (37122)    NSTEP1=     0 NSTEP2=     0
R1 = -10.000 R2 =   0.000 R3 =   0.000 R4 =  10.000 RK2 = 250.000 RK3 =  250.000
 Rcurr:   -0.391  Rcurr-(R2+R3)/2:    0.391  MIN(Rcurr-R2,Rcurr-R3):    0.391
******
 C1  (37203)-C3  (37208)-C2  (37206)-O21 (37235)    NSTEP1=     0 NSTEP2=     0
R1 = 107.500 R2 = 117.500 R3 = 122.500 R4 = 132.500 RK2 = 250.000 RK3 =  250.000
 Rcurr:  115.286  Rcurr-(R2+R3)/2:    4.714  MIN(Rcurr-R2,Rcurr-R3):    2.214
******
 C111(37263)-C110(37261)-C19 (37259)-C18 (37256)    NSTEP1=     0 NSTEP2=     0
R1 = -10.000 R2 =   0.000 R3 =   0.000 R4 =  10.000 RK2 = 250.000 RK3 =  250.000
 Rcurr:   -0.349  Rcurr-(R2+R3)/2:    0.349  MIN(Rcurr-R2,Rcurr-R3):    0.349
******
 C1  (37337)-C3  (37342)-C2  (37340)-O21 (37369)    NSTEP1=     0 NSTEP2=     0
R1 = 107.500 R2 = 117.500 R3 = 122.500 R4 = 132.500 RK2 = 250.000 RK3 =  250.000
 Rcurr:  116.827  Rcurr-(R2+R3)/2:    3.173  MIN(Rcurr-R2,Rcurr-R3):    0.673
******
 C111(37397)-C110(37395)-C19 (37393)-C18 (37390)    NSTEP1=     0 NSTEP2=     0
R1 = -10.000 R2 =   0.000 R3 =   0.000 R4 =  10.000 RK2 = 250.000 RK3 =  250.000
 Rcurr:    0.343  Rcurr-(R2+R3)/2:    0.343  MIN(Rcurr-R2,Rcurr-R3):    0.343
******
 C1  (37471)-C3  (37476)-C2  (37474)-O21 (37503)    NSTEP1=     0 NSTEP2=     0
R1 = 107.500 R2 = 117.500 R3 = 122.500 R4 = 132.500 RK2 = 250.000 RK3 =  250.000
 Rcurr:  122.590  Rcurr-(R2+R3)/2:    2.590  MIN(Rcurr-R2,Rcurr-R3):    0.090
******
 C111(37531)-C110(37529)-C19 (37527)-C18 (37524)    NSTEP1=     0 NSTEP2=     0
R1 = -10.000 R2 =   0.000 R3 =   0.000 R4 =  10.000 RK2 = 250.000 RK3 =  250.000
 Rcurr:   -0.670  Rcurr-(R2+R3)/2:    0.670  MIN(Rcurr-R2,Rcurr-R3):    0.670
******
 C1  (37605)-C3  (37610)-C2  (37608)-O21 (37637)    NSTEP1=     0 NSTEP2=     0
R1 = 107.500 R2 = 117.500 R3 = 122.500 R4 = 132.500 RK2 = 250.000 RK3 =  250.000
 Rcurr:  119.209  Rcurr-(R2+R3)/2:    0.791  MIN(Rcurr-R2,Rcurr-R3):    0.000
******
 C111(37665)-C110(37663)-C19 (37661)-C18 (37658)    NSTEP1=     0 NSTEP2=     0
R1 = -10.000 R2 =   0.000 R3 =   0.000 R4 =  10.000 RK2 = 250.000 RK3 =  250.000
 Rcurr:    0.090  Rcurr-(R2+R3)/2:    0.090  MIN(Rcurr-R2,Rcurr-R3):    0.090
******
 C1  (37739)-C3  (37744)-C2  (37742)-O21 (37771)    NSTEP1=     0 NSTEP2=     0
R1 = 107.500 R2 = 117.500 R3 = 122.500 R4 = 132.500 RK2 = 250.000 RK3 =  250.000
 Rcurr:  119.219  Rcurr-(R2+R3)/2:    0.781  MIN(Rcurr-R2,Rcurr-R3):    0.000
******
 C111(37799)-C110(37797)-C19 (37795)-C18 (37792)    NSTEP1=     0 NSTEP2=     0
R1 = -10.000 R2 =   0.000 R3 =   0.000 R4 =  10.000 RK2 = 250.000 RK3 =  250.000
 Rcurr:    1.433  Rcurr-(R2+R3)/2:    1.433  MIN(Rcurr-R2,Rcurr-R3):    1.433
******
 C1  (37873)-C3  (37878)-C2  (37876)-O21 (37905)    NSTEP1=     0 NSTEP2=     0
R1 = 107.500 R2 = 117.500 R3 = 122.500 R4 = 132.500 RK2 = 250.000 RK3 =  250.000
 Rcurr:  117.696  Rcurr-(R2+R3)/2:    2.304  MIN(Rcurr-R2,Rcurr-R3):    0.000
******
 C111(37933)-C110(37931)-C19 (37929)-C18 (37926)    NSTEP1=     0 NSTEP2=     0
R1 = -10.000 R2 =   0.000 R3 =   0.000 R4 =  10.000 RK2 = 250.000 RK3 =  250.000
 Rcurr:   -0.409  Rcurr-(R2+R3)/2:    0.409  MIN(Rcurr-R2,Rcurr-R3):    0.409
******
 C1  (38007)-C3  (38012)-C2  (38010)-O21 (38039)    NSTEP1=     0 NSTEP2=     0
R1 = 107.500 R2 = 117.500 R3 = 122.500 R4 = 132.500 RK2 = 250.000 RK3 =  250.000
 Rcurr:  121.489  Rcurr-(R2+R3)/2:    1.489  MIN(Rcurr-R2,Rcurr-R3):    0.000
******
 C111(38067)-C110(38065)-C19 (38063)-C18 (38060)    NSTEP1=     0 NSTEP2=     0
R1 = -10.000 R2 =   0.000 R3 =   0.000 R4 =  10.000 RK2 = 250.000 RK3 =  250.000
 Rcurr:   -0.036  Rcurr-(R2+R3)/2:    0.036  MIN(Rcurr-R2,Rcurr-R3):    0.036
******
 C1  (38141)-C3  (38146)-C2  (38144)-O21 (38173)    NSTEP1=     0 NSTEP2=     0
R1 = 107.500 R2 = 117.500 R3 = 122.500 R4 = 132.500 RK2 = 250.000 RK3 =  250.000
 Rcurr:  124.165  Rcurr-(R2+R3)/2:    4.165  MIN(Rcurr-R2,Rcurr-R3):    1.665
******
 C111(38201)-C110(38199)-C19 (38197)-C18 (38194)    NSTEP1=     0 NSTEP2=     0
R1 = -10.000 R2 =   0.000 R3 =   0.000 R4 =  10.000 RK2 = 250.000 RK3 =  250.000
 Rcurr:    0.001  Rcurr-(R2+R3)/2:    0.001  MIN(Rcurr-R2,Rcurr-R3):    0.001
******
 C1  (38275)-C3  (38280)-C2  (38278)-O21 (38307)    NSTEP1=     0 NSTEP2=     0
R1 = 107.500 R2 = 117.500 R3 = 122.500 R4 = 132.500 RK2 = 250.000 RK3 =  250.000
 Rcurr:  118.866  Rcurr-(R2+R3)/2:    1.134  MIN(Rcurr-R2,Rcurr-R3):    0.000
******
 C111(38335)-C110(38333)-C19 (38331)-C18 (38328)    NSTEP1=     0 NSTEP2=     0
R1 = -10.000 R2 =   0.000 R3 =   0.000 R4 =  10.000 RK2 = 250.000 RK3 =  250.000
 Rcurr:   -2.516  Rcurr-(R2+R3)/2:    2.516  MIN(Rcurr-R2,Rcurr-R3):    2.516
******
 C1  (38409)-C3  (38414)-C2  (38412)-O21 (38441)    NSTEP1=     0 NSTEP2=     0
R1 = 107.500 R2 = 117.500 R3 = 122.500 R4 = 132.500 RK2 = 250.000 RK3 =  250.000
 Rcurr:  118.465  Rcurr-(R2+R3)/2:    1.535  MIN(Rcurr-R2,Rcurr-R3):    0.000
******
 C111(38469)-C110(38467)-C19 (38465)-C18 (38462)    NSTEP1=     0 NSTEP2=     0
R1 = -10.000 R2 =   0.000 R3 =   0.000 R4 =  10.000 RK2 = 250.000 RK3 =  250.000
 Rcurr:    1.602  Rcurr-(R2+R3)/2:    1.602  MIN(Rcurr-R2,Rcurr-R3):    1.602
******
 C1  (38543)-C3  (38548)-C2  (38546)-O21 (38575)    NSTEP1=     0 NSTEP2=     0
R1 = 107.500 R2 = 117.500 R3 = 122.500 R4 = 132.500 RK2 = 250.000 RK3 =  250.000
 Rcurr:  122.696  Rcurr-(R2+R3)/2:    2.696  MIN(Rcurr-R2,Rcurr-R3):    0.196
******
 C111(38603)-C110(38601)-C19 (38599)-C18 (38596)    NSTEP1=     0 NSTEP2=     0
R1 = -10.000 R2 =   0.000 R3 =   0.000 R4 =  10.000 RK2 = 250.000 RK3 =  250.000
 Rcurr:    0.571  Rcurr-(R2+R3)/2:    0.571  MIN(Rcurr-R2,Rcurr-R3):    0.571
******
 C1  (38677)-C3  (38682)-C2  (38680)-O21 (38709)    NSTEP1=     0 NSTEP2=     0
R1 = 107.500 R2 = 117.500 R3 = 122.500 R4 = 132.500 RK2 = 250.000 RK3 =  250.000
 Rcurr:  122.132  Rcurr-(R2+R3)/2:    2.132  MIN(Rcurr-R2,Rcurr-R3):    0.000
******
 C111(38737)-C110(38735)-C19 (38733)-C18 (38730)    NSTEP1=     0 NSTEP2=     0
R1 = -10.000 R2 =   0.000 R3 =   0.000 R4 =  10.000 RK2 = 250.000 RK3 =  250.000
 Rcurr:   -0.651  Rcurr-(R2+R3)/2:    0.651  MIN(Rcurr-R2,Rcurr-R3):    0.651
******
 C1  (38811)-C3  (38816)-C2  (38814)-O21 (38843)    NSTEP1=     0 NSTEP2=     0
R1 = 107.500 R2 = 117.500 R3 = 122.500 R4 = 132.500 RK2 = 250.000 RK3 =  250.000
 Rcurr:  123.236  Rcurr-(R2+R3)/2:    3.236  MIN(Rcurr-R2,Rcurr-R3):    0.736
******
 C111(38871)-C110(38869)-C19 (38867)-C18 (38864)    NSTEP1=     0 NSTEP2=     0
R1 = -10.000 R2 =   0.000 R3 =   0.000 R4 =  10.000 RK2 = 250.000 RK3 =  250.000
 Rcurr:   -1.475  Rcurr-(R2+R3)/2:    1.475  MIN(Rcurr-R2,Rcurr-R3):    1.475
******
 C1  (38945)-C3  (38950)-C2  (38948)-O21 (38977)    NSTEP1=     0 NSTEP2=     0
R1 = 107.500 R2 = 117.500 R3 = 122.500 R4 = 132.500 RK2 = 250.000 RK3 =  250.000
 Rcurr:  122.892  Rcurr-(R2+R3)/2:    2.892  MIN(Rcurr-R2,Rcurr-R3):    0.392
******
 C111(39005)-C110(39003)-C19 (39001)-C18 (38998)    NSTEP1=     0 NSTEP2=     0
R1 = -10.000 R2 =   0.000 R3 =   0.000 R4 =  10.000 RK2 = 250.000 RK3 =  250.000
 Rcurr:   -1.208  Rcurr-(R2+R3)/2:    1.208  MIN(Rcurr-R2,Rcurr-R3):    1.208
******
 C1  (39079)-C3  (39084)-C2  (39082)-O21 (39111)    NSTEP1=     0 NSTEP2=     0
R1 = 107.500 R2 = 117.500 R3 = 122.500 R4 = 132.500 RK2 = 250.000 RK3 =  250.000
 Rcurr:  116.187  Rcurr-(R2+R3)/2:    3.813  MIN(Rcurr-R2,Rcurr-R3):    1.313
******
 C111(39139)-C110(39137)-C19 (39135)-C18 (39132)    NSTEP1=     0 NSTEP2=     0
R1 = -10.000 R2 =   0.000 R3 =   0.000 R4 =  10.000 RK2 = 250.000 RK3 =  250.000
 Rcurr:    0.038  Rcurr-(R2+R3)/2:    0.038  MIN(Rcurr-R2,Rcurr-R3):    0.038
******
 C1  (39213)-C3  (39218)-C2  (39216)-O21 (39245)    NSTEP1=     0 NSTEP2=     0
R1 = 107.500 R2 = 117.500 R3 = 122.500 R4 = 132.500 RK2 = 250.000 RK3 =  250.000
 Rcurr:  117.323  Rcurr-(R2+R3)/2:    2.677  MIN(Rcurr-R2,Rcurr-R3):    0.177
******
 C111(39273)-C110(39271)-C19 (39269)-C18 (39266)    NSTEP1=     0 NSTEP2=     0
R1 = -10.000 R2 =   0.000 R3 =   0.000 R4 =  10.000 RK2 = 250.000 RK3 =  250.000
 Rcurr:   -0.180  Rcurr-(R2+R3)/2:    0.180  MIN(Rcurr-R2,Rcurr-R3):    0.180
******
 C1  (39347)-C3  (39352)-C2  (39350)-O21 (39379)    NSTEP1=     0 NSTEP2=     0
R1 = 107.500 R2 = 117.500 R3 = 122.500 R4 = 132.500 RK2 = 250.000 RK3 =  250.000
 Rcurr:  115.812  Rcurr-(R2+R3)/2:    4.188  MIN(Rcurr-R2,Rcurr-R3):    1.688
******
 C111(39407)-C110(39405)-C19 (39403)-C18 (39400)    NSTEP1=     0 NSTEP2=     0
R1 = -10.000 R2 =   0.000 R3 =   0.000 R4 =  10.000 RK2 = 250.000 RK3 =  250.000
 Rcurr:    0.256  Rcurr-(R2+R3)/2:    0.256  MIN(Rcurr-R2,Rcurr-R3):    0.256
******
 C1  (39481)-C3  (39486)-C2  (39484)-O21 (39513)    NSTEP1=     0 NSTEP2=     0
R1 = 107.500 R2 = 117.500 R3 = 122.500 R4 = 132.500 RK2 = 250.000 RK3 =  250.000
 Rcurr:  123.318  Rcurr-(R2+R3)/2:    3.318  MIN(Rcurr-R2,Rcurr-R3):    0.818
******
 C111(39541)-C110(39539)-C19 (39537)-C18 (39534)    NSTEP1=     0 NSTEP2=     0
R1 = -10.000 R2 =   0.000 R3 =   0.000 R4 =  10.000 RK2 = 250.000 RK3 =  250.000
 Rcurr:    1.611  Rcurr-(R2+R3)/2:    1.611  MIN(Rcurr-R2,Rcurr-R3):    1.611
******
 C1  (39615)-C3  (39620)-C2  (39618)-O21 (39647)    NSTEP1=     0 NSTEP2=     0
R1 = 107.500 R2 = 117.500 R3 = 122.500 R4 = 132.500 RK2 = 250.000 RK3 =  250.000
 Rcurr:  117.841  Rcurr-(R2+R3)/2:    2.159  MIN(Rcurr-R2,Rcurr-R3):    0.000
******
 C111(39675)-C110(39673)-C19 (39671)-C18 (39668)    NSTEP1=     0 NSTEP2=     0
R1 = -10.000 R2 =   0.000 R3 =   0.000 R4 =  10.000 RK2 = 250.000 RK3 =  250.000
 Rcurr:    0.432  Rcurr-(R2+R3)/2:    0.432  MIN(Rcurr-R2,Rcurr-R3):    0.432
                       Number of restraints read =   520

                  Done reading weight changes/NMR restraints


 
 Number of triangulated 3-point waters found:    23679

     Sum of charges from parm topology file =  -0.00052359
     Forcing neutrality...

| Dynamic Memory, Types Used:
| Reals             3031485
| Integers          6802671

| Nonbonded Pairs Initial Allocation:    25279956

| GPU memory information (estimate):
| KB of GPU memory in use:    376406
| KB of CPU memory in use:    191606

--------------------------------------------------------------------------------
   4.  RESULTS
--------------------------------------------------------------------------------


   NSTEP       ENERGY          RMS            GMAX         NAME    NUMBER
      1      -1.4753E+05     4.5417E+01     1.0759E+04     HG2      4587

 BOND    =    40638.4258  ANGLE   =    53897.8392  DIHED      =    16608.4067
 VDWAALS =    76792.2304  EEL     =  -275373.0306  HBOND      =        0.0000
 1-4 VDW =    11265.3368  1-4 EEL =   -71441.5562  RESTRAINT  =       78.7470
 EAMBER  =  -147612.3479
 NMR restraints: Bond =    0.000   Angle =     0.000   Torsion =    78.747
===============================================================================


   NSTEP       ENERGY          RMS            GMAX         NAME    NUMBER
    100      -2.8748E+05     2.2898E+00     2.0371E+02     C110    16223

 BOND    =    21280.5838  ANGLE   =    18650.4876  DIHED      =    15243.3284
 VDWAALS =    35876.1445  EEL     =  -313244.5993  HBOND      =        0.0000
 1-4 VDW =     7171.5095  1-4 EEL =   -72926.5438  RESTRAINT  =      467.7397
 EAMBER  =  -287949.0893
 NMR restraints: Bond =    0.000   Angle =     0.000   Torsion =    67.436
===============================================================================


   NSTEP       ENERGY          RMS            GMAX         NAME    NUMBER
    200      -3.1270E+05     1.9446E+00     2.0471E+02     C110    24933

 BOND    =    20247.7137  ANGLE   =    12184.8049  DIHED      =    15043.3353
 VDWAALS =    31948.3998  EEL     =  -325995.1784  HBOND      =        0.0000
 1-4 VDW =     6313.4691  1-4 EEL =   -73092.8872  RESTRAINT  =      651.9158
 EAMBER  =  -313350.3428
 NMR restraints: Bond =    0.000   Angle =     0.000   Torsion =   113.304
===============================================================================


   NSTEP       ENERGY          RMS            GMAX         NAME    NUMBER
    300      -3.2434E+05     1.9058E+00     2.6070E+02     C19     24931

 BOND    =    20143.2062  ANGLE   =     9729.6356  DIHED      =    14938.7044
 VDWAALS =    31320.8428  EEL     =  -333955.7161  HBOND      =        0.0000
 1-4 VDW =     5913.3868  1-4 EEL =   -73127.0217  RESTRAINT  =      695.1808
 EAMBER  =  -325036.9619
 NMR restraints: Bond =    0.000   Angle =     0.000   Torsion =   118.009
===============================================================================


   NSTEP       ENERGY          RMS            GMAX         NAME    NUMBER
    400      -3.3147E+05     1.9263E+00     2.5178E+02     C19     24931

 BOND    =    20241.8521  ANGLE   =     8467.1361  DIHED      =    14845.0723
 VDWAALS =    31497.5454  EEL     =  -339771.2450  HBOND      =        0.0000
 1-4 VDW =     5668.7388  1-4 EEL =   -73137.6434  RESTRAINT  =      714.1999
 EAMBER  =  -332188.5435
 NMR restraints: Bond =    0.000   Angle =     0.000   Torsion =   117.388
===============================================================================


   NSTEP       ENERGY          RMS            GMAX         NAME    NUMBER
    500      -3.3654E+05     1.5305E+00     2.3289E+02     C110    24933

 BOND    =    20385.5500  ANGLE   =     7698.3660  DIHED      =    14763.2979
 VDWAALS =    31899.8567  EEL     =  -344335.9932  HBOND      =        0.0000
 1-4 VDW =     5496.8519  1-4 EEL =   -73140.7998  RESTRAINT  =      693.8163
 EAMBER  =  -337232.8705
 NMR restraints: Bond =    0.000   Angle =     0.000   Torsion =    84.122
===============================================================================


   NSTEP       ENERGY          RMS            GMAX         NAME    NUMBER
    600      -3.4065E+05     9.7504E-01     2.4226E+02     C19     24931

 BOND    =    20538.6070  ANGLE   =     7140.6299  DIHED      =    14691.4657
 VDWAALS =    32403.3422  EEL     =  -348282.8532  HBOND      =        0.0000
 1-4 VDW =     5360.3513  1-4 EEL =   -73140.8651  RESTRAINT  =      637.8661
 EAMBER  =  -341289.3221
 NMR restraints: Bond =    0.000   Angle =     0.000   Torsion =    17.847
===============================================================================


   NSTEP       ENERGY          RMS            GMAX         NAME    NUMBER
    700      -3.4386E+05     1.0033E+00     2.5275E+02     C19     24931

 BOND    =    20690.1591  ANGLE   =     6736.5890  DIHED      =    14635.0749
 VDWAALS =    32912.3921  EEL     =  -351618.2983  HBOND      =        0.0000
 1-4 VDW =     5253.5460  1-4 EEL =   -73139.1923  RESTRAINT  =      667.1694
 EAMBER  =  -344529.7295
 NMR restraints: Bond =    0.000   Angle =     0.000   Torsion =    37.540
===============================================================================


   NSTEP       ENERGY          RMS            GMAX         NAME    NUMBER
    800      -3.4658E+05     1.5261E+00     2.7140E+02     C19     24931

 BOND    =    20855.1308  ANGLE   =     6426.9657  DIHED      =    14584.7673
 VDWAALS =    33438.7736  EEL     =  -354652.7674  HBOND      =        0.0000
 1-4 VDW =     5163.1173  1-4 EEL =   -73136.8859  RESTRAINT  =      740.6517
 EAMBER  =  -347320.8988
 NMR restraints: Bond =    0.000   Angle =     0.000   Torsion =   100.565
===============================================================================


   NSTEP       ENERGY          RMS            GMAX         NAME    NUMBER
    900      -3.4908E+05     1.0050E+00     2.4390E+02     C110    24933

 BOND    =    20995.1806  ANGLE   =     6160.6770  DIHED      =    14522.5487
 VDWAALS =    33943.2271  EEL     =  -357320.4191  HBOND      =        0.0000
 1-4 VDW =     5088.7179  1-4 EEL =   -73134.8222  RESTRAINT  =      667.5186
 EAMBER  =  -349744.8901
 NMR restraints: Bond =    0.000   Angle =     0.000   Torsion =    15.595
===============================================================================


   NSTEP       ENERGY          RMS            GMAX         NAME    NUMBER
   1000      -3.5110E+05     8.2139E-01     2.1626E+02     C19     24931

 BOND    =    21133.8563  ANGLE   =     5950.2944  DIHED      =    14470.2182
 VDWAALS =    34428.2573  EEL     =  -359669.4294  HBOND      =        0.0000
 1-4 VDW =     5026.1393  1-4 EEL =   -73133.2730  RESTRAINT  =      691.1498
 EAMBER  =  -351793.9369
 NMR restraints: Bond =    0.000   Angle =     0.000   Torsion =    26.412
===============================================================================


   NSTEP       ENERGY          RMS            GMAX         NAME    NUMBER
   1100      -3.5281E+05     8.7819E-01     2.2733E+02     C110    24933

 BOND    =    21269.1590  ANGLE   =     5775.3524  DIHED      =    14424.6212
 VDWAALS =    34888.5662  EEL     =  -361745.1998  HBOND      =        0.0000
 1-4 VDW =     4973.4928  1-4 EEL =   -73132.4658  RESTRAINT  =      737.8104
 EAMBER  =  -353546.4741
 NMR restraints: Bond =    0.000   Angle =     0.000   Torsion =    60.377
===============================================================================


   NSTEP       ENERGY          RMS            GMAX         NAME    NUMBER
   1200      -3.5433E+05     8.1371E-01     2.2326E+02     C19     24931

 BOND    =    21375.3256  ANGLE   =     5641.7233  DIHED      =    14372.3396
 VDWAALS =    35303.0691  EEL     =  -363527.9759  HBOND      =        0.0000
 1-4 VDW =     4930.1842  1-4 EEL =   -73131.5678  RESTRAINT  =      710.0206
 EAMBER  =  -355036.9019
 NMR restraints: Bond =    0.000   Angle =     0.000   Torsion =    20.991
===============================================================================


   NSTEP       ENERGY          RMS            GMAX         NAME    NUMBER
   1300      -3.5576E+05     9.0855E-01     2.5366E+02     C19     24931

 BOND    =    21489.5963  ANGLE   =     5515.1782  DIHED      =    14323.0432
 VDWAALS =    35731.4658  EEL     =  -365294.0512  HBOND      =        0.0000
 1-4 VDW =     4888.7362  1-4 EEL =   -73129.7557  RESTRAINT  =      716.2441
 EAMBER  =  -356475.7872
 NMR restraints: Bond =    0.000   Angle =     0.000   Torsion =    15.162
===============================================================================


   NSTEP       ENERGY          RMS            GMAX         NAME    NUMBER
   1400      -3.5697E+05     7.8134E-01     2.2004E+02     C19     24931

 BOND    =    21591.7961  ANGLE   =     5401.7483  DIHED      =    14279.9543
 VDWAALS =    36106.5829  EEL     =  -366803.1318  HBOND      =        0.0000
 1-4 VDW =     4854.3359  1-4 EEL =   -73127.6056  RESTRAINT  =      725.9956
 EAMBER  =  -357696.3198
 NMR restraints: Bond =    0.000   Angle =     0.000   Torsion =    14.053
===============================================================================


   NSTEP       ENERGY          RMS            GMAX         NAME    NUMBER
   1500      -3.5810E+05     8.6050E-01     2.1662E+02     C19     24931

 BOND    =    21693.1459  ANGLE   =     5297.2200  DIHED      =    14238.3975
 VDWAALS =    36474.3649  EEL     =  -368252.2064  HBOND      =        0.0000
 1-4 VDW =     4822.0730  1-4 EEL =   -73125.5793  RESTRAINT  =      748.1094
 EAMBER  =  -358852.5842
 NMR restraints: Bond =    0.000   Angle =     0.000   Torsion =    25.089
===============================================================================


   NSTEP       ENERGY          RMS            GMAX         NAME    NUMBER
   1600      -3.5913E+05     9.0768E-01     2.5360E+02     C19     24931

 BOND    =    21780.1822  ANGLE   =     5211.1522  DIHED      =    14198.4326
 VDWAALS =    36811.4369  EEL     =  -369561.1068  HBOND      =        0.0000
 1-4 VDW =     4793.5174  1-4 EEL =   -73124.0446  RESTRAINT  =      761.8319
 EAMBER  =  -359890.4302
 NMR restraints: Bond =    0.000   Angle =     0.000   Torsion =    28.192
===============================================================================


   NSTEP       ENERGY          RMS            GMAX         NAME    NUMBER
   1700      -3.5997E+05     1.2180E+00     2.5398E+02     C19     24931

 BOND    =    21862.0057  ANGLE   =     5136.8054  DIHED      =    14168.4353
 VDWAALS =    37116.3484  EEL     =  -370729.0695  HBOND      =        0.0000
 1-4 VDW =     4768.6861  1-4 EEL =   -73122.9053  RESTRAINT  =      828.8604
 EAMBER  =  -360799.6939
 NMR restraints: Bond =    0.000   Angle =     0.000   Torsion =    85.291
===============================================================================


   NSTEP       ENERGY          RMS            GMAX         NAME    NUMBER
   1800      -3.6084E+05     9.0427E-01     2.5698E+02     C19     24931

 BOND    =    21928.5379  ANGLE   =     5059.0426  DIHED      =    14128.7823
 VDWAALS =    37379.6493  EEL     =  -371738.6066  HBOND      =        0.0000
 1-4 VDW =     4748.3165  1-4 EEL =   -73122.1763  RESTRAINT  =      774.9291
 EAMBER  =  -361616.4544
 NMR restraints: Bond =    0.000   Angle =     0.000   Torsion =    22.518
===============================================================================


   NSTEP       ENERGY          RMS            GMAX         NAME    NUMBER
   1900      -3.6156E+05     8.2500E-01     2.3048E+02     C19     24931

 BOND    =    22001.5528  ANGLE   =     4987.2664  DIHED      =    14100.5446
 VDWAALS =    37633.1462  EEL     =  -372696.8715  HBOND      =        0.0000
 1-4 VDW =     4729.6049  1-4 EEL =   -73121.6438  RESTRAINT  =      803.5415
 EAMBER  =  -362366.4005
 NMR restraints: Bond =    0.000   Angle =     0.000   Torsion =    42.587
===============================================================================


   NSTEP       ENERGY          RMS            GMAX         NAME    NUMBER
   2000      -3.6222E+05     9.4441E-01     2.5421E+02     C19     24931

 BOND    =    22059.4845  ANGLE   =     4945.0292  DIHED      =    14071.5605
 VDWAALS =    37864.9949  EEL     =  -373567.3037  HBOND      =        0.0000
 1-4 VDW =     4713.0230  1-4 EEL =   -73121.2017  RESTRAINT  =      817.5798
 EAMBER  =  -363034.4133
 NMR restraints: Bond =    0.000   Angle =     0.000   Torsion =    48.736
===============================================================================


   NSTEP       ENERGY          RMS            GMAX         NAME    NUMBER
   2100      -3.6275E+05     7.7140E-01     2.2269E+02     C19     24931

 BOND    =    22104.5172  ANGLE   =     4901.2758  DIHED      =    14046.2593
 VDWAALS =    38032.6928  EEL     =  -374202.2291  HBOND      =        0.0000
 1-4 VDW =     4701.1265  1-4 EEL =   -73120.9560  RESTRAINT  =      784.3343
 EAMBER  =  -363537.3135
 NMR restraints: Bond =    0.000   Angle =     0.000   Torsion =     9.612
===============================================================================


   NSTEP       ENERGY          RMS            GMAX         NAME    NUMBER
   2200      -3.6314E+05     4.0900E-01     1.0099E+02     C19     24931

 BOND    =    22141.6854  ANGLE   =     4869.3291  DIHED      =    14029.2028
 VDWAALS =    38166.3904  EEL     =  -374705.2112  HBOND      =        0.0000
 1-4 VDW =     4691.8265  1-4 EEL =   -73120.8189  RESTRAINT  =      785.3181
 EAMBER  =  -363927.5959
 NMR restraints: Bond =    0.000   Angle =     0.000   Torsion =     5.834
===============================================================================


   NSTEP       ENERGY          RMS            GMAX         NAME    NUMBER
   2300      -3.6350E+05     6.3385E-01     1.7924E+02     C19     24931

 BOND    =    22176.1697  ANGLE   =     4843.1410  DIHED      =    14013.0191
 VDWAALS =    38293.4802  EEL     =  -375181.1397  HBOND      =        0.0000
 1-4 VDW =     4683.1285  1-4 EEL =   -73120.7364  RESTRAINT  =      791.4640
 EAMBER  =  -364292.9376
 NMR restraints: Bond =    0.000   Angle =     0.000   Torsion =     7.374
===============================================================================


   NSTEP       ENERGY          RMS            GMAX         NAME    NUMBER
   2400      -3.6385E+05     3.2293E-01     6.6426E+01     C19     24931

 BOND    =    22210.3824  ANGLE   =     4815.2608  DIHED      =    13997.4581
 VDWAALS =    38416.3572  EEL     =  -375639.4395  HBOND      =        0.0000
 1-4 VDW =     4674.8459  1-4 EEL =   -73120.7262  RESTRAINT  =      793.5549
 EAMBER  =  -364645.8613
 NMR restraints: Bond =    0.000   Angle =     0.000   Torsion =     4.938
===============================================================================


   NSTEP       ENERGY          RMS            GMAX         NAME    NUMBER
   2500      -3.6419E+05     4.0207E-01     1.0066E+02     C19     24931

 BOND    =    22243.0225  ANGLE   =     4790.9582  DIHED      =    13982.2275
 VDWAALS =    38536.2850  EEL     =  -376084.4220  HBOND      =        0.0000
 1-4 VDW =     4666.8902  1-4 EEL =   -73120.7430  RESTRAINT  =      798.0489
 EAMBER  =  -364985.7815
 NMR restraints: Bond =    0.000   Angle =     0.000   Torsion =     4.956
===============================================================================


   NSTEP       ENERGY          RMS            GMAX         NAME    NUMBER
   2600      -3.6896E+05     5.6681E-01     1.0977E+02     C19     24931

 BOND    =    22783.5197  ANGLE   =     4456.6644  DIHED      =    13752.6137
 VDWAALS =    40660.0926  EEL     =  -382917.1387  HBOND      =        0.0000
 1-4 VDW =     4548.0046  1-4 EEL =   -73124.4757  RESTRAINT  =      876.9723
 EAMBER  =  -369840.7195
 NMR restraints: Bond =    0.000   Angle =     0.000   Torsion =     5.236
===============================================================================


   NSTEP       ENERGY          RMS            GMAX         NAME    NUMBER
   2700      -3.7182E+05     7.3880E-01     1.9228E+02     C110    24933

 BOND    =    23060.3524  ANGLE   =     4241.6275  DIHED      =    13587.2718
 VDWAALS =    41499.6424  EEL     =  -386494.1966  HBOND      =        0.0000
 1-4 VDW =     4483.5401  1-4 EEL =   -73121.2017  RESTRAINT  =      923.9431
 EAMBER  =  -372742.9641
 NMR restraints: Bond =    0.000   Angle =     0.000   Torsion =     7.385
===============================================================================


   NSTEP       ENERGY          RMS            GMAX         NAME    NUMBER
   2800      -3.7366E+05     4.8522E-01     7.8569E+01     C110    24933

 BOND    =    23223.9587  ANGLE   =     4080.9717  DIHED      =    13469.9691
 VDWAALS =    41952.0973  EEL     =  -388661.6310  HBOND      =        0.0000
 1-4 VDW =     4447.6789  1-4 EEL =   -73123.9436  RESTRAINT  =      953.7734
 EAMBER  =  -374610.8989
 NMR restraints: Bond =    0.000   Angle =     0.000   Torsion =     5.057
===============================================================================


   NSTEP       ENERGY          RMS            GMAX         NAME    NUMBER
   2900      -3.7437E+05     6.9732E-01     1.2190E+02     C19     16489

 BOND    =    23288.3903  ANGLE   =     4046.2771  DIHED      =    13420.8469
 VDWAALS =    42170.5813  EEL     =  -389570.7409  HBOND      =        0.0000
 1-4 VDW =     4432.9568  1-4 EEL =   -73124.3562  RESTRAINT  =      970.0410
 EAMBER  =  -375336.0447
 NMR restraints: Bond =    0.000   Angle =     0.000   Torsion =     6.973
===============================================================================


   NSTEP       ENERGY          RMS            GMAX         NAME    NUMBER
   3000      -3.7564E+05     1.3958E+00     1.2919E+02     C19     27662

 BOND    =    23597.5701  ANGLE   =     4055.3958  DIHED      =    13323.9465
 VDWAALS =    42644.4525  EEL     =  -391545.9527  HBOND      =        0.0000
 1-4 VDW =     4402.6372  1-4 EEL =   -73117.5862  RESTRAINT  =     1003.6814
 EAMBER  =  -376639.5368
 NMR restraints: Bond =    0.000   Angle =     0.000   Torsion =     7.199
===============================================================================


   NSTEP       ENERGY          RMS            GMAX         NAME    NUMBER
   3100      -3.7667E+05     7.5637E-01     1.3016E+02     C110    24933

 BOND    =    23502.0585  ANGLE   =     3934.6238  DIHED      =    13262.2659
 VDWAALS =    42897.9609  EEL     =  -392549.4413  HBOND      =        0.0000
 1-4 VDW =     4383.7352  1-4 EEL =   -73122.7041  RESTRAINT  =     1020.8089
 EAMBER  =  -377691.5010
 NMR restraints: Bond =    0.000   Angle =     0.000   Torsion =     5.576
===============================================================================


   NSTEP       ENERGY          RMS            GMAX         NAME    NUMBER
   3200      -3.7750E+05     1.6125E+00     2.0653E+02     C19     22519

 BOND    =    23651.1064  ANGLE   =     3895.1647  DIHED      =    13202.2689
 VDWAALS =    43209.3613  EEL     =  -393828.4435  HBOND      =        0.0000
 1-4 VDW =     4364.5824  1-4 EEL =   -73129.3277  RESTRAINT  =     1131.6818
 EAMBER  =  -378635.2876
 NMR restraints: Bond =    0.000   Angle =     0.000   Torsion =    91.662
===============================================================================


   NSTEP       ENERGY          RMS            GMAX         NAME    NUMBER
   3300      -3.7867E+05     1.1980E+00     1.0153E+02     C19     16489

 BOND    =    23745.7563  ANGLE   =     3859.6963  DIHED      =    13109.0048
 VDWAALS =    43619.6266  EEL     =  -395306.7063  HBOND      =        0.0000
 1-4 VDW =     4342.5680  1-4 EEL =   -73129.0060  RESTRAINT  =     1088.3891
 EAMBER  =  -379759.0602
 NMR restraints: Bond =    0.000   Angle =     0.000   Torsion =    23.363
===============================================================================


   NSTEP       ENERGY          RMS            GMAX         NAME    NUMBER
   3400      -3.7969E+05     7.0355E-01     7.8536E+01     C110    24933

 BOND    =    23841.5065  ANGLE   =     3762.8230  DIHED      =    13031.0696
 VDWAALS =    43954.8619  EEL     =  -396548.4029  HBOND      =        0.0000
 1-4 VDW =     4324.5104  1-4 EEL =   -73141.2480  RESTRAINT  =     1087.7531
 EAMBER  =  -380774.8795
 NMR restraints: Bond =    0.000   Angle =     0.000   Torsion =     3.196
===============================================================================


   NSTEP       ENERGY          RMS            GMAX         NAME    NUMBER
   3500      -3.8017E+05     7.4510E-01     1.5282E+02     C110    24933

 BOND    =    23853.0494  ANGLE   =     3744.0344  DIHED      =    12998.2742
 VDWAALS =    44079.9999  EEL     =  -397121.2752  HBOND      =        0.0000
 1-4 VDW =     4317.2642  1-4 EEL =   -73145.0812  RESTRAINT  =     1100.8804
 EAMBER  =  -381273.7343
 NMR restraints: Bond =    0.000   Angle =     0.000   Torsion =     8.397
===============================================================================


   NSTEP       ENERGY          RMS            GMAX         NAME    NUMBER
   3600      -3.8061E+05     7.2951E-01     8.9465E+01     C110    24933

 BOND    =    23907.3223  ANGLE   =     3729.4869  DIHED      =    12960.4085
 VDWAALS =    44238.2382  EEL     =  -397718.8395  HBOND      =        0.0000
 1-4 VDW =     4308.9923  1-4 EEL =   -73146.6983  RESTRAINT  =     1109.3415
 EAMBER  =  -381721.0897
 NMR restraints: Bond =    0.000   Angle =     0.000   Torsion =     7.155
===============================================================================


   NSTEP       ENERGY          RMS            GMAX         NAME    NUMBER
   3700      -3.8122E+05     8.9892E-01     9.2621E+01     C110    21851

 BOND    =    23987.1815  ANGLE   =     3700.6740  DIHED      =    12904.3984
 VDWAALS =    44432.0859  EEL     =  -398523.6270  HBOND      =        0.0000
 1-4 VDW =     4296.1500  1-4 EEL =   -73147.4256  RESTRAINT  =     1126.9542
 EAMBER  =  -382350.5627
 NMR restraints: Bond =    0.000   Angle =     0.000   Torsion =    11.961
===============================================================================


   NSTEP       ENERGY          RMS            GMAX         NAME    NUMBER
   3800      -3.8167E+05     4.5042E-01     3.8247E+01     C2       6922

 BOND    =    23994.7436  ANGLE   =     3680.4837  DIHED      =    12869.4702
 VDWAALS =    44566.8210  EEL     =  -399048.3819  HBOND      =        0.0000
 1-4 VDW =     4288.0175  1-4 EEL =   -73149.7450  RESTRAINT  =     1128.2890
 EAMBER  =  -382798.5909
 NMR restraints: Bond =    0.000   Angle =     0.000   Torsion =     3.250
===============================================================================


   NSTEP       ENERGY          RMS            GMAX         NAME    NUMBER
   3900      -3.8212E+05     5.6132E-01     5.4059E+01     C2       5716

 BOND    =    24055.2068  ANGLE   =     3661.9940  DIHED      =    12830.2255
 VDWAALS =    44713.3903  EEL     =  -399646.6221  HBOND      =        0.0000
 1-4 VDW =     4279.0972  1-4 EEL =   -73150.4601  RESTRAINT  =     1139.7764
 EAMBER  =  -383257.1685
 NMR restraints: Bond =    0.000   Angle =     0.000   Torsion =     3.730
===============================================================================


   NSTEP       ENERGY          RMS            GMAX         NAME    NUMBER
   4000      -3.8286E+05     8.0119E-01     4.5141E+01     C1       5713

 BOND    =    24178.6038  ANGLE   =     3641.8811  DIHED      =    12760.0744
 VDWAALS =    45013.6881  EEL     =  -400726.7035  HBOND      =        0.0000
 1-4 VDW =     4261.0575  1-4 EEL =   -73143.2751  RESTRAINT  =     1156.9787
 EAMBER  =  -384014.6737
 NMR restraints: Bond =    0.000   Angle =     0.000   Torsion =     3.742
===============================================================================


   NSTEP       ENERGY          RMS            GMAX         NAME    NUMBER
   4100      -3.8340E+05     4.6999E-01     6.3094E+01     C2      26486

 BOND    =    24158.0887  ANGLE   =     3596.3831  DIHED      =    12715.4039
 VDWAALS =    45083.4320  EEL     =  -401218.9356  HBOND      =        0.0000
 1-4 VDW =     4255.0668  1-4 EEL =   -73156.8349  RESTRAINT  =     1164.8781
 EAMBER  =  -384567.3961
 NMR restraints: Bond =    0.000   Angle =     0.000   Torsion =     3.338
===============================================================================


   NSTEP       ENERGY          RMS            GMAX         NAME    NUMBER
   4200      -3.8386E+05     7.2517E-01     1.2179E+02     C2      12416

 BOND    =    24246.5140  ANGLE   =     3584.4701  DIHED      =    12671.1392
 VDWAALS =    45231.5374  EEL     =  -401866.5848  HBOND      =        0.0000
 1-4 VDW =     4245.3084  1-4 EEL =   -73149.3931  RESTRAINT  =     1177.4873
 EAMBER  =  -385037.0089
 NMR restraints: Bond =    0.000   Angle =     0.000   Torsion =     5.081
===============================================================================


   NSTEP       ENERGY          RMS            GMAX         NAME    NUMBER
   4300      -3.8434E+05     3.8561E-01     3.7699E+01     C2      31846

 BOND    =    24250.4491  ANGLE   =     3566.2303  DIHED      =    12628.3363
 VDWAALS =    45401.5108  EEL     =  -402456.4880  HBOND      =        0.0000
 1-4 VDW =     4237.7805  1-4 EEL =   -73157.6056  RESTRAINT  =     1184.9499
 EAMBER  =  -385529.7867
 NMR restraints: Bond =    0.000   Angle =     0.000   Torsion =     2.438
===============================================================================


   NSTEP       ENERGY          RMS            GMAX         NAME    NUMBER
   4400      -3.8476E+05     5.1151E-01     6.0138E+01     H2     109857

 BOND    =    24317.6618  ANGLE   =     3558.0361  DIHED      =    12587.5142
 VDWAALS =    45552.4591  EEL     =  -403044.8384  HBOND      =        0.0000
 1-4 VDW =     4230.3426  1-4 EEL =   -73160.9197  RESTRAINT  =     1194.7802
 EAMBER  =  -385959.7442
 NMR restraints: Bond =    0.000   Angle =     0.000   Torsion =     2.477
===============================================================================


   NSTEP       ENERGY          RMS            GMAX         NAME    NUMBER
   4500      -3.8521E+05     1.9629E-01     1.3325E+01     C19     16489

 BOND    =    24325.9848  ANGLE   =     3516.5392  DIHED      =    12552.1858
 VDWAALS =    45611.5522  EEL     =  -403475.4878  HBOND      =        0.0000
 1-4 VDW =     4229.4824  1-4 EEL =   -73167.1960  RESTRAINT  =     1200.8714
 EAMBER  =  -386406.9395
 NMR restraints: Bond =    0.000   Angle =     0.000   Torsion =     1.760
===============================================================================


   NSTEP       ENERGY          RMS            GMAX         NAME    NUMBER
   4600      -3.8538E+05     2.2460E-01     1.5033E+01     C2      12014

 BOND    =    24351.2622  ANGLE   =     3510.9653  DIHED      =    12534.7065
 VDWAALS =    45663.8171  EEL     =  -403707.6123  HBOND      =        0.0000
 1-4 VDW =     4226.0775  1-4 EEL =   -73167.1925  RESTRAINT  =     1205.4645
 EAMBER  =  -386587.9762
 NMR restraints: Bond =    0.000   Angle =     0.000   Torsion =     2.029
===============================================================================


   NSTEP       ENERGY          RMS            GMAX         NAME    NUMBER
   4700      -3.8555E+05     2.0030E-01     2.0544E+01     C2       6654

 BOND    =    24366.5226  ANGLE   =     3504.4432  DIHED      =    12519.4294
 VDWAALS =    45709.0750  EEL     =  -403912.6026  HBOND      =        0.0000
 1-4 VDW =     4223.5187  1-4 EEL =   -73168.8400  RESTRAINT  =     1209.1502
 EAMBER  =  -386758.4537
 NMR restraints: Bond =    0.000   Angle =     0.000   Torsion =     1.949
===============================================================================


   NSTEP       ENERGY          RMS            GMAX         NAME    NUMBER
   4800      -3.8574E+05     2.5781E-01     1.8477E+01     H2     109857

 BOND    =    24398.4044  ANGLE   =     3503.6382  DIHED      =    12498.9326
 VDWAALS =    45773.7721  EEL     =  -404178.1833  HBOND      =        0.0000
 1-4 VDW =     4219.0147  1-4 EEL =   -73170.2000  RESTRAINT  =     1214.0067
 EAMBER  =  -386954.6213
 NMR restraints: Bond =    0.000   Angle =     0.000   Torsion =     1.803
===============================================================================


   NSTEP       ENERGY          RMS            GMAX         NAME    NUMBER
   4900      -3.8593E+05     2.0828E-01     1.8883E+01     C3      26488

 BOND    =    24414.6951  ANGLE   =     3493.3513  DIHED      =    12480.6115
 VDWAALS =    45825.3670  EEL     =  -404407.8808  HBOND      =        0.0000
 1-4 VDW =     4216.7697  1-4 EEL =   -73172.8648  RESTRAINT  =     1217.5750
 EAMBER  =  -387149.9510
 NMR restraints: Bond =    0.000   Angle =     0.000   Torsion =     1.742
===============================================================================


   NSTEP       ENERGY          RMS            GMAX         NAME    NUMBER
   5000      -3.8608E+05     2.2435E-01     2.1525E+01     C3      26488

 BOND    =    24429.0126  ANGLE   =     3487.6441  DIHED      =    12466.1057
 VDWAALS =    45870.9949  EEL     =  -404596.6155  HBOND      =        0.0000
 1-4 VDW =     4214.4757  1-4 EEL =   -73174.4356  RESTRAINT  =     1220.9283
 EAMBER  =  -387302.8182
 NMR restraints: Bond =    0.000   Angle =     0.000   Torsion =     1.933
===============================================================================


  Maximum number of minimization cycles reached.


                    FINAL RESULTS


   NSTEP       ENERGY          RMS            GMAX         NAME    NUMBER
   5000      -3.8608E+05     2.2435E-01     2.1525E+01     C3      26488

 BOND    =    24429.0126  ANGLE   =     3487.6441  DIHED      =    12466.1057
 VDWAALS =    45870.9949  EEL     =  -404596.6155  HBOND      =        0.0000
 1-4 VDW =     4214.4757  1-4 EEL =   -73174.4356  RESTRAINT  =     1220.9283
 EAMBER  =  -387302.8182
 NMR restraints: Bond =    0.000   Angle =     0.000   Torsion =     1.933
===============================================================================
 ------------------------------------------------------------------------------


 Final Restraint Analysis for coords: min.rst7                                


 Restraints, deviations, and energy contributions:    pencut =    0.10

 ------------------------------------------------------------------------------
     First atom        Last atom    curr. value target deviation  penalty
 ------------------------------------------------------------------------------
  C3   PC   455 --  C2   PC   455:  124.575  122.500    2.075    0.328 t
  C3   PC   932 --  C2   PC   932:  124.206  122.500    1.706    0.222 t
                                       Total torsion  penalty:      1.933
 ------------------------------------------------------------------------------
--------------------------------------------------------------------------------
   5.  TIMINGS
--------------------------------------------------------------------------------

|  NonSetup CPU Time in Major Routines:
|
|     Routine           Sec        %
|     ------------------------------
|     Nonbond           9.41   23.19
|     Bond              0.00    0.00
|     Angle             0.00    0.00
|     Dihedral          0.00    0.00
|     Shake             0.00    0.00
|     Other            31.19   76.81
|     ------------------------------
|     Total            40.60

|  PME Nonbond Pairlist CPU Time:
|
|     Routine              Sec        %
|     ---------------------------------
|     Set Up Cit           0.00    0.00
|     Build List           0.00    0.00
|     ---------------------------------
|     Total                0.00    0.00

|  PME Direct Force CPU Time:
|
|     Routine              Sec        %
|     ---------------------------------
|     NonBonded Calc       0.00    0.00
|     Exclude Masked       0.00    0.00
|     Other                0.03    0.07
|     ---------------------------------
|     Total                0.03    0.07

|  PME Reciprocal Force CPU Time:
|
|     Routine              Sec        %
|     ---------------------------------
|     1D bspline           0.00    0.00
|     Grid Charges         0.00    0.00
|     Scalar Sum           0.00    0.00
|     Gradient Sum         0.00    0.00
|     FFT                  0.00    0.00
|     ---------------------------------
|     Total                0.00    0.00

|  Setup CPU time:            2.80 seconds
|  NonSetup CPU time:        40.60 seconds
|  Total CPU time:           43.41 seconds     0.01 hours

|  Setup wall time:           3    seconds
|  NonSetup wall time:       40    seconds
|  Total wall time:          43    seconds     0.01 hours
