# Supplementary material for: Intermolecular Interactions in G Protein-Coupled Receptor Allosteric Sites at the Membrane Interface from Molecular Dynamics Simulations and Quantum Chemical Calculations
Source: J Chem Inf Model. 2022 Sep 30;62(19):4736–47. doi: 10.1021/acs.jcim.2c00788 (PMC9554917; doi:10.1021/acs.jcim.2c00788)
Supplement: Supplementary file 2 — ci2c00788_si_002.zip [file ci2c00788_si_002.zip › MD_simulations_inputs/C5aR1_MD_simulations_inputs/popc_6c1q/step6.1_equilibration.mdout]

          -------------------------------------------------------
          Amber 20 PMEMD                              2020
          -------------------------------------------------------

| PMEMD implementation of SANDER, Release 18

|  Compiled date/time: Tue Apr 28 02:19:54 2020
| Run on 12/10/2021 at 15:09:25

|   Executable path: /usr/local/amber20_src/bin/pmemd.cuda
| Working directory: /home/tianyiding/amber/C5ar1-6c1q-9p2-popc/amber
|          Hostname: Unknown
  [-O]verwriting output

File Assignments:
|   MDIN: step6.1_equilibration.mdin                                            
|  MDOUT: step6.1_equilibration.mdout                                           
| INPCRD: min.rst7                                                              
|   PARM: step5_input.parm7                                                     
| RESTRT: step6.1_equilibration.rst7                                            
|   REFC: step5_input.rst7                                                      
|  MDVEL: mdvel                                                                 
|   MDEN: mden                                                                  
|  MDCRD: step6.1_equilibration.nc                                              
| MDINFO: eq01.mdinfo                                                           
|  MDFRC: mdfrc                                                                 


 Here is the input file:

A NVT simulation for common production-level simulations                       
 &cntrl                                                                        
    imin=0,        ! No minimization                                           
    irest=0,       ! This is NOT a restart of an old MD simulation             
    ntx=1,         ! So our inpcrd file has no velocities                      
                                                                               
    ! Temperature control                                                      
    ntt=3,         ! Langevin dynamics                                         
    gamma_ln=1.0,  ! Friction coefficient (ps^-1)                              
    tempi=310,   ! Initial temp -- give it some small random velocities        
    temp0=310,   ! Target temperature                                          
                                                                               
    ! Potential energy control                                                 
    cut=9.0,       ! nonbonded cutoff, in angstroms                            
                                                                               
    ! MD settings                                                              
    nstlim=125000, ! 125K steps, 125 ps total                                  
    dt=0.001,      ! time step (ps)                                            
                                                                               
    ! SHAKE                                                                    
    ntc=2,         ! Constrain bonds containing hydrogen                       
    ntf=2,         ! Do not calculate forces of bonds containing hydrogen      
                                                                               
    ! Control how often information is printed                                 
    ntpr=1000,     ! Print energies every 1000 steps                           
    ntwx=5000,     ! Print coordinates every 5000 steps to the trajectory      
    ntwr=10000,    ! Print a restart file every 10K steps (can be less frequent
!   ntwv=-1,       ! Uncomment to also print velocities to trajectory          
!   ntwf=-1,       ! Uncomment to also print forces to trajectory              
    ntxo=2,        ! Write NetCDF format                                       
    ioutfm=1,      ! Write NetCDF format (always do this!)                     
                                                                               
    ! Wrap coordinates when printing them to the same unit cell                
    iwrap=0,                                                                   
                                                                               
    ! Restraint options                                                        
    ntr=1,         ! Positional restraints for proteins, sugars, ligands, and l
    nmropt=1,      ! Dihedral restraints for sugars and lipids                 
                                                                               
    ! Set water atom/residue names for SETTLE recognition                      
    watnam='WAT',  ! Water residues are named WAT                              
    owtnm='O',     ! Water oxygens are named O                                 
 /                                                                             
                                                                               
 &wt                                                                           
    type='END'                                                                 
 /                                                                             
DISANG=step6.1_equilibration.rest                                              
LISTIN=POUT                                                                    
LISTOUT=POUT                                                                   
&end                                                                           
Protein posres                                                                 
10.0                                                                           
RES 1 293 294 294                                                              
END                                                                            
Membrane posres                                                                
2.5                                                                            
FIND                                                                           
P31 * * PC                                                                     
SEARCH                                                                         
RES 1 24894                                                                    
END                                                                            
END                                                                            
                                                                               


Note: ig = -1. Setting random seed to    32107 based on wallclock time in 
      microseconds.
| irandom = 1, using AMBER's internal random number generator (default).
 
|--------------------- INFORMATION ----------------------
| GPU (CUDA) Version of PMEMD in use: NVIDIA GPU IN USE.
|                    Version 18.0.0
| 
|                      03/25/2018
| 
| Implementation by:
|                    Ross C. Walker     (SDSC)
|                    Scott Le Grand     (nVIDIA)
| 
| Version 18 performance extensions by:
|                    David Cerutti     (Rutgers)
| 
| Precision model in use:
|      [SPFP] - Single Precision Forces, 64-bit Fixed Point
|               Accumulation. (Default)
| 
|--------------------------------------------------------
 
|----------------- CITATION INFORMATION -----------------
|
|    When publishing work that utilized the CUDA version
|    of AMBER, please cite the following in addition to
|    the regular AMBER citations:
|
|  - Romelia Salomon-Ferrer; Andreas W. Goetz; Duncan
|    Poole; Scott Le Grand; Ross C. Walker "Routine
|    microsecond molecular dynamics simulations with
|    AMBER - Part II: Particle Mesh Ewald", J. Chem.
|    Theory Comput., 2013, 9 (9), pp3878-3888,
|    DOI: 10.1021/ct400314y.
|
|  - Andreas W. Goetz; Mark J. Williamson; Dong Xu;
|    Duncan Poole; Scott Le Grand; Ross C. Walker
|    "Routine microsecond molecular dynamics simulations
|    with AMBER - Part I: Generalized Born", J. Chem.
|    Theory Comput., 2012, 8 (5), pp1542-1555.
|
|  - Scott Le Grand; Andreas W. Goetz; Ross C. Walker
|    "SPFP: Speed without compromise - a mixed precision
|    model for GPU accelerated molecular dynamics
|    simulations.", Comp. Phys. Comm., 2013, 184
|    pp374-380, DOI: 10.1016/j.cpc.2012.09.022
|
|--------------------------------------------------------
 
|------------------- GPU DEVICE INFO --------------------
|
|            CUDA_VISIBLE_DEVICES: not set
|   CUDA Capable Devices Detected:      4
|           CUDA Device ID in use:      0
|                CUDA Device Name: NVIDIA GeForce GTX 1080 Ti
|     CUDA Device Global Mem Size:  11178 MB
| CUDA Device Num Multiprocessors:     28
|           CUDA Device Core Freq:   1.58 GHz
|
|--------------------------------------------------------
 
 
| Conditional Compilation Defines Used:
| PUBFFT
| BINTRAJ
| CUDA
| EMIL

| Largest sphere to fit in unit cell has radius =    50.149

| New format PARM file being parsed.
| Version =    1.000 Date = 12/03/21 Time = 11:14:23

| Note: 1-4 EEL scale factors are being read from the topology file.

| Note: 1-4 VDW scale factors are being read from the topology file.
| Duplicated    0 dihedrals

| Duplicated    0 dihedrals

--------------------------------------------------------------------------------
   1.  RESOURCE   USE: 
--------------------------------------------------------------------------------

 getting box info from netcdf restart file
 NATOM  =  110877 NTYPES =      34 NBONH =   94848 MBONA  =   15699
 NTHETH =   56833 MTHETA =   18676 NPHIH =   93543 MPHIA  =   58920
 NHPARM =       0 NPARM  =       0 NNB   =  316320 NRES   =   24894
 NBONA  =   15699 NTHETA =   18676 NPHIA =   58920 NUMBND =     104
 NUMANG =     221 NPTRA  =     466 NATYP =       0 NPHB   =       0
 IFBOX  =       1 NMXRS  =      78 IFCAP =       0 NEXTRA =       0
 NCOPY  =       0

| Coordinate Index Table dimensions:    20   20   23
| Direct force subcell size =     5.0149    5.0149    5.1422

     BOX TYPE: RECTILINEAR

--------------------------------------------------------------------------------
   2.  CONTROL  DATA  FOR  THE  RUN
--------------------------------------------------------------------------------

                                                                                

General flags:
     imin    =       0, nmropt  =       1

Nature and format of input:
     ntx     =       1, irest   =       0, ntrx    =       1

Nature and format of output:
     ntxo    =       2, ntpr    =    1000, ntrx    =       1, ntwr    =   10000
     iwrap   =       0, ntwx    =    5000, ntwv    =       0, ntwe    =       0
     ioutfm  =       1, ntwprt  =       0, idecomp =       0, rbornstat=      0

Potential function:
     ntf     =       2, ntb     =       1, igb     =       0, nsnb    =      25
     ipol    =       0, gbsa    =       0, iesp    =       0
     dielc   =   1.00000, cut     =   9.00000, intdiel =   1.00000

Frozen or restrained atoms:
     ibelly  =       0, ntr     =       1
     restraint_wt =   0.00000

Molecular dynamics:
     nstlim  =    125000, nscm    =         0, nrespa  =         1
     t       =   0.00000, dt      =   0.00100, vlimit  =  -1.00000

Langevin dynamics temperature regulation:
     ig      =   32107
     temp0   = 310.00000, tempi   = 310.00000, gamma_ln=   1.00000

SHAKE:
     ntc     =       2, jfastw  =       0
     tol     =   0.00001

NMR refinement options:
     iscale  =       0, noeskp  =       1, ipnlty  =       1, mxsub   =       1
     scalm   = 100.00000, pencut  =   0.10000, tausw   =   0.10000

| Intermolecular bonds treatment:
|     no_intermolecular_bonds =       1

| Energy averages sample interval:
|     ene_avg_sampling =    1000

Ewald parameters:
     verbose =       0, ew_type =       0, nbflag  =       1, use_pme =       1
     vdwmeth =       1, eedmeth =       1, netfrc  =       1
     Box X =  100.299   Box Y =  100.299   Box Z =  118.270
     Alpha =   90.000   Beta  =   90.000   Gamma =   90.000
     NFFT1 =  108       NFFT2 =  108       NFFT3 =  128
     Cutoff=    9.000   Tol   =0.100E-04
     Ewald Coefficient =  0.30768
     Interpolation order =    4

    LOADING THE CONSTRAINED ATOMS AS GROUPS


   5.  REFERENCE ATOM COORDINATES

                                                                                  
    ----- READING GROUP     1; TITLE:
 Protein posres                                                              

     GROUP    1 HAS HARMONIC CONSTRAINTS    10.00000
 GRP    1 RES    1 TO   293
 GRP    1 RES  294 TO   294
      Number of atoms in this group  =  4859
    ----- READING GROUP     2; TITLE:
 Membrane posres                                                             

     GROUP    2 HAS HARMONIC CONSTRAINTS     2.50000
      ALL ATOMS THAT MEET 1 OF THE FOLLOWING SPECIFICATIONS WILL BE INCLUDED IN GROUP BELOW

      GRAPH NAME  = P31   SYMBOL  = *     TREE SYMBOL  = *     RESIDUE TYPE  = PC  

 GRP    2 RES    1 TO 24894
      Number of atoms in this group  =   260
    ----- END OF GROUP READ -----

--------------------------------------------------------------------------------
   3.  ATOMIC COORDINATES AND VELOCITIES
--------------------------------------------------------------------------------

                                                                                
 begin time read from input coords =     0.000 ps


           Begin reading energy term weight changes/NMR restraints
 WEIGHT CHANGES:
                         ** No weight changes given **

 RESTRAINTS:
 Requested file redirections:
  DISANG    = step6.1_equilibration.rest
  LISTIN    = POUT
  LISTOUT   = POUT
 Restraints will be read from file: step6.1_equilibration.rest
Here are comments from the DISANG input file:

******
 C1  ( 4909)-C3  ( 4914)-C2  ( 4912)-O21 ( 4941)    NSTEP1=     0 NSTEP2=     0
R1 = 107.500 R2 = 117.500 R3 = 122.500 R4 = 132.500 RK2 = 250.000 RK3 =  250.000
 Rcurr:  119.430  Rcurr-(R2+R3)/2:    0.570  MIN(Rcurr-R2,Rcurr-R3):    0.000
******
 C111( 4969)-C110( 4967)-C19 ( 4965)-C18 ( 4962)    NSTEP1=     0 NSTEP2=     0
R1 = -10.000 R2 =   0.000 R3 =   0.000 R4 =  10.000 RK2 = 250.000 RK3 =  250.000
 Rcurr:    0.080  Rcurr-(R2+R3)/2:    0.080  MIN(Rcurr-R2,Rcurr-R3):    0.080
******
 C1  ( 5043)-C3  ( 5048)-C2  ( 5046)-O21 ( 5075)    NSTEP1=     0 NSTEP2=     0
R1 = 107.500 R2 = 117.500 R3 = 122.500 R4 = 132.500 RK2 = 250.000 RK3 =  250.000
 Rcurr:  123.192  Rcurr-(R2+R3)/2:    3.192  MIN(Rcurr-R2,Rcurr-R3):    0.692
******
 C111( 5103)-C110( 5101)-C19 ( 5099)-C18 ( 5096)    NSTEP1=     0 NSTEP2=     0
R1 = -10.000 R2 =   0.000 R3 =   0.000 R4 =  10.000 RK2 = 250.000 RK3 =  250.000
 Rcurr:    0.003  Rcurr-(R2+R3)/2:    0.003  MIN(Rcurr-R2,Rcurr-R3):    0.003
******
 C1  ( 5177)-C3  ( 5182)-C2  ( 5180)-O21 ( 5209)    NSTEP1=     0 NSTEP2=     0
R1 = 107.500 R2 = 117.500 R3 = 122.500 R4 = 132.500 RK2 = 250.000 RK3 =  250.000
 Rcurr:  123.166  Rcurr-(R2+R3)/2:    3.166  MIN(Rcurr-R2,Rcurr-R3):    0.666
******
 C111( 5237)-C110( 5235)-C19 ( 5233)-C18 ( 5230)    NSTEP1=     0 NSTEP2=     0
R1 = -10.000 R2 =   0.000 R3 =   0.000 R4 =  10.000 RK2 = 250.000 RK3 =  250.000
 Rcurr:    0.146  Rcurr-(R2+R3)/2:    0.146  MIN(Rcurr-R2,Rcurr-R3):    0.146
******
 C1  ( 5311)-C3  ( 5316)-C2  ( 5314)-O21 ( 5343)    NSTEP1=     0 NSTEP2=     0
R1 = 107.500 R2 = 117.500 R3 = 122.500 R4 = 132.500 RK2 = 250.000 RK3 =  250.000
 Rcurr:  117.455  Rcurr-(R2+R3)/2:    2.545  MIN(Rcurr-R2,Rcurr-R3):    0.045
******
 C111( 5371)-C110( 5369)-C19 ( 5367)-C18 ( 5364)    NSTEP1=     0 NSTEP2=     0
R1 = -10.000 R2 =   0.000 R3 =   0.000 R4 =  10.000 RK2 = 250.000 RK3 =  250.000
 Rcurr:    0.025  Rcurr-(R2+R3)/2:    0.025  MIN(Rcurr-R2,Rcurr-R3):    0.025
******
 C1  ( 5445)-C3  ( 5450)-C2  ( 5448)-O21 ( 5477)    NSTEP1=     0 NSTEP2=     0
R1 = 107.500 R2 = 117.500 R3 = 122.500 R4 = 132.500 RK2 = 250.000 RK3 =  250.000
 Rcurr:  122.432  Rcurr-(R2+R3)/2:    2.432  MIN(Rcurr-R2,Rcurr-R3):    0.000
******
 C111( 5505)-C110( 5503)-C19 ( 5501)-C18 ( 5498)    NSTEP1=     0 NSTEP2=     0
R1 = -10.000 R2 =   0.000 R3 =   0.000 R4 =  10.000 RK2 = 250.000 RK3 =  250.000
 Rcurr:    0.182  Rcurr-(R2+R3)/2:    0.182  MIN(Rcurr-R2,Rcurr-R3):    0.182
******
 C1  ( 5579)-C3  ( 5584)-C2  ( 5582)-O21 ( 5611)    NSTEP1=     0 NSTEP2=     0
R1 = 107.500 R2 = 117.500 R3 = 122.500 R4 = 132.500 RK2 = 250.000 RK3 =  250.000
 Rcurr:  122.811  Rcurr-(R2+R3)/2:    2.811  MIN(Rcurr-R2,Rcurr-R3):    0.311
******
 C111( 5639)-C110( 5637)-C19 ( 5635)-C18 ( 5632)    NSTEP1=     0 NSTEP2=     0
R1 = -10.000 R2 =   0.000 R3 =   0.000 R4 =  10.000 RK2 = 250.000 RK3 =  250.000
 Rcurr:    0.125  Rcurr-(R2+R3)/2:    0.125  MIN(Rcurr-R2,Rcurr-R3):    0.125
******
 C1  ( 5713)-C3  ( 5718)-C2  ( 5716)-O21 ( 5745)    NSTEP1=     0 NSTEP2=     0
R1 = 107.500 R2 = 117.500 R3 = 122.500 R4 = 132.500 RK2 = 250.000 RK3 =  250.000
 Rcurr:  117.894  Rcurr-(R2+R3)/2:    2.106  MIN(Rcurr-R2,Rcurr-R3):    0.000
******
 C111( 5773)-C110( 5771)-C19 ( 5769)-C18 ( 5766)    NSTEP1=     0 NSTEP2=     0
R1 = -10.000 R2 =   0.000 R3 =   0.000 R4 =  10.000 RK2 = 250.000 RK3 =  250.000
 Rcurr:   -0.034  Rcurr-(R2+R3)/2:    0.034  MIN(Rcurr-R2,Rcurr-R3):    0.034
******
 C1  ( 5847)-C3  ( 5852)-C2  ( 5850)-O21 ( 5879)    NSTEP1=     0 NSTEP2=     0
R1 = 107.500 R2 = 117.500 R3 = 122.500 R4 = 132.500 RK2 = 250.000 RK3 =  250.000
 Rcurr:  118.692  Rcurr-(R2+R3)/2:    1.308  MIN(Rcurr-R2,Rcurr-R3):    0.000
******
 C111( 5907)-C110( 5905)-C19 ( 5903)-C18 ( 5900)    NSTEP1=     0 NSTEP2=     0
R1 = -10.000 R2 =   0.000 R3 =   0.000 R4 =  10.000 RK2 = 250.000 RK3 =  250.000
 Rcurr:    0.073  Rcurr-(R2+R3)/2:    0.073  MIN(Rcurr-R2,Rcurr-R3):    0.073
******
 C1  ( 5981)-C3  ( 5986)-C2  ( 5984)-O21 ( 6013)    NSTEP1=     0 NSTEP2=     0
R1 = 107.500 R2 = 117.500 R3 = 122.500 R4 = 132.500 RK2 = 250.000 RK3 =  250.000
 Rcurr:  118.516  Rcurr-(R2+R3)/2:    1.484  MIN(Rcurr-R2,Rcurr-R3):    0.000
******
 C111( 6041)-C110( 6039)-C19 ( 6037)-C18 ( 6034)    NSTEP1=     0 NSTEP2=     0
R1 = -10.000 R2 =   0.000 R3 =   0.000 R4 =  10.000 RK2 = 250.000 RK3 =  250.000
 Rcurr:   -0.170  Rcurr-(R2+R3)/2:    0.170  MIN(Rcurr-R2,Rcurr-R3):    0.170
******
 C1  ( 6115)-C3  ( 6120)-C2  ( 6118)-O21 ( 6147)    NSTEP1=     0 NSTEP2=     0
R1 = 107.500 R2 = 117.500 R3 = 122.500 R4 = 132.500 RK2 = 250.000 RK3 =  250.000
 Rcurr:  122.448  Rcurr-(R2+R3)/2:    2.448  MIN(Rcurr-R2,Rcurr-R3):    0.000
******
 C111( 6175)-C110( 6173)-C19 ( 6171)-C18 ( 6168)    NSTEP1=     0 NSTEP2=     0
R1 = -10.000 R2 =   0.000 R3 =   0.000 R4 =  10.000 RK2 = 250.000 RK3 =  250.000
 Rcurr:   -0.053  Rcurr-(R2+R3)/2:    0.053  MIN(Rcurr-R2,Rcurr-R3):    0.053
******
 C1  ( 6249)-C3  ( 6254)-C2  ( 6252)-O21 ( 6281)    NSTEP1=     0 NSTEP2=     0
R1 = 107.500 R2 = 117.500 R3 = 122.500 R4 = 132.500 RK2 = 250.000 RK3 =  250.000
 Rcurr:  122.001  Rcurr-(R2+R3)/2:    2.001  MIN(Rcurr-R2,Rcurr-R3):    0.000
******
 C111( 6309)-C110( 6307)-C19 ( 6305)-C18 ( 6302)    NSTEP1=     0 NSTEP2=     0
R1 = -10.000 R2 =   0.000 R3 =   0.000 R4 =  10.000 RK2 = 250.000 RK3 =  250.000
 Rcurr:   -0.083  Rcurr-(R2+R3)/2:    0.083  MIN(Rcurr-R2,Rcurr-R3):    0.083
******
 C1  ( 6383)-C3  ( 6388)-C2  ( 6386)-O21 ( 6415)    NSTEP1=     0 NSTEP2=     0
R1 = 107.500 R2 = 117.500 R3 = 122.500 R4 = 132.500 RK2 = 250.000 RK3 =  250.000
 Rcurr:  121.734  Rcurr-(R2+R3)/2:    1.734  MIN(Rcurr-R2,Rcurr-R3):    0.000
******
 C111( 6443)-C110( 6441)-C19 ( 6439)-C18 ( 6436)    NSTEP1=     0 NSTEP2=     0
R1 = -10.000 R2 =   0.000 R3 =   0.000 R4 =  10.000 RK2 = 250.000 RK3 =  250.000
 Rcurr:   -0.285  Rcurr-(R2+R3)/2:    0.285  MIN(Rcurr-R2,Rcurr-R3):    0.285
******
 C1  ( 6517)-C3  ( 6522)-C2  ( 6520)-O21 ( 6549)    NSTEP1=     0 NSTEP2=     0
R1 = 107.500 R2 = 117.500 R3 = 122.500 R4 = 132.500 RK2 = 250.000 RK3 =  250.000
 Rcurr:  117.843  Rcurr-(R2+R3)/2:    2.157  MIN(Rcurr-R2,Rcurr-R3):    0.000
******
 C111( 6577)-C110( 6575)-C19 ( 6573)-C18 ( 6570)    NSTEP1=     0 NSTEP2=     0
R1 = -10.000 R2 =   0.000 R3 =   0.000 R4 =  10.000 RK2 = 250.000 RK3 =  250.000
 Rcurr:    0.253  Rcurr-(R2+R3)/2:    0.253  MIN(Rcurr-R2,Rcurr-R3):    0.253
******
 C1  ( 6651)-C3  ( 6656)-C2  ( 6654)-O21 ( 6683)    NSTEP1=     0 NSTEP2=     0
R1 = 107.500 R2 = 117.500 R3 = 122.500 R4 = 132.500 RK2 = 250.000 RK3 =  250.000
 Rcurr:  123.293  Rcurr-(R2+R3)/2:    3.293  MIN(Rcurr-R2,Rcurr-R3):    0.793
******
 C111( 6711)-C110( 6709)-C19 ( 6707)-C18 ( 6704)    NSTEP1=     0 NSTEP2=     0
R1 = -10.000 R2 =   0.000 R3 =   0.000 R4 =  10.000 RK2 = 250.000 RK3 =  250.000
 Rcurr:   -0.191  Rcurr-(R2+R3)/2:    0.191  MIN(Rcurr-R2,Rcurr-R3):    0.191
******
 C1  ( 6785)-C3  ( 6790)-C2  ( 6788)-O21 ( 6817)    NSTEP1=     0 NSTEP2=     0
R1 = 107.500 R2 = 117.500 R3 = 122.500 R4 = 132.500 RK2 = 250.000 RK3 =  250.000
 Rcurr:  118.765  Rcurr-(R2+R3)/2:    1.235  MIN(Rcurr-R2,Rcurr-R3):    0.000
******
 C111( 6845)-C110( 6843)-C19 ( 6841)-C18 ( 6838)    NSTEP1=     0 NSTEP2=     0
R1 = -10.000 R2 =   0.000 R3 =   0.000 R4 =  10.000 RK2 = 250.000 RK3 =  250.000
 Rcurr:    0.190  Rcurr-(R2+R3)/2:    0.190  MIN(Rcurr-R2,Rcurr-R3):    0.190
******
 C1  ( 6919)-C3  ( 6924)-C2  ( 6922)-O21 ( 6951)    NSTEP1=     0 NSTEP2=     0
R1 = 107.500 R2 = 117.500 R3 = 122.500 R4 = 132.500 RK2 = 250.000 RK3 =  250.000
 Rcurr:  122.548  Rcurr-(R2+R3)/2:    2.548  MIN(Rcurr-R2,Rcurr-R3):    0.048
******
 C111( 6979)-C110( 6977)-C19 ( 6975)-C18 ( 6972)    NSTEP1=     0 NSTEP2=     0
R1 = -10.000 R2 =   0.000 R3 =   0.000 R4 =  10.000 RK2 = 250.000 RK3 =  250.000
 Rcurr:    0.049  Rcurr-(R2+R3)/2:    0.049  MIN(Rcurr-R2,Rcurr-R3):    0.049
******
 C1  ( 7053)-C3  ( 7058)-C2  ( 7056)-O21 ( 7085)    NSTEP1=     0 NSTEP2=     0
R1 = 107.500 R2 = 117.500 R3 = 122.500 R4 = 132.500 RK2 = 250.000 RK3 =  250.000
 Rcurr:  118.329  Rcurr-(R2+R3)/2:    1.671  MIN(Rcurr-R2,Rcurr-R3):    0.000
******
 C111( 7113)-C110( 7111)-C19 ( 7109)-C18 ( 7106)    NSTEP1=     0 NSTEP2=     0
R1 = -10.000 R2 =   0.000 R3 =   0.000 R4 =  10.000 RK2 = 250.000 RK3 =  250.000
 Rcurr:   -0.211  Rcurr-(R2+R3)/2:    0.211  MIN(Rcurr-R2,Rcurr-R3):    0.211
******
 C1  ( 7187)-C3  ( 7192)-C2  ( 7190)-O21 ( 7219)    NSTEP1=     0 NSTEP2=     0
R1 = 107.500 R2 = 117.500 R3 = 122.500 R4 = 132.500 RK2 = 250.000 RK3 =  250.000
 Rcurr:  122.965  Rcurr-(R2+R3)/2:    2.965  MIN(Rcurr-R2,Rcurr-R3):    0.465
******
 C111( 7247)-C110( 7245)-C19 ( 7243)-C18 ( 7240)    NSTEP1=     0 NSTEP2=     0
R1 = -10.000 R2 =   0.000 R3 =   0.000 R4 =  10.000 RK2 = 250.000 RK3 =  250.000
 Rcurr:    0.354  Rcurr-(R2+R3)/2:    0.354  MIN(Rcurr-R2,Rcurr-R3):    0.354
******
 C1  ( 7321)-C3  ( 7326)-C2  ( 7324)-O21 ( 7353)    NSTEP1=     0 NSTEP2=     0
R1 = 107.500 R2 = 117.500 R3 = 122.500 R4 = 132.500 RK2 = 250.000 RK3 =  250.000
 Rcurr:  119.859  Rcurr-(R2+R3)/2:    0.141  MIN(Rcurr-R2,Rcurr-R3):    0.000
******
 C111( 7381)-C110( 7379)-C19 ( 7377)-C18 ( 7374)    NSTEP1=     0 NSTEP2=     0
R1 = -10.000 R2 =   0.000 R3 =   0.000 R4 =  10.000 RK2 = 250.000 RK3 =  250.000
 Rcurr:   -0.220  Rcurr-(R2+R3)/2:    0.220  MIN(Rcurr-R2,Rcurr-R3):    0.220
******
 C1  ( 7455)-C3  ( 7460)-C2  ( 7458)-O21 ( 7487)    NSTEP1=     0 NSTEP2=     0
R1 = 107.500 R2 = 117.500 R3 = 122.500 R4 = 132.500 RK2 = 250.000 RK3 =  250.000
 Rcurr:  118.988  Rcurr-(R2+R3)/2:    1.012  MIN(Rcurr-R2,Rcurr-R3):    0.000
******
 C111( 7515)-C110( 7513)-C19 ( 7511)-C18 ( 7508)    NSTEP1=     0 NSTEP2=     0
R1 = -10.000 R2 =   0.000 R3 =   0.000 R4 =  10.000 RK2 = 250.000 RK3 =  250.000
 Rcurr:    0.128  Rcurr-(R2+R3)/2:    0.128  MIN(Rcurr-R2,Rcurr-R3):    0.128
******
 C1  ( 7589)-C3  ( 7594)-C2  ( 7592)-O21 ( 7621)    NSTEP1=     0 NSTEP2=     0
R1 = 107.500 R2 = 117.500 R3 = 122.500 R4 = 132.500 RK2 = 250.000 RK3 =  250.000
 Rcurr:  119.357  Rcurr-(R2+R3)/2:    0.643  MIN(Rcurr-R2,Rcurr-R3):    0.000
******
 C111( 7649)-C110( 7647)-C19 ( 7645)-C18 ( 7642)    NSTEP1=     0 NSTEP2=     0
R1 = -10.000 R2 =   0.000 R3 =   0.000 R4 =  10.000 RK2 = 250.000 RK3 =  250.000
 Rcurr:   -0.169  Rcurr-(R2+R3)/2:    0.169  MIN(Rcurr-R2,Rcurr-R3):    0.169
******
 C1  ( 7723)-C3  ( 7728)-C2  ( 7726)-O21 ( 7755)    NSTEP1=     0 NSTEP2=     0
R1 = 107.500 R2 = 117.500 R3 = 122.500 R4 = 132.500 RK2 = 250.000 RK3 =  250.000
 Rcurr:  122.559  Rcurr-(R2+R3)/2:    2.559  MIN(Rcurr-R2,Rcurr-R3):    0.059
******
 C111( 7783)-C110( 7781)-C19 ( 7779)-C18 ( 7776)    NSTEP1=     0 NSTEP2=     0
R1 = -10.000 R2 =   0.000 R3 =   0.000 R4 =  10.000 RK2 = 250.000 RK3 =  250.000
 Rcurr:   -0.240  Rcurr-(R2+R3)/2:    0.240  MIN(Rcurr-R2,Rcurr-R3):    0.240
******
 C1  ( 7857)-C3  ( 7862)-C2  ( 7860)-O21 ( 7889)    NSTEP1=     0 NSTEP2=     0
R1 = 107.500 R2 = 117.500 R3 = 122.500 R4 = 132.500 RK2 = 250.000 RK3 =  250.000
 Rcurr:  122.742  Rcurr-(R2+R3)/2:    2.742  MIN(Rcurr-R2,Rcurr-R3):    0.242
******
 C111( 7917)-C110( 7915)-C19 ( 7913)-C18 ( 7910)    NSTEP1=     0 NSTEP2=     0
R1 = -10.000 R2 =   0.000 R3 =   0.000 R4 =  10.000 RK2 = 250.000 RK3 =  250.000
 Rcurr:   -0.346  Rcurr-(R2+R3)/2:    0.346  MIN(Rcurr-R2,Rcurr-R3):    0.346
******
 C1  ( 7991)-C3  ( 7996)-C2  ( 7994)-O21 ( 8023)    NSTEP1=     0 NSTEP2=     0
R1 = 107.500 R2 = 117.500 R3 = 122.500 R4 = 132.500 RK2 = 250.000 RK3 =  250.000
 Rcurr:  122.400  Rcurr-(R2+R3)/2:    2.400  MIN(Rcurr-R2,Rcurr-R3):    0.000
******
 C111( 8051)-C110( 8049)-C19 ( 8047)-C18 ( 8044)    NSTEP1=     0 NSTEP2=     0
R1 = -10.000 R2 =   0.000 R3 =   0.000 R4 =  10.000 RK2 = 250.000 RK3 =  250.000
 Rcurr:   -0.131  Rcurr-(R2+R3)/2:    0.131  MIN(Rcurr-R2,Rcurr-R3):    0.131
******
 C1  ( 8125)-C3  ( 8130)-C2  ( 8128)-O21 ( 8157)    NSTEP1=     0 NSTEP2=     0
R1 = 107.500 R2 = 117.500 R3 = 122.500 R4 = 132.500 RK2 = 250.000 RK3 =  250.000
 Rcurr:  122.772  Rcurr-(R2+R3)/2:    2.772  MIN(Rcurr-R2,Rcurr-R3):    0.272
******
 C111( 8185)-C110( 8183)-C19 ( 8181)-C18 ( 8178)    NSTEP1=     0 NSTEP2=     0
R1 = -10.000 R2 =   0.000 R3 =   0.000 R4 =  10.000 RK2 = 250.000 RK3 =  250.000
 Rcurr:    0.047  Rcurr-(R2+R3)/2:    0.047  MIN(Rcurr-R2,Rcurr-R3):    0.047
******
 C1  ( 8259)-C3  ( 8264)-C2  ( 8262)-O21 ( 8291)    NSTEP1=     0 NSTEP2=     0
R1 = 107.500 R2 = 117.500 R3 = 122.500 R4 = 132.500 RK2 = 250.000 RK3 =  250.000
 Rcurr:  120.579  Rcurr-(R2+R3)/2:    0.579  MIN(Rcurr-R2,Rcurr-R3):    0.000
******
 C111( 8319)-C110( 8317)-C19 ( 8315)-C18 ( 8312)    NSTEP1=     0 NSTEP2=     0
R1 = -10.000 R2 =   0.000 R3 =   0.000 R4 =  10.000 RK2 = 250.000 RK3 =  250.000
 Rcurr:    0.206  Rcurr-(R2+R3)/2:    0.206  MIN(Rcurr-R2,Rcurr-R3):    0.206
******
 C1  ( 8393)-C3  ( 8398)-C2  ( 8396)-O21 ( 8425)    NSTEP1=     0 NSTEP2=     0
R1 = 107.500 R2 = 117.500 R3 = 122.500 R4 = 132.500 RK2 = 250.000 RK3 =  250.000
 Rcurr:  122.814  Rcurr-(R2+R3)/2:    2.814  MIN(Rcurr-R2,Rcurr-R3):    0.314
******
 C111( 8453)-C110( 8451)-C19 ( 8449)-C18 ( 8446)    NSTEP1=     0 NSTEP2=     0
R1 = -10.000 R2 =   0.000 R3 =   0.000 R4 =  10.000 RK2 = 250.000 RK3 =  250.000
 Rcurr:    0.317  Rcurr-(R2+R3)/2:    0.317  MIN(Rcurr-R2,Rcurr-R3):    0.317
******
 C1  ( 8527)-C3  ( 8532)-C2  ( 8530)-O21 ( 8559)    NSTEP1=     0 NSTEP2=     0
R1 = 107.500 R2 = 117.500 R3 = 122.500 R4 = 132.500 RK2 = 250.000 RK3 =  250.000
 Rcurr:  120.093  Rcurr-(R2+R3)/2:    0.093  MIN(Rcurr-R2,Rcurr-R3):    0.000
******
 C111( 8587)-C110( 8585)-C19 ( 8583)-C18 ( 8580)    NSTEP1=     0 NSTEP2=     0
R1 = -10.000 R2 =   0.000 R3 =   0.000 R4 =  10.000 RK2 = 250.000 RK3 =  250.000
 Rcurr:   -0.299  Rcurr-(R2+R3)/2:    0.299  MIN(Rcurr-R2,Rcurr-R3):    0.299
******
 C1  ( 8661)-C3  ( 8666)-C2  ( 8664)-O21 ( 8693)    NSTEP1=     0 NSTEP2=     0
R1 = 107.500 R2 = 117.500 R3 = 122.500 R4 = 132.500 RK2 = 250.000 RK3 =  250.000
 Rcurr:  117.214  Rcurr-(R2+R3)/2:    2.786  MIN(Rcurr-R2,Rcurr-R3):    0.286
******
 C111( 8721)-C110( 8719)-C19 ( 8717)-C18 ( 8714)    NSTEP1=     0 NSTEP2=     0
R1 = -10.000 R2 =   0.000 R3 =   0.000 R4 =  10.000 RK2 = 250.000 RK3 =  250.000
 Rcurr:   -0.034  Rcurr-(R2+R3)/2:    0.034  MIN(Rcurr-R2,Rcurr-R3):    0.034
******
 C1  ( 8795)-C3  ( 8800)-C2  ( 8798)-O21 ( 8827)    NSTEP1=     0 NSTEP2=     0
R1 = 107.500 R2 = 117.500 R3 = 122.500 R4 = 132.500 RK2 = 250.000 RK3 =  250.000
 Rcurr:  122.325  Rcurr-(R2+R3)/2:    2.325  MIN(Rcurr-R2,Rcurr-R3):    0.000
******
 C111( 8855)-C110( 8853)-C19 ( 8851)-C18 ( 8848)    NSTEP1=     0 NSTEP2=     0
R1 = -10.000 R2 =   0.000 R3 =   0.000 R4 =  10.000 RK2 = 250.000 RK3 =  250.000
 Rcurr:    0.265  Rcurr-(R2+R3)/2:    0.265  MIN(Rcurr-R2,Rcurr-R3):    0.265
******
 C1  ( 8929)-C3  ( 8934)-C2  ( 8932)-O21 ( 8961)    NSTEP1=     0 NSTEP2=     0
R1 = 107.500 R2 = 117.500 R3 = 122.500 R4 = 132.500 RK2 = 250.000 RK3 =  250.000
 Rcurr:  117.827  Rcurr-(R2+R3)/2:    2.173  MIN(Rcurr-R2,Rcurr-R3):    0.000
******
 C111( 8989)-C110( 8987)-C19 ( 8985)-C18 ( 8982)    NSTEP1=     0 NSTEP2=     0
R1 = -10.000 R2 =   0.000 R3 =   0.000 R4 =  10.000 RK2 = 250.000 RK3 =  250.000
 Rcurr:   -0.139  Rcurr-(R2+R3)/2:    0.139  MIN(Rcurr-R2,Rcurr-R3):    0.139
******
 C1  ( 9063)-C3  ( 9068)-C2  ( 9066)-O21 ( 9095)    NSTEP1=     0 NSTEP2=     0
R1 = 107.500 R2 = 117.500 R3 = 122.500 R4 = 132.500 RK2 = 250.000 RK3 =  250.000
 Rcurr:  122.541  Rcurr-(R2+R3)/2:    2.541  MIN(Rcurr-R2,Rcurr-R3):    0.041
******
 C111( 9123)-C110( 9121)-C19 ( 9119)-C18 ( 9116)    NSTEP1=     0 NSTEP2=     0
R1 = -10.000 R2 =   0.000 R3 =   0.000 R4 =  10.000 RK2 = 250.000 RK3 =  250.000
 Rcurr:    0.116  Rcurr-(R2+R3)/2:    0.116  MIN(Rcurr-R2,Rcurr-R3):    0.116
******
 C1  ( 9197)-C3  ( 9202)-C2  ( 9200)-O21 ( 9229)    NSTEP1=     0 NSTEP2=     0
R1 = 107.500 R2 = 117.500 R3 = 122.500 R4 = 132.500 RK2 = 250.000 RK3 =  250.000
 Rcurr:  122.360  Rcurr-(R2+R3)/2:    2.360  MIN(Rcurr-R2,Rcurr-R3):    0.000
******
 C111( 9257)-C110( 9255)-C19 ( 9253)-C18 ( 9250)    NSTEP1=     0 NSTEP2=     0
R1 = -10.000 R2 =   0.000 R3 =   0.000 R4 =  10.000 RK2 = 250.000 RK3 =  250.000
 Rcurr:   -0.110  Rcurr-(R2+R3)/2:    0.110  MIN(Rcurr-R2,Rcurr-R3):    0.110
******
 C1  ( 9331)-C3  ( 9336)-C2  ( 9334)-O21 ( 9363)    NSTEP1=     0 NSTEP2=     0
R1 = 107.500 R2 = 117.500 R3 = 122.500 R4 = 132.500 RK2 = 250.000 RK3 =  250.000
 Rcurr:  120.514  Rcurr-(R2+R3)/2:    0.514  MIN(Rcurr-R2,Rcurr-R3):    0.000
******
 C111( 9391)-C110( 9389)-C19 ( 9387)-C18 ( 9384)    NSTEP1=     0 NSTEP2=     0
R1 = -10.000 R2 =   0.000 R3 =   0.000 R4 =  10.000 RK2 = 250.000 RK3 =  250.000
 Rcurr:    0.191  Rcurr-(R2+R3)/2:    0.191  MIN(Rcurr-R2,Rcurr-R3):    0.191
******
 C1  ( 9465)-C3  ( 9470)-C2  ( 9468)-O21 ( 9497)    NSTEP1=     0 NSTEP2=     0
R1 = 107.500 R2 = 117.500 R3 = 122.500 R4 = 132.500 RK2 = 250.000 RK3 =  250.000
 Rcurr:  120.105  Rcurr-(R2+R3)/2:    0.105  MIN(Rcurr-R2,Rcurr-R3):    0.000
******
 C111( 9525)-C110( 9523)-C19 ( 9521)-C18 ( 9518)    NSTEP1=     0 NSTEP2=     0
R1 = -10.000 R2 =   0.000 R3 =   0.000 R4 =  10.000 RK2 = 250.000 RK3 =  250.000
 Rcurr:   -0.255  Rcurr-(R2+R3)/2:    0.255  MIN(Rcurr-R2,Rcurr-R3):    0.255
******
 C1  ( 9599)-C3  ( 9604)-C2  ( 9602)-O21 ( 9631)    NSTEP1=     0 NSTEP2=     0
R1 = 107.500 R2 = 117.500 R3 = 122.500 R4 = 132.500 RK2 = 250.000 RK3 =  250.000
 Rcurr:  119.455  Rcurr-(R2+R3)/2:    0.545  MIN(Rcurr-R2,Rcurr-R3):    0.000
******
 C111( 9659)-C110( 9657)-C19 ( 9655)-C18 ( 9652)    NSTEP1=     0 NSTEP2=     0
R1 = -10.000 R2 =   0.000 R3 =   0.000 R4 =  10.000 RK2 = 250.000 RK3 =  250.000
 Rcurr:   -0.082  Rcurr-(R2+R3)/2:    0.082  MIN(Rcurr-R2,Rcurr-R3):    0.082
******
 C1  ( 9733)-C3  ( 9738)-C2  ( 9736)-O21 ( 9765)    NSTEP1=     0 NSTEP2=     0
R1 = 107.500 R2 = 117.500 R3 = 122.500 R4 = 132.500 RK2 = 250.000 RK3 =  250.000
 Rcurr:  118.753  Rcurr-(R2+R3)/2:    1.247  MIN(Rcurr-R2,Rcurr-R3):    0.000
******
 C111( 9793)-C110( 9791)-C19 ( 9789)-C18 ( 9786)    NSTEP1=     0 NSTEP2=     0
R1 = -10.000 R2 =   0.000 R3 =   0.000 R4 =  10.000 RK2 = 250.000 RK3 =  250.000
 Rcurr:    0.099  Rcurr-(R2+R3)/2:    0.099  MIN(Rcurr-R2,Rcurr-R3):    0.099
******
 C1  ( 9867)-C3  ( 9872)-C2  ( 9870)-O21 ( 9899)    NSTEP1=     0 NSTEP2=     0
R1 = 107.500 R2 = 117.500 R3 = 122.500 R4 = 132.500 RK2 = 250.000 RK3 =  250.000
 Rcurr:  121.446  Rcurr-(R2+R3)/2:    1.446  MIN(Rcurr-R2,Rcurr-R3):    0.000
******
 C111( 9927)-C110( 9925)-C19 ( 9923)-C18 ( 9920)    NSTEP1=     0 NSTEP2=     0
R1 = -10.000 R2 =   0.000 R3 =   0.000 R4 =  10.000 RK2 = 250.000 RK3 =  250.000
 Rcurr:    0.073  Rcurr-(R2+R3)/2:    0.073  MIN(Rcurr-R2,Rcurr-R3):    0.073
******
 C1  (10001)-C3  (10006)-C2  (10004)-O21 (10033)    NSTEP1=     0 NSTEP2=     0
R1 = 107.500 R2 = 117.500 R3 = 122.500 R4 = 132.500 RK2 = 250.000 RK3 =  250.000
 Rcurr:  121.717  Rcurr-(R2+R3)/2:    1.717  MIN(Rcurr-R2,Rcurr-R3):    0.000
******
 C111(10061)-C110(10059)-C19 (10057)-C18 (10054)    NSTEP1=     0 NSTEP2=     0
R1 = -10.000 R2 =   0.000 R3 =   0.000 R4 =  10.000 RK2 = 250.000 RK3 =  250.000
 Rcurr:    0.145  Rcurr-(R2+R3)/2:    0.145  MIN(Rcurr-R2,Rcurr-R3):    0.145
******
 C1  (10135)-C3  (10140)-C2  (10138)-O21 (10167)    NSTEP1=     0 NSTEP2=     0
R1 = 107.500 R2 = 117.500 R3 = 122.500 R4 = 132.500 RK2 = 250.000 RK3 =  250.000
 Rcurr:  123.018  Rcurr-(R2+R3)/2:    3.018  MIN(Rcurr-R2,Rcurr-R3):    0.518
******
 C111(10195)-C110(10193)-C19 (10191)-C18 (10188)    NSTEP1=     0 NSTEP2=     0
R1 = -10.000 R2 =   0.000 R3 =   0.000 R4 =  10.000 RK2 = 250.000 RK3 =  250.000
 Rcurr:   -0.116  Rcurr-(R2+R3)/2:    0.116  MIN(Rcurr-R2,Rcurr-R3):    0.116
******
 C1  (10269)-C3  (10274)-C2  (10272)-O21 (10301)    NSTEP1=     0 NSTEP2=     0
R1 = 107.500 R2 = 117.500 R3 = 122.500 R4 = 132.500 RK2 = 250.000 RK3 =  250.000
 Rcurr:  122.051  Rcurr-(R2+R3)/2:    2.051  MIN(Rcurr-R2,Rcurr-R3):    0.000
******
 C111(10329)-C110(10327)-C19 (10325)-C18 (10322)    NSTEP1=     0 NSTEP2=     0
R1 = -10.000 R2 =   0.000 R3 =   0.000 R4 =  10.000 RK2 = 250.000 RK3 =  250.000
 Rcurr:    0.096  Rcurr-(R2+R3)/2:    0.096  MIN(Rcurr-R2,Rcurr-R3):    0.096
******
 C1  (10403)-C3  (10408)-C2  (10406)-O21 (10435)    NSTEP1=     0 NSTEP2=     0
R1 = 107.500 R2 = 117.500 R3 = 122.500 R4 = 132.500 RK2 = 250.000 RK3 =  250.000
 Rcurr:  122.052  Rcurr-(R2+R3)/2:    2.052  MIN(Rcurr-R2,Rcurr-R3):    0.000
******
 C111(10463)-C110(10461)-C19 (10459)-C18 (10456)    NSTEP1=     0 NSTEP2=     0
R1 = -10.000 R2 =   0.000 R3 =   0.000 R4 =  10.000 RK2 = 250.000 RK3 =  250.000
 Rcurr:   -0.075  Rcurr-(R2+R3)/2:    0.075  MIN(Rcurr-R2,Rcurr-R3):    0.075
******
 C1  (10537)-C3  (10542)-C2  (10540)-O21 (10569)    NSTEP1=     0 NSTEP2=     0
R1 = 107.500 R2 = 117.500 R3 = 122.500 R4 = 132.500 RK2 = 250.000 RK3 =  250.000
 Rcurr:  121.888  Rcurr-(R2+R3)/2:    1.888  MIN(Rcurr-R2,Rcurr-R3):    0.000
******
 C111(10597)-C110(10595)-C19 (10593)-C18 (10590)    NSTEP1=     0 NSTEP2=     0
R1 = -10.000 R2 =   0.000 R3 =   0.000 R4 =  10.000 RK2 = 250.000 RK3 =  250.000
 Rcurr:    0.192  Rcurr-(R2+R3)/2:    0.192  MIN(Rcurr-R2,Rcurr-R3):    0.192
******
 C1  (10671)-C3  (10676)-C2  (10674)-O21 (10703)    NSTEP1=     0 NSTEP2=     0
R1 = 107.500 R2 = 117.500 R3 = 122.500 R4 = 132.500 RK2 = 250.000 RK3 =  250.000
 Rcurr:  119.859  Rcurr-(R2+R3)/2:    0.141  MIN(Rcurr-R2,Rcurr-R3):    0.000
******
 C111(10731)-C110(10729)-C19 (10727)-C18 (10724)    NSTEP1=     0 NSTEP2=     0
R1 = -10.000 R2 =   0.000 R3 =   0.000 R4 =  10.000 RK2 = 250.000 RK3 =  250.000
 Rcurr:   -0.213  Rcurr-(R2+R3)/2:    0.213  MIN(Rcurr-R2,Rcurr-R3):    0.213
******
 C1  (10805)-C3  (10810)-C2  (10808)-O21 (10837)    NSTEP1=     0 NSTEP2=     0
R1 = 107.500 R2 = 117.500 R3 = 122.500 R4 = 132.500 RK2 = 250.000 RK3 =  250.000
 Rcurr:  117.046  Rcurr-(R2+R3)/2:    2.954  MIN(Rcurr-R2,Rcurr-R3):    0.454
******
 C111(10865)-C110(10863)-C19 (10861)-C18 (10858)    NSTEP1=     0 NSTEP2=     0
R1 = -10.000 R2 =   0.000 R3 =   0.000 R4 =  10.000 RK2 = 250.000 RK3 =  250.000
 Rcurr:   -0.134  Rcurr-(R2+R3)/2:    0.134  MIN(Rcurr-R2,Rcurr-R3):    0.134
******
 C1  (10939)-C3  (10944)-C2  (10942)-O21 (10971)    NSTEP1=     0 NSTEP2=     0
R1 = 107.500 R2 = 117.500 R3 = 122.500 R4 = 132.500 RK2 = 250.000 RK3 =  250.000
 Rcurr:  117.454  Rcurr-(R2+R3)/2:    2.546  MIN(Rcurr-R2,Rcurr-R3):    0.046
******
 C111(10999)-C110(10997)-C19 (10995)-C18 (10992)    NSTEP1=     0 NSTEP2=     0
R1 = -10.000 R2 =   0.000 R3 =   0.000 R4 =  10.000 RK2 = 250.000 RK3 =  250.000
 Rcurr:   -0.062  Rcurr-(R2+R3)/2:    0.062  MIN(Rcurr-R2,Rcurr-R3):    0.062
******
 C1  (11073)-C3  (11078)-C2  (11076)-O21 (11105)    NSTEP1=     0 NSTEP2=     0
R1 = 107.500 R2 = 117.500 R3 = 122.500 R4 = 132.500 RK2 = 250.000 RK3 =  250.000
 Rcurr:  119.164  Rcurr-(R2+R3)/2:    0.836  MIN(Rcurr-R2,Rcurr-R3):    0.000
******
 C111(11133)-C110(11131)-C19 (11129)-C18 (11126)    NSTEP1=     0 NSTEP2=     0
R1 = -10.000 R2 =   0.000 R3 =   0.000 R4 =  10.000 RK2 = 250.000 RK3 =  250.000
 Rcurr:    0.051  Rcurr-(R2+R3)/2:    0.051  MIN(Rcurr-R2,Rcurr-R3):    0.051
******
 C1  (11207)-C3  (11212)-C2  (11210)-O21 (11239)    NSTEP1=     0 NSTEP2=     0
R1 = 107.500 R2 = 117.500 R3 = 122.500 R4 = 132.500 RK2 = 250.000 RK3 =  250.000
 Rcurr:  121.626  Rcurr-(R2+R3)/2:    1.626  MIN(Rcurr-R2,Rcurr-R3):    0.000
******
 C111(11267)-C110(11265)-C19 (11263)-C18 (11260)    NSTEP1=     0 NSTEP2=     0
R1 = -10.000 R2 =   0.000 R3 =   0.000 R4 =  10.000 RK2 = 250.000 RK3 =  250.000
 Rcurr:   -0.132  Rcurr-(R2+R3)/2:    0.132  MIN(Rcurr-R2,Rcurr-R3):    0.132
******
 C1  (11341)-C3  (11346)-C2  (11344)-O21 (11373)    NSTEP1=     0 NSTEP2=     0
R1 = 107.500 R2 = 117.500 R3 = 122.500 R4 = 132.500 RK2 = 250.000 RK3 =  250.000
 Rcurr:  122.056  Rcurr-(R2+R3)/2:    2.056  MIN(Rcurr-R2,Rcurr-R3):    0.000
******
 C111(11401)-C110(11399)-C19 (11397)-C18 (11394)    NSTEP1=     0 NSTEP2=     0
R1 = -10.000 R2 =   0.000 R3 =   0.000 R4 =  10.000 RK2 = 250.000 RK3 =  250.000
 Rcurr:    0.199  Rcurr-(R2+R3)/2:    0.199  MIN(Rcurr-R2,Rcurr-R3):    0.199
******
 C1  (11475)-C3  (11480)-C2  (11478)-O21 (11507)    NSTEP1=     0 NSTEP2=     0
R1 = 107.500 R2 = 117.500 R3 = 122.500 R4 = 132.500 RK2 = 250.000 RK3 =  250.000
 Rcurr:  117.341  Rcurr-(R2+R3)/2:    2.659  MIN(Rcurr-R2,Rcurr-R3):    0.159
******
 C111(11535)-C110(11533)-C19 (11531)-C18 (11528)    NSTEP1=     0 NSTEP2=     0
R1 = -10.000 R2 =   0.000 R3 =   0.000 R4 =  10.000 RK2 = 250.000 RK3 =  250.000
 Rcurr:    0.106  Rcurr-(R2+R3)/2:    0.106  MIN(Rcurr-R2,Rcurr-R3):    0.106
******
 C1  (11609)-C3  (11614)-C2  (11612)-O21 (11641)    NSTEP1=     0 NSTEP2=     0
R1 = 107.500 R2 = 117.500 R3 = 122.500 R4 = 132.500 RK2 = 250.000 RK3 =  250.000
 Rcurr:  118.838  Rcurr-(R2+R3)/2:    1.162  MIN(Rcurr-R2,Rcurr-R3):    0.000
******
 C111(11669)-C110(11667)-C19 (11665)-C18 (11662)    NSTEP1=     0 NSTEP2=     0
R1 = -10.000 R2 =   0.000 R3 =   0.000 R4 =  10.000 RK2 = 250.000 RK3 =  250.000
 Rcurr:    0.101  Rcurr-(R2+R3)/2:    0.101  MIN(Rcurr-R2,Rcurr-R3):    0.101
******
 C1  (11743)-C3  (11748)-C2  (11746)-O21 (11775)    NSTEP1=     0 NSTEP2=     0
R1 = 107.500 R2 = 117.500 R3 = 122.500 R4 = 132.500 RK2 = 250.000 RK3 =  250.000
 Rcurr:  117.771  Rcurr-(R2+R3)/2:    2.229  MIN(Rcurr-R2,Rcurr-R3):    0.000
******
 C111(11803)-C110(11801)-C19 (11799)-C18 (11796)    NSTEP1=     0 NSTEP2=     0
R1 = -10.000 R2 =   0.000 R3 =   0.000 R4 =  10.000 RK2 = 250.000 RK3 =  250.000
 Rcurr:    0.117  Rcurr-(R2+R3)/2:    0.117  MIN(Rcurr-R2,Rcurr-R3):    0.117
******
 C1  (11877)-C3  (11882)-C2  (11880)-O21 (11909)    NSTEP1=     0 NSTEP2=     0
R1 = 107.500 R2 = 117.500 R3 = 122.500 R4 = 132.500 RK2 = 250.000 RK3 =  250.000
 Rcurr:  122.763  Rcurr-(R2+R3)/2:    2.763  MIN(Rcurr-R2,Rcurr-R3):    0.263
******
 C111(11937)-C110(11935)-C19 (11933)-C18 (11930)    NSTEP1=     0 NSTEP2=     0
R1 = -10.000 R2 =   0.000 R3 =   0.000 R4 =  10.000 RK2 = 250.000 RK3 =  250.000
 Rcurr:    0.283  Rcurr-(R2+R3)/2:    0.283  MIN(Rcurr-R2,Rcurr-R3):    0.283
******
 C1  (12011)-C3  (12016)-C2  (12014)-O21 (12043)    NSTEP1=     0 NSTEP2=     0
R1 = 107.500 R2 = 117.500 R3 = 122.500 R4 = 132.500 RK2 = 250.000 RK3 =  250.000
 Rcurr:  124.575  Rcurr-(R2+R3)/2:    4.575  MIN(Rcurr-R2,Rcurr-R3):    2.075
******
 C111(12071)-C110(12069)-C19 (12067)-C18 (12064)    NSTEP1=     0 NSTEP2=     0
R1 = -10.000 R2 =   0.000 R3 =   0.000 R4 =  10.000 RK2 = 250.000 RK3 =  250.000
 Rcurr:    0.027  Rcurr-(R2+R3)/2:    0.027  MIN(Rcurr-R2,Rcurr-R3):    0.027
******
 C1  (12145)-C3  (12150)-C2  (12148)-O21 (12177)    NSTEP1=     0 NSTEP2=     0
R1 = 107.500 R2 = 117.500 R3 = 122.500 R4 = 132.500 RK2 = 250.000 RK3 =  250.000
 Rcurr:  119.241  Rcurr-(R2+R3)/2:    0.759  MIN(Rcurr-R2,Rcurr-R3):    0.000
******
 C111(12205)-C110(12203)-C19 (12201)-C18 (12198)    NSTEP1=     0 NSTEP2=     0
R1 = -10.000 R2 =   0.000 R3 =   0.000 R4 =  10.000 RK2 = 250.000 RK3 =  250.000
 Rcurr:   -0.134  Rcurr-(R2+R3)/2:    0.134  MIN(Rcurr-R2,Rcurr-R3):    0.134
******
 C1  (12279)-C3  (12284)-C2  (12282)-O21 (12311)    NSTEP1=     0 NSTEP2=     0
R1 = 107.500 R2 = 117.500 R3 = 122.500 R4 = 132.500 RK2 = 250.000 RK3 =  250.000
 Rcurr:  117.474  Rcurr-(R2+R3)/2:    2.526  MIN(Rcurr-R2,Rcurr-R3):    0.026
******
 C111(12339)-C110(12337)-C19 (12335)-C18 (12332)    NSTEP1=     0 NSTEP2=     0
R1 = -10.000 R2 =   0.000 R3 =   0.000 R4 =  10.000 RK2 = 250.000 RK3 =  250.000
 Rcurr:   -0.062  Rcurr-(R2+R3)/2:    0.062  MIN(Rcurr-R2,Rcurr-R3):    0.062
******
 C1  (12413)-C3  (12418)-C2  (12416)-O21 (12445)    NSTEP1=     0 NSTEP2=     0
R1 = 107.500 R2 = 117.500 R3 = 122.500 R4 = 132.500 RK2 = 250.000 RK3 =  250.000
 Rcurr:  121.555  Rcurr-(R2+R3)/2:    1.555  MIN(Rcurr-R2,Rcurr-R3):    0.000
******
 C111(12473)-C110(12471)-C19 (12469)-C18 (12466)    NSTEP1=     0 NSTEP2=     0
R1 = -10.000 R2 =   0.000 R3 =   0.000 R4 =  10.000 RK2 = 250.000 RK3 =  250.000
 Rcurr:   -0.190  Rcurr-(R2+R3)/2:    0.190  MIN(Rcurr-R2,Rcurr-R3):    0.190
******
 C1  (12547)-C3  (12552)-C2  (12550)-O21 (12579)    NSTEP1=     0 NSTEP2=     0
R1 = 107.500 R2 = 117.500 R3 = 122.500 R4 = 132.500 RK2 = 250.000 RK3 =  250.000
 Rcurr:  121.040  Rcurr-(R2+R3)/2:    1.040  MIN(Rcurr-R2,Rcurr-R3):    0.000
******
 C111(12607)-C110(12605)-C19 (12603)-C18 (12600)    NSTEP1=     0 NSTEP2=     0
R1 = -10.000 R2 =   0.000 R3 =   0.000 R4 =  10.000 RK2 = 250.000 RK3 =  250.000
 Rcurr:   -0.188  Rcurr-(R2+R3)/2:    0.188  MIN(Rcurr-R2,Rcurr-R3):    0.188
******
 C1  (12681)-C3  (12686)-C2  (12684)-O21 (12713)    NSTEP1=     0 NSTEP2=     0
R1 = 107.500 R2 = 117.500 R3 = 122.500 R4 = 132.500 RK2 = 250.000 RK3 =  250.000
 Rcurr:  118.937  Rcurr-(R2+R3)/2:    1.063  MIN(Rcurr-R2,Rcurr-R3):    0.000
******
 C111(12741)-C110(12739)-C19 (12737)-C18 (12734)    NSTEP1=     0 NSTEP2=     0
R1 = -10.000 R2 =   0.000 R3 =   0.000 R4 =  10.000 RK2 = 250.000 RK3 =  250.000
 Rcurr:    0.181  Rcurr-(R2+R3)/2:    0.181  MIN(Rcurr-R2,Rcurr-R3):    0.181
******
 C1  (12815)-C3  (12820)-C2  (12818)-O21 (12847)    NSTEP1=     0 NSTEP2=     0
R1 = 107.500 R2 = 117.500 R3 = 122.500 R4 = 132.500 RK2 = 250.000 RK3 =  250.000
 Rcurr:  119.198  Rcurr-(R2+R3)/2:    0.802  MIN(Rcurr-R2,Rcurr-R3):    0.000
******
 C111(12875)-C110(12873)-C19 (12871)-C18 (12868)    NSTEP1=     0 NSTEP2=     0
R1 = -10.000 R2 =   0.000 R3 =   0.000 R4 =  10.000 RK2 = 250.000 RK3 =  250.000
 Rcurr:   -0.081  Rcurr-(R2+R3)/2:    0.081  MIN(Rcurr-R2,Rcurr-R3):    0.081
******
 C1  (12949)-C3  (12954)-C2  (12952)-O21 (12981)    NSTEP1=     0 NSTEP2=     0
R1 = 107.500 R2 = 117.500 R3 = 122.500 R4 = 132.500 RK2 = 250.000 RK3 =  250.000
 Rcurr:  119.457  Rcurr-(R2+R3)/2:    0.543  MIN(Rcurr-R2,Rcurr-R3):    0.000
******
 C111(13009)-C110(13007)-C19 (13005)-C18 (13002)    NSTEP1=     0 NSTEP2=     0
R1 = -10.000 R2 =   0.000 R3 =   0.000 R4 =  10.000 RK2 = 250.000 RK3 =  250.000
 Rcurr:    0.079  Rcurr-(R2+R3)/2:    0.079  MIN(Rcurr-R2,Rcurr-R3):    0.079
******
 C1  (13083)-C3  (13088)-C2  (13086)-O21 (13115)    NSTEP1=     0 NSTEP2=     0
R1 = 107.500 R2 = 117.500 R3 = 122.500 R4 = 132.500 RK2 = 250.000 RK3 =  250.000
 Rcurr:  120.591  Rcurr-(R2+R3)/2:    0.591  MIN(Rcurr-R2,Rcurr-R3):    0.000
******
 C111(13143)-C110(13141)-C19 (13139)-C18 (13136)    NSTEP1=     0 NSTEP2=     0
R1 = -10.000 R2 =   0.000 R3 =   0.000 R4 =  10.000 RK2 = 250.000 RK3 =  250.000
 Rcurr:    0.003  Rcurr-(R2+R3)/2:    0.003  MIN(Rcurr-R2,Rcurr-R3):    0.003
******
 C1  (13217)-C3  (13222)-C2  (13220)-O21 (13249)    NSTEP1=     0 NSTEP2=     0
R1 = 107.500 R2 = 117.500 R3 = 122.500 R4 = 132.500 RK2 = 250.000 RK3 =  250.000
 Rcurr:  123.074  Rcurr-(R2+R3)/2:    3.074  MIN(Rcurr-R2,Rcurr-R3):    0.574
******
 C111(13277)-C110(13275)-C19 (13273)-C18 (13270)    NSTEP1=     0 NSTEP2=     0
R1 = -10.000 R2 =   0.000 R3 =   0.000 R4 =  10.000 RK2 = 250.000 RK3 =  250.000
 Rcurr:   -0.070  Rcurr-(R2+R3)/2:    0.070  MIN(Rcurr-R2,Rcurr-R3):    0.070
******
 C1  (13351)-C3  (13356)-C2  (13354)-O21 (13383)    NSTEP1=     0 NSTEP2=     0
R1 = 107.500 R2 = 117.500 R3 = 122.500 R4 = 132.500 RK2 = 250.000 RK3 =  250.000
 Rcurr:  117.394  Rcurr-(R2+R3)/2:    2.606  MIN(Rcurr-R2,Rcurr-R3):    0.106
******
 C111(13411)-C110(13409)-C19 (13407)-C18 (13404)    NSTEP1=     0 NSTEP2=     0
R1 = -10.000 R2 =   0.000 R3 =   0.000 R4 =  10.000 RK2 = 250.000 RK3 =  250.000
 Rcurr:   -0.228  Rcurr-(R2+R3)/2:    0.228  MIN(Rcurr-R2,Rcurr-R3):    0.228
******
 C1  (13485)-C3  (13490)-C2  (13488)-O21 (13517)    NSTEP1=     0 NSTEP2=     0
R1 = 107.500 R2 = 117.500 R3 = 122.500 R4 = 132.500 RK2 = 250.000 RK3 =  250.000
 Rcurr:  118.256  Rcurr-(R2+R3)/2:    1.744  MIN(Rcurr-R2,Rcurr-R3):    0.000
******
 C111(13545)-C110(13543)-C19 (13541)-C18 (13538)    NSTEP1=     0 NSTEP2=     0
R1 = -10.000 R2 =   0.000 R3 =   0.000 R4 =  10.000 RK2 = 250.000 RK3 =  250.000
 Rcurr:   -0.271  Rcurr-(R2+R3)/2:    0.271  MIN(Rcurr-R2,Rcurr-R3):    0.271
******
 C1  (13619)-C3  (13624)-C2  (13622)-O21 (13651)    NSTEP1=     0 NSTEP2=     0
R1 = 107.500 R2 = 117.500 R3 = 122.500 R4 = 132.500 RK2 = 250.000 RK3 =  250.000
 Rcurr:  122.724  Rcurr-(R2+R3)/2:    2.724  MIN(Rcurr-R2,Rcurr-R3):    0.224
******
 C111(13679)-C110(13677)-C19 (13675)-C18 (13672)    NSTEP1=     0 NSTEP2=     0
R1 = -10.000 R2 =   0.000 R3 =   0.000 R4 =  10.000 RK2 = 250.000 RK3 =  250.000
 Rcurr:   -0.457  Rcurr-(R2+R3)/2:    0.457  MIN(Rcurr-R2,Rcurr-R3):    0.457
******
 C1  (13753)-C3  (13758)-C2  (13756)-O21 (13785)    NSTEP1=     0 NSTEP2=     0
R1 = 107.500 R2 = 117.500 R3 = 122.500 R4 = 132.500 RK2 = 250.000 RK3 =  250.000
 Rcurr:  119.601  Rcurr-(R2+R3)/2:    0.399  MIN(Rcurr-R2,Rcurr-R3):    0.000
******
 C111(13813)-C110(13811)-C19 (13809)-C18 (13806)    NSTEP1=     0 NSTEP2=     0
R1 = -10.000 R2 =   0.000 R3 =   0.000 R4 =  10.000 RK2 = 250.000 RK3 =  250.000
 Rcurr:   -0.312  Rcurr-(R2+R3)/2:    0.312  MIN(Rcurr-R2,Rcurr-R3):    0.312
******
 C1  (13887)-C3  (13892)-C2  (13890)-O21 (13919)    NSTEP1=     0 NSTEP2=     0
R1 = 107.500 R2 = 117.500 R3 = 122.500 R4 = 132.500 RK2 = 250.000 RK3 =  250.000
 Rcurr:  118.114  Rcurr-(R2+R3)/2:    1.886  MIN(Rcurr-R2,Rcurr-R3):    0.000
******
 C111(13947)-C110(13945)-C19 (13943)-C18 (13940)    NSTEP1=     0 NSTEP2=     0
R1 = -10.000 R2 =   0.000 R3 =   0.000 R4 =  10.000 RK2 = 250.000 RK3 =  250.000
 Rcurr:    0.186  Rcurr-(R2+R3)/2:    0.186  MIN(Rcurr-R2,Rcurr-R3):    0.186
******
 C1  (14021)-C3  (14026)-C2  (14024)-O21 (14053)    NSTEP1=     0 NSTEP2=     0
R1 = 107.500 R2 = 117.500 R3 = 122.500 R4 = 132.500 RK2 = 250.000 RK3 =  250.000
 Rcurr:  117.270  Rcurr-(R2+R3)/2:    2.730  MIN(Rcurr-R2,Rcurr-R3):    0.230
******
 C111(14081)-C110(14079)-C19 (14077)-C18 (14074)    NSTEP1=     0 NSTEP2=     0
R1 = -10.000 R2 =   0.000 R3 =   0.000 R4 =  10.000 RK2 = 250.000 RK3 =  250.000
 Rcurr:   -0.109  Rcurr-(R2+R3)/2:    0.109  MIN(Rcurr-R2,Rcurr-R3):    0.109
******
 C1  (14155)-C3  (14160)-C2  (14158)-O21 (14187)    NSTEP1=     0 NSTEP2=     0
R1 = 107.500 R2 = 117.500 R3 = 122.500 R4 = 132.500 RK2 = 250.000 RK3 =  250.000
 Rcurr:  118.485  Rcurr-(R2+R3)/2:    1.515  MIN(Rcurr-R2,Rcurr-R3):    0.000
******
 C111(14215)-C110(14213)-C19 (14211)-C18 (14208)    NSTEP1=     0 NSTEP2=     0
R1 = -10.000 R2 =   0.000 R3 =   0.000 R4 =  10.000 RK2 = 250.000 RK3 =  250.000
 Rcurr:    0.200  Rcurr-(R2+R3)/2:    0.200  MIN(Rcurr-R2,Rcurr-R3):    0.200
******
 C1  (14289)-C3  (14294)-C2  (14292)-O21 (14321)    NSTEP1=     0 NSTEP2=     0
R1 = 107.500 R2 = 117.500 R3 = 122.500 R4 = 132.500 RK2 = 250.000 RK3 =  250.000
 Rcurr:  122.556  Rcurr-(R2+R3)/2:    2.556  MIN(Rcurr-R2,Rcurr-R3):    0.056
******
 C111(14349)-C110(14347)-C19 (14345)-C18 (14342)    NSTEP1=     0 NSTEP2=     0
R1 = -10.000 R2 =   0.000 R3 =   0.000 R4 =  10.000 RK2 = 250.000 RK3 =  250.000
 Rcurr:   -0.075  Rcurr-(R2+R3)/2:    0.075  MIN(Rcurr-R2,Rcurr-R3):    0.075
******
 C1  (14423)-C3  (14428)-C2  (14426)-O21 (14455)    NSTEP1=     0 NSTEP2=     0
R1 = 107.500 R2 = 117.500 R3 = 122.500 R4 = 132.500 RK2 = 250.000 RK3 =  250.000
 Rcurr:  120.217  Rcurr-(R2+R3)/2:    0.217  MIN(Rcurr-R2,Rcurr-R3):    0.000
******
 C111(14483)-C110(14481)-C19 (14479)-C18 (14476)    NSTEP1=     0 NSTEP2=     0
R1 = -10.000 R2 =   0.000 R3 =   0.000 R4 =  10.000 RK2 = 250.000 RK3 =  250.000
 Rcurr:    0.021  Rcurr-(R2+R3)/2:    0.021  MIN(Rcurr-R2,Rcurr-R3):    0.021
******
 C1  (14557)-C3  (14562)-C2  (14560)-O21 (14589)    NSTEP1=     0 NSTEP2=     0
R1 = 107.500 R2 = 117.500 R3 = 122.500 R4 = 132.500 RK2 = 250.000 RK3 =  250.000
 Rcurr:  121.455  Rcurr-(R2+R3)/2:    1.455  MIN(Rcurr-R2,Rcurr-R3):    0.000
******
 C111(14617)-C110(14615)-C19 (14613)-C18 (14610)    NSTEP1=     0 NSTEP2=     0
R1 = -10.000 R2 =   0.000 R3 =   0.000 R4 =  10.000 RK2 = 250.000 RK3 =  250.000
 Rcurr:   -0.047  Rcurr-(R2+R3)/2:    0.047  MIN(Rcurr-R2,Rcurr-R3):    0.047
******
 C1  (14691)-C3  (14696)-C2  (14694)-O21 (14723)    NSTEP1=     0 NSTEP2=     0
R1 = 107.500 R2 = 117.500 R3 = 122.500 R4 = 132.500 RK2 = 250.000 RK3 =  250.000
 Rcurr:  120.656  Rcurr-(R2+R3)/2:    0.656  MIN(Rcurr-R2,Rcurr-R3):    0.000
******
 C111(14751)-C110(14749)-C19 (14747)-C18 (14744)    NSTEP1=     0 NSTEP2=     0
R1 = -10.000 R2 =   0.000 R3 =   0.000 R4 =  10.000 RK2 = 250.000 RK3 =  250.000
 Rcurr:    0.281  Rcurr-(R2+R3)/2:    0.281  MIN(Rcurr-R2,Rcurr-R3):    0.281
******
 C1  (14825)-C3  (14830)-C2  (14828)-O21 (14857)    NSTEP1=     0 NSTEP2=     0
R1 = 107.500 R2 = 117.500 R3 = 122.500 R4 = 132.500 RK2 = 250.000 RK3 =  250.000
 Rcurr:  117.305  Rcurr-(R2+R3)/2:    2.695  MIN(Rcurr-R2,Rcurr-R3):    0.195
******
 C111(14885)-C110(14883)-C19 (14881)-C18 (14878)    NSTEP1=     0 NSTEP2=     0
R1 = -10.000 R2 =   0.000 R3 =   0.000 R4 =  10.000 RK2 = 250.000 RK3 =  250.000
 Rcurr:    0.158  Rcurr-(R2+R3)/2:    0.158  MIN(Rcurr-R2,Rcurr-R3):    0.158
******
 C1  (14959)-C3  (14964)-C2  (14962)-O21 (14991)    NSTEP1=     0 NSTEP2=     0
R1 = 107.500 R2 = 117.500 R3 = 122.500 R4 = 132.500 RK2 = 250.000 RK3 =  250.000
 Rcurr:  117.271  Rcurr-(R2+R3)/2:    2.729  MIN(Rcurr-R2,Rcurr-R3):    0.229
******
 C111(15019)-C110(15017)-C19 (15015)-C18 (15012)    NSTEP1=     0 NSTEP2=     0
R1 = -10.000 R2 =   0.000 R3 =   0.000 R4 =  10.000 RK2 = 250.000 RK3 =  250.000
 Rcurr:   -0.080  Rcurr-(R2+R3)/2:    0.080  MIN(Rcurr-R2,Rcurr-R3):    0.080
******
 C1  (15093)-C3  (15098)-C2  (15096)-O21 (15125)    NSTEP1=     0 NSTEP2=     0
R1 = 107.500 R2 = 117.500 R3 = 122.500 R4 = 132.500 RK2 = 250.000 RK3 =  250.000
 Rcurr:  117.762  Rcurr-(R2+R3)/2:    2.238  MIN(Rcurr-R2,Rcurr-R3):    0.000
******
 C111(15153)-C110(15151)-C19 (15149)-C18 (15146)    NSTEP1=     0 NSTEP2=     0
R1 = -10.000 R2 =   0.000 R3 =   0.000 R4 =  10.000 RK2 = 250.000 RK3 =  250.000
 Rcurr:   -0.150  Rcurr-(R2+R3)/2:    0.150  MIN(Rcurr-R2,Rcurr-R3):    0.150
******
 C1  (15227)-C3  (15232)-C2  (15230)-O21 (15259)    NSTEP1=     0 NSTEP2=     0
R1 = 107.500 R2 = 117.500 R3 = 122.500 R4 = 132.500 RK2 = 250.000 RK3 =  250.000
 Rcurr:  119.887  Rcurr-(R2+R3)/2:    0.113  MIN(Rcurr-R2,Rcurr-R3):    0.000
******
 C111(15287)-C110(15285)-C19 (15283)-C18 (15280)    NSTEP1=     0 NSTEP2=     0
R1 = -10.000 R2 =   0.000 R3 =   0.000 R4 =  10.000 RK2 = 250.000 RK3 =  250.000
 Rcurr:   -0.334  Rcurr-(R2+R3)/2:    0.334  MIN(Rcurr-R2,Rcurr-R3):    0.334
******
 C1  (15361)-C3  (15366)-C2  (15364)-O21 (15393)    NSTEP1=     0 NSTEP2=     0
R1 = 107.500 R2 = 117.500 R3 = 122.500 R4 = 132.500 RK2 = 250.000 RK3 =  250.000
 Rcurr:  122.648  Rcurr-(R2+R3)/2:    2.648  MIN(Rcurr-R2,Rcurr-R3):    0.148
******
 C111(15421)-C110(15419)-C19 (15417)-C18 (15414)    NSTEP1=     0 NSTEP2=     0
R1 = -10.000 R2 =   0.000 R3 =   0.000 R4 =  10.000 RK2 = 250.000 RK3 =  250.000
 Rcurr:    0.270  Rcurr-(R2+R3)/2:    0.270  MIN(Rcurr-R2,Rcurr-R3):    0.270
******
 C1  (15495)-C3  (15500)-C2  (15498)-O21 (15527)    NSTEP1=     0 NSTEP2=     0
R1 = 107.500 R2 = 117.500 R3 = 122.500 R4 = 132.500 RK2 = 250.000 RK3 =  250.000
 Rcurr:  122.777  Rcurr-(R2+R3)/2:    2.777  MIN(Rcurr-R2,Rcurr-R3):    0.277
******
 C111(15555)-C110(15553)-C19 (15551)-C18 (15548)    NSTEP1=     0 NSTEP2=     0
R1 = -10.000 R2 =   0.000 R3 =   0.000 R4 =  10.000 RK2 = 250.000 RK3 =  250.000
 Rcurr:    0.156  Rcurr-(R2+R3)/2:    0.156  MIN(Rcurr-R2,Rcurr-R3):    0.156
******
 C1  (15629)-C3  (15634)-C2  (15632)-O21 (15661)    NSTEP1=     0 NSTEP2=     0
R1 = 107.500 R2 = 117.500 R3 = 122.500 R4 = 132.500 RK2 = 250.000 RK3 =  250.000
 Rcurr:  119.575  Rcurr-(R2+R3)/2:    0.425  MIN(Rcurr-R2,Rcurr-R3):    0.000
******
 C111(15689)-C110(15687)-C19 (15685)-C18 (15682)    NSTEP1=     0 NSTEP2=     0
R1 = -10.000 R2 =   0.000 R3 =   0.000 R4 =  10.000 RK2 = 250.000 RK3 =  250.000
 Rcurr:   -0.318  Rcurr-(R2+R3)/2:    0.318  MIN(Rcurr-R2,Rcurr-R3):    0.318
******
 C1  (15763)-C3  (15768)-C2  (15766)-O21 (15795)    NSTEP1=     0 NSTEP2=     0
R1 = 107.500 R2 = 117.500 R3 = 122.500 R4 = 132.500 RK2 = 250.000 RK3 =  250.000
 Rcurr:  118.850  Rcurr-(R2+R3)/2:    1.150  MIN(Rcurr-R2,Rcurr-R3):    0.000
******
 C111(15823)-C110(15821)-C19 (15819)-C18 (15816)    NSTEP1=     0 NSTEP2=     0
R1 = -10.000 R2 =   0.000 R3 =   0.000 R4 =  10.000 RK2 = 250.000 RK3 =  250.000
 Rcurr:    0.291  Rcurr-(R2+R3)/2:    0.291  MIN(Rcurr-R2,Rcurr-R3):    0.291
******
 C1  (15897)-C3  (15902)-C2  (15900)-O21 (15929)    NSTEP1=     0 NSTEP2=     0
R1 = 107.500 R2 = 117.500 R3 = 122.500 R4 = 132.500 RK2 = 250.000 RK3 =  250.000
 Rcurr:  121.023  Rcurr-(R2+R3)/2:    1.023  MIN(Rcurr-R2,Rcurr-R3):    0.000
******
 C111(15957)-C110(15955)-C19 (15953)-C18 (15950)    NSTEP1=     0 NSTEP2=     0
R1 = -10.000 R2 =   0.000 R3 =   0.000 R4 =  10.000 RK2 = 250.000 RK3 =  250.000
 Rcurr:    0.151  Rcurr-(R2+R3)/2:    0.151  MIN(Rcurr-R2,Rcurr-R3):    0.151
******
 C1  (16031)-C3  (16036)-C2  (16034)-O21 (16063)    NSTEP1=     0 NSTEP2=     0
R1 = 107.500 R2 = 117.500 R3 = 122.500 R4 = 132.500 RK2 = 250.000 RK3 =  250.000
 Rcurr:  117.660  Rcurr-(R2+R3)/2:    2.340  MIN(Rcurr-R2,Rcurr-R3):    0.000
******
 C111(16091)-C110(16089)-C19 (16087)-C18 (16084)    NSTEP1=     0 NSTEP2=     0
R1 = -10.000 R2 =   0.000 R3 =   0.000 R4 =  10.000 RK2 = 250.000 RK3 =  250.000
 Rcurr:   -0.172  Rcurr-(R2+R3)/2:    0.172  MIN(Rcurr-R2,Rcurr-R3):    0.172
******
 C1  (16165)-C3  (16170)-C2  (16168)-O21 (16197)    NSTEP1=     0 NSTEP2=     0
R1 = 107.500 R2 = 117.500 R3 = 122.500 R4 = 132.500 RK2 = 250.000 RK3 =  250.000
 Rcurr:  119.053  Rcurr-(R2+R3)/2:    0.947  MIN(Rcurr-R2,Rcurr-R3):    0.000
******
 C111(16225)-C110(16223)-C19 (16221)-C18 (16218)    NSTEP1=     0 NSTEP2=     0
R1 = -10.000 R2 =   0.000 R3 =   0.000 R4 =  10.000 RK2 = 250.000 RK3 =  250.000
 Rcurr:    0.023  Rcurr-(R2+R3)/2:    0.023  MIN(Rcurr-R2,Rcurr-R3):    0.023
******
 C1  (16299)-C3  (16304)-C2  (16302)-O21 (16331)    NSTEP1=     0 NSTEP2=     0
R1 = 107.500 R2 = 117.500 R3 = 122.500 R4 = 132.500 RK2 = 250.000 RK3 =  250.000
 Rcurr:  118.648  Rcurr-(R2+R3)/2:    1.352  MIN(Rcurr-R2,Rcurr-R3):    0.000
******
 C111(16359)-C110(16357)-C19 (16355)-C18 (16352)    NSTEP1=     0 NSTEP2=     0
R1 = -10.000 R2 =   0.000 R3 =   0.000 R4 =  10.000 RK2 = 250.000 RK3 =  250.000
 Rcurr:    0.030  Rcurr-(R2+R3)/2:    0.030  MIN(Rcurr-R2,Rcurr-R3):    0.030
******
 C1  (16433)-C3  (16438)-C2  (16436)-O21 (16465)    NSTEP1=     0 NSTEP2=     0
R1 = 107.500 R2 = 117.500 R3 = 122.500 R4 = 132.500 RK2 = 250.000 RK3 =  250.000
 Rcurr:  122.739  Rcurr-(R2+R3)/2:    2.739  MIN(Rcurr-R2,Rcurr-R3):    0.239
******
 C111(16493)-C110(16491)-C19 (16489)-C18 (16486)    NSTEP1=     0 NSTEP2=     0
R1 = -10.000 R2 =   0.000 R3 =   0.000 R4 =  10.000 RK2 = 250.000 RK3 =  250.000
 Rcurr:   -0.018  Rcurr-(R2+R3)/2:    0.018  MIN(Rcurr-R2,Rcurr-R3):    0.018
******
 C1  (16567)-C3  (16572)-C2  (16570)-O21 (16599)    NSTEP1=     0 NSTEP2=     0
R1 = 107.500 R2 = 117.500 R3 = 122.500 R4 = 132.500 RK2 = 250.000 RK3 =  250.000
 Rcurr:  120.812  Rcurr-(R2+R3)/2:    0.812  MIN(Rcurr-R2,Rcurr-R3):    0.000
******
 C111(16627)-C110(16625)-C19 (16623)-C18 (16620)    NSTEP1=     0 NSTEP2=     0
R1 = -10.000 R2 =   0.000 R3 =   0.000 R4 =  10.000 RK2 = 250.000 RK3 =  250.000
 Rcurr:    0.228  Rcurr-(R2+R3)/2:    0.228  MIN(Rcurr-R2,Rcurr-R3):    0.228
******
 C1  (16701)-C3  (16706)-C2  (16704)-O21 (16733)    NSTEP1=     0 NSTEP2=     0
R1 = 107.500 R2 = 117.500 R3 = 122.500 R4 = 132.500 RK2 = 250.000 RK3 =  250.000
 Rcurr:  120.321  Rcurr-(R2+R3)/2:    0.321  MIN(Rcurr-R2,Rcurr-R3):    0.000
******
 C111(16761)-C110(16759)-C19 (16757)-C18 (16754)    NSTEP1=     0 NSTEP2=     0
R1 = -10.000 R2 =   0.000 R3 =   0.000 R4 =  10.000 RK2 = 250.000 RK3 =  250.000
 Rcurr:    0.286  Rcurr-(R2+R3)/2:    0.286  MIN(Rcurr-R2,Rcurr-R3):    0.286
******
 C1  (16835)-C3  (16840)-C2  (16838)-O21 (16867)    NSTEP1=     0 NSTEP2=     0
R1 = 107.500 R2 = 117.500 R3 = 122.500 R4 = 132.500 RK2 = 250.000 RK3 =  250.000
 Rcurr:  120.904  Rcurr-(R2+R3)/2:    0.904  MIN(Rcurr-R2,Rcurr-R3):    0.000
******
 C111(16895)-C110(16893)-C19 (16891)-C18 (16888)    NSTEP1=     0 NSTEP2=     0
R1 = -10.000 R2 =   0.000 R3 =   0.000 R4 =  10.000 RK2 = 250.000 RK3 =  250.000
 Rcurr:   -0.029  Rcurr-(R2+R3)/2:    0.029  MIN(Rcurr-R2,Rcurr-R3):    0.029
******
 C1  (16969)-C3  (16974)-C2  (16972)-O21 (17001)    NSTEP1=     0 NSTEP2=     0
R1 = 107.500 R2 = 117.500 R3 = 122.500 R4 = 132.500 RK2 = 250.000 RK3 =  250.000
 Rcurr:  118.281  Rcurr-(R2+R3)/2:    1.719  MIN(Rcurr-R2,Rcurr-R3):    0.000
******
 C111(17029)-C110(17027)-C19 (17025)-C18 (17022)    NSTEP1=     0 NSTEP2=     0
R1 = -10.000 R2 =   0.000 R3 =   0.000 R4 =  10.000 RK2 = 250.000 RK3 =  250.000
 Rcurr:    0.177  Rcurr-(R2+R3)/2:    0.177  MIN(Rcurr-R2,Rcurr-R3):    0.177
******
 C1  (17103)-C3  (17108)-C2  (17106)-O21 (17135)    NSTEP1=     0 NSTEP2=     0
R1 = 107.500 R2 = 117.500 R3 = 122.500 R4 = 132.500 RK2 = 250.000 RK3 =  250.000
 Rcurr:  122.332  Rcurr-(R2+R3)/2:    2.332  MIN(Rcurr-R2,Rcurr-R3):    0.000
******
 C111(17163)-C110(17161)-C19 (17159)-C18 (17156)    NSTEP1=     0 NSTEP2=     0
R1 = -10.000 R2 =   0.000 R3 =   0.000 R4 =  10.000 RK2 = 250.000 RK3 =  250.000
 Rcurr:   -0.183  Rcurr-(R2+R3)/2:    0.183  MIN(Rcurr-R2,Rcurr-R3):    0.183
******
 C1  (17237)-C3  (17242)-C2  (17240)-O21 (17269)    NSTEP1=     0 NSTEP2=     0
R1 = 107.500 R2 = 117.500 R3 = 122.500 R4 = 132.500 RK2 = 250.000 RK3 =  250.000
 Rcurr:  120.375  Rcurr-(R2+R3)/2:    0.375  MIN(Rcurr-R2,Rcurr-R3):    0.000
******
 C111(17297)-C110(17295)-C19 (17293)-C18 (17290)    NSTEP1=     0 NSTEP2=     0
R1 = -10.000 R2 =   0.000 R3 =   0.000 R4 =  10.000 RK2 = 250.000 RK3 =  250.000
 Rcurr:   -0.126  Rcurr-(R2+R3)/2:    0.126  MIN(Rcurr-R2,Rcurr-R3):    0.126
******
 C1  (17371)-C3  (17376)-C2  (17374)-O21 (17403)    NSTEP1=     0 NSTEP2=     0
R1 = 107.500 R2 = 117.500 R3 = 122.500 R4 = 132.500 RK2 = 250.000 RK3 =  250.000
 Rcurr:  122.680  Rcurr-(R2+R3)/2:    2.680  MIN(Rcurr-R2,Rcurr-R3):    0.180
******
 C111(17431)-C110(17429)-C19 (17427)-C18 (17424)    NSTEP1=     0 NSTEP2=     0
R1 = -10.000 R2 =   0.000 R3 =   0.000 R4 =  10.000 RK2 = 250.000 RK3 =  250.000
 Rcurr:    0.010  Rcurr-(R2+R3)/2:    0.010  MIN(Rcurr-R2,Rcurr-R3):    0.010
******
 C1  (17505)-C3  (17510)-C2  (17508)-O21 (17537)    NSTEP1=     0 NSTEP2=     0
R1 = 107.500 R2 = 117.500 R3 = 122.500 R4 = 132.500 RK2 = 250.000 RK3 =  250.000
 Rcurr:  122.304  Rcurr-(R2+R3)/2:    2.304  MIN(Rcurr-R2,Rcurr-R3):    0.000
******
 C111(17565)-C110(17563)-C19 (17561)-C18 (17558)    NSTEP1=     0 NSTEP2=     0
R1 = -10.000 R2 =   0.000 R3 =   0.000 R4 =  10.000 RK2 = 250.000 RK3 =  250.000
 Rcurr:   -0.316  Rcurr-(R2+R3)/2:    0.316  MIN(Rcurr-R2,Rcurr-R3):    0.316
******
 C1  (17639)-C3  (17644)-C2  (17642)-O21 (17671)    NSTEP1=     0 NSTEP2=     0
R1 = 107.500 R2 = 117.500 R3 = 122.500 R4 = 132.500 RK2 = 250.000 RK3 =  250.000
 Rcurr:  120.855  Rcurr-(R2+R3)/2:    0.855  MIN(Rcurr-R2,Rcurr-R3):    0.000
******
 C111(17699)-C110(17697)-C19 (17695)-C18 (17692)    NSTEP1=     0 NSTEP2=     0
R1 = -10.000 R2 =   0.000 R3 =   0.000 R4 =  10.000 RK2 = 250.000 RK3 =  250.000
 Rcurr:    0.033  Rcurr-(R2+R3)/2:    0.033  MIN(Rcurr-R2,Rcurr-R3):    0.033
******
 C1  (17773)-C3  (17778)-C2  (17776)-O21 (17805)    NSTEP1=     0 NSTEP2=     0
R1 = 107.500 R2 = 117.500 R3 = 122.500 R4 = 132.500 RK2 = 250.000 RK3 =  250.000
 Rcurr:  121.735  Rcurr-(R2+R3)/2:    1.735  MIN(Rcurr-R2,Rcurr-R3):    0.000
******
 C111(17833)-C110(17831)-C19 (17829)-C18 (17826)    NSTEP1=     0 NSTEP2=     0
R1 = -10.000 R2 =   0.000 R3 =   0.000 R4 =  10.000 RK2 = 250.000 RK3 =  250.000
 Rcurr:    0.210  Rcurr-(R2+R3)/2:    0.210  MIN(Rcurr-R2,Rcurr-R3):    0.210
******
 C1  (17907)-C3  (17912)-C2  (17910)-O21 (17939)    NSTEP1=     0 NSTEP2=     0
R1 = 107.500 R2 = 117.500 R3 = 122.500 R4 = 132.500 RK2 = 250.000 RK3 =  250.000
 Rcurr:  119.335  Rcurr-(R2+R3)/2:    0.665  MIN(Rcurr-R2,Rcurr-R3):    0.000
******
 C111(17967)-C110(17965)-C19 (17963)-C18 (17960)    NSTEP1=     0 NSTEP2=     0
R1 = -10.000 R2 =   0.000 R3 =   0.000 R4 =  10.000 RK2 = 250.000 RK3 =  250.000
 Rcurr:   -0.232  Rcurr-(R2+R3)/2:    0.232  MIN(Rcurr-R2,Rcurr-R3):    0.232
******
 C1  (18041)-C3  (18046)-C2  (18044)-O21 (18073)    NSTEP1=     0 NSTEP2=     0
R1 = 107.500 R2 = 117.500 R3 = 122.500 R4 = 132.500 RK2 = 250.000 RK3 =  250.000
 Rcurr:  118.316  Rcurr-(R2+R3)/2:    1.684  MIN(Rcurr-R2,Rcurr-R3):    0.000
******
 C111(18101)-C110(18099)-C19 (18097)-C18 (18094)    NSTEP1=     0 NSTEP2=     0
R1 = -10.000 R2 =   0.000 R3 =   0.000 R4 =  10.000 RK2 = 250.000 RK3 =  250.000
 Rcurr:    0.136  Rcurr-(R2+R3)/2:    0.136  MIN(Rcurr-R2,Rcurr-R3):    0.136
******
 C1  (18175)-C3  (18180)-C2  (18178)-O21 (18207)    NSTEP1=     0 NSTEP2=     0
R1 = 107.500 R2 = 117.500 R3 = 122.500 R4 = 132.500 RK2 = 250.000 RK3 =  250.000
 Rcurr:  120.493  Rcurr-(R2+R3)/2:    0.493  MIN(Rcurr-R2,Rcurr-R3):    0.000
******
 C111(18235)-C110(18233)-C19 (18231)-C18 (18228)    NSTEP1=     0 NSTEP2=     0
R1 = -10.000 R2 =   0.000 R3 =   0.000 R4 =  10.000 RK2 = 250.000 RK3 =  250.000
 Rcurr:    0.240  Rcurr-(R2+R3)/2:    0.240  MIN(Rcurr-R2,Rcurr-R3):    0.240
******
 C1  (18309)-C3  (18314)-C2  (18312)-O21 (18341)    NSTEP1=     0 NSTEP2=     0
R1 = 107.500 R2 = 117.500 R3 = 122.500 R4 = 132.500 RK2 = 250.000 RK3 =  250.000
 Rcurr:  122.723  Rcurr-(R2+R3)/2:    2.723  MIN(Rcurr-R2,Rcurr-R3):    0.223
******
 C111(18369)-C110(18367)-C19 (18365)-C18 (18362)    NSTEP1=     0 NSTEP2=     0
R1 = -10.000 R2 =   0.000 R3 =   0.000 R4 =  10.000 RK2 = 250.000 RK3 =  250.000
 Rcurr:    0.278  Rcurr-(R2+R3)/2:    0.278  MIN(Rcurr-R2,Rcurr-R3):    0.278
******
 C1  (18443)-C3  (18448)-C2  (18446)-O21 (18475)    NSTEP1=     0 NSTEP2=     0
R1 = 107.500 R2 = 117.500 R3 = 122.500 R4 = 132.500 RK2 = 250.000 RK3 =  250.000
 Rcurr:  120.105  Rcurr-(R2+R3)/2:    0.105  MIN(Rcurr-R2,Rcurr-R3):    0.000
******
 C111(18503)-C110(18501)-C19 (18499)-C18 (18496)    NSTEP1=     0 NSTEP2=     0
R1 = -10.000 R2 =   0.000 R3 =   0.000 R4 =  10.000 RK2 = 250.000 RK3 =  250.000
 Rcurr:    0.018  Rcurr-(R2+R3)/2:    0.018  MIN(Rcurr-R2,Rcurr-R3):    0.018
******
 C1  (18577)-C3  (18582)-C2  (18580)-O21 (18609)    NSTEP1=     0 NSTEP2=     0
R1 = 107.500 R2 = 117.500 R3 = 122.500 R4 = 132.500 RK2 = 250.000 RK3 =  250.000
 Rcurr:  121.614  Rcurr-(R2+R3)/2:    1.614  MIN(Rcurr-R2,Rcurr-R3):    0.000
******
 C111(18637)-C110(18635)-C19 (18633)-C18 (18630)    NSTEP1=     0 NSTEP2=     0
R1 = -10.000 R2 =   0.000 R3 =   0.000 R4 =  10.000 RK2 = 250.000 RK3 =  250.000
 Rcurr:    0.174  Rcurr-(R2+R3)/2:    0.174  MIN(Rcurr-R2,Rcurr-R3):    0.174
******
 C1  (18711)-C3  (18716)-C2  (18714)-O21 (18743)    NSTEP1=     0 NSTEP2=     0
R1 = 107.500 R2 = 117.500 R3 = 122.500 R4 = 132.500 RK2 = 250.000 RK3 =  250.000
 Rcurr:  117.292  Rcurr-(R2+R3)/2:    2.708  MIN(Rcurr-R2,Rcurr-R3):    0.208
******
 C111(18771)-C110(18769)-C19 (18767)-C18 (18764)    NSTEP1=     0 NSTEP2=     0
R1 = -10.000 R2 =   0.000 R3 =   0.000 R4 =  10.000 RK2 = 250.000 RK3 =  250.000
 Rcurr:    0.066  Rcurr-(R2+R3)/2:    0.066  MIN(Rcurr-R2,Rcurr-R3):    0.066
******
 C1  (18845)-C3  (18850)-C2  (18848)-O21 (18877)    NSTEP1=     0 NSTEP2=     0
R1 = 107.500 R2 = 117.500 R3 = 122.500 R4 = 132.500 RK2 = 250.000 RK3 =  250.000
 Rcurr:  122.532  Rcurr-(R2+R3)/2:    2.532  MIN(Rcurr-R2,Rcurr-R3):    0.032
******
 C111(18905)-C110(18903)-C19 (18901)-C18 (18898)    NSTEP1=     0 NSTEP2=     0
R1 = -10.000 R2 =   0.000 R3 =   0.000 R4 =  10.000 RK2 = 250.000 RK3 =  250.000
 Rcurr:    0.395  Rcurr-(R2+R3)/2:    0.395  MIN(Rcurr-R2,Rcurr-R3):    0.395
******
 C1  (18979)-C3  (18984)-C2  (18982)-O21 (19011)    NSTEP1=     0 NSTEP2=     0
R1 = 107.500 R2 = 117.500 R3 = 122.500 R4 = 132.500 RK2 = 250.000 RK3 =  250.000
 Rcurr:  117.211  Rcurr-(R2+R3)/2:    2.789  MIN(Rcurr-R2,Rcurr-R3):    0.289
******
 C111(19039)-C110(19037)-C19 (19035)-C18 (19032)    NSTEP1=     0 NSTEP2=     0
R1 = -10.000 R2 =   0.000 R3 =   0.000 R4 =  10.000 RK2 = 250.000 RK3 =  250.000
 Rcurr:    0.003  Rcurr-(R2+R3)/2:    0.003  MIN(Rcurr-R2,Rcurr-R3):    0.003
******
 C1  (19113)-C3  (19118)-C2  (19116)-O21 (19145)    NSTEP1=     0 NSTEP2=     0
R1 = 107.500 R2 = 117.500 R3 = 122.500 R4 = 132.500 RK2 = 250.000 RK3 =  250.000
 Rcurr:  119.752  Rcurr-(R2+R3)/2:    0.248  MIN(Rcurr-R2,Rcurr-R3):    0.000
******
 C111(19173)-C110(19171)-C19 (19169)-C18 (19166)    NSTEP1=     0 NSTEP2=     0
R1 = -10.000 R2 =   0.000 R3 =   0.000 R4 =  10.000 RK2 = 250.000 RK3 =  250.000
 Rcurr:    0.095  Rcurr-(R2+R3)/2:    0.095  MIN(Rcurr-R2,Rcurr-R3):    0.095
******
 C1  (19247)-C3  (19252)-C2  (19250)-O21 (19279)    NSTEP1=     0 NSTEP2=     0
R1 = 107.500 R2 = 117.500 R3 = 122.500 R4 = 132.500 RK2 = 250.000 RK3 =  250.000
 Rcurr:  117.482  Rcurr-(R2+R3)/2:    2.518  MIN(Rcurr-R2,Rcurr-R3):    0.018
******
 C111(19307)-C110(19305)-C19 (19303)-C18 (19300)    NSTEP1=     0 NSTEP2=     0
R1 = -10.000 R2 =   0.000 R3 =   0.000 R4 =  10.000 RK2 = 250.000 RK3 =  250.000
 Rcurr:    0.289  Rcurr-(R2+R3)/2:    0.289  MIN(Rcurr-R2,Rcurr-R3):    0.289
******
 C1  (19381)-C3  (19386)-C2  (19384)-O21 (19413)    NSTEP1=     0 NSTEP2=     0
R1 = 107.500 R2 = 117.500 R3 = 122.500 R4 = 132.500 RK2 = 250.000 RK3 =  250.000
 Rcurr:  122.945  Rcurr-(R2+R3)/2:    2.945  MIN(Rcurr-R2,Rcurr-R3):    0.445
******
 C111(19441)-C110(19439)-C19 (19437)-C18 (19434)    NSTEP1=     0 NSTEP2=     0
R1 = -10.000 R2 =   0.000 R3 =   0.000 R4 =  10.000 RK2 = 250.000 RK3 =  250.000
 Rcurr:    0.265  Rcurr-(R2+R3)/2:    0.265  MIN(Rcurr-R2,Rcurr-R3):    0.265
******
 C1  (19515)-C3  (19520)-C2  (19518)-O21 (19547)    NSTEP1=     0 NSTEP2=     0
R1 = 107.500 R2 = 117.500 R3 = 122.500 R4 = 132.500 RK2 = 250.000 RK3 =  250.000
 Rcurr:  120.374  Rcurr-(R2+R3)/2:    0.374  MIN(Rcurr-R2,Rcurr-R3):    0.000
******
 C111(19575)-C110(19573)-C19 (19571)-C18 (19568)    NSTEP1=     0 NSTEP2=     0
R1 = -10.000 R2 =   0.000 R3 =   0.000 R4 =  10.000 RK2 = 250.000 RK3 =  250.000
 Rcurr:    0.426  Rcurr-(R2+R3)/2:    0.426  MIN(Rcurr-R2,Rcurr-R3):    0.426
******
 C1  (19649)-C3  (19654)-C2  (19652)-O21 (19681)    NSTEP1=     0 NSTEP2=     0
R1 = 107.500 R2 = 117.500 R3 = 122.500 R4 = 132.500 RK2 = 250.000 RK3 =  250.000
 Rcurr:  121.325  Rcurr-(R2+R3)/2:    1.325  MIN(Rcurr-R2,Rcurr-R3):    0.000
******
 C111(19709)-C110(19707)-C19 (19705)-C18 (19702)    NSTEP1=     0 NSTEP2=     0
R1 = -10.000 R2 =   0.000 R3 =   0.000 R4 =  10.000 RK2 = 250.000 RK3 =  250.000
 Rcurr:   -0.166  Rcurr-(R2+R3)/2:    0.166  MIN(Rcurr-R2,Rcurr-R3):    0.166
******
 C1  (19783)-C3  (19788)-C2  (19786)-O21 (19815)    NSTEP1=     0 NSTEP2=     0
R1 = 107.500 R2 = 117.500 R3 = 122.500 R4 = 132.500 RK2 = 250.000 RK3 =  250.000
 Rcurr:  121.431  Rcurr-(R2+R3)/2:    1.431  MIN(Rcurr-R2,Rcurr-R3):    0.000
******
 C111(19843)-C110(19841)-C19 (19839)-C18 (19836)    NSTEP1=     0 NSTEP2=     0
R1 = -10.000 R2 =   0.000 R3 =   0.000 R4 =  10.000 RK2 = 250.000 RK3 =  250.000
 Rcurr:   -0.121  Rcurr-(R2+R3)/2:    0.121  MIN(Rcurr-R2,Rcurr-R3):    0.121
******
 C1  (19917)-C3  (19922)-C2  (19920)-O21 (19949)    NSTEP1=     0 NSTEP2=     0
R1 = 107.500 R2 = 117.500 R3 = 122.500 R4 = 132.500 RK2 = 250.000 RK3 =  250.000
 Rcurr:  122.705  Rcurr-(R2+R3)/2:    2.705  MIN(Rcurr-R2,Rcurr-R3):    0.205
******
 C111(19977)-C110(19975)-C19 (19973)-C18 (19970)    NSTEP1=     0 NSTEP2=     0
R1 = -10.000 R2 =   0.000 R3 =   0.000 R4 =  10.000 RK2 = 250.000 RK3 =  250.000
 Rcurr:    0.194  Rcurr-(R2+R3)/2:    0.194  MIN(Rcurr-R2,Rcurr-R3):    0.194
******
 C1  (20051)-C3  (20056)-C2  (20054)-O21 (20083)    NSTEP1=     0 NSTEP2=     0
R1 = 107.500 R2 = 117.500 R3 = 122.500 R4 = 132.500 RK2 = 250.000 RK3 =  250.000
 Rcurr:  121.465  Rcurr-(R2+R3)/2:    1.465  MIN(Rcurr-R2,Rcurr-R3):    0.000
******
 C111(20111)-C110(20109)-C19 (20107)-C18 (20104)    NSTEP1=     0 NSTEP2=     0
R1 = -10.000 R2 =   0.000 R3 =   0.000 R4 =  10.000 RK2 = 250.000 RK3 =  250.000
 Rcurr:    0.103  Rcurr-(R2+R3)/2:    0.103  MIN(Rcurr-R2,Rcurr-R3):    0.103
******
 C1  (20185)-C3  (20190)-C2  (20188)-O21 (20217)    NSTEP1=     0 NSTEP2=     0
R1 = 107.500 R2 = 117.500 R3 = 122.500 R4 = 132.500 RK2 = 250.000 RK3 =  250.000
 Rcurr:  120.395  Rcurr-(R2+R3)/2:    0.395  MIN(Rcurr-R2,Rcurr-R3):    0.000
******
 C111(20245)-C110(20243)-C19 (20241)-C18 (20238)    NSTEP1=     0 NSTEP2=     0
R1 = -10.000 R2 =   0.000 R3 =   0.000 R4 =  10.000 RK2 = 250.000 RK3 =  250.000
 Rcurr:   -0.162  Rcurr-(R2+R3)/2:    0.162  MIN(Rcurr-R2,Rcurr-R3):    0.162
******
 C1  (20319)-C3  (20324)-C2  (20322)-O21 (20351)    NSTEP1=     0 NSTEP2=     0
R1 = 107.500 R2 = 117.500 R3 = 122.500 R4 = 132.500 RK2 = 250.000 RK3 =  250.000
 Rcurr:  120.700  Rcurr-(R2+R3)/2:    0.700  MIN(Rcurr-R2,Rcurr-R3):    0.000
******
 C111(20379)-C110(20377)-C19 (20375)-C18 (20372)    NSTEP1=     0 NSTEP2=     0
R1 = -10.000 R2 =   0.000 R3 =   0.000 R4 =  10.000 RK2 = 250.000 RK3 =  250.000
 Rcurr:    0.069  Rcurr-(R2+R3)/2:    0.069  MIN(Rcurr-R2,Rcurr-R3):    0.069
******
 C1  (20453)-C3  (20458)-C2  (20456)-O21 (20485)    NSTEP1=     0 NSTEP2=     0
R1 = 107.500 R2 = 117.500 R3 = 122.500 R4 = 132.500 RK2 = 250.000 RK3 =  250.000
 Rcurr:  120.341  Rcurr-(R2+R3)/2:    0.341  MIN(Rcurr-R2,Rcurr-R3):    0.000
******
 C111(20513)-C110(20511)-C19 (20509)-C18 (20506)    NSTEP1=     0 NSTEP2=     0
R1 = -10.000 R2 =   0.000 R3 =   0.000 R4 =  10.000 RK2 = 250.000 RK3 =  250.000
 Rcurr:    0.407  Rcurr-(R2+R3)/2:    0.407  MIN(Rcurr-R2,Rcurr-R3):    0.407
******
 C1  (20587)-C3  (20592)-C2  (20590)-O21 (20619)    NSTEP1=     0 NSTEP2=     0
R1 = 107.500 R2 = 117.500 R3 = 122.500 R4 = 132.500 RK2 = 250.000 RK3 =  250.000
 Rcurr:  118.319  Rcurr-(R2+R3)/2:    1.681  MIN(Rcurr-R2,Rcurr-R3):    0.000
******
 C111(20647)-C110(20645)-C19 (20643)-C18 (20640)    NSTEP1=     0 NSTEP2=     0
R1 = -10.000 R2 =   0.000 R3 =   0.000 R4 =  10.000 RK2 = 250.000 RK3 =  250.000
 Rcurr:    0.076  Rcurr-(R2+R3)/2:    0.076  MIN(Rcurr-R2,Rcurr-R3):    0.076
******
 C1  (20721)-C3  (20726)-C2  (20724)-O21 (20753)    NSTEP1=     0 NSTEP2=     0
R1 = 107.500 R2 = 117.500 R3 = 122.500 R4 = 132.500 RK2 = 250.000 RK3 =  250.000
 Rcurr:  117.168  Rcurr-(R2+R3)/2:    2.832  MIN(Rcurr-R2,Rcurr-R3):    0.332
******
 C111(20781)-C110(20779)-C19 (20777)-C18 (20774)    NSTEP1=     0 NSTEP2=     0
R1 = -10.000 R2 =   0.000 R3 =   0.000 R4 =  10.000 RK2 = 250.000 RK3 =  250.000
 Rcurr:    0.109  Rcurr-(R2+R3)/2:    0.109  MIN(Rcurr-R2,Rcurr-R3):    0.109
******
 C1  (20855)-C3  (20860)-C2  (20858)-O21 (20887)    NSTEP1=     0 NSTEP2=     0
R1 = 107.500 R2 = 117.500 R3 = 122.500 R4 = 132.500 RK2 = 250.000 RK3 =  250.000
 Rcurr:  120.930  Rcurr-(R2+R3)/2:    0.930  MIN(Rcurr-R2,Rcurr-R3):    0.000
******
 C111(20915)-C110(20913)-C19 (20911)-C18 (20908)    NSTEP1=     0 NSTEP2=     0
R1 = -10.000 R2 =   0.000 R3 =   0.000 R4 =  10.000 RK2 = 250.000 RK3 =  250.000
 Rcurr:    0.126  Rcurr-(R2+R3)/2:    0.126  MIN(Rcurr-R2,Rcurr-R3):    0.126
******
 C1  (20989)-C3  (20994)-C2  (20992)-O21 (21021)    NSTEP1=     0 NSTEP2=     0
R1 = 107.500 R2 = 117.500 R3 = 122.500 R4 = 132.500 RK2 = 250.000 RK3 =  250.000
 Rcurr:  120.945  Rcurr-(R2+R3)/2:    0.945  MIN(Rcurr-R2,Rcurr-R3):    0.000
******
 C111(21049)-C110(21047)-C19 (21045)-C18 (21042)    NSTEP1=     0 NSTEP2=     0
R1 = -10.000 R2 =   0.000 R3 =   0.000 R4 =  10.000 RK2 = 250.000 RK3 =  250.000
 Rcurr:    0.047  Rcurr-(R2+R3)/2:    0.047  MIN(Rcurr-R2,Rcurr-R3):    0.047
******
 C1  (21123)-C3  (21128)-C2  (21126)-O21 (21155)    NSTEP1=     0 NSTEP2=     0
R1 = 107.500 R2 = 117.500 R3 = 122.500 R4 = 132.500 RK2 = 250.000 RK3 =  250.000
 Rcurr:  121.272  Rcurr-(R2+R3)/2:    1.272  MIN(Rcurr-R2,Rcurr-R3):    0.000
******
 C111(21183)-C110(21181)-C19 (21179)-C18 (21176)    NSTEP1=     0 NSTEP2=     0
R1 = -10.000 R2 =   0.000 R3 =   0.000 R4 =  10.000 RK2 = 250.000 RK3 =  250.000
 Rcurr:   -0.181  Rcurr-(R2+R3)/2:    0.181  MIN(Rcurr-R2,Rcurr-R3):    0.181
******
 C1  (21257)-C3  (21262)-C2  (21260)-O21 (21289)    NSTEP1=     0 NSTEP2=     0
R1 = 107.500 R2 = 117.500 R3 = 122.500 R4 = 132.500 RK2 = 250.000 RK3 =  250.000
 Rcurr:  122.180  Rcurr-(R2+R3)/2:    2.180  MIN(Rcurr-R2,Rcurr-R3):    0.000
******
 C111(21317)-C110(21315)-C19 (21313)-C18 (21310)    NSTEP1=     0 NSTEP2=     0
R1 = -10.000 R2 =   0.000 R3 =   0.000 R4 =  10.000 RK2 = 250.000 RK3 =  250.000
 Rcurr:    0.117  Rcurr-(R2+R3)/2:    0.117  MIN(Rcurr-R2,Rcurr-R3):    0.117
******
 C1  (21391)-C3  (21396)-C2  (21394)-O21 (21423)    NSTEP1=     0 NSTEP2=     0
R1 = 107.500 R2 = 117.500 R3 = 122.500 R4 = 132.500 RK2 = 250.000 RK3 =  250.000
 Rcurr:  120.326  Rcurr-(R2+R3)/2:    0.326  MIN(Rcurr-R2,Rcurr-R3):    0.000
******
 C111(21451)-C110(21449)-C19 (21447)-C18 (21444)    NSTEP1=     0 NSTEP2=     0
R1 = -10.000 R2 =   0.000 R3 =   0.000 R4 =  10.000 RK2 = 250.000 RK3 =  250.000
 Rcurr:    0.153  Rcurr-(R2+R3)/2:    0.153  MIN(Rcurr-R2,Rcurr-R3):    0.153
******
 C1  (21525)-C3  (21530)-C2  (21528)-O21 (21557)    NSTEP1=     0 NSTEP2=     0
R1 = 107.500 R2 = 117.500 R3 = 122.500 R4 = 132.500 RK2 = 250.000 RK3 =  250.000
 Rcurr:  119.369  Rcurr-(R2+R3)/2:    0.631  MIN(Rcurr-R2,Rcurr-R3):    0.000
******
 C111(21585)-C110(21583)-C19 (21581)-C18 (21578)    NSTEP1=     0 NSTEP2=     0
R1 = -10.000 R2 =   0.000 R3 =   0.000 R4 =  10.000 RK2 = 250.000 RK3 =  250.000
 Rcurr:   -0.080  Rcurr-(R2+R3)/2:    0.080  MIN(Rcurr-R2,Rcurr-R3):    0.080
******
 C1  (21659)-C3  (21664)-C2  (21662)-O21 (21691)    NSTEP1=     0 NSTEP2=     0
R1 = 107.500 R2 = 117.500 R3 = 122.500 R4 = 132.500 RK2 = 250.000 RK3 =  250.000
 Rcurr:  120.083  Rcurr-(R2+R3)/2:    0.083  MIN(Rcurr-R2,Rcurr-R3):    0.000
******
 C111(21719)-C110(21717)-C19 (21715)-C18 (21712)    NSTEP1=     0 NSTEP2=     0
R1 = -10.000 R2 =   0.000 R3 =   0.000 R4 =  10.000 RK2 = 250.000 RK3 =  250.000
 Rcurr:   -0.155  Rcurr-(R2+R3)/2:    0.155  MIN(Rcurr-R2,Rcurr-R3):    0.155
******
 C1  (21793)-C3  (21798)-C2  (21796)-O21 (21825)    NSTEP1=     0 NSTEP2=     0
R1 = 107.500 R2 = 117.500 R3 = 122.500 R4 = 132.500 RK2 = 250.000 RK3 =  250.000
 Rcurr:  120.730  Rcurr-(R2+R3)/2:    0.730  MIN(Rcurr-R2,Rcurr-R3):    0.000
******
 C111(21853)-C110(21851)-C19 (21849)-C18 (21846)    NSTEP1=     0 NSTEP2=     0
R1 = -10.000 R2 =   0.000 R3 =   0.000 R4 =  10.000 RK2 = 250.000 RK3 =  250.000
 Rcurr:   -0.291  Rcurr-(R2+R3)/2:    0.291  MIN(Rcurr-R2,Rcurr-R3):    0.291
******
 C1  (21927)-C3  (21932)-C2  (21930)-O21 (21959)    NSTEP1=     0 NSTEP2=     0
R1 = 107.500 R2 = 117.500 R3 = 122.500 R4 = 132.500 RK2 = 250.000 RK3 =  250.000
 Rcurr:  122.122  Rcurr-(R2+R3)/2:    2.122  MIN(Rcurr-R2,Rcurr-R3):    0.000
******
 C111(21987)-C110(21985)-C19 (21983)-C18 (21980)    NSTEP1=     0 NSTEP2=     0
R1 = -10.000 R2 =   0.000 R3 =   0.000 R4 =  10.000 RK2 = 250.000 RK3 =  250.000
 Rcurr:    0.129  Rcurr-(R2+R3)/2:    0.129  MIN(Rcurr-R2,Rcurr-R3):    0.129
******
 C1  (22061)-C3  (22066)-C2  (22064)-O21 (22093)    NSTEP1=     0 NSTEP2=     0
R1 = 107.500 R2 = 117.500 R3 = 122.500 R4 = 132.500 RK2 = 250.000 RK3 =  250.000
 Rcurr:  117.292  Rcurr-(R2+R3)/2:    2.708  MIN(Rcurr-R2,Rcurr-R3):    0.208
******
 C111(22121)-C110(22119)-C19 (22117)-C18 (22114)    NSTEP1=     0 NSTEP2=     0
R1 = -10.000 R2 =   0.000 R3 =   0.000 R4 =  10.000 RK2 = 250.000 RK3 =  250.000
 Rcurr:    0.006  Rcurr-(R2+R3)/2:    0.006  MIN(Rcurr-R2,Rcurr-R3):    0.006
******
 C1  (22195)-C3  (22200)-C2  (22198)-O21 (22227)    NSTEP1=     0 NSTEP2=     0
R1 = 107.500 R2 = 117.500 R3 = 122.500 R4 = 132.500 RK2 = 250.000 RK3 =  250.000
 Rcurr:  120.625  Rcurr-(R2+R3)/2:    0.625  MIN(Rcurr-R2,Rcurr-R3):    0.000
******
 C111(22255)-C110(22253)-C19 (22251)-C18 (22248)    NSTEP1=     0 NSTEP2=     0
R1 = -10.000 R2 =   0.000 R3 =   0.000 R4 =  10.000 RK2 = 250.000 RK3 =  250.000
 Rcurr:    0.076  Rcurr-(R2+R3)/2:    0.076  MIN(Rcurr-R2,Rcurr-R3):    0.076
******
 C1  (22329)-C3  (22334)-C2  (22332)-O21 (22361)    NSTEP1=     0 NSTEP2=     0
R1 = 107.500 R2 = 117.500 R3 = 122.500 R4 = 132.500 RK2 = 250.000 RK3 =  250.000
 Rcurr:  117.438  Rcurr-(R2+R3)/2:    2.562  MIN(Rcurr-R2,Rcurr-R3):    0.062
******
 C111(22389)-C110(22387)-C19 (22385)-C18 (22382)    NSTEP1=     0 NSTEP2=     0
R1 = -10.000 R2 =   0.000 R3 =   0.000 R4 =  10.000 RK2 = 250.000 RK3 =  250.000
 Rcurr:   -0.245  Rcurr-(R2+R3)/2:    0.245  MIN(Rcurr-R2,Rcurr-R3):    0.245
******
 C1  (22463)-C3  (22468)-C2  (22466)-O21 (22495)    NSTEP1=     0 NSTEP2=     0
R1 = 107.500 R2 = 117.500 R3 = 122.500 R4 = 132.500 RK2 = 250.000 RK3 =  250.000
 Rcurr:  122.506  Rcurr-(R2+R3)/2:    2.506  MIN(Rcurr-R2,Rcurr-R3):    0.006
******
 C111(22523)-C110(22521)-C19 (22519)-C18 (22516)    NSTEP1=     0 NSTEP2=     0
R1 = -10.000 R2 =   0.000 R3 =   0.000 R4 =  10.000 RK2 = 250.000 RK3 =  250.000
 Rcurr:   -0.025  Rcurr-(R2+R3)/2:    0.025  MIN(Rcurr-R2,Rcurr-R3):    0.025
******
 C1  (22597)-C3  (22602)-C2  (22600)-O21 (22629)    NSTEP1=     0 NSTEP2=     0
R1 = 107.500 R2 = 117.500 R3 = 122.500 R4 = 132.500 RK2 = 250.000 RK3 =  250.000
 Rcurr:  121.304  Rcurr-(R2+R3)/2:    1.304  MIN(Rcurr-R2,Rcurr-R3):    0.000
******
 C111(22657)-C110(22655)-C19 (22653)-C18 (22650)    NSTEP1=     0 NSTEP2=     0
R1 = -10.000 R2 =   0.000 R3 =   0.000 R4 =  10.000 RK2 = 250.000 RK3 =  250.000
 Rcurr:   -0.099  Rcurr-(R2+R3)/2:    0.099  MIN(Rcurr-R2,Rcurr-R3):    0.099
******
 C1  (22731)-C3  (22736)-C2  (22734)-O21 (22763)    NSTEP1=     0 NSTEP2=     0
R1 = 107.500 R2 = 117.500 R3 = 122.500 R4 = 132.500 RK2 = 250.000 RK3 =  250.000
 Rcurr:  122.068  Rcurr-(R2+R3)/2:    2.068  MIN(Rcurr-R2,Rcurr-R3):    0.000
******
 C111(22791)-C110(22789)-C19 (22787)-C18 (22784)    NSTEP1=     0 NSTEP2=     0
R1 = -10.000 R2 =   0.000 R3 =   0.000 R4 =  10.000 RK2 = 250.000 RK3 =  250.000
 Rcurr:   -0.114  Rcurr-(R2+R3)/2:    0.114  MIN(Rcurr-R2,Rcurr-R3):    0.114
******
 C1  (22865)-C3  (22870)-C2  (22868)-O21 (22897)    NSTEP1=     0 NSTEP2=     0
R1 = 107.500 R2 = 117.500 R3 = 122.500 R4 = 132.500 RK2 = 250.000 RK3 =  250.000
 Rcurr:  123.056  Rcurr-(R2+R3)/2:    3.056  MIN(Rcurr-R2,Rcurr-R3):    0.556
******
 C111(22925)-C110(22923)-C19 (22921)-C18 (22918)    NSTEP1=     0 NSTEP2=     0
R1 = -10.000 R2 =   0.000 R3 =   0.000 R4 =  10.000 RK2 = 250.000 RK3 =  250.000
 Rcurr:    0.284  Rcurr-(R2+R3)/2:    0.284  MIN(Rcurr-R2,Rcurr-R3):    0.284
******
 C1  (22999)-C3  (23004)-C2  (23002)-O21 (23031)    NSTEP1=     0 NSTEP2=     0
R1 = 107.500 R2 = 117.500 R3 = 122.500 R4 = 132.500 RK2 = 250.000 RK3 =  250.000
 Rcurr:  118.789  Rcurr-(R2+R3)/2:    1.211  MIN(Rcurr-R2,Rcurr-R3):    0.000
******
 C111(23059)-C110(23057)-C19 (23055)-C18 (23052)    NSTEP1=     0 NSTEP2=     0
R1 = -10.000 R2 =   0.000 R3 =   0.000 R4 =  10.000 RK2 = 250.000 RK3 =  250.000
 Rcurr:   -0.085  Rcurr-(R2+R3)/2:    0.085  MIN(Rcurr-R2,Rcurr-R3):    0.085
******
 C1  (23133)-C3  (23138)-C2  (23136)-O21 (23165)    NSTEP1=     0 NSTEP2=     0
R1 = 107.500 R2 = 117.500 R3 = 122.500 R4 = 132.500 RK2 = 250.000 RK3 =  250.000
 Rcurr:  117.360  Rcurr-(R2+R3)/2:    2.640  MIN(Rcurr-R2,Rcurr-R3):    0.140
******
 C111(23193)-C110(23191)-C19 (23189)-C18 (23186)    NSTEP1=     0 NSTEP2=     0
R1 = -10.000 R2 =   0.000 R3 =   0.000 R4 =  10.000 RK2 = 250.000 RK3 =  250.000
 Rcurr:   -0.060  Rcurr-(R2+R3)/2:    0.060  MIN(Rcurr-R2,Rcurr-R3):    0.060
******
 C1  (23267)-C3  (23272)-C2  (23270)-O21 (23299)    NSTEP1=     0 NSTEP2=     0
R1 = 107.500 R2 = 117.500 R3 = 122.500 R4 = 132.500 RK2 = 250.000 RK3 =  250.000
 Rcurr:  120.072  Rcurr-(R2+R3)/2:    0.072  MIN(Rcurr-R2,Rcurr-R3):    0.000
******
 C111(23327)-C110(23325)-C19 (23323)-C18 (23320)    NSTEP1=     0 NSTEP2=     0
R1 = -10.000 R2 =   0.000 R3 =   0.000 R4 =  10.000 RK2 = 250.000 RK3 =  250.000
 Rcurr:   -0.075  Rcurr-(R2+R3)/2:    0.075  MIN(Rcurr-R2,Rcurr-R3):    0.075
******
 C1  (23401)-C3  (23406)-C2  (23404)-O21 (23433)    NSTEP1=     0 NSTEP2=     0
R1 = 107.500 R2 = 117.500 R3 = 122.500 R4 = 132.500 RK2 = 250.000 RK3 =  250.000
 Rcurr:  122.360  Rcurr-(R2+R3)/2:    2.360  MIN(Rcurr-R2,Rcurr-R3):    0.000
******
 C111(23461)-C110(23459)-C19 (23457)-C18 (23454)    NSTEP1=     0 NSTEP2=     0
R1 = -10.000 R2 =   0.000 R3 =   0.000 R4 =  10.000 RK2 = 250.000 RK3 =  250.000
 Rcurr:   -0.060  Rcurr-(R2+R3)/2:    0.060  MIN(Rcurr-R2,Rcurr-R3):    0.060
******
 C1  (23535)-C3  (23540)-C2  (23538)-O21 (23567)    NSTEP1=     0 NSTEP2=     0
R1 = 107.500 R2 = 117.500 R3 = 122.500 R4 = 132.500 RK2 = 250.000 RK3 =  250.000
 Rcurr:  117.979  Rcurr-(R2+R3)/2:    2.021  MIN(Rcurr-R2,Rcurr-R3):    0.000
******
 C111(23595)-C110(23593)-C19 (23591)-C18 (23588)    NSTEP1=     0 NSTEP2=     0
R1 = -10.000 R2 =   0.000 R3 =   0.000 R4 =  10.000 RK2 = 250.000 RK3 =  250.000
 Rcurr:    0.078  Rcurr-(R2+R3)/2:    0.078  MIN(Rcurr-R2,Rcurr-R3):    0.078
******
 C1  (23669)-C3  (23674)-C2  (23672)-O21 (23701)    NSTEP1=     0 NSTEP2=     0
R1 = 107.500 R2 = 117.500 R3 = 122.500 R4 = 132.500 RK2 = 250.000 RK3 =  250.000
 Rcurr:  119.391  Rcurr-(R2+R3)/2:    0.609  MIN(Rcurr-R2,Rcurr-R3):    0.000
******
 C111(23729)-C110(23727)-C19 (23725)-C18 (23722)    NSTEP1=     0 NSTEP2=     0
R1 = -10.000 R2 =   0.000 R3 =   0.000 R4 =  10.000 RK2 = 250.000 RK3 =  250.000
 Rcurr:    0.106  Rcurr-(R2+R3)/2:    0.106  MIN(Rcurr-R2,Rcurr-R3):    0.106
******
 C1  (23803)-C3  (23808)-C2  (23806)-O21 (23835)    NSTEP1=     0 NSTEP2=     0
R1 = 107.500 R2 = 117.500 R3 = 122.500 R4 = 132.500 RK2 = 250.000 RK3 =  250.000
 Rcurr:  118.683  Rcurr-(R2+R3)/2:    1.317  MIN(Rcurr-R2,Rcurr-R3):    0.000
******
 C111(23863)-C110(23861)-C19 (23859)-C18 (23856)    NSTEP1=     0 NSTEP2=     0
R1 = -10.000 R2 =   0.000 R3 =   0.000 R4 =  10.000 RK2 = 250.000 RK3 =  250.000
 Rcurr:   -0.276  Rcurr-(R2+R3)/2:    0.276  MIN(Rcurr-R2,Rcurr-R3):    0.276
******
 C1  (23937)-C3  (23942)-C2  (23940)-O21 (23969)    NSTEP1=     0 NSTEP2=     0
R1 = 107.500 R2 = 117.500 R3 = 122.500 R4 = 132.500 RK2 = 250.000 RK3 =  250.000
 Rcurr:  121.266  Rcurr-(R2+R3)/2:    1.266  MIN(Rcurr-R2,Rcurr-R3):    0.000
******
 C111(23997)-C110(23995)-C19 (23993)-C18 (23990)    NSTEP1=     0 NSTEP2=     0
R1 = -10.000 R2 =   0.000 R3 =   0.000 R4 =  10.000 RK2 = 250.000 RK3 =  250.000
 Rcurr:   -0.009  Rcurr-(R2+R3)/2:    0.009  MIN(Rcurr-R2,Rcurr-R3):    0.009
******
 C1  (24071)-C3  (24076)-C2  (24074)-O21 (24103)    NSTEP1=     0 NSTEP2=     0
R1 = 107.500 R2 = 117.500 R3 = 122.500 R4 = 132.500 RK2 = 250.000 RK3 =  250.000
 Rcurr:  120.889  Rcurr-(R2+R3)/2:    0.889  MIN(Rcurr-R2,Rcurr-R3):    0.000
******
 C111(24131)-C110(24129)-C19 (24127)-C18 (24124)    NSTEP1=     0 NSTEP2=     0
R1 = -10.000 R2 =   0.000 R3 =   0.000 R4 =  10.000 RK2 = 250.000 RK3 =  250.000
 Rcurr:    0.241  Rcurr-(R2+R3)/2:    0.241  MIN(Rcurr-R2,Rcurr-R3):    0.241
******
 C1  (24205)-C3  (24210)-C2  (24208)-O21 (24237)    NSTEP1=     0 NSTEP2=     0
R1 = 107.500 R2 = 117.500 R3 = 122.500 R4 = 132.500 RK2 = 250.000 RK3 =  250.000
 Rcurr:  117.436  Rcurr-(R2+R3)/2:    2.564  MIN(Rcurr-R2,Rcurr-R3):    0.064
******
 C111(24265)-C110(24263)-C19 (24261)-C18 (24258)    NSTEP1=     0 NSTEP2=     0
R1 = -10.000 R2 =   0.000 R3 =   0.000 R4 =  10.000 RK2 = 250.000 RK3 =  250.000
 Rcurr:    0.239  Rcurr-(R2+R3)/2:    0.239  MIN(Rcurr-R2,Rcurr-R3):    0.239
******
 C1  (24339)-C3  (24344)-C2  (24342)-O21 (24371)    NSTEP1=     0 NSTEP2=     0
R1 = 107.500 R2 = 117.500 R3 = 122.500 R4 = 132.500 RK2 = 250.000 RK3 =  250.000
 Rcurr:  118.512  Rcurr-(R2+R3)/2:    1.488  MIN(Rcurr-R2,Rcurr-R3):    0.000
******
 C111(24399)-C110(24397)-C19 (24395)-C18 (24392)    NSTEP1=     0 NSTEP2=     0
R1 = -10.000 R2 =   0.000 R3 =   0.000 R4 =  10.000 RK2 = 250.000 RK3 =  250.000
 Rcurr:    0.225  Rcurr-(R2+R3)/2:    0.225  MIN(Rcurr-R2,Rcurr-R3):    0.225
******
 C1  (24473)-C3  (24478)-C2  (24476)-O21 (24505)    NSTEP1=     0 NSTEP2=     0
R1 = 107.500 R2 = 117.500 R3 = 122.500 R4 = 132.500 RK2 = 250.000 RK3 =  250.000
 Rcurr:  122.739  Rcurr-(R2+R3)/2:    2.739  MIN(Rcurr-R2,Rcurr-R3):    0.239
******
 C111(24533)-C110(24531)-C19 (24529)-C18 (24526)    NSTEP1=     0 NSTEP2=     0
R1 = -10.000 R2 =   0.000 R3 =   0.000 R4 =  10.000 RK2 = 250.000 RK3 =  250.000
 Rcurr:    0.212  Rcurr-(R2+R3)/2:    0.212  MIN(Rcurr-R2,Rcurr-R3):    0.212
******
 C1  (24607)-C3  (24612)-C2  (24610)-O21 (24639)    NSTEP1=     0 NSTEP2=     0
R1 = 107.500 R2 = 117.500 R3 = 122.500 R4 = 132.500 RK2 = 250.000 RK3 =  250.000
 Rcurr:  119.301  Rcurr-(R2+R3)/2:    0.699  MIN(Rcurr-R2,Rcurr-R3):    0.000
******
 C111(24667)-C110(24665)-C19 (24663)-C18 (24660)    NSTEP1=     0 NSTEP2=     0
R1 = -10.000 R2 =   0.000 R3 =   0.000 R4 =  10.000 RK2 = 250.000 RK3 =  250.000
 Rcurr:   -0.051  Rcurr-(R2+R3)/2:    0.051  MIN(Rcurr-R2,Rcurr-R3):    0.051
******
 C1  (24741)-C3  (24746)-C2  (24744)-O21 (24773)    NSTEP1=     0 NSTEP2=     0
R1 = 107.500 R2 = 117.500 R3 = 122.500 R4 = 132.500 RK2 = 250.000 RK3 =  250.000
 Rcurr:  123.181  Rcurr-(R2+R3)/2:    3.181  MIN(Rcurr-R2,Rcurr-R3):    0.681
******
 C111(24801)-C110(24799)-C19 (24797)-C18 (24794)    NSTEP1=     0 NSTEP2=     0
R1 = -10.000 R2 =   0.000 R3 =   0.000 R4 =  10.000 RK2 = 250.000 RK3 =  250.000
 Rcurr:    0.053  Rcurr-(R2+R3)/2:    0.053  MIN(Rcurr-R2,Rcurr-R3):    0.053
******
 C1  (24875)-C3  (24880)-C2  (24878)-O21 (24907)    NSTEP1=     0 NSTEP2=     0
R1 = 107.500 R2 = 117.500 R3 = 122.500 R4 = 132.500 RK2 = 250.000 RK3 =  250.000
 Rcurr:  118.921  Rcurr-(R2+R3)/2:    1.079  MIN(Rcurr-R2,Rcurr-R3):    0.000
******
 C111(24935)-C110(24933)-C19 (24931)-C18 (24928)    NSTEP1=     0 NSTEP2=     0
R1 = -10.000 R2 =   0.000 R3 =   0.000 R4 =  10.000 RK2 = 250.000 RK3 =  250.000
 Rcurr:   -0.324  Rcurr-(R2+R3)/2:    0.324  MIN(Rcurr-R2,Rcurr-R3):    0.324
******
 C1  (25009)-C3  (25014)-C2  (25012)-O21 (25041)    NSTEP1=     0 NSTEP2=     0
R1 = 107.500 R2 = 117.500 R3 = 122.500 R4 = 132.500 RK2 = 250.000 RK3 =  250.000
 Rcurr:  121.251  Rcurr-(R2+R3)/2:    1.251  MIN(Rcurr-R2,Rcurr-R3):    0.000
******
 C111(25069)-C110(25067)-C19 (25065)-C18 (25062)    NSTEP1=     0 NSTEP2=     0
R1 = -10.000 R2 =   0.000 R3 =   0.000 R4 =  10.000 RK2 = 250.000 RK3 =  250.000
 Rcurr:   -0.364  Rcurr-(R2+R3)/2:    0.364  MIN(Rcurr-R2,Rcurr-R3):    0.364
******
 C1  (25143)-C3  (25148)-C2  (25146)-O21 (25175)    NSTEP1=     0 NSTEP2=     0
R1 = 107.500 R2 = 117.500 R3 = 122.500 R4 = 132.500 RK2 = 250.000 RK3 =  250.000
 Rcurr:  122.163  Rcurr-(R2+R3)/2:    2.163  MIN(Rcurr-R2,Rcurr-R3):    0.000
******
 C111(25203)-C110(25201)-C19 (25199)-C18 (25196)    NSTEP1=     0 NSTEP2=     0
R1 = -10.000 R2 =   0.000 R3 =   0.000 R4 =  10.000 RK2 = 250.000 RK3 =  250.000
 Rcurr:   -0.226  Rcurr-(R2+R3)/2:    0.226  MIN(Rcurr-R2,Rcurr-R3):    0.226
******
 C1  (25277)-C3  (25282)-C2  (25280)-O21 (25309)    NSTEP1=     0 NSTEP2=     0
R1 = 107.500 R2 = 117.500 R3 = 122.500 R4 = 132.500 RK2 = 250.000 RK3 =  250.000
 Rcurr:  118.987  Rcurr-(R2+R3)/2:    1.013  MIN(Rcurr-R2,Rcurr-R3):    0.000
******
 C111(25337)-C110(25335)-C19 (25333)-C18 (25330)    NSTEP1=     0 NSTEP2=     0
R1 = -10.000 R2 =   0.000 R3 =   0.000 R4 =  10.000 RK2 = 250.000 RK3 =  250.000
 Rcurr:   -0.321  Rcurr-(R2+R3)/2:    0.321  MIN(Rcurr-R2,Rcurr-R3):    0.321
******
 C1  (25411)-C3  (25416)-C2  (25414)-O21 (25443)    NSTEP1=     0 NSTEP2=     0
R1 = 107.500 R2 = 117.500 R3 = 122.500 R4 = 132.500 RK2 = 250.000 RK3 =  250.000
 Rcurr:  119.306  Rcurr-(R2+R3)/2:    0.694  MIN(Rcurr-R2,Rcurr-R3):    0.000
******
 C111(25471)-C110(25469)-C19 (25467)-C18 (25464)    NSTEP1=     0 NSTEP2=     0
R1 = -10.000 R2 =   0.000 R3 =   0.000 R4 =  10.000 RK2 = 250.000 RK3 =  250.000
 Rcurr:    0.467  Rcurr-(R2+R3)/2:    0.467  MIN(Rcurr-R2,Rcurr-R3):    0.467
******
 C1  (25545)-C3  (25550)-C2  (25548)-O21 (25577)    NSTEP1=     0 NSTEP2=     0
R1 = 107.500 R2 = 117.500 R3 = 122.500 R4 = 132.500 RK2 = 250.000 RK3 =  250.000
 Rcurr:  119.626  Rcurr-(R2+R3)/2:    0.374  MIN(Rcurr-R2,Rcurr-R3):    0.000
******
 C111(25605)-C110(25603)-C19 (25601)-C18 (25598)    NSTEP1=     0 NSTEP2=     0
R1 = -10.000 R2 =   0.000 R3 =   0.000 R4 =  10.000 RK2 = 250.000 RK3 =  250.000
 Rcurr:   -0.176  Rcurr-(R2+R3)/2:    0.176  MIN(Rcurr-R2,Rcurr-R3):    0.176
******
 C1  (25679)-C3  (25684)-C2  (25682)-O21 (25711)    NSTEP1=     0 NSTEP2=     0
R1 = 107.500 R2 = 117.500 R3 = 122.500 R4 = 132.500 RK2 = 250.000 RK3 =  250.000
 Rcurr:  120.741  Rcurr-(R2+R3)/2:    0.741  MIN(Rcurr-R2,Rcurr-R3):    0.000
******
 C111(25739)-C110(25737)-C19 (25735)-C18 (25732)    NSTEP1=     0 NSTEP2=     0
R1 = -10.000 R2 =   0.000 R3 =   0.000 R4 =  10.000 RK2 = 250.000 RK3 =  250.000
 Rcurr:    0.454  Rcurr-(R2+R3)/2:    0.454  MIN(Rcurr-R2,Rcurr-R3):    0.454
******
 C1  (25813)-C3  (25818)-C2  (25816)-O21 (25845)    NSTEP1=     0 NSTEP2=     0
R1 = 107.500 R2 = 117.500 R3 = 122.500 R4 = 132.500 RK2 = 250.000 RK3 =  250.000
 Rcurr:  120.647  Rcurr-(R2+R3)/2:    0.647  MIN(Rcurr-R2,Rcurr-R3):    0.000
******
 C111(25873)-C110(25871)-C19 (25869)-C18 (25866)    NSTEP1=     0 NSTEP2=     0
R1 = -10.000 R2 =   0.000 R3 =   0.000 R4 =  10.000 RK2 = 250.000 RK3 =  250.000
 Rcurr:   -0.157  Rcurr-(R2+R3)/2:    0.157  MIN(Rcurr-R2,Rcurr-R3):    0.157
******
 C1  (25947)-C3  (25952)-C2  (25950)-O21 (25979)    NSTEP1=     0 NSTEP2=     0
R1 = 107.500 R2 = 117.500 R3 = 122.500 R4 = 132.500 RK2 = 250.000 RK3 =  250.000
 Rcurr:  122.944  Rcurr-(R2+R3)/2:    2.944  MIN(Rcurr-R2,Rcurr-R3):    0.444
******
 C111(26007)-C110(26005)-C19 (26003)-C18 (26000)    NSTEP1=     0 NSTEP2=     0
R1 = -10.000 R2 =   0.000 R3 =   0.000 R4 =  10.000 RK2 = 250.000 RK3 =  250.000
 Rcurr:    0.007  Rcurr-(R2+R3)/2:    0.007  MIN(Rcurr-R2,Rcurr-R3):    0.007
******
 C1  (26081)-C3  (26086)-C2  (26084)-O21 (26113)    NSTEP1=     0 NSTEP2=     0
R1 = 107.500 R2 = 117.500 R3 = 122.500 R4 = 132.500 RK2 = 250.000 RK3 =  250.000
 Rcurr:  121.279  Rcurr-(R2+R3)/2:    1.279  MIN(Rcurr-R2,Rcurr-R3):    0.000
******
 C111(26141)-C110(26139)-C19 (26137)-C18 (26134)    NSTEP1=     0 NSTEP2=     0
R1 = -10.000 R2 =   0.000 R3 =   0.000 R4 =  10.000 RK2 = 250.000 RK3 =  250.000
 Rcurr:    0.119  Rcurr-(R2+R3)/2:    0.119  MIN(Rcurr-R2,Rcurr-R3):    0.119
******
 C1  (26215)-C3  (26220)-C2  (26218)-O21 (26247)    NSTEP1=     0 NSTEP2=     0
R1 = 107.500 R2 = 117.500 R3 = 122.500 R4 = 132.500 RK2 = 250.000 RK3 =  250.000
 Rcurr:  122.233  Rcurr-(R2+R3)/2:    2.233  MIN(Rcurr-R2,Rcurr-R3):    0.000
******
 C111(26275)-C110(26273)-C19 (26271)-C18 (26268)    NSTEP1=     0 NSTEP2=     0
R1 = -10.000 R2 =   0.000 R3 =   0.000 R4 =  10.000 RK2 = 250.000 RK3 =  250.000
 Rcurr:    0.289  Rcurr-(R2+R3)/2:    0.289  MIN(Rcurr-R2,Rcurr-R3):    0.289
******
 C1  (26349)-C3  (26354)-C2  (26352)-O21 (26381)    NSTEP1=     0 NSTEP2=     0
R1 = 107.500 R2 = 117.500 R3 = 122.500 R4 = 132.500 RK2 = 250.000 RK3 =  250.000
 Rcurr:  119.440  Rcurr-(R2+R3)/2:    0.560  MIN(Rcurr-R2,Rcurr-R3):    0.000
******
 C111(26409)-C110(26407)-C19 (26405)-C18 (26402)    NSTEP1=     0 NSTEP2=     0
R1 = -10.000 R2 =   0.000 R3 =   0.000 R4 =  10.000 RK2 = 250.000 RK3 =  250.000
 Rcurr:    0.238  Rcurr-(R2+R3)/2:    0.238  MIN(Rcurr-R2,Rcurr-R3):    0.238
******
 C1  (26483)-C3  (26488)-C2  (26486)-O21 (26515)    NSTEP1=     0 NSTEP2=     0
R1 = 107.500 R2 = 117.500 R3 = 122.500 R4 = 132.500 RK2 = 250.000 RK3 =  250.000
 Rcurr:  120.031  Rcurr-(R2+R3)/2:    0.031  MIN(Rcurr-R2,Rcurr-R3):    0.000
******
 C111(26543)-C110(26541)-C19 (26539)-C18 (26536)    NSTEP1=     0 NSTEP2=     0
R1 = -10.000 R2 =   0.000 R3 =   0.000 R4 =  10.000 RK2 = 250.000 RK3 =  250.000
 Rcurr:    0.121  Rcurr-(R2+R3)/2:    0.121  MIN(Rcurr-R2,Rcurr-R3):    0.121
******
 C1  (26617)-C3  (26622)-C2  (26620)-O21 (26649)    NSTEP1=     0 NSTEP2=     0
R1 = 107.500 R2 = 117.500 R3 = 122.500 R4 = 132.500 RK2 = 250.000 RK3 =  250.000
 Rcurr:  119.043  Rcurr-(R2+R3)/2:    0.957  MIN(Rcurr-R2,Rcurr-R3):    0.000
******
 C111(26677)-C110(26675)-C19 (26673)-C18 (26670)    NSTEP1=     0 NSTEP2=     0
R1 = -10.000 R2 =   0.000 R3 =   0.000 R4 =  10.000 RK2 = 250.000 RK3 =  250.000
 Rcurr:    0.130  Rcurr-(R2+R3)/2:    0.130  MIN(Rcurr-R2,Rcurr-R3):    0.130
******
 C1  (26751)-C3  (26756)-C2  (26754)-O21 (26783)    NSTEP1=     0 NSTEP2=     0
R1 = 107.500 R2 = 117.500 R3 = 122.500 R4 = 132.500 RK2 = 250.000 RK3 =  250.000
 Rcurr:  121.009  Rcurr-(R2+R3)/2:    1.009  MIN(Rcurr-R2,Rcurr-R3):    0.000
******
 C111(26811)-C110(26809)-C19 (26807)-C18 (26804)    NSTEP1=     0 NSTEP2=     0
R1 = -10.000 R2 =   0.000 R3 =   0.000 R4 =  10.000 RK2 = 250.000 RK3 =  250.000
 Rcurr:    0.270  Rcurr-(R2+R3)/2:    0.270  MIN(Rcurr-R2,Rcurr-R3):    0.270
******
 C1  (26885)-C3  (26890)-C2  (26888)-O21 (26917)    NSTEP1=     0 NSTEP2=     0
R1 = 107.500 R2 = 117.500 R3 = 122.500 R4 = 132.500 RK2 = 250.000 RK3 =  250.000
 Rcurr:  121.817  Rcurr-(R2+R3)/2:    1.817  MIN(Rcurr-R2,Rcurr-R3):    0.000
******
 C111(26945)-C110(26943)-C19 (26941)-C18 (26938)    NSTEP1=     0 NSTEP2=     0
R1 = -10.000 R2 =   0.000 R3 =   0.000 R4 =  10.000 RK2 = 250.000 RK3 =  250.000
 Rcurr:   -0.049  Rcurr-(R2+R3)/2:    0.049  MIN(Rcurr-R2,Rcurr-R3):    0.049
******
 C1  (27019)-C3  (27024)-C2  (27022)-O21 (27051)    NSTEP1=     0 NSTEP2=     0
R1 = 107.500 R2 = 117.500 R3 = 122.500 R4 = 132.500 RK2 = 250.000 RK3 =  250.000
 Rcurr:  117.796  Rcurr-(R2+R3)/2:    2.204  MIN(Rcurr-R2,Rcurr-R3):    0.000
******
 C111(27079)-C110(27077)-C19 (27075)-C18 (27072)    NSTEP1=     0 NSTEP2=     0
R1 = -10.000 R2 =   0.000 R3 =   0.000 R4 =  10.000 RK2 = 250.000 RK3 =  250.000
 Rcurr:   -0.039  Rcurr-(R2+R3)/2:    0.039  MIN(Rcurr-R2,Rcurr-R3):    0.039
******
 C1  (27153)-C3  (27158)-C2  (27156)-O21 (27185)    NSTEP1=     0 NSTEP2=     0
R1 = 107.500 R2 = 117.500 R3 = 122.500 R4 = 132.500 RK2 = 250.000 RK3 =  250.000
 Rcurr:  119.428  Rcurr-(R2+R3)/2:    0.572  MIN(Rcurr-R2,Rcurr-R3):    0.000
******
 C111(27213)-C110(27211)-C19 (27209)-C18 (27206)    NSTEP1=     0 NSTEP2=     0
R1 = -10.000 R2 =   0.000 R3 =   0.000 R4 =  10.000 RK2 = 250.000 RK3 =  250.000
 Rcurr:    0.076  Rcurr-(R2+R3)/2:    0.076  MIN(Rcurr-R2,Rcurr-R3):    0.076
******
 C1  (27287)-C3  (27292)-C2  (27290)-O21 (27319)    NSTEP1=     0 NSTEP2=     0
R1 = 107.500 R2 = 117.500 R3 = 122.500 R4 = 132.500 RK2 = 250.000 RK3 =  250.000
 Rcurr:  121.807  Rcurr-(R2+R3)/2:    1.807  MIN(Rcurr-R2,Rcurr-R3):    0.000
******
 C111(27347)-C110(27345)-C19 (27343)-C18 (27340)    NSTEP1=     0 NSTEP2=     0
R1 = -10.000 R2 =   0.000 R3 =   0.000 R4 =  10.000 RK2 = 250.000 RK3 =  250.000
 Rcurr:   -0.063  Rcurr-(R2+R3)/2:    0.063  MIN(Rcurr-R2,Rcurr-R3):    0.063
******
 C1  (27421)-C3  (27426)-C2  (27424)-O21 (27453)    NSTEP1=     0 NSTEP2=     0
R1 = 107.500 R2 = 117.500 R3 = 122.500 R4 = 132.500 RK2 = 250.000 RK3 =  250.000
 Rcurr:  118.168  Rcurr-(R2+R3)/2:    1.832  MIN(Rcurr-R2,Rcurr-R3):    0.000
******
 C111(27481)-C110(27479)-C19 (27477)-C18 (27474)    NSTEP1=     0 NSTEP2=     0
R1 = -10.000 R2 =   0.000 R3 =   0.000 R4 =  10.000 RK2 = 250.000 RK3 =  250.000
 Rcurr:    0.040  Rcurr-(R2+R3)/2:    0.040  MIN(Rcurr-R2,Rcurr-R3):    0.040
******
 C1  (27555)-C3  (27560)-C2  (27558)-O21 (27587)    NSTEP1=     0 NSTEP2=     0
R1 = 107.500 R2 = 117.500 R3 = 122.500 R4 = 132.500 RK2 = 250.000 RK3 =  250.000
 Rcurr:  122.502  Rcurr-(R2+R3)/2:    2.502  MIN(Rcurr-R2,Rcurr-R3):    0.002
******
 C111(27615)-C110(27613)-C19 (27611)-C18 (27608)    NSTEP1=     0 NSTEP2=     0
R1 = -10.000 R2 =   0.000 R3 =   0.000 R4 =  10.000 RK2 = 250.000 RK3 =  250.000
 Rcurr:   -0.101  Rcurr-(R2+R3)/2:    0.101  MIN(Rcurr-R2,Rcurr-R3):    0.101
******
 C1  (27689)-C3  (27694)-C2  (27692)-O21 (27721)    NSTEP1=     0 NSTEP2=     0
R1 = 107.500 R2 = 117.500 R3 = 122.500 R4 = 132.500 RK2 = 250.000 RK3 =  250.000
 Rcurr:  120.212  Rcurr-(R2+R3)/2:    0.212  MIN(Rcurr-R2,Rcurr-R3):    0.000
******
 C111(27749)-C110(27747)-C19 (27745)-C18 (27742)    NSTEP1=     0 NSTEP2=     0
R1 = -10.000 R2 =   0.000 R3 =   0.000 R4 =  10.000 RK2 = 250.000 RK3 =  250.000
 Rcurr:   -0.238  Rcurr-(R2+R3)/2:    0.238  MIN(Rcurr-R2,Rcurr-R3):    0.238
******
 C1  (27823)-C3  (27828)-C2  (27826)-O21 (27855)    NSTEP1=     0 NSTEP2=     0
R1 = 107.500 R2 = 117.500 R3 = 122.500 R4 = 132.500 RK2 = 250.000 RK3 =  250.000
 Rcurr:  121.759  Rcurr-(R2+R3)/2:    1.759  MIN(Rcurr-R2,Rcurr-R3):    0.000
******
 C111(27883)-C110(27881)-C19 (27879)-C18 (27876)    NSTEP1=     0 NSTEP2=     0
R1 = -10.000 R2 =   0.000 R3 =   0.000 R4 =  10.000 RK2 = 250.000 RK3 =  250.000
 Rcurr:   -0.075  Rcurr-(R2+R3)/2:    0.075  MIN(Rcurr-R2,Rcurr-R3):    0.075
******
 C1  (27957)-C3  (27962)-C2  (27960)-O21 (27989)    NSTEP1=     0 NSTEP2=     0
R1 = 107.500 R2 = 117.500 R3 = 122.500 R4 = 132.500 RK2 = 250.000 RK3 =  250.000
 Rcurr:  117.493  Rcurr-(R2+R3)/2:    2.507  MIN(Rcurr-R2,Rcurr-R3):    0.007
******
 C111(28017)-C110(28015)-C19 (28013)-C18 (28010)    NSTEP1=     0 NSTEP2=     0
R1 = -10.000 R2 =   0.000 R3 =   0.000 R4 =  10.000 RK2 = 250.000 RK3 =  250.000
 Rcurr:   -0.108  Rcurr-(R2+R3)/2:    0.108  MIN(Rcurr-R2,Rcurr-R3):    0.108
******
 C1  (28091)-C3  (28096)-C2  (28094)-O21 (28123)    NSTEP1=     0 NSTEP2=     0
R1 = 107.500 R2 = 117.500 R3 = 122.500 R4 = 132.500 RK2 = 250.000 RK3 =  250.000
 Rcurr:  121.180  Rcurr-(R2+R3)/2:    1.180  MIN(Rcurr-R2,Rcurr-R3):    0.000
******
 C111(28151)-C110(28149)-C19 (28147)-C18 (28144)    NSTEP1=     0 NSTEP2=     0
R1 = -10.000 R2 =   0.000 R3 =   0.000 R4 =  10.000 RK2 = 250.000 RK3 =  250.000
 Rcurr:   -0.049  Rcurr-(R2+R3)/2:    0.049  MIN(Rcurr-R2,Rcurr-R3):    0.049
******
 C1  (28225)-C3  (28230)-C2  (28228)-O21 (28257)    NSTEP1=     0 NSTEP2=     0
R1 = 107.500 R2 = 117.500 R3 = 122.500 R4 = 132.500 RK2 = 250.000 RK3 =  250.000
 Rcurr:  121.104  Rcurr-(R2+R3)/2:    1.104  MIN(Rcurr-R2,Rcurr-R3):    0.000
******
 C111(28285)-C110(28283)-C19 (28281)-C18 (28278)    NSTEP1=     0 NSTEP2=     0
R1 = -10.000 R2 =   0.000 R3 =   0.000 R4 =  10.000 RK2 = 250.000 RK3 =  250.000
 Rcurr:   -0.267  Rcurr-(R2+R3)/2:    0.267  MIN(Rcurr-R2,Rcurr-R3):    0.267
******
 C1  (28359)-C3  (28364)-C2  (28362)-O21 (28391)    NSTEP1=     0 NSTEP2=     0
R1 = 107.500 R2 = 117.500 R3 = 122.500 R4 = 132.500 RK2 = 250.000 RK3 =  250.000
 Rcurr:  121.226  Rcurr-(R2+R3)/2:    1.226  MIN(Rcurr-R2,Rcurr-R3):    0.000
******
 C111(28419)-C110(28417)-C19 (28415)-C18 (28412)    NSTEP1=     0 NSTEP2=     0
R1 = -10.000 R2 =   0.000 R3 =   0.000 R4 =  10.000 RK2 = 250.000 RK3 =  250.000
 Rcurr:    0.317  Rcurr-(R2+R3)/2:    0.317  MIN(Rcurr-R2,Rcurr-R3):    0.317
******
 C1  (28493)-C3  (28498)-C2  (28496)-O21 (28525)    NSTEP1=     0 NSTEP2=     0
R1 = 107.500 R2 = 117.500 R3 = 122.500 R4 = 132.500 RK2 = 250.000 RK3 =  250.000
 Rcurr:  122.992  Rcurr-(R2+R3)/2:    2.992  MIN(Rcurr-R2,Rcurr-R3):    0.492
******
 C111(28553)-C110(28551)-C19 (28549)-C18 (28546)    NSTEP1=     0 NSTEP2=     0
R1 = -10.000 R2 =   0.000 R3 =   0.000 R4 =  10.000 RK2 = 250.000 RK3 =  250.000
 Rcurr:    0.079  Rcurr-(R2+R3)/2:    0.079  MIN(Rcurr-R2,Rcurr-R3):    0.079
******
 C1  (28627)-C3  (28632)-C2  (28630)-O21 (28659)    NSTEP1=     0 NSTEP2=     0
R1 = 107.500 R2 = 117.500 R3 = 122.500 R4 = 132.500 RK2 = 250.000 RK3 =  250.000
 Rcurr:  119.779  Rcurr-(R2+R3)/2:    0.221  MIN(Rcurr-R2,Rcurr-R3):    0.000
******
 C111(28687)-C110(28685)-C19 (28683)-C18 (28680)    NSTEP1=     0 NSTEP2=     0
R1 = -10.000 R2 =   0.000 R3 =   0.000 R4 =  10.000 RK2 = 250.000 RK3 =  250.000
 Rcurr:    0.248  Rcurr-(R2+R3)/2:    0.248  MIN(Rcurr-R2,Rcurr-R3):    0.248
******
 C1  (28761)-C3  (28766)-C2  (28764)-O21 (28793)    NSTEP1=     0 NSTEP2=     0
R1 = 107.500 R2 = 117.500 R3 = 122.500 R4 = 132.500 RK2 = 250.000 RK3 =  250.000
 Rcurr:  123.045  Rcurr-(R2+R3)/2:    3.045  MIN(Rcurr-R2,Rcurr-R3):    0.545
******
 C111(28821)-C110(28819)-C19 (28817)-C18 (28814)    NSTEP1=     0 NSTEP2=     0
R1 = -10.000 R2 =   0.000 R3 =   0.000 R4 =  10.000 RK2 = 250.000 RK3 =  250.000
 Rcurr:    0.048  Rcurr-(R2+R3)/2:    0.048  MIN(Rcurr-R2,Rcurr-R3):    0.048
******
 C1  (28895)-C3  (28900)-C2  (28898)-O21 (28927)    NSTEP1=     0 NSTEP2=     0
R1 = 107.500 R2 = 117.500 R3 = 122.500 R4 = 132.500 RK2 = 250.000 RK3 =  250.000
 Rcurr:  120.919  Rcurr-(R2+R3)/2:    0.919  MIN(Rcurr-R2,Rcurr-R3):    0.000
******
 C111(28955)-C110(28953)-C19 (28951)-C18 (28948)    NSTEP1=     0 NSTEP2=     0
R1 = -10.000 R2 =   0.000 R3 =   0.000 R4 =  10.000 RK2 = 250.000 RK3 =  250.000
 Rcurr:   -0.007  Rcurr-(R2+R3)/2:    0.007  MIN(Rcurr-R2,Rcurr-R3):    0.007
******
 C1  (29029)-C3  (29034)-C2  (29032)-O21 (29061)    NSTEP1=     0 NSTEP2=     0
R1 = 107.500 R2 = 117.500 R3 = 122.500 R4 = 132.500 RK2 = 250.000 RK3 =  250.000
 Rcurr:  119.607  Rcurr-(R2+R3)/2:    0.393  MIN(Rcurr-R2,Rcurr-R3):    0.000
******
 C111(29089)-C110(29087)-C19 (29085)-C18 (29082)    NSTEP1=     0 NSTEP2=     0
R1 = -10.000 R2 =   0.000 R3 =   0.000 R4 =  10.000 RK2 = 250.000 RK3 =  250.000
 Rcurr:   -0.077  Rcurr-(R2+R3)/2:    0.077  MIN(Rcurr-R2,Rcurr-R3):    0.077
******
 C1  (29163)-C3  (29168)-C2  (29166)-O21 (29195)    NSTEP1=     0 NSTEP2=     0
R1 = 107.500 R2 = 117.500 R3 = 122.500 R4 = 132.500 RK2 = 250.000 RK3 =  250.000
 Rcurr:  123.127  Rcurr-(R2+R3)/2:    3.127  MIN(Rcurr-R2,Rcurr-R3):    0.627
******
 C111(29223)-C110(29221)-C19 (29219)-C18 (29216)    NSTEP1=     0 NSTEP2=     0
R1 = -10.000 R2 =   0.000 R3 =   0.000 R4 =  10.000 RK2 = 250.000 RK3 =  250.000
 Rcurr:   -0.166  Rcurr-(R2+R3)/2:    0.166  MIN(Rcurr-R2,Rcurr-R3):    0.166
******
 C1  (29297)-C3  (29302)-C2  (29300)-O21 (29329)    NSTEP1=     0 NSTEP2=     0
R1 = 107.500 R2 = 117.500 R3 = 122.500 R4 = 132.500 RK2 = 250.000 RK3 =  250.000
 Rcurr:  122.519  Rcurr-(R2+R3)/2:    2.519  MIN(Rcurr-R2,Rcurr-R3):    0.019
******
 C111(29357)-C110(29355)-C19 (29353)-C18 (29350)    NSTEP1=     0 NSTEP2=     0
R1 = -10.000 R2 =   0.000 R3 =   0.000 R4 =  10.000 RK2 = 250.000 RK3 =  250.000
 Rcurr:   -0.341  Rcurr-(R2+R3)/2:    0.341  MIN(Rcurr-R2,Rcurr-R3):    0.341
******
 C1  (29431)-C3  (29436)-C2  (29434)-O21 (29463)    NSTEP1=     0 NSTEP2=     0
R1 = 107.500 R2 = 117.500 R3 = 122.500 R4 = 132.500 RK2 = 250.000 RK3 =  250.000
 Rcurr:  120.993  Rcurr-(R2+R3)/2:    0.993  MIN(Rcurr-R2,Rcurr-R3):    0.000
******
 C111(29491)-C110(29489)-C19 (29487)-C18 (29484)    NSTEP1=     0 NSTEP2=     0
R1 = -10.000 R2 =   0.000 R3 =   0.000 R4 =  10.000 RK2 = 250.000 RK3 =  250.000
 Rcurr:    0.213  Rcurr-(R2+R3)/2:    0.213  MIN(Rcurr-R2,Rcurr-R3):    0.213
******
 C1  (29565)-C3  (29570)-C2  (29568)-O21 (29597)    NSTEP1=     0 NSTEP2=     0
R1 = 107.500 R2 = 117.500 R3 = 122.500 R4 = 132.500 RK2 = 250.000 RK3 =  250.000
 Rcurr:  122.804  Rcurr-(R2+R3)/2:    2.804  MIN(Rcurr-R2,Rcurr-R3):    0.304
******
 C111(29625)-C110(29623)-C19 (29621)-C18 (29618)    NSTEP1=     0 NSTEP2=     0
R1 = -10.000 R2 =   0.000 R3 =   0.000 R4 =  10.000 RK2 = 250.000 RK3 =  250.000
 Rcurr:   -0.108  Rcurr-(R2+R3)/2:    0.108  MIN(Rcurr-R2,Rcurr-R3):    0.108
******
 C1  (29699)-C3  (29704)-C2  (29702)-O21 (29731)    NSTEP1=     0 NSTEP2=     0
R1 = 107.500 R2 = 117.500 R3 = 122.500 R4 = 132.500 RK2 = 250.000 RK3 =  250.000
 Rcurr:  122.459  Rcurr-(R2+R3)/2:    2.459  MIN(Rcurr-R2,Rcurr-R3):    0.000
******
 C111(29759)-C110(29757)-C19 (29755)-C18 (29752)    NSTEP1=     0 NSTEP2=     0
R1 = -10.000 R2 =   0.000 R3 =   0.000 R4 =  10.000 RK2 = 250.000 RK3 =  250.000
 Rcurr:   -0.159  Rcurr-(R2+R3)/2:    0.159  MIN(Rcurr-R2,Rcurr-R3):    0.159
******
 C1  (29833)-C3  (29838)-C2  (29836)-O21 (29865)    NSTEP1=     0 NSTEP2=     0
R1 = 107.500 R2 = 117.500 R3 = 122.500 R4 = 132.500 RK2 = 250.000 RK3 =  250.000
 Rcurr:  120.927  Rcurr-(R2+R3)/2:    0.927  MIN(Rcurr-R2,Rcurr-R3):    0.000
******
 C111(29893)-C110(29891)-C19 (29889)-C18 (29886)    NSTEP1=     0 NSTEP2=     0
R1 = -10.000 R2 =   0.000 R3 =   0.000 R4 =  10.000 RK2 = 250.000 RK3 =  250.000
 Rcurr:   -0.071  Rcurr-(R2+R3)/2:    0.071  MIN(Rcurr-R2,Rcurr-R3):    0.071
******
 C1  (29967)-C3  (29972)-C2  (29970)-O21 (29999)    NSTEP1=     0 NSTEP2=     0
R1 = 107.500 R2 = 117.500 R3 = 122.500 R4 = 132.500 RK2 = 250.000 RK3 =  250.000
 Rcurr:  120.424  Rcurr-(R2+R3)/2:    0.424  MIN(Rcurr-R2,Rcurr-R3):    0.000
******
 C111(30027)-C110(30025)-C19 (30023)-C18 (30020)    NSTEP1=     0 NSTEP2=     0
R1 = -10.000 R2 =   0.000 R3 =   0.000 R4 =  10.000 RK2 = 250.000 RK3 =  250.000
 Rcurr:   -0.056  Rcurr-(R2+R3)/2:    0.056  MIN(Rcurr-R2,Rcurr-R3):    0.056
******
 C1  (30101)-C3  (30106)-C2  (30104)-O21 (30133)    NSTEP1=     0 NSTEP2=     0
R1 = 107.500 R2 = 117.500 R3 = 122.500 R4 = 132.500 RK2 = 250.000 RK3 =  250.000
 Rcurr:  120.729  Rcurr-(R2+R3)/2:    0.729  MIN(Rcurr-R2,Rcurr-R3):    0.000
******
 C111(30161)-C110(30159)-C19 (30157)-C18 (30154)    NSTEP1=     0 NSTEP2=     0
R1 = -10.000 R2 =   0.000 R3 =   0.000 R4 =  10.000 RK2 = 250.000 RK3 =  250.000
 Rcurr:   -0.081  Rcurr-(R2+R3)/2:    0.081  MIN(Rcurr-R2,Rcurr-R3):    0.081
******
 C1  (30235)-C3  (30240)-C2  (30238)-O21 (30267)    NSTEP1=     0 NSTEP2=     0
R1 = 107.500 R2 = 117.500 R3 = 122.500 R4 = 132.500 RK2 = 250.000 RK3 =  250.000
 Rcurr:  122.906  Rcurr-(R2+R3)/2:    2.906  MIN(Rcurr-R2,Rcurr-R3):    0.406
******
 C111(30295)-C110(30293)-C19 (30291)-C18 (30288)    NSTEP1=     0 NSTEP2=     0
R1 = -10.000 R2 =   0.000 R3 =   0.000 R4 =  10.000 RK2 = 250.000 RK3 =  250.000
 Rcurr:    0.141  Rcurr-(R2+R3)/2:    0.141  MIN(Rcurr-R2,Rcurr-R3):    0.141
******
 C1  (30369)-C3  (30374)-C2  (30372)-O21 (30401)    NSTEP1=     0 NSTEP2=     0
R1 = 107.500 R2 = 117.500 R3 = 122.500 R4 = 132.500 RK2 = 250.000 RK3 =  250.000
 Rcurr:  122.591  Rcurr-(R2+R3)/2:    2.591  MIN(Rcurr-R2,Rcurr-R3):    0.091
******
 C111(30429)-C110(30427)-C19 (30425)-C18 (30422)    NSTEP1=     0 NSTEP2=     0
R1 = -10.000 R2 =   0.000 R3 =   0.000 R4 =  10.000 RK2 = 250.000 RK3 =  250.000
 Rcurr:   -0.178  Rcurr-(R2+R3)/2:    0.178  MIN(Rcurr-R2,Rcurr-R3):    0.178
******
 C1  (30503)-C3  (30508)-C2  (30506)-O21 (30535)    NSTEP1=     0 NSTEP2=     0
R1 = 107.500 R2 = 117.500 R3 = 122.500 R4 = 132.500 RK2 = 250.000 RK3 =  250.000
 Rcurr:  118.879  Rcurr-(R2+R3)/2:    1.121  MIN(Rcurr-R2,Rcurr-R3):    0.000
******
 C111(30563)-C110(30561)-C19 (30559)-C18 (30556)    NSTEP1=     0 NSTEP2=     0
R1 = -10.000 R2 =   0.000 R3 =   0.000 R4 =  10.000 RK2 = 250.000 RK3 =  250.000
 Rcurr:   -0.301  Rcurr-(R2+R3)/2:    0.301  MIN(Rcurr-R2,Rcurr-R3):    0.301
******
 C1  (30637)-C3  (30642)-C2  (30640)-O21 (30669)    NSTEP1=     0 NSTEP2=     0
R1 = 107.500 R2 = 117.500 R3 = 122.500 R4 = 132.500 RK2 = 250.000 RK3 =  250.000
 Rcurr:  120.460  Rcurr-(R2+R3)/2:    0.460  MIN(Rcurr-R2,Rcurr-R3):    0.000
******
 C111(30697)-C110(30695)-C19 (30693)-C18 (30690)    NSTEP1=     0 NSTEP2=     0
R1 = -10.000 R2 =   0.000 R3 =   0.000 R4 =  10.000 RK2 = 250.000 RK3 =  250.000
 Rcurr:    0.143  Rcurr-(R2+R3)/2:    0.143  MIN(Rcurr-R2,Rcurr-R3):    0.143
******
 C1  (30771)-C3  (30776)-C2  (30774)-O21 (30803)    NSTEP1=     0 NSTEP2=     0
R1 = 107.500 R2 = 117.500 R3 = 122.500 R4 = 132.500 RK2 = 250.000 RK3 =  250.000
 Rcurr:  120.731  Rcurr-(R2+R3)/2:    0.731  MIN(Rcurr-R2,Rcurr-R3):    0.000
******
 C111(30831)-C110(30829)-C19 (30827)-C18 (30824)    NSTEP1=     0 NSTEP2=     0
R1 = -10.000 R2 =   0.000 R3 =   0.000 R4 =  10.000 RK2 = 250.000 RK3 =  250.000
 Rcurr:    0.198  Rcurr-(R2+R3)/2:    0.198  MIN(Rcurr-R2,Rcurr-R3):    0.198
******
 C1  (30905)-C3  (30910)-C2  (30908)-O21 (30937)    NSTEP1=     0 NSTEP2=     0
R1 = 107.500 R2 = 117.500 R3 = 122.500 R4 = 132.500 RK2 = 250.000 RK3 =  250.000
 Rcurr:  122.659  Rcurr-(R2+R3)/2:    2.659  MIN(Rcurr-R2,Rcurr-R3):    0.159
******
 C111(30965)-C110(30963)-C19 (30961)-C18 (30958)    NSTEP1=     0 NSTEP2=     0
R1 = -10.000 R2 =   0.000 R3 =   0.000 R4 =  10.000 RK2 = 250.000 RK3 =  250.000
 Rcurr:    0.162  Rcurr-(R2+R3)/2:    0.162  MIN(Rcurr-R2,Rcurr-R3):    0.162
******
 C1  (31039)-C3  (31044)-C2  (31042)-O21 (31071)    NSTEP1=     0 NSTEP2=     0
R1 = 107.500 R2 = 117.500 R3 = 122.500 R4 = 132.500 RK2 = 250.000 RK3 =  250.000
 Rcurr:  122.430  Rcurr-(R2+R3)/2:    2.430  MIN(Rcurr-R2,Rcurr-R3):    0.000
******
 C111(31099)-C110(31097)-C19 (31095)-C18 (31092)    NSTEP1=     0 NSTEP2=     0
R1 = -10.000 R2 =   0.000 R3 =   0.000 R4 =  10.000 RK2 = 250.000 RK3 =  250.000
 Rcurr:    0.126  Rcurr-(R2+R3)/2:    0.126  MIN(Rcurr-R2,Rcurr-R3):    0.126
******
 C1  (31173)-C3  (31178)-C2  (31176)-O21 (31205)    NSTEP1=     0 NSTEP2=     0
R1 = 107.500 R2 = 117.500 R3 = 122.500 R4 = 132.500 RK2 = 250.000 RK3 =  250.000
 Rcurr:  117.520  Rcurr-(R2+R3)/2:    2.480  MIN(Rcurr-R2,Rcurr-R3):    0.000
******
 C111(31233)-C110(31231)-C19 (31229)-C18 (31226)    NSTEP1=     0 NSTEP2=     0
R1 = -10.000 R2 =   0.000 R3 =   0.000 R4 =  10.000 RK2 = 250.000 RK3 =  250.000
 Rcurr:   -0.048  Rcurr-(R2+R3)/2:    0.048  MIN(Rcurr-R2,Rcurr-R3):    0.048
******
 C1  (31307)-C3  (31312)-C2  (31310)-O21 (31339)    NSTEP1=     0 NSTEP2=     0
R1 = 107.500 R2 = 117.500 R3 = 122.500 R4 = 132.500 RK2 = 250.000 RK3 =  250.000
 Rcurr:  120.276  Rcurr-(R2+R3)/2:    0.276  MIN(Rcurr-R2,Rcurr-R3):    0.000
******
 C111(31367)-C110(31365)-C19 (31363)-C18 (31360)    NSTEP1=     0 NSTEP2=     0
R1 = -10.000 R2 =   0.000 R3 =   0.000 R4 =  10.000 RK2 = 250.000 RK3 =  250.000
 Rcurr:   -0.024  Rcurr-(R2+R3)/2:    0.024  MIN(Rcurr-R2,Rcurr-R3):    0.024
******
 C1  (31441)-C3  (31446)-C2  (31444)-O21 (31473)    NSTEP1=     0 NSTEP2=     0
R1 = 107.500 R2 = 117.500 R3 = 122.500 R4 = 132.500 RK2 = 250.000 RK3 =  250.000
 Rcurr:  122.641  Rcurr-(R2+R3)/2:    2.641  MIN(Rcurr-R2,Rcurr-R3):    0.141
******
 C111(31501)-C110(31499)-C19 (31497)-C18 (31494)    NSTEP1=     0 NSTEP2=     0
R1 = -10.000 R2 =   0.000 R3 =   0.000 R4 =  10.000 RK2 = 250.000 RK3 =  250.000
 Rcurr:    0.383  Rcurr-(R2+R3)/2:    0.383  MIN(Rcurr-R2,Rcurr-R3):    0.383
******
 C1  (31575)-C3  (31580)-C2  (31578)-O21 (31607)    NSTEP1=     0 NSTEP2=     0
R1 = 107.500 R2 = 117.500 R3 = 122.500 R4 = 132.500 RK2 = 250.000 RK3 =  250.000
 Rcurr:  117.468  Rcurr-(R2+R3)/2:    2.532  MIN(Rcurr-R2,Rcurr-R3):    0.032
******
 C111(31635)-C110(31633)-C19 (31631)-C18 (31628)    NSTEP1=     0 NSTEP2=     0
R1 = -10.000 R2 =   0.000 R3 =   0.000 R4 =  10.000 RK2 = 250.000 RK3 =  250.000
 Rcurr:   -0.219  Rcurr-(R2+R3)/2:    0.219  MIN(Rcurr-R2,Rcurr-R3):    0.219
******
 C1  (31709)-C3  (31714)-C2  (31712)-O21 (31741)    NSTEP1=     0 NSTEP2=     0
R1 = 107.500 R2 = 117.500 R3 = 122.500 R4 = 132.500 RK2 = 250.000 RK3 =  250.000
 Rcurr:  121.037  Rcurr-(R2+R3)/2:    1.037  MIN(Rcurr-R2,Rcurr-R3):    0.000
******
 C111(31769)-C110(31767)-C19 (31765)-C18 (31762)    NSTEP1=     0 NSTEP2=     0
R1 = -10.000 R2 =   0.000 R3 =   0.000 R4 =  10.000 RK2 = 250.000 RK3 =  250.000
 Rcurr:   -0.274  Rcurr-(R2+R3)/2:    0.274  MIN(Rcurr-R2,Rcurr-R3):    0.274
******
 C1  (31843)-C3  (31848)-C2  (31846)-O21 (31875)    NSTEP1=     0 NSTEP2=     0
R1 = 107.500 R2 = 117.500 R3 = 122.500 R4 = 132.500 RK2 = 250.000 RK3 =  250.000
 Rcurr:  117.581  Rcurr-(R2+R3)/2:    2.419  MIN(Rcurr-R2,Rcurr-R3):    0.000
******
 C111(31903)-C110(31901)-C19 (31899)-C18 (31896)    NSTEP1=     0 NSTEP2=     0
R1 = -10.000 R2 =   0.000 R3 =   0.000 R4 =  10.000 RK2 = 250.000 RK3 =  250.000
 Rcurr:   -0.283  Rcurr-(R2+R3)/2:    0.283  MIN(Rcurr-R2,Rcurr-R3):    0.283
******
 C1  (31977)-C3  (31982)-C2  (31980)-O21 (32009)    NSTEP1=     0 NSTEP2=     0
R1 = 107.500 R2 = 117.500 R3 = 122.500 R4 = 132.500 RK2 = 250.000 RK3 =  250.000
 Rcurr:  122.607  Rcurr-(R2+R3)/2:    2.607  MIN(Rcurr-R2,Rcurr-R3):    0.107
******
 C111(32037)-C110(32035)-C19 (32033)-C18 (32030)    NSTEP1=     0 NSTEP2=     0
R1 = -10.000 R2 =   0.000 R3 =   0.000 R4 =  10.000 RK2 = 250.000 RK3 =  250.000
 Rcurr:    0.190  Rcurr-(R2+R3)/2:    0.190  MIN(Rcurr-R2,Rcurr-R3):    0.190
******
 C1  (32111)-C3  (32116)-C2  (32114)-O21 (32143)    NSTEP1=     0 NSTEP2=     0
R1 = 107.500 R2 = 117.500 R3 = 122.500 R4 = 132.500 RK2 = 250.000 RK3 =  250.000
 Rcurr:  120.280  Rcurr-(R2+R3)/2:    0.280  MIN(Rcurr-R2,Rcurr-R3):    0.000
******
 C111(32171)-C110(32169)-C19 (32167)-C18 (32164)    NSTEP1=     0 NSTEP2=     0
R1 = -10.000 R2 =   0.000 R3 =   0.000 R4 =  10.000 RK2 = 250.000 RK3 =  250.000
 Rcurr:   -0.084  Rcurr-(R2+R3)/2:    0.084  MIN(Rcurr-R2,Rcurr-R3):    0.084
******
 C1  (32245)-C3  (32250)-C2  (32248)-O21 (32277)    NSTEP1=     0 NSTEP2=     0
R1 = 107.500 R2 = 117.500 R3 = 122.500 R4 = 132.500 RK2 = 250.000 RK3 =  250.000
 Rcurr:  122.504  Rcurr-(R2+R3)/2:    2.504  MIN(Rcurr-R2,Rcurr-R3):    0.004
******
 C111(32305)-C110(32303)-C19 (32301)-C18 (32298)    NSTEP1=     0 NSTEP2=     0
R1 = -10.000 R2 =   0.000 R3 =   0.000 R4 =  10.000 RK2 = 250.000 RK3 =  250.000
 Rcurr:   -0.135  Rcurr-(R2+R3)/2:    0.135  MIN(Rcurr-R2,Rcurr-R3):    0.135
******
 C1  (32379)-C3  (32384)-C2  (32382)-O21 (32411)    NSTEP1=     0 NSTEP2=     0
R1 = 107.500 R2 = 117.500 R3 = 122.500 R4 = 132.500 RK2 = 250.000 RK3 =  250.000
 Rcurr:  120.766  Rcurr-(R2+R3)/2:    0.766  MIN(Rcurr-R2,Rcurr-R3):    0.000
******
 C111(32439)-C110(32437)-C19 (32435)-C18 (32432)    NSTEP1=     0 NSTEP2=     0
R1 = -10.000 R2 =   0.000 R3 =   0.000 R4 =  10.000 RK2 = 250.000 RK3 =  250.000
 Rcurr:    0.043  Rcurr-(R2+R3)/2:    0.043  MIN(Rcurr-R2,Rcurr-R3):    0.043
******
 C1  (32513)-C3  (32518)-C2  (32516)-O21 (32545)    NSTEP1=     0 NSTEP2=     0
R1 = 107.500 R2 = 117.500 R3 = 122.500 R4 = 132.500 RK2 = 250.000 RK3 =  250.000
 Rcurr:  117.309  Rcurr-(R2+R3)/2:    2.691  MIN(Rcurr-R2,Rcurr-R3):    0.191
******
 C111(32573)-C110(32571)-C19 (32569)-C18 (32566)    NSTEP1=     0 NSTEP2=     0
R1 = -10.000 R2 =   0.000 R3 =   0.000 R4 =  10.000 RK2 = 250.000 RK3 =  250.000
 Rcurr:    0.485  Rcurr-(R2+R3)/2:    0.485  MIN(Rcurr-R2,Rcurr-R3):    0.485
******
 C1  (32647)-C3  (32652)-C2  (32650)-O21 (32679)    NSTEP1=     0 NSTEP2=     0
R1 = 107.500 R2 = 117.500 R3 = 122.500 R4 = 132.500 RK2 = 250.000 RK3 =  250.000
 Rcurr:  118.206  Rcurr-(R2+R3)/2:    1.794  MIN(Rcurr-R2,Rcurr-R3):    0.000
******
 C111(32707)-C110(32705)-C19 (32703)-C18 (32700)    NSTEP1=     0 NSTEP2=     0
R1 = -10.000 R2 =   0.000 R3 =   0.000 R4 =  10.000 RK2 = 250.000 RK3 =  250.000
 Rcurr:    0.096  Rcurr-(R2+R3)/2:    0.096  MIN(Rcurr-R2,Rcurr-R3):    0.096
******
 C1  (32781)-C3  (32786)-C2  (32784)-O21 (32813)    NSTEP1=     0 NSTEP2=     0
R1 = 107.500 R2 = 117.500 R3 = 122.500 R4 = 132.500 RK2 = 250.000 RK3 =  250.000
 Rcurr:  122.509  Rcurr-(R2+R3)/2:    2.509  MIN(Rcurr-R2,Rcurr-R3):    0.009
******
 C111(32841)-C110(32839)-C19 (32837)-C18 (32834)    NSTEP1=     0 NSTEP2=     0
R1 = -10.000 R2 =   0.000 R3 =   0.000 R4 =  10.000 RK2 = 250.000 RK3 =  250.000
 Rcurr:   -0.070  Rcurr-(R2+R3)/2:    0.070  MIN(Rcurr-R2,Rcurr-R3):    0.070
******
 C1  (32915)-C3  (32920)-C2  (32918)-O21 (32947)    NSTEP1=     0 NSTEP2=     0
R1 = 107.500 R2 = 117.500 R3 = 122.500 R4 = 132.500 RK2 = 250.000 RK3 =  250.000
 Rcurr:  119.059  Rcurr-(R2+R3)/2:    0.941  MIN(Rcurr-R2,Rcurr-R3):    0.000
******
 C111(32975)-C110(32973)-C19 (32971)-C18 (32968)    NSTEP1=     0 NSTEP2=     0
R1 = -10.000 R2 =   0.000 R3 =   0.000 R4 =  10.000 RK2 = 250.000 RK3 =  250.000
 Rcurr:   -0.384  Rcurr-(R2+R3)/2:    0.384  MIN(Rcurr-R2,Rcurr-R3):    0.384
******
 C1  (33049)-C3  (33054)-C2  (33052)-O21 (33081)    NSTEP1=     0 NSTEP2=     0
R1 = 107.500 R2 = 117.500 R3 = 122.500 R4 = 132.500 RK2 = 250.000 RK3 =  250.000
 Rcurr:  122.673  Rcurr-(R2+R3)/2:    2.673  MIN(Rcurr-R2,Rcurr-R3):    0.173
******
 C111(33109)-C110(33107)-C19 (33105)-C18 (33102)    NSTEP1=     0 NSTEP2=     0
R1 = -10.000 R2 =   0.000 R3 =   0.000 R4 =  10.000 RK2 = 250.000 RK3 =  250.000
 Rcurr:    0.106  Rcurr-(R2+R3)/2:    0.106  MIN(Rcurr-R2,Rcurr-R3):    0.106
******
 C1  (33183)-C3  (33188)-C2  (33186)-O21 (33215)    NSTEP1=     0 NSTEP2=     0
R1 = 107.500 R2 = 117.500 R3 = 122.500 R4 = 132.500 RK2 = 250.000 RK3 =  250.000
 Rcurr:  122.478  Rcurr-(R2+R3)/2:    2.478  MIN(Rcurr-R2,Rcurr-R3):    0.000
******
 C111(33243)-C110(33241)-C19 (33239)-C18 (33236)    NSTEP1=     0 NSTEP2=     0
R1 = -10.000 R2 =   0.000 R3 =   0.000 R4 =  10.000 RK2 = 250.000 RK3 =  250.000
 Rcurr:    0.028  Rcurr-(R2+R3)/2:    0.028  MIN(Rcurr-R2,Rcurr-R3):    0.028
******
 C1  (33317)-C3  (33322)-C2  (33320)-O21 (33349)    NSTEP1=     0 NSTEP2=     0
R1 = 107.500 R2 = 117.500 R3 = 122.500 R4 = 132.500 RK2 = 250.000 RK3 =  250.000
 Rcurr:  124.206  Rcurr-(R2+R3)/2:    4.206  MIN(Rcurr-R2,Rcurr-R3):    1.706
******
 C111(33377)-C110(33375)-C19 (33373)-C18 (33370)    NSTEP1=     0 NSTEP2=     0
R1 = -10.000 R2 =   0.000 R3 =   0.000 R4 =  10.000 RK2 = 250.000 RK3 =  250.000
 Rcurr:   -0.192  Rcurr-(R2+R3)/2:    0.192  MIN(Rcurr-R2,Rcurr-R3):    0.192
******
 C1  (33451)-C3  (33456)-C2  (33454)-O21 (33483)    NSTEP1=     0 NSTEP2=     0
R1 = 107.500 R2 = 117.500 R3 = 122.500 R4 = 132.500 RK2 = 250.000 RK3 =  250.000
 Rcurr:  122.666  Rcurr-(R2+R3)/2:    2.666  MIN(Rcurr-R2,Rcurr-R3):    0.166
******
 C111(33511)-C110(33509)-C19 (33507)-C18 (33504)    NSTEP1=     0 NSTEP2=     0
R1 = -10.000 R2 =   0.000 R3 =   0.000 R4 =  10.000 RK2 = 250.000 RK3 =  250.000
 Rcurr:   -0.100  Rcurr-(R2+R3)/2:    0.100  MIN(Rcurr-R2,Rcurr-R3):    0.100
******
 C1  (33585)-C3  (33590)-C2  (33588)-O21 (33617)    NSTEP1=     0 NSTEP2=     0
R1 = 107.500 R2 = 117.500 R3 = 122.500 R4 = 132.500 RK2 = 250.000 RK3 =  250.000
 Rcurr:  120.857  Rcurr-(R2+R3)/2:    0.857  MIN(Rcurr-R2,Rcurr-R3):    0.000
******
 C111(33645)-C110(33643)-C19 (33641)-C18 (33638)    NSTEP1=     0 NSTEP2=     0
R1 = -10.000 R2 =   0.000 R3 =   0.000 R4 =  10.000 RK2 = 250.000 RK3 =  250.000
 Rcurr:    0.004  Rcurr-(R2+R3)/2:    0.004  MIN(Rcurr-R2,Rcurr-R3):    0.004
******
 C1  (33719)-C3  (33724)-C2  (33722)-O21 (33751)    NSTEP1=     0 NSTEP2=     0
R1 = 107.500 R2 = 117.500 R3 = 122.500 R4 = 132.500 RK2 = 250.000 RK3 =  250.000
 Rcurr:  118.291  Rcurr-(R2+R3)/2:    1.709  MIN(Rcurr-R2,Rcurr-R3):    0.000
******
 C111(33779)-C110(33777)-C19 (33775)-C18 (33772)    NSTEP1=     0 NSTEP2=     0
R1 = -10.000 R2 =   0.000 R3 =   0.000 R4 =  10.000 RK2 = 250.000 RK3 =  250.000
 Rcurr:    0.129  Rcurr-(R2+R3)/2:    0.129  MIN(Rcurr-R2,Rcurr-R3):    0.129
******
 C1  (33853)-C3  (33858)-C2  (33856)-O21 (33885)    NSTEP1=     0 NSTEP2=     0
R1 = 107.500 R2 = 117.500 R3 = 122.500 R4 = 132.500 RK2 = 250.000 RK3 =  250.000
 Rcurr:  122.709  Rcurr-(R2+R3)/2:    2.709  MIN(Rcurr-R2,Rcurr-R3):    0.209
******
 C111(33913)-C110(33911)-C19 (33909)-C18 (33906)    NSTEP1=     0 NSTEP2=     0
R1 = -10.000 R2 =   0.000 R3 =   0.000 R4 =  10.000 RK2 = 250.000 RK3 =  250.000
 Rcurr:   -0.071  Rcurr-(R2+R3)/2:    0.071  MIN(Rcurr-R2,Rcurr-R3):    0.071
******
 C1  (33987)-C3  (33992)-C2  (33990)-O21 (34019)    NSTEP1=     0 NSTEP2=     0
R1 = 107.500 R2 = 117.500 R3 = 122.500 R4 = 132.500 RK2 = 250.000 RK3 =  250.000
 Rcurr:  121.707  Rcurr-(R2+R3)/2:    1.707  MIN(Rcurr-R2,Rcurr-R3):    0.000
******
 C111(34047)-C110(34045)-C19 (34043)-C18 (34040)    NSTEP1=     0 NSTEP2=     0
R1 = -10.000 R2 =   0.000 R3 =   0.000 R4 =  10.000 RK2 = 250.000 RK3 =  250.000
 Rcurr:   -0.126  Rcurr-(R2+R3)/2:    0.126  MIN(Rcurr-R2,Rcurr-R3):    0.126
******
 C1  (34121)-C3  (34126)-C2  (34124)-O21 (34153)    NSTEP1=     0 NSTEP2=     0
R1 = 107.500 R2 = 117.500 R3 = 122.500 R4 = 132.500 RK2 = 250.000 RK3 =  250.000
 Rcurr:  120.506  Rcurr-(R2+R3)/2:    0.506  MIN(Rcurr-R2,Rcurr-R3):    0.000
******
 C111(34181)-C110(34179)-C19 (34177)-C18 (34174)    NSTEP1=     0 NSTEP2=     0
R1 = -10.000 R2 =   0.000 R3 =   0.000 R4 =  10.000 RK2 = 250.000 RK3 =  250.000
 Rcurr:   -0.158  Rcurr-(R2+R3)/2:    0.158  MIN(Rcurr-R2,Rcurr-R3):    0.158
******
 C1  (34255)-C3  (34260)-C2  (34258)-O21 (34287)    NSTEP1=     0 NSTEP2=     0
R1 = 107.500 R2 = 117.500 R3 = 122.500 R4 = 132.500 RK2 = 250.000 RK3 =  250.000
 Rcurr:  122.584  Rcurr-(R2+R3)/2:    2.584  MIN(Rcurr-R2,Rcurr-R3):    0.084
******
 C111(34315)-C110(34313)-C19 (34311)-C18 (34308)    NSTEP1=     0 NSTEP2=     0
R1 = -10.000 R2 =   0.000 R3 =   0.000 R4 =  10.000 RK2 = 250.000 RK3 =  250.000
 Rcurr:    0.091  Rcurr-(R2+R3)/2:    0.091  MIN(Rcurr-R2,Rcurr-R3):    0.091
******
 C1  (34389)-C3  (34394)-C2  (34392)-O21 (34421)    NSTEP1=     0 NSTEP2=     0
R1 = 107.500 R2 = 117.500 R3 = 122.500 R4 = 132.500 RK2 = 250.000 RK3 =  250.000
 Rcurr:  120.031  Rcurr-(R2+R3)/2:    0.031  MIN(Rcurr-R2,Rcurr-R3):    0.000
******
 C111(34449)-C110(34447)-C19 (34445)-C18 (34442)    NSTEP1=     0 NSTEP2=     0
R1 = -10.000 R2 =   0.000 R3 =   0.000 R4 =  10.000 RK2 = 250.000 RK3 =  250.000
 Rcurr:    0.020  Rcurr-(R2+R3)/2:    0.020  MIN(Rcurr-R2,Rcurr-R3):    0.020
******
 C1  (34523)-C3  (34528)-C2  (34526)-O21 (34555)    NSTEP1=     0 NSTEP2=     0
R1 = 107.500 R2 = 117.500 R3 = 122.500 R4 = 132.500 RK2 = 250.000 RK3 =  250.000
 Rcurr:  120.850  Rcurr-(R2+R3)/2:    0.850  MIN(Rcurr-R2,Rcurr-R3):    0.000
******
 C111(34583)-C110(34581)-C19 (34579)-C18 (34576)    NSTEP1=     0 NSTEP2=     0
R1 = -10.000 R2 =   0.000 R3 =   0.000 R4 =  10.000 RK2 = 250.000 RK3 =  250.000
 Rcurr:   -0.111  Rcurr-(R2+R3)/2:    0.111  MIN(Rcurr-R2,Rcurr-R3):    0.111
******
 C1  (34657)-C3  (34662)-C2  (34660)-O21 (34689)    NSTEP1=     0 NSTEP2=     0
R1 = 107.500 R2 = 117.500 R3 = 122.500 R4 = 132.500 RK2 = 250.000 RK3 =  250.000
 Rcurr:  122.706  Rcurr-(R2+R3)/2:    2.706  MIN(Rcurr-R2,Rcurr-R3):    0.206
******
 C111(34717)-C110(34715)-C19 (34713)-C18 (34710)    NSTEP1=     0 NSTEP2=     0
R1 = -10.000 R2 =   0.000 R3 =   0.000 R4 =  10.000 RK2 = 250.000 RK3 =  250.000
 Rcurr:   -0.257  Rcurr-(R2+R3)/2:    0.257  MIN(Rcurr-R2,Rcurr-R3):    0.257
******
 C1  (34791)-C3  (34796)-C2  (34794)-O21 (34823)    NSTEP1=     0 NSTEP2=     0
R1 = 107.500 R2 = 117.500 R3 = 122.500 R4 = 132.500 RK2 = 250.000 RK3 =  250.000
 Rcurr:  122.573  Rcurr-(R2+R3)/2:    2.573  MIN(Rcurr-R2,Rcurr-R3):    0.073
******
 C111(34851)-C110(34849)-C19 (34847)-C18 (34844)    NSTEP1=     0 NSTEP2=     0
R1 = -10.000 R2 =   0.000 R3 =   0.000 R4 =  10.000 RK2 = 250.000 RK3 =  250.000
 Rcurr:    0.389  Rcurr-(R2+R3)/2:    0.389  MIN(Rcurr-R2,Rcurr-R3):    0.389
******
 C1  (34925)-C3  (34930)-C2  (34928)-O21 (34957)    NSTEP1=     0 NSTEP2=     0
R1 = 107.500 R2 = 117.500 R3 = 122.500 R4 = 132.500 RK2 = 250.000 RK3 =  250.000
 Rcurr:  121.666  Rcurr-(R2+R3)/2:    1.666  MIN(Rcurr-R2,Rcurr-R3):    0.000
******
 C111(34985)-C110(34983)-C19 (34981)-C18 (34978)    NSTEP1=     0 NSTEP2=     0
R1 = -10.000 R2 =   0.000 R3 =   0.000 R4 =  10.000 RK2 = 250.000 RK3 =  250.000
 Rcurr:    0.253  Rcurr-(R2+R3)/2:    0.253  MIN(Rcurr-R2,Rcurr-R3):    0.253
******
 C1  (35059)-C3  (35064)-C2  (35062)-O21 (35091)    NSTEP1=     0 NSTEP2=     0
R1 = 107.500 R2 = 117.500 R3 = 122.500 R4 = 132.500 RK2 = 250.000 RK3 =  250.000
 Rcurr:  123.391  Rcurr-(R2+R3)/2:    3.391  MIN(Rcurr-R2,Rcurr-R3):    0.891
******
 C111(35119)-C110(35117)-C19 (35115)-C18 (35112)    NSTEP1=     0 NSTEP2=     0
R1 = -10.000 R2 =   0.000 R3 =   0.000 R4 =  10.000 RK2 = 250.000 RK3 =  250.000
 Rcurr:    0.142  Rcurr-(R2+R3)/2:    0.142  MIN(Rcurr-R2,Rcurr-R3):    0.142
******
 C1  (35193)-C3  (35198)-C2  (35196)-O21 (35225)    NSTEP1=     0 NSTEP2=     0
R1 = 107.500 R2 = 117.500 R3 = 122.500 R4 = 132.500 RK2 = 250.000 RK3 =  250.000
 Rcurr:  122.571  Rcurr-(R2+R3)/2:    2.571  MIN(Rcurr-R2,Rcurr-R3):    0.071
******
 C111(35253)-C110(35251)-C19 (35249)-C18 (35246)    NSTEP1=     0 NSTEP2=     0
R1 = -10.000 R2 =   0.000 R3 =   0.000 R4 =  10.000 RK2 = 250.000 RK3 =  250.000
 Rcurr:   -0.093  Rcurr-(R2+R3)/2:    0.093  MIN(Rcurr-R2,Rcurr-R3):    0.093
******
 C1  (35327)-C3  (35332)-C2  (35330)-O21 (35359)    NSTEP1=     0 NSTEP2=     0
R1 = 107.500 R2 = 117.500 R3 = 122.500 R4 = 132.500 RK2 = 250.000 RK3 =  250.000
 Rcurr:  119.855  Rcurr-(R2+R3)/2:    0.145  MIN(Rcurr-R2,Rcurr-R3):    0.000
******
 C111(35387)-C110(35385)-C19 (35383)-C18 (35380)    NSTEP1=     0 NSTEP2=     0
R1 = -10.000 R2 =   0.000 R3 =   0.000 R4 =  10.000 RK2 = 250.000 RK3 =  250.000
 Rcurr:   -0.317  Rcurr-(R2+R3)/2:    0.317  MIN(Rcurr-R2,Rcurr-R3):    0.317
******
 C1  (35461)-C3  (35466)-C2  (35464)-O21 (35493)    NSTEP1=     0 NSTEP2=     0
R1 = 107.500 R2 = 117.500 R3 = 122.500 R4 = 132.500 RK2 = 250.000 RK3 =  250.000
 Rcurr:  121.330  Rcurr-(R2+R3)/2:    1.330  MIN(Rcurr-R2,Rcurr-R3):    0.000
******
 C111(35521)-C110(35519)-C19 (35517)-C18 (35514)    NSTEP1=     0 NSTEP2=     0
R1 = -10.000 R2 =   0.000 R3 =   0.000 R4 =  10.000 RK2 = 250.000 RK3 =  250.000
 Rcurr:    0.035  Rcurr-(R2+R3)/2:    0.035  MIN(Rcurr-R2,Rcurr-R3):    0.035
******
 C1  (35595)-C3  (35600)-C2  (35598)-O21 (35627)    NSTEP1=     0 NSTEP2=     0
R1 = 107.500 R2 = 117.500 R3 = 122.500 R4 = 132.500 RK2 = 250.000 RK3 =  250.000
 Rcurr:  122.478  Rcurr-(R2+R3)/2:    2.478  MIN(Rcurr-R2,Rcurr-R3):    0.000
******
 C111(35655)-C110(35653)-C19 (35651)-C18 (35648)    NSTEP1=     0 NSTEP2=     0
R1 = -10.000 R2 =   0.000 R3 =   0.000 R4 =  10.000 RK2 = 250.000 RK3 =  250.000
 Rcurr:    0.151  Rcurr-(R2+R3)/2:    0.151  MIN(Rcurr-R2,Rcurr-R3):    0.151
******
 C1  (35729)-C3  (35734)-C2  (35732)-O21 (35761)    NSTEP1=     0 NSTEP2=     0
R1 = 107.500 R2 = 117.500 R3 = 122.500 R4 = 132.500 RK2 = 250.000 RK3 =  250.000
 Rcurr:  120.488  Rcurr-(R2+R3)/2:    0.488  MIN(Rcurr-R2,Rcurr-R3):    0.000
******
 C111(35789)-C110(35787)-C19 (35785)-C18 (35782)    NSTEP1=     0 NSTEP2=     0
R1 = -10.000 R2 =   0.000 R3 =   0.000 R4 =  10.000 RK2 = 250.000 RK3 =  250.000
 Rcurr:   -0.180  Rcurr-(R2+R3)/2:    0.180  MIN(Rcurr-R2,Rcurr-R3):    0.180
******
 C1  (35863)-C3  (35868)-C2  (35866)-O21 (35895)    NSTEP1=     0 NSTEP2=     0
R1 = 107.500 R2 = 117.500 R3 = 122.500 R4 = 132.500 RK2 = 250.000 RK3 =  250.000
 Rcurr:  122.886  Rcurr-(R2+R3)/2:    2.886  MIN(Rcurr-R2,Rcurr-R3):    0.386
******
 C111(35923)-C110(35921)-C19 (35919)-C18 (35916)    NSTEP1=     0 NSTEP2=     0
R1 = -10.000 R2 =   0.000 R3 =   0.000 R4 =  10.000 RK2 = 250.000 RK3 =  250.000
 Rcurr:    0.003  Rcurr-(R2+R3)/2:    0.003  MIN(Rcurr-R2,Rcurr-R3):    0.003
******
 C1  (35997)-C3  (36002)-C2  (36000)-O21 (36029)    NSTEP1=     0 NSTEP2=     0
R1 = 107.500 R2 = 117.500 R3 = 122.500 R4 = 132.500 RK2 = 250.000 RK3 =  250.000
 Rcurr:  120.873  Rcurr-(R2+R3)/2:    0.873  MIN(Rcurr-R2,Rcurr-R3):    0.000
******
 C111(36057)-C110(36055)-C19 (36053)-C18 (36050)    NSTEP1=     0 NSTEP2=     0
R1 = -10.000 R2 =   0.000 R3 =   0.000 R4 =  10.000 RK2 = 250.000 RK3 =  250.000
 Rcurr:    0.102  Rcurr-(R2+R3)/2:    0.102  MIN(Rcurr-R2,Rcurr-R3):    0.102
******
 C1  (36131)-C3  (36136)-C2  (36134)-O21 (36163)    NSTEP1=     0 NSTEP2=     0
R1 = 107.500 R2 = 117.500 R3 = 122.500 R4 = 132.500 RK2 = 250.000 RK3 =  250.000
 Rcurr:  122.553  Rcurr-(R2+R3)/2:    2.553  MIN(Rcurr-R2,Rcurr-R3):    0.053
******
 C111(36191)-C110(36189)-C19 (36187)-C18 (36184)    NSTEP1=     0 NSTEP2=     0
R1 = -10.000 R2 =   0.000 R3 =   0.000 R4 =  10.000 RK2 = 250.000 RK3 =  250.000
 Rcurr:   -0.044  Rcurr-(R2+R3)/2:    0.044  MIN(Rcurr-R2,Rcurr-R3):    0.044
******
 C1  (36265)-C3  (36270)-C2  (36268)-O21 (36297)    NSTEP1=     0 NSTEP2=     0
R1 = 107.500 R2 = 117.500 R3 = 122.500 R4 = 132.500 RK2 = 250.000 RK3 =  250.000
 Rcurr:  123.005  Rcurr-(R2+R3)/2:    3.005  MIN(Rcurr-R2,Rcurr-R3):    0.505
******
 C111(36325)-C110(36323)-C19 (36321)-C18 (36318)    NSTEP1=     0 NSTEP2=     0
R1 = -10.000 R2 =   0.000 R3 =   0.000 R4 =  10.000 RK2 = 250.000 RK3 =  250.000
 Rcurr:   -0.143  Rcurr-(R2+R3)/2:    0.143  MIN(Rcurr-R2,Rcurr-R3):    0.143
******
 C1  (36399)-C3  (36404)-C2  (36402)-O21 (36431)    NSTEP1=     0 NSTEP2=     0
R1 = 107.500 R2 = 117.500 R3 = 122.500 R4 = 132.500 RK2 = 250.000 RK3 =  250.000
 Rcurr:  122.089  Rcurr-(R2+R3)/2:    2.089  MIN(Rcurr-R2,Rcurr-R3):    0.000
******
 C111(36459)-C110(36457)-C19 (36455)-C18 (36452)    NSTEP1=     0 NSTEP2=     0
R1 = -10.000 R2 =   0.000 R3 =   0.000 R4 =  10.000 RK2 = 250.000 RK3 =  250.000
 Rcurr:    0.257  Rcurr-(R2+R3)/2:    0.257  MIN(Rcurr-R2,Rcurr-R3):    0.257
******
 C1  (36533)-C3  (36538)-C2  (36536)-O21 (36565)    NSTEP1=     0 NSTEP2=     0
R1 = 107.500 R2 = 117.500 R3 = 122.500 R4 = 132.500 RK2 = 250.000 RK3 =  250.000
 Rcurr:  122.617  Rcurr-(R2+R3)/2:    2.617  MIN(Rcurr-R2,Rcurr-R3):    0.117
******
 C111(36593)-C110(36591)-C19 (36589)-C18 (36586)    NSTEP1=     0 NSTEP2=     0
R1 = -10.000 R2 =   0.000 R3 =   0.000 R4 =  10.000 RK2 = 250.000 RK3 =  250.000
 Rcurr:   -0.057  Rcurr-(R2+R3)/2:    0.057  MIN(Rcurr-R2,Rcurr-R3):    0.057
******
 C1  (36667)-C3  (36672)-C2  (36670)-O21 (36699)    NSTEP1=     0 NSTEP2=     0
R1 = 107.500 R2 = 117.500 R3 = 122.500 R4 = 132.500 RK2 = 250.000 RK3 =  250.000
 Rcurr:  117.347  Rcurr-(R2+R3)/2:    2.653  MIN(Rcurr-R2,Rcurr-R3):    0.153
******
 C111(36727)-C110(36725)-C19 (36723)-C18 (36720)    NSTEP1=     0 NSTEP2=     0
R1 = -10.000 R2 =   0.000 R3 =   0.000 R4 =  10.000 RK2 = 250.000 RK3 =  250.000
 Rcurr:   -0.078  Rcurr-(R2+R3)/2:    0.078  MIN(Rcurr-R2,Rcurr-R3):    0.078
******
 C1  (36801)-C3  (36806)-C2  (36804)-O21 (36833)    NSTEP1=     0 NSTEP2=     0
R1 = 107.500 R2 = 117.500 R3 = 122.500 R4 = 132.500 RK2 = 250.000 RK3 =  250.000
 Rcurr:  117.400  Rcurr-(R2+R3)/2:    2.600  MIN(Rcurr-R2,Rcurr-R3):    0.100
******
 C111(36861)-C110(36859)-C19 (36857)-C18 (36854)    NSTEP1=     0 NSTEP2=     0
R1 = -10.000 R2 =   0.000 R3 =   0.000 R4 =  10.000 RK2 = 250.000 RK3 =  250.000
 Rcurr:    0.087  Rcurr-(R2+R3)/2:    0.087  MIN(Rcurr-R2,Rcurr-R3):    0.087
******
 C1  (36935)-C3  (36940)-C2  (36938)-O21 (36967)    NSTEP1=     0 NSTEP2=     0
R1 = 107.500 R2 = 117.500 R3 = 122.500 R4 = 132.500 RK2 = 250.000 RK3 =  250.000
 Rcurr:  122.791  Rcurr-(R2+R3)/2:    2.791  MIN(Rcurr-R2,Rcurr-R3):    0.291
******
 C111(36995)-C110(36993)-C19 (36991)-C18 (36988)    NSTEP1=     0 NSTEP2=     0
R1 = -10.000 R2 =   0.000 R3 =   0.000 R4 =  10.000 RK2 = 250.000 RK3 =  250.000
 Rcurr:    0.072  Rcurr-(R2+R3)/2:    0.072  MIN(Rcurr-R2,Rcurr-R3):    0.072
******
 C1  (37069)-C3  (37074)-C2  (37072)-O21 (37101)    NSTEP1=     0 NSTEP2=     0
R1 = 107.500 R2 = 117.500 R3 = 122.500 R4 = 132.500 RK2 = 250.000 RK3 =  250.000
 Rcurr:  120.977  Rcurr-(R2+R3)/2:    0.977  MIN(Rcurr-R2,Rcurr-R3):    0.000
******
 C111(37129)-C110(37127)-C19 (37125)-C18 (37122)    NSTEP1=     0 NSTEP2=     0
R1 = -10.000 R2 =   0.000 R3 =   0.000 R4 =  10.000 RK2 = 250.000 RK3 =  250.000
 Rcurr:   -0.028  Rcurr-(R2+R3)/2:    0.028  MIN(Rcurr-R2,Rcurr-R3):    0.028
******
 C1  (37203)-C3  (37208)-C2  (37206)-O21 (37235)    NSTEP1=     0 NSTEP2=     0
R1 = 107.500 R2 = 117.500 R3 = 122.500 R4 = 132.500 RK2 = 250.000 RK3 =  250.000
 Rcurr:  117.682  Rcurr-(R2+R3)/2:    2.318  MIN(Rcurr-R2,Rcurr-R3):    0.000
******
 C111(37263)-C110(37261)-C19 (37259)-C18 (37256)    NSTEP1=     0 NSTEP2=     0
R1 = -10.000 R2 =   0.000 R3 =   0.000 R4 =  10.000 RK2 = 250.000 RK3 =  250.000
 Rcurr:   -0.100  Rcurr-(R2+R3)/2:    0.100  MIN(Rcurr-R2,Rcurr-R3):    0.100
******
 C1  (37337)-C3  (37342)-C2  (37340)-O21 (37369)    NSTEP1=     0 NSTEP2=     0
R1 = 107.500 R2 = 117.500 R3 = 122.500 R4 = 132.500 RK2 = 250.000 RK3 =  250.000
 Rcurr:  120.930  Rcurr-(R2+R3)/2:    0.930  MIN(Rcurr-R2,Rcurr-R3):    0.000
******
 C111(37397)-C110(37395)-C19 (37393)-C18 (37390)    NSTEP1=     0 NSTEP2=     0
R1 = -10.000 R2 =   0.000 R3 =   0.000 R4 =  10.000 RK2 = 250.000 RK3 =  250.000
 Rcurr:    0.308  Rcurr-(R2+R3)/2:    0.308  MIN(Rcurr-R2,Rcurr-R3):    0.308
******
 C1  (37471)-C3  (37476)-C2  (37474)-O21 (37503)    NSTEP1=     0 NSTEP2=     0
R1 = 107.500 R2 = 117.500 R3 = 122.500 R4 = 132.500 RK2 = 250.000 RK3 =  250.000
 Rcurr:  120.830  Rcurr-(R2+R3)/2:    0.830  MIN(Rcurr-R2,Rcurr-R3):    0.000
******
 C111(37531)-C110(37529)-C19 (37527)-C18 (37524)    NSTEP1=     0 NSTEP2=     0
R1 = -10.000 R2 =   0.000 R3 =   0.000 R4 =  10.000 RK2 = 250.000 RK3 =  250.000
 Rcurr:   -0.230  Rcurr-(R2+R3)/2:    0.230  MIN(Rcurr-R2,Rcurr-R3):    0.230
******
 C1  (37605)-C3  (37610)-C2  (37608)-O21 (37637)    NSTEP1=     0 NSTEP2=     0
R1 = 107.500 R2 = 117.500 R3 = 122.500 R4 = 132.500 RK2 = 250.000 RK3 =  250.000
 Rcurr:  123.180  Rcurr-(R2+R3)/2:    3.180  MIN(Rcurr-R2,Rcurr-R3):    0.680
******
 C111(37665)-C110(37663)-C19 (37661)-C18 (37658)    NSTEP1=     0 NSTEP2=     0
R1 = -10.000 R2 =   0.000 R3 =   0.000 R4 =  10.000 RK2 = 250.000 RK3 =  250.000
 Rcurr:    0.307  Rcurr-(R2+R3)/2:    0.307  MIN(Rcurr-R2,Rcurr-R3):    0.307
******
 C1  (37739)-C3  (37744)-C2  (37742)-O21 (37771)    NSTEP1=     0 NSTEP2=     0
R1 = 107.500 R2 = 117.500 R3 = 122.500 R4 = 132.500 RK2 = 250.000 RK3 =  250.000
 Rcurr:  117.449  Rcurr-(R2+R3)/2:    2.551  MIN(Rcurr-R2,Rcurr-R3):    0.051
******
 C111(37799)-C110(37797)-C19 (37795)-C18 (37792)    NSTEP1=     0 NSTEP2=     0
R1 = -10.000 R2 =   0.000 R3 =   0.000 R4 =  10.000 RK2 = 250.000 RK3 =  250.000
 Rcurr:    0.300  Rcurr-(R2+R3)/2:    0.300  MIN(Rcurr-R2,Rcurr-R3):    0.300
******
 C1  (37873)-C3  (37878)-C2  (37876)-O21 (37905)    NSTEP1=     0 NSTEP2=     0
R1 = 107.500 R2 = 117.500 R3 = 122.500 R4 = 132.500 RK2 = 250.000 RK3 =  250.000
 Rcurr:  122.854  Rcurr-(R2+R3)/2:    2.854  MIN(Rcurr-R2,Rcurr-R3):    0.354
******
 C111(37933)-C110(37931)-C19 (37929)-C18 (37926)    NSTEP1=     0 NSTEP2=     0
R1 = -10.000 R2 =   0.000 R3 =   0.000 R4 =  10.000 RK2 = 250.000 RK3 =  250.000
 Rcurr:    0.256  Rcurr-(R2+R3)/2:    0.256  MIN(Rcurr-R2,Rcurr-R3):    0.256
******
 C1  (38007)-C3  (38012)-C2  (38010)-O21 (38039)    NSTEP1=     0 NSTEP2=     0
R1 = 107.500 R2 = 117.500 R3 = 122.500 R4 = 132.500 RK2 = 250.000 RK3 =  250.000
 Rcurr:  122.857  Rcurr-(R2+R3)/2:    2.857  MIN(Rcurr-R2,Rcurr-R3):    0.357
******
 C111(38067)-C110(38065)-C19 (38063)-C18 (38060)    NSTEP1=     0 NSTEP2=     0
R1 = -10.000 R2 =   0.000 R3 =   0.000 R4 =  10.000 RK2 = 250.000 RK3 =  250.000
 Rcurr:   -0.044  Rcurr-(R2+R3)/2:    0.044  MIN(Rcurr-R2,Rcurr-R3):    0.044
******
 C1  (38141)-C3  (38146)-C2  (38144)-O21 (38173)    NSTEP1=     0 NSTEP2=     0
R1 = 107.500 R2 = 117.500 R3 = 122.500 R4 = 132.500 RK2 = 250.000 RK3 =  250.000
 Rcurr:  117.799  Rcurr-(R2+R3)/2:    2.201  MIN(Rcurr-R2,Rcurr-R3):    0.000
******
 C111(38201)-C110(38199)-C19 (38197)-C18 (38194)    NSTEP1=     0 NSTEP2=     0
R1 = -10.000 R2 =   0.000 R3 =   0.000 R4 =  10.000 RK2 = 250.000 RK3 =  250.000
 Rcurr:   -0.127  Rcurr-(R2+R3)/2:    0.127  MIN(Rcurr-R2,Rcurr-R3):    0.127
******
 C1  (38275)-C3  (38280)-C2  (38278)-O21 (38307)    NSTEP1=     0 NSTEP2=     0
R1 = 107.500 R2 = 117.500 R3 = 122.500 R4 = 132.500 RK2 = 250.000 RK3 =  250.000
 Rcurr:  121.754  Rcurr-(R2+R3)/2:    1.754  MIN(Rcurr-R2,Rcurr-R3):    0.000
******
 C111(38335)-C110(38333)-C19 (38331)-C18 (38328)    NSTEP1=     0 NSTEP2=     0
R1 = -10.000 R2 =   0.000 R3 =   0.000 R4 =  10.000 RK2 = 250.000 RK3 =  250.000
 Rcurr:   -0.041  Rcurr-(R2+R3)/2:    0.041  MIN(Rcurr-R2,Rcurr-R3):    0.041
******
 C1  (38409)-C3  (38414)-C2  (38412)-O21 (38441)    NSTEP1=     0 NSTEP2=     0
R1 = 107.500 R2 = 117.500 R3 = 122.500 R4 = 132.500 RK2 = 250.000 RK3 =  250.000
 Rcurr:  122.632  Rcurr-(R2+R3)/2:    2.632  MIN(Rcurr-R2,Rcurr-R3):    0.132
******
 C111(38469)-C110(38467)-C19 (38465)-C18 (38462)    NSTEP1=     0 NSTEP2=     0
R1 = -10.000 R2 =   0.000 R3 =   0.000 R4 =  10.000 RK2 = 250.000 RK3 =  250.000
 Rcurr:    0.238  Rcurr-(R2+R3)/2:    0.238  MIN(Rcurr-R2,Rcurr-R3):    0.238
******
 C1  (38543)-C3  (38548)-C2  (38546)-O21 (38575)    NSTEP1=     0 NSTEP2=     0
R1 = 107.500 R2 = 117.500 R3 = 122.500 R4 = 132.500 RK2 = 250.000 RK3 =  250.000
 Rcurr:  121.684  Rcurr-(R2+R3)/2:    1.684  MIN(Rcurr-R2,Rcurr-R3):    0.000
******
 C111(38603)-C110(38601)-C19 (38599)-C18 (38596)    NSTEP1=     0 NSTEP2=     0
R1 = -10.000 R2 =   0.000 R3 =   0.000 R4 =  10.000 RK2 = 250.000 RK3 =  250.000
 Rcurr:    0.335  Rcurr-(R2+R3)/2:    0.335  MIN(Rcurr-R2,Rcurr-R3):    0.335
******
 C1  (38677)-C3  (38682)-C2  (38680)-O21 (38709)    NSTEP1=     0 NSTEP2=     0
R1 = 107.500 R2 = 117.500 R3 = 122.500 R4 = 132.500 RK2 = 250.000 RK3 =  250.000
 Rcurr:  120.115  Rcurr-(R2+R3)/2:    0.115  MIN(Rcurr-R2,Rcurr-R3):    0.000
******
 C111(38737)-C110(38735)-C19 (38733)-C18 (38730)    NSTEP1=     0 NSTEP2=     0
R1 = -10.000 R2 =   0.000 R3 =   0.000 R4 =  10.000 RK2 = 250.000 RK3 =  250.000
 Rcurr:   -0.193  Rcurr-(R2+R3)/2:    0.193  MIN(Rcurr-R2,Rcurr-R3):    0.193
******
 C1  (38811)-C3  (38816)-C2  (38814)-O21 (38843)    NSTEP1=     0 NSTEP2=     0
R1 = 107.500 R2 = 117.500 R3 = 122.500 R4 = 132.500 RK2 = 250.000 RK3 =  250.000
 Rcurr:  122.216  Rcurr-(R2+R3)/2:    2.216  MIN(Rcurr-R2,Rcurr-R3):    0.000
******
 C111(38871)-C110(38869)-C19 (38867)-C18 (38864)    NSTEP1=     0 NSTEP2=     0
R1 = -10.000 R2 =   0.000 R3 =   0.000 R4 =  10.000 RK2 = 250.000 RK3 =  250.000
 Rcurr:   -0.209  Rcurr-(R2+R3)/2:    0.209  MIN(Rcurr-R2,Rcurr-R3):    0.209
******
 C1  (38945)-C3  (38950)-C2  (38948)-O21 (38977)    NSTEP1=     0 NSTEP2=     0
R1 = 107.500 R2 = 117.500 R3 = 122.500 R4 = 132.500 RK2 = 250.000 RK3 =  250.000
 Rcurr:  122.943  Rcurr-(R2+R3)/2:    2.943  MIN(Rcurr-R2,Rcurr-R3):    0.443
******
 C111(39005)-C110(39003)-C19 (39001)-C18 (38998)    NSTEP1=     0 NSTEP2=     0
R1 = -10.000 R2 =   0.000 R3 =   0.000 R4 =  10.000 RK2 = 250.000 RK3 =  250.000
 Rcurr:   -0.304  Rcurr-(R2+R3)/2:    0.304  MIN(Rcurr-R2,Rcurr-R3):    0.304
******
 C1  (39079)-C3  (39084)-C2  (39082)-O21 (39111)    NSTEP1=     0 NSTEP2=     0
R1 = 107.500 R2 = 117.500 R3 = 122.500 R4 = 132.500 RK2 = 250.000 RK3 =  250.000
 Rcurr:  122.213  Rcurr-(R2+R3)/2:    2.213  MIN(Rcurr-R2,Rcurr-R3):    0.000
******
 C111(39139)-C110(39137)-C19 (39135)-C18 (39132)    NSTEP1=     0 NSTEP2=     0
R1 = -10.000 R2 =   0.000 R3 =   0.000 R4 =  10.000 RK2 = 250.000 RK3 =  250.000
 Rcurr:   -0.018  Rcurr-(R2+R3)/2:    0.018  MIN(Rcurr-R2,Rcurr-R3):    0.018
******
 C1  (39213)-C3  (39218)-C2  (39216)-O21 (39245)    NSTEP1=     0 NSTEP2=     0
R1 = 107.500 R2 = 117.500 R3 = 122.500 R4 = 132.500 RK2 = 250.000 RK3 =  250.000
 Rcurr:  118.799  Rcurr-(R2+R3)/2:    1.201  MIN(Rcurr-R2,Rcurr-R3):    0.000
******
 C111(39273)-C110(39271)-C19 (39269)-C18 (39266)    NSTEP1=     0 NSTEP2=     0
R1 = -10.000 R2 =   0.000 R3 =   0.000 R4 =  10.000 RK2 = 250.000 RK3 =  250.000
 Rcurr:    0.090  Rcurr-(R2+R3)/2:    0.090  MIN(Rcurr-R2,Rcurr-R3):    0.090
******
 C1  (39347)-C3  (39352)-C2  (39350)-O21 (39379)    NSTEP1=     0 NSTEP2=     0
R1 = 107.500 R2 = 117.500 R3 = 122.500 R4 = 132.500 RK2 = 250.000 RK3 =  250.000
 Rcurr:  121.003  Rcurr-(R2+R3)/2:    1.003  MIN(Rcurr-R2,Rcurr-R3):    0.000
******
 C111(39407)-C110(39405)-C19 (39403)-C18 (39400)    NSTEP1=     0 NSTEP2=     0
R1 = -10.000 R2 =   0.000 R3 =   0.000 R4 =  10.000 RK2 = 250.000 RK3 =  250.000
 Rcurr:   -0.145  Rcurr-(R2+R3)/2:    0.145  MIN(Rcurr-R2,Rcurr-R3):    0.145
******
 C1  (39481)-C3  (39486)-C2  (39484)-O21 (39513)    NSTEP1=     0 NSTEP2=     0
R1 = 107.500 R2 = 117.500 R3 = 122.500 R4 = 132.500 RK2 = 250.000 RK3 =  250.000
 Rcurr:  118.897  Rcurr-(R2+R3)/2:    1.103  MIN(Rcurr-R2,Rcurr-R3):    0.000
******
 C111(39541)-C110(39539)-C19 (39537)-C18 (39534)    NSTEP1=     0 NSTEP2=     0
R1 = -10.000 R2 =   0.000 R3 =   0.000 R4 =  10.000 RK2 = 250.000 RK3 =  250.000
 Rcurr:   -0.031  Rcurr-(R2+R3)/2:    0.031  MIN(Rcurr-R2,Rcurr-R3):    0.031
******
 C1  (39615)-C3  (39620)-C2  (39618)-O21 (39647)    NSTEP1=     0 NSTEP2=     0
R1 = 107.500 R2 = 117.500 R3 = 122.500 R4 = 132.500 RK2 = 250.000 RK3 =  250.000
 Rcurr:  120.356  Rcurr-(R2+R3)/2:    0.356  MIN(Rcurr-R2,Rcurr-R3):    0.000
******
 C111(39675)-C110(39673)-C19 (39671)-C18 (39668)    NSTEP1=     0 NSTEP2=     0
R1 = -10.000 R2 =   0.000 R3 =   0.000 R4 =  10.000 RK2 = 250.000 RK3 =  250.000
 Rcurr:    0.217  Rcurr-(R2+R3)/2:    0.217  MIN(Rcurr-R2,Rcurr-R3):    0.217
                       Number of restraints read =   520

                  Done reading weight changes/NMR restraints


 
 Number of triangulated 3-point waters found:    23679

     Sum of charges from parm topology file =  -0.00052359
     Forcing neutrality...

| Dynamic Memory, Types Used:
| Reals             3387927
| Integers          6850293

| Nonbonded Pairs Initial Allocation:    25279956

| GPU memory information (estimate):
| KB of GPU memory in use:    704406
| KB of CPU memory in use:    186966

--------------------------------------------------------------------------------
   4.  RESULTS
--------------------------------------------------------------------------------


 NSTEP =        0   TIME(PS) =       0.000  TEMP(K) =   433.41  PRESS =     0.0
 Etot   =   -307650.6670  EKtot   =    102398.2635  EPtot      =   -410048.9305
 BOND   =       476.2483  ANGLE   =      3487.6441  DIHED      =     12466.1057
 1-4 NB =      4214.4757  1-4 EEL =    -73174.4356  VDWAALS    =     45856.4158
 EELEC  =   -404596.3127  EHBOND  =         0.0000  RESTRAINT  =      1220.9283
 EAMBER (non-restraint)  =   -411269.8588
 ------------------------------------------------------------------------------

 NMR restraints: Bond =    0.000   Angle =     0.000   Torsion =     1.933
===============================================================================

 NSTEP =     1000   TIME(PS) =       1.000  TEMP(K) =   255.07  PRESS =     0.0
 Etot   =   -242906.4766  EKtot   =     60263.0703  EPtot      =   -303169.5469
 BOND   =      4419.9734  ANGLE   =     17384.0399  DIHED      =     14699.4470
 1-4 NB =      4972.2390  1-4 EEL =    -73416.0854  VDWAALS    =     24271.8517
 EELEC  =   -297506.1672  EHBOND  =         0.0000  RESTRAINT  =      2005.1547
 EAMBER (non-restraint)  =   -305174.7017
 ------------------------------------------------------------------------------

 NMR restraints: Bond =    0.000   Angle =     0.000   Torsion =    78.969
===============================================================================

 NSTEP =     2000   TIME(PS) =       2.000  TEMP(K) =   286.38  PRESS =     0.0
 Etot   =   -225017.4563  EKtot   =     67659.2266  EPtot      =   -292676.6829
 BOND   =      5016.8586  ANGLE   =     19382.8847  DIHED      =     14818.8364
 1-4 NB =      5063.9244  1-4 EEL =    -73388.2592  VDWAALS    =     20382.2085
 EELEC  =   -285945.2369  EHBOND  =         0.0000  RESTRAINT  =      1992.1005
 EAMBER (non-restraint)  =   -294668.7834
 ------------------------------------------------------------------------------

 NMR restraints: Bond =    0.000   Angle =     0.000   Torsion =    91.778
===============================================================================

 NSTEP =     3000   TIME(PS) =       3.000  TEMP(K) =   299.68  PRESS =     0.0
 Etot   =   -217462.9353  EKtot   =     70802.7109  EPtot      =   -288265.6463
 BOND   =      5135.6648  ANGLE   =     20095.3081  DIHED      =     14895.9592
 1-4 NB =      5091.0551  1-4 EEL =    -73428.0985  VDWAALS    =     18128.2842
 EELEC  =   -280063.7867  EHBOND  =         0.0000  RESTRAINT  =      1879.9675
 EAMBER (non-restraint)  =   -290145.6138
 ------------------------------------------------------------------------------

 NMR restraints: Bond =    0.000   Angle =     0.000   Torsion =    89.397
===============================================================================

 NSTEP =     4000   TIME(PS) =       4.000  TEMP(K) =   304.85  PRESS =     0.0
 Etot   =   -213993.4409  EKtot   =     72023.8047  EPtot      =   -286017.2456
 BOND   =      5255.1824  ANGLE   =     20279.2559  DIHED      =     14884.5391
 1-4 NB =      5033.8609  1-4 EEL =    -73440.5657  VDWAALS    =     17596.2010
 EELEC  =   -277472.6902  EHBOND  =         0.0000  RESTRAINT  =      1846.9710
 EAMBER (non-restraint)  =   -287864.2165
 ------------------------------------------------------------------------------

 NMR restraints: Bond =    0.000   Angle =     0.000   Torsion =    97.845
===============================================================================

 NSTEP =     5000   TIME(PS) =       5.000  TEMP(K) =   307.25  PRESS =     0.0
 Etot   =   -212552.1440  EKtot   =     72590.9062  EPtot      =   -285143.0503
 BOND   =      5255.5079  ANGLE   =     20321.1816  DIHED      =     14831.7821
 1-4 NB =      5063.6979  1-4 EEL =    -73402.0022  VDWAALS    =     16813.3356
 EELEC  =   -275880.4395  EHBOND  =         0.0000  RESTRAINT  =      1853.8863
 EAMBER (non-restraint)  =   -286996.9366
 ------------------------------------------------------------------------------

 NMR restraints: Bond =    0.000   Angle =     0.000   Torsion =    99.725
===============================================================================

 NSTEP =     6000   TIME(PS) =       6.000  TEMP(K) =   309.06  PRESS =     0.0
 Etot   =   -211925.8079  EKtot   =     73018.7578  EPtot      =   -284944.5657
 BOND   =      5170.9746  ANGLE   =     20352.7316  DIHED      =     14701.7967
 1-4 NB =      5074.9246  1-4 EEL =    -73390.9806  VDWAALS    =     16224.8557
 EELEC  =   -274935.3925  EHBOND  =         0.0000  RESTRAINT  =      1856.5243
 EAMBER (non-restraint)  =   -286801.0899
 ------------------------------------------------------------------------------

 NMR restraints: Bond =    0.000   Angle =     0.000   Torsion =    98.210
===============================================================================

 NSTEP =     7000   TIME(PS) =       7.000  TEMP(K) =   309.66  PRESS =     0.0
 Etot   =   -212182.5186  EKtot   =     73159.6797  EPtot      =   -285342.1983
 BOND   =      5268.6432  ANGLE   =     20191.8149  DIHED      =     14755.1894
 1-4 NB =      5029.0396  1-4 EEL =    -73378.9650  VDWAALS    =     16303.6821
 EELEC  =   -275328.6039  EHBOND  =         0.0000  RESTRAINT  =      1817.0015
 EAMBER (non-restraint)  =   -287159.1997
 ------------------------------------------------------------------------------

 NMR restraints: Bond =    0.000   Angle =     0.000   Torsion =   101.297
===============================================================================

 NSTEP =     8000   TIME(PS) =       8.000  TEMP(K) =   309.68  PRESS =     0.0
 Etot   =   -211822.5678  EKtot   =     73165.4219  EPtot      =   -284987.9897
 BOND   =      5300.6508  ANGLE   =     20408.9711  DIHED      =     14719.8236
 1-4 NB =      5022.5662  1-4 EEL =    -73436.4983  VDWAALS    =     16376.0733
 EELEC  =   -275227.3087  EHBOND  =         0.0000  RESTRAINT  =      1847.7324
 EAMBER (non-restraint)  =   -286835.7221
 ------------------------------------------------------------------------------

 NMR restraints: Bond =    0.000   Angle =     0.000   Torsion =   111.914
===============================================================================

 NSTEP =     9000   TIME(PS) =       9.000  TEMP(K) =   310.71  PRESS =     0.0
 Etot   =   -212012.7330  EKtot   =     73407.3984  EPtot      =   -285420.1315
 BOND   =      5155.2491  ANGLE   =     20165.7472  DIHED      =     14645.8156
 1-4 NB =      5074.3395  1-4 EEL =    -73376.3524  VDWAALS    =     16274.0612
 EELEC  =   -275176.6262  EHBOND  =         0.0000  RESTRAINT  =      1817.6344
 EAMBER (non-restraint)  =   -287237.7659
 ------------------------------------------------------------------------------

 NMR restraints: Bond =    0.000   Angle =     0.000   Torsion =    98.103
===============================================================================

 NSTEP =    10000   TIME(PS) =      10.000  TEMP(K) =   308.85  PRESS =     0.0
 Etot   =   -211903.1291  EKtot   =     72970.0859  EPtot      =   -284873.2150
 BOND   =      5283.9152  ANGLE   =     20316.8112  DIHED      =     14593.9652
 1-4 NB =      5074.9729  1-4 EEL =    -73338.6430  VDWAALS    =     16168.0355
 EELEC  =   -274735.3454  EHBOND  =         0.0000  RESTRAINT  =      1763.0733
 EAMBER (non-restraint)  =   -286636.2884
 ------------------------------------------------------------------------------

 NMR restraints: Bond =    0.000   Angle =     0.000   Torsion =   109.468
===============================================================================

 NSTEP =    11000   TIME(PS) =      11.000  TEMP(K) =   311.26  PRESS =     0.0
 Etot   =   -211669.1714  EKtot   =     73539.1094  EPtot      =   -285208.2808
 BOND   =      5281.1918  ANGLE   =     20288.5933  DIHED      =     14595.3109
 1-4 NB =      5063.7165  1-4 EEL =    -73391.9110  VDWAALS    =     16024.7233
 EELEC  =   -274858.1931  EHBOND  =         0.0000  RESTRAINT  =      1788.2874
 EAMBER (non-restraint)  =   -286996.5683
 ------------------------------------------------------------------------------

 NMR restraints: Bond =    0.000   Angle =     0.000   Torsion =    96.529
===============================================================================

 NSTEP =    12000   TIME(PS) =      12.000  TEMP(K) =   310.93  PRESS =     0.0
 Etot   =   -211861.2617  EKtot   =     73459.2812  EPtot      =   -285320.5429
 BOND   =      5132.8670  ANGLE   =     20362.3085  DIHED      =     14554.5370
 1-4 NB =      5039.6972  1-4 EEL =    -73401.3747  VDWAALS    =     16344.0510
 EELEC  =   -275160.5637  EHBOND  =         0.0000  RESTRAINT  =      1807.9349
 EAMBER (non-restraint)  =   -287128.4778
 ------------------------------------------------------------------------------

 NMR restraints: Bond =    0.000   Angle =     0.000   Torsion =   101.835
===============================================================================

 NSTEP =    13000   TIME(PS) =      13.000  TEMP(K) =   309.63  PRESS =     0.0
 Etot   =   -212044.4657  EKtot   =     73152.3047  EPtot      =   -285196.7704
 BOND   =      5151.5022  ANGLE   =     20282.9126  DIHED      =     14608.0482
 1-4 NB =      5076.6704  1-4 EEL =    -73444.5971  VDWAALS    =     16112.4345
 EELEC  =   -274738.3105  EHBOND  =         0.0000  RESTRAINT  =      1754.5693
 EAMBER (non-restraint)  =   -286951.3397
 ------------------------------------------------------------------------------

 NMR restraints: Bond =    0.000   Angle =     0.000   Torsion =    99.792
===============================================================================

 NSTEP =    14000   TIME(PS) =      14.000  TEMP(K) =   310.05  PRESS =     0.0
 Etot   =   -212053.0147  EKtot   =     73252.0547  EPtot      =   -285305.0694
 BOND   =      5268.2671  ANGLE   =     20187.4897  DIHED      =     14540.6113
 1-4 NB =      5045.8264  1-4 EEL =    -73448.2898  VDWAALS    =     16202.3337
 EELEC  =   -274842.1039  EHBOND  =         0.0000  RESTRAINT  =      1740.7962
 EAMBER (non-restraint)  =   -287045.8656
 ------------------------------------------------------------------------------

 NMR restraints: Bond =    0.000   Angle =     0.000   Torsion =   100.829
===============================================================================

 NSTEP =    15000   TIME(PS) =      15.000  TEMP(K) =   309.71  PRESS =     0.0
 Etot   =   -212340.3255  EKtot   =     73171.1953  EPtot      =   -285511.5208
 BOND   =      5312.7483  ANGLE   =     20134.9912  DIHED      =     14630.7887
 1-4 NB =      5100.5295  1-4 EEL =    -73468.2768  VDWAALS    =     16066.3265
 EELEC  =   -275038.1194  EHBOND  =         0.0000  RESTRAINT  =      1749.4911
 EAMBER (non-restraint)  =   -287261.0119
 ------------------------------------------------------------------------------

 NMR restraints: Bond =    0.000   Angle =     0.000   Torsion =   105.019
===============================================================================

 NSTEP =    16000   TIME(PS) =      16.000  TEMP(K) =   309.41  PRESS =     0.0
 Etot   =   -212378.6834  EKtot   =     73101.4062  EPtot      =   -285480.0897
 BOND   =      5247.5546  ANGLE   =     20392.4473  DIHED      =     14667.0253
 1-4 NB =      5048.2013  1-4 EEL =    -73372.6883  VDWAALS    =     15507.7139
 EELEC  =   -274704.1746  EHBOND  =         0.0000  RESTRAINT  =      1733.8308
 EAMBER (non-restraint)  =   -287213.9205
 ------------------------------------------------------------------------------

 NMR restraints: Bond =    0.000   Angle =     0.000   Torsion =    97.041
===============================================================================

 NSTEP =    17000   TIME(PS) =      17.000  TEMP(K) =   309.91  PRESS =     0.0
 Etot   =   -212316.7571  EKtot   =     73219.9844  EPtot      =   -285536.7415
 BOND   =      5301.7318  ANGLE   =     20286.3615  DIHED      =     14635.3392
 1-4 NB =      5060.6681  1-4 EEL =    -73383.5365  VDWAALS    =     16210.0302
 EELEC  =   -275383.2408  EHBOND  =         0.0000  RESTRAINT  =      1735.9051
 EAMBER (non-restraint)  =   -287272.6466
 ------------------------------------------------------------------------------

 NMR restraints: Bond =    0.000   Angle =     0.000   Torsion =   102.144
===============================================================================

 NSTEP =    18000   TIME(PS) =      18.000  TEMP(K) =   310.45  PRESS =     0.0
 Etot   =   -212536.8267  EKtot   =     73348.0078  EPtot      =   -285884.8345
 BOND   =      5319.4476  ANGLE   =     20381.2360  DIHED      =     14534.0205
 1-4 NB =      5041.2173  1-4 EEL =    -73403.2777  VDWAALS    =     16018.7940
 EELEC  =   -275519.3673  EHBOND  =         0.0000  RESTRAINT  =      1743.0952
 EAMBER (non-restraint)  =   -287627.9297
 ------------------------------------------------------------------------------

 NMR restraints: Bond =    0.000   Angle =     0.000   Torsion =   108.282
===============================================================================

 NSTEP =    19000   TIME(PS) =      19.000  TEMP(K) =   310.95  PRESS =     0.0
 Etot   =   -212354.4362  EKtot   =     73464.8984  EPtot      =   -285819.3346
 BOND   =      5250.1173  ANGLE   =     20242.3067  DIHED      =     14482.3939
 1-4 NB =      5056.7976  1-4 EEL =    -73382.2422  VDWAALS    =     15442.2211
 EELEC  =   -274636.4121  EHBOND  =         0.0000  RESTRAINT  =      1725.4831
 EAMBER (non-restraint)  =   -287544.8178
 ------------------------------------------------------------------------------

 NMR restraints: Bond =    0.000   Angle =     0.000   Torsion =   106.159
===============================================================================

 NSTEP =    20000   TIME(PS) =      20.000  TEMP(K) =   309.67  PRESS =     0.0
 Etot   =   -212708.9666  EKtot   =     73161.9766  EPtot      =   -285870.9431
 BOND   =      5360.4542  ANGLE   =     20174.7809  DIHED      =     14498.5680
 1-4 NB =      5067.8648  1-4 EEL =    -73440.9181  VDWAALS    =     15683.0300
 EELEC  =   -274869.5304  EHBOND  =         0.0000  RESTRAINT  =      1654.8075
 EAMBER (non-restraint)  =   -287525.7507
 ------------------------------------------------------------------------------

 NMR restraints: Bond =    0.000   Angle =     0.000   Torsion =    91.770
===============================================================================

 NSTEP =    21000   TIME(PS) =      21.000  TEMP(K) =   310.65  PRESS =     0.0
 Etot   =   -212806.7869  EKtot   =     73395.3906  EPtot      =   -286202.1775
 BOND   =      5143.7674  ANGLE   =     20368.0197  DIHED      =     14467.6146
 1-4 NB =      5112.5682  1-4 EEL =    -73430.9255  VDWAALS    =     15836.5383
 EELEC  =   -275440.6821  EHBOND  =         0.0000  RESTRAINT  =      1740.9219
 EAMBER (non-restraint)  =   -287943.0994
 ------------------------------------------------------------------------------

 NMR restraints: Bond =    0.000   Angle =     0.000   Torsion =    98.114
===============================================================================

 NSTEP =    22000   TIME(PS) =      22.000  TEMP(K) =   309.21  PRESS =     0.0
 Etot   =   -212869.0747  EKtot   =     73053.1719  EPtot      =   -285922.2466
 BOND   =      5258.2291  ANGLE   =     20212.2640  DIHED      =     14475.1986
 1-4 NB =      5074.2169  1-4 EEL =    -73267.0391  VDWAALS    =     16144.3028
 EELEC  =   -275603.2967  EHBOND  =         0.0000  RESTRAINT  =      1783.8778
 EAMBER (non-restraint)  =   -287706.1244
 ------------------------------------------------------------------------------

 NMR restraints: Bond =    0.000   Angle =     0.000   Torsion =   108.756
===============================================================================

 NSTEP =    23000   TIME(PS) =      23.000  TEMP(K) =   309.80  PRESS =     0.0
 Etot   =   -212856.1111  EKtot   =     73194.3906  EPtot      =   -286050.5018
 BOND   =      5236.0194  ANGLE   =     20178.7415  DIHED      =     14520.6863
 1-4 NB =      5058.3058  1-4 EEL =    -73264.4246  VDWAALS    =     16056.8082
 EELEC  =   -275595.0724  EHBOND  =         0.0000  RESTRAINT  =      1758.4340
 EAMBER (non-restraint)  =   -287808.9357
 ------------------------------------------------------------------------------

 NMR restraints: Bond =    0.000   Angle =     0.000   Torsion =   103.617
===============================================================================

 NSTEP =    24000   TIME(PS) =      24.000  TEMP(K) =   310.54  PRESS =     0.0
 Etot   =   -212378.8094  EKtot   =     73368.4219  EPtot      =   -285747.2313
 BOND   =      5286.4317  ANGLE   =     20378.8726  DIHED      =     14560.9856
 1-4 NB =      5052.7024  1-4 EEL =    -73423.9550  VDWAALS    =     16103.8831
 EELEC  =   -275436.7848  EHBOND  =         0.0000  RESTRAINT  =      1730.6331
 EAMBER (non-restraint)  =   -287477.8643
 ------------------------------------------------------------------------------

 NMR restraints: Bond =    0.000   Angle =     0.000   Torsion =    93.011
===============================================================================

 NSTEP =    25000   TIME(PS) =      25.000  TEMP(K) =   310.04  PRESS =     0.0
 Etot   =   -212679.6970  EKtot   =     73250.8828  EPtot      =   -285930.5798
 BOND   =      5254.9522  ANGLE   =     20321.9861  DIHED      =     14507.2265
 1-4 NB =      5013.7496  1-4 EEL =    -73267.1859  VDWAALS    =     15926.0716
 EELEC  =   -275396.8435  EHBOND  =         0.0000  RESTRAINT  =      1709.4637
 EAMBER (non-restraint)  =   -287640.0434
 ------------------------------------------------------------------------------

 NMR restraints: Bond =    0.000   Angle =     0.000   Torsion =   114.523
===============================================================================

 NSTEP =    26000   TIME(PS) =      26.000  TEMP(K) =   308.98  PRESS =     0.0
 Etot   =   -213236.6660  EKtot   =     72998.8594  EPtot      =   -286235.5253
 BOND   =      5185.0618  ANGLE   =     20147.3866  DIHED      =     14467.4713
 1-4 NB =      5106.0580  1-4 EEL =    -73369.9016  VDWAALS    =     15316.9812
 EELEC  =   -274834.7154  EHBOND  =         0.0000  RESTRAINT  =      1746.1328
 EAMBER (non-restraint)  =   -287981.6581
 ------------------------------------------------------------------------------

 NMR restraints: Bond =    0.000   Angle =     0.000   Torsion =   103.558
===============================================================================

 NSTEP =    27000   TIME(PS) =      27.000  TEMP(K) =   309.81  PRESS =     0.0
 Etot   =   -212798.9260  EKtot   =     73195.8047  EPtot      =   -285994.7307
 BOND   =      5217.3860  ANGLE   =     20152.7337  DIHED      =     14490.1129
 1-4 NB =      5045.4249  1-4 EEL =    -73367.4945  VDWAALS    =     15327.1622
 EELEC  =   -274520.4598  EHBOND  =         0.0000  RESTRAINT  =      1660.4037
 EAMBER (non-restraint)  =   -287655.1344
 ------------------------------------------------------------------------------

 NMR restraints: Bond =    0.000   Angle =     0.000   Torsion =    94.251
===============================================================================

 NSTEP =    28000   TIME(PS) =      28.000  TEMP(K) =   310.12  PRESS =     0.0
 Etot   =   -213022.4321  EKtot   =     73268.6016  EPtot      =   -286291.0336
 BOND   =      5242.8847  ANGLE   =     20172.7400  DIHED      =     14506.2214
 1-4 NB =      5003.4230  1-4 EEL =    -73428.8714  VDWAALS    =     15327.0015
 EELEC  =   -274827.0111  EHBOND  =         0.0000  RESTRAINT  =      1712.5783
 EAMBER (non-restraint)  =   -288003.6119
 ------------------------------------------------------------------------------

 NMR restraints: Bond =    0.000   Angle =     0.000   Torsion =    96.682
===============================================================================

 NSTEP =    29000   TIME(PS) =      29.000  TEMP(K) =   311.49  PRESS =     0.0
 Etot   =   -212469.9945  EKtot   =     73593.6875  EPtot      =   -286063.6820
 BOND   =      5214.2668  ANGLE   =     20216.4024  DIHED      =     14466.0558
 1-4 NB =      5049.9436  1-4 EEL =    -73343.2508  VDWAALS    =     15812.1878
 EELEC  =   -275165.7056  EHBOND  =         0.0000  RESTRAINT  =      1686.4180
 EAMBER (non-restraint)  =   -287750.1000
 ------------------------------------------------------------------------------

 NMR restraints: Bond =    0.000   Angle =     0.000   Torsion =   108.264
===============================================================================

 NSTEP =    30000   TIME(PS) =      30.000  TEMP(K) =   309.73  PRESS =     0.0
 Etot   =   -212508.8314  EKtot   =     73177.3203  EPtot      =   -285686.1517
 BOND   =      5339.1565  ANGLE   =     20448.4806  DIHED      =     14525.8099
 1-4 NB =      5045.4452  1-4 EEL =    -73424.8592  VDWAALS    =     15566.2086
 EELEC  =   -274895.4734  EHBOND  =         0.0000  RESTRAINT  =      1709.0802
 EAMBER (non-restraint)  =   -287395.2319
 ------------------------------------------------------------------------------

 NMR restraints: Bond =    0.000   Angle =     0.000   Torsion =    97.083
===============================================================================

 NSTEP =    31000   TIME(PS) =      31.000  TEMP(K) =   312.04  PRESS =     0.0
 Etot   =   -212285.3038  EKtot   =     73722.3125  EPtot      =   -286007.6163
 BOND   =      5236.5596  ANGLE   =     20219.6911  DIHED      =     14614.3546
 1-4 NB =      5081.8043  1-4 EEL =    -73539.7225  VDWAALS    =     16117.8490
 EELEC  =   -275395.0102  EHBOND  =         0.0000  RESTRAINT  =      1656.8580
 EAMBER (non-restraint)  =   -287664.4743
 ------------------------------------------------------------------------------

 NMR restraints: Bond =    0.000   Angle =     0.000   Torsion =    97.380
===============================================================================

 NSTEP =    32000   TIME(PS) =      32.000  TEMP(K) =   310.67  PRESS =     0.0
 Etot   =   -212468.6845  EKtot   =     73398.1406  EPtot      =   -285866.8251
 BOND   =      5274.2652  ANGLE   =     20373.5463  DIHED      =     14429.1864
 1-4 NB =      5086.1396  1-4 EEL =    -73362.8734  VDWAALS    =     15427.1528
 EELEC  =   -274760.6192  EHBOND  =         0.0000  RESTRAINT  =      1666.3772
 EAMBER (non-restraint)  =   -287533.2024
 ------------------------------------------------------------------------------

 NMR restraints: Bond =    0.000   Angle =     0.000   Torsion =    91.791
===============================================================================

 NSTEP =    33000   TIME(PS) =      33.000  TEMP(K) =   310.20  PRESS =     0.0
 Etot   =   -212965.8025  EKtot   =     73288.1641  EPtot      =   -286253.9666
 BOND   =      5202.1677  ANGLE   =     20229.6513  DIHED      =     14434.8351
 1-4 NB =      5000.3482  1-4 EEL =    -73294.2340  VDWAALS    =     15406.1464
 EELEC  =   -274893.8923  EHBOND  =         0.0000  RESTRAINT  =      1661.0110
 EAMBER (non-restraint)  =   -287914.9776
 ------------------------------------------------------------------------------

 NMR restraints: Bond =    0.000   Angle =     0.000   Torsion =   106.621
===============================================================================

 NSTEP =    34000   TIME(PS) =      34.000  TEMP(K) =   310.24  PRESS =     0.0
 Etot   =   -213003.7384  EKtot   =     73297.8281  EPtot      =   -286301.5666
 BOND   =      5359.0130  ANGLE   =     20199.6239  DIHED      =     14490.3971
 1-4 NB =      5055.6927  1-4 EEL =    -73457.6851  VDWAALS    =     15606.8406
 EELEC  =   -275259.6950  EHBOND  =         0.0000  RESTRAINT  =      1704.2463
 EAMBER (non-restraint)  =   -288005.8128
 ------------------------------------------------------------------------------

 NMR restraints: Bond =    0.000   Angle =     0.000   Torsion =   109.562
===============================================================================

 NSTEP =    35000   TIME(PS) =      35.000  TEMP(K) =   310.19  PRESS =     0.0
 Etot   =   -213534.4985  EKtot   =     73285.5469  EPtot      =   -286820.0454
 BOND   =      5200.7831  ANGLE   =     20337.8650  DIHED      =     14400.4032
 1-4 NB =      5064.9923  1-4 EEL =    -73429.1873  VDWAALS    =     15984.9824
 EELEC  =   -276063.2167  EHBOND  =         0.0000  RESTRAINT  =      1683.3327
 EAMBER (non-restraint)  =   -288503.3780
 ------------------------------------------------------------------------------

 NMR restraints: Bond =    0.000   Angle =     0.000   Torsion =   101.749
===============================================================================

 NSTEP =    36000   TIME(PS) =      36.000  TEMP(K) =   309.36  PRESS =     0.0
 Etot   =   -213728.0827  EKtot   =     73089.7266  EPtot      =   -286817.8093
 BOND   =      5292.9621  ANGLE   =     20226.1339  DIHED      =     14426.7631
 1-4 NB =      5038.4268  1-4 EEL =    -73491.0289  VDWAALS    =     16074.9236
 EELEC  =   -276080.5489  EHBOND  =         0.0000  RESTRAINT  =      1694.5590
 EAMBER (non-restraint)  =   -288512.3682
 ------------------------------------------------------------------------------

 NMR restraints: Bond =    0.000   Angle =     0.000   Torsion =   111.340
===============================================================================

 NSTEP =    37000   TIME(PS) =      37.000  TEMP(K) =   309.61  PRESS =     0.0
 Etot   =   -212876.8087  EKtot   =     73149.1641  EPtot      =   -286025.9728
 BOND   =      5443.1864  ANGLE   =     20244.6661  DIHED      =     14454.4653
 1-4 NB =      4999.5458  1-4 EEL =    -73470.8788  VDWAALS    =     15383.3165
 EELEC  =   -274811.1134  EHBOND  =         0.0000  RESTRAINT  =      1730.8394
 EAMBER (non-restraint)  =   -287756.8122
 ------------------------------------------------------------------------------

 NMR restraints: Bond =    0.000   Angle =     0.000   Torsion =    96.070
===============================================================================

 NSTEP =    38000   TIME(PS) =      38.000  TEMP(K) =   310.32  PRESS =     0.0
 Etot   =   -212985.7123  EKtot   =     73316.5938  EPtot      =   -286302.3060
 BOND   =      5282.0404  ANGLE   =     20312.7382  DIHED      =     14444.1643
 1-4 NB =      5051.4190  1-4 EEL =    -73319.3600  VDWAALS    =     15346.0645
 EELEC  =   -275101.4534  EHBOND  =         0.0000  RESTRAINT  =      1682.0809
 EAMBER (non-restraint)  =   -287984.3870
 ------------------------------------------------------------------------------

 NMR restraints: Bond =    0.000   Angle =     0.000   Torsion =   103.312
===============================================================================

 NSTEP =    39000   TIME(PS) =      39.000  TEMP(K) =   309.66  PRESS =     0.0
 Etot   =   -213212.1602  EKtot   =     73160.7891  EPtot      =   -286372.9493
 BOND   =      5259.1342  ANGLE   =     20147.8365  DIHED      =     14365.2728
 1-4 NB =      5035.6013  1-4 EEL =    -73495.7352  VDWAALS    =     15402.5461
 EELEC  =   -274786.5041  EHBOND  =         0.0000  RESTRAINT  =      1698.8991
 EAMBER (non-restraint)  =   -288071.8484
 ------------------------------------------------------------------------------

 NMR restraints: Bond =    0.000   Angle =     0.000   Torsion =   104.714
===============================================================================

 NSTEP =    40000   TIME(PS) =      40.000  TEMP(K) =   309.18  PRESS =     0.0
 Etot   =   -213611.8335  EKtot   =     73046.0938  EPtot      =   -286657.9273
 BOND   =      5192.1927  ANGLE   =     20035.6534  DIHED      =     14454.0228
 1-4 NB =      5060.9871  1-4 EEL =    -73403.5774  VDWAALS    =     15516.4126
 EELEC  =   -275184.5960  EHBOND  =         0.0000  RESTRAINT  =      1670.9775
 EAMBER (non-restraint)  =   -288328.9048
 ------------------------------------------------------------------------------

 NMR restraints: Bond =    0.000   Angle =     0.000   Torsion =   101.720
===============================================================================

 NSTEP =    41000   TIME(PS) =      41.000  TEMP(K) =   311.17  PRESS =     0.0
 Etot   =   -213382.3882  EKtot   =     73516.9688  EPtot      =   -286899.3569
 BOND   =      5271.8840  ANGLE   =     20105.9333  DIHED      =     14392.6061
 1-4 NB =      5026.5669  1-4 EEL =    -73375.0578  VDWAALS    =     15575.4821
 EELEC  =   -275581.6430  EHBOND  =         0.0000  RESTRAINT  =      1684.8715
 EAMBER (non-restraint)  =   -288584.2284
 ------------------------------------------------------------------------------

 NMR restraints: Bond =    0.000   Angle =     0.000   Torsion =   101.864
===============================================================================

 NSTEP =    42000   TIME(PS) =      42.000  TEMP(K) =   309.82  PRESS =     0.0
 Etot   =   -213637.1288  EKtot   =     73198.0312  EPtot      =   -286835.1600
 BOND   =      5295.1983  ANGLE   =     20106.9442  DIHED      =     14390.6124
 1-4 NB =      4989.0881  1-4 EEL =    -73449.8408  VDWAALS    =     15650.7790
 EELEC  =   -275512.4461  EHBOND  =         0.0000  RESTRAINT  =      1694.5049
 EAMBER (non-restraint)  =   -288529.6649
 ------------------------------------------------------------------------------

 NMR restraints: Bond =    0.000   Angle =     0.000   Torsion =    93.946
===============================================================================

 NSTEP =    43000   TIME(PS) =      43.000  TEMP(K) =   309.49  PRESS =     0.0
 Etot   =   -213596.1460  EKtot   =     73119.3438  EPtot      =   -286715.4898
 BOND   =      5248.6522  ANGLE   =     20260.8162  DIHED      =     14390.4185
 1-4 NB =      5056.2325  1-4 EEL =    -73467.9726  VDWAALS    =     15437.1787
 EELEC  =   -275368.0972  EHBOND  =         0.0000  RESTRAINT  =      1727.2819
 EAMBER (non-restraint)  =   -288442.7717
 ------------------------------------------------------------------------------

 NMR restraints: Bond =    0.000   Angle =     0.000   Torsion =    97.474
===============================================================================

 NSTEP =    44000   TIME(PS) =      44.000  TEMP(K) =   311.77  PRESS =     0.0
 Etot   =   -213285.1900  EKtot   =     73657.7734  EPtot      =   -286942.9635
 BOND   =      5267.0084  ANGLE   =     20240.0315  DIHED      =     14474.1557
 1-4 NB =      5029.5712  1-4 EEL =    -73416.1234  VDWAALS    =     15391.4584
 EELEC  =   -275619.1429  EHBOND  =         0.0000  RESTRAINT  =      1690.0777
 EAMBER (non-restraint)  =   -288633.0412
 ------------------------------------------------------------------------------

 NMR restraints: Bond =    0.000   Angle =     0.000   Torsion =   107.735
===============================================================================

 NSTEP =    45000   TIME(PS) =      45.000  TEMP(K) =   310.66  PRESS =     0.0
 Etot   =   -212938.2651  EKtot   =     73396.6094  EPtot      =   -286334.8744
 BOND   =      5275.0090  ANGLE   =     20460.0581  DIHED      =     14387.1208
 1-4 NB =      5044.8115  1-4 EEL =    -73423.3333  VDWAALS    =     15384.7725
 EELEC  =   -275161.7057  EHBOND  =         0.0000  RESTRAINT  =      1698.3928
 EAMBER (non-restraint)  =   -288033.2673
 ------------------------------------------------------------------------------

 NMR restraints: Bond =    0.000   Angle =     0.000   Torsion =   103.798
===============================================================================

 NSTEP =    46000   TIME(PS) =      46.000  TEMP(K) =   310.03  PRESS =     0.0
 Etot   =   -212876.6978  EKtot   =     73247.8984  EPtot      =   -286124.5962
 BOND   =      5228.9994  ANGLE   =     20358.7944  DIHED      =     14501.8989
 1-4 NB =      5031.9007  1-4 EEL =    -73299.2583  VDWAALS    =     15481.4971
 EELEC  =   -275130.1836  EHBOND  =         0.0000  RESTRAINT  =      1701.7553
 EAMBER (non-restraint)  =   -287826.3515
 ------------------------------------------------------------------------------

 NMR restraints: Bond =    0.000   Angle =     0.000   Torsion =   110.019
===============================================================================

 NSTEP =    47000   TIME(PS) =      47.000  TEMP(K) =   308.41  PRESS =     0.0
 Etot   =   -213157.8261  EKtot   =     72866.0938  EPtot      =   -286023.9199
 BOND   =      5263.3699  ANGLE   =     20363.6977  DIHED      =     14443.2323
 1-4 NB =      5022.8696  1-4 EEL =    -73429.0119  VDWAALS    =     15758.2602
 EELEC  =   -275196.7933  EHBOND  =         0.0000  RESTRAINT  =      1750.4556
 EAMBER (non-restraint)  =   -287774.3755
 ------------------------------------------------------------------------------

 NMR restraints: Bond =    0.000   Angle =     0.000   Torsion =   105.393
===============================================================================

 NSTEP =    48000   TIME(PS) =      48.000  TEMP(K) =   311.28  PRESS =     0.0
 Etot   =   -212765.4295  EKtot   =     73542.2812  EPtot      =   -286307.7108
 BOND   =      5312.8472  ANGLE   =     20248.6841  DIHED      =     14389.0804
 1-4 NB =      5026.1159  1-4 EEL =    -73372.7733  VDWAALS    =     15614.9951
 EELEC  =   -275237.4805  EHBOND  =         0.0000  RESTRAINT  =      1710.8203
 EAMBER (non-restraint)  =   -288018.5311
 ------------------------------------------------------------------------------

 NMR restraints: Bond =    0.000   Angle =     0.000   Torsion =   109.637
===============================================================================

 NSTEP =    49000   TIME(PS) =      49.000  TEMP(K) =   310.59  PRESS =     0.0
 Etot   =   -212821.3793  EKtot   =     73379.4609  EPtot      =   -286200.8403
 BOND   =      5300.4162  ANGLE   =     20382.7814  DIHED      =     14386.3521
 1-4 NB =      5031.0451  1-4 EEL =    -73376.3988  VDWAALS    =     15323.6123
 EELEC  =   -274908.2719  EHBOND  =         0.0000  RESTRAINT  =      1659.6234
 EAMBER (non-restraint)  =   -287860.4637
 ------------------------------------------------------------------------------

 NMR restraints: Bond =    0.000   Angle =     0.000   Torsion =   105.501
===============================================================================

 NSTEP =    50000   TIME(PS) =      50.000  TEMP(K) =   310.70  PRESS =     0.0
 Etot   =   -212847.0706  EKtot   =     73406.9922  EPtot      =   -286254.0628
 BOND   =      5291.1738  ANGLE   =     20309.5957  DIHED      =     14379.5171
 1-4 NB =      5034.5382  1-4 EEL =    -73498.2386  VDWAALS    =     15757.2681
 EELEC  =   -275238.3542  EHBOND  =         0.0000  RESTRAINT  =      1710.4370
 EAMBER (non-restraint)  =   -287964.4998
 ------------------------------------------------------------------------------

 NMR restraints: Bond =    0.000   Angle =     0.000   Torsion =   105.199
===============================================================================

 NSTEP =    51000   TIME(PS) =      51.000  TEMP(K) =   311.03  PRESS =     0.0
 Etot   =   -212998.3257  EKtot   =     73484.3047  EPtot      =   -286482.6304
 BOND   =      5291.7767  ANGLE   =     20184.1465  DIHED      =     14303.9421
 1-4 NB =      4978.4758  1-4 EEL =    -73420.5994  VDWAALS    =     15088.9322
 EELEC  =   -274587.9974  EHBOND  =         0.0000  RESTRAINT  =      1678.6932
 EAMBER (non-restraint)  =   -288161.3235
 ------------------------------------------------------------------------------

 NMR restraints: Bond =    0.000   Angle =     0.000   Torsion =    96.262
===============================================================================

 NSTEP =    52000   TIME(PS) =      52.000  TEMP(K) =   310.25  PRESS =     0.0
 Etot   =   -213141.7657  EKtot   =     73299.2969  EPtot      =   -286441.0625
 BOND   =      5316.6240  ANGLE   =     20273.6515  DIHED      =     14411.0182
 1-4 NB =      5082.8989  1-4 EEL =    -73426.9929  VDWAALS    =     15890.7832
 EELEC  =   -275665.0820  EHBOND  =         0.0000  RESTRAINT  =      1676.0367
 EAMBER (non-restraint)  =   -288117.0993
 ------------------------------------------------------------------------------

 NMR restraints: Bond =    0.000   Angle =     0.000   Torsion =   101.365
===============================================================================

 NSTEP =    53000   TIME(PS) =      53.000  TEMP(K) =   309.34  PRESS =     0.0
 Etot   =   -213910.1173  EKtot   =     73085.4766  EPtot      =   -286995.5938
 BOND   =      5211.2779  ANGLE   =     20303.4434  DIHED      =     14362.8924
 1-4 NB =      4981.6035  1-4 EEL =    -73436.3315  VDWAALS    =     15592.4814
 EELEC  =   -275687.8196  EHBOND  =         0.0000  RESTRAINT  =      1676.8588
 EAMBER (non-restraint)  =   -288672.4526
 ------------------------------------------------------------------------------

 NMR restraints: Bond =    0.000   Angle =     0.000   Torsion =   122.588
===============================================================================

 NSTEP =    54000   TIME(PS) =      54.000  TEMP(K) =   309.83  PRESS =     0.0
 Etot   =   -213763.0707  EKtot   =     73200.0391  EPtot      =   -286963.1098
 BOND   =      5193.0385  ANGLE   =     20200.0165  DIHED      =     14340.4161
 1-4 NB =      5003.2032  1-4 EEL =    -73339.5949  VDWAALS    =     16000.2564
 EELEC  =   -276086.2310  EHBOND  =         0.0000  RESTRAINT  =      1725.7853
 EAMBER (non-restraint)  =   -288688.8950
 ------------------------------------------------------------------------------

 NMR restraints: Bond =    0.000   Angle =     0.000   Torsion =   109.069
===============================================================================

 NSTEP =    55000   TIME(PS) =      55.000  TEMP(K) =   311.84  PRESS =     0.0
 Etot   =   -212582.0311  EKtot   =     73675.5312  EPtot      =   -286257.5623
 BOND   =      5284.4670  ANGLE   =     20087.2028  DIHED      =     14449.9426
 1-4 NB =      5095.6979  1-4 EEL =    -73326.5990  VDWAALS    =     15729.3496
 EELEC  =   -275279.4922  EHBOND  =         0.0000  RESTRAINT  =      1701.8690
 EAMBER (non-restraint)  =   -287959.4313
 ------------------------------------------------------------------------------

 NMR restraints: Bond =    0.000   Angle =     0.000   Torsion =    91.964
===============================================================================

 NSTEP =    56000   TIME(PS) =      56.000  TEMP(K) =   312.67  PRESS =     0.0
 Etot   =   -212939.3051  EKtot   =     73871.7578  EPtot      =   -286811.0629
 BOND   =      5275.6151  ANGLE   =     20121.7552  DIHED      =     14315.3354
 1-4 NB =      4999.5336  1-4 EEL =    -73381.2761  VDWAALS    =     15644.7072
 EELEC  =   -275497.2762  EHBOND  =         0.0000  RESTRAINT  =      1710.5428
 EAMBER (non-restraint)  =   -288521.6057
 ------------------------------------------------------------------------------

 NMR restraints: Bond =    0.000   Angle =     0.000   Torsion =   106.129
===============================================================================

 NSTEP =    57000   TIME(PS) =      57.000  TEMP(K) =   310.29  PRESS =     0.0
 Etot   =   -213369.2992  EKtot   =     73309.2656  EPtot      =   -286678.5649
 BOND   =      5187.7814  ANGLE   =     20225.6069  DIHED      =     14315.9235
 1-4 NB =      5041.5928  1-4 EEL =    -73427.4431  VDWAALS    =     15425.0826
 EELEC  =   -275142.6486  EHBOND  =         0.0000  RESTRAINT  =      1695.5396
 EAMBER (non-restraint)  =   -288374.1045
 ------------------------------------------------------------------------------

 NMR restraints: Bond =    0.000   Angle =     0.000   Torsion =    97.940
===============================================================================

 NSTEP =    58000   TIME(PS) =      58.000  TEMP(K) =   310.75  PRESS =     0.0
 Etot   =   -212862.2957  EKtot   =     73416.8672  EPtot      =   -286279.1629
 BOND   =      5203.9282  ANGLE   =     20340.4031  DIHED      =     14379.6718
 1-4 NB =      5022.1628  1-4 EEL =    -73405.1613  VDWAALS    =     15243.5869
 EELEC  =   -274767.1127  EHBOND  =         0.0000  RESTRAINT  =      1703.3584
 EAMBER (non-restraint)  =   -287982.5213
 ------------------------------------------------------------------------------

 NMR restraints: Bond =    0.000   Angle =     0.000   Torsion =   119.545
===============================================================================

 NSTEP =    59000   TIME(PS) =      59.000  TEMP(K) =   310.17  PRESS =     0.0
 Etot   =   -213231.4524  EKtot   =     73279.6875  EPtot      =   -286511.1399
 BOND   =      5335.5181  ANGLE   =     20328.2709  DIHED      =     14410.6475
 1-4 NB =      5062.0469  1-4 EEL =    -73334.6863  VDWAALS    =     15721.7384
 EELEC  =   -275683.5857  EHBOND  =         0.0000  RESTRAINT  =      1648.9104
 EAMBER (non-restraint)  =   -288160.0503
 ------------------------------------------------------------------------------

 NMR restraints: Bond =    0.000   Angle =     0.000   Torsion =    96.766
===============================================================================

 NSTEP =    60000   TIME(PS) =      60.000  TEMP(K) =   310.71  PRESS =     0.0
 Etot   =   -213333.4313  EKtot   =     73407.4141  EPtot      =   -286740.8453
 BOND   =      5232.0155  ANGLE   =     20230.0311  DIHED      =     14449.6307
 1-4 NB =      5026.7285  1-4 EEL =    -73406.7963  VDWAALS    =     15543.3942
 EELEC  =   -275545.1995  EHBOND  =         0.0000  RESTRAINT  =      1729.3505
 EAMBER (non-restraint)  =   -288470.1958
 ------------------------------------------------------------------------------

 NMR restraints: Bond =    0.000   Angle =     0.000   Torsion =   117.194
===============================================================================

 NSTEP =    61000   TIME(PS) =      61.000  TEMP(K) =   309.58  PRESS =     0.0
 Etot   =   -213889.7458  EKtot   =     73141.5547  EPtot      =   -287031.3005
 BOND   =      5308.0705  ANGLE   =     19919.4541  DIHED      =     14364.0567
 1-4 NB =      5020.4842  1-4 EEL =    -73461.1178  VDWAALS    =     15273.2247
 EELEC  =   -275130.8214  EHBOND  =         0.0000  RESTRAINT  =      1675.3485
 EAMBER (non-restraint)  =   -288706.6490
 ------------------------------------------------------------------------------

 NMR restraints: Bond =    0.000   Angle =     0.000   Torsion =   104.586
===============================================================================

 NSTEP =    62000   TIME(PS) =      62.000  TEMP(K) =   309.30  PRESS =     0.0
 Etot   =   -213939.7460  EKtot   =     73074.6328  EPtot      =   -287014.3788
 BOND   =      5200.4280  ANGLE   =     20228.8229  DIHED      =     14264.5895
 1-4 NB =      5025.3647  1-4 EEL =    -73386.2763  VDWAALS    =     15878.6562
 EELEC  =   -275932.3307  EHBOND  =         0.0000  RESTRAINT  =      1706.3669
 EAMBER (non-restraint)  =   -288720.7457
 ------------------------------------------------------------------------------

 NMR restraints: Bond =    0.000   Angle =     0.000   Torsion =   110.933
===============================================================================

 NSTEP =    63000   TIME(PS) =      63.000  TEMP(K) =   310.96  PRESS =     0.0
 Etot   =   -213414.7679  EKtot   =     73466.8828  EPtot      =   -286881.6507
 BOND   =      5233.7524  ANGLE   =     20234.5955  DIHED      =     14303.8517
 1-4 NB =      5021.7922  1-4 EEL =    -73284.5447  VDWAALS    =     15354.2437
 EELEC  =   -275407.8619  EHBOND  =         0.0000  RESTRAINT  =      1662.5203
 EAMBER (non-restraint)  =   -288544.1711
 ------------------------------------------------------------------------------

 NMR restraints: Bond =    0.000   Angle =     0.000   Torsion =    99.840
===============================================================================

 NSTEP =    64000   TIME(PS) =      64.000  TEMP(K) =   310.07  PRESS =     0.0
 Etot   =   -213600.3160  EKtot   =     73257.9141  EPtot      =   -286858.2300
 BOND   =      5340.4196  ANGLE   =     20306.8931  DIHED      =     14275.3102
 1-4 NB =      4981.5953  1-4 EEL =    -73408.7350  VDWAALS    =     15856.9172
 EELEC  =   -275884.0367  EHBOND  =         0.0000  RESTRAINT  =      1673.4062
 EAMBER (non-restraint)  =   -288531.6362
 ------------------------------------------------------------------------------

 NMR restraints: Bond =    0.000   Angle =     0.000   Torsion =    98.745
===============================================================================

 NSTEP =    65000   TIME(PS) =      65.000  TEMP(K) =   311.92  PRESS =     0.0
 Etot   =   -213303.9181  EKtot   =     73693.9531  EPtot      =   -286997.8712
 BOND   =      5341.7158  ANGLE   =     20151.8224  DIHED      =     14341.1127
 1-4 NB =      4999.5346  1-4 EEL =    -73359.3542  VDWAALS    =     15681.7823
 EELEC  =   -275849.6336  EHBOND  =         0.0000  RESTRAINT  =      1695.1489
 EAMBER (non-restraint)  =   -288693.0201
 ------------------------------------------------------------------------------

 NMR restraints: Bond =    0.000   Angle =     0.000   Torsion =   107.750
===============================================================================

 NSTEP =    66000   TIME(PS) =      66.000  TEMP(K) =   311.09  PRESS =     0.0
 Etot   =   -213520.5483  EKtot   =     73497.9219  EPtot      =   -287018.4702
 BOND   =      5293.8452  ANGLE   =     20068.9569  DIHED      =     14308.2304
 1-4 NB =      4966.6017  1-4 EEL =    -73367.8150  VDWAALS    =     15416.5269
 EELEC  =   -275412.3183  EHBOND  =         0.0000  RESTRAINT  =      1707.5021
 EAMBER (non-restraint)  =   -288725.9722
 ------------------------------------------------------------------------------

 NMR restraints: Bond =    0.000   Angle =     0.000   Torsion =   106.554
===============================================================================

 NSTEP =    67000   TIME(PS) =      67.000  TEMP(K) =   310.44  PRESS =     0.0
 Etot   =   -213599.3651  EKtot   =     73343.7891  EPtot      =   -286943.1542
 BOND   =      5105.9691  ANGLE   =     19931.3733  DIHED      =     14356.2431
 1-4 NB =      5017.7636  1-4 EEL =    -73308.3155  VDWAALS    =     15450.7511
 EELEC  =   -275154.1181  EHBOND  =         0.0000  RESTRAINT  =      1657.1791
 EAMBER (non-restraint)  =   -288600.3334
 ------------------------------------------------------------------------------

 NMR restraints: Bond =    0.000   Angle =     0.000   Torsion =    97.077
===============================================================================

 NSTEP =    68000   TIME(PS) =      68.000  TEMP(K) =   308.49  PRESS =     0.0
 Etot   =   -213661.5471  EKtot   =     72884.8359  EPtot      =   -286546.3830
 BOND   =      5228.9924  ANGLE   =     20265.0241  DIHED      =     14325.4282
 1-4 NB =      5062.9437  1-4 EEL =    -73444.4305  VDWAALS    =     15074.8137
 EELEC  =   -274719.2802  EHBOND  =         0.0000  RESTRAINT  =      1660.1254
 EAMBER (non-restraint)  =   -288206.5084
 ------------------------------------------------------------------------------

 NMR restraints: Bond =    0.000   Angle =     0.000   Torsion =    95.771
===============================================================================

 NSTEP =    69000   TIME(PS) =      69.000  TEMP(K) =   311.26  PRESS =     0.0
 Etot   =   -213217.4301  EKtot   =     73539.4844  EPtot      =   -286756.9145
 BOND   =      5254.7881  ANGLE   =     20139.6337  DIHED      =     14307.0001
 1-4 NB =      5010.0212  1-4 EEL =    -73407.9640  VDWAALS    =     15426.2657
 EELEC  =   -275108.6026  EHBOND  =         0.0000  RESTRAINT  =      1621.9432
 EAMBER (non-restraint)  =   -288378.8577
 ------------------------------------------------------------------------------

 NMR restraints: Bond =    0.000   Angle =     0.000   Torsion =    93.988
===============================================================================

 NSTEP =    70000   TIME(PS) =      70.000  TEMP(K) =   309.62  PRESS =     0.0
 Etot   =   -214132.4445  EKtot   =     73151.8438  EPtot      =   -287284.2883
 BOND   =      5208.1699  ANGLE   =     19983.6295  DIHED      =     14401.2238
 1-4 NB =      5020.4575  1-4 EEL =    -73380.5263  VDWAALS    =     15601.0637
 EELEC  =   -275776.0984  EHBOND  =         0.0000  RESTRAINT  =      1657.7920
 EAMBER (non-restraint)  =   -288942.0802
 ------------------------------------------------------------------------------

 NMR restraints: Bond =    0.000   Angle =     0.000   Torsion =   108.384
===============================================================================

 NSTEP =    71000   TIME(PS) =      71.000  TEMP(K) =   309.80  PRESS =     0.0
 Etot   =   -213842.7554  EKtot   =     73193.1172  EPtot      =   -287035.8726
 BOND   =      5275.9266  ANGLE   =     20107.0566  DIHED      =     14385.5524
 1-4 NB =      5047.5407  1-4 EEL =    -73368.1416  VDWAALS    =     15555.0669
 EELEC  =   -275657.2505  EHBOND  =         0.0000  RESTRAINT  =      1618.3763
 EAMBER (non-restraint)  =   -288654.2489
 ------------------------------------------------------------------------------

 NMR restraints: Bond =    0.000   Angle =     0.000   Torsion =    93.018
===============================================================================

 NSTEP =    72000   TIME(PS) =      72.000  TEMP(K) =   311.24  PRESS =     0.0
 Etot   =   -213361.7544  EKtot   =     73532.7188  EPtot      =   -286894.4732
 BOND   =      5188.2311  ANGLE   =     20227.0127  DIHED      =     14355.8195
 1-4 NB =      5008.8361  1-4 EEL =    -73429.3822  VDWAALS    =     15772.7121
 EELEC  =   -275742.4244  EHBOND  =         0.0000  RESTRAINT  =      1724.7220
 EAMBER (non-restraint)  =   -288619.1952
 ------------------------------------------------------------------------------

 NMR restraints: Bond =    0.000   Angle =     0.000   Torsion =   115.688
===============================================================================

 NSTEP =    73000   TIME(PS) =      73.000  TEMP(K) =   311.58  PRESS =     0.0
 Etot   =   -213243.5940  EKtot   =     73614.4922  EPtot      =   -286858.0862
 BOND   =      5305.6763  ANGLE   =     20232.0759  DIHED      =     14416.3638
 1-4 NB =      5032.5596  1-4 EEL =    -73342.0730  VDWAALS    =     15207.9831
 EELEC  =   -275424.9022  EHBOND  =         0.0000  RESTRAINT  =      1714.2303
 EAMBER (non-restraint)  =   -288572.3165
 ------------------------------------------------------------------------------

 NMR restraints: Bond =    0.000   Angle =     0.000   Torsion =   106.405
===============================================================================

 NSTEP =    74000   TIME(PS) =      74.000  TEMP(K) =   309.52  PRESS =     0.0
 Etot   =   -213622.7391  EKtot   =     73126.3594  EPtot      =   -286749.0984
 BOND   =      5274.9160  ANGLE   =     20143.4258  DIHED      =     14353.4312
 1-4 NB =      5015.2289  1-4 EEL =    -73360.8122  VDWAALS    =     15111.5951
 EELEC  =   -274955.3060  EHBOND  =         0.0000  RESTRAINT  =      1668.4228
 EAMBER (non-restraint)  =   -288417.5212
 ------------------------------------------------------------------------------

 NMR restraints: Bond =    0.000   Angle =     0.000   Torsion =   102.503
===============================================================================

 NSTEP =    75000   TIME(PS) =      75.000  TEMP(K) =   311.44  PRESS =     0.0
 Etot   =   -212844.4882  EKtot   =     73580.6953  EPtot      =   -286425.1835
 BOND   =      5333.8420  ANGLE   =     20205.5678  DIHED      =     14460.0798
 1-4 NB =      5047.3215  1-4 EEL =    -73432.1507  VDWAALS    =     15357.4333
 EELEC  =   -275061.8145  EHBOND  =         0.0000  RESTRAINT  =      1664.5372
 EAMBER (non-restraint)  =   -288089.7207
 ------------------------------------------------------------------------------

 NMR restraints: Bond =    0.000   Angle =     0.000   Torsion =    94.371
===============================================================================

 NSTEP =    76000   TIME(PS) =      76.000  TEMP(K) =   312.50  PRESS =     0.0
 Etot   =   -212560.0703  EKtot   =     73831.9609  EPtot      =   -286392.0313
 BOND   =      5410.6417  ANGLE   =     20204.6032  DIHED      =     14401.3607
 1-4 NB =      5017.3345  1-4 EEL =    -73437.7573  VDWAALS    =     15202.4523
 EELEC  =   -274853.5865  EHBOND  =         0.0000  RESTRAINT  =      1662.9200
 EAMBER (non-restraint)  =   -288054.9513
 ------------------------------------------------------------------------------

 NMR restraints: Bond =    0.000   Angle =     0.000   Torsion =    99.248
===============================================================================

 NSTEP =    77000   TIME(PS) =      77.000  TEMP(K) =   309.86  PRESS =     0.0
 Etot   =   -213141.1043  EKtot   =     73207.2188  EPtot      =   -286348.3230
 BOND   =      5297.8677  ANGLE   =     20260.5099  DIHED      =     14376.0873
 1-4 NB =      5059.1524  1-4 EEL =    -73488.3053  VDWAALS    =     15472.5619
 EELEC  =   -274999.3595  EHBOND  =         0.0000  RESTRAINT  =      1673.1626
 EAMBER (non-restraint)  =   -288021.4857
 ------------------------------------------------------------------------------

 NMR restraints: Bond =    0.000   Angle =     0.000   Torsion =   102.937
===============================================================================

 NSTEP =    78000   TIME(PS) =      78.000  TEMP(K) =   311.17  PRESS =     0.0
 Etot   =   -212930.9435  EKtot   =     73517.3125  EPtot      =   -286448.2560
 BOND   =      5224.6874  ANGLE   =     20211.3068  DIHED      =     14416.1952
 1-4 NB =      5005.7779  1-4 EEL =    -73493.3498  VDWAALS    =     15273.8524
 EELEC  =   -274757.0530  EHBOND  =         0.0000  RESTRAINT  =      1670.3270
 EAMBER (non-restraint)  =   -288118.5830
 ------------------------------------------------------------------------------

 NMR restraints: Bond =    0.000   Angle =     0.000   Torsion =   100.359
===============================================================================

 NSTEP =    79000   TIME(PS) =      79.000  TEMP(K) =   311.55  PRESS =     0.0
 Etot   =   -213219.5538  EKtot   =     73607.5312  EPtot      =   -286827.0850
 BOND   =      5277.7168  ANGLE   =     20250.7250  DIHED      =     14343.5140
 1-4 NB =      4986.3369  1-4 EEL =    -73374.9468  VDWAALS    =     15367.2989
 EELEC  =   -275358.5556  EHBOND  =         0.0000  RESTRAINT  =      1680.8257
 EAMBER (non-restraint)  =   -288507.9108
 ------------------------------------------------------------------------------

 NMR restraints: Bond =    0.000   Angle =     0.000   Torsion =    94.763
===============================================================================

 NSTEP =    80000   TIME(PS) =      80.000  TEMP(K) =   309.87  PRESS =     0.0
 Etot   =   -213462.6800  EKtot   =     73209.0859  EPtot      =   -286671.7659
 BOND   =      5249.8062  ANGLE   =     20431.7047  DIHED      =     14350.3835
 1-4 NB =      5014.5171  1-4 EEL =    -73398.3496  VDWAALS    =     15448.2289
 EELEC  =   -275425.4249  EHBOND  =         0.0000  RESTRAINT  =      1657.3681
 EAMBER (non-restraint)  =   -288329.1340
 ------------------------------------------------------------------------------

 NMR restraints: Bond =    0.000   Angle =     0.000   Torsion =    96.615
===============================================================================

 NSTEP =    81000   TIME(PS) =      81.000  TEMP(K) =   310.20  PRESS =     0.0
 Etot   =   -213277.6689  EKtot   =     73287.2969  EPtot      =   -286564.9657
 BOND   =      5278.1505  ANGLE   =     20245.1892  DIHED      =     14372.0834
 1-4 NB =      4992.3103  1-4 EEL =    -73483.2322  VDWAALS    =     15465.5773
 EELEC  =   -275117.9369  EHBOND  =         0.0000  RESTRAINT  =      1682.8926
 EAMBER (non-restraint)  =   -288247.8584
 ------------------------------------------------------------------------------

 NMR restraints: Bond =    0.000   Angle =     0.000   Torsion =   109.682
===============================================================================

 NSTEP =    82000   TIME(PS) =      82.000  TEMP(K) =   309.36  PRESS =     0.0
 Etot   =   -213606.5898  EKtot   =     73089.7500  EPtot      =   -286696.3398
 BOND   =      5273.5799  ANGLE   =     20159.8061  DIHED      =     14393.5503
 1-4 NB =      5022.0087  1-4 EEL =    -73403.6868  VDWAALS    =     15470.0703
 EELEC  =   -275297.8120  EHBOND  =         0.0000  RESTRAINT  =      1686.1437
 EAMBER (non-restraint)  =   -288382.4834
 ------------------------------------------------------------------------------

 NMR restraints: Bond =    0.000   Angle =     0.000   Torsion =   108.831
===============================================================================

 NSTEP =    83000   TIME(PS) =      83.000  TEMP(K) =   309.39  PRESS =     0.0
 Etot   =   -213950.5751  EKtot   =     73096.7422  EPtot      =   -287047.3172
 BOND   =      5318.6867  ANGLE   =     20058.6272  DIHED      =     14325.2110
 1-4 NB =      5054.7961  1-4 EEL =    -73436.4387  VDWAALS    =     15183.5981
 EELEC  =   -275214.3751  EHBOND  =         0.0000  RESTRAINT  =      1662.5775
 EAMBER (non-restraint)  =   -288709.8947
 ------------------------------------------------------------------------------

 NMR restraints: Bond =    0.000   Angle =     0.000   Torsion =   113.521
===============================================================================

 NSTEP =    84000   TIME(PS) =      84.000  TEMP(K) =   308.22  PRESS =     0.0
 Etot   =   -214123.0348  EKtot   =     72819.0469  EPtot      =   -286942.0816
 BOND   =      5294.8046  ANGLE   =     20397.0350  DIHED      =     14406.8816
 1-4 NB =      5023.7111  1-4 EEL =    -73490.5717  VDWAALS    =     15622.1934
 EELEC  =   -275804.4317  EHBOND  =         0.0000  RESTRAINT  =      1608.2962
 EAMBER (non-restraint)  =   -288550.3778
 ------------------------------------------------------------------------------

 NMR restraints: Bond =    0.000   Angle =     0.000   Torsion =    97.259
===============================================================================

 NSTEP =    85000   TIME(PS) =      85.000  TEMP(K) =   309.91  PRESS =     0.0
 Etot   =   -213948.4547  EKtot   =     73220.1172  EPtot      =   -287168.5719
 BOND   =      5212.8536  ANGLE   =     20020.8947  DIHED      =     14478.3285
 1-4 NB =      5047.4285  1-4 EEL =    -73365.8083  VDWAALS    =     15476.3171
 EELEC  =   -275733.9684  EHBOND  =         0.0000  RESTRAINT  =      1695.3824
 EAMBER (non-restraint)  =   -288863.9543
 ------------------------------------------------------------------------------

 NMR restraints: Bond =    0.000   Angle =     0.000   Torsion =   109.450
===============================================================================

 NSTEP =    86000   TIME(PS) =      86.000  TEMP(K) =   309.57  PRESS =     0.0
 Etot   =   -213820.1877  EKtot   =     73139.3047  EPtot      =   -286959.4924
 BOND   =      5236.0069  ANGLE   =     20178.1191  DIHED      =     14332.8248
 1-4 NB =      5052.2203  1-4 EEL =    -73420.4511  VDWAALS    =     15676.4686
 EELEC  =   -275702.8268  EHBOND  =         0.0000  RESTRAINT  =      1688.1458
 EAMBER (non-restraint)  =   -288647.6382
 ------------------------------------------------------------------------------

 NMR restraints: Bond =    0.000   Angle =     0.000   Torsion =   109.060
===============================================================================

 NSTEP =    87000   TIME(PS) =      87.000  TEMP(K) =   310.00  PRESS =     0.0
 Etot   =   -213688.1274  EKtot   =     73240.4141  EPtot      =   -286928.5415
 BOND   =      5074.9932  ANGLE   =     20350.8527  DIHED      =     14297.2670
 1-4 NB =      5009.9565  1-4 EEL =    -73466.2764  VDWAALS    =     15575.3260
 EELEC  =   -275417.1446  EHBOND  =         0.0000  RESTRAINT  =      1646.4842
 EAMBER (non-restraint)  =   -288575.0257
 ------------------------------------------------------------------------------

 NMR restraints: Bond =    0.000   Angle =     0.000   Torsion =   100.451
===============================================================================

 NSTEP =    88000   TIME(PS) =      88.000  TEMP(K) =   308.89  PRESS =     0.0
 Etot   =   -214118.3037  EKtot   =     72978.2031  EPtot      =   -287096.5068
 BOND   =      5234.8896  ANGLE   =     20423.6353  DIHED      =     14452.9263
 1-4 NB =      4973.5568  1-4 EEL =    -73462.0095  VDWAALS    =     15043.5755
 EELEC  =   -275436.1016  EHBOND  =         0.0000  RESTRAINT  =      1673.0207
 EAMBER (non-restraint)  =   -288769.5276
 ------------------------------------------------------------------------------

 NMR restraints: Bond =    0.000   Angle =     0.000   Torsion =   106.149
===============================================================================

 NSTEP =    89000   TIME(PS) =      89.000  TEMP(K) =   310.96  PRESS =     0.0
 Etot   =   -213625.7573  EKtot   =     73467.5547  EPtot      =   -287093.3120
 BOND   =      5257.9482  ANGLE   =     20151.5312  DIHED      =     14241.8950
 1-4 NB =      5005.5975  1-4 EEL =    -73344.5110  VDWAALS    =     15271.7105
 EELEC  =   -275335.9927  EHBOND  =         0.0000  RESTRAINT  =      1658.5093
 EAMBER (non-restraint)  =   -288751.8213
 ------------------------------------------------------------------------------

 NMR restraints: Bond =    0.000   Angle =     0.000   Torsion =   103.527
===============================================================================

 NSTEP =    90000   TIME(PS) =      90.000  TEMP(K) =   309.59  PRESS =     0.0
 Etot   =   -213939.3828  EKtot   =     73143.5469  EPtot      =   -287082.9297
 BOND   =      5285.9996  ANGLE   =     20005.7208  DIHED      =     14380.3206
 1-4 NB =      5031.9289  1-4 EEL =    -73375.6806  VDWAALS    =     15880.4077
 EELEC  =   -275918.8641  EHBOND  =         0.0000  RESTRAINT  =      1627.2374
 EAMBER (non-restraint)  =   -288710.1671
 ------------------------------------------------------------------------------

 NMR restraints: Bond =    0.000   Angle =     0.000   Torsion =   116.709
===============================================================================

 NSTEP =    91000   TIME(PS) =      91.000  TEMP(K) =   310.54  PRESS =     0.0
 Etot   =   -213822.9329  EKtot   =     73369.0234  EPtot      =   -287191.9563
 BOND   =      5250.8238  ANGLE   =     20068.5999  DIHED      =     14383.0940
 1-4 NB =      5028.0566  1-4 EEL =    -73335.1946  VDWAALS    =     15260.9723
 EELEC  =   -275496.7732  EHBOND  =         0.0000  RESTRAINT  =      1648.4650
 EAMBER (non-restraint)  =   -288840.4213
 ------------------------------------------------------------------------------

 NMR restraints: Bond =    0.000   Angle =     0.000   Torsion =   109.684
===============================================================================

 NSTEP =    92000   TIME(PS) =      92.000  TEMP(K) =   311.62  PRESS =     0.0
 Etot   =   -213202.1603  EKtot   =     73624.0312  EPtot      =   -286826.1916
 BOND   =      5274.7454  ANGLE   =     20200.5660  DIHED      =     14341.9262
 1-4 NB =      5015.8618  1-4 EEL =    -73459.2211  VDWAALS    =     15634.4025
 EELEC  =   -275521.0154  EHBOND  =         0.0000  RESTRAINT  =      1686.5431
 EAMBER (non-restraint)  =   -288512.7347
 ------------------------------------------------------------------------------

 NMR restraints: Bond =    0.000   Angle =     0.000   Torsion =   111.857
===============================================================================

 NSTEP =    93000   TIME(PS) =      93.000  TEMP(K) =   310.36  PRESS =     0.0
 Etot   =   -213866.8339  EKtot   =     73326.2109  EPtot      =   -287193.0448
 BOND   =      5194.6270  ANGLE   =     20276.5880  DIHED      =     14350.4830
 1-4 NB =      4997.8451  1-4 EEL =    -73392.8434  VDWAALS    =     15464.5171
 EELEC  =   -275741.2085  EHBOND  =         0.0000  RESTRAINT  =      1656.9469
 EAMBER (non-restraint)  =   -288849.9918
 ------------------------------------------------------------------------------

 NMR restraints: Bond =    0.000   Angle =     0.000   Torsion =   105.402
===============================================================================

 NSTEP =    94000   TIME(PS) =      94.000  TEMP(K) =   310.24  PRESS =     0.0
 Etot   =   -214316.3950  EKtot   =     73297.7656  EPtot      =   -287614.1607
 BOND   =      5207.7281  ANGLE   =     20150.7449  DIHED      =     14320.1067
 1-4 NB =      5030.9675  1-4 EEL =    -73481.1129  VDWAALS    =     15051.1538
 EELEC  =   -275532.9133  EHBOND  =         0.0000  RESTRAINT  =      1639.1645
 EAMBER (non-restraint)  =   -289253.3251
 ------------------------------------------------------------------------------

 NMR restraints: Bond =    0.000   Angle =     0.000   Torsion =   114.027
===============================================================================

 NSTEP =    95000   TIME(PS) =      95.000  TEMP(K) =   311.36  PRESS =     0.0
 Etot   =   -213535.1703  EKtot   =     73562.0547  EPtot      =   -287097.2250
 BOND   =      5273.0167  ANGLE   =     20217.8980  DIHED      =     14366.9733
 1-4 NB =      5051.1399  1-4 EEL =    -73439.3747  VDWAALS    =     14617.1340
 EELEC  =   -274852.4428  EHBOND  =         0.0000  RESTRAINT  =      1668.4305
 EAMBER (non-restraint)  =   -288765.6555
 ------------------------------------------------------------------------------

 NMR restraints: Bond =    0.000   Angle =     0.000   Torsion =    98.554
===============================================================================

 NSTEP =    96000   TIME(PS) =      96.000  TEMP(K) =   309.27  PRESS =     0.0
 Etot   =   -214064.0776  EKtot   =     73067.4141  EPtot      =   -287131.4916
 BOND   =      5318.6202  ANGLE   =     20138.0981  DIHED      =     14378.2659
 1-4 NB =      5059.2442  1-4 EEL =    -73505.1931  VDWAALS    =     15069.3289
 EELEC  =   -275243.9592  EHBOND  =         0.0000  RESTRAINT  =      1654.1034
 EAMBER (non-restraint)  =   -288785.5950
 ------------------------------------------------------------------------------

 NMR restraints: Bond =    0.000   Angle =     0.000   Torsion =    98.605
===============================================================================

 NSTEP =    97000   TIME(PS) =      97.000  TEMP(K) =   308.77  PRESS =     0.0
 Etot   =   -214130.4055  EKtot   =     72949.5625  EPtot      =   -287079.9680
 BOND   =      5306.3169  ANGLE   =     20150.6626  DIHED      =     14305.3253
 1-4 NB =      5060.8597  1-4 EEL =    -73507.5482  VDWAALS    =     15144.0782
 EELEC  =   -275188.3514  EHBOND  =         0.0000  RESTRAINT  =      1648.6887
 EAMBER (non-restraint)  =   -288728.6567
 ------------------------------------------------------------------------------

 NMR restraints: Bond =    0.000   Angle =     0.000   Torsion =   109.544
===============================================================================

 NSTEP =    98000   TIME(PS) =      98.000  TEMP(K) =   311.07  PRESS =     0.0
 Etot   =   -214087.3407  EKtot   =     73494.1250  EPtot      =   -287581.4657
 BOND   =      5179.6768  ANGLE   =     20186.3152  DIHED      =     14425.4900
 1-4 NB =      5037.3588  1-4 EEL =    -73463.2937  VDWAALS    =     15826.3040
 EELEC  =   -276416.1935  EHBOND  =         0.0000  RESTRAINT  =      1642.8766
 EAMBER (non-restraint)  =   -289224.3424
 ------------------------------------------------------------------------------

 NMR restraints: Bond =    0.000   Angle =     0.000   Torsion =   109.950
===============================================================================

 NSTEP =    99000   TIME(PS) =      99.000  TEMP(K) =   312.18  PRESS =     0.0
 Etot   =   -213560.1674  EKtot   =     73756.7500  EPtot      =   -287316.9174
 BOND   =      5289.8121  ANGLE   =     20182.9771  DIHED      =     14328.4401
 1-4 NB =      4991.7309  1-4 EEL =    -73515.2714  VDWAALS    =     15793.8865
 EELEC  =   -276031.8343  EHBOND  =         0.0000  RESTRAINT  =      1643.3415
 EAMBER (non-restraint)  =   -288960.2589
 ------------------------------------------------------------------------------

 NMR restraints: Bond =    0.000   Angle =     0.000   Torsion =   111.643
===============================================================================

 NSTEP =   100000   TIME(PS) =     100.000  TEMP(K) =   310.12  PRESS =     0.0
 Etot   =   -213919.7808  EKtot   =     73267.8594  EPtot      =   -287187.6402
 BOND   =      5259.7326  ANGLE   =     20183.4878  DIHED      =     14419.0912
 1-4 NB =      5005.3998  1-4 EEL =    -73475.3999  VDWAALS    =     15190.5884
 EELEC  =   -275424.1264  EHBOND  =         0.0000  RESTRAINT  =      1653.5862
 EAMBER (non-restraint)  =   -288841.2264
 ------------------------------------------------------------------------------

 NMR restraints: Bond =    0.000   Angle =     0.000   Torsion =   101.876
===============================================================================

 NSTEP =   101000   TIME(PS) =     101.000  TEMP(K) =   310.73  PRESS =     0.0
 Etot   =   -213719.6256  EKtot   =     73412.2891  EPtot      =   -287131.9147
 BOND   =      5268.9813  ANGLE   =     19967.5947  DIHED      =     14412.1428
 1-4 NB =      5049.8684  1-4 EEL =    -73281.1045  VDWAALS    =     15441.3103
 EELEC  =   -275626.4079  EHBOND  =         0.0000  RESTRAINT  =      1635.7002
 EAMBER (non-restraint)  =   -288767.6149
 ------------------------------------------------------------------------------

 NMR restraints: Bond =    0.000   Angle =     0.000   Torsion =    99.439
===============================================================================

 NSTEP =   102000   TIME(PS) =     102.000  TEMP(K) =   311.07  PRESS =     0.0
 Etot   =   -213520.8051  EKtot   =     73494.2344  EPtot      =   -287015.0395
 BOND   =      5261.2444  ANGLE   =     20409.6854  DIHED      =     14352.9917
 1-4 NB =      5003.4899  1-4 EEL =    -73397.2974  VDWAALS    =     15372.3451
 EELEC  =   -275685.8502  EHBOND  =         0.0000  RESTRAINT  =      1668.3515
 EAMBER (non-restraint)  =   -288683.3910
 ------------------------------------------------------------------------------

 NMR restraints: Bond =    0.000   Angle =     0.000   Torsion =   102.924
===============================================================================

 NSTEP =   103000   TIME(PS) =     103.000  TEMP(K) =   310.23  PRESS =     0.0
 Etot   =   -213332.5392  EKtot   =     73294.4531  EPtot      =   -286626.9924
 BOND   =      5295.7209  ANGLE   =     20341.8252  DIHED      =     14426.3605
 1-4 NB =      5039.0575  1-4 EEL =    -73384.6996  VDWAALS    =     15323.6800
 EELEC  =   -275296.0307  EHBOND  =         0.0000  RESTRAINT  =      1627.0940
 EAMBER (non-restraint)  =   -288254.0863
 ------------------------------------------------------------------------------

 NMR restraints: Bond =    0.000   Angle =     0.000   Torsion =   100.784
===============================================================================

 NSTEP =   104000   TIME(PS) =     104.000  TEMP(K) =   310.01  PRESS =     0.0
 Etot   =   -214036.7820  EKtot   =     73243.1094  EPtot      =   -287279.8913
 BOND   =      5185.4035  ANGLE   =     20162.4551  DIHED      =     14324.1304
 1-4 NB =      5040.2640  1-4 EEL =    -73440.7907  VDWAALS    =     15111.8283
 EELEC  =   -275302.8227  EHBOND  =         0.0000  RESTRAINT  =      1639.6408
 EAMBER (non-restraint)  =   -288919.5322
 ------------------------------------------------------------------------------

 NMR restraints: Bond =    0.000   Angle =     0.000   Torsion =   100.320
===============================================================================

 NSTEP =   105000   TIME(PS) =     105.000  TEMP(K) =   308.88  PRESS =     0.0
 Etot   =   -214277.4311  EKtot   =     72975.3438  EPtot      =   -287252.7748
 BOND   =      5283.2438  ANGLE   =     20094.4649  DIHED      =     14304.2406
 1-4 NB =      5033.5315  1-4 EEL =    -73420.8668  VDWAALS    =     15375.1890
 EELEC  =   -275568.4238  EHBOND  =         0.0000  RESTRAINT  =      1645.8458
 EAMBER (non-restraint)  =   -288898.6207
 ------------------------------------------------------------------------------

 NMR restraints: Bond =    0.000   Angle =     0.000   Torsion =   111.821
===============================================================================

 NSTEP =   106000   TIME(PS) =     106.000  TEMP(K) =   310.16  PRESS =     0.0
 Etot   =   -214070.2932  EKtot   =     73278.8906  EPtot      =   -287349.1839
 BOND   =      5225.1260  ANGLE   =     20320.3848  DIHED      =     14379.1619
 1-4 NB =      4979.1946  1-4 EEL =    -73279.9873  VDWAALS    =     15294.2160
 EELEC  =   -275937.8322  EHBOND  =         0.0000  RESTRAINT  =      1670.5525
 EAMBER (non-restraint)  =   -289019.7363
 ------------------------------------------------------------------------------

 NMR restraints: Bond =    0.000   Angle =     0.000   Torsion =   107.728
===============================================================================

 NSTEP =   107000   TIME(PS) =     107.000  TEMP(K) =   309.38  PRESS =     0.0
 Etot   =   -214237.3923  EKtot   =     73093.8672  EPtot      =   -287331.2594
 BOND   =      5306.4120  ANGLE   =     20130.1954  DIHED      =     14337.5021
 1-4 NB =      5019.2767  1-4 EEL =    -73470.8105  VDWAALS    =     15606.2008
 EELEC  =   -275900.3653  EHBOND  =         0.0000  RESTRAINT  =      1640.3294
 EAMBER (non-restraint)  =   -288971.5888
 ------------------------------------------------------------------------------

 NMR restraints: Bond =    0.000   Angle =     0.000   Torsion =    92.441
===============================================================================

 NSTEP =   108000   TIME(PS) =     108.000  TEMP(K) =   311.72  PRESS =     0.0
 Etot   =   -213177.6990  EKtot   =     73647.5000  EPtot      =   -286825.1990
 BOND   =      5319.9247  ANGLE   =     20156.6967  DIHED      =     14385.2563
 1-4 NB =      5014.0156  1-4 EEL =    -73555.5028  VDWAALS    =     15166.8338
 EELEC  =   -274967.9253  EHBOND  =         0.0000  RESTRAINT  =      1655.5020
 EAMBER (non-restraint)  =   -288480.7010
 ------------------------------------------------------------------------------

 NMR restraints: Bond =    0.000   Angle =     0.000   Torsion =   122.995
===============================================================================

 NSTEP =   109000   TIME(PS) =     109.000  TEMP(K) =   310.59  PRESS =     0.0
 Etot   =   -213480.1785  EKtot   =     73379.4688  EPtot      =   -286859.6472
 BOND   =      5392.3114  ANGLE   =     20197.9997  DIHED      =     14362.3495
 1-4 NB =      4996.9554  1-4 EEL =    -73373.3660  VDWAALS    =     15195.0170
 EELEC  =   -275302.9988  EHBOND  =         0.0000  RESTRAINT  =      1672.0846
 EAMBER (non-restraint)  =   -288531.7318
 ------------------------------------------------------------------------------

 NMR restraints: Bond =    0.000   Angle =     0.000   Torsion =   100.093
===============================================================================

 NSTEP =   110000   TIME(PS) =     110.000  TEMP(K) =   310.21  PRESS =     0.0
 Etot   =   -213975.8114  EKtot   =     73291.1641  EPtot      =   -287266.9755
 BOND   =      5170.3209  ANGLE   =     20244.5422  DIHED      =     14278.7963
 1-4 NB =      5039.3980  1-4 EEL =    -73434.5224  VDWAALS    =     15659.7006
 EELEC  =   -275875.5361  EHBOND  =         0.0000  RESTRAINT  =      1650.3252
 EAMBER (non-restraint)  =   -288917.3007
 ------------------------------------------------------------------------------

 NMR restraints: Bond =    0.000   Angle =     0.000   Torsion =   107.618
===============================================================================

 NSTEP =   111000   TIME(PS) =     111.000  TEMP(K) =   310.19  PRESS =     0.0
 Etot   =   -213879.0919  EKtot   =     73284.4766  EPtot      =   -287163.5685
 BOND   =      5270.8890  ANGLE   =     20161.3864  DIHED      =     14234.1209
 1-4 NB =      5007.1386  1-4 EEL =    -73515.4881  VDWAALS    =     15742.5237
 EELEC  =   -275729.8266  EHBOND  =         0.0000  RESTRAINT  =      1665.6876
 EAMBER (non-restraint)  =   -288829.2561
 ------------------------------------------------------------------------------

 NMR restraints: Bond =    0.000   Angle =     0.000   Torsion =   106.828
===============================================================================

 NSTEP =   112000   TIME(PS) =     112.000  TEMP(K) =   309.52  PRESS =     0.0
 Etot   =   -213763.9791  EKtot   =     73128.3906  EPtot      =   -286892.3698
 BOND   =      5195.3551  ANGLE   =     20207.9072  DIHED      =     14328.2996
 1-4 NB =      5004.9601  1-4 EEL =    -73353.6392  VDWAALS    =     15530.6871
 EELEC  =   -275495.0046  EHBOND  =         0.0000  RESTRAINT  =      1689.0650
 EAMBER (non-restraint)  =   -288581.4347
 ------------------------------------------------------------------------------

 NMR restraints: Bond =    0.000   Angle =     0.000   Torsion =   121.513
===============================================================================

 NSTEP =   113000   TIME(PS) =     113.000  TEMP(K) =   311.53  PRESS =     0.0
 Etot   =   -213435.1217  EKtot   =     73602.3359  EPtot      =   -287037.4576
 BOND   =      5336.5384  ANGLE   =     20147.5960  DIHED      =     14313.3741
 1-4 NB =      5061.9019  1-4 EEL =    -73343.9836  VDWAALS    =     15652.3227
 EELEC  =   -275880.0476  EHBOND  =         0.0000  RESTRAINT  =      1674.8403
 EAMBER (non-restraint)  =   -288712.2979
 ------------------------------------------------------------------------------

 NMR restraints: Bond =    0.000   Angle =     0.000   Torsion =   108.862
===============================================================================

 NSTEP =   114000   TIME(PS) =     114.000  TEMP(K) =   309.44  PRESS =     0.0
 Etot   =   -213718.9376  EKtot   =     73107.6250  EPtot      =   -286826.5626
 BOND   =      5220.2254  ANGLE   =     20346.1683  DIHED      =     14257.5550
 1-4 NB =      5076.3494  1-4 EEL =    -73348.1863  VDWAALS    =     15417.7157
 EELEC  =   -275471.3605  EHBOND  =         0.0000  RESTRAINT  =      1674.9703
 EAMBER (non-restraint)  =   -288501.5328
 ------------------------------------------------------------------------------

 NMR restraints: Bond =    0.000   Angle =     0.000   Torsion =    96.089
===============================================================================

 NSTEP =   115000   TIME(PS) =     115.000  TEMP(K) =   310.30  PRESS =     0.0
 Etot   =   -213820.5713  EKtot   =     73312.2734  EPtot      =   -287132.8448
 BOND   =      5196.4167  ANGLE   =     20299.6279  DIHED      =     14350.9527
 1-4 NB =      5006.0598  1-4 EEL =    -73215.1263  VDWAALS    =     15209.7371
 EELEC  =   -275598.3789  EHBOND  =         0.0000  RESTRAINT  =      1617.8661
 EAMBER (non-restraint)  =   -288750.7109
 ------------------------------------------------------------------------------

 NMR restraints: Bond =    0.000   Angle =     0.000   Torsion =   107.176
===============================================================================

 NSTEP =   116000   TIME(PS) =     116.000  TEMP(K) =   311.86  PRESS =     0.0
 Etot   =   -213778.9099  EKtot   =     73681.1484  EPtot      =   -287460.0584
 BOND   =      5234.1151  ANGLE   =     20020.7507  DIHED      =     14303.1267
 1-4 NB =      5030.4885  1-4 EEL =    -73368.2360  VDWAALS    =     15155.8929
 EELEC  =   -275503.7706  EHBOND  =         0.0000  RESTRAINT  =      1667.5743
 EAMBER (non-restraint)  =   -289127.6326
 ------------------------------------------------------------------------------

 NMR restraints: Bond =    0.000   Angle =     0.000   Torsion =   104.544
===============================================================================

 NSTEP =   117000   TIME(PS) =     117.000  TEMP(K) =   308.69  PRESS =     0.0
 Etot   =   -214510.1050  EKtot   =     72931.3984  EPtot      =   -287441.5035
 BOND   =      5238.0416  ANGLE   =     20154.8091  DIHED      =     14319.0676
 1-4 NB =      5008.7105  1-4 EEL =    -73335.6235  VDWAALS    =     14912.7479
 EELEC  =   -275376.8209  EHBOND  =         0.0000  RESTRAINT  =      1637.5642
 EAMBER (non-restraint)  =   -289079.0677
 ------------------------------------------------------------------------------

 NMR restraints: Bond =    0.000   Angle =     0.000   Torsion =   111.688
===============================================================================

 NSTEP =   118000   TIME(PS) =     118.000  TEMP(K) =   308.70  PRESS =     0.0
 Etot   =   -214370.4037  EKtot   =     72933.3750  EPtot      =   -287303.7787
 BOND   =      5239.7487  ANGLE   =     20410.3740  DIHED      =     14279.2632
 1-4 NB =      5038.1023  1-4 EEL =    -73430.3722  VDWAALS    =     15169.2475
 EELEC  =   -275654.6396  EHBOND  =         0.0000  RESTRAINT  =      1644.4975
 EAMBER (non-restraint)  =   -288948.2762
 ------------------------------------------------------------------------------

 NMR restraints: Bond =    0.000   Angle =     0.000   Torsion =   116.872
===============================================================================

 NSTEP =   119000   TIME(PS) =     119.000  TEMP(K) =   309.90  PRESS =     0.0
 Etot   =   -214471.6883  EKtot   =     73217.6484  EPtot      =   -287689.3367
 BOND   =      5190.9761  ANGLE   =     20126.1956  DIHED      =     14376.1404
 1-4 NB =      5075.5060  1-4 EEL =    -73384.7319  VDWAALS    =     15476.5978
 EELEC  =   -276192.4653  EHBOND  =         0.0000  RESTRAINT  =      1642.4446
 EAMBER (non-restraint)  =   -289331.7813
 ------------------------------------------------------------------------------

 NMR restraints: Bond =    0.000   Angle =     0.000   Torsion =   103.818
===============================================================================

 NSTEP =   120000   TIME(PS) =     120.000  TEMP(K) =   309.14  PRESS =     0.0
 Etot   =   -214511.6085  EKtot   =     73037.5859  EPtot      =   -287549.1944
 BOND   =      5284.4072  ANGLE   =     20015.7192  DIHED      =     14245.4043
 1-4 NB =      4981.7489  1-4 EEL =    -73398.8277  VDWAALS    =     15641.3604
 EELEC  =   -275975.3326  EHBOND  =         0.0000  RESTRAINT  =      1656.3260
 EAMBER (non-restraint)  =   -289205.5204
 ------------------------------------------------------------------------------

 NMR restraints: Bond =    0.000   Angle =     0.000   Torsion =   101.232
===============================================================================

 NSTEP =   121000   TIME(PS) =     121.000  TEMP(K) =   309.30  PRESS =     0.0
 Etot   =   -213938.3505  EKtot   =     73075.7656  EPtot      =   -287014.1161
 BOND   =      5279.1521  ANGLE   =     20207.0151  DIHED      =     14412.5461
 1-4 NB =      5043.7008  1-4 EEL =    -73417.5795  VDWAALS    =     15363.7132
 EELEC  =   -275557.0767  EHBOND  =         0.0000  RESTRAINT  =      1654.4129
 EAMBER (non-restraint)  =   -288668.5290
 ------------------------------------------------------------------------------

 NMR restraints: Bond =    0.000   Angle =     0.000   Torsion =    99.484
===============================================================================

 NSTEP =   122000   TIME(PS) =     122.000  TEMP(K) =   310.80  PRESS =     0.0
 Etot   =   -213527.1870  EKtot   =     73429.1484  EPtot      =   -286956.3354
 BOND   =      5310.8107  ANGLE   =     20273.3813  DIHED      =     14232.7054
 1-4 NB =      5040.5981  1-4 EEL =    -73417.3816  VDWAALS    =     15098.9526
 EELEC  =   -275172.1935  EHBOND  =         0.0000  RESTRAINT  =      1676.7917
 EAMBER (non-restraint)  =   -288633.1272
 ------------------------------------------------------------------------------

 NMR restraints: Bond =    0.000   Angle =     0.000   Torsion =   113.746
===============================================================================

 NSTEP =   123000   TIME(PS) =     123.000  TEMP(K) =   309.22  PRESS =     0.0
 Etot   =   -214030.5031  EKtot   =     73056.1172  EPtot      =   -287086.6203
 BOND   =      5317.3965  ANGLE   =     20246.1868  DIHED      =     14262.1149
 1-4 NB =      5011.6830  1-4 EEL =    -73352.1524  VDWAALS    =     15402.4844
 EELEC  =   -275598.5114  EHBOND  =         0.0000  RESTRAINT  =      1624.1780
 EAMBER (non-restraint)  =   -288710.7982
 ------------------------------------------------------------------------------

 NMR restraints: Bond =    0.000   Angle =     0.000   Torsion =   100.895
===============================================================================

 NSTEP =   124000   TIME(PS) =     124.000  TEMP(K) =   309.43  PRESS =     0.0
 Etot   =   -214004.8915  EKtot   =     73106.3828  EPtot      =   -287111.2743
 BOND   =      5210.8550  ANGLE   =     20285.9137  DIHED      =     14256.4467
 1-4 NB =      5016.9565  1-4 EEL =    -73408.8580  VDWAALS    =     15153.6005
 EELEC  =   -275248.9818  EHBOND  =         0.0000  RESTRAINT  =      1622.7932
 EAMBER (non-restraint)  =   -288734.0675
 ------------------------------------------------------------------------------

 NMR restraints: Bond =    0.000   Angle =     0.000   Torsion =    89.739
===============================================================================

 NSTEP =   125000   TIME(PS) =     125.000  TEMP(K) =   309.74  PRESS =     0.0
 Etot   =   -213825.4724  EKtot   =     73180.1328  EPtot      =   -287005.6052
 BOND   =      5230.8889  ANGLE   =     20164.1940  DIHED      =     14375.7690
 1-4 NB =      5004.9671  1-4 EEL =    -73393.7519  VDWAALS    =     15349.2260
 EELEC  =   -275389.3610  EHBOND  =         0.0000  RESTRAINT  =      1652.4627
 EAMBER (non-restraint)  =   -288658.0679
 ------------------------------------------------------------------------------

 NMR restraints: Bond =    0.000   Angle =     0.000   Torsion =    94.772
===============================================================================

      A V E R A G E S   O V E R     125 S T E P S


 NSTEP =   125000   TIME(PS) =     125.000  TEMP(K) =   309.44  PRESS =     0.0
 Etot   =   -213666.4794  EKtot   =     73107.2597  EPtot      =   -286773.7392
 BOND   =      5249.1083  ANGLE   =     20192.2695  DIHED      =     14425.4848
 1-4 NB =      5033.6188  1-4 EEL =    -73403.8368  VDWAALS    =     15707.3073
 EELEC  =   -275674.5431  EHBOND  =         0.0000  RESTRAINT  =      1696.8520
 EAMBER (non-restraint)  =   -288470.5911
 ------------------------------------------------------------------------------

 NMR restraints: Bond =    0.000   Angle =     0.000   Torsion =    94.772
===============================================================================

      R M S  F L U C T U A T I O N S


 NSTEP =   125000   TIME(PS) =     125.000  TEMP(K) =     5.50  PRESS =     0.0
 Etot   =      2923.3373  EKtot   =      1299.8669  EPtot      =      1699.3712
 BOND   =        97.1480  ANGLE   =       285.7627  DIHED      =       133.5758
 1-4 NB =        30.4689  1-4 EEL =        61.2703  VDWAALS    =       991.6145
 EELEC  =      2254.1020  EHBOND  =         0.0000  RESTRAINT  =        65.7556
 EAMBER (non-restraint)  =      1633.6157
 ------------------------------------------------------------------------------


 NMR restraints on final step:

 ------------------------------------------------------------------------------


 Final Restraint Analysis for coords: step6.1_equilibration.rst7              


 Restraints, deviations, and energy contributions:    pencut =    0.10

 ------------------------------------------------------------------------------
     First atom        Last atom    curr. value target deviation  penalty
 ------------------------------------------------------------------------------
  C3   PC   296 --  C2   PC   296:  116.181  117.500    1.319    0.132 t
  C110 OL   297 --  C19  OL   297:    1.611    0.000    1.611    0.198 t
  C110 OL   300 --  C19  OL   300:    1.903    0.000    1.903    0.276 t
  C3   PC   305 --  C2   PC   305:  116.337  117.500    1.163    0.103 t
  C3   PC   308 --  C2   PC   308:  125.409  122.500    2.909    0.645 t
  C110 OL   309 --  C19  OL   309:   -1.987    0.000    1.987    0.301 t
  C110 OL   312 --  C19  OL   312:    3.899    0.000    3.899    1.158 t
  C3   PC   314 --  C2   PC   314:  123.991  122.500    1.491    0.169 t
  C110 OL   315 --  C19  OL   315:    1.982    0.000    1.982    0.299 t
  C3   PC   317 --  C2   PC   317:  115.924  117.500    1.576    0.189 t
  C110 OL   318 --  C19  OL   318:   -1.788    0.000    1.788    0.244 t
  C110 OL   321 --  C19  OL   321:   -2.737    0.000    2.737    0.570 t
  C3   PC   326 --  C2   PC   326:  114.591  117.500    2.909    0.644 t
  C110 OL   327 --  C19  OL   327:   -2.130    0.000    2.130    0.346 t
  C3   PC   335 --  C2   PC   335:  113.885  117.500    3.615    0.995 t
  C110 OL   336 --  C19  OL   336:    2.602    0.000    2.602    0.516 t
  C110 OL   345 --  C19  OL   345:   -2.372    0.000    2.372    0.429 t
  C110 OL   348 --  C19  OL   348:    2.717    0.000    2.717    0.562 t
  C3   PC   350 --  C2   PC   350:  125.279  122.500    2.779    0.588 t
  C110 OL   354 --  C19  OL   354:    2.133    0.000    2.133    0.347 t
  C3   PC   362 --  C2   PC   362:  124.000  122.500    1.500    0.171 t
  C110 OL   366 --  C19  OL   366:   -2.546    0.000    2.546    0.494 t
  C110 OL   369 --  C19  OL   369:   -3.045    0.000    3.045    0.706 t
  C110 OL   375 --  C19  OL   375:   -2.183    0.000    2.183    0.363 t
  C110 OL   378 --  C19  OL   378:    2.344    0.000    2.344    0.418 t
  C110 OL   384 --  C19  OL   384:   -2.390    0.000    2.390    0.435 t
  C110 OL   390 --  C19  OL   390:    1.666    0.000    1.666    0.211 t
  C110 OL   399 --  C19  OL   399:    2.308    0.000    2.308    0.406 t
  C110 OL   402 --  C19  OL   402:    3.777    0.000    3.777    1.086 t
  C3   PC   407 --  C2   PC   407:  115.470  117.500    2.030    0.314 t
  C3   PC   410 --  C2   PC   410:  116.109  117.500    1.391    0.147 t
  C110 OL   417 --  C19  OL   417:   -1.336    0.000    1.336    0.136 t
  C3   PC   422 --  C2   PC   422:  124.618  122.500    2.118    0.342 t
  C3   PC   434 --  C2   PC   434:  123.700  122.500    1.200    0.110 t
  C110 OL   435 --  C19  OL   435:    3.212    0.000    3.212    0.786 t
  C3   PC   437 --  C2   PC   437:  114.948  117.500    2.552    0.496 t
  C110 OL   441 --  C19  OL   441:   -2.912    0.000    2.912    0.646 t
  C110 OL   447 --  C19  OL   447:    1.760    0.000    1.760    0.236 t
  C110 OL   450 --  C19  OL   450:   -1.460    0.000    1.460    0.162 t
  C110 OL   456 --  C19  OL   456:   -1.882    0.000    1.882    0.270 t
  C3   PC   464 --  C2   PC   464:  123.697  122.500    1.197    0.109 t
  C110 OL   465 --  C19  OL   465:    1.279    0.000    1.279    0.124 t
  C110 OL   468 --  C19  OL   468:    3.401    0.000    3.401    0.881 t
  C3   PC   470 --  C2   PC   470:  123.798  122.500    1.298    0.128 t
  C110 OL   477 --  C19  OL   477:    4.048    0.000    4.048    1.248 t
  C110 OL   480 --  C19  OL   480:   -2.923    0.000    2.923    0.651 t
  C3   PC   488 --  C2   PC   488:  124.142  122.500    1.642    0.205 t
  C110 OL   489 --  C19  OL   489:   -3.567    0.000    3.567    0.969 t
  C110 OL   495 --  C19  OL   495:   -4.853    0.000    4.853    1.794 t
  C3   PC   500 --  C2   PC   500:  116.026  117.500    1.474    0.166 t
  C3   PC   503 --  C2   PC   503:  123.653  122.500    1.153    0.101 t
  C110 OL   507 --  C19  OL   507:   -1.540    0.000    1.540    0.181 t
  C110 OL   510 --  C19  OL   510:    3.554    0.000    3.554    0.962 t
  C110 OL   519 --  C19  OL   519:   -2.149    0.000    2.149    0.352 t
  C110 OL   531 --  C19  OL   531:    1.318    0.000    1.318    0.132 t
  C110 OL   534 --  C19  OL   534:   -1.379    0.000    1.379    0.145 t
  C110 OL   540 --  C19  OL   540:    1.610    0.000    1.610    0.197 t
  C110 OL   543 --  C19  OL   543:    5.234    0.000    5.234    2.086 t
  C110 OL   549 --  C19  OL   549:   -1.589    0.000    1.589    0.192 t
  C3   PC   551 --  C2   PC   551:  124.907  122.500    2.407    0.441 t
  C110 OL   552 --  C19  OL   552:    1.632    0.000    1.632    0.203 t
  C110 OL   561 --  C19  OL   561:    1.170    0.000    1.170    0.104 t
  C110 OL   573 --  C19  OL   573:    1.709    0.000    1.709    0.223 t
  C110 OL   576 --  C19  OL   576:    1.479    0.000    1.479    0.167 t
  C110 OL   579 --  C19  OL   579:    2.580    0.000    2.580    0.507 t
  C110 OL   582 --  C19  OL   582:   -3.696    0.000    3.696    1.040 t
  C3   PC   587 --  C2   PC   587:  116.330  117.500    1.170    0.104 t
  C110 OL   588 --  C19  OL   588:    1.150    0.000    1.150    0.101 t
  C3   PC   590 --  C2   PC   590:  115.838  117.500    1.662    0.210 t
  C110 OL   594 --  C19  OL   594:    1.621    0.000    1.621    0.200 t
  C110 OL   597 --  C19  OL   597:   -1.538    0.000    1.538    0.180 t
  C110 OL   603 --  C19  OL   603:   -2.229    0.000    2.229    0.378 t
  C3   PC   605 --  C2   PC   605:  125.015  122.500    2.515    0.482 t
  C110 OL   606 --  C19  OL   606:    2.122    0.000    2.122    0.343 t
  C110 OL   609 --  C19  OL   609:    2.857    0.000    2.857    0.621 t
  C110 OL   612 --  C19  OL   612:    4.205    0.000    4.205    1.346 t
  C110 OL   615 --  C19  OL   615:   -1.671    0.000    1.671    0.213 t
  C110 OL   618 --  C19  OL   618:    1.260    0.000    1.260    0.121 t
  C110 OL   624 --  C19  OL   624:   -2.471    0.000    2.471    0.465 t
  C110 OL   627 --  C19  OL   627:   -3.041    0.000    3.041    0.704 t
  C110 OL   630 --  C19  OL   630:    2.984    0.000    2.984    0.678 t
  C110 OL   636 --  C19  OL   636:   -1.654    0.000    1.654    0.208 t
  C110 OL   639 --  C19  OL   639:   -2.964    0.000    2.964    0.669 t
  C110 OL   648 --  C19  OL   648:   -3.657    0.000    3.657    1.018 t
  C3   PC   650 --  C2   PC   650:  114.533  117.500    2.967    0.670 t
  C3   PC   653 --  C2   PC   653:  116.218  117.500    1.282    0.125 t
  C110 OL   654 --  C19  OL   654:    1.807    0.000    1.807    0.249 t
  C110 OL   657 --  C19  OL   657:   -2.266    0.000    2.266    0.391 t
  C3   PC   659 --  C2   PC   659:  123.733  122.500    1.233    0.116 t
  C3   PC   662 --  C2   PC   662:  115.468  117.500    2.032    0.315 t
  C110 OL   672 --  C19  OL   672:    2.986    0.000    2.986    0.679 t
  C110 OL   675 --  C19  OL   675:    1.782    0.000    1.782    0.242 t
  C110 OL   678 --  C19  OL   678:    3.074    0.000    3.074    0.720 t
  C110 OL   681 --  C19  OL   681:   -1.855    0.000    1.855    0.262 t
  C110 OL   684 --  C19  OL   684:    1.842    0.000    1.842    0.259 t
  C110 OL   693 --  C19  OL   693:   -1.926    0.000    1.926    0.283 t
  C3   PC   698 --  C2   PC   698:  125.907  122.500    3.407    0.884 t
  C110 OL   699 --  C19  OL   699:    6.302    0.000    6.302    3.025 t
  C110 OL   702 --  C19  OL   702:    1.764    0.000    1.764    0.237 t
  C110 OL   711 --  C19  OL   711:   -1.949    0.000    1.949    0.289 t
  C110 OL   714 --  C19  OL   714:   -1.169    0.000    1.169    0.104 t
  C3   PC   716 --  C2   PC   716:  115.500  117.500    2.000    0.304 t
  C110 OL   723 --  C19  OL   723:    2.537    0.000    2.537    0.490 t
  C110 OL   726 --  C19  OL   726:   -2.024    0.000    2.024    0.312 t
  C3   PC   728 --  C2   PC   728:  124.050  122.500    1.550    0.183 t
  C110 OL   729 --  C19  OL   729:    1.965    0.000    1.965    0.294 t
  C110 OL   735 --  C19  OL   735:   -2.893    0.000    2.893    0.637 t
  C110 OL   741 --  C19  OL   741:   -1.940    0.000    1.940    0.287 t
  C110 OL   747 --  C19  OL   747:    3.525    0.000    3.525    0.946 t
  C3   PC   749 --  C2   PC   749:  115.848  117.500    1.652    0.208 t
  C110 OL   753 --  C19  OL   753:    2.024    0.000    2.024    0.312 t
  C110 OL   756 --  C19  OL   756:    2.325    0.000    2.325    0.412 t
  C3   PC   758 --  C2   PC   758:  124.122  122.500    1.622    0.200 t
  C110 OL   762 --  C19  OL   762:    2.316    0.000    2.316    0.409 t
  C110 OL   771 --  C19  OL   771:   -2.723    0.000    2.723    0.565 t
  C110 OL   774 --  C19  OL   774:   -1.417    0.000    1.417    0.153 t
  C110 OL   777 --  C19  OL   777:    2.161    0.000    2.161    0.356 t
  C110 OL   780 --  C19  OL   780:    1.262    0.000    1.262    0.121 t
  C110 OL   783 --  C19  OL   783:    1.426    0.000    1.426    0.155 t
  C110 OL   786 --  C19  OL   786:   -2.232    0.000    2.232    0.379 t
  C110 OL   789 --  C19  OL   789:   -2.706    0.000    2.706    0.557 t
  C110 OL   795 --  C19  OL   795:    2.610    0.000    2.610    0.519 t
  C3   PC   797 --  C2   PC   797:  125.172  122.500    2.672    0.544 t
  C110 OL   798 --  C19  OL   798:    1.228    0.000    1.228    0.115 t
  C110 OL   804 --  C19  OL   804:   -3.751    0.000    3.751    1.072 t
  C110 OL   807 --  C19  OL   807:   -2.742    0.000    2.742    0.573 t
  C110 OL   828 --  C19  OL   828:   -1.714    0.000    1.714    0.224 t
  C110 OL   834 --  C19  OL   834:    1.868    0.000    1.868    0.266 t
  C110 OL   843 --  C19  OL   843:   -1.565    0.000    1.565    0.187 t
  C3   PC   848 --  C2   PC   848:  128.652  122.500    6.152    2.883 t
  C110 OL   849 --  C19  OL   849:    1.161    0.000    1.161    0.103 t
  C3   PC   854 --  C2   PC   854:  114.585  117.500    2.915    0.647 t
  C110 OL   855 --  C19  OL   855:   -2.362    0.000    2.362    0.425 t
  C110 OL   858 --  C19  OL   858:    1.157    0.000    1.157    0.102 t
  C110 OL   867 --  C19  OL   867:    2.880    0.000    2.880    0.632 t
  C3   PC   869 --  C2   PC   869:  112.772  117.500    4.728    1.702 t
  C3   PC   872 --  C2   PC   872:  125.268  122.500    2.768    0.583 t
  C110 OL   873 --  C19  OL   873:   -1.862    0.000    1.862    0.264 t
  C110 OL   876 --  C19  OL   876:   -3.522    0.000    3.522    0.945 t
  C3   PC   881 --  C2   PC   881:  114.369  117.500    3.131    0.746 t
  C110 OL   882 --  C19  OL   882:    1.455    0.000    1.455    0.161 t
  C110 OL   888 --  C19  OL   888:    1.354    0.000    1.354    0.140 t
  C110 OL   891 --  C19  OL   891:    1.488    0.000    1.488    0.169 t
  C110 OL   894 --  C19  OL   894:   -2.387    0.000    2.387    0.434 t
  C110 OL   897 --  C19  OL   897:   -3.359    0.000    3.359    0.859 t
  C110 OL   900 --  C19  OL   900:    2.138    0.000    2.138    0.348 t
  C110 OL   903 --  C19  OL   903:    2.309    0.000    2.309    0.406 t
  C110 OL   906 --  C19  OL   906:    2.938    0.000    2.938    0.657 t
  C110 OL   912 --  C19  OL   912:    1.366    0.000    1.366    0.142 t
  C110 OL   924 --  C19  OL   924:   -2.980    0.000    2.980    0.676 t
  C3   PC   926 --  C2   PC   926:  126.362  122.500    3.862    1.136 t
  C110 OL   927 --  C19  OL   927:   -1.770    0.000    1.770    0.238 t
  C3   PC   929 --  C2   PC   929:  124.656  122.500    2.156    0.354 t
  C110 OL   933 --  C19  OL   933:   -1.236    0.000    1.236    0.116 t
  C110 OL   936 --  C19  OL   936:   -1.208    0.000    1.208    0.111 t
  C3   PC   938 --  C2   PC   938:  123.873  122.500    1.373    0.144 t
  C110 OL   939 --  C19  OL   939:    2.769    0.000    2.769    0.584 t
  C110 OL   942 --  C19  OL   942:   -3.812    0.000    3.812    1.107 t
  C3   PC   947 --  C2   PC   947:  123.986  122.500    1.486    0.168 t
  C110 OL   948 --  C19  OL   948:    2.773    0.000    2.773    0.586 t
  C110 OL   951 --  C19  OL   951:   -1.555    0.000    1.555    0.184 t
  C110 OL   954 --  C19  OL   954:    2.262    0.000    2.262    0.390 t
  C110 OL   957 --  C19  OL   957:   -2.747    0.000    2.747    0.575 t
  C110 OL   960 --  C19  OL   960:   -1.407    0.000    1.407    0.151 t
  C3   PC   962 --  C2   PC   962:  124.082  122.500    1.582    0.191 t
  C110 OL   972 --  C19  OL   972:   -3.535    0.000    3.535    0.951 t
  C110 OL   978 --  C19  OL   978:    2.617    0.000    2.617    0.521 t
  C110 OL   981 --  C19  OL   981:    1.586    0.000    1.586    0.192 t
  C110 OL   984 --  C19  OL   984:   -1.629    0.000    1.629    0.202 t
  C110 OL   993 --  C19  OL   993:   -1.448    0.000    1.448    0.160 t
  C110 OL   999 --  C19  OL   999:   -1.817    0.000    1.817    0.251 t
  C110 OL  1002 --  C19  OL  1002:    1.519    0.000    1.519    0.176 t
  C110 OL  1005 --  C19  OL  1005:    1.203    0.000    1.203    0.110 t
  C110 OL  1011 --  C19  OL  1011:   -1.878    0.000    1.878    0.269 t
  C110 OL  1014 --  C19  OL  1014:    1.671    0.000    1.671    0.213 t
  C110 OL  1017 --  C19  OL  1017:    1.868    0.000    1.868    0.266 t
  C110 OL  1020 --  C19  OL  1020:   -1.618    0.000    1.618    0.199 t
  C3   PC  1022 --  C2   PC  1022:  123.839  122.500    1.339    0.137 t
  C110 OL  1029 --  C19  OL  1029:   -2.711    0.000    2.711    0.560 t
  C110 OL  1041 --  C19  OL  1041:    2.843    0.000    2.843    0.616 t
  C110 OL  1044 --  C19  OL  1044:   -2.299    0.000    2.299    0.402 t
  C3   PC  1046 --  C2   PC  1046:  124.916  122.500    2.416    0.445 t
  C110 OL  1050 --  C19  OL  1050:   -4.339    0.000    4.339    1.434 t
  C3   PC  1055 --  C2   PC  1055:  116.128  117.500    1.372    0.143 t
  C110 OL  1056 --  C19  OL  1056:   -1.817    0.000    1.817    0.251 t
  C110 OL  1059 --  C19  OL  1059:   -2.548    0.000    2.548    0.495 t
  C110 OL  1062 --  C19  OL  1062:    1.504    0.000    1.504    0.172 t
  C110 OL  1071 --  C19  OL  1071:   -1.827    0.000    1.827    0.254 t
                                       Total torsion  penalty:     91.038
 ------------------------------------------------------------------------------
--------------------------------------------------------------------------------
   5.  TIMINGS
--------------------------------------------------------------------------------

|  NonSetup CPU Time in Major Routines:
|
|     Routine           Sec        %
|     ------------------------------
|     Nonbond          26.10    9.37
|     Bond              0.00    0.00
|     Angle             0.00    0.00
|     Dihedral          0.00    0.00
|     Shake             0.38    0.14
|     RunMD           251.79   90.39
|     Other             0.29    0.10
|     ------------------------------
|     Total           278.56

|  PME Nonbond Pairlist CPU Time:
|
|     Routine              Sec        %
|     ---------------------------------
|     Set Up Cit           0.00    0.00
|     Build List           0.00    0.00
|     ---------------------------------
|     Total                0.00    0.00

|  PME Direct Force CPU Time:
|
|     Routine              Sec        %
|     ---------------------------------
|     NonBonded Calc       0.00    0.00
|     Exclude Masked       0.00    0.00
|     Other                0.17    0.06
|     ---------------------------------
|     Total                0.17    0.06

|  PME Reciprocal Force CPU Time:
|
|     Routine              Sec        %
|     ---------------------------------
|     1D bspline           0.00    0.00
|     Grid Charges         0.00    0.00
|     Scalar Sum           0.00    0.00
|     Gradient Sum         0.00    0.00
|     FFT                  0.00    0.00
|     ---------------------------------
|     Total                0.00    0.00

|  Final Performance Info:
|     -----------------------------------------------------
|     Average timings for last   15000 steps:
|     Elapsed(s) =      33.91 Per Step(ms) =       2.26
|         ns/day =      38.22   seconds/ns =    2260.88
|
|     Average timings for all steps:
|     Elapsed(s) =     278.52 Per Step(ms) =       2.23
|         ns/day =      38.78   seconds/ns =    2228.12
|     -----------------------------------------------------

|  Setup CPU time:            2.99 seconds
|  NonSetup CPU time:       278.56 seconds
|  Total CPU time:          281.55 seconds     0.08 hours

|  Setup wall time:           3    seconds
|  NonSetup wall time:      279    seconds
|  Total wall time:         282    seconds     0.08 hours
