# Supplementary material for: Intermolecular Interactions in G Protein-Coupled Receptor Allosteric Sites at the Membrane Interface from Molecular Dynamics Simulations and Quantum Chemical Calculations
Source: J Chem Inf Model. 2022 Sep 30;62(19):4736–47. doi: 10.1021/acs.jcim.2c00788 (PMC9554917; doi:10.1021/acs.jcim.2c00788)
Supplement: Supplementary file 2 — ci2c00788_si_002.zip [file ci2c00788_si_002.zip › MD_simulations_inputs/C5aR1_MD_simulations_inputs/popc_6c1q/step6.2_equilibration.mdout]

          -------------------------------------------------------
          Amber 20 PMEMD                              2020
          -------------------------------------------------------

| PMEMD implementation of SANDER, Release 18

|  Compiled date/time: Tue Apr 28 02:19:54 2020
| Run on 12/10/2021 at 15:15:39

|   Executable path: /usr/local/amber20_src/bin/pmemd.cuda
| Working directory: /home/tianyiding/amber/C5ar1-6c1q-9p2-popc/amber
|          Hostname: Unknown
  [-O]verwriting output

File Assignments:
|   MDIN: step6.2_equilibration.mdin                                            
|  MDOUT: step6.2_equilibration.mdout                                           
| INPCRD: step6.1_equilibration.rst7                                            
|   PARM: step5_input.parm7                                                     
| RESTRT: step6.2_equilibration.rst7                                            
|   REFC: step5_input.rst7                                                      
|  MDVEL: mdvel                                                                 
|   MDEN: mden                                                                  
|  MDCRD: step6.2_equilibration.nc                                              
| MDINFO: eq02.mdinfo                                                           
|  MDFRC: mdfrc                                                                 


 Here is the input file:

A NVT simulation for common production-level simulations                       
 &cntrl                                                                        
    imin=0,        ! No minimization                                           
    irest=1,       ! This IS a restart of an old MD simulation                 
    ntx=5,         ! So our inpcrd file has velocities                         
                                                                               
    ! Temperature control                                                      
    ntt=3,         ! Langevin dynamics                                         
    gamma_ln=1.0,  ! Friction coefficient (ps^-1)                              
    temp0=310,   ! Target temperature                                          
                                                                               
    ! Potential energy control                                                 
    cut=9.0,       ! nonbonded cutoff, in angstroms                            
                                                                               
    ! MD settings                                                              
    nstlim=125000, ! 125K steps, 125 ps total                                  
    dt=0.001,      ! time step (ps)                                            
                                                                               
    ! SHAKE                                                                    
    ntc=2,         ! Constrain bonds containing hydrogen                       
    ntf=2,         ! Do not calculate forces of bonds containing hydrogen      
                                                                               
    ! Control how often information is printed                                 
    ntpr=1000,     ! Print energies every 1000 steps                           
    ntwx=5000,     ! Print coordinates every 5000 steps to the trajectory      
    ntwr=10000,    ! Print a restart file every 10K steps (can be less frequent
!   ntwv=-1,       ! Uncomment to also print velocities to trajectory          
!   ntwf=-1,       ! Uncomment to also print forces to trajectory              
    ntxo=2,        ! Write NetCDF format                                       
    ioutfm=1,      ! Write NetCDF format (always do this!)                     
                                                                               
    ! Wrap coordinates when printing them to the same unit cell                
    iwrap=0,                                                                   
                                                                               
    ! Restraint options                                                        
    ntr=1,         ! Positional restraints for proteins, sugars, ligands, and l
    nmropt=1,      ! Dihedral restraints for sugars and lipids                 
                                                                               
    ! Set water atom/residue names for SETTLE recognition                      
    watnam='WAT',  ! Water residues are named WAT                              
    owtnm='O',     ! Water oxygens are named O                                 
 /                                                                             
                                                                               
 &wt                                                                           
    type='END'                                                                 
 /                                                                             
DISANG=step6.2_equilibration.rest                                              
LISTIN=POUT                                                                    
LISTOUT=POUT                                                                   
&end                                                                           
Protein posres                                                                 
5.0                                                                            
RES 1 293 294 294                                                              
END                                                                            
Membrane posres                                                                
2.5                                                                            
FIND                                                                           
P31 * * PC                                                                     
SEARCH                                                                         
RES 1 24894                                                                    
END                                                                            
END                                                                            
                                                                               


Note: ig = -1. Setting random seed to   242177 based on wallclock time in 
      microseconds.
| irandom = 1, using AMBER's internal random number generator (default).
 
|--------------------- INFORMATION ----------------------
| GPU (CUDA) Version of PMEMD in use: NVIDIA GPU IN USE.
|                    Version 18.0.0
| 
|                      03/25/2018
| 
| Implementation by:
|                    Ross C. Walker     (SDSC)
|                    Scott Le Grand     (nVIDIA)
| 
| Version 18 performance extensions by:
|                    David Cerutti     (Rutgers)
| 
| Precision model in use:
|      [SPFP] - Single Precision Forces, 64-bit Fixed Point
|               Accumulation. (Default)
| 
|--------------------------------------------------------
 
|----------------- CITATION INFORMATION -----------------
|
|    When publishing work that utilized the CUDA version
|    of AMBER, please cite the following in addition to
|    the regular AMBER citations:
|
|  - Romelia Salomon-Ferrer; Andreas W. Goetz; Duncan
|    Poole; Scott Le Grand; Ross C. Walker "Routine
|    microsecond molecular dynamics simulations with
|    AMBER - Part II: Particle Mesh Ewald", J. Chem.
|    Theory Comput., 2013, 9 (9), pp3878-3888,
|    DOI: 10.1021/ct400314y.
|
|  - Andreas W. Goetz; Mark J. Williamson; Dong Xu;
|    Duncan Poole; Scott Le Grand; Ross C. Walker
|    "Routine microsecond molecular dynamics simulations
|    with AMBER - Part I: Generalized Born", J. Chem.
|    Theory Comput., 2012, 8 (5), pp1542-1555.
|
|  - Scott Le Grand; Andreas W. Goetz; Ross C. Walker
|    "SPFP: Speed without compromise - a mixed precision
|    model for GPU accelerated molecular dynamics
|    simulations.", Comp. Phys. Comm., 2013, 184
|    pp374-380, DOI: 10.1016/j.cpc.2012.09.022
|
|--------------------------------------------------------
 
|------------------- GPU DEVICE INFO --------------------
|
|            CUDA_VISIBLE_DEVICES: not set
|   CUDA Capable Devices Detected:      4
|           CUDA Device ID in use:      0
|                CUDA Device Name: NVIDIA GeForce GTX 1080 Ti
|     CUDA Device Global Mem Size:  11178 MB
| CUDA Device Num Multiprocessors:     28
|           CUDA Device Core Freq:   1.58 GHz
|
|--------------------------------------------------------
 
 
| Conditional Compilation Defines Used:
| PUBFFT
| BINTRAJ
| CUDA
| EMIL

| Largest sphere to fit in unit cell has radius =    50.149

| New format PARM file being parsed.
| Version =    1.000 Date = 12/03/21 Time = 11:14:23

| Note: 1-4 EEL scale factors are being read from the topology file.

| Note: 1-4 VDW scale factors are being read from the topology file.
| Duplicated    0 dihedrals

| Duplicated    0 dihedrals

--------------------------------------------------------------------------------
   1.  RESOURCE   USE: 
--------------------------------------------------------------------------------

 getting box info from netcdf restart file
 NATOM  =  110877 NTYPES =      34 NBONH =   94848 MBONA  =   15699
 NTHETH =   56833 MTHETA =   18676 NPHIH =   93543 MPHIA  =   58920
 NHPARM =       0 NPARM  =       0 NNB   =  316320 NRES   =   24894
 NBONA  =   15699 NTHETA =   18676 NPHIA =   58920 NUMBND =     104
 NUMANG =     221 NPTRA  =     466 NATYP =       0 NPHB   =       0
 IFBOX  =       1 NMXRS  =      78 IFCAP =       0 NEXTRA =       0
 NCOPY  =       0

| Coordinate Index Table dimensions:    20   20   23
| Direct force subcell size =     5.0149    5.0149    5.1422

     BOX TYPE: RECTILINEAR

--------------------------------------------------------------------------------
   2.  CONTROL  DATA  FOR  THE  RUN
--------------------------------------------------------------------------------

                                                                                

General flags:
     imin    =       0, nmropt  =       1

Nature and format of input:
     ntx     =       5, irest   =       1, ntrx    =       1

Nature and format of output:
     ntxo    =       2, ntpr    =    1000, ntrx    =       1, ntwr    =   10000
     iwrap   =       0, ntwx    =    5000, ntwv    =       0, ntwe    =       0
     ioutfm  =       1, ntwprt  =       0, idecomp =       0, rbornstat=      0

Potential function:
     ntf     =       2, ntb     =       1, igb     =       0, nsnb    =      25
     ipol    =       0, gbsa    =       0, iesp    =       0
     dielc   =   1.00000, cut     =   9.00000, intdiel =   1.00000

Frozen or restrained atoms:
     ibelly  =       0, ntr     =       1
     restraint_wt =   0.00000

Molecular dynamics:
     nstlim  =    125000, nscm    =         0, nrespa  =         1
     t       =   0.00000, dt      =   0.00100, vlimit  =  -1.00000

Langevin dynamics temperature regulation:
     ig      =  242177
     temp0   = 310.00000, tempi   =   0.00000, gamma_ln=   1.00000

SHAKE:
     ntc     =       2, jfastw  =       0
     tol     =   0.00001

NMR refinement options:
     iscale  =       0, noeskp  =       1, ipnlty  =       1, mxsub   =       1
     scalm   = 100.00000, pencut  =   0.10000, tausw   =   0.10000

| Intermolecular bonds treatment:
|     no_intermolecular_bonds =       1

| Energy averages sample interval:
|     ene_avg_sampling =    1000

Ewald parameters:
     verbose =       0, ew_type =       0, nbflag  =       1, use_pme =       1
     vdwmeth =       1, eedmeth =       1, netfrc  =       1
     Box X =  100.299   Box Y =  100.299   Box Z =  118.270
     Alpha =   90.000   Beta  =   90.000   Gamma =   90.000
     NFFT1 =  108       NFFT2 =  108       NFFT3 =  128
     Cutoff=    9.000   Tol   =0.100E-04
     Ewald Coefficient =  0.30768
     Interpolation order =    4

    LOADING THE CONSTRAINED ATOMS AS GROUPS


   5.  REFERENCE ATOM COORDINATES

                                                                                  
    ----- READING GROUP     1; TITLE:
 Protein posres                                                              

     GROUP    1 HAS HARMONIC CONSTRAINTS     5.00000
 GRP    1 RES    1 TO   293
 GRP    1 RES  294 TO   294
      Number of atoms in this group  =  4859
    ----- READING GROUP     2; TITLE:
 Membrane posres                                                             

     GROUP    2 HAS HARMONIC CONSTRAINTS     2.50000
      ALL ATOMS THAT MEET 1 OF THE FOLLOWING SPECIFICATIONS WILL BE INCLUDED IN GROUP BELOW

      GRAPH NAME  = P31   SYMBOL  = *     TREE SYMBOL  = *     RESIDUE TYPE  = PC  

 GRP    2 RES    1 TO 24894
      Number of atoms in this group  =   260
    ----- END OF GROUP READ -----

--------------------------------------------------------------------------------
   3.  ATOMIC COORDINATES AND VELOCITIES
--------------------------------------------------------------------------------

                                                                                
 begin time read from input coords =   125.000 ps


           Begin reading energy term weight changes/NMR restraints
 WEIGHT CHANGES:
                         ** No weight changes given **

 RESTRAINTS:
 Requested file redirections:
  DISANG    = step6.2_equilibration.rest
  LISTIN    = POUT
  LISTOUT   = POUT
 Restraints will be read from file: step6.2_equilibration.rest
Here are comments from the DISANG input file:

******
 C1  ( 4909)-C3  ( 4914)-C2  ( 4912)-O21 ( 4941)    NSTEP1=     0 NSTEP2=     0
R1 = 107.500 R2 = 117.500 R3 = 122.500 R4 = 132.500 RK2 = 100.000 RK3 =  100.000
 Rcurr:  116.181  Rcurr-(R2+R3)/2:    3.819  MIN(Rcurr-R2,Rcurr-R3):    1.319
******
 C111( 4969)-C110( 4967)-C19 ( 4965)-C18 ( 4962)    NSTEP1=     0 NSTEP2=     0
R1 = -10.000 R2 =   0.000 R3 =   0.000 R4 =  10.000 RK2 = 100.000 RK3 =  100.000
 Rcurr:    1.611  Rcurr-(R2+R3)/2:    1.611  MIN(Rcurr-R2,Rcurr-R3):    1.611
******
 C1  ( 5043)-C3  ( 5048)-C2  ( 5046)-O21 ( 5075)    NSTEP1=     0 NSTEP2=     0
R1 = 107.500 R2 = 117.500 R3 = 122.500 R4 = 132.500 RK2 = 100.000 RK3 =  100.000
 Rcurr:  117.627  Rcurr-(R2+R3)/2:    2.373  MIN(Rcurr-R2,Rcurr-R3):    0.000
******
 C111( 5103)-C110( 5101)-C19 ( 5099)-C18 ( 5096)    NSTEP1=     0 NSTEP2=     0
R1 = -10.000 R2 =   0.000 R3 =   0.000 R4 =  10.000 RK2 = 100.000 RK3 =  100.000
 Rcurr:    1.903  Rcurr-(R2+R3)/2:    1.903  MIN(Rcurr-R2,Rcurr-R3):    1.903
******
 C1  ( 5177)-C3  ( 5182)-C2  ( 5180)-O21 ( 5209)    NSTEP1=     0 NSTEP2=     0
R1 = 107.500 R2 = 117.500 R3 = 122.500 R4 = 132.500 RK2 = 100.000 RK3 =  100.000
 Rcurr:  122.327  Rcurr-(R2+R3)/2:    2.327  MIN(Rcurr-R2,Rcurr-R3):    0.000
******
 C111( 5237)-C110( 5235)-C19 ( 5233)-C18 ( 5230)    NSTEP1=     0 NSTEP2=     0
R1 = -10.000 R2 =   0.000 R3 =   0.000 R4 =  10.000 RK2 = 100.000 RK3 =  100.000
 Rcurr:   -0.319  Rcurr-(R2+R3)/2:    0.319  MIN(Rcurr-R2,Rcurr-R3):    0.319
******
 C1  ( 5311)-C3  ( 5316)-C2  ( 5314)-O21 ( 5343)    NSTEP1=     0 NSTEP2=     0
R1 = 107.500 R2 = 117.500 R3 = 122.500 R4 = 132.500 RK2 = 100.000 RK3 =  100.000
 Rcurr:  116.337  Rcurr-(R2+R3)/2:    3.663  MIN(Rcurr-R2,Rcurr-R3):    1.163
******
 C111( 5371)-C110( 5369)-C19 ( 5367)-C18 ( 5364)    NSTEP1=     0 NSTEP2=     0
R1 = -10.000 R2 =   0.000 R3 =   0.000 R4 =  10.000 RK2 = 100.000 RK3 =  100.000
 Rcurr:   -0.890  Rcurr-(R2+R3)/2:    0.890  MIN(Rcurr-R2,Rcurr-R3):    0.890
******
 C1  ( 5445)-C3  ( 5450)-C2  ( 5448)-O21 ( 5477)    NSTEP1=     0 NSTEP2=     0
R1 = 107.500 R2 = 117.500 R3 = 122.500 R4 = 132.500 RK2 = 100.000 RK3 =  100.000
 Rcurr:  125.409  Rcurr-(R2+R3)/2:    5.409  MIN(Rcurr-R2,Rcurr-R3):    2.909
******
 C111( 5505)-C110( 5503)-C19 ( 5501)-C18 ( 5498)    NSTEP1=     0 NSTEP2=     0
R1 = -10.000 R2 =   0.000 R3 =   0.000 R4 =  10.000 RK2 = 100.000 RK3 =  100.000
 Rcurr:   -1.987  Rcurr-(R2+R3)/2:    1.987  MIN(Rcurr-R2,Rcurr-R3):    1.987
******
 C1  ( 5579)-C3  ( 5584)-C2  ( 5582)-O21 ( 5611)    NSTEP1=     0 NSTEP2=     0
R1 = 107.500 R2 = 117.500 R3 = 122.500 R4 = 132.500 RK2 = 100.000 RK3 =  100.000
 Rcurr:  118.047  Rcurr-(R2+R3)/2:    1.953  MIN(Rcurr-R2,Rcurr-R3):    0.000
******
 C111( 5639)-C110( 5637)-C19 ( 5635)-C18 ( 5632)    NSTEP1=     0 NSTEP2=     0
R1 = -10.000 R2 =   0.000 R3 =   0.000 R4 =  10.000 RK2 = 100.000 RK3 =  100.000
 Rcurr:    3.899  Rcurr-(R2+R3)/2:    3.899  MIN(Rcurr-R2,Rcurr-R3):    3.899
******
 C1  ( 5713)-C3  ( 5718)-C2  ( 5716)-O21 ( 5745)    NSTEP1=     0 NSTEP2=     0
R1 = 107.500 R2 = 117.500 R3 = 122.500 R4 = 132.500 RK2 = 100.000 RK3 =  100.000
 Rcurr:  123.991  Rcurr-(R2+R3)/2:    3.991  MIN(Rcurr-R2,Rcurr-R3):    1.491
******
 C111( 5773)-C110( 5771)-C19 ( 5769)-C18 ( 5766)    NSTEP1=     0 NSTEP2=     0
R1 = -10.000 R2 =   0.000 R3 =   0.000 R4 =  10.000 RK2 = 100.000 RK3 =  100.000
 Rcurr:    1.982  Rcurr-(R2+R3)/2:    1.982  MIN(Rcurr-R2,Rcurr-R3):    1.982
******
 C1  ( 5847)-C3  ( 5852)-C2  ( 5850)-O21 ( 5879)    NSTEP1=     0 NSTEP2=     0
R1 = 107.500 R2 = 117.500 R3 = 122.500 R4 = 132.500 RK2 = 100.000 RK3 =  100.000
 Rcurr:  115.924  Rcurr-(R2+R3)/2:    4.076  MIN(Rcurr-R2,Rcurr-R3):    1.576
******
 C111( 5907)-C110( 5905)-C19 ( 5903)-C18 ( 5900)    NSTEP1=     0 NSTEP2=     0
R1 = -10.000 R2 =   0.000 R3 =   0.000 R4 =  10.000 RK2 = 100.000 RK3 =  100.000
 Rcurr:   -1.788  Rcurr-(R2+R3)/2:    1.788  MIN(Rcurr-R2,Rcurr-R3):    1.788
******
 C1  ( 5981)-C3  ( 5986)-C2  ( 5984)-O21 ( 6013)    NSTEP1=     0 NSTEP2=     0
R1 = 107.500 R2 = 117.500 R3 = 122.500 R4 = 132.500 RK2 = 100.000 RK3 =  100.000
 Rcurr:  119.599  Rcurr-(R2+R3)/2:    0.401  MIN(Rcurr-R2,Rcurr-R3):    0.000
******
 C111( 6041)-C110( 6039)-C19 ( 6037)-C18 ( 6034)    NSTEP1=     0 NSTEP2=     0
R1 = -10.000 R2 =   0.000 R3 =   0.000 R4 =  10.000 RK2 = 100.000 RK3 =  100.000
 Rcurr:   -2.737  Rcurr-(R2+R3)/2:    2.737  MIN(Rcurr-R2,Rcurr-R3):    2.737
******
 C1  ( 6115)-C3  ( 6120)-C2  ( 6118)-O21 ( 6147)    NSTEP1=     0 NSTEP2=     0
R1 = 107.500 R2 = 117.500 R3 = 122.500 R4 = 132.500 RK2 = 100.000 RK3 =  100.000
 Rcurr:  119.414  Rcurr-(R2+R3)/2:    0.586  MIN(Rcurr-R2,Rcurr-R3):    0.000
******
 C111( 6175)-C110( 6173)-C19 ( 6171)-C18 ( 6168)    NSTEP1=     0 NSTEP2=     0
R1 = -10.000 R2 =   0.000 R3 =   0.000 R4 =  10.000 RK2 = 100.000 RK3 =  100.000
 Rcurr:   -0.946  Rcurr-(R2+R3)/2:    0.946  MIN(Rcurr-R2,Rcurr-R3):    0.946
******
 C1  ( 6249)-C3  ( 6254)-C2  ( 6252)-O21 ( 6281)    NSTEP1=     0 NSTEP2=     0
R1 = 107.500 R2 = 117.500 R3 = 122.500 R4 = 132.500 RK2 = 100.000 RK3 =  100.000
 Rcurr:  114.591  Rcurr-(R2+R3)/2:    5.409  MIN(Rcurr-R2,Rcurr-R3):    2.909
******
 C111( 6309)-C110( 6307)-C19 ( 6305)-C18 ( 6302)    NSTEP1=     0 NSTEP2=     0
R1 = -10.000 R2 =   0.000 R3 =   0.000 R4 =  10.000 RK2 = 100.000 RK3 =  100.000
 Rcurr:   -2.130  Rcurr-(R2+R3)/2:    2.130  MIN(Rcurr-R2,Rcurr-R3):    2.130
******
 C1  ( 6383)-C3  ( 6388)-C2  ( 6386)-O21 ( 6415)    NSTEP1=     0 NSTEP2=     0
R1 = 107.500 R2 = 117.500 R3 = 122.500 R4 = 132.500 RK2 = 100.000 RK3 =  100.000
 Rcurr:  118.656  Rcurr-(R2+R3)/2:    1.344  MIN(Rcurr-R2,Rcurr-R3):    0.000
******
 C111( 6443)-C110( 6441)-C19 ( 6439)-C18 ( 6436)    NSTEP1=     0 NSTEP2=     0
R1 = -10.000 R2 =   0.000 R3 =   0.000 R4 =  10.000 RK2 = 100.000 RK3 =  100.000
 Rcurr:    0.348  Rcurr-(R2+R3)/2:    0.348  MIN(Rcurr-R2,Rcurr-R3):    0.348
******
 C1  ( 6517)-C3  ( 6522)-C2  ( 6520)-O21 ( 6549)    NSTEP1=     0 NSTEP2=     0
R1 = 107.500 R2 = 117.500 R3 = 122.500 R4 = 132.500 RK2 = 100.000 RK3 =  100.000
 Rcurr:  118.311  Rcurr-(R2+R3)/2:    1.689  MIN(Rcurr-R2,Rcurr-R3):    0.000
******
 C111( 6577)-C110( 6575)-C19 ( 6573)-C18 ( 6570)    NSTEP1=     0 NSTEP2=     0
R1 = -10.000 R2 =   0.000 R3 =   0.000 R4 =  10.000 RK2 = 100.000 RK3 =  100.000
 Rcurr:    0.075  Rcurr-(R2+R3)/2:    0.075  MIN(Rcurr-R2,Rcurr-R3):    0.075
******
 C1  ( 6651)-C3  ( 6656)-C2  ( 6654)-O21 ( 6683)    NSTEP1=     0 NSTEP2=     0
R1 = 107.500 R2 = 117.500 R3 = 122.500 R4 = 132.500 RK2 = 100.000 RK3 =  100.000
 Rcurr:  113.885  Rcurr-(R2+R3)/2:    6.115  MIN(Rcurr-R2,Rcurr-R3):    3.615
******
 C111( 6711)-C110( 6709)-C19 ( 6707)-C18 ( 6704)    NSTEP1=     0 NSTEP2=     0
R1 = -10.000 R2 =   0.000 R3 =   0.000 R4 =  10.000 RK2 = 100.000 RK3 =  100.000
 Rcurr:    2.602  Rcurr-(R2+R3)/2:    2.602  MIN(Rcurr-R2,Rcurr-R3):    2.602
******
 C1  ( 6785)-C3  ( 6790)-C2  ( 6788)-O21 ( 6817)    NSTEP1=     0 NSTEP2=     0
R1 = 107.500 R2 = 117.500 R3 = 122.500 R4 = 132.500 RK2 = 100.000 RK3 =  100.000
 Rcurr:  119.129  Rcurr-(R2+R3)/2:    0.871  MIN(Rcurr-R2,Rcurr-R3):    0.000
******
 C111( 6845)-C110( 6843)-C19 ( 6841)-C18 ( 6838)    NSTEP1=     0 NSTEP2=     0
R1 = -10.000 R2 =   0.000 R3 =   0.000 R4 =  10.000 RK2 = 100.000 RK3 =  100.000
 Rcurr:   -0.556  Rcurr-(R2+R3)/2:    0.556  MIN(Rcurr-R2,Rcurr-R3):    0.556
******
 C1  ( 6919)-C3  ( 6924)-C2  ( 6922)-O21 ( 6951)    NSTEP1=     0 NSTEP2=     0
R1 = 107.500 R2 = 117.500 R3 = 122.500 R4 = 132.500 RK2 = 100.000 RK3 =  100.000
 Rcurr:  119.889  Rcurr-(R2+R3)/2:    0.111  MIN(Rcurr-R2,Rcurr-R3):    0.000
******
 C111( 6979)-C110( 6977)-C19 ( 6975)-C18 ( 6972)    NSTEP1=     0 NSTEP2=     0
R1 = -10.000 R2 =   0.000 R3 =   0.000 R4 =  10.000 RK2 = 100.000 RK3 =  100.000
 Rcurr:   -0.938  Rcurr-(R2+R3)/2:    0.938  MIN(Rcurr-R2,Rcurr-R3):    0.938
******
 C1  ( 7053)-C3  ( 7058)-C2  ( 7056)-O21 ( 7085)    NSTEP1=     0 NSTEP2=     0
R1 = 107.500 R2 = 117.500 R3 = 122.500 R4 = 132.500 RK2 = 100.000 RK3 =  100.000
 Rcurr:  118.808  Rcurr-(R2+R3)/2:    1.192  MIN(Rcurr-R2,Rcurr-R3):    0.000
******
 C111( 7113)-C110( 7111)-C19 ( 7109)-C18 ( 7106)    NSTEP1=     0 NSTEP2=     0
R1 = -10.000 R2 =   0.000 R3 =   0.000 R4 =  10.000 RK2 = 100.000 RK3 =  100.000
 Rcurr:   -2.372  Rcurr-(R2+R3)/2:    2.372  MIN(Rcurr-R2,Rcurr-R3):    2.372
******
 C1  ( 7187)-C3  ( 7192)-C2  ( 7190)-O21 ( 7219)    NSTEP1=     0 NSTEP2=     0
R1 = 107.500 R2 = 117.500 R3 = 122.500 R4 = 132.500 RK2 = 100.000 RK3 =  100.000
 Rcurr:  119.065  Rcurr-(R2+R3)/2:    0.935  MIN(Rcurr-R2,Rcurr-R3):    0.000
******
 C111( 7247)-C110( 7245)-C19 ( 7243)-C18 ( 7240)    NSTEP1=     0 NSTEP2=     0
R1 = -10.000 R2 =   0.000 R3 =   0.000 R4 =  10.000 RK2 = 100.000 RK3 =  100.000
 Rcurr:    2.717  Rcurr-(R2+R3)/2:    2.717  MIN(Rcurr-R2,Rcurr-R3):    2.717
******
 C1  ( 7321)-C3  ( 7326)-C2  ( 7324)-O21 ( 7353)    NSTEP1=     0 NSTEP2=     0
R1 = 107.500 R2 = 117.500 R3 = 122.500 R4 = 132.500 RK2 = 100.000 RK3 =  100.000
 Rcurr:  125.279  Rcurr-(R2+R3)/2:    5.279  MIN(Rcurr-R2,Rcurr-R3):    2.779
******
 C111( 7381)-C110( 7379)-C19 ( 7377)-C18 ( 7374)    NSTEP1=     0 NSTEP2=     0
R1 = -10.000 R2 =   0.000 R3 =   0.000 R4 =  10.000 RK2 = 100.000 RK3 =  100.000
 Rcurr:    0.669  Rcurr-(R2+R3)/2:    0.669  MIN(Rcurr-R2,Rcurr-R3):    0.669
******
 C1  ( 7455)-C3  ( 7460)-C2  ( 7458)-O21 ( 7487)    NSTEP1=     0 NSTEP2=     0
R1 = 107.500 R2 = 117.500 R3 = 122.500 R4 = 132.500 RK2 = 100.000 RK3 =  100.000
 Rcurr:  120.243  Rcurr-(R2+R3)/2:    0.243  MIN(Rcurr-R2,Rcurr-R3):    0.000
******
 C111( 7515)-C110( 7513)-C19 ( 7511)-C18 ( 7508)    NSTEP1=     0 NSTEP2=     0
R1 = -10.000 R2 =   0.000 R3 =   0.000 R4 =  10.000 RK2 = 100.000 RK3 =  100.000
 Rcurr:    2.133  Rcurr-(R2+R3)/2:    2.133  MIN(Rcurr-R2,Rcurr-R3):    2.133
******
 C1  ( 7589)-C3  ( 7594)-C2  ( 7592)-O21 ( 7621)    NSTEP1=     0 NSTEP2=     0
R1 = 107.500 R2 = 117.500 R3 = 122.500 R4 = 132.500 RK2 = 100.000 RK3 =  100.000
 Rcurr:  120.460  Rcurr-(R2+R3)/2:    0.460  MIN(Rcurr-R2,Rcurr-R3):    0.000
******
 C111( 7649)-C110( 7647)-C19 ( 7645)-C18 ( 7642)    NSTEP1=     0 NSTEP2=     0
R1 = -10.000 R2 =   0.000 R3 =   0.000 R4 =  10.000 RK2 = 100.000 RK3 =  100.000
 Rcurr:   -1.008  Rcurr-(R2+R3)/2:    1.008  MIN(Rcurr-R2,Rcurr-R3):    1.008
******
 C1  ( 7723)-C3  ( 7728)-C2  ( 7726)-O21 ( 7755)    NSTEP1=     0 NSTEP2=     0
R1 = 107.500 R2 = 117.500 R3 = 122.500 R4 = 132.500 RK2 = 100.000 RK3 =  100.000
 Rcurr:  123.360  Rcurr-(R2+R3)/2:    3.360  MIN(Rcurr-R2,Rcurr-R3):    0.860
******
 C111( 7783)-C110( 7781)-C19 ( 7779)-C18 ( 7776)    NSTEP1=     0 NSTEP2=     0
R1 = -10.000 R2 =   0.000 R3 =   0.000 R4 =  10.000 RK2 = 100.000 RK3 =  100.000
 Rcurr:    0.791  Rcurr-(R2+R3)/2:    0.791  MIN(Rcurr-R2,Rcurr-R3):    0.791
******
 C1  ( 7857)-C3  ( 7862)-C2  ( 7860)-O21 ( 7889)    NSTEP1=     0 NSTEP2=     0
R1 = 107.500 R2 = 117.500 R3 = 122.500 R4 = 132.500 RK2 = 100.000 RK3 =  100.000
 Rcurr:  124.000  Rcurr-(R2+R3)/2:    4.000  MIN(Rcurr-R2,Rcurr-R3):    1.500
******
 C111( 7917)-C110( 7915)-C19 ( 7913)-C18 ( 7910)    NSTEP1=     0 NSTEP2=     0
R1 = -10.000 R2 =   0.000 R3 =   0.000 R4 =  10.000 RK2 = 100.000 RK3 =  100.000
 Rcurr:   -0.134  Rcurr-(R2+R3)/2:    0.134  MIN(Rcurr-R2,Rcurr-R3):    0.134
******
 C1  ( 7991)-C3  ( 7996)-C2  ( 7994)-O21 ( 8023)    NSTEP1=     0 NSTEP2=     0
R1 = 107.500 R2 = 117.500 R3 = 122.500 R4 = 132.500 RK2 = 100.000 RK3 =  100.000
 Rcurr:  121.789  Rcurr-(R2+R3)/2:    1.789  MIN(Rcurr-R2,Rcurr-R3):    0.000
******
 C111( 8051)-C110( 8049)-C19 ( 8047)-C18 ( 8044)    NSTEP1=     0 NSTEP2=     0
R1 = -10.000 R2 =   0.000 R3 =   0.000 R4 =  10.000 RK2 = 100.000 RK3 =  100.000
 Rcurr:   -2.546  Rcurr-(R2+R3)/2:    2.546  MIN(Rcurr-R2,Rcurr-R3):    2.546
******
 C1  ( 8125)-C3  ( 8130)-C2  ( 8128)-O21 ( 8157)    NSTEP1=     0 NSTEP2=     0
R1 = 107.500 R2 = 117.500 R3 = 122.500 R4 = 132.500 RK2 = 100.000 RK3 =  100.000
 Rcurr:  119.775  Rcurr-(R2+R3)/2:    0.225  MIN(Rcurr-R2,Rcurr-R3):    0.000
******
 C111( 8185)-C110( 8183)-C19 ( 8181)-C18 ( 8178)    NSTEP1=     0 NSTEP2=     0
R1 = -10.000 R2 =   0.000 R3 =   0.000 R4 =  10.000 RK2 = 100.000 RK3 =  100.000
 Rcurr:   -3.045  Rcurr-(R2+R3)/2:    3.045  MIN(Rcurr-R2,Rcurr-R3):    3.045
******
 C1  ( 8259)-C3  ( 8264)-C2  ( 8262)-O21 ( 8291)    NSTEP1=     0 NSTEP2=     0
R1 = 107.500 R2 = 117.500 R3 = 122.500 R4 = 132.500 RK2 = 100.000 RK3 =  100.000
 Rcurr:  118.728  Rcurr-(R2+R3)/2:    1.272  MIN(Rcurr-R2,Rcurr-R3):    0.000
******
 C111( 8319)-C110( 8317)-C19 ( 8315)-C18 ( 8312)    NSTEP1=     0 NSTEP2=     0
R1 = -10.000 R2 =   0.000 R3 =   0.000 R4 =  10.000 RK2 = 100.000 RK3 =  100.000
 Rcurr:   -0.566  Rcurr-(R2+R3)/2:    0.566  MIN(Rcurr-R2,Rcurr-R3):    0.566
******
 C1  ( 8393)-C3  ( 8398)-C2  ( 8396)-O21 ( 8425)    NSTEP1=     0 NSTEP2=     0
R1 = 107.500 R2 = 117.500 R3 = 122.500 R4 = 132.500 RK2 = 100.000 RK3 =  100.000
 Rcurr:  122.793  Rcurr-(R2+R3)/2:    2.793  MIN(Rcurr-R2,Rcurr-R3):    0.293
******
 C111( 8453)-C110( 8451)-C19 ( 8449)-C18 ( 8446)    NSTEP1=     0 NSTEP2=     0
R1 = -10.000 R2 =   0.000 R3 =   0.000 R4 =  10.000 RK2 = 100.000 RK3 =  100.000
 Rcurr:   -2.183  Rcurr-(R2+R3)/2:    2.183  MIN(Rcurr-R2,Rcurr-R3):    2.183
******
 C1  ( 8527)-C3  ( 8532)-C2  ( 8530)-O21 ( 8559)    NSTEP1=     0 NSTEP2=     0
R1 = 107.500 R2 = 117.500 R3 = 122.500 R4 = 132.500 RK2 = 100.000 RK3 =  100.000
 Rcurr:  122.968  Rcurr-(R2+R3)/2:    2.968  MIN(Rcurr-R2,Rcurr-R3):    0.468
******
 C111( 8587)-C110( 8585)-C19 ( 8583)-C18 ( 8580)    NSTEP1=     0 NSTEP2=     0
R1 = -10.000 R2 =   0.000 R3 =   0.000 R4 =  10.000 RK2 = 100.000 RK3 =  100.000
 Rcurr:    2.344  Rcurr-(R2+R3)/2:    2.344  MIN(Rcurr-R2,Rcurr-R3):    2.344
******
 C1  ( 8661)-C3  ( 8666)-C2  ( 8664)-O21 ( 8693)    NSTEP1=     0 NSTEP2=     0
R1 = 107.500 R2 = 117.500 R3 = 122.500 R4 = 132.500 RK2 = 100.000 RK3 =  100.000
 Rcurr:  116.979  Rcurr-(R2+R3)/2:    3.021  MIN(Rcurr-R2,Rcurr-R3):    0.521
******
 C111( 8721)-C110( 8719)-C19 ( 8717)-C18 ( 8714)    NSTEP1=     0 NSTEP2=     0
R1 = -10.000 R2 =   0.000 R3 =   0.000 R4 =  10.000 RK2 = 100.000 RK3 =  100.000
 Rcurr:   -0.320  Rcurr-(R2+R3)/2:    0.320  MIN(Rcurr-R2,Rcurr-R3):    0.320
******
 C1  ( 8795)-C3  ( 8800)-C2  ( 8798)-O21 ( 8827)    NSTEP1=     0 NSTEP2=     0
R1 = 107.500 R2 = 117.500 R3 = 122.500 R4 = 132.500 RK2 = 100.000 RK3 =  100.000
 Rcurr:  118.365  Rcurr-(R2+R3)/2:    1.635  MIN(Rcurr-R2,Rcurr-R3):    0.000
******
 C111( 8855)-C110( 8853)-C19 ( 8851)-C18 ( 8848)    NSTEP1=     0 NSTEP2=     0
R1 = -10.000 R2 =   0.000 R3 =   0.000 R4 =  10.000 RK2 = 100.000 RK3 =  100.000
 Rcurr:   -2.390  Rcurr-(R2+R3)/2:    2.390  MIN(Rcurr-R2,Rcurr-R3):    2.390
******
 C1  ( 8929)-C3  ( 8934)-C2  ( 8932)-O21 ( 8961)    NSTEP1=     0 NSTEP2=     0
R1 = 107.500 R2 = 117.500 R3 = 122.500 R4 = 132.500 RK2 = 100.000 RK3 =  100.000
 Rcurr:  119.828  Rcurr-(R2+R3)/2:    0.172  MIN(Rcurr-R2,Rcurr-R3):    0.000
******
 C111( 8989)-C110( 8987)-C19 ( 8985)-C18 ( 8982)    NSTEP1=     0 NSTEP2=     0
R1 = -10.000 R2 =   0.000 R3 =   0.000 R4 =  10.000 RK2 = 100.000 RK3 =  100.000
 Rcurr:   -1.114  Rcurr-(R2+R3)/2:    1.114  MIN(Rcurr-R2,Rcurr-R3):    1.114
******
 C1  ( 9063)-C3  ( 9068)-C2  ( 9066)-O21 ( 9095)    NSTEP1=     0 NSTEP2=     0
R1 = 107.500 R2 = 117.500 R3 = 122.500 R4 = 132.500 RK2 = 100.000 RK3 =  100.000
 Rcurr:  120.962  Rcurr-(R2+R3)/2:    0.962  MIN(Rcurr-R2,Rcurr-R3):    0.000
******
 C111( 9123)-C110( 9121)-C19 ( 9119)-C18 ( 9116)    NSTEP1=     0 NSTEP2=     0
R1 = -10.000 R2 =   0.000 R3 =   0.000 R4 =  10.000 RK2 = 100.000 RK3 =  100.000
 Rcurr:    1.666  Rcurr-(R2+R3)/2:    1.666  MIN(Rcurr-R2,Rcurr-R3):    1.666
******
 C1  ( 9197)-C3  ( 9202)-C2  ( 9200)-O21 ( 9229)    NSTEP1=     0 NSTEP2=     0
R1 = 107.500 R2 = 117.500 R3 = 122.500 R4 = 132.500 RK2 = 100.000 RK3 =  100.000
 Rcurr:  118.533  Rcurr-(R2+R3)/2:    1.467  MIN(Rcurr-R2,Rcurr-R3):    0.000
******
 C111( 9257)-C110( 9255)-C19 ( 9253)-C18 ( 9250)    NSTEP1=     0 NSTEP2=     0
R1 = -10.000 R2 =   0.000 R3 =   0.000 R4 =  10.000 RK2 = 100.000 RK3 =  100.000
 Rcurr:    0.681  Rcurr-(R2+R3)/2:    0.681  MIN(Rcurr-R2,Rcurr-R3):    0.681
******
 C1  ( 9331)-C3  ( 9336)-C2  ( 9334)-O21 ( 9363)    NSTEP1=     0 NSTEP2=     0
R1 = 107.500 R2 = 117.500 R3 = 122.500 R4 = 132.500 RK2 = 100.000 RK3 =  100.000
 Rcurr:  123.204  Rcurr-(R2+R3)/2:    3.204  MIN(Rcurr-R2,Rcurr-R3):    0.704
******
 C111( 9391)-C110( 9389)-C19 ( 9387)-C18 ( 9384)    NSTEP1=     0 NSTEP2=     0
R1 = -10.000 R2 =   0.000 R3 =   0.000 R4 =  10.000 RK2 = 100.000 RK3 =  100.000
 Rcurr:   -0.533  Rcurr-(R2+R3)/2:    0.533  MIN(Rcurr-R2,Rcurr-R3):    0.533
******
 C1  ( 9465)-C3  ( 9470)-C2  ( 9468)-O21 ( 9497)    NSTEP1=     0 NSTEP2=     0
R1 = 107.500 R2 = 117.500 R3 = 122.500 R4 = 132.500 RK2 = 100.000 RK3 =  100.000
 Rcurr:  121.764  Rcurr-(R2+R3)/2:    1.764  MIN(Rcurr-R2,Rcurr-R3):    0.000
******
 C111( 9525)-C110( 9523)-C19 ( 9521)-C18 ( 9518)    NSTEP1=     0 NSTEP2=     0
R1 = -10.000 R2 =   0.000 R3 =   0.000 R4 =  10.000 RK2 = 100.000 RK3 =  100.000
 Rcurr:    2.308  Rcurr-(R2+R3)/2:    2.308  MIN(Rcurr-R2,Rcurr-R3):    2.308
******
 C1  ( 9599)-C3  ( 9604)-C2  ( 9602)-O21 ( 9631)    NSTEP1=     0 NSTEP2=     0
R1 = 107.500 R2 = 117.500 R3 = 122.500 R4 = 132.500 RK2 = 100.000 RK3 =  100.000
 Rcurr:  122.480  Rcurr-(R2+R3)/2:    2.480  MIN(Rcurr-R2,Rcurr-R3):    0.000
******
 C111( 9659)-C110( 9657)-C19 ( 9655)-C18 ( 9652)    NSTEP1=     0 NSTEP2=     0
R1 = -10.000 R2 =   0.000 R3 =   0.000 R4 =  10.000 RK2 = 100.000 RK3 =  100.000
 Rcurr:    3.777  Rcurr-(R2+R3)/2:    3.777  MIN(Rcurr-R2,Rcurr-R3):    3.777
******
 C1  ( 9733)-C3  ( 9738)-C2  ( 9736)-O21 ( 9765)    NSTEP1=     0 NSTEP2=     0
R1 = 107.500 R2 = 117.500 R3 = 122.500 R4 = 132.500 RK2 = 100.000 RK3 =  100.000
 Rcurr:  120.677  Rcurr-(R2+R3)/2:    0.677  MIN(Rcurr-R2,Rcurr-R3):    0.000
******
 C111( 9793)-C110( 9791)-C19 ( 9789)-C18 ( 9786)    NSTEP1=     0 NSTEP2=     0
R1 = -10.000 R2 =   0.000 R3 =   0.000 R4 =  10.000 RK2 = 100.000 RK3 =  100.000
 Rcurr:    0.148  Rcurr-(R2+R3)/2:    0.148  MIN(Rcurr-R2,Rcurr-R3):    0.148
******
 C1  ( 9867)-C3  ( 9872)-C2  ( 9870)-O21 ( 9899)    NSTEP1=     0 NSTEP2=     0
R1 = 107.500 R2 = 117.500 R3 = 122.500 R4 = 132.500 RK2 = 100.000 RK3 =  100.000
 Rcurr:  115.470  Rcurr-(R2+R3)/2:    4.530  MIN(Rcurr-R2,Rcurr-R3):    2.030
******
 C111( 9927)-C110( 9925)-C19 ( 9923)-C18 ( 9920)    NSTEP1=     0 NSTEP2=     0
R1 = -10.000 R2 =   0.000 R3 =   0.000 R4 =  10.000 RK2 = 100.000 RK3 =  100.000
 Rcurr:    0.278  Rcurr-(R2+R3)/2:    0.278  MIN(Rcurr-R2,Rcurr-R3):    0.278
******
 C1  (10001)-C3  (10006)-C2  (10004)-O21 (10033)    NSTEP1=     0 NSTEP2=     0
R1 = 107.500 R2 = 117.500 R3 = 122.500 R4 = 132.500 RK2 = 100.000 RK3 =  100.000
 Rcurr:  116.109  Rcurr-(R2+R3)/2:    3.891  MIN(Rcurr-R2,Rcurr-R3):    1.391
******
 C111(10061)-C110(10059)-C19 (10057)-C18 (10054)    NSTEP1=     0 NSTEP2=     0
R1 = -10.000 R2 =   0.000 R3 =   0.000 R4 =  10.000 RK2 = 100.000 RK3 =  100.000
 Rcurr:   -0.905  Rcurr-(R2+R3)/2:    0.905  MIN(Rcurr-R2,Rcurr-R3):    0.905
******
 C1  (10135)-C3  (10140)-C2  (10138)-O21 (10167)    NSTEP1=     0 NSTEP2=     0
R1 = 107.500 R2 = 117.500 R3 = 122.500 R4 = 132.500 RK2 = 100.000 RK3 =  100.000
 Rcurr:  118.493  Rcurr-(R2+R3)/2:    1.507  MIN(Rcurr-R2,Rcurr-R3):    0.000
******
 C111(10195)-C110(10193)-C19 (10191)-C18 (10188)    NSTEP1=     0 NSTEP2=     0
R1 = -10.000 R2 =   0.000 R3 =   0.000 R4 =  10.000 RK2 = 100.000 RK3 =  100.000
 Rcurr:    0.921  Rcurr-(R2+R3)/2:    0.921  MIN(Rcurr-R2,Rcurr-R3):    0.921
******
 C1  (10269)-C3  (10274)-C2  (10272)-O21 (10301)    NSTEP1=     0 NSTEP2=     0
R1 = 107.500 R2 = 117.500 R3 = 122.500 R4 = 132.500 RK2 = 100.000 RK3 =  100.000
 Rcurr:  122.093  Rcurr-(R2+R3)/2:    2.093  MIN(Rcurr-R2,Rcurr-R3):    0.000
******
 C111(10329)-C110(10327)-C19 (10325)-C18 (10322)    NSTEP1=     0 NSTEP2=     0
R1 = -10.000 R2 =   0.000 R3 =   0.000 R4 =  10.000 RK2 = 100.000 RK3 =  100.000
 Rcurr:   -1.336  Rcurr-(R2+R3)/2:    1.336  MIN(Rcurr-R2,Rcurr-R3):    1.336
******
 C1  (10403)-C3  (10408)-C2  (10406)-O21 (10435)    NSTEP1=     0 NSTEP2=     0
R1 = 107.500 R2 = 117.500 R3 = 122.500 R4 = 132.500 RK2 = 100.000 RK3 =  100.000
 Rcurr:  117.148  Rcurr-(R2+R3)/2:    2.852  MIN(Rcurr-R2,Rcurr-R3):    0.352
******
 C111(10463)-C110(10461)-C19 (10459)-C18 (10456)    NSTEP1=     0 NSTEP2=     0
R1 = -10.000 R2 =   0.000 R3 =   0.000 R4 =  10.000 RK2 = 100.000 RK3 =  100.000
 Rcurr:   -0.499  Rcurr-(R2+R3)/2:    0.499  MIN(Rcurr-R2,Rcurr-R3):    0.499
******
 C1  (10537)-C3  (10542)-C2  (10540)-O21 (10569)    NSTEP1=     0 NSTEP2=     0
R1 = 107.500 R2 = 117.500 R3 = 122.500 R4 = 132.500 RK2 = 100.000 RK3 =  100.000
 Rcurr:  124.618  Rcurr-(R2+R3)/2:    4.618  MIN(Rcurr-R2,Rcurr-R3):    2.118
******
 C111(10597)-C110(10595)-C19 (10593)-C18 (10590)    NSTEP1=     0 NSTEP2=     0
R1 = -10.000 R2 =   0.000 R3 =   0.000 R4 =  10.000 RK2 = 100.000 RK3 =  100.000
 Rcurr:   -0.180  Rcurr-(R2+R3)/2:    0.180  MIN(Rcurr-R2,Rcurr-R3):    0.180
******
 C1  (10671)-C3  (10676)-C2  (10674)-O21 (10703)    NSTEP1=     0 NSTEP2=     0
R1 = 107.500 R2 = 117.500 R3 = 122.500 R4 = 132.500 RK2 = 100.000 RK3 =  100.000
 Rcurr:  119.791  Rcurr-(R2+R3)/2:    0.209  MIN(Rcurr-R2,Rcurr-R3):    0.000
******
 C111(10731)-C110(10729)-C19 (10727)-C18 (10724)    NSTEP1=     0 NSTEP2=     0
R1 = -10.000 R2 =   0.000 R3 =   0.000 R4 =  10.000 RK2 = 100.000 RK3 =  100.000
 Rcurr:   -0.809  Rcurr-(R2+R3)/2:    0.809  MIN(Rcurr-R2,Rcurr-R3):    0.809
******
 C1  (10805)-C3  (10810)-C2  (10808)-O21 (10837)    NSTEP1=     0 NSTEP2=     0
R1 = 107.500 R2 = 117.500 R3 = 122.500 R4 = 132.500 RK2 = 100.000 RK3 =  100.000
 Rcurr:  118.427  Rcurr-(R2+R3)/2:    1.573  MIN(Rcurr-R2,Rcurr-R3):    0.000
******
 C111(10865)-C110(10863)-C19 (10861)-C18 (10858)    NSTEP1=     0 NSTEP2=     0
R1 = -10.000 R2 =   0.000 R3 =   0.000 R4 =  10.000 RK2 = 100.000 RK3 =  100.000
 Rcurr:   -0.244  Rcurr-(R2+R3)/2:    0.244  MIN(Rcurr-R2,Rcurr-R3):    0.244
******
 C1  (10939)-C3  (10944)-C2  (10942)-O21 (10971)    NSTEP1=     0 NSTEP2=     0
R1 = 107.500 R2 = 117.500 R3 = 122.500 R4 = 132.500 RK2 = 100.000 RK3 =  100.000
 Rcurr:  120.437  Rcurr-(R2+R3)/2:    0.437  MIN(Rcurr-R2,Rcurr-R3):    0.000
******
 C111(10999)-C110(10997)-C19 (10995)-C18 (10992)    NSTEP1=     0 NSTEP2=     0
R1 = -10.000 R2 =   0.000 R3 =   0.000 R4 =  10.000 RK2 = 100.000 RK3 =  100.000
 Rcurr:    0.827  Rcurr-(R2+R3)/2:    0.827  MIN(Rcurr-R2,Rcurr-R3):    0.827
******
 C1  (11073)-C3  (11078)-C2  (11076)-O21 (11105)    NSTEP1=     0 NSTEP2=     0
R1 = 107.500 R2 = 117.500 R3 = 122.500 R4 = 132.500 RK2 = 100.000 RK3 =  100.000
 Rcurr:  123.700  Rcurr-(R2+R3)/2:    3.700  MIN(Rcurr-R2,Rcurr-R3):    1.200
******
 C111(11133)-C110(11131)-C19 (11129)-C18 (11126)    NSTEP1=     0 NSTEP2=     0
R1 = -10.000 R2 =   0.000 R3 =   0.000 R4 =  10.000 RK2 = 100.000 RK3 =  100.000
 Rcurr:    3.212  Rcurr-(R2+R3)/2:    3.212  MIN(Rcurr-R2,Rcurr-R3):    3.212
******
 C1  (11207)-C3  (11212)-C2  (11210)-O21 (11239)    NSTEP1=     0 NSTEP2=     0
R1 = 107.500 R2 = 117.500 R3 = 122.500 R4 = 132.500 RK2 = 100.000 RK3 =  100.000
 Rcurr:  114.948  Rcurr-(R2+R3)/2:    5.052  MIN(Rcurr-R2,Rcurr-R3):    2.552
******
 C111(11267)-C110(11265)-C19 (11263)-C18 (11260)    NSTEP1=     0 NSTEP2=     0
R1 = -10.000 R2 =   0.000 R3 =   0.000 R4 =  10.000 RK2 = 100.000 RK3 =  100.000
 Rcurr:   -0.693  Rcurr-(R2+R3)/2:    0.693  MIN(Rcurr-R2,Rcurr-R3):    0.693
******
 C1  (11341)-C3  (11346)-C2  (11344)-O21 (11373)    NSTEP1=     0 NSTEP2=     0
R1 = 107.500 R2 = 117.500 R3 = 122.500 R4 = 132.500 RK2 = 100.000 RK3 =  100.000
 Rcurr:  117.147  Rcurr-(R2+R3)/2:    2.853  MIN(Rcurr-R2,Rcurr-R3):    0.353
******
 C111(11401)-C110(11399)-C19 (11397)-C18 (11394)    NSTEP1=     0 NSTEP2=     0
R1 = -10.000 R2 =   0.000 R3 =   0.000 R4 =  10.000 RK2 = 100.000 RK3 =  100.000
 Rcurr:   -2.912  Rcurr-(R2+R3)/2:    2.912  MIN(Rcurr-R2,Rcurr-R3):    2.912
******
 C1  (11475)-C3  (11480)-C2  (11478)-O21 (11507)    NSTEP1=     0 NSTEP2=     0
R1 = 107.500 R2 = 117.500 R3 = 122.500 R4 = 132.500 RK2 = 100.000 RK3 =  100.000
 Rcurr:  121.251  Rcurr-(R2+R3)/2:    1.251  MIN(Rcurr-R2,Rcurr-R3):    0.000
******
 C111(11535)-C110(11533)-C19 (11531)-C18 (11528)    NSTEP1=     0 NSTEP2=     0
R1 = -10.000 R2 =   0.000 R3 =   0.000 R4 =  10.000 RK2 = 100.000 RK3 =  100.000
 Rcurr:   -0.917  Rcurr-(R2+R3)/2:    0.917  MIN(Rcurr-R2,Rcurr-R3):    0.917
******
 C1  (11609)-C3  (11614)-C2  (11612)-O21 (11641)    NSTEP1=     0 NSTEP2=     0
R1 = 107.500 R2 = 117.500 R3 = 122.500 R4 = 132.500 RK2 = 100.000 RK3 =  100.000
 Rcurr:  117.551  Rcurr-(R2+R3)/2:    2.449  MIN(Rcurr-R2,Rcurr-R3):    0.000
******
 C111(11669)-C110(11667)-C19 (11665)-C18 (11662)    NSTEP1=     0 NSTEP2=     0
R1 = -10.000 R2 =   0.000 R3 =   0.000 R4 =  10.000 RK2 = 100.000 RK3 =  100.000
 Rcurr:    1.760  Rcurr-(R2+R3)/2:    1.760  MIN(Rcurr-R2,Rcurr-R3):    1.760
******
 C1  (11743)-C3  (11748)-C2  (11746)-O21 (11775)    NSTEP1=     0 NSTEP2=     0
R1 = 107.500 R2 = 117.500 R3 = 122.500 R4 = 132.500 RK2 = 100.000 RK3 =  100.000
 Rcurr:  119.270  Rcurr-(R2+R3)/2:    0.730  MIN(Rcurr-R2,Rcurr-R3):    0.000
******
 C111(11803)-C110(11801)-C19 (11799)-C18 (11796)    NSTEP1=     0 NSTEP2=     0
R1 = -10.000 R2 =   0.000 R3 =   0.000 R4 =  10.000 RK2 = 100.000 RK3 =  100.000
 Rcurr:   -1.460  Rcurr-(R2+R3)/2:    1.460  MIN(Rcurr-R2,Rcurr-R3):    1.460
******
 C1  (11877)-C3  (11882)-C2  (11880)-O21 (11909)    NSTEP1=     0 NSTEP2=     0
R1 = 107.500 R2 = 117.500 R3 = 122.500 R4 = 132.500 RK2 = 100.000 RK3 =  100.000
 Rcurr:  122.748  Rcurr-(R2+R3)/2:    2.748  MIN(Rcurr-R2,Rcurr-R3):    0.248
******
 C111(11937)-C110(11935)-C19 (11933)-C18 (11930)    NSTEP1=     0 NSTEP2=     0
R1 = -10.000 R2 =   0.000 R3 =   0.000 R4 =  10.000 RK2 = 100.000 RK3 =  100.000
 Rcurr:    0.771  Rcurr-(R2+R3)/2:    0.771  MIN(Rcurr-R2,Rcurr-R3):    0.771
******
 C1  (12011)-C3  (12016)-C2  (12014)-O21 (12043)    NSTEP1=     0 NSTEP2=     0
R1 = 107.500 R2 = 117.500 R3 = 122.500 R4 = 132.500 RK2 = 100.000 RK3 =  100.000
 Rcurr:  123.348  Rcurr-(R2+R3)/2:    3.348  MIN(Rcurr-R2,Rcurr-R3):    0.848
******
 C111(12071)-C110(12069)-C19 (12067)-C18 (12064)    NSTEP1=     0 NSTEP2=     0
R1 = -10.000 R2 =   0.000 R3 =   0.000 R4 =  10.000 RK2 = 100.000 RK3 =  100.000
 Rcurr:   -1.882  Rcurr-(R2+R3)/2:    1.882  MIN(Rcurr-R2,Rcurr-R3):    1.882
******
 C1  (12145)-C3  (12150)-C2  (12148)-O21 (12177)    NSTEP1=     0 NSTEP2=     0
R1 = 107.500 R2 = 117.500 R3 = 122.500 R4 = 132.500 RK2 = 100.000 RK3 =  100.000
 Rcurr:  119.507  Rcurr-(R2+R3)/2:    0.493  MIN(Rcurr-R2,Rcurr-R3):    0.000
******
 C111(12205)-C110(12203)-C19 (12201)-C18 (12198)    NSTEP1=     0 NSTEP2=     0
R1 = -10.000 R2 =   0.000 R3 =   0.000 R4 =  10.000 RK2 = 100.000 RK3 =  100.000
 Rcurr:   -0.459  Rcurr-(R2+R3)/2:    0.459  MIN(Rcurr-R2,Rcurr-R3):    0.459
******
 C1  (12279)-C3  (12284)-C2  (12282)-O21 (12311)    NSTEP1=     0 NSTEP2=     0
R1 = 107.500 R2 = 117.500 R3 = 122.500 R4 = 132.500 RK2 = 100.000 RK3 =  100.000
 Rcurr:  122.966  Rcurr-(R2+R3)/2:    2.966  MIN(Rcurr-R2,Rcurr-R3):    0.466
******
 C111(12339)-C110(12337)-C19 (12335)-C18 (12332)    NSTEP1=     0 NSTEP2=     0
R1 = -10.000 R2 =   0.000 R3 =   0.000 R4 =  10.000 RK2 = 100.000 RK3 =  100.000
 Rcurr:   -0.961  Rcurr-(R2+R3)/2:    0.961  MIN(Rcurr-R2,Rcurr-R3):    0.961
******
 C1  (12413)-C3  (12418)-C2  (12416)-O21 (12445)    NSTEP1=     0 NSTEP2=     0
R1 = 107.500 R2 = 117.500 R3 = 122.500 R4 = 132.500 RK2 = 100.000 RK3 =  100.000
 Rcurr:  123.697  Rcurr-(R2+R3)/2:    3.697  MIN(Rcurr-R2,Rcurr-R3):    1.197
******
 C111(12473)-C110(12471)-C19 (12469)-C18 (12466)    NSTEP1=     0 NSTEP2=     0
R1 = -10.000 R2 =   0.000 R3 =   0.000 R4 =  10.000 RK2 = 100.000 RK3 =  100.000
 Rcurr:    1.279  Rcurr-(R2+R3)/2:    1.279  MIN(Rcurr-R2,Rcurr-R3):    1.279
******
 C1  (12547)-C3  (12552)-C2  (12550)-O21 (12579)    NSTEP1=     0 NSTEP2=     0
R1 = 107.500 R2 = 117.500 R3 = 122.500 R4 = 132.500 RK2 = 100.000 RK3 =  100.000
 Rcurr:  122.822  Rcurr-(R2+R3)/2:    2.822  MIN(Rcurr-R2,Rcurr-R3):    0.322
******
 C111(12607)-C110(12605)-C19 (12603)-C18 (12600)    NSTEP1=     0 NSTEP2=     0
R1 = -10.000 R2 =   0.000 R3 =   0.000 R4 =  10.000 RK2 = 100.000 RK3 =  100.000
 Rcurr:    3.401  Rcurr-(R2+R3)/2:    3.401  MIN(Rcurr-R2,Rcurr-R3):    3.401
******
 C1  (12681)-C3  (12686)-C2  (12684)-O21 (12713)    NSTEP1=     0 NSTEP2=     0
R1 = 107.500 R2 = 117.500 R3 = 122.500 R4 = 132.500 RK2 = 100.000 RK3 =  100.000
 Rcurr:  123.798  Rcurr-(R2+R3)/2:    3.798  MIN(Rcurr-R2,Rcurr-R3):    1.298
******
 C111(12741)-C110(12739)-C19 (12737)-C18 (12734)    NSTEP1=     0 NSTEP2=     0
R1 = -10.000 R2 =   0.000 R3 =   0.000 R4 =  10.000 RK2 = 100.000 RK3 =  100.000
 Rcurr:    0.606  Rcurr-(R2+R3)/2:    0.606  MIN(Rcurr-R2,Rcurr-R3):    0.606
******
 C1  (12815)-C3  (12820)-C2  (12818)-O21 (12847)    NSTEP1=     0 NSTEP2=     0
R1 = 107.500 R2 = 117.500 R3 = 122.500 R4 = 132.500 RK2 = 100.000 RK3 =  100.000
 Rcurr:  122.683  Rcurr-(R2+R3)/2:    2.683  MIN(Rcurr-R2,Rcurr-R3):    0.183
******
 C111(12875)-C110(12873)-C19 (12871)-C18 (12868)    NSTEP1=     0 NSTEP2=     0
R1 = -10.000 R2 =   0.000 R3 =   0.000 R4 =  10.000 RK2 = 100.000 RK3 =  100.000
 Rcurr:   -0.936  Rcurr-(R2+R3)/2:    0.936  MIN(Rcurr-R2,Rcurr-R3):    0.936
******
 C1  (12949)-C3  (12954)-C2  (12952)-O21 (12981)    NSTEP1=     0 NSTEP2=     0
R1 = 107.500 R2 = 117.500 R3 = 122.500 R4 = 132.500 RK2 = 100.000 RK3 =  100.000
 Rcurr:  116.551  Rcurr-(R2+R3)/2:    3.449  MIN(Rcurr-R2,Rcurr-R3):    0.949
******
 C111(13009)-C110(13007)-C19 (13005)-C18 (13002)    NSTEP1=     0 NSTEP2=     0
R1 = -10.000 R2 =   0.000 R3 =   0.000 R4 =  10.000 RK2 = 100.000 RK3 =  100.000
 Rcurr:    4.048  Rcurr-(R2+R3)/2:    4.048  MIN(Rcurr-R2,Rcurr-R3):    4.048
******
 C1  (13083)-C3  (13088)-C2  (13086)-O21 (13115)    NSTEP1=     0 NSTEP2=     0
R1 = 107.500 R2 = 117.500 R3 = 122.500 R4 = 132.500 RK2 = 100.000 RK3 =  100.000
 Rcurr:  116.909  Rcurr-(R2+R3)/2:    3.091  MIN(Rcurr-R2,Rcurr-R3):    0.591
******
 C111(13143)-C110(13141)-C19 (13139)-C18 (13136)    NSTEP1=     0 NSTEP2=     0
R1 = -10.000 R2 =   0.000 R3 =   0.000 R4 =  10.000 RK2 = 100.000 RK3 =  100.000
 Rcurr:   -2.923  Rcurr-(R2+R3)/2:    2.923  MIN(Rcurr-R2,Rcurr-R3):    2.923
******
 C1  (13217)-C3  (13222)-C2  (13220)-O21 (13249)    NSTEP1=     0 NSTEP2=     0
R1 = 107.500 R2 = 117.500 R3 = 122.500 R4 = 132.500 RK2 = 100.000 RK3 =  100.000
 Rcurr:  123.196  Rcurr-(R2+R3)/2:    3.196  MIN(Rcurr-R2,Rcurr-R3):    0.696
******
 C111(13277)-C110(13275)-C19 (13273)-C18 (13270)    NSTEP1=     0 NSTEP2=     0
R1 = -10.000 R2 =   0.000 R3 =   0.000 R4 =  10.000 RK2 = 100.000 RK3 =  100.000
 Rcurr:   -0.227  Rcurr-(R2+R3)/2:    0.227  MIN(Rcurr-R2,Rcurr-R3):    0.227
******
 C1  (13351)-C3  (13356)-C2  (13354)-O21 (13383)    NSTEP1=     0 NSTEP2=     0
R1 = 107.500 R2 = 117.500 R3 = 122.500 R4 = 132.500 RK2 = 100.000 RK3 =  100.000
 Rcurr:  119.828  Rcurr-(R2+R3)/2:    0.172  MIN(Rcurr-R2,Rcurr-R3):    0.000
******
 C111(13411)-C110(13409)-C19 (13407)-C18 (13404)    NSTEP1=     0 NSTEP2=     0
R1 = -10.000 R2 =   0.000 R3 =   0.000 R4 =  10.000 RK2 = 100.000 RK3 =  100.000
 Rcurr:   -0.524  Rcurr-(R2+R3)/2:    0.524  MIN(Rcurr-R2,Rcurr-R3):    0.524
******
 C1  (13485)-C3  (13490)-C2  (13488)-O21 (13517)    NSTEP1=     0 NSTEP2=     0
R1 = 107.500 R2 = 117.500 R3 = 122.500 R4 = 132.500 RK2 = 100.000 RK3 =  100.000
 Rcurr:  124.142  Rcurr-(R2+R3)/2:    4.142  MIN(Rcurr-R2,Rcurr-R3):    1.642
******
 C111(13545)-C110(13543)-C19 (13541)-C18 (13538)    NSTEP1=     0 NSTEP2=     0
R1 = -10.000 R2 =   0.000 R3 =   0.000 R4 =  10.000 RK2 = 100.000 RK3 =  100.000
 Rcurr:   -3.567  Rcurr-(R2+R3)/2:    3.567  MIN(Rcurr-R2,Rcurr-R3):    3.567
******
 C1  (13619)-C3  (13624)-C2  (13622)-O21 (13651)    NSTEP1=     0 NSTEP2=     0
R1 = 107.500 R2 = 117.500 R3 = 122.500 R4 = 132.500 RK2 = 100.000 RK3 =  100.000
 Rcurr:  120.337  Rcurr-(R2+R3)/2:    0.337  MIN(Rcurr-R2,Rcurr-R3):    0.000
******
 C111(13679)-C110(13677)-C19 (13675)-C18 (13672)    NSTEP1=     0 NSTEP2=     0
R1 = -10.000 R2 =   0.000 R3 =   0.000 R4 =  10.000 RK2 = 100.000 RK3 =  100.000
 Rcurr:   -0.249  Rcurr-(R2+R3)/2:    0.249  MIN(Rcurr-R2,Rcurr-R3):    0.249
******
 C1  (13753)-C3  (13758)-C2  (13756)-O21 (13785)    NSTEP1=     0 NSTEP2=     0
R1 = 107.500 R2 = 117.500 R3 = 122.500 R4 = 132.500 RK2 = 100.000 RK3 =  100.000
 Rcurr:  116.619  Rcurr-(R2+R3)/2:    3.381  MIN(Rcurr-R2,Rcurr-R3):    0.881
******
 C111(13813)-C110(13811)-C19 (13809)-C18 (13806)    NSTEP1=     0 NSTEP2=     0
R1 = -10.000 R2 =   0.000 R3 =   0.000 R4 =  10.000 RK2 = 100.000 RK3 =  100.000
 Rcurr:   -4.853  Rcurr-(R2+R3)/2:    4.853  MIN(Rcurr-R2,Rcurr-R3):    4.853
******
 C1  (13887)-C3  (13892)-C2  (13890)-O21 (13919)    NSTEP1=     0 NSTEP2=     0
R1 = 107.500 R2 = 117.500 R3 = 122.500 R4 = 132.500 RK2 = 100.000 RK3 =  100.000
 Rcurr:  120.455  Rcurr-(R2+R3)/2:    0.455  MIN(Rcurr-R2,Rcurr-R3):    0.000
******
 C111(13947)-C110(13945)-C19 (13943)-C18 (13940)    NSTEP1=     0 NSTEP2=     0
R1 = -10.000 R2 =   0.000 R3 =   0.000 R4 =  10.000 RK2 = 100.000 RK3 =  100.000
 Rcurr:   -0.770  Rcurr-(R2+R3)/2:    0.770  MIN(Rcurr-R2,Rcurr-R3):    0.770
******
 C1  (14021)-C3  (14026)-C2  (14024)-O21 (14053)    NSTEP1=     0 NSTEP2=     0
R1 = 107.500 R2 = 117.500 R3 = 122.500 R4 = 132.500 RK2 = 100.000 RK3 =  100.000
 Rcurr:  116.026  Rcurr-(R2+R3)/2:    3.974  MIN(Rcurr-R2,Rcurr-R3):    1.474
******
 C111(14081)-C110(14079)-C19 (14077)-C18 (14074)    NSTEP1=     0 NSTEP2=     0
R1 = -10.000 R2 =   0.000 R3 =   0.000 R4 =  10.000 RK2 = 100.000 RK3 =  100.000
 Rcurr:   -0.626  Rcurr-(R2+R3)/2:    0.626  MIN(Rcurr-R2,Rcurr-R3):    0.626
******
 C1  (14155)-C3  (14160)-C2  (14158)-O21 (14187)    NSTEP1=     0 NSTEP2=     0
R1 = 107.500 R2 = 117.500 R3 = 122.500 R4 = 132.500 RK2 = 100.000 RK3 =  100.000
 Rcurr:  123.653  Rcurr-(R2+R3)/2:    3.653  MIN(Rcurr-R2,Rcurr-R3):    1.153
******
 C111(14215)-C110(14213)-C19 (14211)-C18 (14208)    NSTEP1=     0 NSTEP2=     0
R1 = -10.000 R2 =   0.000 R3 =   0.000 R4 =  10.000 RK2 = 100.000 RK3 =  100.000
 Rcurr:   -0.831  Rcurr-(R2+R3)/2:    0.831  MIN(Rcurr-R2,Rcurr-R3):    0.831
******
 C1  (14289)-C3  (14294)-C2  (14292)-O21 (14321)    NSTEP1=     0 NSTEP2=     0
R1 = 107.500 R2 = 117.500 R3 = 122.500 R4 = 132.500 RK2 = 100.000 RK3 =  100.000
 Rcurr:  121.789  Rcurr-(R2+R3)/2:    1.789  MIN(Rcurr-R2,Rcurr-R3):    0.000
******
 C111(14349)-C110(14347)-C19 (14345)-C18 (14342)    NSTEP1=     0 NSTEP2=     0
R1 = -10.000 R2 =   0.000 R3 =   0.000 R4 =  10.000 RK2 = 100.000 RK3 =  100.000
 Rcurr:   -1.540  Rcurr-(R2+R3)/2:    1.540  MIN(Rcurr-R2,Rcurr-R3):    1.540
******
 C1  (14423)-C3  (14428)-C2  (14426)-O21 (14455)    NSTEP1=     0 NSTEP2=     0
R1 = 107.500 R2 = 117.500 R3 = 122.500 R4 = 132.500 RK2 = 100.000 RK3 =  100.000
 Rcurr:  116.469  Rcurr-(R2+R3)/2:    3.531  MIN(Rcurr-R2,Rcurr-R3):    1.031
******
 C111(14483)-C110(14481)-C19 (14479)-C18 (14476)    NSTEP1=     0 NSTEP2=     0
R1 = -10.000 R2 =   0.000 R3 =   0.000 R4 =  10.000 RK2 = 100.000 RK3 =  100.000
 Rcurr:    3.554  Rcurr-(R2+R3)/2:    3.554  MIN(Rcurr-R2,Rcurr-R3):    3.554
******
 C1  (14557)-C3  (14562)-C2  (14560)-O21 (14589)    NSTEP1=     0 NSTEP2=     0
R1 = 107.500 R2 = 117.500 R3 = 122.500 R4 = 132.500 RK2 = 100.000 RK3 =  100.000
 Rcurr:  120.825  Rcurr-(R2+R3)/2:    0.825  MIN(Rcurr-R2,Rcurr-R3):    0.000
******
 C111(14617)-C110(14615)-C19 (14613)-C18 (14610)    NSTEP1=     0 NSTEP2=     0
R1 = -10.000 R2 =   0.000 R3 =   0.000 R4 =  10.000 RK2 = 100.000 RK3 =  100.000
 Rcurr:    1.086  Rcurr-(R2+R3)/2:    1.086  MIN(Rcurr-R2,Rcurr-R3):    1.086
******
 C1  (14691)-C3  (14696)-C2  (14694)-O21 (14723)    NSTEP1=     0 NSTEP2=     0
R1 = 107.500 R2 = 117.500 R3 = 122.500 R4 = 132.500 RK2 = 100.000 RK3 =  100.000
 Rcurr:  122.333  Rcurr-(R2+R3)/2:    2.333  MIN(Rcurr-R2,Rcurr-R3):    0.000
******
 C111(14751)-C110(14749)-C19 (14747)-C18 (14744)    NSTEP1=     0 NSTEP2=     0
R1 = -10.000 R2 =   0.000 R3 =   0.000 R4 =  10.000 RK2 = 100.000 RK3 =  100.000
 Rcurr:   -0.209  Rcurr-(R2+R3)/2:    0.209  MIN(Rcurr-R2,Rcurr-R3):    0.209
******
 C1  (14825)-C3  (14830)-C2  (14828)-O21 (14857)    NSTEP1=     0 NSTEP2=     0
R1 = 107.500 R2 = 117.500 R3 = 122.500 R4 = 132.500 RK2 = 100.000 RK3 =  100.000
 Rcurr:  121.785  Rcurr-(R2+R3)/2:    1.785  MIN(Rcurr-R2,Rcurr-R3):    0.000
******
 C111(14885)-C110(14883)-C19 (14881)-C18 (14878)    NSTEP1=     0 NSTEP2=     0
R1 = -10.000 R2 =   0.000 R3 =   0.000 R4 =  10.000 RK2 = 100.000 RK3 =  100.000
 Rcurr:   -2.149  Rcurr-(R2+R3)/2:    2.149  MIN(Rcurr-R2,Rcurr-R3):    2.149
******
 C1  (14959)-C3  (14964)-C2  (14962)-O21 (14991)    NSTEP1=     0 NSTEP2=     0
R1 = 107.500 R2 = 117.500 R3 = 122.500 R4 = 132.500 RK2 = 100.000 RK3 =  100.000
 Rcurr:  123.598  Rcurr-(R2+R3)/2:    3.598  MIN(Rcurr-R2,Rcurr-R3):    1.098
******
 C111(15019)-C110(15017)-C19 (15015)-C18 (15012)    NSTEP1=     0 NSTEP2=     0
R1 = -10.000 R2 =   0.000 R3 =   0.000 R4 =  10.000 RK2 = 100.000 RK3 =  100.000
 Rcurr:   -1.042  Rcurr-(R2+R3)/2:    1.042  MIN(Rcurr-R2,Rcurr-R3):    1.042
******
 C1  (15093)-C3  (15098)-C2  (15096)-O21 (15125)    NSTEP1=     0 NSTEP2=     0
R1 = 107.500 R2 = 117.500 R3 = 122.500 R4 = 132.500 RK2 = 100.000 RK3 =  100.000
 Rcurr:  117.812  Rcurr-(R2+R3)/2:    2.188  MIN(Rcurr-R2,Rcurr-R3):    0.000
******
 C111(15153)-C110(15151)-C19 (15149)-C18 (15146)    NSTEP1=     0 NSTEP2=     0
R1 = -10.000 R2 =   0.000 R3 =   0.000 R4 =  10.000 RK2 = 100.000 RK3 =  100.000
 Rcurr:    0.306  Rcurr-(R2+R3)/2:    0.306  MIN(Rcurr-R2,Rcurr-R3):    0.306
******
 C1  (15227)-C3  (15232)-C2  (15230)-O21 (15259)    NSTEP1=     0 NSTEP2=     0
R1 = 107.500 R2 = 117.500 R3 = 122.500 R4 = 132.500 RK2 = 100.000 RK3 =  100.000
 Rcurr:  116.730  Rcurr-(R2+R3)/2:    3.270  MIN(Rcurr-R2,Rcurr-R3):    0.770
******
 C111(15287)-C110(15285)-C19 (15283)-C18 (15280)    NSTEP1=     0 NSTEP2=     0
R1 = -10.000 R2 =   0.000 R3 =   0.000 R4 =  10.000 RK2 = 100.000 RK3 =  100.000
 Rcurr:    0.942  Rcurr-(R2+R3)/2:    0.942  MIN(Rcurr-R2,Rcurr-R3):    0.942
******
 C1  (15361)-C3  (15366)-C2  (15364)-O21 (15393)    NSTEP1=     0 NSTEP2=     0
R1 = 107.500 R2 = 117.500 R3 = 122.500 R4 = 132.500 RK2 = 100.000 RK3 =  100.000
 Rcurr:  121.749  Rcurr-(R2+R3)/2:    1.749  MIN(Rcurr-R2,Rcurr-R3):    0.000
******
 C111(15421)-C110(15419)-C19 (15417)-C18 (15414)    NSTEP1=     0 NSTEP2=     0
R1 = -10.000 R2 =   0.000 R3 =   0.000 R4 =  10.000 RK2 = 100.000 RK3 =  100.000
 Rcurr:    1.318  Rcurr-(R2+R3)/2:    1.318  MIN(Rcurr-R2,Rcurr-R3):    1.318
******
 C1  (15495)-C3  (15500)-C2  (15498)-O21 (15527)    NSTEP1=     0 NSTEP2=     0
R1 = 107.500 R2 = 117.500 R3 = 122.500 R4 = 132.500 RK2 = 100.000 RK3 =  100.000
 Rcurr:  123.573  Rcurr-(R2+R3)/2:    3.573  MIN(Rcurr-R2,Rcurr-R3):    1.073
******
 C111(15555)-C110(15553)-C19 (15551)-C18 (15548)    NSTEP1=     0 NSTEP2=     0
R1 = -10.000 R2 =   0.000 R3 =   0.000 R4 =  10.000 RK2 = 100.000 RK3 =  100.000
 Rcurr:   -1.379  Rcurr-(R2+R3)/2:    1.379  MIN(Rcurr-R2,Rcurr-R3):    1.379
******
 C1  (15629)-C3  (15634)-C2  (15632)-O21 (15661)    NSTEP1=     0 NSTEP2=     0
R1 = 107.500 R2 = 117.500 R3 = 122.500 R4 = 132.500 RK2 = 100.000 RK3 =  100.000
 Rcurr:  123.210  Rcurr-(R2+R3)/2:    3.210  MIN(Rcurr-R2,Rcurr-R3):    0.710
******
 C111(15689)-C110(15687)-C19 (15685)-C18 (15682)    NSTEP1=     0 NSTEP2=     0
R1 = -10.000 R2 =   0.000 R3 =   0.000 R4 =  10.000 RK2 = 100.000 RK3 =  100.000
 Rcurr:    0.886  Rcurr-(R2+R3)/2:    0.886  MIN(Rcurr-R2,Rcurr-R3):    0.886
******
 C1  (15763)-C3  (15768)-C2  (15766)-O21 (15795)    NSTEP1=     0 NSTEP2=     0
R1 = 107.500 R2 = 117.500 R3 = 122.500 R4 = 132.500 RK2 = 100.000 RK3 =  100.000
 Rcurr:  121.391  Rcurr-(R2+R3)/2:    1.391  MIN(Rcurr-R2,Rcurr-R3):    0.000
******
 C111(15823)-C110(15821)-C19 (15819)-C18 (15816)    NSTEP1=     0 NSTEP2=     0
R1 = -10.000 R2 =   0.000 R3 =   0.000 R4 =  10.000 RK2 = 100.000 RK3 =  100.000
 Rcurr:    1.610  Rcurr-(R2+R3)/2:    1.610  MIN(Rcurr-R2,Rcurr-R3):    1.610
******
 C1  (15897)-C3  (15902)-C2  (15900)-O21 (15929)    NSTEP1=     0 NSTEP2=     0
R1 = 107.500 R2 = 117.500 R3 = 122.500 R4 = 132.500 RK2 = 100.000 RK3 =  100.000
 Rcurr:  120.551  Rcurr-(R2+R3)/2:    0.551  MIN(Rcurr-R2,Rcurr-R3):    0.000
******
 C111(15957)-C110(15955)-C19 (15953)-C18 (15950)    NSTEP1=     0 NSTEP2=     0
R1 = -10.000 R2 =   0.000 R3 =   0.000 R4 =  10.000 RK2 = 100.000 RK3 =  100.000
 Rcurr:    5.234  Rcurr-(R2+R3)/2:    5.234  MIN(Rcurr-R2,Rcurr-R3):    5.234
******
 C1  (16031)-C3  (16036)-C2  (16034)-O21 (16063)    NSTEP1=     0 NSTEP2=     0
R1 = 107.500 R2 = 117.500 R3 = 122.500 R4 = 132.500 RK2 = 100.000 RK3 =  100.000
 Rcurr:  120.029  Rcurr-(R2+R3)/2:    0.029  MIN(Rcurr-R2,Rcurr-R3):    0.000
******
 C111(16091)-C110(16089)-C19 (16087)-C18 (16084)    NSTEP1=     0 NSTEP2=     0
R1 = -10.000 R2 =   0.000 R3 =   0.000 R4 =  10.000 RK2 = 100.000 RK3 =  100.000
 Rcurr:    1.024  Rcurr-(R2+R3)/2:    1.024  MIN(Rcurr-R2,Rcurr-R3):    1.024
******
 C1  (16165)-C3  (16170)-C2  (16168)-O21 (16197)    NSTEP1=     0 NSTEP2=     0
R1 = 107.500 R2 = 117.500 R3 = 122.500 R4 = 132.500 RK2 = 100.000 RK3 =  100.000
 Rcurr:  120.725  Rcurr-(R2+R3)/2:    0.725  MIN(Rcurr-R2,Rcurr-R3):    0.000
******
 C111(16225)-C110(16223)-C19 (16221)-C18 (16218)    NSTEP1=     0 NSTEP2=     0
R1 = -10.000 R2 =   0.000 R3 =   0.000 R4 =  10.000 RK2 = 100.000 RK3 =  100.000
 Rcurr:   -1.589  Rcurr-(R2+R3)/2:    1.589  MIN(Rcurr-R2,Rcurr-R3):    1.589
******
 C1  (16299)-C3  (16304)-C2  (16302)-O21 (16331)    NSTEP1=     0 NSTEP2=     0
R1 = 107.500 R2 = 117.500 R3 = 122.500 R4 = 132.500 RK2 = 100.000 RK3 =  100.000
 Rcurr:  124.907  Rcurr-(R2+R3)/2:    4.907  MIN(Rcurr-R2,Rcurr-R3):    2.407
******
 C111(16359)-C110(16357)-C19 (16355)-C18 (16352)    NSTEP1=     0 NSTEP2=     0
R1 = -10.000 R2 =   0.000 R3 =   0.000 R4 =  10.000 RK2 = 100.000 RK3 =  100.000
 Rcurr:    1.632  Rcurr-(R2+R3)/2:    1.632  MIN(Rcurr-R2,Rcurr-R3):    1.632
******
 C1  (16433)-C3  (16438)-C2  (16436)-O21 (16465)    NSTEP1=     0 NSTEP2=     0
R1 = 107.500 R2 = 117.500 R3 = 122.500 R4 = 132.500 RK2 = 100.000 RK3 =  100.000
 Rcurr:  119.592  Rcurr-(R2+R3)/2:    0.408  MIN(Rcurr-R2,Rcurr-R3):    0.000
******
 C111(16493)-C110(16491)-C19 (16489)-C18 (16486)    NSTEP1=     0 NSTEP2=     0
R1 = -10.000 R2 =   0.000 R3 =   0.000 R4 =  10.000 RK2 = 100.000 RK3 =  100.000
 Rcurr:    0.772  Rcurr-(R2+R3)/2:    0.772  MIN(Rcurr-R2,Rcurr-R3):    0.772
******
 C1  (16567)-C3  (16572)-C2  (16570)-O21 (16599)    NSTEP1=     0 NSTEP2=     0
R1 = 107.500 R2 = 117.500 R3 = 122.500 R4 = 132.500 RK2 = 100.000 RK3 =  100.000
 Rcurr:  116.946  Rcurr-(R2+R3)/2:    3.054  MIN(Rcurr-R2,Rcurr-R3):    0.554
******
 C111(16627)-C110(16625)-C19 (16623)-C18 (16620)    NSTEP1=     0 NSTEP2=     0
R1 = -10.000 R2 =   0.000 R3 =   0.000 R4 =  10.000 RK2 = 100.000 RK3 =  100.000
 Rcurr:    0.583  Rcurr-(R2+R3)/2:    0.583  MIN(Rcurr-R2,Rcurr-R3):    0.583
******
 C1  (16701)-C3  (16706)-C2  (16704)-O21 (16733)    NSTEP1=     0 NSTEP2=     0
R1 = 107.500 R2 = 117.500 R3 = 122.500 R4 = 132.500 RK2 = 100.000 RK3 =  100.000
 Rcurr:  119.333  Rcurr-(R2+R3)/2:    0.667  MIN(Rcurr-R2,Rcurr-R3):    0.000
******
 C111(16761)-C110(16759)-C19 (16757)-C18 (16754)    NSTEP1=     0 NSTEP2=     0
R1 = -10.000 R2 =   0.000 R3 =   0.000 R4 =  10.000 RK2 = 100.000 RK3 =  100.000
 Rcurr:    1.170  Rcurr-(R2+R3)/2:    1.170  MIN(Rcurr-R2,Rcurr-R3):    1.170
******
 C1  (16835)-C3  (16840)-C2  (16838)-O21 (16867)    NSTEP1=     0 NSTEP2=     0
R1 = 107.500 R2 = 117.500 R3 = 122.500 R4 = 132.500 RK2 = 100.000 RK3 =  100.000
 Rcurr:  117.247  Rcurr-(R2+R3)/2:    2.753  MIN(Rcurr-R2,Rcurr-R3):    0.253
******
 C111(16895)-C110(16893)-C19 (16891)-C18 (16888)    NSTEP1=     0 NSTEP2=     0
R1 = -10.000 R2 =   0.000 R3 =   0.000 R4 =  10.000 RK2 = 100.000 RK3 =  100.000
 Rcurr:   -1.040  Rcurr-(R2+R3)/2:    1.040  MIN(Rcurr-R2,Rcurr-R3):    1.040
******
 C1  (16969)-C3  (16974)-C2  (16972)-O21 (17001)    NSTEP1=     0 NSTEP2=     0
R1 = 107.500 R2 = 117.500 R3 = 122.500 R4 = 132.500 RK2 = 100.000 RK3 =  100.000
 Rcurr:  121.086  Rcurr-(R2+R3)/2:    1.086  MIN(Rcurr-R2,Rcurr-R3):    0.000
******
 C111(17029)-C110(17027)-C19 (17025)-C18 (17022)    NSTEP1=     0 NSTEP2=     0
R1 = -10.000 R2 =   0.000 R3 =   0.000 R4 =  10.000 RK2 = 100.000 RK3 =  100.000
 Rcurr:    0.017  Rcurr-(R2+R3)/2:    0.017  MIN(Rcurr-R2,Rcurr-R3):    0.017
******
 C1  (17103)-C3  (17108)-C2  (17106)-O21 (17135)    NSTEP1=     0 NSTEP2=     0
R1 = 107.500 R2 = 117.500 R3 = 122.500 R4 = 132.500 RK2 = 100.000 RK3 =  100.000
 Rcurr:  117.883  Rcurr-(R2+R3)/2:    2.117  MIN(Rcurr-R2,Rcurr-R3):    0.000
******
 C111(17163)-C110(17161)-C19 (17159)-C18 (17156)    NSTEP1=     0 NSTEP2=     0
R1 = -10.000 R2 =   0.000 R3 =   0.000 R4 =  10.000 RK2 = 100.000 RK3 =  100.000
 Rcurr:   -0.534  Rcurr-(R2+R3)/2:    0.534  MIN(Rcurr-R2,Rcurr-R3):    0.534
******
 C1  (17237)-C3  (17242)-C2  (17240)-O21 (17269)    NSTEP1=     0 NSTEP2=     0
R1 = 107.500 R2 = 117.500 R3 = 122.500 R4 = 132.500 RK2 = 100.000 RK3 =  100.000
 Rcurr:  116.952  Rcurr-(R2+R3)/2:    3.048  MIN(Rcurr-R2,Rcurr-R3):    0.548
******
 C111(17297)-C110(17295)-C19 (17293)-C18 (17290)    NSTEP1=     0 NSTEP2=     0
R1 = -10.000 R2 =   0.000 R3 =   0.000 R4 =  10.000 RK2 = 100.000 RK3 =  100.000
 Rcurr:    1.709  Rcurr-(R2+R3)/2:    1.709  MIN(Rcurr-R2,Rcurr-R3):    1.709
******
 C1  (17371)-C3  (17376)-C2  (17374)-O21 (17403)    NSTEP1=     0 NSTEP2=     0
R1 = 107.500 R2 = 117.500 R3 = 122.500 R4 = 132.500 RK2 = 100.000 RK3 =  100.000
 Rcurr:  120.336  Rcurr-(R2+R3)/2:    0.336  MIN(Rcurr-R2,Rcurr-R3):    0.000
******
 C111(17431)-C110(17429)-C19 (17427)-C18 (17424)    NSTEP1=     0 NSTEP2=     0
R1 = -10.000 R2 =   0.000 R3 =   0.000 R4 =  10.000 RK2 = 100.000 RK3 =  100.000
 Rcurr:    1.479  Rcurr-(R2+R3)/2:    1.479  MIN(Rcurr-R2,Rcurr-R3):    1.479
******
 C1  (17505)-C3  (17510)-C2  (17508)-O21 (17537)    NSTEP1=     0 NSTEP2=     0
R1 = 107.500 R2 = 117.500 R3 = 122.500 R4 = 132.500 RK2 = 100.000 RK3 =  100.000
 Rcurr:  117.938  Rcurr-(R2+R3)/2:    2.062  MIN(Rcurr-R2,Rcurr-R3):    0.000
******
 C111(17565)-C110(17563)-C19 (17561)-C18 (17558)    NSTEP1=     0 NSTEP2=     0
R1 = -10.000 R2 =   0.000 R3 =   0.000 R4 =  10.000 RK2 = 100.000 RK3 =  100.000
 Rcurr:    2.580  Rcurr-(R2+R3)/2:    2.580  MIN(Rcurr-R2,Rcurr-R3):    2.580
******
 C1  (17639)-C3  (17644)-C2  (17642)-O21 (17671)    NSTEP1=     0 NSTEP2=     0
R1 = 107.500 R2 = 117.500 R3 = 122.500 R4 = 132.500 RK2 = 100.000 RK3 =  100.000
 Rcurr:  122.147  Rcurr-(R2+R3)/2:    2.147  MIN(Rcurr-R2,Rcurr-R3):    0.000
******
 C111(17699)-C110(17697)-C19 (17695)-C18 (17692)    NSTEP1=     0 NSTEP2=     0
R1 = -10.000 R2 =   0.000 R3 =   0.000 R4 =  10.000 RK2 = 100.000 RK3 =  100.000
 Rcurr:   -3.696  Rcurr-(R2+R3)/2:    3.696  MIN(Rcurr-R2,Rcurr-R3):    3.696
******
 C1  (17773)-C3  (17778)-C2  (17776)-O21 (17805)    NSTEP1=     0 NSTEP2=     0
R1 = 107.500 R2 = 117.500 R3 = 122.500 R4 = 132.500 RK2 = 100.000 RK3 =  100.000
 Rcurr:  117.066  Rcurr-(R2+R3)/2:    2.934  MIN(Rcurr-R2,Rcurr-R3):    0.434
******
 C111(17833)-C110(17831)-C19 (17829)-C18 (17826)    NSTEP1=     0 NSTEP2=     0
R1 = -10.000 R2 =   0.000 R3 =   0.000 R4 =  10.000 RK2 = 100.000 RK3 =  100.000
 Rcurr:    0.613  Rcurr-(R2+R3)/2:    0.613  MIN(Rcurr-R2,Rcurr-R3):    0.613
******
 C1  (17907)-C3  (17912)-C2  (17910)-O21 (17939)    NSTEP1=     0 NSTEP2=     0
R1 = 107.500 R2 = 117.500 R3 = 122.500 R4 = 132.500 RK2 = 100.000 RK3 =  100.000
 Rcurr:  116.330  Rcurr-(R2+R3)/2:    3.670  MIN(Rcurr-R2,Rcurr-R3):    1.170
******
 C111(17967)-C110(17965)-C19 (17963)-C18 (17960)    NSTEP1=     0 NSTEP2=     0
R1 = -10.000 R2 =   0.000 R3 =   0.000 R4 =  10.000 RK2 = 100.000 RK3 =  100.000
 Rcurr:    1.150  Rcurr-(R2+R3)/2:    1.150  MIN(Rcurr-R2,Rcurr-R3):    1.150
******
 C1  (18041)-C3  (18046)-C2  (18044)-O21 (18073)    NSTEP1=     0 NSTEP2=     0
R1 = 107.500 R2 = 117.500 R3 = 122.500 R4 = 132.500 RK2 = 100.000 RK3 =  100.000
 Rcurr:  115.838  Rcurr-(R2+R3)/2:    4.162  MIN(Rcurr-R2,Rcurr-R3):    1.662
******
 C111(18101)-C110(18099)-C19 (18097)-C18 (18094)    NSTEP1=     0 NSTEP2=     0
R1 = -10.000 R2 =   0.000 R3 =   0.000 R4 =  10.000 RK2 = 100.000 RK3 =  100.000
 Rcurr:   -0.371  Rcurr-(R2+R3)/2:    0.371  MIN(Rcurr-R2,Rcurr-R3):    0.371
******
 C1  (18175)-C3  (18180)-C2  (18178)-O21 (18207)    NSTEP1=     0 NSTEP2=     0
R1 = 107.500 R2 = 117.500 R3 = 122.500 R4 = 132.500 RK2 = 100.000 RK3 =  100.000
 Rcurr:  118.782  Rcurr-(R2+R3)/2:    1.218  MIN(Rcurr-R2,Rcurr-R3):    0.000
******
 C111(18235)-C110(18233)-C19 (18231)-C18 (18228)    NSTEP1=     0 NSTEP2=     0
R1 = -10.000 R2 =   0.000 R3 =   0.000 R4 =  10.000 RK2 = 100.000 RK3 =  100.000
 Rcurr:    1.621  Rcurr-(R2+R3)/2:    1.621  MIN(Rcurr-R2,Rcurr-R3):    1.621
******
 C1  (18309)-C3  (18314)-C2  (18312)-O21 (18341)    NSTEP1=     0 NSTEP2=     0
R1 = 107.500 R2 = 117.500 R3 = 122.500 R4 = 132.500 RK2 = 100.000 RK3 =  100.000
 Rcurr:  116.536  Rcurr-(R2+R3)/2:    3.464  MIN(Rcurr-R2,Rcurr-R3):    0.964
******
 C111(18369)-C110(18367)-C19 (18365)-C18 (18362)    NSTEP1=     0 NSTEP2=     0
R1 = -10.000 R2 =   0.000 R3 =   0.000 R4 =  10.000 RK2 = 100.000 RK3 =  100.000
 Rcurr:   -1.538  Rcurr-(R2+R3)/2:    1.538  MIN(Rcurr-R2,Rcurr-R3):    1.538
******
 C1  (18443)-C3  (18448)-C2  (18446)-O21 (18475)    NSTEP1=     0 NSTEP2=     0
R1 = 107.500 R2 = 117.500 R3 = 122.500 R4 = 132.500 RK2 = 100.000 RK3 =  100.000
 Rcurr:  119.339  Rcurr-(R2+R3)/2:    0.661  MIN(Rcurr-R2,Rcurr-R3):    0.000
******
 C111(18503)-C110(18501)-C19 (18499)-C18 (18496)    NSTEP1=     0 NSTEP2=     0
R1 = -10.000 R2 =   0.000 R3 =   0.000 R4 =  10.000 RK2 = 100.000 RK3 =  100.000
 Rcurr:    0.745  Rcurr-(R2+R3)/2:    0.745  MIN(Rcurr-R2,Rcurr-R3):    0.745
******
 C1  (18577)-C3  (18582)-C2  (18580)-O21 (18609)    NSTEP1=     0 NSTEP2=     0
R1 = 107.500 R2 = 117.500 R3 = 122.500 R4 = 132.500 RK2 = 100.000 RK3 =  100.000
 Rcurr:  118.869  Rcurr-(R2+R3)/2:    1.131  MIN(Rcurr-R2,Rcurr-R3):    0.000
******
 C111(18637)-C110(18635)-C19 (18633)-C18 (18630)    NSTEP1=     0 NSTEP2=     0
R1 = -10.000 R2 =   0.000 R3 =   0.000 R4 =  10.000 RK2 = 100.000 RK3 =  100.000
 Rcurr:   -2.229  Rcurr-(R2+R3)/2:    2.229  MIN(Rcurr-R2,Rcurr-R3):    2.229
******
 C1  (18711)-C3  (18716)-C2  (18714)-O21 (18743)    NSTEP1=     0 NSTEP2=     0
R1 = 107.500 R2 = 117.500 R3 = 122.500 R4 = 132.500 RK2 = 100.000 RK3 =  100.000
 Rcurr:  125.015  Rcurr-(R2+R3)/2:    5.015  MIN(Rcurr-R2,Rcurr-R3):    2.515
******
 C111(18771)-C110(18769)-C19 (18767)-C18 (18764)    NSTEP1=     0 NSTEP2=     0
R1 = -10.000 R2 =   0.000 R3 =   0.000 R4 =  10.000 RK2 = 100.000 RK3 =  100.000
 Rcurr:    2.122  Rcurr-(R2+R3)/2:    2.122  MIN(Rcurr-R2,Rcurr-R3):    2.122
******
 C1  (18845)-C3  (18850)-C2  (18848)-O21 (18877)    NSTEP1=     0 NSTEP2=     0
R1 = 107.500 R2 = 117.500 R3 = 122.500 R4 = 132.500 RK2 = 100.000 RK3 =  100.000
 Rcurr:  123.454  Rcurr-(R2+R3)/2:    3.454  MIN(Rcurr-R2,Rcurr-R3):    0.954
******
 C111(18905)-C110(18903)-C19 (18901)-C18 (18898)    NSTEP1=     0 NSTEP2=     0
R1 = -10.000 R2 =   0.000 R3 =   0.000 R4 =  10.000 RK2 = 100.000 RK3 =  100.000
 Rcurr:    2.857  Rcurr-(R2+R3)/2:    2.857  MIN(Rcurr-R2,Rcurr-R3):    2.857
******
 C1  (18979)-C3  (18984)-C2  (18982)-O21 (19011)    NSTEP1=     0 NSTEP2=     0
R1 = 107.500 R2 = 117.500 R3 = 122.500 R4 = 132.500 RK2 = 100.000 RK3 =  100.000
 Rcurr:  117.020  Rcurr-(R2+R3)/2:    2.980  MIN(Rcurr-R2,Rcurr-R3):    0.480
******
 C111(19039)-C110(19037)-C19 (19035)-C18 (19032)    NSTEP1=     0 NSTEP2=     0
R1 = -10.000 R2 =   0.000 R3 =   0.000 R4 =  10.000 RK2 = 100.000 RK3 =  100.000
 Rcurr:    4.205  Rcurr-(R2+R3)/2:    4.205  MIN(Rcurr-R2,Rcurr-R3):    4.205
******
 C1  (19113)-C3  (19118)-C2  (19116)-O21 (19145)    NSTEP1=     0 NSTEP2=     0
R1 = 107.500 R2 = 117.500 R3 = 122.500 R4 = 132.500 RK2 = 100.000 RK3 =  100.000
 Rcurr:  118.691  Rcurr-(R2+R3)/2:    1.309  MIN(Rcurr-R2,Rcurr-R3):    0.000
******
 C111(19173)-C110(19171)-C19 (19169)-C18 (19166)    NSTEP1=     0 NSTEP2=     0
R1 = -10.000 R2 =   0.000 R3 =   0.000 R4 =  10.000 RK2 = 100.000 RK3 =  100.000
 Rcurr:   -1.671  Rcurr-(R2+R3)/2:    1.671  MIN(Rcurr-R2,Rcurr-R3):    1.671
******
 C1  (19247)-C3  (19252)-C2  (19250)-O21 (19279)    NSTEP1=     0 NSTEP2=     0
R1 = 107.500 R2 = 117.500 R3 = 122.500 R4 = 132.500 RK2 = 100.000 RK3 =  100.000
 Rcurr:  119.367  Rcurr-(R2+R3)/2:    0.633  MIN(Rcurr-R2,Rcurr-R3):    0.000
******
 C111(19307)-C110(19305)-C19 (19303)-C18 (19300)    NSTEP1=     0 NSTEP2=     0
R1 = -10.000 R2 =   0.000 R3 =   0.000 R4 =  10.000 RK2 = 100.000 RK3 =  100.000
 Rcurr:    1.260  Rcurr-(R2+R3)/2:    1.260  MIN(Rcurr-R2,Rcurr-R3):    1.260
******
 C1  (19381)-C3  (19386)-C2  (19384)-O21 (19413)    NSTEP1=     0 NSTEP2=     0
R1 = 107.500 R2 = 117.500 R3 = 122.500 R4 = 132.500 RK2 = 100.000 RK3 =  100.000
 Rcurr:  119.325  Rcurr-(R2+R3)/2:    0.675  MIN(Rcurr-R2,Rcurr-R3):    0.000
******
 C111(19441)-C110(19439)-C19 (19437)-C18 (19434)    NSTEP1=     0 NSTEP2=     0
R1 = -10.000 R2 =   0.000 R3 =   0.000 R4 =  10.000 RK2 = 100.000 RK3 =  100.000
 Rcurr:   -0.948  Rcurr-(R2+R3)/2:    0.948  MIN(Rcurr-R2,Rcurr-R3):    0.948
******
 C1  (19515)-C3  (19520)-C2  (19518)-O21 (19547)    NSTEP1=     0 NSTEP2=     0
R1 = 107.500 R2 = 117.500 R3 = 122.500 R4 = 132.500 RK2 = 100.000 RK3 =  100.000
 Rcurr:  121.160  Rcurr-(R2+R3)/2:    1.160  MIN(Rcurr-R2,Rcurr-R3):    0.000
******
 C111(19575)-C110(19573)-C19 (19571)-C18 (19568)    NSTEP1=     0 NSTEP2=     0
R1 = -10.000 R2 =   0.000 R3 =   0.000 R4 =  10.000 RK2 = 100.000 RK3 =  100.000
 Rcurr:   -2.471  Rcurr-(R2+R3)/2:    2.471  MIN(Rcurr-R2,Rcurr-R3):    2.471
******
 C1  (19649)-C3  (19654)-C2  (19652)-O21 (19681)    NSTEP1=     0 NSTEP2=     0
R1 = 107.500 R2 = 117.500 R3 = 122.500 R4 = 132.500 RK2 = 100.000 RK3 =  100.000
 Rcurr:  116.592  Rcurr-(R2+R3)/2:    3.408  MIN(Rcurr-R2,Rcurr-R3):    0.908
******
 C111(19709)-C110(19707)-C19 (19705)-C18 (19702)    NSTEP1=     0 NSTEP2=     0
R1 = -10.000 R2 =   0.000 R3 =   0.000 R4 =  10.000 RK2 = 100.000 RK3 =  100.000
 Rcurr:   -3.041  Rcurr-(R2+R3)/2:    3.041  MIN(Rcurr-R2,Rcurr-R3):    3.041
******
 C1  (19783)-C3  (19788)-C2  (19786)-O21 (19815)    NSTEP1=     0 NSTEP2=     0
R1 = 107.500 R2 = 117.500 R3 = 122.500 R4 = 132.500 RK2 = 100.000 RK3 =  100.000
 Rcurr:  118.325  Rcurr-(R2+R3)/2:    1.675  MIN(Rcurr-R2,Rcurr-R3):    0.000
******
 C111(19843)-C110(19841)-C19 (19839)-C18 (19836)    NSTEP1=     0 NSTEP2=     0
R1 = -10.000 R2 =   0.000 R3 =   0.000 R4 =  10.000 RK2 = 100.000 RK3 =  100.000
 Rcurr:    2.984  Rcurr-(R2+R3)/2:    2.984  MIN(Rcurr-R2,Rcurr-R3):    2.984
******
 C1  (19917)-C3  (19922)-C2  (19920)-O21 (19949)    NSTEP1=     0 NSTEP2=     0
R1 = 107.500 R2 = 117.500 R3 = 122.500 R4 = 132.500 RK2 = 100.000 RK3 =  100.000
 Rcurr:  121.550  Rcurr-(R2+R3)/2:    1.550  MIN(Rcurr-R2,Rcurr-R3):    0.000
******
 C111(19977)-C110(19975)-C19 (19973)-C18 (19970)    NSTEP1=     0 NSTEP2=     0
R1 = -10.000 R2 =   0.000 R3 =   0.000 R4 =  10.000 RK2 = 100.000 RK3 =  100.000
 Rcurr:    0.940  Rcurr-(R2+R3)/2:    0.940  MIN(Rcurr-R2,Rcurr-R3):    0.940
******
 C1  (20051)-C3  (20056)-C2  (20054)-O21 (20083)    NSTEP1=     0 NSTEP2=     0
R1 = 107.500 R2 = 117.500 R3 = 122.500 R4 = 132.500 RK2 = 100.000 RK3 =  100.000
 Rcurr:  123.304  Rcurr-(R2+R3)/2:    3.304  MIN(Rcurr-R2,Rcurr-R3):    0.804
******
 C111(20111)-C110(20109)-C19 (20107)-C18 (20104)    NSTEP1=     0 NSTEP2=     0
R1 = -10.000 R2 =   0.000 R3 =   0.000 R4 =  10.000 RK2 = 100.000 RK3 =  100.000
 Rcurr:   -1.654  Rcurr-(R2+R3)/2:    1.654  MIN(Rcurr-R2,Rcurr-R3):    1.654
******
 C1  (20185)-C3  (20190)-C2  (20188)-O21 (20217)    NSTEP1=     0 NSTEP2=     0
R1 = 107.500 R2 = 117.500 R3 = 122.500 R4 = 132.500 RK2 = 100.000 RK3 =  100.000
 Rcurr:  117.144  Rcurr-(R2+R3)/2:    2.856  MIN(Rcurr-R2,Rcurr-R3):    0.356
******
 C111(20245)-C110(20243)-C19 (20241)-C18 (20238)    NSTEP1=     0 NSTEP2=     0
R1 = -10.000 R2 =   0.000 R3 =   0.000 R4 =  10.000 RK2 = 100.000 RK3 =  100.000
 Rcurr:   -2.964  Rcurr-(R2+R3)/2:    2.964  MIN(Rcurr-R2,Rcurr-R3):    2.964
******
 C1  (20319)-C3  (20324)-C2  (20322)-O21 (20351)    NSTEP1=     0 NSTEP2=     0
R1 = 107.500 R2 = 117.500 R3 = 122.500 R4 = 132.500 RK2 = 100.000 RK3 =  100.000
 Rcurr:  119.745  Rcurr-(R2+R3)/2:    0.255  MIN(Rcurr-R2,Rcurr-R3):    0.000
******
 C111(20379)-C110(20377)-C19 (20375)-C18 (20372)    NSTEP1=     0 NSTEP2=     0
R1 = -10.000 R2 =   0.000 R3 =   0.000 R4 =  10.000 RK2 = 100.000 RK3 =  100.000
 Rcurr:    0.920  Rcurr-(R2+R3)/2:    0.920  MIN(Rcurr-R2,Rcurr-R3):    0.920
******
 C1  (20453)-C3  (20458)-C2  (20456)-O21 (20485)    NSTEP1=     0 NSTEP2=     0
R1 = 107.500 R2 = 117.500 R3 = 122.500 R4 = 132.500 RK2 = 100.000 RK3 =  100.000
 Rcurr:  120.251  Rcurr-(R2+R3)/2:    0.251  MIN(Rcurr-R2,Rcurr-R3):    0.000
******
 C111(20513)-C110(20511)-C19 (20509)-C18 (20506)    NSTEP1=     0 NSTEP2=     0
R1 = -10.000 R2 =   0.000 R3 =   0.000 R4 =  10.000 RK2 = 100.000 RK3 =  100.000
 Rcurr:    0.310  Rcurr-(R2+R3)/2:    0.310  MIN(Rcurr-R2,Rcurr-R3):    0.310
******
 C1  (20587)-C3  (20592)-C2  (20590)-O21 (20619)    NSTEP1=     0 NSTEP2=     0
R1 = 107.500 R2 = 117.500 R3 = 122.500 R4 = 132.500 RK2 = 100.000 RK3 =  100.000
 Rcurr:  118.615  Rcurr-(R2+R3)/2:    1.385  MIN(Rcurr-R2,Rcurr-R3):    0.000
******
 C111(20647)-C110(20645)-C19 (20643)-C18 (20640)    NSTEP1=     0 NSTEP2=     0
R1 = -10.000 R2 =   0.000 R3 =   0.000 R4 =  10.000 RK2 = 100.000 RK3 =  100.000
 Rcurr:   -3.657  Rcurr-(R2+R3)/2:    3.657  MIN(Rcurr-R2,Rcurr-R3):    3.657
******
 C1  (20721)-C3  (20726)-C2  (20724)-O21 (20753)    NSTEP1=     0 NSTEP2=     0
R1 = 107.500 R2 = 117.500 R3 = 122.500 R4 = 132.500 RK2 = 100.000 RK3 =  100.000
 Rcurr:  114.533  Rcurr-(R2+R3)/2:    5.467  MIN(Rcurr-R2,Rcurr-R3):    2.967
******
 C111(20781)-C110(20779)-C19 (20777)-C18 (20774)    NSTEP1=     0 NSTEP2=     0
R1 = -10.000 R2 =   0.000 R3 =   0.000 R4 =  10.000 RK2 = 100.000 RK3 =  100.000
 Rcurr:   -0.880  Rcurr-(R2+R3)/2:    0.880  MIN(Rcurr-R2,Rcurr-R3):    0.880
******
 C1  (20855)-C3  (20860)-C2  (20858)-O21 (20887)    NSTEP1=     0 NSTEP2=     0
R1 = 107.500 R2 = 117.500 R3 = 122.500 R4 = 132.500 RK2 = 100.000 RK3 =  100.000
 Rcurr:  116.218  Rcurr-(R2+R3)/2:    3.782  MIN(Rcurr-R2,Rcurr-R3):    1.282
******
 C111(20915)-C110(20913)-C19 (20911)-C18 (20908)    NSTEP1=     0 NSTEP2=     0
R1 = -10.000 R2 =   0.000 R3 =   0.000 R4 =  10.000 RK2 = 100.000 RK3 =  100.000
 Rcurr:    1.807  Rcurr-(R2+R3)/2:    1.807  MIN(Rcurr-R2,Rcurr-R3):    1.807
******
 C1  (20989)-C3  (20994)-C2  (20992)-O21 (21021)    NSTEP1=     0 NSTEP2=     0
R1 = 107.500 R2 = 117.500 R3 = 122.500 R4 = 132.500 RK2 = 100.000 RK3 =  100.000
 Rcurr:  120.539  Rcurr-(R2+R3)/2:    0.539  MIN(Rcurr-R2,Rcurr-R3):    0.000
******
 C111(21049)-C110(21047)-C19 (21045)-C18 (21042)    NSTEP1=     0 NSTEP2=     0
R1 = -10.000 R2 =   0.000 R3 =   0.000 R4 =  10.000 RK2 = 100.000 RK3 =  100.000
 Rcurr:   -2.266  Rcurr-(R2+R3)/2:    2.266  MIN(Rcurr-R2,Rcurr-R3):    2.266
******
 C1  (21123)-C3  (21128)-C2  (21126)-O21 (21155)    NSTEP1=     0 NSTEP2=     0
R1 = 107.500 R2 = 117.500 R3 = 122.500 R4 = 132.500 RK2 = 100.000 RK3 =  100.000
 Rcurr:  123.733  Rcurr-(R2+R3)/2:    3.733  MIN(Rcurr-R2,Rcurr-R3):    1.233
******
 C111(21183)-C110(21181)-C19 (21179)-C18 (21176)    NSTEP1=     0 NSTEP2=     0
R1 = -10.000 R2 =   0.000 R3 =   0.000 R4 =  10.000 RK2 = 100.000 RK3 =  100.000
 Rcurr:    0.651  Rcurr-(R2+R3)/2:    0.651  MIN(Rcurr-R2,Rcurr-R3):    0.651
******
 C1  (21257)-C3  (21262)-C2  (21260)-O21 (21289)    NSTEP1=     0 NSTEP2=     0
R1 = 107.500 R2 = 117.500 R3 = 122.500 R4 = 132.500 RK2 = 100.000 RK3 =  100.000
 Rcurr:  115.468  Rcurr-(R2+R3)/2:    4.532  MIN(Rcurr-R2,Rcurr-R3):    2.032
******
 C111(21317)-C110(21315)-C19 (21313)-C18 (21310)    NSTEP1=     0 NSTEP2=     0
R1 = -10.000 R2 =   0.000 R3 =   0.000 R4 =  10.000 RK2 = 100.000 RK3 =  100.000
 Rcurr:    0.569  Rcurr-(R2+R3)/2:    0.569  MIN(Rcurr-R2,Rcurr-R3):    0.569
******
 C1  (21391)-C3  (21396)-C2  (21394)-O21 (21423)    NSTEP1=     0 NSTEP2=     0
R1 = 107.500 R2 = 117.500 R3 = 122.500 R4 = 132.500 RK2 = 100.000 RK3 =  100.000
 Rcurr:  118.867  Rcurr-(R2+R3)/2:    1.133  MIN(Rcurr-R2,Rcurr-R3):    0.000
******
 C111(21451)-C110(21449)-C19 (21447)-C18 (21444)    NSTEP1=     0 NSTEP2=     0
R1 = -10.000 R2 =   0.000 R3 =   0.000 R4 =  10.000 RK2 = 100.000 RK3 =  100.000
 Rcurr:   -0.521  Rcurr-(R2+R3)/2:    0.521  MIN(Rcurr-R2,Rcurr-R3):    0.521
******
 C1  (21525)-C3  (21530)-C2  (21528)-O21 (21557)    NSTEP1=     0 NSTEP2=     0
R1 = 107.500 R2 = 117.500 R3 = 122.500 R4 = 132.500 RK2 = 100.000 RK3 =  100.000
 Rcurr:  117.125  Rcurr-(R2+R3)/2:    2.875  MIN(Rcurr-R2,Rcurr-R3):    0.375
******
 C111(21585)-C110(21583)-C19 (21581)-C18 (21578)    NSTEP1=     0 NSTEP2=     0
R1 = -10.000 R2 =   0.000 R3 =   0.000 R4 =  10.000 RK2 = 100.000 RK3 =  100.000
 Rcurr:    0.449  Rcurr-(R2+R3)/2:    0.449  MIN(Rcurr-R2,Rcurr-R3):    0.449
******
 C1  (21659)-C3  (21664)-C2  (21662)-O21 (21691)    NSTEP1=     0 NSTEP2=     0
R1 = 107.500 R2 = 117.500 R3 = 122.500 R4 = 132.500 RK2 = 100.000 RK3 =  100.000
 Rcurr:  121.969  Rcurr-(R2+R3)/2:    1.969  MIN(Rcurr-R2,Rcurr-R3):    0.000
******
 C111(21719)-C110(21717)-C19 (21715)-C18 (21712)    NSTEP1=     0 NSTEP2=     0
R1 = -10.000 R2 =   0.000 R3 =   0.000 R4 =  10.000 RK2 = 100.000 RK3 =  100.000
 Rcurr:    2.986  Rcurr-(R2+R3)/2:    2.986  MIN(Rcurr-R2,Rcurr-R3):    2.986
******
 C1  (21793)-C3  (21798)-C2  (21796)-O21 (21825)    NSTEP1=     0 NSTEP2=     0
R1 = 107.500 R2 = 117.500 R3 = 122.500 R4 = 132.500 RK2 = 100.000 RK3 =  100.000
 Rcurr:  120.426  Rcurr-(R2+R3)/2:    0.426  MIN(Rcurr-R2,Rcurr-R3):    0.000
******
 C111(21853)-C110(21851)-C19 (21849)-C18 (21846)    NSTEP1=     0 NSTEP2=     0
R1 = -10.000 R2 =   0.000 R3 =   0.000 R4 =  10.000 RK2 = 100.000 RK3 =  100.000
 Rcurr:    1.782  Rcurr-(R2+R3)/2:    1.782  MIN(Rcurr-R2,Rcurr-R3):    1.782
******
 C1  (21927)-C3  (21932)-C2  (21930)-O21 (21959)    NSTEP1=     0 NSTEP2=     0
R1 = 107.500 R2 = 117.500 R3 = 122.500 R4 = 132.500 RK2 = 100.000 RK3 =  100.000
 Rcurr:  119.437  Rcurr-(R2+R3)/2:    0.563  MIN(Rcurr-R2,Rcurr-R3):    0.000
******
 C111(21987)-C110(21985)-C19 (21983)-C18 (21980)    NSTEP1=     0 NSTEP2=     0
R1 = -10.000 R2 =   0.000 R3 =   0.000 R4 =  10.000 RK2 = 100.000 RK3 =  100.000
 Rcurr:    3.074  Rcurr-(R2+R3)/2:    3.074  MIN(Rcurr-R2,Rcurr-R3):    3.074
******
 C1  (22061)-C3  (22066)-C2  (22064)-O21 (22093)    NSTEP1=     0 NSTEP2=     0
R1 = 107.500 R2 = 117.500 R3 = 122.500 R4 = 132.500 RK2 = 100.000 RK3 =  100.000
 Rcurr:  116.524  Rcurr-(R2+R3)/2:    3.476  MIN(Rcurr-R2,Rcurr-R3):    0.976
******
 C111(22121)-C110(22119)-C19 (22117)-C18 (22114)    NSTEP1=     0 NSTEP2=     0
R1 = -10.000 R2 =   0.000 R3 =   0.000 R4 =  10.000 RK2 = 100.000 RK3 =  100.000
 Rcurr:   -1.855  Rcurr-(R2+R3)/2:    1.855  MIN(Rcurr-R2,Rcurr-R3):    1.855
******
 C1  (22195)-C3  (22200)-C2  (22198)-O21 (22227)    NSTEP1=     0 NSTEP2=     0
R1 = 107.500 R2 = 117.500 R3 = 122.500 R4 = 132.500 RK2 = 100.000 RK3 =  100.000
 Rcurr:  117.882  Rcurr-(R2+R3)/2:    2.118  MIN(Rcurr-R2,Rcurr-R3):    0.000
******
 C111(22255)-C110(22253)-C19 (22251)-C18 (22248)    NSTEP1=     0 NSTEP2=     0
R1 = -10.000 R2 =   0.000 R3 =   0.000 R4 =  10.000 RK2 = 100.000 RK3 =  100.000
 Rcurr:    1.842  Rcurr-(R2+R3)/2:    1.842  MIN(Rcurr-R2,Rcurr-R3):    1.842
******
 C1  (22329)-C3  (22334)-C2  (22332)-O21 (22361)    NSTEP1=     0 NSTEP2=     0
R1 = 107.500 R2 = 117.500 R3 = 122.500 R4 = 132.500 RK2 = 100.000 RK3 =  100.000
 Rcurr:  118.731  Rcurr-(R2+R3)/2:    1.269  MIN(Rcurr-R2,Rcurr-R3):    0.000
******
 C111(22389)-C110(22387)-C19 (22385)-C18 (22382)    NSTEP1=     0 NSTEP2=     0
R1 = -10.000 R2 =   0.000 R3 =   0.000 R4 =  10.000 RK2 = 100.000 RK3 =  100.000
 Rcurr:   -0.231  Rcurr-(R2+R3)/2:    0.231  MIN(Rcurr-R2,Rcurr-R3):    0.231
******
 C1  (22463)-C3  (22468)-C2  (22466)-O21 (22495)    NSTEP1=     0 NSTEP2=     0
R1 = 107.500 R2 = 117.500 R3 = 122.500 R4 = 132.500 RK2 = 100.000 RK3 =  100.000
 Rcurr:  120.835  Rcurr-(R2+R3)/2:    0.835  MIN(Rcurr-R2,Rcurr-R3):    0.000
******
 C111(22523)-C110(22521)-C19 (22519)-C18 (22516)    NSTEP1=     0 NSTEP2=     0
R1 = -10.000 R2 =   0.000 R3 =   0.000 R4 =  10.000 RK2 = 100.000 RK3 =  100.000
 Rcurr:   -0.408  Rcurr-(R2+R3)/2:    0.408  MIN(Rcurr-R2,Rcurr-R3):    0.408
******
 C1  (22597)-C3  (22602)-C2  (22600)-O21 (22629)    NSTEP1=     0 NSTEP2=     0
R1 = 107.500 R2 = 117.500 R3 = 122.500 R4 = 132.500 RK2 = 100.000 RK3 =  100.000
 Rcurr:  118.585  Rcurr-(R2+R3)/2:    1.415  MIN(Rcurr-R2,Rcurr-R3):    0.000
******
 C111(22657)-C110(22655)-C19 (22653)-C18 (22650)    NSTEP1=     0 NSTEP2=     0
R1 = -10.000 R2 =   0.000 R3 =   0.000 R4 =  10.000 RK2 = 100.000 RK3 =  100.000
 Rcurr:   -1.926  Rcurr-(R2+R3)/2:    1.926  MIN(Rcurr-R2,Rcurr-R3):    1.926
******
 C1  (22731)-C3  (22736)-C2  (22734)-O21 (22763)    NSTEP1=     0 NSTEP2=     0
R1 = 107.500 R2 = 117.500 R3 = 122.500 R4 = 132.500 RK2 = 100.000 RK3 =  100.000
 Rcurr:  123.588  Rcurr-(R2+R3)/2:    3.588  MIN(Rcurr-R2,Rcurr-R3):    1.088
******
 C111(22791)-C110(22789)-C19 (22787)-C18 (22784)    NSTEP1=     0 NSTEP2=     0
R1 = -10.000 R2 =   0.000 R3 =   0.000 R4 =  10.000 RK2 = 100.000 RK3 =  100.000
 Rcurr:   -0.576  Rcurr-(R2+R3)/2:    0.576  MIN(Rcurr-R2,Rcurr-R3):    0.576
******
 C1  (22865)-C3  (22870)-C2  (22868)-O21 (22897)    NSTEP1=     0 NSTEP2=     0
R1 = 107.500 R2 = 117.500 R3 = 122.500 R4 = 132.500 RK2 = 100.000 RK3 =  100.000
 Rcurr:  125.907  Rcurr-(R2+R3)/2:    5.907  MIN(Rcurr-R2,Rcurr-R3):    3.407
******
 C111(22925)-C110(22923)-C19 (22921)-C18 (22918)    NSTEP1=     0 NSTEP2=     0
R1 = -10.000 R2 =   0.000 R3 =   0.000 R4 =  10.000 RK2 = 100.000 RK3 =  100.000
 Rcurr:    6.302  Rcurr-(R2+R3)/2:    6.302  MIN(Rcurr-R2,Rcurr-R3):    6.302
******
 C1  (22999)-C3  (23004)-C2  (23002)-O21 (23031)    NSTEP1=     0 NSTEP2=     0
R1 = 107.500 R2 = 117.500 R3 = 122.500 R4 = 132.500 RK2 = 100.000 RK3 =  100.000
 Rcurr:  118.503  Rcurr-(R2+R3)/2:    1.497  MIN(Rcurr-R2,Rcurr-R3):    0.000
******
 C111(23059)-C110(23057)-C19 (23055)-C18 (23052)    NSTEP1=     0 NSTEP2=     0
R1 = -10.000 R2 =   0.000 R3 =   0.000 R4 =  10.000 RK2 = 100.000 RK3 =  100.000
 Rcurr:    1.764  Rcurr-(R2+R3)/2:    1.764  MIN(Rcurr-R2,Rcurr-R3):    1.764
******
 C1  (23133)-C3  (23138)-C2  (23136)-O21 (23165)    NSTEP1=     0 NSTEP2=     0
R1 = 107.500 R2 = 117.500 R3 = 122.500 R4 = 132.500 RK2 = 100.000 RK3 =  100.000
 Rcurr:  118.906  Rcurr-(R2+R3)/2:    1.094  MIN(Rcurr-R2,Rcurr-R3):    0.000
******
 C111(23193)-C110(23191)-C19 (23189)-C18 (23186)    NSTEP1=     0 NSTEP2=     0
R1 = -10.000 R2 =   0.000 R3 =   0.000 R4 =  10.000 RK2 = 100.000 RK3 =  100.000
 Rcurr:    1.021  Rcurr-(R2+R3)/2:    1.021  MIN(Rcurr-R2,Rcurr-R3):    1.021
******
 C1  (23267)-C3  (23272)-C2  (23270)-O21 (23299)    NSTEP1=     0 NSTEP2=     0
R1 = 107.500 R2 = 117.500 R3 = 122.500 R4 = 132.500 RK2 = 100.000 RK3 =  100.000
 Rcurr:  118.739  Rcurr-(R2+R3)/2:    1.261  MIN(Rcurr-R2,Rcurr-R3):    0.000
******
 C111(23327)-C110(23325)-C19 (23323)-C18 (23320)    NSTEP1=     0 NSTEP2=     0
R1 = -10.000 R2 =   0.000 R3 =   0.000 R4 =  10.000 RK2 = 100.000 RK3 =  100.000
 Rcurr:    0.019  Rcurr-(R2+R3)/2:    0.019  MIN(Rcurr-R2,Rcurr-R3):    0.019
******
 C1  (23401)-C3  (23406)-C2  (23404)-O21 (23433)    NSTEP1=     0 NSTEP2=     0
R1 = 107.500 R2 = 117.500 R3 = 122.500 R4 = 132.500 RK2 = 100.000 RK3 =  100.000
 Rcurr:  117.958  Rcurr-(R2+R3)/2:    2.042  MIN(Rcurr-R2,Rcurr-R3):    0.000
******
 C111(23461)-C110(23459)-C19 (23457)-C18 (23454)    NSTEP1=     0 NSTEP2=     0
R1 = -10.000 R2 =   0.000 R3 =   0.000 R4 =  10.000 RK2 = 100.000 RK3 =  100.000
 Rcurr:   -1.949  Rcurr-(R2+R3)/2:    1.949  MIN(Rcurr-R2,Rcurr-R3):    1.949
******
 C1  (23535)-C3  (23540)-C2  (23538)-O21 (23567)    NSTEP1=     0 NSTEP2=     0
R1 = 107.500 R2 = 117.500 R3 = 122.500 R4 = 132.500 RK2 = 100.000 RK3 =  100.000
 Rcurr:  118.585  Rcurr-(R2+R3)/2:    1.415  MIN(Rcurr-R2,Rcurr-R3):    0.000
******
 C111(23595)-C110(23593)-C19 (23591)-C18 (23588)    NSTEP1=     0 NSTEP2=     0
R1 = -10.000 R2 =   0.000 R3 =   0.000 R4 =  10.000 RK2 = 100.000 RK3 =  100.000
 Rcurr:   -1.169  Rcurr-(R2+R3)/2:    1.169  MIN(Rcurr-R2,Rcurr-R3):    1.169
******
 C1  (23669)-C3  (23674)-C2  (23672)-O21 (23701)    NSTEP1=     0 NSTEP2=     0
R1 = 107.500 R2 = 117.500 R3 = 122.500 R4 = 132.500 RK2 = 100.000 RK3 =  100.000
 Rcurr:  115.500  Rcurr-(R2+R3)/2:    4.500  MIN(Rcurr-R2,Rcurr-R3):    2.000
******
 C111(23729)-C110(23727)-C19 (23725)-C18 (23722)    NSTEP1=     0 NSTEP2=     0
R1 = -10.000 R2 =   0.000 R3 =   0.000 R4 =  10.000 RK2 = 100.000 RK3 =  100.000
 Rcurr:   -0.111  Rcurr-(R2+R3)/2:    0.111  MIN(Rcurr-R2,Rcurr-R3):    0.111
******
 C1  (23803)-C3  (23808)-C2  (23806)-O21 (23835)    NSTEP1=     0 NSTEP2=     0
R1 = 107.500 R2 = 117.500 R3 = 122.500 R4 = 132.500 RK2 = 100.000 RK3 =  100.000
 Rcurr:  119.222  Rcurr-(R2+R3)/2:    0.778  MIN(Rcurr-R2,Rcurr-R3):    0.000
******
 C111(23863)-C110(23861)-C19 (23859)-C18 (23856)    NSTEP1=     0 NSTEP2=     0
R1 = -10.000 R2 =   0.000 R3 =   0.000 R4 =  10.000 RK2 = 100.000 RK3 =  100.000
 Rcurr:    0.888  Rcurr-(R2+R3)/2:    0.888  MIN(Rcurr-R2,Rcurr-R3):    0.888
******
 C1  (23937)-C3  (23942)-C2  (23940)-O21 (23969)    NSTEP1=     0 NSTEP2=     0
R1 = 107.500 R2 = 117.500 R3 = 122.500 R4 = 132.500 RK2 = 100.000 RK3 =  100.000
 Rcurr:  122.438  Rcurr-(R2+R3)/2:    2.438  MIN(Rcurr-R2,Rcurr-R3):    0.000
******
 C111(23997)-C110(23995)-C19 (23993)-C18 (23990)    NSTEP1=     0 NSTEP2=     0
R1 = -10.000 R2 =   0.000 R3 =   0.000 R4 =  10.000 RK2 = 100.000 RK3 =  100.000
 Rcurr:    2.537  Rcurr-(R2+R3)/2:    2.537  MIN(Rcurr-R2,Rcurr-R3):    2.537
******
 C1  (24071)-C3  (24076)-C2  (24074)-O21 (24103)    NSTEP1=     0 NSTEP2=     0
R1 = 107.500 R2 = 117.500 R3 = 122.500 R4 = 132.500 RK2 = 100.000 RK3 =  100.000
 Rcurr:  122.181  Rcurr-(R2+R3)/2:    2.181  MIN(Rcurr-R2,Rcurr-R3):    0.000
******
 C111(24131)-C110(24129)-C19 (24127)-C18 (24124)    NSTEP1=     0 NSTEP2=     0
R1 = -10.000 R2 =   0.000 R3 =   0.000 R4 =  10.000 RK2 = 100.000 RK3 =  100.000
 Rcurr:   -2.024  Rcurr-(R2+R3)/2:    2.024  MIN(Rcurr-R2,Rcurr-R3):    2.024
******
 C1  (24205)-C3  (24210)-C2  (24208)-O21 (24237)    NSTEP1=     0 NSTEP2=     0
R1 = 107.500 R2 = 117.500 R3 = 122.500 R4 = 132.500 RK2 = 100.000 RK3 =  100.000
 Rcurr:  124.050  Rcurr-(R2+R3)/2:    4.050  MIN(Rcurr-R2,Rcurr-R3):    1.550
******
 C111(24265)-C110(24263)-C19 (24261)-C18 (24258)    NSTEP1=     0 NSTEP2=     0
R1 = -10.000 R2 =   0.000 R3 =   0.000 R4 =  10.000 RK2 = 100.000 RK3 =  100.000
 Rcurr:    1.965  Rcurr-(R2+R3)/2:    1.965  MIN(Rcurr-R2,Rcurr-R3):    1.965
******
 C1  (24339)-C3  (24344)-C2  (24342)-O21 (24371)    NSTEP1=     0 NSTEP2=     0
R1 = 107.500 R2 = 117.500 R3 = 122.500 R4 = 132.500 RK2 = 100.000 RK3 =  100.000
 Rcurr:  118.220  Rcurr-(R2+R3)/2:    1.780  MIN(Rcurr-R2,Rcurr-R3):    0.000
******
 C111(24399)-C110(24397)-C19 (24395)-C18 (24392)    NSTEP1=     0 NSTEP2=     0
R1 = -10.000 R2 =   0.000 R3 =   0.000 R4 =  10.000 RK2 = 100.000 RK3 =  100.000
 Rcurr:   -0.610  Rcurr-(R2+R3)/2:    0.610  MIN(Rcurr-R2,Rcurr-R3):    0.610
******
 C1  (24473)-C3  (24478)-C2  (24476)-O21 (24505)    NSTEP1=     0 NSTEP2=     0
R1 = 107.500 R2 = 117.500 R3 = 122.500 R4 = 132.500 RK2 = 100.000 RK3 =  100.000
 Rcurr:  120.716  Rcurr-(R2+R3)/2:    0.716  MIN(Rcurr-R2,Rcurr-R3):    0.000
******
 C111(24533)-C110(24531)-C19 (24529)-C18 (24526)    NSTEP1=     0 NSTEP2=     0
R1 = -10.000 R2 =   0.000 R3 =   0.000 R4 =  10.000 RK2 = 100.000 RK3 =  100.000
 Rcurr:   -2.893  Rcurr-(R2+R3)/2:    2.893  MIN(Rcurr-R2,Rcurr-R3):    2.893
******
 C1  (24607)-C3  (24612)-C2  (24610)-O21 (24639)    NSTEP1=     0 NSTEP2=     0
R1 = 107.500 R2 = 117.500 R3 = 122.500 R4 = 132.500 RK2 = 100.000 RK3 =  100.000
 Rcurr:  120.736  Rcurr-(R2+R3)/2:    0.736  MIN(Rcurr-R2,Rcurr-R3):    0.000
******
 C111(24667)-C110(24665)-C19 (24663)-C18 (24660)    NSTEP1=     0 NSTEP2=     0
R1 = -10.000 R2 =   0.000 R3 =   0.000 R4 =  10.000 RK2 = 100.000 RK3 =  100.000
 Rcurr:   -1.077  Rcurr-(R2+R3)/2:    1.077  MIN(Rcurr-R2,Rcurr-R3):    1.077
******
 C1  (24741)-C3  (24746)-C2  (24744)-O21 (24773)    NSTEP1=     0 NSTEP2=     0
R1 = 107.500 R2 = 117.500 R3 = 122.500 R4 = 132.500 RK2 = 100.000 RK3 =  100.000
 Rcurr:  121.073  Rcurr-(R2+R3)/2:    1.073  MIN(Rcurr-R2,Rcurr-R3):    0.000
******
 C111(24801)-C110(24799)-C19 (24797)-C18 (24794)    NSTEP1=     0 NSTEP2=     0
R1 = -10.000 R2 =   0.000 R3 =   0.000 R4 =  10.000 RK2 = 100.000 RK3 =  100.000
 Rcurr:   -1.940  Rcurr-(R2+R3)/2:    1.940  MIN(Rcurr-R2,Rcurr-R3):    1.940
******
 C1  (24875)-C3  (24880)-C2  (24878)-O21 (24907)    NSTEP1=     0 NSTEP2=     0
R1 = 107.500 R2 = 117.500 R3 = 122.500 R4 = 132.500 RK2 = 100.000 RK3 =  100.000
 Rcurr:  119.757  Rcurr-(R2+R3)/2:    0.243  MIN(Rcurr-R2,Rcurr-R3):    0.000
******
 C111(24935)-C110(24933)-C19 (24931)-C18 (24928)    NSTEP1=     0 NSTEP2=     0
R1 = -10.000 R2 =   0.000 R3 =   0.000 R4 =  10.000 RK2 = 100.000 RK3 =  100.000
 Rcurr:    0.531  Rcurr-(R2+R3)/2:    0.531  MIN(Rcurr-R2,Rcurr-R3):    0.531
******
 C1  (25009)-C3  (25014)-C2  (25012)-O21 (25041)    NSTEP1=     0 NSTEP2=     0
R1 = 107.500 R2 = 117.500 R3 = 122.500 R4 = 132.500 RK2 = 100.000 RK3 =  100.000
 Rcurr:  122.581  Rcurr-(R2+R3)/2:    2.581  MIN(Rcurr-R2,Rcurr-R3):    0.081
******
 C111(25069)-C110(25067)-C19 (25065)-C18 (25062)    NSTEP1=     0 NSTEP2=     0
R1 = -10.000 R2 =   0.000 R3 =   0.000 R4 =  10.000 RK2 = 100.000 RK3 =  100.000
 Rcurr:    3.525  Rcurr-(R2+R3)/2:    3.525  MIN(Rcurr-R2,Rcurr-R3):    3.525
******
 C1  (25143)-C3  (25148)-C2  (25146)-O21 (25175)    NSTEP1=     0 NSTEP2=     0
R1 = 107.500 R2 = 117.500 R3 = 122.500 R4 = 132.500 RK2 = 100.000 RK3 =  100.000
 Rcurr:  115.848  Rcurr-(R2+R3)/2:    4.152  MIN(Rcurr-R2,Rcurr-R3):    1.652
******
 C111(25203)-C110(25201)-C19 (25199)-C18 (25196)    NSTEP1=     0 NSTEP2=     0
R1 = -10.000 R2 =   0.000 R3 =   0.000 R4 =  10.000 RK2 = 100.000 RK3 =  100.000
 Rcurr:   -0.657  Rcurr-(R2+R3)/2:    0.657  MIN(Rcurr-R2,Rcurr-R3):    0.657
******
 C1  (25277)-C3  (25282)-C2  (25280)-O21 (25309)    NSTEP1=     0 NSTEP2=     0
R1 = 107.500 R2 = 117.500 R3 = 122.500 R4 = 132.500 RK2 = 100.000 RK3 =  100.000
 Rcurr:  118.930  Rcurr-(R2+R3)/2:    1.070  MIN(Rcurr-R2,Rcurr-R3):    0.000
******
 C111(25337)-C110(25335)-C19 (25333)-C18 (25330)    NSTEP1=     0 NSTEP2=     0
R1 = -10.000 R2 =   0.000 R3 =   0.000 R4 =  10.000 RK2 = 100.000 RK3 =  100.000
 Rcurr:    2.024  Rcurr-(R2+R3)/2:    2.024  MIN(Rcurr-R2,Rcurr-R3):    2.024
******
 C1  (25411)-C3  (25416)-C2  (25414)-O21 (25443)    NSTEP1=     0 NSTEP2=     0
R1 = 107.500 R2 = 117.500 R3 = 122.500 R4 = 132.500 RK2 = 100.000 RK3 =  100.000
 Rcurr:  123.169  Rcurr-(R2+R3)/2:    3.169  MIN(Rcurr-R2,Rcurr-R3):    0.669
******
 C111(25471)-C110(25469)-C19 (25467)-C18 (25464)    NSTEP1=     0 NSTEP2=     0
R1 = -10.000 R2 =   0.000 R3 =   0.000 R4 =  10.000 RK2 = 100.000 RK3 =  100.000
 Rcurr:    2.325  Rcurr-(R2+R3)/2:    2.325  MIN(Rcurr-R2,Rcurr-R3):    2.325
******
 C1  (25545)-C3  (25550)-C2  (25548)-O21 (25577)    NSTEP1=     0 NSTEP2=     0
R1 = 107.500 R2 = 117.500 R3 = 122.500 R4 = 132.500 RK2 = 100.000 RK3 =  100.000
 Rcurr:  124.122  Rcurr-(R2+R3)/2:    4.122  MIN(Rcurr-R2,Rcurr-R3):    1.622
******
 C111(25605)-C110(25603)-C19 (25601)-C18 (25598)    NSTEP1=     0 NSTEP2=     0
R1 = -10.000 R2 =   0.000 R3 =   0.000 R4 =  10.000 RK2 = 100.000 RK3 =  100.000
 Rcurr:   -0.093  Rcurr-(R2+R3)/2:    0.093  MIN(Rcurr-R2,Rcurr-R3):    0.093
******
 C1  (25679)-C3  (25684)-C2  (25682)-O21 (25711)    NSTEP1=     0 NSTEP2=     0
R1 = 107.500 R2 = 117.500 R3 = 122.500 R4 = 132.500 RK2 = 100.000 RK3 =  100.000
 Rcurr:  121.362  Rcurr-(R2+R3)/2:    1.362  MIN(Rcurr-R2,Rcurr-R3):    0.000
******
 C111(25739)-C110(25737)-C19 (25735)-C18 (25732)    NSTEP1=     0 NSTEP2=     0
R1 = -10.000 R2 =   0.000 R3 =   0.000 R4 =  10.000 RK2 = 100.000 RK3 =  100.000
 Rcurr:    2.316  Rcurr-(R2+R3)/2:    2.316  MIN(Rcurr-R2,Rcurr-R3):    2.316
******
 C1  (25813)-C3  (25818)-C2  (25816)-O21 (25845)    NSTEP1=     0 NSTEP2=     0
R1 = 107.500 R2 = 117.500 R3 = 122.500 R4 = 132.500 RK2 = 100.000 RK3 =  100.000
 Rcurr:  120.921  Rcurr-(R2+R3)/2:    0.921  MIN(Rcurr-R2,Rcurr-R3):    0.000
******
 C111(25873)-C110(25871)-C19 (25869)-C18 (25866)    NSTEP1=     0 NSTEP2=     0
R1 = -10.000 R2 =   0.000 R3 =   0.000 R4 =  10.000 RK2 = 100.000 RK3 =  100.000
 Rcurr:   -0.144  Rcurr-(R2+R3)/2:    0.144  MIN(Rcurr-R2,Rcurr-R3):    0.144
******
 C1  (25947)-C3  (25952)-C2  (25950)-O21 (25979)    NSTEP1=     0 NSTEP2=     0
R1 = 107.500 R2 = 117.500 R3 = 122.500 R4 = 132.500 RK2 = 100.000 RK3 =  100.000
 Rcurr:  122.310  Rcurr-(R2+R3)/2:    2.310  MIN(Rcurr-R2,Rcurr-R3):    0.000
******
 C111(26007)-C110(26005)-C19 (26003)-C18 (26000)    NSTEP1=     0 NSTEP2=     0
R1 = -10.000 R2 =   0.000 R3 =   0.000 R4 =  10.000 RK2 = 100.000 RK3 =  100.000
 Rcurr:    0.058  Rcurr-(R2+R3)/2:    0.058  MIN(Rcurr-R2,Rcurr-R3):    0.058
******
 C1  (26081)-C3  (26086)-C2  (26084)-O21 (26113)    NSTEP1=     0 NSTEP2=     0
R1 = 107.500 R2 = 117.500 R3 = 122.500 R4 = 132.500 RK2 = 100.000 RK3 =  100.000
 Rcurr:  117.961  Rcurr-(R2+R3)/2:    2.039  MIN(Rcurr-R2,Rcurr-R3):    0.000
******
 C111(26141)-C110(26139)-C19 (26137)-C18 (26134)    NSTEP1=     0 NSTEP2=     0
R1 = -10.000 R2 =   0.000 R3 =   0.000 R4 =  10.000 RK2 = 100.000 RK3 =  100.000
 Rcurr:   -2.723  Rcurr-(R2+R3)/2:    2.723  MIN(Rcurr-R2,Rcurr-R3):    2.723
******
 C1  (26215)-C3  (26220)-C2  (26218)-O21 (26247)    NSTEP1=     0 NSTEP2=     0
R1 = 107.500 R2 = 117.500 R3 = 122.500 R4 = 132.500 RK2 = 100.000 RK3 =  100.000
 Rcurr:  120.796  Rcurr-(R2+R3)/2:    0.796  MIN(Rcurr-R2,Rcurr-R3):    0.000
******
 C111(26275)-C110(26273)-C19 (26271)-C18 (26268)    NSTEP1=     0 NSTEP2=     0
R1 = -10.000 R2 =   0.000 R3 =   0.000 R4 =  10.000 RK2 = 100.000 RK3 =  100.000
 Rcurr:   -1.417  Rcurr-(R2+R3)/2:    1.417  MIN(Rcurr-R2,Rcurr-R3):    1.417
******
 C1  (26349)-C3  (26354)-C2  (26352)-O21 (26381)    NSTEP1=     0 NSTEP2=     0
R1 = 107.500 R2 = 117.500 R3 = 122.500 R4 = 132.500 RK2 = 100.000 RK3 =  100.000
 Rcurr:  120.997  Rcurr-(R2+R3)/2:    0.997  MIN(Rcurr-R2,Rcurr-R3):    0.000
******
 C111(26409)-C110(26407)-C19 (26405)-C18 (26402)    NSTEP1=     0 NSTEP2=     0
R1 = -10.000 R2 =   0.000 R3 =   0.000 R4 =  10.000 RK2 = 100.000 RK3 =  100.000
 Rcurr:    2.161  Rcurr-(R2+R3)/2:    2.161  MIN(Rcurr-R2,Rcurr-R3):    2.161
******
 C1  (26483)-C3  (26488)-C2  (26486)-O21 (26515)    NSTEP1=     0 NSTEP2=     0
R1 = 107.500 R2 = 117.500 R3 = 122.500 R4 = 132.500 RK2 = 100.000 RK3 =  100.000
 Rcurr:  121.563  Rcurr-(R2+R3)/2:    1.563  MIN(Rcurr-R2,Rcurr-R3):    0.000
******
 C111(26543)-C110(26541)-C19 (26539)-C18 (26536)    NSTEP1=     0 NSTEP2=     0
R1 = -10.000 R2 =   0.000 R3 =   0.000 R4 =  10.000 RK2 = 100.000 RK3 =  100.000
 Rcurr:    1.262  Rcurr-(R2+R3)/2:    1.262  MIN(Rcurr-R2,Rcurr-R3):    1.262
******
 C1  (26617)-C3  (26622)-C2  (26620)-O21 (26649)    NSTEP1=     0 NSTEP2=     0
R1 = 107.500 R2 = 117.500 R3 = 122.500 R4 = 132.500 RK2 = 100.000 RK3 =  100.000
 Rcurr:  122.085  Rcurr-(R2+R3)/2:    2.085  MIN(Rcurr-R2,Rcurr-R3):    0.000
******
 C111(26677)-C110(26675)-C19 (26673)-C18 (26670)    NSTEP1=     0 NSTEP2=     0
R1 = -10.000 R2 =   0.000 R3 =   0.000 R4 =  10.000 RK2 = 100.000 RK3 =  100.000
 Rcurr:    1.426  Rcurr-(R2+R3)/2:    1.426  MIN(Rcurr-R2,Rcurr-R3):    1.426
******
 C1  (26751)-C3  (26756)-C2  (26754)-O21 (26783)    NSTEP1=     0 NSTEP2=     0
R1 = 107.500 R2 = 117.500 R3 = 122.500 R4 = 132.500 RK2 = 100.000 RK3 =  100.000
 Rcurr:  120.102  Rcurr-(R2+R3)/2:    0.102  MIN(Rcurr-R2,Rcurr-R3):    0.000
******
 C111(26811)-C110(26809)-C19 (26807)-C18 (26804)    NSTEP1=     0 NSTEP2=     0
R1 = -10.000 R2 =   0.000 R3 =   0.000 R4 =  10.000 RK2 = 100.000 RK3 =  100.000
 Rcurr:   -2.232  Rcurr-(R2+R3)/2:    2.232  MIN(Rcurr-R2,Rcurr-R3):    2.232
******
 C1  (26885)-C3  (26890)-C2  (26888)-O21 (26917)    NSTEP1=     0 NSTEP2=     0
R1 = 107.500 R2 = 117.500 R3 = 122.500 R4 = 132.500 RK2 = 100.000 RK3 =  100.000
 Rcurr:  116.573  Rcurr-(R2+R3)/2:    3.427  MIN(Rcurr-R2,Rcurr-R3):    0.927
******
 C111(26945)-C110(26943)-C19 (26941)-C18 (26938)    NSTEP1=     0 NSTEP2=     0
R1 = -10.000 R2 =   0.000 R3 =   0.000 R4 =  10.000 RK2 = 100.000 RK3 =  100.000
 Rcurr:   -2.706  Rcurr-(R2+R3)/2:    2.706  MIN(Rcurr-R2,Rcurr-R3):    2.706
******
 C1  (27019)-C3  (27024)-C2  (27022)-O21 (27051)    NSTEP1=     0 NSTEP2=     0
R1 = 107.500 R2 = 117.500 R3 = 122.500 R4 = 132.500 RK2 = 100.000 RK3 =  100.000
 Rcurr:  123.463  Rcurr-(R2+R3)/2:    3.463  MIN(Rcurr-R2,Rcurr-R3):    0.963
******
 C111(27079)-C110(27077)-C19 (27075)-C18 (27072)    NSTEP1=     0 NSTEP2=     0
R1 = -10.000 R2 =   0.000 R3 =   0.000 R4 =  10.000 RK2 = 100.000 RK3 =  100.000
 Rcurr:   -0.969  Rcurr-(R2+R3)/2:    0.969  MIN(Rcurr-R2,Rcurr-R3):    0.969
******
 C1  (27153)-C3  (27158)-C2  (27156)-O21 (27185)    NSTEP1=     0 NSTEP2=     0
R1 = 107.500 R2 = 117.500 R3 = 122.500 R4 = 132.500 RK2 = 100.000 RK3 =  100.000
 Rcurr:  121.444  Rcurr-(R2+R3)/2:    1.444  MIN(Rcurr-R2,Rcurr-R3):    0.000
******
 C111(27213)-C110(27211)-C19 (27209)-C18 (27206)    NSTEP1=     0 NSTEP2=     0
R1 = -10.000 R2 =   0.000 R3 =   0.000 R4 =  10.000 RK2 = 100.000 RK3 =  100.000
 Rcurr:    2.610  Rcurr-(R2+R3)/2:    2.610  MIN(Rcurr-R2,Rcurr-R3):    2.610
******
 C1  (27287)-C3  (27292)-C2  (27290)-O21 (27319)    NSTEP1=     0 NSTEP2=     0
R1 = 107.500 R2 = 117.500 R3 = 122.500 R4 = 132.500 RK2 = 100.000 RK3 =  100.000
 Rcurr:  125.172  Rcurr-(R2+R3)/2:    5.172  MIN(Rcurr-R2,Rcurr-R3):    2.672
******
 C111(27347)-C110(27345)-C19 (27343)-C18 (27340)    NSTEP1=     0 NSTEP2=     0
R1 = -10.000 R2 =   0.000 R3 =   0.000 R4 =  10.000 RK2 = 100.000 RK3 =  100.000
 Rcurr:    1.228  Rcurr-(R2+R3)/2:    1.228  MIN(Rcurr-R2,Rcurr-R3):    1.228
******
 C1  (27421)-C3  (27426)-C2  (27424)-O21 (27453)    NSTEP1=     0 NSTEP2=     0
R1 = 107.500 R2 = 117.500 R3 = 122.500 R4 = 132.500 RK2 = 100.000 RK3 =  100.000
 Rcurr:  119.125  Rcurr-(R2+R3)/2:    0.875  MIN(Rcurr-R2,Rcurr-R3):    0.000
******
 C111(27481)-C110(27479)-C19 (27477)-C18 (27474)    NSTEP1=     0 NSTEP2=     0
R1 = -10.000 R2 =   0.000 R3 =   0.000 R4 =  10.000 RK2 = 100.000 RK3 =  100.000
 Rcurr:    0.199  Rcurr-(R2+R3)/2:    0.199  MIN(Rcurr-R2,Rcurr-R3):    0.199
******
 C1  (27555)-C3  (27560)-C2  (27558)-O21 (27587)    NSTEP1=     0 NSTEP2=     0
R1 = 107.500 R2 = 117.500 R3 = 122.500 R4 = 132.500 RK2 = 100.000 RK3 =  100.000
 Rcurr:  123.320  Rcurr-(R2+R3)/2:    3.320  MIN(Rcurr-R2,Rcurr-R3):    0.820
******
 C111(27615)-C110(27613)-C19 (27611)-C18 (27608)    NSTEP1=     0 NSTEP2=     0
R1 = -10.000 R2 =   0.000 R3 =   0.000 R4 =  10.000 RK2 = 100.000 RK3 =  100.000
 Rcurr:   -3.751  Rcurr-(R2+R3)/2:    3.751  MIN(Rcurr-R2,Rcurr-R3):    3.751
******
 C1  (27689)-C3  (27694)-C2  (27692)-O21 (27721)    NSTEP1=     0 NSTEP2=     0
R1 = 107.500 R2 = 117.500 R3 = 122.500 R4 = 132.500 RK2 = 100.000 RK3 =  100.000
 Rcurr:  121.532  Rcurr-(R2+R3)/2:    1.532  MIN(Rcurr-R2,Rcurr-R3):    0.000
******
 C111(27749)-C110(27747)-C19 (27745)-C18 (27742)    NSTEP1=     0 NSTEP2=     0
R1 = -10.000 R2 =   0.000 R3 =   0.000 R4 =  10.000 RK2 = 100.000 RK3 =  100.000
 Rcurr:   -2.742  Rcurr-(R2+R3)/2:    2.742  MIN(Rcurr-R2,Rcurr-R3):    2.742
******
 C1  (27823)-C3  (27828)-C2  (27826)-O21 (27855)    NSTEP1=     0 NSTEP2=     0
R1 = 107.500 R2 = 117.500 R3 = 122.500 R4 = 132.500 RK2 = 100.000 RK3 =  100.000
 Rcurr:  120.973  Rcurr-(R2+R3)/2:    0.973  MIN(Rcurr-R2,Rcurr-R3):    0.000
******
 C111(27883)-C110(27881)-C19 (27879)-C18 (27876)    NSTEP1=     0 NSTEP2=     0
R1 = -10.000 R2 =   0.000 R3 =   0.000 R4 =  10.000 RK2 = 100.000 RK3 =  100.000
 Rcurr:   -0.244  Rcurr-(R2+R3)/2:    0.244  MIN(Rcurr-R2,Rcurr-R3):    0.244
******
 C1  (27957)-C3  (27962)-C2  (27960)-O21 (27989)    NSTEP1=     0 NSTEP2=     0
R1 = 107.500 R2 = 117.500 R3 = 122.500 R4 = 132.500 RK2 = 100.000 RK3 =  100.000
 Rcurr:  121.496  Rcurr-(R2+R3)/2:    1.496  MIN(Rcurr-R2,Rcurr-R3):    0.000
******
 C111(28017)-C110(28015)-C19 (28013)-C18 (28010)    NSTEP1=     0 NSTEP2=     0
R1 = -10.000 R2 =   0.000 R3 =   0.000 R4 =  10.000 RK2 = 100.000 RK3 =  100.000
 Rcurr:    0.088  Rcurr-(R2+R3)/2:    0.088  MIN(Rcurr-R2,Rcurr-R3):    0.088
******
 C1  (28091)-C3  (28096)-C2  (28094)-O21 (28123)    NSTEP1=     0 NSTEP2=     0
R1 = 107.500 R2 = 117.500 R3 = 122.500 R4 = 132.500 RK2 = 100.000 RK3 =  100.000
 Rcurr:  118.838  Rcurr-(R2+R3)/2:    1.162  MIN(Rcurr-R2,Rcurr-R3):    0.000
******
 C111(28151)-C110(28149)-C19 (28147)-C18 (28144)    NSTEP1=     0 NSTEP2=     0
R1 = -10.000 R2 =   0.000 R3 =   0.000 R4 =  10.000 RK2 = 100.000 RK3 =  100.000
 Rcurr:    0.447  Rcurr-(R2+R3)/2:    0.447  MIN(Rcurr-R2,Rcurr-R3):    0.447
******
 C1  (28225)-C3  (28230)-C2  (28228)-O21 (28257)    NSTEP1=     0 NSTEP2=     0
R1 = 107.500 R2 = 117.500 R3 = 122.500 R4 = 132.500 RK2 = 100.000 RK3 =  100.000
 Rcurr:  121.571  Rcurr-(R2+R3)/2:    1.571  MIN(Rcurr-R2,Rcurr-R3):    0.000
******
 C111(28285)-C110(28283)-C19 (28281)-C18 (28278)    NSTEP1=     0 NSTEP2=     0
R1 = -10.000 R2 =   0.000 R3 =   0.000 R4 =  10.000 RK2 = 100.000 RK3 =  100.000
 Rcurr:   -0.473  Rcurr-(R2+R3)/2:    0.473  MIN(Rcurr-R2,Rcurr-R3):    0.473
******
 C1  (28359)-C3  (28364)-C2  (28362)-O21 (28391)    NSTEP1=     0 NSTEP2=     0
R1 = 107.500 R2 = 117.500 R3 = 122.500 R4 = 132.500 RK2 = 100.000 RK3 =  100.000
 Rcurr:  118.533  Rcurr-(R2+R3)/2:    1.467  MIN(Rcurr-R2,Rcurr-R3):    0.000
******
 C111(28419)-C110(28417)-C19 (28415)-C18 (28412)    NSTEP1=     0 NSTEP2=     0
R1 = -10.000 R2 =   0.000 R3 =   0.000 R4 =  10.000 RK2 = 100.000 RK3 =  100.000
 Rcurr:   -0.872  Rcurr-(R2+R3)/2:    0.872  MIN(Rcurr-R2,Rcurr-R3):    0.872
******
 C1  (28493)-C3  (28498)-C2  (28496)-O21 (28525)    NSTEP1=     0 NSTEP2=     0
R1 = 107.500 R2 = 117.500 R3 = 122.500 R4 = 132.500 RK2 = 100.000 RK3 =  100.000
 Rcurr:  117.394  Rcurr-(R2+R3)/2:    2.606  MIN(Rcurr-R2,Rcurr-R3):    0.106
******
 C111(28553)-C110(28551)-C19 (28549)-C18 (28546)    NSTEP1=     0 NSTEP2=     0
R1 = -10.000 R2 =   0.000 R3 =   0.000 R4 =  10.000 RK2 = 100.000 RK3 =  100.000
 Rcurr:    0.313  Rcurr-(R2+R3)/2:    0.313  MIN(Rcurr-R2,Rcurr-R3):    0.313
******
 C1  (28627)-C3  (28632)-C2  (28630)-O21 (28659)    NSTEP1=     0 NSTEP2=     0
R1 = 107.500 R2 = 117.500 R3 = 122.500 R4 = 132.500 RK2 = 100.000 RK3 =  100.000
 Rcurr:  117.204  Rcurr-(R2+R3)/2:    2.796  MIN(Rcurr-R2,Rcurr-R3):    0.296
******
 C111(28687)-C110(28685)-C19 (28683)-C18 (28680)    NSTEP1=     0 NSTEP2=     0
R1 = -10.000 R2 =   0.000 R3 =   0.000 R4 =  10.000 RK2 = 100.000 RK3 =  100.000
 Rcurr:   -1.714  Rcurr-(R2+R3)/2:    1.714  MIN(Rcurr-R2,Rcurr-R3):    1.714
******
 C1  (28761)-C3  (28766)-C2  (28764)-O21 (28793)    NSTEP1=     0 NSTEP2=     0
R1 = 107.500 R2 = 117.500 R3 = 122.500 R4 = 132.500 RK2 = 100.000 RK3 =  100.000
 Rcurr:  120.271  Rcurr-(R2+R3)/2:    0.271  MIN(Rcurr-R2,Rcurr-R3):    0.000
******
 C111(28821)-C110(28819)-C19 (28817)-C18 (28814)    NSTEP1=     0 NSTEP2=     0
R1 = -10.000 R2 =   0.000 R3 =   0.000 R4 =  10.000 RK2 = 100.000 RK3 =  100.000
 Rcurr:    0.443  Rcurr-(R2+R3)/2:    0.443  MIN(Rcurr-R2,Rcurr-R3):    0.443
******
 C1  (28895)-C3  (28900)-C2  (28898)-O21 (28927)    NSTEP1=     0 NSTEP2=     0
R1 = 107.500 R2 = 117.500 R3 = 122.500 R4 = 132.500 RK2 = 100.000 RK3 =  100.000
 Rcurr:  121.306  Rcurr-(R2+R3)/2:    1.306  MIN(Rcurr-R2,Rcurr-R3):    0.000
******
 C111(28955)-C110(28953)-C19 (28951)-C18 (28948)    NSTEP1=     0 NSTEP2=     0
R1 = -10.000 R2 =   0.000 R3 =   0.000 R4 =  10.000 RK2 = 100.000 RK3 =  100.000
 Rcurr:    1.868  Rcurr-(R2+R3)/2:    1.868  MIN(Rcurr-R2,Rcurr-R3):    1.868
******
 C1  (29029)-C3  (29034)-C2  (29032)-O21 (29061)    NSTEP1=     0 NSTEP2=     0
R1 = 107.500 R2 = 117.500 R3 = 122.500 R4 = 132.500 RK2 = 100.000 RK3 =  100.000
 Rcurr:  123.229  Rcurr-(R2+R3)/2:    3.229  MIN(Rcurr-R2,Rcurr-R3):    0.729
******
 C111(29089)-C110(29087)-C19 (29085)-C18 (29082)    NSTEP1=     0 NSTEP2=     0
R1 = -10.000 R2 =   0.000 R3 =   0.000 R4 =  10.000 RK2 = 100.000 RK3 =  100.000
 Rcurr:    0.268  Rcurr-(R2+R3)/2:    0.268  MIN(Rcurr-R2,Rcurr-R3):    0.268
******
 C1  (29163)-C3  (29168)-C2  (29166)-O21 (29195)    NSTEP1=     0 NSTEP2=     0
R1 = 107.500 R2 = 117.500 R3 = 122.500 R4 = 132.500 RK2 = 100.000 RK3 =  100.000
 Rcurr:  119.629  Rcurr-(R2+R3)/2:    0.371  MIN(Rcurr-R2,Rcurr-R3):    0.000
******
 C111(29223)-C110(29221)-C19 (29219)-C18 (29216)    NSTEP1=     0 NSTEP2=     0
R1 = -10.000 R2 =   0.000 R3 =   0.000 R4 =  10.000 RK2 = 100.000 RK3 =  100.000
 Rcurr:   -0.256  Rcurr-(R2+R3)/2:    0.256  MIN(Rcurr-R2,Rcurr-R3):    0.256
******
 C1  (29297)-C3  (29302)-C2  (29300)-O21 (29329)    NSTEP1=     0 NSTEP2=     0
R1 = 107.500 R2 = 117.500 R3 = 122.500 R4 = 132.500 RK2 = 100.000 RK3 =  100.000
 Rcurr:  119.897  Rcurr-(R2+R3)/2:    0.103  MIN(Rcurr-R2,Rcurr-R3):    0.000
******
 C111(29357)-C110(29355)-C19 (29353)-C18 (29350)    NSTEP1=     0 NSTEP2=     0
R1 = -10.000 R2 =   0.000 R3 =   0.000 R4 =  10.000 RK2 = 100.000 RK3 =  100.000
 Rcurr:   -1.565  Rcurr-(R2+R3)/2:    1.565  MIN(Rcurr-R2,Rcurr-R3):    1.565
******
 C1  (29431)-C3  (29436)-C2  (29434)-O21 (29463)    NSTEP1=     0 NSTEP2=     0
R1 = 107.500 R2 = 117.500 R3 = 122.500 R4 = 132.500 RK2 = 100.000 RK3 =  100.000
 Rcurr:  123.085  Rcurr-(R2+R3)/2:    3.085  MIN(Rcurr-R2,Rcurr-R3):    0.585
******
 C111(29491)-C110(29489)-C19 (29487)-C18 (29484)    NSTEP1=     0 NSTEP2=     0
R1 = -10.000 R2 =   0.000 R3 =   0.000 R4 =  10.000 RK2 = 100.000 RK3 =  100.000
 Rcurr:   -0.332  Rcurr-(R2+R3)/2:    0.332  MIN(Rcurr-R2,Rcurr-R3):    0.332
******
 C1  (29565)-C3  (29570)-C2  (29568)-O21 (29597)    NSTEP1=     0 NSTEP2=     0
R1 = 107.500 R2 = 117.500 R3 = 122.500 R4 = 132.500 RK2 = 100.000 RK3 =  100.000
 Rcurr:  128.652  Rcurr-(R2+R3)/2:    8.652  MIN(Rcurr-R2,Rcurr-R3):    6.152
******
 C111(29625)-C110(29623)-C19 (29621)-C18 (29618)    NSTEP1=     0 NSTEP2=     0
R1 = -10.000 R2 =   0.000 R3 =   0.000 R4 =  10.000 RK2 = 100.000 RK3 =  100.000
 Rcurr:    1.161  Rcurr-(R2+R3)/2:    1.161  MIN(Rcurr-R2,Rcurr-R3):    1.161
******
 C1  (29699)-C3  (29704)-C2  (29702)-O21 (29731)    NSTEP1=     0 NSTEP2=     0
R1 = 107.500 R2 = 117.500 R3 = 122.500 R4 = 132.500 RK2 = 100.000 RK3 =  100.000
 Rcurr:  117.483  Rcurr-(R2+R3)/2:    2.517  MIN(Rcurr-R2,Rcurr-R3):    0.017
******
 C111(29759)-C110(29757)-C19 (29755)-C18 (29752)    NSTEP1=     0 NSTEP2=     0
R1 = -10.000 R2 =   0.000 R3 =   0.000 R4 =  10.000 RK2 = 100.000 RK3 =  100.000
 Rcurr:    0.232  Rcurr-(R2+R3)/2:    0.232  MIN(Rcurr-R2,Rcurr-R3):    0.232
******
 C1  (29833)-C3  (29838)-C2  (29836)-O21 (29865)    NSTEP1=     0 NSTEP2=     0
R1 = 107.500 R2 = 117.500 R3 = 122.500 R4 = 132.500 RK2 = 100.000 RK3 =  100.000
 Rcurr:  114.585  Rcurr-(R2+R3)/2:    5.415  MIN(Rcurr-R2,Rcurr-R3):    2.915
******
 C111(29893)-C110(29891)-C19 (29889)-C18 (29886)    NSTEP1=     0 NSTEP2=     0
R1 = -10.000 R2 =   0.000 R3 =   0.000 R4 =  10.000 RK2 = 100.000 RK3 =  100.000
 Rcurr:   -2.362  Rcurr-(R2+R3)/2:    2.362  MIN(Rcurr-R2,Rcurr-R3):    2.362
******
 C1  (29967)-C3  (29972)-C2  (29970)-O21 (29999)    NSTEP1=     0 NSTEP2=     0
R1 = 107.500 R2 = 117.500 R3 = 122.500 R4 = 132.500 RK2 = 100.000 RK3 =  100.000
 Rcurr:  116.705  Rcurr-(R2+R3)/2:    3.295  MIN(Rcurr-R2,Rcurr-R3):    0.795
******
 C111(30027)-C110(30025)-C19 (30023)-C18 (30020)    NSTEP1=     0 NSTEP2=     0
R1 = -10.000 R2 =   0.000 R3 =   0.000 R4 =  10.000 RK2 = 100.000 RK3 =  100.000
 Rcurr:    1.157  Rcurr-(R2+R3)/2:    1.157  MIN(Rcurr-R2,Rcurr-R3):    1.157
******
 C1  (30101)-C3  (30106)-C2  (30104)-O21 (30133)    NSTEP1=     0 NSTEP2=     0
R1 = 107.500 R2 = 117.500 R3 = 122.500 R4 = 132.500 RK2 = 100.000 RK3 =  100.000
 Rcurr:  121.947  Rcurr-(R2+R3)/2:    1.947  MIN(Rcurr-R2,Rcurr-R3):    0.000
******
 C111(30161)-C110(30159)-C19 (30157)-C18 (30154)    NSTEP1=     0 NSTEP2=     0
R1 = -10.000 R2 =   0.000 R3 =   0.000 R4 =  10.000 RK2 = 100.000 RK3 =  100.000
 Rcurr:    0.245  Rcurr-(R2+R3)/2:    0.245  MIN(Rcurr-R2,Rcurr-R3):    0.245
******
 C1  (30235)-C3  (30240)-C2  (30238)-O21 (30267)    NSTEP1=     0 NSTEP2=     0
R1 = 107.500 R2 = 117.500 R3 = 122.500 R4 = 132.500 RK2 = 100.000 RK3 =  100.000
 Rcurr:  121.335  Rcurr-(R2+R3)/2:    1.335  MIN(Rcurr-R2,Rcurr-R3):    0.000
******
 C111(30295)-C110(30293)-C19 (30291)-C18 (30288)    NSTEP1=     0 NSTEP2=     0
R1 = -10.000 R2 =   0.000 R3 =   0.000 R4 =  10.000 RK2 = 100.000 RK3 =  100.000
 Rcurr:    0.646  Rcurr-(R2+R3)/2:    0.646  MIN(Rcurr-R2,Rcurr-R3):    0.646
******
 C1  (30369)-C3  (30374)-C2  (30372)-O21 (30401)    NSTEP1=     0 NSTEP2=     0
R1 = 107.500 R2 = 117.500 R3 = 122.500 R4 = 132.500 RK2 = 100.000 RK3 =  100.000
 Rcurr:  121.020  Rcurr-(R2+R3)/2:    1.020  MIN(Rcurr-R2,Rcurr-R3):    0.000
******
 C111(30429)-C110(30427)-C19 (30425)-C18 (30422)    NSTEP1=     0 NSTEP2=     0
R1 = -10.000 R2 =   0.000 R3 =   0.000 R4 =  10.000 RK2 = 100.000 RK3 =  100.000
 Rcurr:    2.880  Rcurr-(R2+R3)/2:    2.880  MIN(Rcurr-R2,Rcurr-R3):    2.880
******
 C1  (30503)-C3  (30508)-C2  (30506)-O21 (30535)    NSTEP1=     0 NSTEP2=     0
R1 = 107.500 R2 = 117.500 R3 = 122.500 R4 = 132.500 RK2 = 100.000 RK3 =  100.000
 Rcurr:  112.772  Rcurr-(R2+R3)/2:    7.228  MIN(Rcurr-R2,Rcurr-R3):    4.728
******
 C111(30563)-C110(30561)-C19 (30559)-C18 (30556)    NSTEP1=     0 NSTEP2=     0
R1 = -10.000 R2 =   0.000 R3 =   0.000 R4 =  10.000 RK2 = 100.000 RK3 =  100.000
 Rcurr:    0.749  Rcurr-(R2+R3)/2:    0.749  MIN(Rcurr-R2,Rcurr-R3):    0.749
******
 C1  (30637)-C3  (30642)-C2  (30640)-O21 (30669)    NSTEP1=     0 NSTEP2=     0
R1 = 107.500 R2 = 117.500 R3 = 122.500 R4 = 132.500 RK2 = 100.000 RK3 =  100.000
 Rcurr:  125.268  Rcurr-(R2+R3)/2:    5.268  MIN(Rcurr-R2,Rcurr-R3):    2.768
******
 C111(30697)-C110(30695)-C19 (30693)-C18 (30690)    NSTEP1=     0 NSTEP2=     0
R1 = -10.000 R2 =   0.000 R3 =   0.000 R4 =  10.000 RK2 = 100.000 RK3 =  100.000
 Rcurr:   -1.862  Rcurr-(R2+R3)/2:    1.862  MIN(Rcurr-R2,Rcurr-R3):    1.862
******
 C1  (30771)-C3  (30776)-C2  (30774)-O21 (30803)    NSTEP1=     0 NSTEP2=     0
R1 = 107.500 R2 = 117.500 R3 = 122.500 R4 = 132.500 RK2 = 100.000 RK3 =  100.000
 Rcurr:  120.105  Rcurr-(R2+R3)/2:    0.105  MIN(Rcurr-R2,Rcurr-R3):    0.000
******
 C111(30831)-C110(30829)-C19 (30827)-C18 (30824)    NSTEP1=     0 NSTEP2=     0
R1 = -10.000 R2 =   0.000 R3 =   0.000 R4 =  10.000 RK2 = 100.000 RK3 =  100.000
 Rcurr:   -3.522  Rcurr-(R2+R3)/2:    3.522  MIN(Rcurr-R2,Rcurr-R3):    3.522
******
 C1  (30905)-C3  (30910)-C2  (30908)-O21 (30937)    NSTEP1=     0 NSTEP2=     0
R1 = 107.500 R2 = 117.500 R3 = 122.500 R4 = 132.500 RK2 = 100.000 RK3 =  100.000
 Rcurr:  123.369  Rcurr-(R2+R3)/2:    3.369  MIN(Rcurr-R2,Rcurr-R3):    0.869
******
 C111(30965)-C110(30963)-C19 (30961)-C18 (30958)    NSTEP1=     0 NSTEP2=     0
R1 = -10.000 R2 =   0.000 R3 =   0.000 R4 =  10.000 RK2 = 100.000 RK3 =  100.000
 Rcurr:    0.630  Rcurr-(R2+R3)/2:    0.630  MIN(Rcurr-R2,Rcurr-R3):    0.630
******
 C1  (31039)-C3  (31044)-C2  (31042)-O21 (31071)    NSTEP1=     0 NSTEP2=     0
R1 = 107.500 R2 = 117.500 R3 = 122.500 R4 = 132.500 RK2 = 100.000 RK3 =  100.000
 Rcurr:  114.369  Rcurr-(R2+R3)/2:    5.631  MIN(Rcurr-R2,Rcurr-R3):    3.131
******
 C111(31099)-C110(31097)-C19 (31095)-C18 (31092)    NSTEP1=     0 NSTEP2=     0
R1 = -10.000 R2 =   0.000 R3 =   0.000 R4 =  10.000 RK2 = 100.000 RK3 =  100.000
 Rcurr:    1.455  Rcurr-(R2+R3)/2:    1.455  MIN(Rcurr-R2,Rcurr-R3):    1.455
******
 C1  (31173)-C3  (31178)-C2  (31176)-O21 (31205)    NSTEP1=     0 NSTEP2=     0
R1 = 107.500 R2 = 117.500 R3 = 122.500 R4 = 132.500 RK2 = 100.000 RK3 =  100.000
 Rcurr:  120.444  Rcurr-(R2+R3)/2:    0.444  MIN(Rcurr-R2,Rcurr-R3):    0.000
******
 C111(31233)-C110(31231)-C19 (31229)-C18 (31226)    NSTEP1=     0 NSTEP2=     0
R1 = -10.000 R2 =   0.000 R3 =   0.000 R4 =  10.000 RK2 = 100.000 RK3 =  100.000
 Rcurr:    0.020  Rcurr-(R2+R3)/2:    0.020  MIN(Rcurr-R2,Rcurr-R3):    0.020
******
 C1  (31307)-C3  (31312)-C2  (31310)-O21 (31339)    NSTEP1=     0 NSTEP2=     0
R1 = 107.500 R2 = 117.500 R3 = 122.500 R4 = 132.500 RK2 = 100.000 RK3 =  100.000
 Rcurr:  122.104  Rcurr-(R2+R3)/2:    2.104  MIN(Rcurr-R2,Rcurr-R3):    0.000
******
 C111(31367)-C110(31365)-C19 (31363)-C18 (31360)    NSTEP1=     0 NSTEP2=     0
R1 = -10.000 R2 =   0.000 R3 =   0.000 R4 =  10.000 RK2 = 100.000 RK3 =  100.000
 Rcurr:    1.354  Rcurr-(R2+R3)/2:    1.354  MIN(Rcurr-R2,Rcurr-R3):    1.354
******
 C1  (31441)-C3  (31446)-C2  (31444)-O21 (31473)    NSTEP1=     0 NSTEP2=     0
R1 = 107.500 R2 = 117.500 R3 = 122.500 R4 = 132.500 RK2 = 100.000 RK3 =  100.000
 Rcurr:  122.956  Rcurr-(R2+R3)/2:    2.956  MIN(Rcurr-R2,Rcurr-R3):    0.456
******
 C111(31501)-C110(31499)-C19 (31497)-C18 (31494)    NSTEP1=     0 NSTEP2=     0
R1 = -10.000 R2 =   0.000 R3 =   0.000 R4 =  10.000 RK2 = 100.000 RK3 =  100.000
 Rcurr:    1.488  Rcurr-(R2+R3)/2:    1.488  MIN(Rcurr-R2,Rcurr-R3):    1.488
******
 C1  (31575)-C3  (31580)-C2  (31578)-O21 (31607)    NSTEP1=     0 NSTEP2=     0
R1 = 107.500 R2 = 117.500 R3 = 122.500 R4 = 132.500 RK2 = 100.000 RK3 =  100.000
 Rcurr:  119.936  Rcurr-(R2+R3)/2:    0.064  MIN(Rcurr-R2,Rcurr-R3):    0.000
******
 C111(31635)-C110(31633)-C19 (31631)-C18 (31628)    NSTEP1=     0 NSTEP2=     0
R1 = -10.000 R2 =   0.000 R3 =   0.000 R4 =  10.000 RK2 = 100.000 RK3 =  100.000
 Rcurr:   -2.387  Rcurr-(R2+R3)/2:    2.387  MIN(Rcurr-R2,Rcurr-R3):    2.387
******
 C1  (31709)-C3  (31714)-C2  (31712)-O21 (31741)    NSTEP1=     0 NSTEP2=     0
R1 = 107.500 R2 = 117.500 R3 = 122.500 R4 = 132.500 RK2 = 100.000 RK3 =  100.000
 Rcurr:  119.602  Rcurr-(R2+R3)/2:    0.398  MIN(Rcurr-R2,Rcurr-R3):    0.000
******
 C111(31769)-C110(31767)-C19 (31765)-C18 (31762)    NSTEP1=     0 NSTEP2=     0
R1 = -10.000 R2 =   0.000 R3 =   0.000 R4 =  10.000 RK2 = 100.000 RK3 =  100.000
 Rcurr:   -3.359  Rcurr-(R2+R3)/2:    3.359  MIN(Rcurr-R2,Rcurr-R3):    3.359
******
 C1  (31843)-C3  (31848)-C2  (31846)-O21 (31875)    NSTEP1=     0 NSTEP2=     0
R1 = 107.500 R2 = 117.500 R3 = 122.500 R4 = 132.500 RK2 = 100.000 RK3 =  100.000
 Rcurr:  119.098  Rcurr-(R2+R3)/2:    0.902  MIN(Rcurr-R2,Rcurr-R3):    0.000
******
 C111(31903)-C110(31901)-C19 (31899)-C18 (31896)    NSTEP1=     0 NSTEP2=     0
R1 = -10.000 R2 =   0.000 R3 =   0.000 R4 =  10.000 RK2 = 100.000 RK3 =  100.000
 Rcurr:    2.138  Rcurr-(R2+R3)/2:    2.138  MIN(Rcurr-R2,Rcurr-R3):    2.138
******
 C1  (31977)-C3  (31982)-C2  (31980)-O21 (32009)    NSTEP1=     0 NSTEP2=     0
R1 = 107.500 R2 = 117.500 R3 = 122.500 R4 = 132.500 RK2 = 100.000 RK3 =  100.000
 Rcurr:  120.829  Rcurr-(R2+R3)/2:    0.829  MIN(Rcurr-R2,Rcurr-R3):    0.000
******
 C111(32037)-C110(32035)-C19 (32033)-C18 (32030)    NSTEP1=     0 NSTEP2=     0
R1 = -10.000 R2 =   0.000 R3 =   0.000 R4 =  10.000 RK2 = 100.000 RK3 =  100.000
 Rcurr:    2.309  Rcurr-(R2+R3)/2:    2.309  MIN(Rcurr-R2,Rcurr-R3):    2.309
******
 C1  (32111)-C3  (32116)-C2  (32114)-O21 (32143)    NSTEP1=     0 NSTEP2=     0
R1 = 107.500 R2 = 117.500 R3 = 122.500 R4 = 132.500 RK2 = 100.000 RK3 =  100.000
 Rcurr:  122.313  Rcurr-(R2+R3)/2:    2.313  MIN(Rcurr-R2,Rcurr-R3):    0.000
******
 C111(32171)-C110(32169)-C19 (32167)-C18 (32164)    NSTEP1=     0 NSTEP2=     0
R1 = -10.000 R2 =   0.000 R3 =   0.000 R4 =  10.000 RK2 = 100.000 RK3 =  100.000
 Rcurr:    2.938  Rcurr-(R2+R3)/2:    2.938  MIN(Rcurr-R2,Rcurr-R3):    2.938
******
 C1  (32245)-C3  (32250)-C2  (32248)-O21 (32277)    NSTEP1=     0 NSTEP2=     0
R1 = 107.500 R2 = 117.500 R3 = 122.500 R4 = 132.500 RK2 = 100.000 RK3 =  100.000
 Rcurr:  119.005  Rcurr-(R2+R3)/2:    0.995  MIN(Rcurr-R2,Rcurr-R3):    0.000
******
 C111(32305)-C110(32303)-C19 (32301)-C18 (32298)    NSTEP1=     0 NSTEP2=     0
R1 = -10.000 R2 =   0.000 R3 =   0.000 R4 =  10.000 RK2 = 100.000 RK3 =  100.000
 Rcurr:   -0.518  Rcurr-(R2+R3)/2:    0.518  MIN(Rcurr-R2,Rcurr-R3):    0.518
******
 C1  (32379)-C3  (32384)-C2  (32382)-O21 (32411)    NSTEP1=     0 NSTEP2=     0
R1 = 107.500 R2 = 117.500 R3 = 122.500 R4 = 132.500 RK2 = 100.000 RK3 =  100.000
 Rcurr:  118.327  Rcurr-(R2+R3)/2:    1.673  MIN(Rcurr-R2,Rcurr-R3):    0.000
******
 C111(32439)-C110(32437)-C19 (32435)-C18 (32432)    NSTEP1=     0 NSTEP2=     0
R1 = -10.000 R2 =   0.000 R3 =   0.000 R4 =  10.000 RK2 = 100.000 RK3 =  100.000
 Rcurr:    1.366  Rcurr-(R2+R3)/2:    1.366  MIN(Rcurr-R2,Rcurr-R3):    1.366
******
 C1  (32513)-C3  (32518)-C2  (32516)-O21 (32545)    NSTEP1=     0 NSTEP2=     0
R1 = 107.500 R2 = 117.500 R3 = 122.500 R4 = 132.500 RK2 = 100.000 RK3 =  100.000
 Rcurr:  118.247  Rcurr-(R2+R3)/2:    1.753  MIN(Rcurr-R2,Rcurr-R3):    0.000
******
 C111(32573)-C110(32571)-C19 (32569)-C18 (32566)    NSTEP1=     0 NSTEP2=     0
R1 = -10.000 R2 =   0.000 R3 =   0.000 R4 =  10.000 RK2 = 100.000 RK3 =  100.000
 Rcurr:   -0.653  Rcurr-(R2+R3)/2:    0.653  MIN(Rcurr-R2,Rcurr-R3):    0.653
******
 C1  (32647)-C3  (32652)-C2  (32650)-O21 (32679)    NSTEP1=     0 NSTEP2=     0
R1 = 107.500 R2 = 117.500 R3 = 122.500 R4 = 132.500 RK2 = 100.000 RK3 =  100.000
 Rcurr:  116.960  Rcurr-(R2+R3)/2:    3.040  MIN(Rcurr-R2,Rcurr-R3):    0.540
******
 C111(32707)-C110(32705)-C19 (32703)-C18 (32700)    NSTEP1=     0 NSTEP2=     0
R1 = -10.000 R2 =   0.000 R3 =   0.000 R4 =  10.000 RK2 = 100.000 RK3 =  100.000
 Rcurr:   -0.154  Rcurr-(R2+R3)/2:    0.154  MIN(Rcurr-R2,Rcurr-R3):    0.154
******
 C1  (32781)-C3  (32786)-C2  (32784)-O21 (32813)    NSTEP1=     0 NSTEP2=     0
R1 = 107.500 R2 = 117.500 R3 = 122.500 R4 = 132.500 RK2 = 100.000 RK3 =  100.000
 Rcurr:  117.755  Rcurr-(R2+R3)/2:    2.245  MIN(Rcurr-R2,Rcurr-R3):    0.000
******
 C111(32841)-C110(32839)-C19 (32837)-C18 (32834)    NSTEP1=     0 NSTEP2=     0
R1 = -10.000 R2 =   0.000 R3 =   0.000 R4 =  10.000 RK2 = 100.000 RK3 =  100.000
 Rcurr:   -0.401  Rcurr-(R2+R3)/2:    0.401  MIN(Rcurr-R2,Rcurr-R3):    0.401
******
 C1  (32915)-C3  (32920)-C2  (32918)-O21 (32947)    NSTEP1=     0 NSTEP2=     0
R1 = 107.500 R2 = 117.500 R3 = 122.500 R4 = 132.500 RK2 = 100.000 RK3 =  100.000
 Rcurr:  119.754  Rcurr-(R2+R3)/2:    0.246  MIN(Rcurr-R2,Rcurr-R3):    0.000
******
 C111(32975)-C110(32973)-C19 (32971)-C18 (32968)    NSTEP1=     0 NSTEP2=     0
R1 = -10.000 R2 =   0.000 R3 =   0.000 R4 =  10.000 RK2 = 100.000 RK3 =  100.000
 Rcurr:   -2.980  Rcurr-(R2+R3)/2:    2.980  MIN(Rcurr-R2,Rcurr-R3):    2.980
******
 C1  (33049)-C3  (33054)-C2  (33052)-O21 (33081)    NSTEP1=     0 NSTEP2=     0
R1 = 107.500 R2 = 117.500 R3 = 122.500 R4 = 132.500 RK2 = 100.000 RK3 =  100.000
 Rcurr:  126.362  Rcurr-(R2+R3)/2:    6.362  MIN(Rcurr-R2,Rcurr-R3):    3.862
******
 C111(33109)-C110(33107)-C19 (33105)-C18 (33102)    NSTEP1=     0 NSTEP2=     0
R1 = -10.000 R2 =   0.000 R3 =   0.000 R4 =  10.000 RK2 = 100.000 RK3 =  100.000
 Rcurr:   -1.770  Rcurr-(R2+R3)/2:    1.770  MIN(Rcurr-R2,Rcurr-R3):    1.770
******
 C1  (33183)-C3  (33188)-C2  (33186)-O21 (33215)    NSTEP1=     0 NSTEP2=     0
R1 = 107.500 R2 = 117.500 R3 = 122.500 R4 = 132.500 RK2 = 100.000 RK3 =  100.000
 Rcurr:  124.656  Rcurr-(R2+R3)/2:    4.656  MIN(Rcurr-R2,Rcurr-R3):    2.156
******
 C111(33243)-C110(33241)-C19 (33239)-C18 (33236)    NSTEP1=     0 NSTEP2=     0
R1 = -10.000 R2 =   0.000 R3 =   0.000 R4 =  10.000 RK2 = 100.000 RK3 =  100.000
 Rcurr:    0.758  Rcurr-(R2+R3)/2:    0.758  MIN(Rcurr-R2,Rcurr-R3):    0.758
******
 C1  (33317)-C3  (33322)-C2  (33320)-O21 (33349)    NSTEP1=     0 NSTEP2=     0
R1 = 107.500 R2 = 117.500 R3 = 122.500 R4 = 132.500 RK2 = 100.000 RK3 =  100.000
 Rcurr:  117.686  Rcurr-(R2+R3)/2:    2.314  MIN(Rcurr-R2,Rcurr-R3):    0.000
******
 C111(33377)-C110(33375)-C19 (33373)-C18 (33370)    NSTEP1=     0 NSTEP2=     0
R1 = -10.000 R2 =   0.000 R3 =   0.000 R4 =  10.000 RK2 = 100.000 RK3 =  100.000
 Rcurr:   -1.236  Rcurr-(R2+R3)/2:    1.236  MIN(Rcurr-R2,Rcurr-R3):    1.236
******
 C1  (33451)-C3  (33456)-C2  (33454)-O21 (33483)    NSTEP1=     0 NSTEP2=     0
R1 = 107.500 R2 = 117.500 R3 = 122.500 R4 = 132.500 RK2 = 100.000 RK3 =  100.000
 Rcurr:  121.720  Rcurr-(R2+R3)/2:    1.720  MIN(Rcurr-R2,Rcurr-R3):    0.000
******
 C111(33511)-C110(33509)-C19 (33507)-C18 (33504)    NSTEP1=     0 NSTEP2=     0
R1 = -10.000 R2 =   0.000 R3 =   0.000 R4 =  10.000 RK2 = 100.000 RK3 =  100.000
 Rcurr:   -1.208  Rcurr-(R2+R3)/2:    1.208  MIN(Rcurr-R2,Rcurr-R3):    1.208
******
 C1  (33585)-C3  (33590)-C2  (33588)-O21 (33617)    NSTEP1=     0 NSTEP2=     0
R1 = 107.500 R2 = 117.500 R3 = 122.500 R4 = 132.500 RK2 = 100.000 RK3 =  100.000
 Rcurr:  123.873  Rcurr-(R2+R3)/2:    3.873  MIN(Rcurr-R2,Rcurr-R3):    1.373
******
 C111(33645)-C110(33643)-C19 (33641)-C18 (33638)    NSTEP1=     0 NSTEP2=     0
R1 = -10.000 R2 =   0.000 R3 =   0.000 R4 =  10.000 RK2 = 100.000 RK3 =  100.000
 Rcurr:    2.769  Rcurr-(R2+R3)/2:    2.769  MIN(Rcurr-R2,Rcurr-R3):    2.769
******
 C1  (33719)-C3  (33724)-C2  (33722)-O21 (33751)    NSTEP1=     0 NSTEP2=     0
R1 = 107.500 R2 = 117.500 R3 = 122.500 R4 = 132.500 RK2 = 100.000 RK3 =  100.000
 Rcurr:  122.994  Rcurr-(R2+R3)/2:    2.994  MIN(Rcurr-R2,Rcurr-R3):    0.494
******
 C111(33779)-C110(33777)-C19 (33775)-C18 (33772)    NSTEP1=     0 NSTEP2=     0
R1 = -10.000 R2 =   0.000 R3 =   0.000 R4 =  10.000 RK2 = 100.000 RK3 =  100.000
 Rcurr:   -3.812  Rcurr-(R2+R3)/2:    3.812  MIN(Rcurr-R2,Rcurr-R3):    3.812
******
 C1  (33853)-C3  (33858)-C2  (33856)-O21 (33885)    NSTEP1=     0 NSTEP2=     0
R1 = 107.500 R2 = 117.500 R3 = 122.500 R4 = 132.500 RK2 = 100.000 RK3 =  100.000
 Rcurr:  121.481  Rcurr-(R2+R3)/2:    1.481  MIN(Rcurr-R2,Rcurr-R3):    0.000
******
 C111(33913)-C110(33911)-C19 (33909)-C18 (33906)    NSTEP1=     0 NSTEP2=     0
R1 = -10.000 R2 =   0.000 R3 =   0.000 R4 =  10.000 RK2 = 100.000 RK3 =  100.000
 Rcurr:   -0.120  Rcurr-(R2+R3)/2:    0.120  MIN(Rcurr-R2,Rcurr-R3):    0.120
******
 C1  (33987)-C3  (33992)-C2  (33990)-O21 (34019)    NSTEP1=     0 NSTEP2=     0
R1 = 107.500 R2 = 117.500 R3 = 122.500 R4 = 132.500 RK2 = 100.000 RK3 =  100.000
 Rcurr:  123.986  Rcurr-(R2+R3)/2:    3.986  MIN(Rcurr-R2,Rcurr-R3):    1.486
******
 C111(34047)-C110(34045)-C19 (34043)-C18 (34040)    NSTEP1=     0 NSTEP2=     0
R1 = -10.000 R2 =   0.000 R3 =   0.000 R4 =  10.000 RK2 = 100.000 RK3 =  100.000
 Rcurr:    2.773  Rcurr-(R2+R3)/2:    2.773  MIN(Rcurr-R2,Rcurr-R3):    2.773
******
 C1  (34121)-C3  (34126)-C2  (34124)-O21 (34153)    NSTEP1=     0 NSTEP2=     0
R1 = 107.500 R2 = 117.500 R3 = 122.500 R4 = 132.500 RK2 = 100.000 RK3 =  100.000
 Rcurr:  121.891  Rcurr-(R2+R3)/2:    1.891  MIN(Rcurr-R2,Rcurr-R3):    0.000
******
 C111(34181)-C110(34179)-C19 (34177)-C18 (34174)    NSTEP1=     0 NSTEP2=     0
R1 = -10.000 R2 =   0.000 R3 =   0.000 R4 =  10.000 RK2 = 100.000 RK3 =  100.000
 Rcurr:   -1.555  Rcurr-(R2+R3)/2:    1.555  MIN(Rcurr-R2,Rcurr-R3):    1.555
******
 C1  (34255)-C3  (34260)-C2  (34258)-O21 (34287)    NSTEP1=     0 NSTEP2=     0
R1 = 107.500 R2 = 117.500 R3 = 122.500 R4 = 132.500 RK2 = 100.000 RK3 =  100.000
 Rcurr:  123.101  Rcurr-(R2+R3)/2:    3.101  MIN(Rcurr-R2,Rcurr-R3):    0.601
******
 C111(34315)-C110(34313)-C19 (34311)-C18 (34308)    NSTEP1=     0 NSTEP2=     0
R1 = -10.000 R2 =   0.000 R3 =   0.000 R4 =  10.000 RK2 = 100.000 RK3 =  100.000
 Rcurr:    2.262  Rcurr-(R2+R3)/2:    2.262  MIN(Rcurr-R2,Rcurr-R3):    2.262
******
 C1  (34389)-C3  (34394)-C2  (34392)-O21 (34421)    NSTEP1=     0 NSTEP2=     0
R1 = 107.500 R2 = 117.500 R3 = 122.500 R4 = 132.500 RK2 = 100.000 RK3 =  100.000
 Rcurr:  120.005  Rcurr-(R2+R3)/2:    0.005  MIN(Rcurr-R2,Rcurr-R3):    0.000
******
 C111(34449)-C110(34447)-C19 (34445)-C18 (34442)    NSTEP1=     0 NSTEP2=     0
R1 = -10.000 R2 =   0.000 R3 =   0.000 R4 =  10.000 RK2 = 100.000 RK3 =  100.000
 Rcurr:   -2.747  Rcurr-(R2+R3)/2:    2.747  MIN(Rcurr-R2,Rcurr-R3):    2.747
******
 C1  (34523)-C3  (34528)-C2  (34526)-O21 (34555)    NSTEP1=     0 NSTEP2=     0
R1 = 107.500 R2 = 117.500 R3 = 122.500 R4 = 132.500 RK2 = 100.000 RK3 =  100.000
 Rcurr:  118.151  Rcurr-(R2+R3)/2:    1.849  MIN(Rcurr-R2,Rcurr-R3):    0.000
******
 C111(34583)-C110(34581)-C19 (34579)-C18 (34576)    NSTEP1=     0 NSTEP2=     0
R1 = -10.000 R2 =   0.000 R3 =   0.000 R4 =  10.000 RK2 = 100.000 RK3 =  100.000
 Rcurr:   -1.407  Rcurr-(R2+R3)/2:    1.407  MIN(Rcurr-R2,Rcurr-R3):    1.407
******
 C1  (34657)-C3  (34662)-C2  (34660)-O21 (34689)    NSTEP1=     0 NSTEP2=     0
R1 = 107.500 R2 = 117.500 R3 = 122.500 R4 = 132.500 RK2 = 100.000 RK3 =  100.000
 Rcurr:  124.082  Rcurr-(R2+R3)/2:    4.082  MIN(Rcurr-R2,Rcurr-R3):    1.582
******
 C111(34717)-C110(34715)-C19 (34713)-C18 (34710)    NSTEP1=     0 NSTEP2=     0
R1 = -10.000 R2 =   0.000 R3 =   0.000 R4 =  10.000 RK2 = 100.000 RK3 =  100.000
 Rcurr:    0.856  Rcurr-(R2+R3)/2:    0.856  MIN(Rcurr-R2,Rcurr-R3):    0.856
******
 C1  (34791)-C3  (34796)-C2  (34794)-O21 (34823)    NSTEP1=     0 NSTEP2=     0
R1 = 107.500 R2 = 117.500 R3 = 122.500 R4 = 132.500 RK2 = 100.000 RK3 =  100.000
 Rcurr:  121.113  Rcurr-(R2+R3)/2:    1.113  MIN(Rcurr-R2,Rcurr-R3):    0.000
******
 C111(34851)-C110(34849)-C19 (34847)-C18 (34844)    NSTEP1=     0 NSTEP2=     0
R1 = -10.000 R2 =   0.000 R3 =   0.000 R4 =  10.000 RK2 = 100.000 RK3 =  100.000
 Rcurr:   -0.575  Rcurr-(R2+R3)/2:    0.575  MIN(Rcurr-R2,Rcurr-R3):    0.575
******
 C1  (34925)-C3  (34930)-C2  (34928)-O21 (34957)    NSTEP1=     0 NSTEP2=     0
R1 = 107.500 R2 = 117.500 R3 = 122.500 R4 = 132.500 RK2 = 100.000 RK3 =  100.000
 Rcurr:  120.505  Rcurr-(R2+R3)/2:    0.505  MIN(Rcurr-R2,Rcurr-R3):    0.000
******
 C111(34985)-C110(34983)-C19 (34981)-C18 (34978)    NSTEP1=     0 NSTEP2=     0
R1 = -10.000 R2 =   0.000 R3 =   0.000 R4 =  10.000 RK2 = 100.000 RK3 =  100.000
 Rcurr:   -0.063  Rcurr-(R2+R3)/2:    0.063  MIN(Rcurr-R2,Rcurr-R3):    0.063
******
 C1  (35059)-C3  (35064)-C2  (35062)-O21 (35091)    NSTEP1=     0 NSTEP2=     0
R1 = 107.500 R2 = 117.500 R3 = 122.500 R4 = 132.500 RK2 = 100.000 RK3 =  100.000
 Rcurr:  122.608  Rcurr-(R2+R3)/2:    2.608  MIN(Rcurr-R2,Rcurr-R3):    0.108
******
 C111(35119)-C110(35117)-C19 (35115)-C18 (35112)    NSTEP1=     0 NSTEP2=     0
R1 = -10.000 R2 =   0.000 R3 =   0.000 R4 =  10.000 RK2 = 100.000 RK3 =  100.000
 Rcurr:   -3.535  Rcurr-(R2+R3)/2:    3.535  MIN(Rcurr-R2,Rcurr-R3):    3.535
******
 C1  (35193)-C3  (35198)-C2  (35196)-O21 (35225)    NSTEP1=     0 NSTEP2=     0
R1 = 107.500 R2 = 117.500 R3 = 122.500 R4 = 132.500 RK2 = 100.000 RK3 =  100.000
 Rcurr:  120.347  Rcurr-(R2+R3)/2:    0.347  MIN(Rcurr-R2,Rcurr-R3):    0.000
******
 C111(35253)-C110(35251)-C19 (35249)-C18 (35246)    NSTEP1=     0 NSTEP2=     0
R1 = -10.000 R2 =   0.000 R3 =   0.000 R4 =  10.000 RK2 = 100.000 RK3 =  100.000
 Rcurr:    0.331  Rcurr-(R2+R3)/2:    0.331  MIN(Rcurr-R2,Rcurr-R3):    0.331
******
 C1  (35327)-C3  (35332)-C2  (35330)-O21 (35359)    NSTEP1=     0 NSTEP2=     0
R1 = 107.500 R2 = 117.500 R3 = 122.500 R4 = 132.500 RK2 = 100.000 RK3 =  100.000
 Rcurr:  117.665  Rcurr-(R2+R3)/2:    2.335  MIN(Rcurr-R2,Rcurr-R3):    0.000
******
 C111(35387)-C110(35385)-C19 (35383)-C18 (35380)    NSTEP1=     0 NSTEP2=     0
R1 = -10.000 R2 =   0.000 R3 =   0.000 R4 =  10.000 RK2 = 100.000 RK3 =  100.000
 Rcurr:    2.617  Rcurr-(R2+R3)/2:    2.617  MIN(Rcurr-R2,Rcurr-R3):    2.617
******
 C1  (35461)-C3  (35466)-C2  (35464)-O21 (35493)    NSTEP1=     0 NSTEP2=     0
R1 = 107.500 R2 = 117.500 R3 = 122.500 R4 = 132.500 RK2 = 100.000 RK3 =  100.000
 Rcurr:  118.109  Rcurr-(R2+R3)/2:    1.891  MIN(Rcurr-R2,Rcurr-R3):    0.000
******
 C111(35521)-C110(35519)-C19 (35517)-C18 (35514)    NSTEP1=     0 NSTEP2=     0
R1 = -10.000 R2 =   0.000 R3 =   0.000 R4 =  10.000 RK2 = 100.000 RK3 =  100.000
 Rcurr:    1.586  Rcurr-(R2+R3)/2:    1.586  MIN(Rcurr-R2,Rcurr-R3):    1.586
******
 C1  (35595)-C3  (35600)-C2  (35598)-O21 (35627)    NSTEP1=     0 NSTEP2=     0
R1 = 107.500 R2 = 117.500 R3 = 122.500 R4 = 132.500 RK2 = 100.000 RK3 =  100.000
 Rcurr:  122.038  Rcurr-(R2+R3)/2:    2.038  MIN(Rcurr-R2,Rcurr-R3):    0.000
******
 C111(35655)-C110(35653)-C19 (35651)-C18 (35648)    NSTEP1=     0 NSTEP2=     0
R1 = -10.000 R2 =   0.000 R3 =   0.000 R4 =  10.000 RK2 = 100.000 RK3 =  100.000
 Rcurr:   -1.629  Rcurr-(R2+R3)/2:    1.629  MIN(Rcurr-R2,Rcurr-R3):    1.629
******
 C1  (35729)-C3  (35734)-C2  (35732)-O21 (35761)    NSTEP1=     0 NSTEP2=     0
R1 = 107.500 R2 = 117.500 R3 = 122.500 R4 = 132.500 RK2 = 100.000 RK3 =  100.000
 Rcurr:  122.453  Rcurr-(R2+R3)/2:    2.453  MIN(Rcurr-R2,Rcurr-R3):    0.000
******
 C111(35789)-C110(35787)-C19 (35785)-C18 (35782)    NSTEP1=     0 NSTEP2=     0
R1 = -10.000 R2 =   0.000 R3 =   0.000 R4 =  10.000 RK2 = 100.000 RK3 =  100.000
 Rcurr:    0.506  Rcurr-(R2+R3)/2:    0.506  MIN(Rcurr-R2,Rcurr-R3):    0.506
******
 C1  (35863)-C3  (35868)-C2  (35866)-O21 (35895)    NSTEP1=     0 NSTEP2=     0
R1 = 107.500 R2 = 117.500 R3 = 122.500 R4 = 132.500 RK2 = 100.000 RK3 =  100.000
 Rcurr:  123.448  Rcurr-(R2+R3)/2:    3.448  MIN(Rcurr-R2,Rcurr-R3):    0.948
******
 C111(35923)-C110(35921)-C19 (35919)-C18 (35916)    NSTEP1=     0 NSTEP2=     0
R1 = -10.000 R2 =   0.000 R3 =   0.000 R4 =  10.000 RK2 = 100.000 RK3 =  100.000
 Rcurr:    0.477  Rcurr-(R2+R3)/2:    0.477  MIN(Rcurr-R2,Rcurr-R3):    0.477
******
 C1  (35997)-C3  (36002)-C2  (36000)-O21 (36029)    NSTEP1=     0 NSTEP2=     0
R1 = 107.500 R2 = 117.500 R3 = 122.500 R4 = 132.500 RK2 = 100.000 RK3 =  100.000
 Rcurr:  116.423  Rcurr-(R2+R3)/2:    3.577  MIN(Rcurr-R2,Rcurr-R3):    1.077
******
 C111(36057)-C110(36055)-C19 (36053)-C18 (36050)    NSTEP1=     0 NSTEP2=     0
R1 = -10.000 R2 =   0.000 R3 =   0.000 R4 =  10.000 RK2 = 100.000 RK3 =  100.000
 Rcurr:   -1.448  Rcurr-(R2+R3)/2:    1.448  MIN(Rcurr-R2,Rcurr-R3):    1.448
******
 C1  (36131)-C3  (36136)-C2  (36134)-O21 (36163)    NSTEP1=     0 NSTEP2=     0
R1 = 107.500 R2 = 117.500 R3 = 122.500 R4 = 132.500 RK2 = 100.000 RK3 =  100.000
 Rcurr:  119.234  Rcurr-(R2+R3)/2:    0.766  MIN(Rcurr-R2,Rcurr-R3):    0.000
******
 C111(36191)-C110(36189)-C19 (36187)-C18 (36184)    NSTEP1=     0 NSTEP2=     0
R1 = -10.000 R2 =   0.000 R3 =   0.000 R4 =  10.000 RK2 = 100.000 RK3 =  100.000
 Rcurr:   -0.174  Rcurr-(R2+R3)/2:    0.174  MIN(Rcurr-R2,Rcurr-R3):    0.174
******
 C1  (36265)-C3  (36270)-C2  (36268)-O21 (36297)    NSTEP1=     0 NSTEP2=     0
R1 = 107.500 R2 = 117.500 R3 = 122.500 R4 = 132.500 RK2 = 100.000 RK3 =  100.000
 Rcurr:  121.875  Rcurr-(R2+R3)/2:    1.875  MIN(Rcurr-R2,Rcurr-R3):    0.000
******
 C111(36325)-C110(36323)-C19 (36321)-C18 (36318)    NSTEP1=     0 NSTEP2=     0
R1 = -10.000 R2 =   0.000 R3 =   0.000 R4 =  10.000 RK2 = 100.000 RK3 =  100.000
 Rcurr:   -1.817  Rcurr-(R2+R3)/2:    1.817  MIN(Rcurr-R2,Rcurr-R3):    1.817
******
 C1  (36399)-C3  (36404)-C2  (36402)-O21 (36431)    NSTEP1=     0 NSTEP2=     0
R1 = 107.500 R2 = 117.500 R3 = 122.500 R4 = 132.500 RK2 = 100.000 RK3 =  100.000
 Rcurr:  121.969  Rcurr-(R2+R3)/2:    1.969  MIN(Rcurr-R2,Rcurr-R3):    0.000
******
 C111(36459)-C110(36457)-C19 (36455)-C18 (36452)    NSTEP1=     0 NSTEP2=     0
R1 = -10.000 R2 =   0.000 R3 =   0.000 R4 =  10.000 RK2 = 100.000 RK3 =  100.000
 Rcurr:    1.519  Rcurr-(R2+R3)/2:    1.519  MIN(Rcurr-R2,Rcurr-R3):    1.519
******
 C1  (36533)-C3  (36538)-C2  (36536)-O21 (36565)    NSTEP1=     0 NSTEP2=     0
R1 = 107.500 R2 = 117.500 R3 = 122.500 R4 = 132.500 RK2 = 100.000 RK3 =  100.000
 Rcurr:  122.228  Rcurr-(R2+R3)/2:    2.228  MIN(Rcurr-R2,Rcurr-R3):    0.000
******
 C111(36593)-C110(36591)-C19 (36589)-C18 (36586)    NSTEP1=     0 NSTEP2=     0
R1 = -10.000 R2 =   0.000 R3 =   0.000 R4 =  10.000 RK2 = 100.000 RK3 =  100.000
 Rcurr:    1.203  Rcurr-(R2+R3)/2:    1.203  MIN(Rcurr-R2,Rcurr-R3):    1.203
******
 C1  (36667)-C3  (36672)-C2  (36670)-O21 (36699)    NSTEP1=     0 NSTEP2=     0
R1 = 107.500 R2 = 117.500 R3 = 122.500 R4 = 132.500 RK2 = 100.000 RK3 =  100.000
 Rcurr:  118.775  Rcurr-(R2+R3)/2:    1.225  MIN(Rcurr-R2,Rcurr-R3):    0.000
******
 C111(36727)-C110(36725)-C19 (36723)-C18 (36720)    NSTEP1=     0 NSTEP2=     0
R1 = -10.000 R2 =   0.000 R3 =   0.000 R4 =  10.000 RK2 = 100.000 RK3 =  100.000
 Rcurr:    0.744  Rcurr-(R2+R3)/2:    0.744  MIN(Rcurr-R2,Rcurr-R3):    0.744
******
 C1  (36801)-C3  (36806)-C2  (36804)-O21 (36833)    NSTEP1=     0 NSTEP2=     0
R1 = 107.500 R2 = 117.500 R3 = 122.500 R4 = 132.500 RK2 = 100.000 RK3 =  100.000
 Rcurr:  119.326  Rcurr-(R2+R3)/2:    0.674  MIN(Rcurr-R2,Rcurr-R3):    0.000
******
 C111(36861)-C110(36859)-C19 (36857)-C18 (36854)    NSTEP1=     0 NSTEP2=     0
R1 = -10.000 R2 =   0.000 R3 =   0.000 R4 =  10.000 RK2 = 100.000 RK3 =  100.000
 Rcurr:   -1.878  Rcurr-(R2+R3)/2:    1.878  MIN(Rcurr-R2,Rcurr-R3):    1.878
******
 C1  (36935)-C3  (36940)-C2  (36938)-O21 (36967)    NSTEP1=     0 NSTEP2=     0
R1 = 107.500 R2 = 117.500 R3 = 122.500 R4 = 132.500 RK2 = 100.000 RK3 =  100.000
 Rcurr:  119.734  Rcurr-(R2+R3)/2:    0.266  MIN(Rcurr-R2,Rcurr-R3):    0.000
******
 C111(36995)-C110(36993)-C19 (36991)-C18 (36988)    NSTEP1=     0 NSTEP2=     0
R1 = -10.000 R2 =   0.000 R3 =   0.000 R4 =  10.000 RK2 = 100.000 RK3 =  100.000
 Rcurr:    1.671  Rcurr-(R2+R3)/2:    1.671  MIN(Rcurr-R2,Rcurr-R3):    1.671
******
 C1  (37069)-C3  (37074)-C2  (37072)-O21 (37101)    NSTEP1=     0 NSTEP2=     0
R1 = 107.500 R2 = 117.500 R3 = 122.500 R4 = 132.500 RK2 = 100.000 RK3 =  100.000
 Rcurr:  121.177  Rcurr-(R2+R3)/2:    1.177  MIN(Rcurr-R2,Rcurr-R3):    0.000
******
 C111(37129)-C110(37127)-C19 (37125)-C18 (37122)    NSTEP1=     0 NSTEP2=     0
R1 = -10.000 R2 =   0.000 R3 =   0.000 R4 =  10.000 RK2 = 100.000 RK3 =  100.000
 Rcurr:    1.868  Rcurr-(R2+R3)/2:    1.868  MIN(Rcurr-R2,Rcurr-R3):    1.868
******
 C1  (37203)-C3  (37208)-C2  (37206)-O21 (37235)    NSTEP1=     0 NSTEP2=     0
R1 = 107.500 R2 = 117.500 R3 = 122.500 R4 = 132.500 RK2 = 100.000 RK3 =  100.000
 Rcurr:  118.071  Rcurr-(R2+R3)/2:    1.929  MIN(Rcurr-R2,Rcurr-R3):    0.000
******
 C111(37263)-C110(37261)-C19 (37259)-C18 (37256)    NSTEP1=     0 NSTEP2=     0
R1 = -10.000 R2 =   0.000 R3 =   0.000 R4 =  10.000 RK2 = 100.000 RK3 =  100.000
 Rcurr:   -1.618  Rcurr-(R2+R3)/2:    1.618  MIN(Rcurr-R2,Rcurr-R3):    1.618
******
 C1  (37337)-C3  (37342)-C2  (37340)-O21 (37369)    NSTEP1=     0 NSTEP2=     0
R1 = 107.500 R2 = 117.500 R3 = 122.500 R4 = 132.500 RK2 = 100.000 RK3 =  100.000
 Rcurr:  123.839  Rcurr-(R2+R3)/2:    3.839  MIN(Rcurr-R2,Rcurr-R3):    1.339
******
 C111(37397)-C110(37395)-C19 (37393)-C18 (37390)    NSTEP1=     0 NSTEP2=     0
R1 = -10.000 R2 =   0.000 R3 =   0.000 R4 =  10.000 RK2 = 100.000 RK3 =  100.000
 Rcurr:    1.068  Rcurr-(R2+R3)/2:    1.068  MIN(Rcurr-R2,Rcurr-R3):    1.068
******
 C1  (37471)-C3  (37476)-C2  (37474)-O21 (37503)    NSTEP1=     0 NSTEP2=     0
R1 = 107.500 R2 = 117.500 R3 = 122.500 R4 = 132.500 RK2 = 100.000 RK3 =  100.000
 Rcurr:  116.681  Rcurr-(R2+R3)/2:    3.319  MIN(Rcurr-R2,Rcurr-R3):    0.819
******
 C111(37531)-C110(37529)-C19 (37527)-C18 (37524)    NSTEP1=     0 NSTEP2=     0
R1 = -10.000 R2 =   0.000 R3 =   0.000 R4 =  10.000 RK2 = 100.000 RK3 =  100.000
 Rcurr:   -0.810  Rcurr-(R2+R3)/2:    0.810  MIN(Rcurr-R2,Rcurr-R3):    0.810
******
 C1  (37605)-C3  (37610)-C2  (37608)-O21 (37637)    NSTEP1=     0 NSTEP2=     0
R1 = 107.500 R2 = 117.500 R3 = 122.500 R4 = 132.500 RK2 = 100.000 RK3 =  100.000
 Rcurr:  118.721  Rcurr-(R2+R3)/2:    1.279  MIN(Rcurr-R2,Rcurr-R3):    0.000
******
 C111(37665)-C110(37663)-C19 (37661)-C18 (37658)    NSTEP1=     0 NSTEP2=     0
R1 = -10.000 R2 =   0.000 R3 =   0.000 R4 =  10.000 RK2 = 100.000 RK3 =  100.000
 Rcurr:   -2.711  Rcurr-(R2+R3)/2:    2.711  MIN(Rcurr-R2,Rcurr-R3):    2.711
******
 C1  (37739)-C3  (37744)-C2  (37742)-O21 (37771)    NSTEP1=     0 NSTEP2=     0
R1 = 107.500 R2 = 117.500 R3 = 122.500 R4 = 132.500 RK2 = 100.000 RK3 =  100.000
 Rcurr:  122.445  Rcurr-(R2+R3)/2:    2.445  MIN(Rcurr-R2,Rcurr-R3):    0.000
******
 C111(37799)-C110(37797)-C19 (37795)-C18 (37792)    NSTEP1=     0 NSTEP2=     0
R1 = -10.000 R2 =   0.000 R3 =   0.000 R4 =  10.000 RK2 = 100.000 RK3 =  100.000
 Rcurr:   -0.657  Rcurr-(R2+R3)/2:    0.657  MIN(Rcurr-R2,Rcurr-R3):    0.657
******
 C1  (37873)-C3  (37878)-C2  (37876)-O21 (37905)    NSTEP1=     0 NSTEP2=     0
R1 = 107.500 R2 = 117.500 R3 = 122.500 R4 = 132.500 RK2 = 100.000 RK3 =  100.000
 Rcurr:  116.798  Rcurr-(R2+R3)/2:    3.202  MIN(Rcurr-R2,Rcurr-R3):    0.702
******
 C111(37933)-C110(37931)-C19 (37929)-C18 (37926)    NSTEP1=     0 NSTEP2=     0
R1 = -10.000 R2 =   0.000 R3 =   0.000 R4 =  10.000 RK2 = 100.000 RK3 =  100.000
 Rcurr:   -0.731  Rcurr-(R2+R3)/2:    0.731  MIN(Rcurr-R2,Rcurr-R3):    0.731
******
 C1  (38007)-C3  (38012)-C2  (38010)-O21 (38039)    NSTEP1=     0 NSTEP2=     0
R1 = 107.500 R2 = 117.500 R3 = 122.500 R4 = 132.500 RK2 = 100.000 RK3 =  100.000
 Rcurr:  122.413  Rcurr-(R2+R3)/2:    2.413  MIN(Rcurr-R2,Rcurr-R3):    0.000
******
 C111(38067)-C110(38065)-C19 (38063)-C18 (38060)    NSTEP1=     0 NSTEP2=     0
R1 = -10.000 R2 =   0.000 R3 =   0.000 R4 =  10.000 RK2 = 100.000 RK3 =  100.000
 Rcurr:    0.945  Rcurr-(R2+R3)/2:    0.945  MIN(Rcurr-R2,Rcurr-R3):    0.945
******
 C1  (38141)-C3  (38146)-C2  (38144)-O21 (38173)    NSTEP1=     0 NSTEP2=     0
R1 = 107.500 R2 = 117.500 R3 = 122.500 R4 = 132.500 RK2 = 100.000 RK3 =  100.000
 Rcurr:  116.564  Rcurr-(R2+R3)/2:    3.436  MIN(Rcurr-R2,Rcurr-R3):    0.936
******
 C111(38201)-C110(38199)-C19 (38197)-C18 (38194)    NSTEP1=     0 NSTEP2=     0
R1 = -10.000 R2 =   0.000 R3 =   0.000 R4 =  10.000 RK2 = 100.000 RK3 =  100.000
 Rcurr:    2.843  Rcurr-(R2+R3)/2:    2.843  MIN(Rcurr-R2,Rcurr-R3):    2.843
******
 C1  (38275)-C3  (38280)-C2  (38278)-O21 (38307)    NSTEP1=     0 NSTEP2=     0
R1 = 107.500 R2 = 117.500 R3 = 122.500 R4 = 132.500 RK2 = 100.000 RK3 =  100.000
 Rcurr:  122.502  Rcurr-(R2+R3)/2:    2.502  MIN(Rcurr-R2,Rcurr-R3):    0.002
******
 C111(38335)-C110(38333)-C19 (38331)-C18 (38328)    NSTEP1=     0 NSTEP2=     0
R1 = -10.000 R2 =   0.000 R3 =   0.000 R4 =  10.000 RK2 = 100.000 RK3 =  100.000
 Rcurr:   -2.299  Rcurr-(R2+R3)/2:    2.299  MIN(Rcurr-R2,Rcurr-R3):    2.299
******
 C1  (38409)-C3  (38414)-C2  (38412)-O21 (38441)    NSTEP1=     0 NSTEP2=     0
R1 = 107.500 R2 = 117.500 R3 = 122.500 R4 = 132.500 RK2 = 100.000 RK3 =  100.000
 Rcurr:  124.916  Rcurr-(R2+R3)/2:    4.916  MIN(Rcurr-R2,Rcurr-R3):    2.416
******
 C111(38469)-C110(38467)-C19 (38465)-C18 (38462)    NSTEP1=     0 NSTEP2=     0
R1 = -10.000 R2 =   0.000 R3 =   0.000 R4 =  10.000 RK2 = 100.000 RK3 =  100.000
 Rcurr:   -0.580  Rcurr-(R2+R3)/2:    0.580  MIN(Rcurr-R2,Rcurr-R3):    0.580
******
 C1  (38543)-C3  (38548)-C2  (38546)-O21 (38575)    NSTEP1=     0 NSTEP2=     0
R1 = 107.500 R2 = 117.500 R3 = 122.500 R4 = 132.500 RK2 = 100.000 RK3 =  100.000
 Rcurr:  117.896  Rcurr-(R2+R3)/2:    2.104  MIN(Rcurr-R2,Rcurr-R3):    0.000
******
 C111(38603)-C110(38601)-C19 (38599)-C18 (38596)    NSTEP1=     0 NSTEP2=     0
R1 = -10.000 R2 =   0.000 R3 =   0.000 R4 =  10.000 RK2 = 100.000 RK3 =  100.000
 Rcurr:   -4.339  Rcurr-(R2+R3)/2:    4.339  MIN(Rcurr-R2,Rcurr-R3):    4.339
******
 C1  (38677)-C3  (38682)-C2  (38680)-O21 (38709)    NSTEP1=     0 NSTEP2=     0
R1 = 107.500 R2 = 117.500 R3 = 122.500 R4 = 132.500 RK2 = 100.000 RK3 =  100.000
 Rcurr:  117.473  Rcurr-(R2+R3)/2:    2.527  MIN(Rcurr-R2,Rcurr-R3):    0.027
******
 C111(38737)-C110(38735)-C19 (38733)-C18 (38730)    NSTEP1=     0 NSTEP2=     0
R1 = -10.000 R2 =   0.000 R3 =   0.000 R4 =  10.000 RK2 = 100.000 RK3 =  100.000
 Rcurr:   -0.574  Rcurr-(R2+R3)/2:    0.574  MIN(Rcurr-R2,Rcurr-R3):    0.574
******
 C1  (38811)-C3  (38816)-C2  (38814)-O21 (38843)    NSTEP1=     0 NSTEP2=     0
R1 = 107.500 R2 = 117.500 R3 = 122.500 R4 = 132.500 RK2 = 100.000 RK3 =  100.000
 Rcurr:  116.128  Rcurr-(R2+R3)/2:    3.872  MIN(Rcurr-R2,Rcurr-R3):    1.372
******
 C111(38871)-C110(38869)-C19 (38867)-C18 (38864)    NSTEP1=     0 NSTEP2=     0
R1 = -10.000 R2 =   0.000 R3 =   0.000 R4 =  10.000 RK2 = 100.000 RK3 =  100.000
 Rcurr:   -1.817  Rcurr-(R2+R3)/2:    1.817  MIN(Rcurr-R2,Rcurr-R3):    1.817
******
 C1  (38945)-C3  (38950)-C2  (38948)-O21 (38977)    NSTEP1=     0 NSTEP2=     0
R1 = 107.500 R2 = 117.500 R3 = 122.500 R4 = 132.500 RK2 = 100.000 RK3 =  100.000
 Rcurr:  122.531  Rcurr-(R2+R3)/2:    2.531  MIN(Rcurr-R2,Rcurr-R3):    0.031
******
 C111(39005)-C110(39003)-C19 (39001)-C18 (38998)    NSTEP1=     0 NSTEP2=     0
R1 = -10.000 R2 =   0.000 R3 =   0.000 R4 =  10.000 RK2 = 100.000 RK3 =  100.000
 Rcurr:   -2.548  Rcurr-(R2+R3)/2:    2.548  MIN(Rcurr-R2,Rcurr-R3):    2.548
******
 C1  (39079)-C3  (39084)-C2  (39082)-O21 (39111)    NSTEP1=     0 NSTEP2=     0
R1 = 107.500 R2 = 117.500 R3 = 122.500 R4 = 132.500 RK2 = 100.000 RK3 =  100.000
 Rcurr:  119.928  Rcurr-(R2+R3)/2:    0.072  MIN(Rcurr-R2,Rcurr-R3):    0.000
******
 C111(39139)-C110(39137)-C19 (39135)-C18 (39132)    NSTEP1=     0 NSTEP2=     0
R1 = -10.000 R2 =   0.000 R3 =   0.000 R4 =  10.000 RK2 = 100.000 RK3 =  100.000
 Rcurr:    1.504  Rcurr-(R2+R3)/2:    1.504  MIN(Rcurr-R2,Rcurr-R3):    1.504
******
 C1  (39213)-C3  (39218)-C2  (39216)-O21 (39245)    NSTEP1=     0 NSTEP2=     0
R1 = 107.500 R2 = 117.500 R3 = 122.500 R4 = 132.500 RK2 = 100.000 RK3 =  100.000
 Rcurr:  120.686  Rcurr-(R2+R3)/2:    0.686  MIN(Rcurr-R2,Rcurr-R3):    0.000
******
 C111(39273)-C110(39271)-C19 (39269)-C18 (39266)    NSTEP1=     0 NSTEP2=     0
R1 = -10.000 R2 =   0.000 R3 =   0.000 R4 =  10.000 RK2 = 100.000 RK3 =  100.000
 Rcurr:   -0.746  Rcurr-(R2+R3)/2:    0.746  MIN(Rcurr-R2,Rcurr-R3):    0.746
******
 C1  (39347)-C3  (39352)-C2  (39350)-O21 (39379)    NSTEP1=     0 NSTEP2=     0
R1 = 107.500 R2 = 117.500 R3 = 122.500 R4 = 132.500 RK2 = 100.000 RK3 =  100.000
 Rcurr:  117.330  Rcurr-(R2+R3)/2:    2.670  MIN(Rcurr-R2,Rcurr-R3):    0.170
******
 C111(39407)-C110(39405)-C19 (39403)-C18 (39400)    NSTEP1=     0 NSTEP2=     0
R1 = -10.000 R2 =   0.000 R3 =   0.000 R4 =  10.000 RK2 = 100.000 RK3 =  100.000
 Rcurr:    1.047  Rcurr-(R2+R3)/2:    1.047  MIN(Rcurr-R2,Rcurr-R3):    1.047
******
 C1  (39481)-C3  (39486)-C2  (39484)-O21 (39513)    NSTEP1=     0 NSTEP2=     0
R1 = 107.500 R2 = 117.500 R3 = 122.500 R4 = 132.500 RK2 = 100.000 RK3 =  100.000
 Rcurr:  116.840  Rcurr-(R2+R3)/2:    3.160  MIN(Rcurr-R2,Rcurr-R3):    0.660
******
 C111(39541)-C110(39539)-C19 (39537)-C18 (39534)    NSTEP1=     0 NSTEP2=     0
R1 = -10.000 R2 =   0.000 R3 =   0.000 R4 =  10.000 RK2 = 100.000 RK3 =  100.000
 Rcurr:   -1.827  Rcurr-(R2+R3)/2:    1.827  MIN(Rcurr-R2,Rcurr-R3):    1.827
******
 C1  (39615)-C3  (39620)-C2  (39618)-O21 (39647)    NSTEP1=     0 NSTEP2=     0
R1 = 107.500 R2 = 117.500 R3 = 122.500 R4 = 132.500 RK2 = 100.000 RK3 =  100.000
 Rcurr:  117.922  Rcurr-(R2+R3)/2:    2.078  MIN(Rcurr-R2,Rcurr-R3):    0.000
******
 C111(39675)-C110(39673)-C19 (39671)-C18 (39668)    NSTEP1=     0 NSTEP2=     0
R1 = -10.000 R2 =   0.000 R3 =   0.000 R4 =  10.000 RK2 = 100.000 RK3 =  100.000
 Rcurr:    0.868  Rcurr-(R2+R3)/2:    0.868  MIN(Rcurr-R2,Rcurr-R3):    0.868
                       Number of restraints read =   520

                  Done reading weight changes/NMR restraints


 
 Number of triangulated 3-point waters found:    23679

     Sum of charges from parm topology file =  -0.00052359
     Forcing neutrality...

| Dynamic Memory, Types Used:
| Reals             3387927
| Integers          6850293

| Nonbonded Pairs Initial Allocation:    25279956

| GPU memory information (estimate):
| KB of GPU memory in use:    704406
| KB of CPU memory in use:    186966

--------------------------------------------------------------------------------
   4.  RESULTS
--------------------------------------------------------------------------------


 NSTEP =     1000   TIME(PS) =     126.000  TEMP(K) =   309.91  PRESS =     0.0
 Etot   =   -214222.1624  EKtot   =     73220.2344  EPtot      =   -287442.3968
 BOND   =      5236.5175  ANGLE   =     20266.4941  DIHED      =     14299.0331
 1-4 NB =      4980.7872  1-4 EEL =    -73474.7407  VDWAALS    =     15157.9745
 EELEC  =   -275262.2857  EHBOND  =         0.0000  RESTRAINT  =      1353.8232
 EAMBER (non-restraint)  =   -288796.2199
 ------------------------------------------------------------------------------

 NMR restraints: Bond =    0.000   Angle =     0.000   Torsion =    87.137
===============================================================================

 NSTEP =     2000   TIME(PS) =     127.000  TEMP(K) =   309.24  PRESS =     0.0
 Etot   =   -214807.6240  EKtot   =     73061.1250  EPtot      =   -287868.7490
 BOND   =      5319.5989  ANGLE   =     20388.1295  DIHED      =     14308.9842
 1-4 NB =      4952.1817  1-4 EEL =    -73422.4302  VDWAALS    =     14811.1283
 EELEC  =   -275650.7521  EHBOND  =         0.0000  RESTRAINT  =      1424.4107
 EAMBER (non-restraint)  =   -289293.1597
 ------------------------------------------------------------------------------

 NMR restraints: Bond =    0.000   Angle =     0.000   Torsion =    83.822
===============================================================================

 NSTEP =     3000   TIME(PS) =     128.000  TEMP(K) =   308.41  PRESS =     0.0
 Etot   =   -214904.7112  EKtot   =     72864.5312  EPtot      =   -287769.2425
 BOND   =      5254.6839  ANGLE   =     20304.1055  DIHED      =     14228.0578
 1-4 NB =      4973.7213  1-4 EEL =    -73517.8999  VDWAALS    =     15339.4661
 EELEC  =   -275750.1357  EHBOND  =         0.0000  RESTRAINT  =      1398.7586
 EAMBER (non-restraint)  =   -289168.0010
 ------------------------------------------------------------------------------

 NMR restraints: Bond =    0.000   Angle =     0.000   Torsion =    84.317
===============================================================================

 NSTEP =     4000   TIME(PS) =     129.000  TEMP(K) =   309.55  PRESS =     0.0
 Etot   =   -214716.9249  EKtot   =     73135.2656  EPtot      =   -287852.1906
 BOND   =      5361.5540  ANGLE   =     20245.8014  DIHED      =     14358.9148
 1-4 NB =      5015.7261  1-4 EEL =    -73506.3718  VDWAALS    =     15343.4324
 EELEC  =   -276062.6071  EHBOND  =         0.0000  RESTRAINT  =      1391.3596
 EAMBER (non-restraint)  =   -289243.5501
 ------------------------------------------------------------------------------

 NMR restraints: Bond =    0.000   Angle =     0.000   Torsion =    89.409
===============================================================================

 NSTEP =     5000   TIME(PS) =     130.000  TEMP(K) =   309.27  PRESS =     0.0
 Etot   =   -214349.4727  EKtot   =     73067.9141  EPtot      =   -287417.3867
 BOND   =      5335.3529  ANGLE   =     20478.2463  DIHED      =     14349.9815
 1-4 NB =      4971.5580  1-4 EEL =    -73492.3191  VDWAALS    =     15484.0231
 EELEC  =   -275954.8783  EHBOND  =         0.0000  RESTRAINT  =      1410.6489
 EAMBER (non-restraint)  =   -288828.0356
 ------------------------------------------------------------------------------

 NMR restraints: Bond =    0.000   Angle =     0.000   Torsion =    92.505
===============================================================================

 NSTEP =     6000   TIME(PS) =     131.000  TEMP(K) =   311.33  PRESS =     0.0
 Etot   =   -214157.9723  EKtot   =     73553.9141  EPtot      =   -287711.8863
 BOND   =      5261.8181  ANGLE   =     20383.2219  DIHED      =     14324.9494
 1-4 NB =      4962.8970  1-4 EEL =    -73542.9465  VDWAALS    =     15296.3965
 EELEC  =   -275856.4891  EHBOND  =         0.0000  RESTRAINT  =      1458.2663
 EAMBER (non-restraint)  =   -289170.1527
 ------------------------------------------------------------------------------

 NMR restraints: Bond =    0.000   Angle =     0.000   Torsion =   102.794
===============================================================================

 NSTEP =     7000   TIME(PS) =     132.000  TEMP(K) =   310.94  PRESS =     0.0
 Etot   =   -214086.5523  EKtot   =     73461.9297  EPtot      =   -287548.4820
 BOND   =      5277.1688  ANGLE   =     20342.2841  DIHED      =     14255.1646
 1-4 NB =      5004.5489  1-4 EEL =    -73497.5058  VDWAALS    =     15002.3501
 EELEC  =   -275346.9027  EHBOND  =         0.0000  RESTRAINT  =      1414.4100
 EAMBER (non-restraint)  =   -288962.8920
 ------------------------------------------------------------------------------

 NMR restraints: Bond =    0.000   Angle =     0.000   Torsion =    91.088
===============================================================================

 NSTEP =     8000   TIME(PS) =     133.000  TEMP(K) =   310.93  PRESS =     0.0
 Etot   =   -214012.5022  EKtot   =     73460.6719  EPtot      =   -287473.1741
 BOND   =      5299.1567  ANGLE   =     20219.8315  DIHED      =     14321.1831
 1-4 NB =      5024.4392  1-4 EEL =    -73388.8175  VDWAALS    =     15497.8374
 EELEC  =   -275850.0782  EHBOND  =         0.0000  RESTRAINT  =      1403.2737
 EAMBER (non-restraint)  =   -288876.4478
 ------------------------------------------------------------------------------

 NMR restraints: Bond =    0.000   Angle =     0.000   Torsion =    96.132
===============================================================================

 NSTEP =     9000   TIME(PS) =     134.000  TEMP(K) =   309.73  PRESS =     0.0
 Etot   =   -214283.5785  EKtot   =     73177.0234  EPtot      =   -287460.6020
 BOND   =      5261.8038  ANGLE   =     20304.1010  DIHED      =     14357.7517
 1-4 NB =      4992.4849  1-4 EEL =    -73421.7257  VDWAALS    =     15590.7181
 EELEC  =   -275963.9445  EHBOND  =         0.0000  RESTRAINT  =      1418.2088
 EAMBER (non-restraint)  =   -288878.8108
 ------------------------------------------------------------------------------

 NMR restraints: Bond =    0.000   Angle =     0.000   Torsion =    92.590
===============================================================================

 NSTEP =    10000   TIME(PS) =     135.000  TEMP(K) =   310.35  PRESS =     0.0
 Etot   =   -214664.8538  EKtot   =     73323.8438  EPtot      =   -287988.6976
 BOND   =      5297.0091  ANGLE   =     20060.1203  DIHED      =     14245.0335
 1-4 NB =      5006.1023  1-4 EEL =    -73499.8712  VDWAALS    =     15895.9836
 EELEC  =   -276436.0961  EHBOND  =         0.0000  RESTRAINT  =      1443.0209
 EAMBER (non-restraint)  =   -289431.7185
 ------------------------------------------------------------------------------

 NMR restraints: Bond =    0.000   Angle =     0.000   Torsion =    96.747
===============================================================================

 NSTEP =    11000   TIME(PS) =     136.000  TEMP(K) =   310.20  PRESS =     0.0
 Etot   =   -214816.3809  EKtot   =     73286.9609  EPtot      =   -288103.3418
 BOND   =      5349.9877  ANGLE   =     20220.8885  DIHED      =     14243.7579
 1-4 NB =      4951.8486  1-4 EEL =    -73486.0342  VDWAALS    =     15496.6416
 EELEC  =   -276286.6886  EHBOND  =         0.0000  RESTRAINT  =      1406.2567
 EAMBER (non-restraint)  =   -289509.5985
 ------------------------------------------------------------------------------

 NMR restraints: Bond =    0.000   Angle =     0.000   Torsion =    88.533
===============================================================================

 NSTEP =    12000   TIME(PS) =     137.000  TEMP(K) =   309.70  PRESS =     0.0
 Etot   =   -214584.0150  EKtot   =     73169.3906  EPtot      =   -287753.4056
 BOND   =      5294.0430  ANGLE   =     20196.0583  DIHED      =     14330.4065
 1-4 NB =      4974.6026  1-4 EEL =    -73421.1258  VDWAALS    =     15411.7769
 EELEC  =   -275916.9816  EHBOND  =         0.0000  RESTRAINT  =      1377.8144
 EAMBER (non-restraint)  =   -289131.2200
 ------------------------------------------------------------------------------

 NMR restraints: Bond =    0.000   Angle =     0.000   Torsion =    96.928
===============================================================================

 NSTEP =    13000   TIME(PS) =     138.000  TEMP(K) =   310.59  PRESS =     0.0
 Etot   =   -214128.8125  EKtot   =     73380.7109  EPtot      =   -287509.5234
 BOND   =      5311.9100  ANGLE   =     20374.8432  DIHED      =     14341.6964
 1-4 NB =      4981.3440  1-4 EEL =    -73447.6276  VDWAALS    =     15147.0570
 EELEC  =   -275633.8784  EHBOND  =         0.0000  RESTRAINT  =      1415.1319
 EAMBER (non-restraint)  =   -288924.6554
 ------------------------------------------------------------------------------

 NMR restraints: Bond =    0.000   Angle =     0.000   Torsion =    88.972
===============================================================================

 NSTEP =    14000   TIME(PS) =     139.000  TEMP(K) =   310.75  PRESS =     0.0
 Etot   =   -213595.9695  EKtot   =     73418.7969  EPtot      =   -287014.7664
 BOND   =      5246.3857  ANGLE   =     20315.7790  DIHED      =     14331.0069
 1-4 NB =      4999.6768  1-4 EEL =    -73492.0908  VDWAALS    =     14980.5424
 EELEC  =   -274797.2734  EHBOND  =         0.0000  RESTRAINT  =      1401.2068
 EAMBER (non-restraint)  =   -288415.9732
 ------------------------------------------------------------------------------

 NMR restraints: Bond =    0.000   Angle =     0.000   Torsion =    97.994
===============================================================================

 NSTEP =    15000   TIME(PS) =     140.000  TEMP(K) =   311.02  PRESS =     0.0
 Etot   =   -213619.4812  EKtot   =     73482.1016  EPtot      =   -287101.5828
 BOND   =      5353.7034  ANGLE   =     20227.0000  DIHED      =     14252.5817
 1-4 NB =      4996.1445  1-4 EEL =    -73398.7952  VDWAALS    =     15295.4445
 EELEC  =   -275288.1892  EHBOND  =         0.0000  RESTRAINT  =      1460.5276
 EAMBER (non-restraint)  =   -288562.1104
 ------------------------------------------------------------------------------

 NMR restraints: Bond =    0.000   Angle =     0.000   Torsion =    90.272
===============================================================================

 NSTEP =    16000   TIME(PS) =     141.000  TEMP(K) =   310.31  PRESS =     0.0
 Etot   =   -214019.8362  EKtot   =     73312.9297  EPtot      =   -287332.7659
 BOND   =      5168.4466  ANGLE   =     20314.7292  DIHED      =     14296.9043
 1-4 NB =      5037.5930  1-4 EEL =    -73460.4192  VDWAALS    =     15120.4335
 EELEC  =   -275250.8209  EHBOND  =         0.0000  RESTRAINT  =      1440.3676
 EAMBER (non-restraint)  =   -288773.1335
 ------------------------------------------------------------------------------

 NMR restraints: Bond =    0.000   Angle =     0.000   Torsion =    83.738
===============================================================================

 NSTEP =    17000   TIME(PS) =     142.000  TEMP(K) =   310.06  PRESS =     0.0
 Etot   =   -214373.1752  EKtot   =     73255.8281  EPtot      =   -287629.0034
 BOND   =      5280.1527  ANGLE   =     20418.7130  DIHED      =     14212.0629
 1-4 NB =      4966.2905  1-4 EEL =    -73423.9748  VDWAALS    =     15014.3576
 EELEC  =   -275521.8591  EHBOND  =         0.0000  RESTRAINT  =      1425.2539
 EAMBER (non-restraint)  =   -289054.2573
 ------------------------------------------------------------------------------

 NMR restraints: Bond =    0.000   Angle =     0.000   Torsion =    99.096
===============================================================================

 NSTEP =    18000   TIME(PS) =     143.000  TEMP(K) =   309.42  PRESS =     0.0
 Etot   =   -214564.0872  EKtot   =     73102.9531  EPtot      =   -287667.0404
 BOND   =      5283.6795  ANGLE   =     20380.0616  DIHED      =     14277.2057
 1-4 NB =      4984.4227  1-4 EEL =    -73494.4870  VDWAALS    =     14929.2175
 EELEC  =   -275446.2961  EHBOND  =         0.0000  RESTRAINT  =      1419.1557
 EAMBER (non-restraint)  =   -289086.1961
 ------------------------------------------------------------------------------

 NMR restraints: Bond =    0.000   Angle =     0.000   Torsion =   107.061
===============================================================================

 NSTEP =    19000   TIME(PS) =     144.000  TEMP(K) =   309.07  PRESS =     0.0
 Etot   =   -214443.2752  EKtot   =     73020.0625  EPtot      =   -287463.3377
 BOND   =      5276.4657  ANGLE   =     20376.4540  DIHED      =     14339.0152
 1-4 NB =      5023.8870  1-4 EEL =    -73525.3801  VDWAALS    =     15519.7656
 EELEC  =   -275893.0690  EHBOND  =         0.0000  RESTRAINT  =      1419.5240
 EAMBER (non-restraint)  =   -288882.8617
 ------------------------------------------------------------------------------

 NMR restraints: Bond =    0.000   Angle =     0.000   Torsion =   102.878
===============================================================================

 NSTEP =    20000   TIME(PS) =     145.000  TEMP(K) =   309.67  PRESS =     0.0
 Etot   =   -214244.7056  EKtot   =     73162.1094  EPtot      =   -287406.8150
 BOND   =      5303.0841  ANGLE   =     20402.3495  DIHED      =     14285.5079
 1-4 NB =      4998.6759  1-4 EEL =    -73506.8265  VDWAALS    =     15288.6444
 EELEC  =   -275624.5715  EHBOND  =         0.0000  RESTRAINT  =      1446.3212
 EAMBER (non-restraint)  =   -288853.1362
 ------------------------------------------------------------------------------

 NMR restraints: Bond =    0.000   Angle =     0.000   Torsion =    86.713
===============================================================================

 NSTEP =    21000   TIME(PS) =     146.000  TEMP(K) =   309.83  PRESS =     0.0
 Etot   =   -214449.7725  EKtot   =     73200.9297  EPtot      =   -287650.7022
 BOND   =      5402.4357  ANGLE   =     20217.9572  DIHED      =     14357.6939
 1-4 NB =      4972.1393  1-4 EEL =    -73434.8035  VDWAALS    =     15540.4677
 EELEC  =   -276154.2571  EHBOND  =         0.0000  RESTRAINT  =      1447.6646
 EAMBER (non-restraint)  =   -289098.3668
 ------------------------------------------------------------------------------

 NMR restraints: Bond =    0.000   Angle =     0.000   Torsion =    96.065
===============================================================================

 NSTEP =    22000   TIME(PS) =     147.000  TEMP(K) =   308.82  PRESS =     0.0
 Etot   =   -214392.4274  EKtot   =     72960.7969  EPtot      =   -287353.2243
 BOND   =      5295.3901  ANGLE   =     20204.2439  DIHED      =     14385.4884
 1-4 NB =      4972.4762  1-4 EEL =    -73356.2634  VDWAALS    =     15107.2368
 EELEC  =   -275397.3195  EHBOND  =         0.0000  RESTRAINT  =      1435.5232
 EAMBER (non-restraint)  =   -288788.7475
 ------------------------------------------------------------------------------

 NMR restraints: Bond =    0.000   Angle =     0.000   Torsion =    97.264
===============================================================================

 NSTEP =    23000   TIME(PS) =     148.000  TEMP(K) =   310.39  PRESS =     0.0
 Etot   =   -213942.1460  EKtot   =     73333.5469  EPtot      =   -287275.6929
 BOND   =      5234.9765  ANGLE   =     20188.4207  DIHED      =     14320.9107
 1-4 NB =      4979.4322  1-4 EEL =    -73438.1584  VDWAALS    =     15444.9532
 EELEC  =   -275429.3110  EHBOND  =         0.0000  RESTRAINT  =      1423.0832
 EAMBER (non-restraint)  =   -288698.7761
 ------------------------------------------------------------------------------

 NMR restraints: Bond =    0.000   Angle =     0.000   Torsion =    93.824
===============================================================================

 NSTEP =    24000   TIME(PS) =     149.000  TEMP(K) =   311.35  PRESS =     0.0
 Etot   =   -213732.9848  EKtot   =     73559.7734  EPtot      =   -287292.7583
 BOND   =      5323.8838  ANGLE   =     20236.1653  DIHED      =     14301.2144
 1-4 NB =      4973.7186  1-4 EEL =    -73492.1827  VDWAALS    =     15168.5375
 EELEC  =   -275262.4471  EHBOND  =         0.0000  RESTRAINT  =      1458.3519
 EAMBER (non-restraint)  =   -288751.1102
 ------------------------------------------------------------------------------

 NMR restraints: Bond =    0.000   Angle =     0.000   Torsion =    95.765
===============================================================================

 NSTEP =    25000   TIME(PS) =     150.000  TEMP(K) =   310.08  PRESS =     0.0
 Etot   =   -214022.8940  EKtot   =     73258.4453  EPtot      =   -287281.3393
 BOND   =      5314.9237  ANGLE   =     20225.2143  DIHED      =     14348.3517
 1-4 NB =      5013.7896  1-4 EEL =    -73396.3046  VDWAALS    =     15082.6731
 EELEC  =   -275290.9103  EHBOND  =         0.0000  RESTRAINT  =      1420.9232
 EAMBER (non-restraint)  =   -288702.2625
 ------------------------------------------------------------------------------

 NMR restraints: Bond =    0.000   Angle =     0.000   Torsion =    87.912
===============================================================================

 NSTEP =    26000   TIME(PS) =     151.000  TEMP(K) =   309.28  PRESS =     0.0
 Etot   =   -214420.5628  EKtot   =     73071.1953  EPtot      =   -287491.7581
 BOND   =      5275.4313  ANGLE   =     20280.2679  DIHED      =     14412.3933
 1-4 NB =      4993.7739  1-4 EEL =    -73487.6351  VDWAALS    =     15246.2175
 EELEC  =   -275644.3600  EHBOND  =         0.0000  RESTRAINT  =      1432.1532
 EAMBER (non-restraint)  =   -288923.9113
 ------------------------------------------------------------------------------

 NMR restraints: Bond =    0.000   Angle =     0.000   Torsion =    82.447
===============================================================================

 NSTEP =    27000   TIME(PS) =     152.000  TEMP(K) =   309.01  PRESS =     0.0
 Etot   =   -214276.9373  EKtot   =     73007.8906  EPtot      =   -287284.8279
 BOND   =      5410.7808  ANGLE   =     20236.3594  DIHED      =     14372.7338
 1-4 NB =      4960.3719  1-4 EEL =    -73475.5055  VDWAALS    =     15445.3872
 EELEC  =   -275675.3547  EHBOND  =         0.0000  RESTRAINT  =      1440.3993
 EAMBER (non-restraint)  =   -288725.2271
 ------------------------------------------------------------------------------

 NMR restraints: Bond =    0.000   Angle =     0.000   Torsion =    98.396
===============================================================================

 NSTEP =    28000   TIME(PS) =     153.000  TEMP(K) =   311.27  PRESS =     0.0
 Etot   =   -213761.9911  EKtot   =     73541.6797  EPtot      =   -287303.6707
 BOND   =      5244.9768  ANGLE   =     20292.2890  DIHED      =     14290.5029
 1-4 NB =      5012.3048  1-4 EEL =    -73424.1543  VDWAALS    =     14959.6731
 EELEC  =   -275130.0111  EHBOND  =         0.0000  RESTRAINT  =      1450.7482
 EAMBER (non-restraint)  =   -288754.4189
 ------------------------------------------------------------------------------

 NMR restraints: Bond =    0.000   Angle =     0.000   Torsion =    93.847
===============================================================================

 NSTEP =    29000   TIME(PS) =     154.000  TEMP(K) =   310.58  PRESS =     0.0
 Etot   =   -213857.3769  EKtot   =     73378.6328  EPtot      =   -287236.0098
 BOND   =      5230.5881  ANGLE   =     20235.0300  DIHED      =     14347.0748
 1-4 NB =      4986.1057  1-4 EEL =    -73454.0193  VDWAALS    =     15603.6484
 EELEC  =   -275613.7116  EHBOND  =         0.0000  RESTRAINT  =      1429.2740
 EAMBER (non-restraint)  =   -288665.2838
 ------------------------------------------------------------------------------

 NMR restraints: Bond =    0.000   Angle =     0.000   Torsion =    96.643
===============================================================================

 NSTEP =    30000   TIME(PS) =     155.000  TEMP(K) =   310.39  PRESS =     0.0
 Etot   =   -214174.6944  EKtot   =     73333.1328  EPtot      =   -287507.8272
 BOND   =      5214.1651  ANGLE   =     20414.7877  DIHED      =     14313.3522
 1-4 NB =      4994.7226  1-4 EEL =    -73321.9527  VDWAALS    =     15098.4312
 EELEC  =   -275646.8293  EHBOND  =         0.0000  RESTRAINT  =      1425.4960
 EAMBER (non-restraint)  =   -288933.3232
 ------------------------------------------------------------------------------

 NMR restraints: Bond =    0.000   Angle =     0.000   Torsion =    98.667
===============================================================================

 NSTEP =    31000   TIME(PS) =     156.000  TEMP(K) =   309.61  PRESS =     0.0
 Etot   =   -214701.6446  EKtot   =     73148.5703  EPtot      =   -287850.2149
 BOND   =      5283.3224  ANGLE   =     20237.0976  DIHED      =     14298.9724
 1-4 NB =      4971.8716  1-4 EEL =    -73449.3004  VDWAALS    =     15018.4625
 EELEC  =   -275626.0973  EHBOND  =         0.0000  RESTRAINT  =      1415.4563
 EAMBER (non-restraint)  =   -289265.6712
 ------------------------------------------------------------------------------

 NMR restraints: Bond =    0.000   Angle =     0.000   Torsion =    99.143
===============================================================================

 NSTEP =    32000   TIME(PS) =     157.000  TEMP(K) =   311.38  PRESS =     0.0
 Etot   =   -214177.7099  EKtot   =     73567.7109  EPtot      =   -287745.4209
 BOND   =      5258.1008  ANGLE   =     20448.7534  DIHED      =     14294.9521
 1-4 NB =      4990.9270  1-4 EEL =    -73477.0424  VDWAALS    =     15284.7401
 EELEC  =   -276001.0650  EHBOND  =         0.0000  RESTRAINT  =      1455.2130
 EAMBER (non-restraint)  =   -289200.6339
 ------------------------------------------------------------------------------

 NMR restraints: Bond =    0.000   Angle =     0.000   Torsion =    95.467
===============================================================================

 NSTEP =    33000   TIME(PS) =     158.000  TEMP(K) =   309.51  PRESS =     0.0
 Etot   =   -214236.9367  EKtot   =     73123.9609  EPtot      =   -287360.8976
 BOND   =      5416.8719  ANGLE   =     20350.2540  DIHED      =     14292.1664
 1-4 NB =      4992.1545  1-4 EEL =    -73576.1920  VDWAALS    =     15601.7643
 EELEC  =   -275852.5027  EHBOND  =         0.0000  RESTRAINT  =      1414.5862
 EAMBER (non-restraint)  =   -288775.4838
 ------------------------------------------------------------------------------

 NMR restraints: Bond =    0.000   Angle =     0.000   Torsion =    99.342
===============================================================================

 NSTEP =    34000   TIME(PS) =     159.000  TEMP(K) =   308.99  PRESS =     0.0
 Etot   =   -214348.4174  EKtot   =     73001.1016  EPtot      =   -287349.5190
 BOND   =      5305.0312  ANGLE   =     20066.3748  DIHED      =     14370.4944
 1-4 NB =      4974.7414  1-4 EEL =    -73498.4975  VDWAALS    =     14968.7358
 EELEC  =   -274973.1566  EHBOND  =         0.0000  RESTRAINT  =      1436.7575
 EAMBER (non-restraint)  =   -288786.2765
 ------------------------------------------------------------------------------

 NMR restraints: Bond =    0.000   Angle =     0.000   Torsion =   106.329
===============================================================================

 NSTEP =    35000   TIME(PS) =     160.000  TEMP(K) =   307.63  PRESS =     0.0
 Etot   =   -214600.7536  EKtot   =     72681.3828  EPtot      =   -287282.1364
 BOND   =      5196.3248  ANGLE   =     20344.8760  DIHED      =     14320.6446
 1-4 NB =      4985.7272  1-4 EEL =    -73457.9018  VDWAALS    =     15231.8103
 EELEC  =   -275351.6241  EHBOND  =         0.0000  RESTRAINT  =      1448.0066
 EAMBER (non-restraint)  =   -288730.1429
 ------------------------------------------------------------------------------

 NMR restraints: Bond =    0.000   Angle =     0.000   Torsion =    99.049
===============================================================================

 NSTEP =    36000   TIME(PS) =     161.000  TEMP(K) =   311.60  PRESS =     0.0
 Etot   =   -213594.0806  EKtot   =     73618.4922  EPtot      =   -287212.5728
 BOND   =      5216.0003  ANGLE   =     20204.7366  DIHED      =     14355.2632
 1-4 NB =      5016.3869  1-4 EEL =    -73470.4196  VDWAALS    =     15203.7610
 EELEC  =   -275179.8070  EHBOND  =         0.0000  RESTRAINT  =      1441.5058
 EAMBER (non-restraint)  =   -288654.0786
 ------------------------------------------------------------------------------

 NMR restraints: Bond =    0.000   Angle =     0.000   Torsion =   102.073
===============================================================================

 NSTEP =    37000   TIME(PS) =     162.000  TEMP(K) =   309.10  PRESS =     0.0
 Etot   =   -214547.4294  EKtot   =     73029.1484  EPtot      =   -287576.5778
 BOND   =      5247.7544  ANGLE   =     20292.4041  DIHED      =     14352.3924
 1-4 NB =      4981.7664  1-4 EEL =    -73532.5649  VDWAALS    =     15551.0979
 EELEC  =   -275909.2280  EHBOND  =         0.0000  RESTRAINT  =      1439.7999
 EAMBER (non-restraint)  =   -289016.3777
 ------------------------------------------------------------------------------

 NMR restraints: Bond =    0.000   Angle =     0.000   Torsion =   103.945
===============================================================================

 NSTEP =    38000   TIME(PS) =     163.000  TEMP(K) =   309.84  PRESS =     0.0
 Etot   =   -214155.0073  EKtot   =     73201.9688  EPtot      =   -287356.9761
 BOND   =      5292.0775  ANGLE   =     20066.0256  DIHED      =     14334.4700
 1-4 NB =      5030.1568  1-4 EEL =    -73475.6111  VDWAALS    =     15396.7749
 EELEC  =   -275445.5793  EHBOND  =         0.0000  RESTRAINT  =      1444.7095
 EAMBER (non-restraint)  =   -288801.6856
 ------------------------------------------------------------------------------

 NMR restraints: Bond =    0.000   Angle =     0.000   Torsion =    94.233
===============================================================================

 NSTEP =    39000   TIME(PS) =     164.000  TEMP(K) =   311.38  PRESS =     0.0
 Etot   =   -214118.4074  EKtot   =     73566.4531  EPtot      =   -287684.8605
 BOND   =      5292.6417  ANGLE   =     20250.5245  DIHED      =     14254.0968
 1-4 NB =      4979.5213  1-4 EEL =    -73507.3450  VDWAALS    =     15377.3283
 EELEC  =   -275812.8330  EHBOND  =         0.0000  RESTRAINT  =      1481.2050
 EAMBER (non-restraint)  =   -289166.0655
 ------------------------------------------------------------------------------

 NMR restraints: Bond =    0.000   Angle =     0.000   Torsion =    95.501
===============================================================================

 NSTEP =    40000   TIME(PS) =     165.000  TEMP(K) =   311.60  PRESS =     0.0
 Etot   =   -213925.1020  EKtot   =     73618.4688  EPtot      =   -287543.5707
 BOND   =      5214.8808  ANGLE   =     20289.4974  DIHED      =     14332.3987
 1-4 NB =      4983.5438  1-4 EEL =    -73404.2909  VDWAALS    =     15480.3849
 EELEC  =   -275886.9328  EHBOND  =         0.0000  RESTRAINT  =      1446.9474
 EAMBER (non-restraint)  =   -288990.5181
 ------------------------------------------------------------------------------

 NMR restraints: Bond =    0.000   Angle =     0.000   Torsion =    94.124
===============================================================================

 NSTEP =    41000   TIME(PS) =     166.000  TEMP(K) =   311.42  PRESS =     0.0
 Etot   =   -213554.0243  EKtot   =     73576.2344  EPtot      =   -287130.2587
 BOND   =      5292.4525  ANGLE   =     20073.7625  DIHED      =     14310.7323
 1-4 NB =      4982.1166  1-4 EEL =    -73506.3669  VDWAALS    =     15064.1261
 EELEC  =   -274812.2842  EHBOND  =         0.0000  RESTRAINT  =      1465.2025
 EAMBER (non-restraint)  =   -288595.4611
 ------------------------------------------------------------------------------

 NMR restraints: Bond =    0.000   Angle =     0.000   Torsion =   109.771
===============================================================================

 NSTEP =    42000   TIME(PS) =     167.000  TEMP(K) =   309.05  PRESS =     0.0
 Etot   =   -214441.1625  EKtot   =     73016.5078  EPtot      =   -287457.6703
 BOND   =      5295.5294  ANGLE   =     20309.0931  DIHED      =     14315.8664
 1-4 NB =      4952.5336  1-4 EEL =    -73451.3862  VDWAALS    =     15289.4497
 EELEC  =   -275606.9162  EHBOND  =         0.0000  RESTRAINT  =      1438.1599
 EAMBER (non-restraint)  =   -288895.8302
 ------------------------------------------------------------------------------

 NMR restraints: Bond =    0.000   Angle =     0.000   Torsion =    91.822
===============================================================================

 NSTEP =    43000   TIME(PS) =     168.000  TEMP(K) =   310.48  PRESS =     0.0
 Etot   =   -213900.1638  EKtot   =     73354.4141  EPtot      =   -287254.5779
 BOND   =      5293.5666  ANGLE   =     20257.3703  DIHED      =     14407.8887
 1-4 NB =      4987.3149  1-4 EEL =    -73430.9931  VDWAALS    =     15057.1787
 EELEC  =   -275250.7604  EHBOND  =         0.0000  RESTRAINT  =      1423.8564
 EAMBER (non-restraint)  =   -288678.4343
 ------------------------------------------------------------------------------

 NMR restraints: Bond =    0.000   Angle =     0.000   Torsion =    93.410
===============================================================================

 NSTEP =    44000   TIME(PS) =     169.000  TEMP(K) =   311.94  PRESS =     0.0
 Etot   =   -214146.0869  EKtot   =     73700.1641  EPtot      =   -287846.2510
 BOND   =      5197.0503  ANGLE   =     20302.1564  DIHED      =     14342.1930
 1-4 NB =      4987.7427  1-4 EEL =    -73426.1387  VDWAALS    =     14983.3312
 EELEC  =   -275648.4163  EHBOND  =         0.0000  RESTRAINT  =      1415.8303
 EAMBER (non-restraint)  =   -289262.0813
 ------------------------------------------------------------------------------

 NMR restraints: Bond =    0.000   Angle =     0.000   Torsion =    96.366
===============================================================================

 NSTEP =    45000   TIME(PS) =     170.000  TEMP(K) =   309.12  PRESS =     0.0
 Etot   =   -214694.8481  EKtot   =     73032.3125  EPtot      =   -287727.1606
 BOND   =      5205.4128  ANGLE   =     20275.5379  DIHED      =     14219.9627
 1-4 NB =      4970.8385  1-4 EEL =    -73439.5949  VDWAALS    =     15549.3326
 EELEC  =   -275948.5219  EHBOND  =         0.0000  RESTRAINT  =      1439.8717
 EAMBER (non-restraint)  =   -289167.0322
 ------------------------------------------------------------------------------

 NMR restraints: Bond =    0.000   Angle =     0.000   Torsion =    88.479
===============================================================================

 NSTEP =    46000   TIME(PS) =     171.000  TEMP(K) =   308.92  PRESS =     0.0
 Etot   =   -214535.1599  EKtot   =     72984.3203  EPtot      =   -287519.4802
 BOND   =      5239.7395  ANGLE   =     20485.0658  DIHED      =     14282.2120
 1-4 NB =      5019.4893  1-4 EEL =    -73547.5850  VDWAALS    =     15242.1542
 EELEC  =   -275657.5971  EHBOND  =         0.0000  RESTRAINT  =      1417.0409
 EAMBER (non-restraint)  =   -288936.5211
 ------------------------------------------------------------------------------

 NMR restraints: Bond =    0.000   Angle =     0.000   Torsion =   106.374
===============================================================================

 NSTEP =    47000   TIME(PS) =     172.000  TEMP(K) =   309.88  PRESS =     0.0
 Etot   =   -214481.2956  EKtot   =     73211.9297  EPtot      =   -287693.2253
 BOND   =      5214.4329  ANGLE   =     20259.7369  DIHED      =     14317.4523
 1-4 NB =      4993.2534  1-4 EEL =    -73352.7861  VDWAALS    =     14751.7623
 EELEC  =   -275303.3216  EHBOND  =         0.0000  RESTRAINT  =      1426.2445
 EAMBER (non-restraint)  =   -289119.4698
 ------------------------------------------------------------------------------

 NMR restraints: Bond =    0.000   Angle =     0.000   Torsion =    95.483
===============================================================================

 NSTEP =    48000   TIME(PS) =     173.000  TEMP(K) =   311.39  PRESS =     0.0
 Etot   =   -213596.7190  EKtot   =     73569.7031  EPtot      =   -287166.4221
 BOND   =      5232.3860  ANGLE   =     20201.9684  DIHED      =     14418.7350
 1-4 NB =      4999.9804  1-4 EEL =    -73480.8219  VDWAALS    =     15355.4226
 EELEC  =   -275329.0318  EHBOND  =         0.0000  RESTRAINT  =      1434.9392
 EAMBER (non-restraint)  =   -288601.3614
 ------------------------------------------------------------------------------

 NMR restraints: Bond =    0.000   Angle =     0.000   Torsion =    99.031
===============================================================================

 NSTEP =    49000   TIME(PS) =     174.000  TEMP(K) =   309.98  PRESS =     0.0
 Etot   =   -214162.6049  EKtot   =     73235.1172  EPtot      =   -287397.7221
 BOND   =      5262.4022  ANGLE   =     20128.0680  DIHED      =     14252.0316
 1-4 NB =      5017.7878  1-4 EEL =    -73513.9714  VDWAALS    =     15029.0202
 EELEC  =   -274929.6956  EHBOND  =         0.0000  RESTRAINT  =      1356.6350
 EAMBER (non-restraint)  =   -288754.3571
 ------------------------------------------------------------------------------

 NMR restraints: Bond =    0.000   Angle =     0.000   Torsion =    87.584
===============================================================================

 NSTEP =    50000   TIME(PS) =     175.000  TEMP(K) =   309.33  PRESS =     0.0
 Etot   =   -213980.6384  EKtot   =     73081.5547  EPtot      =   -287062.1931
 BOND   =      5312.2272  ANGLE   =     20521.9244  DIHED      =     14306.1564
 1-4 NB =      4984.6130  1-4 EEL =    -73443.6901  VDWAALS    =     14889.4985
 EELEC  =   -275058.0168  EHBOND  =         0.0000  RESTRAINT  =      1425.0943
 EAMBER (non-restraint)  =   -288487.2874
 ------------------------------------------------------------------------------

 NMR restraints: Bond =    0.000   Angle =     0.000   Torsion =    83.426
===============================================================================

 NSTEP =    51000   TIME(PS) =     176.000  TEMP(K) =   310.65  PRESS =     0.0
 Etot   =   -213788.3087  EKtot   =     73394.3906  EPtot      =   -287182.6993
 BOND   =      5355.5918  ANGLE   =     20329.1657  DIHED      =     14333.4796
 1-4 NB =      4967.3166  1-4 EEL =    -73444.6522  VDWAALS    =     15027.1666
 EELEC  =   -275149.3841  EHBOND  =         0.0000  RESTRAINT  =      1398.6167
 EAMBER (non-restraint)  =   -288581.3160
 ------------------------------------------------------------------------------

 NMR restraints: Bond =    0.000   Angle =     0.000   Torsion =    89.040
===============================================================================

 NSTEP =    52000   TIME(PS) =     177.000  TEMP(K) =   310.30  PRESS =     0.0
 Etot   =   -214186.3050  EKtot   =     73311.3828  EPtot      =   -287497.6878
 BOND   =      5358.0965  ANGLE   =     20230.1525  DIHED      =     14243.3332
 1-4 NB =      4973.8246  1-4 EEL =    -73613.3470  VDWAALS    =     15000.2981
 EELEC  =   -275094.4261  EHBOND  =         0.0000  RESTRAINT  =      1404.3805
 EAMBER (non-restraint)  =   -288902.0684
 ------------------------------------------------------------------------------

 NMR restraints: Bond =    0.000   Angle =     0.000   Torsion =    88.354
===============================================================================

 NSTEP =    53000   TIME(PS) =     178.000  TEMP(K) =   311.35  PRESS =     0.0
 Etot   =   -213687.9599  EKtot   =     73559.0938  EPtot      =   -287247.0537
 BOND   =      5305.6976  ANGLE   =     20149.0037  DIHED      =     14297.8594
 1-4 NB =      5042.2318  1-4 EEL =    -73418.3597  VDWAALS    =     15110.1885
 EELEC  =   -275147.9576  EHBOND  =         0.0000  RESTRAINT  =      1414.2827
 EAMBER (non-restraint)  =   -288661.3364
 ------------------------------------------------------------------------------

 NMR restraints: Bond =    0.000   Angle =     0.000   Torsion =    92.913
===============================================================================

 NSTEP =    54000   TIME(PS) =     179.000  TEMP(K) =   310.46  PRESS =     0.0
 Etot   =   -214238.3758  EKtot   =     73349.4609  EPtot      =   -287587.8368
 BOND   =      5255.1715  ANGLE   =     20222.3167  DIHED      =     14226.0007
 1-4 NB =      4942.6542  1-4 EEL =    -73423.4627  VDWAALS    =     15321.1475
 EELEC  =   -275559.4573  EHBOND  =         0.0000  RESTRAINT  =      1427.7926
 EAMBER (non-restraint)  =   -289015.6294
 ------------------------------------------------------------------------------

 NMR restraints: Bond =    0.000   Angle =     0.000   Torsion =   105.928
===============================================================================

 NSTEP =    55000   TIME(PS) =     180.000  TEMP(K) =   310.35  PRESS =     0.0
 Etot   =   -214407.6559  EKtot   =     73322.5547  EPtot      =   -287730.2106
 BOND   =      5306.0195  ANGLE   =     20189.5592  DIHED      =     14296.5820
 1-4 NB =      4966.8631  1-4 EEL =    -73434.4571  VDWAALS    =     15566.0617
 EELEC  =   -276044.9716  EHBOND  =         0.0000  RESTRAINT  =      1424.1326
 EAMBER (non-restraint)  =   -289154.3432
 ------------------------------------------------------------------------------

 NMR restraints: Bond =    0.000   Angle =     0.000   Torsion =    81.065
===============================================================================

 NSTEP =    56000   TIME(PS) =     181.000  TEMP(K) =   310.84  PRESS =     0.0
 Etot   =   -214420.2660  EKtot   =     73438.7422  EPtot      =   -287859.0081
 BOND   =      5290.3495  ANGLE   =     20109.0261  DIHED      =     14274.8857
 1-4 NB =      4969.4039  1-4 EEL =    -73368.5882  VDWAALS    =     15322.3393
 EELEC  =   -275881.4706  EHBOND  =         0.0000  RESTRAINT  =      1425.0462
 EAMBER (non-restraint)  =   -289284.0544
 ------------------------------------------------------------------------------

 NMR restraints: Bond =    0.000   Angle =     0.000   Torsion =    98.868
===============================================================================

 NSTEP =    57000   TIME(PS) =     182.000  TEMP(K) =   310.25  PRESS =     0.0
 Etot   =   -214726.4937  EKtot   =     73300.1641  EPtot      =   -288026.6578
 BOND   =      5293.1213  ANGLE   =     20267.3347  DIHED      =     14282.9179
 1-4 NB =      4997.2281  1-4 EEL =    -73386.2313  VDWAALS    =     15042.8954
 EELEC  =   -275921.0830  EHBOND  =         0.0000  RESTRAINT  =      1397.1590
 EAMBER (non-restraint)  =   -289423.8168
 ------------------------------------------------------------------------------

 NMR restraints: Bond =    0.000   Angle =     0.000   Torsion =    75.321
===============================================================================

 NSTEP =    58000   TIME(PS) =     183.000  TEMP(K) =   309.42  PRESS =     0.0
 Etot   =   -214357.7243  EKtot   =     73103.4062  EPtot      =   -287461.1306
 BOND   =      5331.5545  ANGLE   =     20409.6222  DIHED      =     14266.7584
 1-4 NB =      4987.3242  1-4 EEL =    -73458.7813  VDWAALS    =     14885.6521
 EELEC  =   -275307.0094  EHBOND  =         0.0000  RESTRAINT  =      1423.7487
 EAMBER (non-restraint)  =   -288884.8793
 ------------------------------------------------------------------------------

 NMR restraints: Bond =    0.000   Angle =     0.000   Torsion =    97.503
===============================================================================

 NSTEP =    59000   TIME(PS) =     184.000  TEMP(K) =   309.27  PRESS =     0.0
 Etot   =   -214225.0318  EKtot   =     73068.9141  EPtot      =   -287293.9458
 BOND   =      5335.6073  ANGLE   =     20373.2114  DIHED      =     14327.0422
 1-4 NB =      5001.0519  1-4 EEL =    -73335.8956  VDWAALS    =     15105.2769
 EELEC  =   -275496.9907  EHBOND  =         0.0000  RESTRAINT  =      1396.7506
 EAMBER (non-restraint)  =   -288690.6965
 ------------------------------------------------------------------------------

 NMR restraints: Bond =    0.000   Angle =     0.000   Torsion =   101.740
===============================================================================

 NSTEP =    60000   TIME(PS) =     185.000  TEMP(K) =   311.36  PRESS =     0.0
 Etot   =   -213868.2668  EKtot   =     73562.2109  EPtot      =   -287430.4777
 BOND   =      5320.9258  ANGLE   =     20266.9431  DIHED      =     14301.2261
 1-4 NB =      4961.8454  1-4 EEL =    -73456.4085  VDWAALS    =     15274.4233
 EELEC  =   -275549.8170  EHBOND  =         0.0000  RESTRAINT  =      1450.3842
 EAMBER (non-restraint)  =   -288880.8619
 ------------------------------------------------------------------------------

 NMR restraints: Bond =    0.000   Angle =     0.000   Torsion =    99.408
===============================================================================

 NSTEP =    61000   TIME(PS) =     186.000  TEMP(K) =   309.87  PRESS =     0.0
 Etot   =   -214208.6885  EKtot   =     73209.6875  EPtot      =   -287418.3760
 BOND   =      5275.0287  ANGLE   =     20449.8089  DIHED      =     14338.3518
 1-4 NB =      4956.5372  1-4 EEL =    -73450.4558  VDWAALS    =     14926.8118
 EELEC  =   -275335.8990  EHBOND  =         0.0000  RESTRAINT  =      1421.4402
 EAMBER (non-restraint)  =   -288839.8163
 ------------------------------------------------------------------------------

 NMR restraints: Bond =    0.000   Angle =     0.000   Torsion =    94.006
===============================================================================

 NSTEP =    62000   TIME(PS) =     187.000  TEMP(K) =   311.38  PRESS =     0.0
 Etot   =   -213845.7923  EKtot   =     73566.8750  EPtot      =   -287412.6673
 BOND   =      5282.0701  ANGLE   =     20273.8685  DIHED      =     14224.3554
 1-4 NB =      4995.9434  1-4 EEL =    -73459.2957  VDWAALS    =     15201.3387
 EELEC  =   -275359.0027  EHBOND  =         0.0000  RESTRAINT  =      1428.0550
 EAMBER (non-restraint)  =   -288840.7222
 ------------------------------------------------------------------------------

 NMR restraints: Bond =    0.000   Angle =     0.000   Torsion =    93.737
===============================================================================

 NSTEP =    63000   TIME(PS) =     188.000  TEMP(K) =   310.63  PRESS =     0.0
 Etot   =   -213987.2083  EKtot   =     73388.4531  EPtot      =   -287375.6614
 BOND   =      5361.3009  ANGLE   =     20308.8946  DIHED      =     14308.9854
 1-4 NB =      5012.3813  1-4 EEL =    -73470.8584  VDWAALS    =     14800.9433
 EELEC  =   -275125.1850  EHBOND  =         0.0000  RESTRAINT  =      1427.8764
 EAMBER (non-restraint)  =   -288803.5379
 ------------------------------------------------------------------------------

 NMR restraints: Bond =    0.000   Angle =     0.000   Torsion =    95.449
===============================================================================

 NSTEP =    64000   TIME(PS) =     189.000  TEMP(K) =   309.49  PRESS =     0.0
 Etot   =   -214602.4166  EKtot   =     73121.3359  EPtot      =   -287723.7526
 BOND   =      5214.5172  ANGLE   =     20220.0486  DIHED      =     14190.4718
 1-4 NB =      5026.8955  1-4 EEL =    -73388.6987  VDWAALS    =     14964.5208
 EELEC  =   -275380.1590  EHBOND  =         0.0000  RESTRAINT  =      1428.6512
 EAMBER (non-restraint)  =   -289152.4038
 ------------------------------------------------------------------------------

 NMR restraints: Bond =    0.000   Angle =     0.000   Torsion =    86.205
===============================================================================

 NSTEP =    65000   TIME(PS) =     190.000  TEMP(K) =   310.93  PRESS =     0.0
 Etot   =   -214190.0789  EKtot   =     73460.4453  EPtot      =   -287650.5242
 BOND   =      5331.0190  ANGLE   =     20100.4509  DIHED      =     14329.9298
 1-4 NB =      5006.0773  1-4 EEL =    -73532.8830  VDWAALS    =     14754.4245
 EELEC  =   -275082.8235  EHBOND  =         0.0000  RESTRAINT  =      1443.2807
 EAMBER (non-restraint)  =   -289093.8050
 ------------------------------------------------------------------------------

 NMR restraints: Bond =    0.000   Angle =     0.000   Torsion =    99.348
===============================================================================

 NSTEP =    66000   TIME(PS) =     191.000  TEMP(K) =   308.84  PRESS =     0.0
 Etot   =   -214593.4103  EKtot   =     72966.8438  EPtot      =   -287560.2541
 BOND   =      5189.2818  ANGLE   =     20144.9690  DIHED      =     14301.9748
 1-4 NB =      5013.8184  1-4 EEL =    -73445.0592  VDWAALS    =     15154.9124
 EELEC  =   -275333.9839  EHBOND  =         0.0000  RESTRAINT  =      1413.8328
 EAMBER (non-restraint)  =   -288974.0869
 ------------------------------------------------------------------------------

 NMR restraints: Bond =    0.000   Angle =     0.000   Torsion =    88.488
===============================================================================

 NSTEP =    67000   TIME(PS) =     192.000  TEMP(K) =   309.93  PRESS =     0.0
 Etot   =   -214181.2181  EKtot   =     73224.1797  EPtot      =   -287405.3978
 BOND   =      5317.1994  ANGLE   =     20196.8663  DIHED      =     14341.2714
 1-4 NB =      4977.8239  1-4 EEL =    -73386.8578  VDWAALS    =     14847.1247
 EELEC  =   -275093.8522  EHBOND  =         0.0000  RESTRAINT  =      1395.0264
 EAMBER (non-restraint)  =   -288800.4242
 ------------------------------------------------------------------------------

 NMR restraints: Bond =    0.000   Angle =     0.000   Torsion =   101.673
===============================================================================

 NSTEP =    68000   TIME(PS) =     193.000  TEMP(K) =   310.35  PRESS =     0.0
 Etot   =   -214145.2712  EKtot   =     73323.9688  EPtot      =   -287469.2400
 BOND   =      5264.5826  ANGLE   =     20290.6313  DIHED      =     14325.0613
 1-4 NB =      4985.4003  1-4 EEL =    -73426.7392  VDWAALS    =     14997.3670
 EELEC  =   -275327.4182  EHBOND  =         0.0000  RESTRAINT  =      1421.8749
 EAMBER (non-restraint)  =   -288891.1149
 ------------------------------------------------------------------------------

 NMR restraints: Bond =    0.000   Angle =     0.000   Torsion =   103.045
===============================================================================

 NSTEP =    69000   TIME(PS) =     194.000  TEMP(K) =   308.74  PRESS =     0.0
 Etot   =   -214135.9544  EKtot   =     72942.1953  EPtot      =   -287078.1497
 BOND   =      5284.8345  ANGLE   =     20497.8953  DIHED      =     14346.4816
 1-4 NB =      4962.1457  1-4 EEL =    -73378.6766  VDWAALS    =     14744.1639
 EELEC  =   -274949.3715  EHBOND  =         0.0000  RESTRAINT  =      1414.3774
 EAMBER (non-restraint)  =   -288492.5272
 ------------------------------------------------------------------------------

 NMR restraints: Bond =    0.000   Angle =     0.000   Torsion =    98.425
===============================================================================

 NSTEP =    70000   TIME(PS) =     195.000  TEMP(K) =   308.99  PRESS =     0.0
 Etot   =   -214791.4323  EKtot   =     73003.0781  EPtot      =   -287794.5104
 BOND   =      5202.9887  ANGLE   =     20080.5998  DIHED      =     14330.8154
 1-4 NB =      4966.6005  1-4 EEL =    -73408.4433  VDWAALS    =     14805.3503
 EELEC  =   -275222.5043  EHBOND  =         0.0000  RESTRAINT  =      1450.0824
 EAMBER (non-restraint)  =   -289244.5928
 ------------------------------------------------------------------------------

 NMR restraints: Bond =    0.000   Angle =     0.000   Torsion =   109.159
===============================================================================

 NSTEP =    71000   TIME(PS) =     196.000  TEMP(K) =   309.18  PRESS =     0.0
 Etot   =   -214842.5673  EKtot   =     73045.8516  EPtot      =   -287888.4188
 BOND   =      5370.4863  ANGLE   =     20136.4871  DIHED      =     14327.7136
 1-4 NB =      5013.2364  1-4 EEL =    -73436.7578  VDWAALS    =     15539.7757
 EELEC  =   -276229.0585  EHBOND  =         0.0000  RESTRAINT  =      1389.6984
 EAMBER (non-restraint)  =   -289278.1172
 ------------------------------------------------------------------------------

 NMR restraints: Bond =    0.000   Angle =     0.000   Torsion =    92.239
===============================================================================

 NSTEP =    72000   TIME(PS) =     197.000  TEMP(K) =   308.73  PRESS =     0.0
 Etot   =   -214726.4317  EKtot   =     72940.3203  EPtot      =   -287666.7520
 BOND   =      5268.2865  ANGLE   =     20282.0728  DIHED      =     14214.0589
 1-4 NB =      4955.9913  1-4 EEL =    -73543.4182  VDWAALS    =     15334.3355
 EELEC  =   -275606.5609  EHBOND  =         0.0000  RESTRAINT  =      1428.4820
 EAMBER (non-restraint)  =   -289095.2340
 ------------------------------------------------------------------------------

 NMR restraints: Bond =    0.000   Angle =     0.000   Torsion =    93.822
===============================================================================

 NSTEP =    73000   TIME(PS) =     198.000  TEMP(K) =   310.90  PRESS =     0.0
 Etot   =   -214443.2308  EKtot   =     73452.4844  EPtot      =   -287895.7152
 BOND   =      5288.8289  ANGLE   =     20135.2974  DIHED      =     14284.6866
 1-4 NB =      4951.0652  1-4 EEL =    -73320.1406  VDWAALS    =     15405.7614
 EELEC  =   -276039.1250  EHBOND  =         0.0000  RESTRAINT  =      1397.9110
 EAMBER (non-restraint)  =   -289293.6262
 ------------------------------------------------------------------------------

 NMR restraints: Bond =    0.000   Angle =     0.000   Torsion =   103.268
===============================================================================

 NSTEP =    74000   TIME(PS) =     199.000  TEMP(K) =   309.58  PRESS =     0.0
 Etot   =   -214510.8295  EKtot   =     73141.2266  EPtot      =   -287652.0561
 BOND   =      5347.0529  ANGLE   =     20243.8964  DIHED      =     14351.7188
 1-4 NB =      4990.3487  1-4 EEL =    -73433.0903  VDWAALS    =     15468.8540
 EELEC  =   -276010.9541  EHBOND  =         0.0000  RESTRAINT  =      1390.1175
 EAMBER (non-restraint)  =   -289042.1735
 ------------------------------------------------------------------------------

 NMR restraints: Bond =    0.000   Angle =     0.000   Torsion =    83.033
===============================================================================

 NSTEP =    75000   TIME(PS) =     200.000  TEMP(K) =   310.89  PRESS =     0.0
 Etot   =   -214608.7164  EKtot   =     73451.1172  EPtot      =   -288059.8336
 BOND   =      5356.6067  ANGLE   =     20184.2607  DIHED      =     14325.8286
 1-4 NB =      5021.0928  1-4 EEL =    -73518.0947  VDWAALS    =     15622.4112
 EELEC  =   -276429.8067  EHBOND  =         0.0000  RESTRAINT  =      1377.8678
 EAMBER (non-restraint)  =   -289437.7014
 ------------------------------------------------------------------------------

 NMR restraints: Bond =    0.000   Angle =     0.000   Torsion =    95.658
===============================================================================

 NSTEP =    76000   TIME(PS) =     201.000  TEMP(K) =   311.00  PRESS =     0.0
 Etot   =   -214269.9553  EKtot   =     73477.9297  EPtot      =   -287747.8850
 BOND   =      5321.6251  ANGLE   =     20293.3853  DIHED      =     14244.9607
 1-4 NB =      4963.9448  1-4 EEL =    -73387.8671  VDWAALS    =     15239.0233
 EELEC  =   -275835.8024  EHBOND  =         0.0000  RESTRAINT  =      1412.8452
 EAMBER (non-restraint)  =   -289160.7302
 ------------------------------------------------------------------------------

 NMR restraints: Bond =    0.000   Angle =     0.000   Torsion =   107.031
===============================================================================

 NSTEP =    77000   TIME(PS) =     202.000  TEMP(K) =   310.60  PRESS =     0.0
 Etot   =   -214387.0195  EKtot   =     73382.3828  EPtot      =   -287769.4023
 BOND   =      5248.4651  ANGLE   =     20201.0077  DIHED      =     14297.9499
 1-4 NB =      4989.7155  1-4 EEL =    -73401.9537  VDWAALS    =     14972.0712
 EELEC  =   -275497.1576  EHBOND  =         0.0000  RESTRAINT  =      1420.4996
 EAMBER (non-restraint)  =   -289189.9019
 ------------------------------------------------------------------------------

 NMR restraints: Bond =    0.000   Angle =     0.000   Torsion =    93.858
===============================================================================

 NSTEP =    78000   TIME(PS) =     203.000  TEMP(K) =   311.91  PRESS =     0.0
 Etot   =   -214004.8530  EKtot   =     73691.1953  EPtot      =   -287696.0483
 BOND   =      5210.7893  ANGLE   =     20312.1277  DIHED      =     14339.9989
 1-4 NB =      4996.3428  1-4 EEL =    -73400.2095  VDWAALS    =     15206.6023
 EELEC  =   -275807.0475  EHBOND  =         0.0000  RESTRAINT  =      1445.3478
 EAMBER (non-restraint)  =   -289141.3961
 ------------------------------------------------------------------------------

 NMR restraints: Bond =    0.000   Angle =     0.000   Torsion =    98.117
===============================================================================

 NSTEP =    79000   TIME(PS) =     204.000  TEMP(K) =   309.34  PRESS =     0.0
 Etot   =   -214255.2781  EKtot   =     73084.1094  EPtot      =   -287339.3874
 BOND   =      5204.8790  ANGLE   =     20459.8777  DIHED      =     14317.1085
 1-4 NB =      5023.9626  1-4 EEL =    -73422.9584  VDWAALS    =     15219.3542
 EELEC  =   -275537.3419  EHBOND  =         0.0000  RESTRAINT  =      1395.7308
 EAMBER (non-restraint)  =   -288735.1183
 ------------------------------------------------------------------------------

 NMR restraints: Bond =    0.000   Angle =     0.000   Torsion =    95.892
===============================================================================

 NSTEP =    80000   TIME(PS) =     205.000  TEMP(K) =   310.75  PRESS =     0.0
 Etot   =   -214203.7400  EKtot   =     73417.3906  EPtot      =   -287621.1306
 BOND   =      5293.0364  ANGLE   =     20365.1974  DIHED      =     14358.4961
 1-4 NB =      5024.4054  1-4 EEL =    -73448.6260  VDWAALS    =     15561.6787
 EELEC  =   -276177.8162  EHBOND  =         0.0000  RESTRAINT  =      1402.4976
 EAMBER (non-restraint)  =   -289023.6282
 ------------------------------------------------------------------------------

 NMR restraints: Bond =    0.000   Angle =     0.000   Torsion =    90.568
===============================================================================

 NSTEP =    81000   TIME(PS) =     206.000  TEMP(K) =   309.61  PRESS =     0.0
 Etot   =   -214353.9306  EKtot   =     73148.0078  EPtot      =   -287501.9384
 BOND   =      5419.1580  ANGLE   =     20220.3980  DIHED      =     14268.7260
 1-4 NB =      4971.6333  1-4 EEL =    -73293.9650  VDWAALS    =     15159.3615
 EELEC  =   -275653.3980  EHBOND  =         0.0000  RESTRAINT  =      1406.1477
 EAMBER (non-restraint)  =   -288908.0861
 ------------------------------------------------------------------------------

 NMR restraints: Bond =    0.000   Angle =     0.000   Torsion =    84.800
===============================================================================

 NSTEP =    82000   TIME(PS) =     207.000  TEMP(K) =   309.47  PRESS =     0.0
 Etot   =   -214168.9556  EKtot   =     73115.4219  EPtot      =   -287284.3774
 BOND   =      5261.6918  ANGLE   =     20310.8707  DIHED      =     14250.1342
 1-4 NB =      5001.1055  1-4 EEL =    -73509.7634  VDWAALS    =     15269.2869
 EELEC  =   -275288.3790  EHBOND  =         0.0000  RESTRAINT  =      1420.6758
 EAMBER (non-restraint)  =   -288705.0533
 ------------------------------------------------------------------------------

 NMR restraints: Bond =    0.000   Angle =     0.000   Torsion =    92.162
===============================================================================

 NSTEP =    83000   TIME(PS) =     208.000  TEMP(K) =   312.30  PRESS =     0.0
 Etot   =   -213988.8616  EKtot   =     73783.2109  EPtot      =   -287772.0725
 BOND   =      5244.2867  ANGLE   =     20143.6468  DIHED      =     14334.3076
 1-4 NB =      5010.5961  1-4 EEL =    -73493.5955  VDWAALS    =     15208.7545
 EELEC  =   -275584.4117  EHBOND  =         0.0000  RESTRAINT  =      1364.3430
 EAMBER (non-restraint)  =   -289136.4155
 ------------------------------------------------------------------------------

 NMR restraints: Bond =    0.000   Angle =     0.000   Torsion =    87.625
===============================================================================

 NSTEP =    84000   TIME(PS) =     209.000  TEMP(K) =   311.22  PRESS =     0.0
 Etot   =   -214429.6723  EKtot   =     73528.8672  EPtot      =   -287958.5395
 BOND   =      5210.4108  ANGLE   =     20196.5361  DIHED      =     14370.8547
 1-4 NB =      5007.1283  1-4 EEL =    -73382.1418  VDWAALS    =     15554.9265
 EELEC  =   -276328.5812  EHBOND  =         0.0000  RESTRAINT  =      1412.3272
 EAMBER (non-restraint)  =   -289370.8666
 ------------------------------------------------------------------------------

 NMR restraints: Bond =    0.000   Angle =     0.000   Torsion =   100.744
===============================================================================

 NSTEP =    85000   TIME(PS) =     210.000  TEMP(K) =   310.84  PRESS =     0.0
 Etot   =   -214305.8904  EKtot   =     73439.9141  EPtot      =   -287745.8044
 BOND   =      5289.3293  ANGLE   =     20393.4379  DIHED      =     14274.5209
 1-4 NB =      4973.9189  1-4 EEL =    -73448.9161  VDWAALS    =     15255.1248
 EELEC  =   -275869.2136  EHBOND  =         0.0000  RESTRAINT  =      1385.9935
 EAMBER (non-restraint)  =   -289131.7979
 ------------------------------------------------------------------------------

 NMR restraints: Bond =    0.000   Angle =     0.000   Torsion =    93.153
===============================================================================

 NSTEP =    86000   TIME(PS) =     211.000  TEMP(K) =   310.02  PRESS =     0.0
 Etot   =   -214214.8841  EKtot   =     73244.6875  EPtot      =   -287459.5716
 BOND   =      5315.1717  ANGLE   =     20255.3341  DIHED      =     14289.2078
 1-4 NB =      5030.1640  1-4 EEL =    -73488.8074  VDWAALS    =     15584.0802
 EELEC  =   -275827.3842  EHBOND  =         0.0000  RESTRAINT  =      1382.6621
 EAMBER (non-restraint)  =   -288842.2337
 ------------------------------------------------------------------------------

 NMR restraints: Bond =    0.000   Angle =     0.000   Torsion =    82.503
===============================================================================

 NSTEP =    87000   TIME(PS) =     212.000  TEMP(K) =   310.26  PRESS =     0.0
 Etot   =   -213841.3599  EKtot   =     73303.1641  EPtot      =   -287144.5239
 BOND   =      5359.6187  ANGLE   =     20305.4919  DIHED      =     14307.1316
 1-4 NB =      5031.4912  1-4 EEL =    -73508.8888  VDWAALS    =     15326.2861
 EELEC  =   -275375.3255  EHBOND  =         0.0000  RESTRAINT  =      1409.6708
 EAMBER (non-restraint)  =   -288554.1947
 ------------------------------------------------------------------------------

 NMR restraints: Bond =    0.000   Angle =     0.000   Torsion =    84.772
===============================================================================

 NSTEP =    88000   TIME(PS) =     213.000  TEMP(K) =   310.14  PRESS =     0.0
 Etot   =   -214086.1563  EKtot   =     73272.6719  EPtot      =   -287358.8281
 BOND   =      5358.8786  ANGLE   =     20508.8476  DIHED      =     14298.0931
 1-4 NB =      4965.7636  1-4 EEL =    -73478.5866  VDWAALS    =     15047.5152
 EELEC  =   -275457.5176  EHBOND  =         0.0000  RESTRAINT  =      1398.1780
 EAMBER (non-restraint)  =   -288757.0061
 ------------------------------------------------------------------------------

 NMR restraints: Bond =    0.000   Angle =     0.000   Torsion =    99.386
===============================================================================

 NSTEP =    89000   TIME(PS) =     214.000  TEMP(K) =   309.99  PRESS =     0.0
 Etot   =   -214931.1448  EKtot   =     73238.2734  EPtot      =   -288169.4182
 BOND   =      5182.1820  ANGLE   =     20137.8720  DIHED      =     14306.3994
 1-4 NB =      5001.3330  1-4 EEL =    -73498.9844  VDWAALS    =     15672.3676
 EELEC  =   -276384.3380  EHBOND  =         0.0000  RESTRAINT  =      1413.7501
 EAMBER (non-restraint)  =   -289583.1683
 ------------------------------------------------------------------------------

 NMR restraints: Bond =    0.000   Angle =     0.000   Torsion =    92.607
===============================================================================

 NSTEP =    90000   TIME(PS) =     215.000  TEMP(K) =   310.50  PRESS =     0.0
 Etot   =   -214365.0861  EKtot   =     73359.6172  EPtot      =   -287724.7033
 BOND   =      5190.0316  ANGLE   =     20353.2586  DIHED      =     14282.1289
 1-4 NB =      4909.7102  1-4 EEL =    -73405.7180  VDWAALS    =     14925.6750
 EELEC  =   -275359.3004  EHBOND  =         0.0000  RESTRAINT  =      1379.5107
 EAMBER (non-restraint)  =   -289104.2140
 ------------------------------------------------------------------------------

 NMR restraints: Bond =    0.000   Angle =     0.000   Torsion =    86.789
===============================================================================

 NSTEP =    91000   TIME(PS) =     216.000  TEMP(K) =   310.76  PRESS =     0.0
 Etot   =   -214877.8079  EKtot   =     73419.8203  EPtot      =   -288297.6282
 BOND   =      5292.5319  ANGLE   =     20034.6013  DIHED      =     14292.8127
 1-4 NB =      4988.1208  1-4 EEL =    -73338.9830  VDWAALS    =     15449.5739
 EELEC  =   -276372.7183  EHBOND  =         0.0000  RESTRAINT  =      1356.4323
 EAMBER (non-restraint)  =   -289654.0605
 ------------------------------------------------------------------------------

 NMR restraints: Bond =    0.000   Angle =     0.000   Torsion =    83.386
===============================================================================

 NSTEP =    92000   TIME(PS) =     217.000  TEMP(K) =   309.21  PRESS =     0.0
 Etot   =   -214580.2622  EKtot   =     73053.5000  EPtot      =   -287633.7622
 BOND   =      5244.7368  ANGLE   =     20448.1016  DIHED      =     14258.7077
 1-4 NB =      4963.7836  1-4 EEL =    -73481.5191  VDWAALS    =     15408.3980
 EELEC  =   -275909.6498  EHBOND  =         0.0000  RESTRAINT  =      1433.6790
 EAMBER (non-restraint)  =   -289067.4412
 ------------------------------------------------------------------------------

 NMR restraints: Bond =    0.000   Angle =     0.000   Torsion =    97.624
===============================================================================

 NSTEP =    93000   TIME(PS) =     218.000  TEMP(K) =   311.13  PRESS =     0.0
 Etot   =   -214381.4374  EKtot   =     73508.4688  EPtot      =   -287889.9061
 BOND   =      5282.9679  ANGLE   =     20255.3084  DIHED      =     14266.7331
 1-4 NB =      5012.2305  1-4 EEL =    -73418.0736  VDWAALS    =     15023.4136
 EELEC  =   -275778.7771  EHBOND  =         0.0000  RESTRAINT  =      1466.2912
 EAMBER (non-restraint)  =   -289356.1973
 ------------------------------------------------------------------------------

 NMR restraints: Bond =    0.000   Angle =     0.000   Torsion =    98.353
===============================================================================

 NSTEP =    94000   TIME(PS) =     219.000  TEMP(K) =   309.69  PRESS =     0.0
 Etot   =   -214400.5688  EKtot   =     73168.1406  EPtot      =   -287568.7095
 BOND   =      5378.4548  ANGLE   =     20311.2711  DIHED      =     14342.0815
 1-4 NB =      5003.5868  1-4 EEL =    -73368.6457  VDWAALS    =     15178.4660
 EELEC  =   -275836.9174  EHBOND  =         0.0000  RESTRAINT  =      1422.9933
 EAMBER (non-restraint)  =   -288991.7028
 ------------------------------------------------------------------------------

 NMR restraints: Bond =    0.000   Angle =     0.000   Torsion =    79.347
===============================================================================

 NSTEP =    95000   TIME(PS) =     220.000  TEMP(K) =   308.81  PRESS =     0.0
 Etot   =   -215038.9238  EKtot   =     72960.1328  EPtot      =   -287999.0566
 BOND   =      5241.7833  ANGLE   =     20368.9567  DIHED      =     14321.6685
 1-4 NB =      5036.0379  1-4 EEL =    -73462.3143  VDWAALS    =     15530.2006
 EELEC  =   -276427.8208  EHBOND  =         0.0000  RESTRAINT  =      1392.4315
 EAMBER (non-restraint)  =   -289391.4881
 ------------------------------------------------------------------------------

 NMR restraints: Bond =    0.000   Angle =     0.000   Torsion =    97.050
===============================================================================

 NSTEP =    96000   TIME(PS) =     221.000  TEMP(K) =   308.70  PRESS =     0.0
 Etot   =   -215699.2421  EKtot   =     72933.8906  EPtot      =   -288633.1327
 BOND   =      5192.3618  ANGLE   =     20303.6867  DIHED      =     14329.3431
 1-4 NB =      5004.1161  1-4 EEL =    -73492.1249  VDWAALS    =     15903.6623
 EELEC  =   -277240.7299  EHBOND  =         0.0000  RESTRAINT  =      1366.5521
 EAMBER (non-restraint)  =   -289999.6849
 ------------------------------------------------------------------------------

 NMR restraints: Bond =    0.000   Angle =     0.000   Torsion =    96.104
===============================================================================

 NSTEP =    97000   TIME(PS) =     222.000  TEMP(K) =   309.68  PRESS =     0.0
 Etot   =   -215254.1548  EKtot   =     73164.5469  EPtot      =   -288418.7017
 BOND   =      5263.5603  ANGLE   =     20227.5396  DIHED      =     14281.0723
 1-4 NB =      4971.4888  1-4 EEL =    -73345.7907  VDWAALS    =     15433.7219
 EELEC  =   -276663.9383  EHBOND  =         0.0000  RESTRAINT  =      1413.6443
 EAMBER (non-restraint)  =   -289832.3460
 ------------------------------------------------------------------------------

 NMR restraints: Bond =    0.000   Angle =     0.000   Torsion =   101.124
===============================================================================

 NSTEP =    98000   TIME(PS) =     223.000  TEMP(K) =   309.74  PRESS =     0.0
 Etot   =   -215123.5215  EKtot   =     73179.3672  EPtot      =   -288302.8887
 BOND   =      5293.8836  ANGLE   =     20282.6292  DIHED      =     14282.5957
 1-4 NB =      4935.5597  1-4 EEL =    -73476.0849  VDWAALS    =     15601.2681
 EELEC  =   -276606.3988  EHBOND  =         0.0000  RESTRAINT  =      1383.6586
 EAMBER (non-restraint)  =   -289686.5473
 ------------------------------------------------------------------------------

 NMR restraints: Bond =    0.000   Angle =     0.000   Torsion =    87.220
===============================================================================

 NSTEP =    99000   TIME(PS) =     224.000  TEMP(K) =   308.75  PRESS =     0.0
 Etot   =   -215037.6403  EKtot   =     72945.0781  EPtot      =   -287982.7184
 BOND   =      5224.4092  ANGLE   =     20243.3173  DIHED      =     14261.4154
 1-4 NB =      5008.3382  1-4 EEL =    -73444.2118  VDWAALS    =     15636.4383
 EELEC  =   -276330.8984  EHBOND  =         0.0000  RESTRAINT  =      1418.4733
 EAMBER (non-restraint)  =   -289401.1917
 ------------------------------------------------------------------------------

 NMR restraints: Bond =    0.000   Angle =     0.000   Torsion =    98.021
===============================================================================

 NSTEP =   100000   TIME(PS) =     225.000  TEMP(K) =   309.89  PRESS =     0.0
 Etot   =   -214382.1318  EKtot   =     73215.1328  EPtot      =   -287597.2646
 BOND   =      5283.8120  ANGLE   =     20391.5695  DIHED      =     14366.8991
 1-4 NB =      5001.7983  1-4 EEL =    -73456.6017  VDWAALS    =     15271.2509
 EELEC  =   -275888.6931  EHBOND  =         0.0000  RESTRAINT  =      1432.7005
 EAMBER (non-restraint)  =   -289029.9651
 ------------------------------------------------------------------------------

 NMR restraints: Bond =    0.000   Angle =     0.000   Torsion =    94.733
===============================================================================

 NSTEP =   101000   TIME(PS) =     226.000  TEMP(K) =   310.88  PRESS =     0.0
 Etot   =   -214608.0329  EKtot   =     73449.6719  EPtot      =   -288057.7047
 BOND   =      5245.5511  ANGLE   =     20171.3573  DIHED      =     14324.6894
 1-4 NB =      4989.7249  1-4 EEL =    -73435.3906  VDWAALS    =     15343.3447
 EELEC  =   -276118.0005  EHBOND  =         0.0000  RESTRAINT  =      1421.0190
 EAMBER (non-restraint)  =   -289478.7237
 ------------------------------------------------------------------------------

 NMR restraints: Bond =    0.000   Angle =     0.000   Torsion =    94.510
===============================================================================

 NSTEP =   102000   TIME(PS) =     227.000  TEMP(K) =   310.34  PRESS =     0.0
 Etot   =   -215086.7805  EKtot   =     73322.1484  EPtot      =   -288408.9289
 BOND   =      5206.9735  ANGLE   =     20115.7846  DIHED      =     14359.1948
 1-4 NB =      4977.4138  1-4 EEL =    -73378.9587  VDWAALS    =     15511.2188
 EELEC  =   -276579.4987  EHBOND  =         0.0000  RESTRAINT  =      1378.9430
 EAMBER (non-restraint)  =   -289787.8719
 ------------------------------------------------------------------------------

 NMR restraints: Bond =    0.000   Angle =     0.000   Torsion =    87.928
===============================================================================

 NSTEP =   103000   TIME(PS) =     228.000  TEMP(K) =   310.59  PRESS =     0.0
 Etot   =   -214304.8256  EKtot   =     73381.0625  EPtot      =   -287685.8881
 BOND   =      5225.4912  ANGLE   =     20345.8063  DIHED      =     14296.1293
 1-4 NB =      4976.0917  1-4 EEL =    -73525.9639  VDWAALS    =     15484.9498
 EELEC  =   -275917.5194  EHBOND  =         0.0000  RESTRAINT  =      1429.1267
 EAMBER (non-restraint)  =   -289115.0148
 ------------------------------------------------------------------------------

 NMR restraints: Bond =    0.000   Angle =     0.000   Torsion =    95.905
===============================================================================

 NSTEP =   104000   TIME(PS) =     229.000  TEMP(K) =   310.90  PRESS =     0.0
 Etot   =   -214270.5257  EKtot   =     73453.8672  EPtot      =   -287724.3929
 BOND   =      5185.4359  ANGLE   =     20109.7524  DIHED      =     14345.9867
 1-4 NB =      5006.7394  1-4 EEL =    -73510.4925  VDWAALS    =     15371.1073
 EELEC  =   -275648.5158  EHBOND  =         0.0000  RESTRAINT  =      1415.5937
 EAMBER (non-restraint)  =   -289139.9865
 ------------------------------------------------------------------------------

 NMR restraints: Bond =    0.000   Angle =     0.000   Torsion =    96.057
===============================================================================

 NSTEP =   105000   TIME(PS) =     230.000  TEMP(K) =   310.63  PRESS =     0.0
 Etot   =   -214442.3893  EKtot   =     73389.7109  EPtot      =   -287832.1003
 BOND   =      5292.8734  ANGLE   =     20258.1086  DIHED      =     14201.8167
 1-4 NB =      5035.0603  1-4 EEL =    -73321.5138  VDWAALS    =     15121.9421
 EELEC  =   -275826.9615  EHBOND  =         0.0000  RESTRAINT  =      1406.5740
 EAMBER (non-restraint)  =   -289238.6743
 ------------------------------------------------------------------------------

 NMR restraints: Bond =    0.000   Angle =     0.000   Torsion =    98.645
===============================================================================

 NSTEP =   106000   TIME(PS) =     231.000  TEMP(K) =   310.41  PRESS =     0.0
 Etot   =   -214506.6834  EKtot   =     73338.3047  EPtot      =   -287844.9881
 BOND   =      5384.9575  ANGLE   =     20239.7695  DIHED      =     14273.2017
 1-4 NB =      4992.9741  1-4 EEL =    -73354.7462  VDWAALS    =     15705.9067
 EELEC  =   -276497.5473  EHBOND  =         0.0000  RESTRAINT  =      1410.4960
 EAMBER (non-restraint)  =   -289255.4840
 ------------------------------------------------------------------------------

 NMR restraints: Bond =    0.000   Angle =     0.000   Torsion =    98.079
===============================================================================

 NSTEP =   107000   TIME(PS) =     232.000  TEMP(K) =   309.89  PRESS =     0.0
 Etot   =   -214885.8795  EKtot   =     73214.1406  EPtot      =   -288100.0202
 BOND   =      5192.0517  ANGLE   =     20442.7566  DIHED      =     14251.4461
 1-4 NB =      5001.4909  1-4 EEL =    -73406.1437  VDWAALS    =     15210.3632
 EELEC  =   -276223.0159  EHBOND  =         0.0000  RESTRAINT  =      1431.0310
 EAMBER (non-restraint)  =   -289531.0511
 ------------------------------------------------------------------------------

 NMR restraints: Bond =    0.000   Angle =     0.000   Torsion =   101.466
===============================================================================

 NSTEP =   108000   TIME(PS) =     233.000  TEMP(K) =   310.92  PRESS =     0.0
 Etot   =   -214494.0077  EKtot   =     73457.0312  EPtot      =   -287951.0390
 BOND   =      5265.8394  ANGLE   =     20363.0035  DIHED      =     14304.0603
 1-4 NB =      4971.9987  1-4 EEL =    -73457.7117  VDWAALS    =     15285.4547
 EELEC  =   -276113.5728  EHBOND  =         0.0000  RESTRAINT  =      1429.8889
 EAMBER (non-restraint)  =   -289380.9279
 ------------------------------------------------------------------------------

 NMR restraints: Bond =    0.000   Angle =     0.000   Torsion =    88.450
===============================================================================

 NSTEP =   109000   TIME(PS) =     234.000  TEMP(K) =   311.75  PRESS =     0.0
 Etot   =   -214191.8156  EKtot   =     73654.2188  EPtot      =   -287846.0344
 BOND   =      5328.3332  ANGLE   =     20338.7842  DIHED      =     14186.3098
 1-4 NB =      4987.7682  1-4 EEL =    -73501.8696  VDWAALS    =     15446.3044
 EELEC  =   -276039.2963  EHBOND  =         0.0000  RESTRAINT  =      1407.6317
 EAMBER (non-restraint)  =   -289253.6661
 ------------------------------------------------------------------------------

 NMR restraints: Bond =    0.000   Angle =     0.000   Torsion =    93.835
===============================================================================

 NSTEP =   110000   TIME(PS) =     235.000  TEMP(K) =   310.59  PRESS =     0.0
 Etot   =   -214624.2266  EKtot   =     73380.3281  EPtot      =   -288004.5547
 BOND   =      5246.4494  ANGLE   =     20262.9065  DIHED      =     14294.1750
 1-4 NB =      4976.9732  1-4 EEL =    -73339.8053  VDWAALS    =     15590.5730
 EELEC  =   -276457.6091  EHBOND  =         0.0000  RESTRAINT  =      1421.7825
 EAMBER (non-restraint)  =   -289426.3372
 ------------------------------------------------------------------------------

 NMR restraints: Bond =    0.000   Angle =     0.000   Torsion =    91.979
===============================================================================

 NSTEP =   111000   TIME(PS) =     236.000  TEMP(K) =   310.00  PRESS =     0.0
 Etot   =   -215040.2350  EKtot   =     73239.8438  EPtot      =   -288280.0787
 BOND   =      5297.9744  ANGLE   =     20219.8939  DIHED      =     14245.7804
 1-4 NB =      4996.3724  1-4 EEL =    -73450.2792  VDWAALS    =     15546.9497
 EELEC  =   -276531.8783  EHBOND  =         0.0000  RESTRAINT  =      1395.1079
 EAMBER (non-restraint)  =   -289675.1867
 ------------------------------------------------------------------------------

 NMR restraints: Bond =    0.000   Angle =     0.000   Torsion =    97.104
===============================================================================

 NSTEP =   112000   TIME(PS) =     237.000  TEMP(K) =   309.89  PRESS =     0.0
 Etot   =   -214881.3126  EKtot   =     73215.4297  EPtot      =   -288096.7423
 BOND   =      5429.2487  ANGLE   =     20341.7954  DIHED      =     14219.5422
 1-4 NB =      4967.4702  1-4 EEL =    -73516.1707  VDWAALS    =     15423.3312
 EELEC  =   -276388.1295  EHBOND  =         0.0000  RESTRAINT  =      1426.1703
 EAMBER (non-restraint)  =   -289522.9126
 ------------------------------------------------------------------------------

 NMR restraints: Bond =    0.000   Angle =     0.000   Torsion =   106.251
===============================================================================

 NSTEP =   113000   TIME(PS) =     238.000  TEMP(K) =   309.33  PRESS =     0.0
 Etot   =   -215223.6414  EKtot   =     73081.7969  EPtot      =   -288305.4383
 BOND   =      5351.1190  ANGLE   =     20179.9370  DIHED      =     14309.8342
 1-4 NB =      4990.0661  1-4 EEL =    -73368.0752  VDWAALS    =     15679.9762
 EELEC  =   -276878.2404  EHBOND  =         0.0000  RESTRAINT  =      1429.9448
 EAMBER (non-restraint)  =   -289735.3831
 ------------------------------------------------------------------------------

 NMR restraints: Bond =    0.000   Angle =     0.000   Torsion =    93.407
===============================================================================

 NSTEP =   114000   TIME(PS) =     239.000  TEMP(K) =   311.12  PRESS =     0.0
 Etot   =   -215064.0835  EKtot   =     73505.8594  EPtot      =   -288569.9428
 BOND   =      5326.7822  ANGLE   =     20195.2972  DIHED      =     14316.4782
 1-4 NB =      5019.7760  1-4 EEL =    -73412.0745  VDWAALS    =     15535.5710
 EELEC  =   -276927.8934  EHBOND  =         0.0000  RESTRAINT  =      1376.1204
 EAMBER (non-restraint)  =   -289946.0633
 ------------------------------------------------------------------------------

 NMR restraints: Bond =    0.000   Angle =     0.000   Torsion =    94.843
===============================================================================

 NSTEP =   115000   TIME(PS) =     240.000  TEMP(K) =   311.21  PRESS =     0.0
 Etot   =   -215048.5537  EKtot   =     73525.9297  EPtot      =   -288574.4834
 BOND   =      5243.3222  ANGLE   =     20304.7973  DIHED      =     14298.6508
 1-4 NB =      5033.8660  1-4 EEL =    -73399.5900  VDWAALS    =     15085.1965
 EELEC  =   -276534.2298  EHBOND  =         0.0000  RESTRAINT  =      1393.5036
 EAMBER (non-restraint)  =   -289967.9870
 ------------------------------------------------------------------------------

 NMR restraints: Bond =    0.000   Angle =     0.000   Torsion =    90.470
===============================================================================

 NSTEP =   116000   TIME(PS) =     241.000  TEMP(K) =   310.73  PRESS =     0.0
 Etot   =   -215207.4235  EKtot   =     73412.3203  EPtot      =   -288619.7438
 BOND   =      5353.4473  ANGLE   =     20310.8478  DIHED      =     14223.2386
 1-4 NB =      4954.5771  1-4 EEL =    -73399.5528  VDWAALS    =     15454.0634
 EELEC  =   -276875.4866  EHBOND  =         0.0000  RESTRAINT  =      1359.1215
 EAMBER (non-restraint)  =   -289978.8653
 ------------------------------------------------------------------------------

 NMR restraints: Bond =    0.000   Angle =     0.000   Torsion =    96.513
===============================================================================

 NSTEP =   117000   TIME(PS) =     242.000  TEMP(K) =   308.95  PRESS =     0.0
 Etot   =   -215269.5519  EKtot   =     72993.5391  EPtot      =   -288263.0909
 BOND   =      5256.9809  ANGLE   =     20488.0910  DIHED      =     14188.0281
 1-4 NB =      4986.5225  1-4 EEL =    -73469.3676  VDWAALS    =     15160.8839
 EELEC  =   -276251.9358  EHBOND  =         0.0000  RESTRAINT  =      1377.7061
 EAMBER (non-restraint)  =   -289640.7970
 ------------------------------------------------------------------------------

 NMR restraints: Bond =    0.000   Angle =     0.000   Torsion =    90.535
===============================================================================

 NSTEP =   118000   TIME(PS) =     243.000  TEMP(K) =   310.26  PRESS =     0.0
 Etot   =   -215240.0031  EKtot   =     73301.1094  EPtot      =   -288541.1124
 BOND   =      5281.6980  ANGLE   =     20350.1015  DIHED      =     14281.6720
 1-4 NB =      4974.8943  1-4 EEL =    -73388.6603  VDWAALS    =     15710.6384
 EELEC  =   -277137.0885  EHBOND  =         0.0000  RESTRAINT  =      1385.6321
 EAMBER (non-restraint)  =   -289926.7445
 ------------------------------------------------------------------------------

 NMR restraints: Bond =    0.000   Angle =     0.000   Torsion =    90.257
===============================================================================

 NSTEP =   119000   TIME(PS) =     244.000  TEMP(K) =   310.22  PRESS =     0.0
 Etot   =   -214964.8508  EKtot   =     73293.0547  EPtot      =   -288257.9054
 BOND   =      5287.7457  ANGLE   =     20324.0319  DIHED      =     14300.1820
 1-4 NB =      4965.7021  1-4 EEL =    -73406.8339  VDWAALS    =     15119.6978
 EELEC  =   -276245.3214  EHBOND  =         0.0000  RESTRAINT  =      1396.8904
 EAMBER (non-restraint)  =   -289654.7958
 ------------------------------------------------------------------------------

 NMR restraints: Bond =    0.000   Angle =     0.000   Torsion =    86.919
===============================================================================

 NSTEP =   120000   TIME(PS) =     245.000  TEMP(K) =   311.27  PRESS =     0.0
 Etot   =   -215190.5929  EKtot   =     73540.6172  EPtot      =   -288731.2101
 BOND   =      5216.4557  ANGLE   =     20184.1572  DIHED      =     14233.1964
 1-4 NB =      5010.5777  1-4 EEL =    -73498.1181  VDWAALS    =     15865.6013
 EELEC  =   -277139.5494  EHBOND  =         0.0000  RESTRAINT  =      1396.4692
 EAMBER (non-restraint)  =   -290127.6793
 ------------------------------------------------------------------------------

 NMR restraints: Bond =    0.000   Angle =     0.000   Torsion =    99.511
===============================================================================

 NSTEP =   121000   TIME(PS) =     246.000  TEMP(K) =   310.79  PRESS =     0.0
 Etot   =   -215232.4006  EKtot   =     73426.3438  EPtot      =   -288658.7444
 BOND   =      5312.3521  ANGLE   =     20255.0543  DIHED      =     14179.9588
 1-4 NB =      4929.9568  1-4 EEL =    -73391.5304  VDWAALS    =     15494.8677
 EELEC  =   -276824.7616  EHBOND  =         0.0000  RESTRAINT  =      1385.3579
 EAMBER (non-restraint)  =   -290044.1022
 ------------------------------------------------------------------------------

 NMR restraints: Bond =    0.000   Angle =     0.000   Torsion =    86.809
===============================================================================

 NSTEP =   122000   TIME(PS) =     247.000  TEMP(K) =   310.00  PRESS =     0.0
 Etot   =   -214935.9016  EKtot   =     73239.8359  EPtot      =   -288175.7375
 BOND   =      5447.7862  ANGLE   =     20325.8339  DIHED      =     14295.7764
 1-4 NB =      5057.4272  1-4 EEL =    -73438.1406  VDWAALS    =     16090.2328
 EELEC  =   -277374.8030  EHBOND  =         0.0000  RESTRAINT  =      1420.1494
 EAMBER (non-restraint)  =   -289595.8870
 ------------------------------------------------------------------------------

 NMR restraints: Bond =    0.000   Angle =     0.000   Torsion =    89.128
===============================================================================

 NSTEP =   123000   TIME(PS) =     248.000  TEMP(K) =   311.92  PRESS =     0.0
 Etot   =   -215317.9803  EKtot   =     73695.2500  EPtot      =   -289013.2303
 BOND   =      5251.5773  ANGLE   =     20158.3686  DIHED      =     14356.4877
 1-4 NB =      4958.6816  1-4 EEL =    -73360.3646  VDWAALS    =     15212.1833
 EELEC  =   -276990.3833  EHBOND  =         0.0000  RESTRAINT  =      1400.2190
 EAMBER (non-restraint)  =   -290413.4493
 ------------------------------------------------------------------------------

 NMR restraints: Bond =    0.000   Angle =     0.000   Torsion =   104.653
===============================================================================

 NSTEP =   124000   TIME(PS) =     249.000  TEMP(K) =   309.90  PRESS =     0.0
 Etot   =   -216069.4541  EKtot   =     73217.7109  EPtot      =   -289287.1650
 BOND   =      5271.8309  ANGLE   =     20292.8375  DIHED      =     14116.2703
 1-4 NB =      5012.5103  1-4 EEL =    -73401.5727  VDWAALS    =     15563.3640
 EELEC  =   -277491.5254  EHBOND  =         0.0000  RESTRAINT  =      1349.1201
 EAMBER (non-restraint)  =   -290636.2851
 ------------------------------------------------------------------------------

 NMR restraints: Bond =    0.000   Angle =     0.000   Torsion =    83.262
===============================================================================

 NSTEP =   125000   TIME(PS) =     250.000  TEMP(K) =   308.12  PRESS =     0.0
 Etot   =   -216532.0722  EKtot   =     72797.3984  EPtot      =   -289329.4706
 BOND   =      5237.6886  ANGLE   =     20333.1537  DIHED      =     14239.6047
 1-4 NB =      5011.3411  1-4 EEL =    -73421.8700  VDWAALS    =     15717.2441
 EELEC  =   -277828.4130  EHBOND  =         0.0000  RESTRAINT  =      1381.7801
 EAMBER (non-restraint)  =   -290711.2508
 ------------------------------------------------------------------------------

 NMR restraints: Bond =    0.000   Angle =     0.000   Torsion =    85.810
===============================================================================

      A V E R A G E S   O V E R     125 S T E P S


 NSTEP =   125000   TIME(PS) =     250.000  TEMP(K) =   310.17  PRESS =     0.0
 Etot   =   -214451.6913  EKtot   =     73280.7493  EPtot      =   -287732.4406
 BOND   =      5283.5402  ANGLE   =     20275.5525  DIHED      =     14298.9188
 1-4 NB =      4989.7407  1-4 EEL =    -73443.9572  VDWAALS    =     15289.9165
 EELEC  =   -275841.4456  EHBOND  =         0.0000  RESTRAINT  =      1415.2936
 EAMBER (non-restraint)  =   -289147.7342
 ------------------------------------------------------------------------------

 NMR restraints: Bond =    0.000   Angle =     0.000   Torsion =    85.810
===============================================================================

      R M S  F L U C T U A T I O N S


 NSTEP =   125000   TIME(PS) =     250.000  TEMP(K) =     0.91  PRESS =     0.0
 Etot   =       493.0590  EKtot   =       214.7358  EPtot      =       449.5513
 BOND   =        58.1066  ANGLE   =       104.8260  DIHED      =        51.2191
 1-4 NB =        25.2678  1-4 EEL =        58.5150  VDWAALS    =       270.0957
 EELEC  =       596.0751  EHBOND  =         0.0000  RESTRAINT  =        25.6438
 EAMBER (non-restraint)  =       423.9075
 ------------------------------------------------------------------------------


 NMR restraints on final step:

 ------------------------------------------------------------------------------


 Final Restraint Analysis for coords: step6.2_equilibration.rst7              


 Restraints, deviations, and energy contributions:    pencut =    0.10

 ------------------------------------------------------------------------------
     First atom        Last atom    curr. value target deviation  penalty
 ------------------------------------------------------------------------------
  C110 OL   297 --  C19  OL   297:   -2.110    0.000    2.110    0.136 t
  C3   PC   299 --  C2   PC   299:  114.917  117.500    2.583    0.203 t
  C110 OL   300 --  C19  OL   300:    3.030    0.000    3.030    0.280 t
  C110 OL   303 --  C19  OL   303:   -2.525    0.000    2.525    0.194 t
  C110 OL   309 --  C19  OL   309:    1.954    0.000    1.954    0.116 t
  C110 OL   312 --  C19  OL   312:   -5.552    0.000    5.552    0.939 t
  C110 OL   318 --  C19  OL   318:   -1.850    0.000    1.850    0.104 t
  C110 OL   321 --  C19  OL   321:   -3.544    0.000    3.544    0.383 t
  C110 OL   324 --  C19  OL   324:   -2.331    0.000    2.331    0.166 t
  C110 OL   327 --  C19  OL   327:   -6.934    0.000    6.934    1.465 t
  C3   PC   329 --  C2   PC   329:  126.032  122.500    3.532    0.380 t
  C110 OL   336 --  C19  OL   336:   -2.716    0.000    2.716    0.225 t
  C110 OL   339 --  C19  OL   339:   -2.669    0.000    2.669    0.217 t
  C110 OL   345 --  C19  OL   345:    2.551    0.000    2.551    0.198 t
  C110 OL   351 --  C19  OL   351:    3.631    0.000    3.631    0.402 t
  C110 OL   354 --  C19  OL   354:    5.820    0.000    5.820    1.032 t
  C110 OL   357 --  C19  OL   357:   -4.577    0.000    4.577    0.638 t
  C110 OL   360 --  C19  OL   360:   -4.544    0.000    4.544    0.629 t
  C3   PC   362 --  C2   PC   362:  114.695  117.500    2.805    0.240 t
  C110 OL   363 --  C19  OL   363:    5.305    0.000    5.305    0.857 t
  C3   PC   365 --  C2   PC   365:  126.224  122.500    3.724    0.423 t
  C110 OL   366 --  C19  OL   366:   -4.502    0.000    4.502    0.617 t
  C3   PC   368 --  C2   PC   368:  114.785  117.500    2.715    0.225 t
  C110 OL   372 --  C19  OL   372:   -2.080    0.000    2.080    0.132 t
  C110 OL   378 --  C19  OL   378:   -6.073    0.000    6.073    1.123 t
  C110 OL   381 --  C19  OL   381:    5.163    0.000    5.163    0.812 t
  C3   PC   383 --  C2   PC   383:  125.668  122.500    3.168    0.306 t
  C110 OL   387 --  C19  OL   387:   -2.034    0.000    2.034    0.126 t
  C110 OL   390 --  C19  OL   390:    3.017    0.000    3.017    0.277 t
  C110 OL   396 --  C19  OL   396:   -3.963    0.000    3.963    0.478 t
  C110 OL   399 --  C19  OL   399:    4.039    0.000    4.039    0.497 t
  C3   PC   407 --  C2   PC   407:  124.927  122.500    2.427    0.179 t
  C110 OL   408 --  C19  OL   408:   -2.031    0.000    2.031    0.126 t
  C3   PC   410 --  C2   PC   410:  124.794  122.500    2.294    0.160 t
  C3   PC   413 --  C2   PC   413:  115.107  117.500    2.393    0.174 t
  C110 OL   417 --  C19  OL   417:   -3.286    0.000    3.286    0.329 t
  C3   PC   419 --  C2   PC   419:  113.071  117.500    4.429    0.598 t
  C110 OL   426 --  C19  OL   426:    3.651    0.000    3.651    0.406 t
  C3   PC   437 --  C2   PC   437:  113.177  117.500    4.323    0.569 t
  C110 OL   441 --  C19  OL   441:    2.049    0.000    2.049    0.128 t
  C3   PC   443 --  C2   PC   443:  115.616  117.500    1.884    0.108 t
  C110 OL   444 --  C19  OL   444:    2.130    0.000    2.130    0.138 t
  C110 OL   447 --  C19  OL   447:    2.634    0.000    2.634    0.211 t
  C110 OL   450 --  C19  OL   450:    2.988    0.000    2.988    0.272 t
  C110 OL   456 --  C19  OL   456:   -6.005    0.000    6.005    1.098 t
  C3   PC   461 --  C2   PC   461:  111.235  117.500    6.265    1.196 t
  C110 OL   465 --  C19  OL   465:    4.079    0.000    4.079    0.507 t
  C110 OL   468 --  C19  OL   468:   -2.051    0.000    2.051    0.128 t
  C110 OL   471 --  C19  OL   471:    2.936    0.000    2.936    0.263 t
  C110 OL   474 --  C19  OL   474:   -2.216    0.000    2.216    0.150 t
  C110 OL   480 --  C19  OL   480:   -1.836    0.000    1.836    0.103 t
  C3   PC   482 --  C2   PC   482:  125.518  122.500    3.018    0.277 t
  C3   PC   485 --  C2   PC   485:  112.082  117.500    5.418    0.894 t
  C110 OL   498 --  C19  OL   498:   -6.209    0.000    6.209    1.174 t
  C3   PC   500 --  C2   PC   500:  115.658  117.500    1.842    0.103 t
  C110 OL   501 --  C19  OL   501:   -6.984    0.000    6.984    1.486 t
  C110 OL   504 --  C19  OL   504:   -3.626    0.000    3.626    0.400 t
  C110 OL   507 --  C19  OL   507:    3.457    0.000    3.457    0.364 t
  C3   PC   512 --  C2   PC   512:  114.803  117.500    2.697    0.222 t
  C110 OL   513 --  C19  OL   513:    2.041    0.000    2.041    0.127 t
  C110 OL   519 --  C19  OL   519:   -3.545    0.000    3.545    0.383 t
  C3   PC   524 --  C2   PC   524:  127.519  122.500    5.019    0.767 t
  C110 OL   525 --  C19  OL   525:    3.733    0.000    3.733    0.425 t
  C110 OL   528 --  C19  OL   528:   -2.445    0.000    2.445    0.182 t
  C110 OL   531 --  C19  OL   531:    1.916    0.000    1.916    0.112 t
  C110 OL   540 --  C19  OL   540:   -3.737    0.000    3.737    0.425 t
  C110 OL   543 --  C19  OL   543:   -2.315    0.000    2.315    0.163 t
  C110 OL   549 --  C19  OL   549:   -2.764    0.000    2.764    0.233 t
  C3   PC   551 --  C2   PC   551:  125.487  122.500    2.987    0.272 t
  C110 OL   552 --  C19  OL   552:    4.448    0.000    4.448    0.603 t
  C110 OL   558 --  C19  OL   558:   -2.793    0.000    2.793    0.238 t
  C3   PC   560 --  C2   PC   560:  126.322  122.500    3.822    0.445 t
  C110 OL   561 --  C19  OL   561:   -4.040    0.000    4.040    0.497 t
  C110 OL   564 --  C19  OL   564:    3.130    0.000    3.130    0.298 t
  C3   PC   578 --  C2   PC   578:  124.968  122.500    2.468    0.185 t
  C110 OL   585 --  C19  OL   585:    3.369    0.000    3.369    0.346 t
  C110 OL   591 --  C19  OL   591:    3.808    0.000    3.808    0.442 t
  C110 OL   594 --  C19  OL   594:    2.088    0.000    2.088    0.133 t
  C110 OL   597 --  C19  OL   597:   -3.012    0.000    3.012    0.276 t
  C3   PC   602 --  C2   PC   602:  125.420  122.500    2.920    0.260 t
  C110 OL   603 --  C19  OL   603:   -3.874    0.000    3.874    0.457 t
  C110 OL   615 --  C19  OL   615:    6.103    0.000    6.103    1.134 t
  C110 OL   624 --  C19  OL   624:    6.235    0.000    6.235    1.184 t
  C3   PC   626 --  C2   PC   626:  125.033  122.500    2.533    0.195 t
  C110 OL   630 --  C19  OL   630:    2.277    0.000    2.277    0.158 t
  C110 OL   633 --  C19  OL   633:   -3.056    0.000    3.056    0.285 t
  C3   PC   638 --  C2   PC   638:  113.266  117.500    4.234    0.546 t
  C110 OL   639 --  C19  OL   639:   -3.042    0.000    3.042    0.282 t
  C3   PC   641 --  C2   PC   641:  115.171  117.500    2.329    0.165 t
  C110 OL   642 --  C19  OL   642:   -2.945    0.000    2.945    0.264 t
  C3   PC   644 --  C2   PC   644:  124.408  122.500    1.908    0.111 t
  C110 OL   648 --  C19  OL   648:    3.774    0.000    3.774    0.434 t
  C110 OL   651 --  C19  OL   651:   -3.043    0.000    3.043    0.282 t
  C110 OL   654 --  C19  OL   654:    2.319    0.000    2.319    0.164 t
  C110 OL   657 --  C19  OL   657:   -2.383    0.000    2.383    0.173 t
  C3   PC   662 --  C2   PC   662:  115.620  117.500    1.880    0.108 t
  C110 OL   663 --  C19  OL   663:   -1.816    0.000    1.816    0.100 t
  C110 OL   666 --  C19  OL   666:    5.169    0.000    5.169    0.814 t
  C110 OL   672 --  C19  OL   672:   -2.844    0.000    2.844    0.246 t
  C3   PC   674 --  C2   PC   674:  114.924  117.500    2.576    0.202 t
  C110 OL   675 --  C19  OL   675:   -3.088    0.000    3.088    0.290 t
  C3   PC   677 --  C2   PC   677:  124.767  122.500    2.267    0.157 t
  C110 OL   684 --  C19  OL   684:    2.200    0.000    2.200    0.147 t
  C3   PC   689 --  C2   PC   689:  125.050  122.500    2.550    0.198 t
  C110 OL   705 --  C19  OL   705:    5.959    0.000    5.959    1.082 t
  C3   PC   707 --  C2   PC   707:  125.906  122.500    3.406    0.353 t
  C110 OL   708 --  C19  OL   708:   -4.356    0.000    4.356    0.578 t
  C110 OL   714 --  C19  OL   714:    3.401    0.000    3.401    0.352 t
  C3   PC   716 --  C2   PC   716:  112.170  117.500    5.330    0.865 t
  C110 OL   717 --  C19  OL   717:    5.165    0.000    5.165    0.813 t
  C110 OL   723 --  C19  OL   723:    2.778    0.000    2.778    0.235 t
  C110 OL   726 --  C19  OL   726:    2.650    0.000    2.650    0.214 t
  C110 OL   729 --  C19  OL   729:   -5.154    0.000    5.154    0.809 t
  C110 OL   732 --  C19  OL   732:    5.318    0.000    5.318    0.862 t
  C110 OL   735 --  C19  OL   735:   -9.766    0.000    9.766    2.905 t
  C110 OL   738 --  C19  OL   738:    3.484    0.000    3.484    0.370 t
  C110 OL   741 --  C19  OL   741:    3.814    0.000    3.814    0.443 t
  C110 OL   744 --  C19  OL   744:    2.395    0.000    2.395    0.175 t
  C110 OL   747 --  C19  OL   747:   -5.133    0.000    5.133    0.802 t
  C3   PC   752 --  C2   PC   752:  115.401  117.500    2.099    0.134 t
  C110 OL   753 --  C19  OL   753:   -5.442    0.000    5.442    0.902 t
  C110 OL   756 --  C19  OL   756:    2.081    0.000    2.081    0.132 t
  C110 OL   759 --  C19  OL   759:   -3.239    0.000    3.239    0.319 t
  C110 OL   765 --  C19  OL   765:   -3.128    0.000    3.128    0.298 t
  C110 OL   771 --  C19  OL   771:    4.575    0.000    4.575    0.638 t
  C3   PC   776 --  C2   PC   776:  115.295  117.500    2.205    0.148 t
  C110 OL   777 --  C19  OL   777:    4.221    0.000    4.221    0.543 t
  C110 OL   780 --  C19  OL   780:    2.153    0.000    2.153    0.141 t
  C110 OL   789 --  C19  OL   789:    2.191    0.000    2.191    0.146 t
  C3   PC   797 --  C2   PC   797:  126.127  122.500    3.627    0.401 t
  C110 OL   798 --  C19  OL   798:    3.205    0.000    3.205    0.313 t
  C110 OL   804 --  C19  OL   804:    3.146    0.000    3.146    0.301 t
  C110 OL   807 --  C19  OL   807:   -1.824    0.000    1.824    0.101 t
  C110 OL   816 --  C19  OL   816:    2.375    0.000    2.375    0.172 t
  C3   PC   818 --  C2   PC   818:  113.717  117.500    3.783    0.436 t
  C3   PC   821 --  C2   PC   821:  125.509  122.500    3.009    0.276 t
  C110 OL   822 --  C19  OL   822:    2.459    0.000    2.459    0.184 t
  C3   PC   824 --  C2   PC   824:  115.511  117.500    1.989    0.121 t
  C110 OL   825 --  C19  OL   825:   -2.672    0.000    2.672    0.218 t
  C110 OL   831 --  C19  OL   831:    3.241    0.000    3.241    0.320 t
  C110 OL   834 --  C19  OL   834:   -4.414    0.000    4.414    0.593 t
  C3   PC   836 --  C2   PC   836:  114.769  117.500    2.731    0.227 t
  C110 OL   837 --  C19  OL   837:    2.918    0.000    2.918    0.259 t
  C110 OL   840 --  C19  OL   840:   -4.974    0.000    4.974    0.754 t
  C110 OL   843 --  C19  OL   843:   -2.938    0.000    2.938    0.263 t
  C3   PC   848 --  C2   PC   848:  125.723  122.500    3.223    0.316 t
  C110 OL   855 --  C19  OL   855:   -2.904    0.000    2.904    0.257 t
  C3   PC   857 --  C2   PC   857:  125.514  122.500    3.014    0.277 t
  C110 OL   873 --  C19  OL   873:    3.967    0.000    3.967    0.479 t
  C3   PC   881 --  C2   PC   881:  114.232  117.500    3.268    0.325 t
  C110 OL   882 --  C19  OL   882:    3.626    0.000    3.626    0.400 t
  C110 OL   891 --  C19  OL   891:   -3.397    0.000    3.397    0.351 t
  C110 OL   894 --  C19  OL   894:   -2.301    0.000    2.301    0.161 t
  C110 OL   897 --  C19  OL   897:    2.348    0.000    2.348    0.168 t
  C110 OL   900 --  C19  OL   900:    3.823    0.000    3.823    0.445 t
  C110 OL   903 --  C19  OL   903:    5.762    0.000    5.762    1.011 t
  C3   PC   905 --  C2   PC   905:  114.477  117.500    3.023    0.278 t
  C3   PC   908 --  C2   PC   908:  125.127  122.500    2.627    0.210 t
  C3   PC   911 --  C2   PC   911:  124.725  122.500    2.225    0.151 t
  C110 OL   915 --  C19  OL   915:    2.306    0.000    2.306    0.162 t
  C110 OL   918 --  C19  OL   918:   -2.448    0.000    2.448    0.183 t
  C110 OL   924 --  C19  OL   924:   -5.677    0.000    5.677    0.982 t
  C3   PC   926 --  C2   PC   926:  124.540  122.500    2.040    0.127 t
  C110 OL   930 --  C19  OL   930:    2.055    0.000    2.055    0.129 t
  C110 OL   936 --  C19  OL   936:    3.961    0.000    3.961    0.478 t
  C3   PC   938 --  C2   PC   938:  126.258  122.500    3.758    0.430 t
  C110 OL   942 --  C19  OL   942:   -1.855    0.000    1.855    0.105 t
  C3   PC   944 --  C2   PC   944:  127.474  122.500    4.974    0.754 t
  C110 OL   945 --  C19  OL   945:   -2.255    0.000    2.255    0.155 t
  C110 OL   948 --  C19  OL   948:   -3.427    0.000    3.427    0.358 t
  C3   PC   950 --  C2   PC   950:  113.877  117.500    3.623    0.400 t
  C110 OL   951 --  C19  OL   951:    4.494    0.000    4.494    0.615 t
  C110 OL   963 --  C19  OL   963:   -2.718    0.000    2.718    0.225 t
  C3   PC   971 --  C2   PC   971:  125.441  122.500    2.941    0.264 t
  C110 OL   972 --  C19  OL   972:   -2.114    0.000    2.114    0.136 t
  C110 OL   978 --  C19  OL   978:    5.569    0.000    5.569    0.945 t
  C110 OL   981 --  C19  OL   981:    2.842    0.000    2.842    0.246 t
  C3   PC   983 --  C2   PC   983:  125.794  122.500    3.294    0.331 t
  C110 OL   993 --  C19  OL   993:   -3.027    0.000    3.027    0.279 t
  C110 OL   996 --  C19  OL   996:    4.121    0.000    4.121    0.517 t
  C110 OL   999 --  C19  OL   999:   -4.591    0.000    4.591    0.642 t
  C3   PC  1001 --  C2   PC  1001:  126.379  122.500    3.879    0.458 t
  C110 OL  1002 --  C19  OL  1002:   -2.399    0.000    2.399    0.175 t
  C110 OL  1005 --  C19  OL  1005:    2.314    0.000    2.314    0.163 t
  C110 OL  1008 --  C19  OL  1008:   -4.778    0.000    4.778    0.696 t
  C110 OL  1017 --  C19  OL  1017:   -1.977    0.000    1.977    0.119 t
  C110 OL  1023 --  C19  OL  1023:    2.461    0.000    2.461    0.185 t
  C110 OL  1029 --  C19  OL  1029:   -6.464    0.000    6.464    1.273 t
  C110 OL  1032 --  C19  OL  1032:   -4.562    0.000    4.562    0.634 t
  C110 OL  1044 --  C19  OL  1044:    3.620    0.000    3.620    0.399 t
  C110 OL  1047 --  C19  OL  1047:    2.914    0.000    2.914    0.259 t
  C3   PC  1052 --  C2   PC  1052:  115.017  117.500    2.483    0.188 t
  C110 OL  1053 --  C19  OL  1053:   -3.746    0.000    3.746    0.427 t
  C110 OL  1056 --  C19  OL  1056:    6.380    0.000    6.380    1.240 t
  C110 OL  1059 --  C19  OL  1059:    3.510    0.000    3.510    0.375 t
  C110 OL  1062 --  C19  OL  1062:   -5.169    0.000    5.169    0.814 t
  C110 OL  1068 --  C19  OL  1068:    4.138    0.000    4.138    0.522 t
  C110 OL  1071 --  C19  OL  1071:    2.265    0.000    2.265    0.156 t
                                       Total torsion  penalty:     87.059
 ------------------------------------------------------------------------------
--------------------------------------------------------------------------------
   5.  TIMINGS
--------------------------------------------------------------------------------

|  NonSetup CPU Time in Major Routines:
|
|     Routine           Sec        %
|     ------------------------------
|     Nonbond          26.64    9.40
|     Bond              0.00    0.00
|     Angle             0.00    0.00
|     Dihedral          0.00    0.00
|     Shake             0.40    0.14
|     RunMD           255.99   90.35
|     Other             0.29    0.10
|     ------------------------------
|     Total           283.32

|  PME Nonbond Pairlist CPU Time:
|
|     Routine              Sec        %
|     ---------------------------------
|     Set Up Cit           0.00    0.00
|     Build List           0.00    0.00
|     ---------------------------------
|     Total                0.00    0.00

|  PME Direct Force CPU Time:
|
|     Routine              Sec        %
|     ---------------------------------
|     NonBonded Calc       0.00    0.00
|     Exclude Masked       0.00    0.00
|     Other                0.18    0.07
|     ---------------------------------
|     Total                0.18    0.07

|  PME Reciprocal Force CPU Time:
|
|     Routine              Sec        %
|     ---------------------------------
|     1D bspline           0.00    0.00
|     Grid Charges         0.00    0.00
|     Scalar Sum           0.00    0.00
|     Gradient Sum         0.00    0.00
|     FFT                  0.00    0.00
|     ---------------------------------
|     Total                0.00    0.00

|  Final Performance Info:
|     -----------------------------------------------------
|     Average timings for last   16000 steps:
|     Elapsed(s) =      36.43 Per Step(ms) =       2.28
|         ns/day =      37.95   seconds/ns =    2276.73
|
|     Average timings for all steps:
|     Elapsed(s) =     283.29 Per Step(ms) =       2.27
|         ns/day =      38.12   seconds/ns =    2266.36
|     -----------------------------------------------------

|  Setup CPU time:            3.09 seconds
|  NonSetup CPU time:       283.32 seconds
|  Total CPU time:          286.40 seconds     0.08 hours

|  Setup wall time:           3    seconds
|  NonSetup wall time:      284    seconds
|  Total wall time:         287    seconds     0.08 hours
