# Supplementary material for: Intermolecular Interactions in G Protein-Coupled Receptor Allosteric Sites at the Membrane Interface from Molecular Dynamics Simulations and Quantum Chemical Calculations
Source: J Chem Inf Model. 2022 Sep 30;62(19):4736–47. doi: 10.1021/acs.jcim.2c00788 (PMC9554917; doi:10.1021/acs.jcim.2c00788)
Supplement: Supplementary file 2 — ci2c00788_si_002.zip [file ci2c00788_si_002.zip › MD_simulations_inputs/C5aR1_MD_simulations_inputs/popc_6c1q/step6.3_equilibration.mdout]

          -------------------------------------------------------
          Amber 20 PMEMD                              2020
          -------------------------------------------------------

| PMEMD implementation of SANDER, Release 18

|  Compiled date/time: Tue Apr 28 02:19:54 2020
| Run on 12/10/2021 at 15:33:39

|   Executable path: /usr/local/amber20_src/bin/pmemd.cuda
| Working directory: /home/tianyiding/amber/C5ar1-6c1q-9p2-popc/amber
|          Hostname: Unknown
  [-O]verwriting output

File Assignments:
|   MDIN: step6.3_equilibration.mdin                                            
|  MDOUT: step6.3_equilibration.mdout                                           
| INPCRD: step6.2_equilibration.rst7                                            
|   PARM: step5_input.parm7                                                     
| RESTRT: step6.3_equilibration.rst7                                            
|   REFC: step5_input.rst7                                                      
|  MDVEL: mdvel                                                                 
|   MDEN: mden                                                                  
|  MDCRD: step6.3_equilibration.nc                                              
| MDINFO: eq03.mdinfo                                                           
|  MDFRC: mdfrc                                                                 


 Here is the input file:

A NPT simulation for common production-level simulations                       
 &cntrl                                                                        
    imin=0,        ! No minimization                                           
    irest=1,       ! This IS a restart of an old MD simulation                 
    ntx=5,         ! So our inpcrd file has velocities                         
                                                                               
    ! Temperature control                                                      
    ntt=3,         ! Langevin dynamics                                         
    gamma_ln=1.0,  ! Friction coefficient (ps^-1)                              
    temp0=310,   ! Target temperature                                          
                                                                               
    ! Potential energy control                                                 
    cut=9.0,       ! nonbonded cutoff, in angstroms                            
                                                                               
    ! MD settings                                                              
    nstlim=125000, ! 125K steps, 125 ps total                                  
    dt=0.001,      ! time step (ps)                                            
                                                                               
    ! SHAKE                                                                    
    ntc=2,         ! Constrain bonds containing hydrogen                       
    ntf=2,         ! Do not calculate forces of bonds containing hydrogen      
                                                                               
    ! Control how often information is printed                                 
    ntpr=1000,     ! Print energies every 1000 steps                           
    ntwx=5000,     ! Print coordinates every 5000 steps to the trajectory      
    ntwr=10000,    ! Print a restart file every 10K steps (can be less frequent
!   ntwv=-1,       ! Uncomment to also print velocities to trajectory          
!   ntwf=-1,       ! Uncomment to also print forces to trajectory              
    ntxo=2,        ! Write NetCDF format                                       
    ioutfm=1,      ! Write NetCDF format (always do this!)                     
                                                                               
    ! Wrap coordinates when printing them to the same unit cell                
    iwrap=0,                                                                   
                                                                               
    ! Constant pressure control.                                               
    barostat=1,    ! Berendsen barostat... change to 2 for MC                  
    ntp=3,         ! 1=isotropic, 2=anisotropic, 3=semi-isotropic w/ surften   
    pres0=1.0,     ! Target external pressure, in bar                          
    taup=1.0,                                                                  
                                                                               
    ! Constant surface tension (needed for semi-isotropic scaling). Uncomment  
    ! for this feature. csurften must be nonzero if ntp=3 above                
    csurften=3,    ! Interfaces in 1=yz plane, 2=xz plane, 3=xy plane          
    gamma_ten=0.0, ! Surface tension (dyne/cm). 0 gives pure semi-iso scaling  
    ninterface=2,  ! Number of interfaces (2 for bilayer)                      
                                                                               
    ! Restraint options                                                        
    ntr=1,         ! Positional restraints for proteins, sugars, ligands, and l
    nmropt=1,      ! Dihedral restraints for sugars and lipids                 
                                                                               
    ! Set water atom/residue names for SETTLE recognition                      
    watnam='WAT',  ! Water residues are named WAT                              
    owtnm='O',     ! Water oxygens are named O                                 
 /                                                                             
                                                                               
 &wt                                                                           
    type='END'                                                                 
 /                                                                             
DISANG=step6.3_equilibration.rest                                              
LISTIN=POUT                                                                    
LISTOUT=POUT                                                                   
&end                                                                           
Protein posres                                                                 
2.5                                                                            
RES 1 293 294 294                                                              
END                                                                            
Membrane posres                                                                
1.0                                                                            
FIND                                                                           
P31 * * PC                                                                     
SEARCH                                                                         
RES 1 24894                                                                    
END                                                                            
END                                                                            
                                                                               


Note: ig = -1. Setting random seed to   650553 based on wallclock time in 
      microseconds.
| irandom = 1, using AMBER's internal random number generator (default).
 
|--------------------- INFORMATION ----------------------
| GPU (CUDA) Version of PMEMD in use: NVIDIA GPU IN USE.
|                    Version 18.0.0
| 
|                      03/25/2018
| 
| Implementation by:
|                    Ross C. Walker     (SDSC)
|                    Scott Le Grand     (nVIDIA)
| 
| Version 18 performance extensions by:
|                    David Cerutti     (Rutgers)
| 
| Precision model in use:
|      [SPFP] - Single Precision Forces, 64-bit Fixed Point
|               Accumulation. (Default)
| 
|--------------------------------------------------------
 
|----------------- CITATION INFORMATION -----------------
|
|    When publishing work that utilized the CUDA version
|    of AMBER, please cite the following in addition to
|    the regular AMBER citations:
|
|  - Romelia Salomon-Ferrer; Andreas W. Goetz; Duncan
|    Poole; Scott Le Grand; Ross C. Walker "Routine
|    microsecond molecular dynamics simulations with
|    AMBER - Part II: Particle Mesh Ewald", J. Chem.
|    Theory Comput., 2013, 9 (9), pp3878-3888,
|    DOI: 10.1021/ct400314y.
|
|  - Andreas W. Goetz; Mark J. Williamson; Dong Xu;
|    Duncan Poole; Scott Le Grand; Ross C. Walker
|    "Routine microsecond molecular dynamics simulations
|    with AMBER - Part I: Generalized Born", J. Chem.
|    Theory Comput., 2012, 8 (5), pp1542-1555.
|
|  - Scott Le Grand; Andreas W. Goetz; Ross C. Walker
|    "SPFP: Speed without compromise - a mixed precision
|    model for GPU accelerated molecular dynamics
|    simulations.", Comp. Phys. Comm., 2013, 184
|    pp374-380, DOI: 10.1016/j.cpc.2012.09.022
|
|--------------------------------------------------------
 
|------------------- GPU DEVICE INFO --------------------
|
|            CUDA_VISIBLE_DEVICES: not set
|   CUDA Capable Devices Detected:      4
|           CUDA Device ID in use:      0
|                CUDA Device Name: NVIDIA GeForce GTX 1080 Ti
|     CUDA Device Global Mem Size:  11178 MB
| CUDA Device Num Multiprocessors:     28
|           CUDA Device Core Freq:   1.58 GHz
|
|--------------------------------------------------------
 
 
| Conditional Compilation Defines Used:
| PUBFFT
| BINTRAJ
| CUDA
| EMIL

| Largest sphere to fit in unit cell has radius =    50.149

| New format PARM file being parsed.
| Version =    1.000 Date = 12/03/21 Time = 11:14:23

| Note: 1-4 EEL scale factors are being read from the topology file.

| Note: 1-4 VDW scale factors are being read from the topology file.
| Duplicated    0 dihedrals

| Duplicated    0 dihedrals

--------------------------------------------------------------------------------
   1.  RESOURCE   USE: 
--------------------------------------------------------------------------------

 getting box info from netcdf restart file
 NATOM  =  110877 NTYPES =      34 NBONH =   94848 MBONA  =   15699
 NTHETH =   56833 MTHETA =   18676 NPHIH =   93543 MPHIA  =   58920
 NHPARM =       0 NPARM  =       0 NNB   =  316320 NRES   =   24894
 NBONA  =   15699 NTHETA =   18676 NPHIA =   58920 NUMBND =     104
 NUMANG =     221 NPTRA  =     466 NATYP =       0 NPHB   =       0
 IFBOX  =       1 NMXRS  =      78 IFCAP =       0 NEXTRA =       0
 NCOPY  =       0

| Coordinate Index Table dimensions:    20   20   23
| Direct force subcell size =     5.0149    5.0149    5.1422

     BOX TYPE: RECTILINEAR

--------------------------------------------------------------------------------
   2.  CONTROL  DATA  FOR  THE  RUN
--------------------------------------------------------------------------------

                                                                                

General flags:
     imin    =       0, nmropt  =       1

Nature and format of input:
     ntx     =       5, irest   =       1, ntrx    =       1

Nature and format of output:
     ntxo    =       2, ntpr    =    1000, ntrx    =       1, ntwr    =   10000
     iwrap   =       0, ntwx    =    5000, ntwv    =       0, ntwe    =       0
     ioutfm  =       1, ntwprt  =       0, idecomp =       0, rbornstat=      0

Potential function:
     ntf     =       2, ntb     =       2, igb     =       0, nsnb    =      25
     ipol    =       0, gbsa    =       0, iesp    =       0
     dielc   =   1.00000, cut     =   9.00000, intdiel =   1.00000

Frozen or restrained atoms:
     ibelly  =       0, ntr     =       1
     restraint_wt =   0.00000

Molecular dynamics:
     nstlim  =    125000, nscm    =         0, nrespa  =         1
     t       =   0.00000, dt      =   0.00100, vlimit  =  -1.00000

Langevin dynamics temperature regulation:
     ig      =  650553
     temp0   = 310.00000, tempi   =   0.00000, gamma_ln=   1.00000

Pressure regulation:
     ntp     =       3
     pres0   =   1.00000, comp    =  44.60000, taup    =   1.00000

Constant surface tension:
     csurften  =       3
     gamma_ten =   0.00000 ninterface =       2

SHAKE:
     ntc     =       2, jfastw  =       0
     tol     =   0.00001

NMR refinement options:
     iscale  =       0, noeskp  =       1, ipnlty  =       1, mxsub   =       1
     scalm   = 100.00000, pencut  =   0.10000, tausw   =   0.10000

| Intermolecular bonds treatment:
|     no_intermolecular_bonds =       1

| Energy averages sample interval:
|     ene_avg_sampling =    1000

Ewald parameters:
     verbose =       0, ew_type =       0, nbflag  =       1, use_pme =       1
     vdwmeth =       1, eedmeth =       1, netfrc  =       1
     Box X =  100.299   Box Y =  100.299   Box Z =  118.270
     Alpha =   90.000   Beta  =   90.000   Gamma =   90.000
     NFFT1 =  108       NFFT2 =  108       NFFT3 =  128
     Cutoff=    9.000   Tol   =0.100E-04
     Ewald Coefficient =  0.30768
     Interpolation order =    4

    LOADING THE CONSTRAINED ATOMS AS GROUPS


   5.  REFERENCE ATOM COORDINATES

                                                                                  
    ----- READING GROUP     1; TITLE:
 Protein posres                                                              

     GROUP    1 HAS HARMONIC CONSTRAINTS     2.50000
 GRP    1 RES    1 TO   293
 GRP    1 RES  294 TO   294
      Number of atoms in this group  =  4859
    ----- READING GROUP     2; TITLE:
 Membrane posres                                                             

     GROUP    2 HAS HARMONIC CONSTRAINTS     1.00000
      ALL ATOMS THAT MEET 1 OF THE FOLLOWING SPECIFICATIONS WILL BE INCLUDED IN GROUP BELOW

      GRAPH NAME  = P31   SYMBOL  = *     TREE SYMBOL  = *     RESIDUE TYPE  = PC  

 GRP    2 RES    1 TO 24894
      Number of atoms in this group  =   260
    ----- END OF GROUP READ -----

--------------------------------------------------------------------------------
   3.  ATOMIC COORDINATES AND VELOCITIES
--------------------------------------------------------------------------------

                                                                                
 begin time read from input coords =   250.000 ps


           Begin reading energy term weight changes/NMR restraints
 WEIGHT CHANGES:
                         ** No weight changes given **

 RESTRAINTS:
 Requested file redirections:
  DISANG    = step6.3_equilibration.rest
  LISTIN    = POUT
  LISTOUT   = POUT
 Restraints will be read from file: step6.3_equilibration.rest
Here are comments from the DISANG input file:

******
 C1  ( 4909)-C3  ( 4914)-C2  ( 4912)-O21 ( 4941)    NSTEP1=     0 NSTEP2=     0
R1 = 107.500 R2 = 117.500 R3 = 122.500 R4 = 132.500 RK2 =  50.000 RK3 =   50.000
 Rcurr:  120.197  Rcurr-(R2+R3)/2:    0.197  MIN(Rcurr-R2,Rcurr-R3):    0.000
******
 C111( 4969)-C110( 4967)-C19 ( 4965)-C18 ( 4962)    NSTEP1=     0 NSTEP2=     0
R1 = -10.000 R2 =   0.000 R3 =   0.000 R4 =  10.000 RK2 =  50.000 RK3 =   50.000
 Rcurr:   -2.110  Rcurr-(R2+R3)/2:    2.110  MIN(Rcurr-R2,Rcurr-R3):    2.110
******
 C1  ( 5043)-C3  ( 5048)-C2  ( 5046)-O21 ( 5075)    NSTEP1=     0 NSTEP2=     0
R1 = 107.500 R2 = 117.500 R3 = 122.500 R4 = 132.500 RK2 =  50.000 RK3 =   50.000
 Rcurr:  114.917  Rcurr-(R2+R3)/2:    5.083  MIN(Rcurr-R2,Rcurr-R3):    2.583
******
 C111( 5103)-C110( 5101)-C19 ( 5099)-C18 ( 5096)    NSTEP1=     0 NSTEP2=     0
R1 = -10.000 R2 =   0.000 R3 =   0.000 R4 =  10.000 RK2 =  50.000 RK3 =   50.000
 Rcurr:    3.030  Rcurr-(R2+R3)/2:    3.030  MIN(Rcurr-R2,Rcurr-R3):    3.030
******
 C1  ( 5177)-C3  ( 5182)-C2  ( 5180)-O21 ( 5209)    NSTEP1=     0 NSTEP2=     0
R1 = 107.500 R2 = 117.500 R3 = 122.500 R4 = 132.500 RK2 =  50.000 RK3 =   50.000
 Rcurr:  118.722  Rcurr-(R2+R3)/2:    1.278  MIN(Rcurr-R2,Rcurr-R3):    0.000
******
 C111( 5237)-C110( 5235)-C19 ( 5233)-C18 ( 5230)    NSTEP1=     0 NSTEP2=     0
R1 = -10.000 R2 =   0.000 R3 =   0.000 R4 =  10.000 RK2 =  50.000 RK3 =   50.000
 Rcurr:   -2.525  Rcurr-(R2+R3)/2:    2.525  MIN(Rcurr-R2,Rcurr-R3):    2.525
******
 C1  ( 5311)-C3  ( 5316)-C2  ( 5314)-O21 ( 5343)    NSTEP1=     0 NSTEP2=     0
R1 = 107.500 R2 = 117.500 R3 = 122.500 R4 = 132.500 RK2 =  50.000 RK3 =   50.000
 Rcurr:  117.203  Rcurr-(R2+R3)/2:    2.797  MIN(Rcurr-R2,Rcurr-R3):    0.297
******
 C111( 5371)-C110( 5369)-C19 ( 5367)-C18 ( 5364)    NSTEP1=     0 NSTEP2=     0
R1 = -10.000 R2 =   0.000 R3 =   0.000 R4 =  10.000 RK2 =  50.000 RK3 =   50.000
 Rcurr:    1.034  Rcurr-(R2+R3)/2:    1.034  MIN(Rcurr-R2,Rcurr-R3):    1.034
******
 C1  ( 5445)-C3  ( 5450)-C2  ( 5448)-O21 ( 5477)    NSTEP1=     0 NSTEP2=     0
R1 = 107.500 R2 = 117.500 R3 = 122.500 R4 = 132.500 RK2 =  50.000 RK3 =   50.000
 Rcurr:  121.168  Rcurr-(R2+R3)/2:    1.168  MIN(Rcurr-R2,Rcurr-R3):    0.000
******
 C111( 5505)-C110( 5503)-C19 ( 5501)-C18 ( 5498)    NSTEP1=     0 NSTEP2=     0
R1 = -10.000 R2 =   0.000 R3 =   0.000 R4 =  10.000 RK2 =  50.000 RK3 =   50.000
 Rcurr:    1.954  Rcurr-(R2+R3)/2:    1.954  MIN(Rcurr-R2,Rcurr-R3):    1.954
******
 C1  ( 5579)-C3  ( 5584)-C2  ( 5582)-O21 ( 5611)    NSTEP1=     0 NSTEP2=     0
R1 = 107.500 R2 = 117.500 R3 = 122.500 R4 = 132.500 RK2 =  50.000 RK3 =   50.000
 Rcurr:  118.286  Rcurr-(R2+R3)/2:    1.714  MIN(Rcurr-R2,Rcurr-R3):    0.000
******
 C111( 5639)-C110( 5637)-C19 ( 5635)-C18 ( 5632)    NSTEP1=     0 NSTEP2=     0
R1 = -10.000 R2 =   0.000 R3 =   0.000 R4 =  10.000 RK2 =  50.000 RK3 =   50.000
 Rcurr:   -5.552  Rcurr-(R2+R3)/2:    5.552  MIN(Rcurr-R2,Rcurr-R3):    5.552
******
 C1  ( 5713)-C3  ( 5718)-C2  ( 5716)-O21 ( 5745)    NSTEP1=     0 NSTEP2=     0
R1 = 107.500 R2 = 117.500 R3 = 122.500 R4 = 132.500 RK2 =  50.000 RK3 =   50.000
 Rcurr:  116.631  Rcurr-(R2+R3)/2:    3.369  MIN(Rcurr-R2,Rcurr-R3):    0.869
******
 C111( 5773)-C110( 5771)-C19 ( 5769)-C18 ( 5766)    NSTEP1=     0 NSTEP2=     0
R1 = -10.000 R2 =   0.000 R3 =   0.000 R4 =  10.000 RK2 =  50.000 RK3 =   50.000
 Rcurr:   -1.225  Rcurr-(R2+R3)/2:    1.225  MIN(Rcurr-R2,Rcurr-R3):    1.225
******
 C1  ( 5847)-C3  ( 5852)-C2  ( 5850)-O21 ( 5879)    NSTEP1=     0 NSTEP2=     0
R1 = 107.500 R2 = 117.500 R3 = 122.500 R4 = 132.500 RK2 =  50.000 RK3 =   50.000
 Rcurr:  121.120  Rcurr-(R2+R3)/2:    1.120  MIN(Rcurr-R2,Rcurr-R3):    0.000
******
 C111( 5907)-C110( 5905)-C19 ( 5903)-C18 ( 5900)    NSTEP1=     0 NSTEP2=     0
R1 = -10.000 R2 =   0.000 R3 =   0.000 R4 =  10.000 RK2 =  50.000 RK3 =   50.000
 Rcurr:   -1.850  Rcurr-(R2+R3)/2:    1.850  MIN(Rcurr-R2,Rcurr-R3):    1.850
******
 C1  ( 5981)-C3  ( 5986)-C2  ( 5984)-O21 ( 6013)    NSTEP1=     0 NSTEP2=     0
R1 = 107.500 R2 = 117.500 R3 = 122.500 R4 = 132.500 RK2 =  50.000 RK3 =   50.000
 Rcurr:  119.397  Rcurr-(R2+R3)/2:    0.603  MIN(Rcurr-R2,Rcurr-R3):    0.000
******
 C111( 6041)-C110( 6039)-C19 ( 6037)-C18 ( 6034)    NSTEP1=     0 NSTEP2=     0
R1 = -10.000 R2 =   0.000 R3 =   0.000 R4 =  10.000 RK2 =  50.000 RK3 =   50.000
 Rcurr:   -3.544  Rcurr-(R2+R3)/2:    3.544  MIN(Rcurr-R2,Rcurr-R3):    3.544
******
 C1  ( 6115)-C3  ( 6120)-C2  ( 6118)-O21 ( 6147)    NSTEP1=     0 NSTEP2=     0
R1 = 107.500 R2 = 117.500 R3 = 122.500 R4 = 132.500 RK2 =  50.000 RK3 =   50.000
 Rcurr:  119.218  Rcurr-(R2+R3)/2:    0.782  MIN(Rcurr-R2,Rcurr-R3):    0.000
******
 C111( 6175)-C110( 6173)-C19 ( 6171)-C18 ( 6168)    NSTEP1=     0 NSTEP2=     0
R1 = -10.000 R2 =   0.000 R3 =   0.000 R4 =  10.000 RK2 =  50.000 RK3 =   50.000
 Rcurr:   -2.331  Rcurr-(R2+R3)/2:    2.331  MIN(Rcurr-R2,Rcurr-R3):    2.331
******
 C1  ( 6249)-C3  ( 6254)-C2  ( 6252)-O21 ( 6281)    NSTEP1=     0 NSTEP2=     0
R1 = 107.500 R2 = 117.500 R3 = 122.500 R4 = 132.500 RK2 =  50.000 RK3 =   50.000
 Rcurr:  118.885  Rcurr-(R2+R3)/2:    1.115  MIN(Rcurr-R2,Rcurr-R3):    0.000
******
 C111( 6309)-C110( 6307)-C19 ( 6305)-C18 ( 6302)    NSTEP1=     0 NSTEP2=     0
R1 = -10.000 R2 =   0.000 R3 =   0.000 R4 =  10.000 RK2 =  50.000 RK3 =   50.000
 Rcurr:   -6.934  Rcurr-(R2+R3)/2:    6.934  MIN(Rcurr-R2,Rcurr-R3):    6.934
******
 C1  ( 6383)-C3  ( 6388)-C2  ( 6386)-O21 ( 6415)    NSTEP1=     0 NSTEP2=     0
R1 = 107.500 R2 = 117.500 R3 = 122.500 R4 = 132.500 RK2 =  50.000 RK3 =   50.000
 Rcurr:  126.032  Rcurr-(R2+R3)/2:    6.032  MIN(Rcurr-R2,Rcurr-R3):    3.532
******
 C111( 6443)-C110( 6441)-C19 ( 6439)-C18 ( 6436)    NSTEP1=     0 NSTEP2=     0
R1 = -10.000 R2 =   0.000 R3 =   0.000 R4 =  10.000 RK2 =  50.000 RK3 =   50.000
 Rcurr:   -0.347  Rcurr-(R2+R3)/2:    0.347  MIN(Rcurr-R2,Rcurr-R3):    0.347
******
 C1  ( 6517)-C3  ( 6522)-C2  ( 6520)-O21 ( 6549)    NSTEP1=     0 NSTEP2=     0
R1 = 107.500 R2 = 117.500 R3 = 122.500 R4 = 132.500 RK2 =  50.000 RK3 =   50.000
 Rcurr:  119.135  Rcurr-(R2+R3)/2:    0.865  MIN(Rcurr-R2,Rcurr-R3):    0.000
******
 C111( 6577)-C110( 6575)-C19 ( 6573)-C18 ( 6570)    NSTEP1=     0 NSTEP2=     0
R1 = -10.000 R2 =   0.000 R3 =   0.000 R4 =  10.000 RK2 =  50.000 RK3 =   50.000
 Rcurr:   -1.754  Rcurr-(R2+R3)/2:    1.754  MIN(Rcurr-R2,Rcurr-R3):    1.754
******
 C1  ( 6651)-C3  ( 6656)-C2  ( 6654)-O21 ( 6683)    NSTEP1=     0 NSTEP2=     0
R1 = 107.500 R2 = 117.500 R3 = 122.500 R4 = 132.500 RK2 =  50.000 RK3 =   50.000
 Rcurr:  117.931  Rcurr-(R2+R3)/2:    2.069  MIN(Rcurr-R2,Rcurr-R3):    0.000
******
 C111( 6711)-C110( 6709)-C19 ( 6707)-C18 ( 6704)    NSTEP1=     0 NSTEP2=     0
R1 = -10.000 R2 =   0.000 R3 =   0.000 R4 =  10.000 RK2 =  50.000 RK3 =   50.000
 Rcurr:   -2.716  Rcurr-(R2+R3)/2:    2.716  MIN(Rcurr-R2,Rcurr-R3):    2.716
******
 C1  ( 6785)-C3  ( 6790)-C2  ( 6788)-O21 ( 6817)    NSTEP1=     0 NSTEP2=     0
R1 = 107.500 R2 = 117.500 R3 = 122.500 R4 = 132.500 RK2 =  50.000 RK3 =   50.000
 Rcurr:  122.794  Rcurr-(R2+R3)/2:    2.794  MIN(Rcurr-R2,Rcurr-R3):    0.294
******
 C111( 6845)-C110( 6843)-C19 ( 6841)-C18 ( 6838)    NSTEP1=     0 NSTEP2=     0
R1 = -10.000 R2 =   0.000 R3 =   0.000 R4 =  10.000 RK2 =  50.000 RK3 =   50.000
 Rcurr:   -2.669  Rcurr-(R2+R3)/2:    2.669  MIN(Rcurr-R2,Rcurr-R3):    2.669
******
 C1  ( 6919)-C3  ( 6924)-C2  ( 6922)-O21 ( 6951)    NSTEP1=     0 NSTEP2=     0
R1 = 107.500 R2 = 117.500 R3 = 122.500 R4 = 132.500 RK2 =  50.000 RK3 =   50.000
 Rcurr:  123.050  Rcurr-(R2+R3)/2:    3.050  MIN(Rcurr-R2,Rcurr-R3):    0.550
******
 C111( 6979)-C110( 6977)-C19 ( 6975)-C18 ( 6972)    NSTEP1=     0 NSTEP2=     0
R1 = -10.000 R2 =   0.000 R3 =   0.000 R4 =  10.000 RK2 =  50.000 RK3 =   50.000
 Rcurr:    1.329  Rcurr-(R2+R3)/2:    1.329  MIN(Rcurr-R2,Rcurr-R3):    1.329
******
 C1  ( 7053)-C3  ( 7058)-C2  ( 7056)-O21 ( 7085)    NSTEP1=     0 NSTEP2=     0
R1 = 107.500 R2 = 117.500 R3 = 122.500 R4 = 132.500 RK2 =  50.000 RK3 =   50.000
 Rcurr:  120.077  Rcurr-(R2+R3)/2:    0.077  MIN(Rcurr-R2,Rcurr-R3):    0.000
******
 C111( 7113)-C110( 7111)-C19 ( 7109)-C18 ( 7106)    NSTEP1=     0 NSTEP2=     0
R1 = -10.000 R2 =   0.000 R3 =   0.000 R4 =  10.000 RK2 =  50.000 RK3 =   50.000
 Rcurr:    2.551  Rcurr-(R2+R3)/2:    2.551  MIN(Rcurr-R2,Rcurr-R3):    2.551
******
 C1  ( 7187)-C3  ( 7192)-C2  ( 7190)-O21 ( 7219)    NSTEP1=     0 NSTEP2=     0
R1 = 107.500 R2 = 117.500 R3 = 122.500 R4 = 132.500 RK2 =  50.000 RK3 =   50.000
 Rcurr:  119.702  Rcurr-(R2+R3)/2:    0.298  MIN(Rcurr-R2,Rcurr-R3):    0.000
******
 C111( 7247)-C110( 7245)-C19 ( 7243)-C18 ( 7240)    NSTEP1=     0 NSTEP2=     0
R1 = -10.000 R2 =   0.000 R3 =   0.000 R4 =  10.000 RK2 =  50.000 RK3 =   50.000
 Rcurr:    0.468  Rcurr-(R2+R3)/2:    0.468  MIN(Rcurr-R2,Rcurr-R3):    0.468
******
 C1  ( 7321)-C3  ( 7326)-C2  ( 7324)-O21 ( 7353)    NSTEP1=     0 NSTEP2=     0
R1 = 107.500 R2 = 117.500 R3 = 122.500 R4 = 132.500 RK2 =  50.000 RK3 =   50.000
 Rcurr:  121.249  Rcurr-(R2+R3)/2:    1.249  MIN(Rcurr-R2,Rcurr-R3):    0.000
******
 C111( 7381)-C110( 7379)-C19 ( 7377)-C18 ( 7374)    NSTEP1=     0 NSTEP2=     0
R1 = -10.000 R2 =   0.000 R3 =   0.000 R4 =  10.000 RK2 =  50.000 RK3 =   50.000
 Rcurr:    3.631  Rcurr-(R2+R3)/2:    3.631  MIN(Rcurr-R2,Rcurr-R3):    3.631
******
 C1  ( 7455)-C3  ( 7460)-C2  ( 7458)-O21 ( 7487)    NSTEP1=     0 NSTEP2=     0
R1 = 107.500 R2 = 117.500 R3 = 122.500 R4 = 132.500 RK2 =  50.000 RK3 =   50.000
 Rcurr:  121.800  Rcurr-(R2+R3)/2:    1.800  MIN(Rcurr-R2,Rcurr-R3):    0.000
******
 C111( 7515)-C110( 7513)-C19 ( 7511)-C18 ( 7508)    NSTEP1=     0 NSTEP2=     0
R1 = -10.000 R2 =   0.000 R3 =   0.000 R4 =  10.000 RK2 =  50.000 RK3 =   50.000
 Rcurr:    5.820  Rcurr-(R2+R3)/2:    5.820  MIN(Rcurr-R2,Rcurr-R3):    5.820
******
 C1  ( 7589)-C3  ( 7594)-C2  ( 7592)-O21 ( 7621)    NSTEP1=     0 NSTEP2=     0
R1 = 107.500 R2 = 117.500 R3 = 122.500 R4 = 132.500 RK2 =  50.000 RK3 =   50.000
 Rcurr:  116.984  Rcurr-(R2+R3)/2:    3.016  MIN(Rcurr-R2,Rcurr-R3):    0.516
******
 C111( 7649)-C110( 7647)-C19 ( 7645)-C18 ( 7642)    NSTEP1=     0 NSTEP2=     0
R1 = -10.000 R2 =   0.000 R3 =   0.000 R4 =  10.000 RK2 =  50.000 RK3 =   50.000
 Rcurr:   -4.577  Rcurr-(R2+R3)/2:    4.577  MIN(Rcurr-R2,Rcurr-R3):    4.577
******
 C1  ( 7723)-C3  ( 7728)-C2  ( 7726)-O21 ( 7755)    NSTEP1=     0 NSTEP2=     0
R1 = 107.500 R2 = 117.500 R3 = 122.500 R4 = 132.500 RK2 =  50.000 RK3 =   50.000
 Rcurr:  117.757  Rcurr-(R2+R3)/2:    2.243  MIN(Rcurr-R2,Rcurr-R3):    0.000
******
 C111( 7783)-C110( 7781)-C19 ( 7779)-C18 ( 7776)    NSTEP1=     0 NSTEP2=     0
R1 = -10.000 R2 =   0.000 R3 =   0.000 R4 =  10.000 RK2 =  50.000 RK3 =   50.000
 Rcurr:   -4.544  Rcurr-(R2+R3)/2:    4.544  MIN(Rcurr-R2,Rcurr-R3):    4.544
******
 C1  ( 7857)-C3  ( 7862)-C2  ( 7860)-O21 ( 7889)    NSTEP1=     0 NSTEP2=     0
R1 = 107.500 R2 = 117.500 R3 = 122.500 R4 = 132.500 RK2 =  50.000 RK3 =   50.000
 Rcurr:  114.695  Rcurr-(R2+R3)/2:    5.305  MIN(Rcurr-R2,Rcurr-R3):    2.805
******
 C111( 7917)-C110( 7915)-C19 ( 7913)-C18 ( 7910)    NSTEP1=     0 NSTEP2=     0
R1 = -10.000 R2 =   0.000 R3 =   0.000 R4 =  10.000 RK2 =  50.000 RK3 =   50.000
 Rcurr:    5.305  Rcurr-(R2+R3)/2:    5.305  MIN(Rcurr-R2,Rcurr-R3):    5.305
******
 C1  ( 7991)-C3  ( 7996)-C2  ( 7994)-O21 ( 8023)    NSTEP1=     0 NSTEP2=     0
R1 = 107.500 R2 = 117.500 R3 = 122.500 R4 = 132.500 RK2 =  50.000 RK3 =   50.000
 Rcurr:  126.224  Rcurr-(R2+R3)/2:    6.224  MIN(Rcurr-R2,Rcurr-R3):    3.724
******
 C111( 8051)-C110( 8049)-C19 ( 8047)-C18 ( 8044)    NSTEP1=     0 NSTEP2=     0
R1 = -10.000 R2 =   0.000 R3 =   0.000 R4 =  10.000 RK2 =  50.000 RK3 =   50.000
 Rcurr:   -4.502  Rcurr-(R2+R3)/2:    4.502  MIN(Rcurr-R2,Rcurr-R3):    4.502
******
 C1  ( 8125)-C3  ( 8130)-C2  ( 8128)-O21 ( 8157)    NSTEP1=     0 NSTEP2=     0
R1 = 107.500 R2 = 117.500 R3 = 122.500 R4 = 132.500 RK2 =  50.000 RK3 =   50.000
 Rcurr:  114.785  Rcurr-(R2+R3)/2:    5.215  MIN(Rcurr-R2,Rcurr-R3):    2.715
******
 C111( 8185)-C110( 8183)-C19 ( 8181)-C18 ( 8178)    NSTEP1=     0 NSTEP2=     0
R1 = -10.000 R2 =   0.000 R3 =   0.000 R4 =  10.000 RK2 =  50.000 RK3 =   50.000
 Rcurr:   -1.231  Rcurr-(R2+R3)/2:    1.231  MIN(Rcurr-R2,Rcurr-R3):    1.231
******
 C1  ( 8259)-C3  ( 8264)-C2  ( 8262)-O21 ( 8291)    NSTEP1=     0 NSTEP2=     0
R1 = 107.500 R2 = 117.500 R3 = 122.500 R4 = 132.500 RK2 =  50.000 RK3 =   50.000
 Rcurr:  115.722  Rcurr-(R2+R3)/2:    4.278  MIN(Rcurr-R2,Rcurr-R3):    1.778
******
 C111( 8319)-C110( 8317)-C19 ( 8315)-C18 ( 8312)    NSTEP1=     0 NSTEP2=     0
R1 = -10.000 R2 =   0.000 R3 =   0.000 R4 =  10.000 RK2 =  50.000 RK3 =   50.000
 Rcurr:   -2.080  Rcurr-(R2+R3)/2:    2.080  MIN(Rcurr-R2,Rcurr-R3):    2.080
******
 C1  ( 8393)-C3  ( 8398)-C2  ( 8396)-O21 ( 8425)    NSTEP1=     0 NSTEP2=     0
R1 = 107.500 R2 = 117.500 R3 = 122.500 R4 = 132.500 RK2 =  50.000 RK3 =   50.000
 Rcurr:  121.972  Rcurr-(R2+R3)/2:    1.972  MIN(Rcurr-R2,Rcurr-R3):    0.000
******
 C111( 8453)-C110( 8451)-C19 ( 8449)-C18 ( 8446)    NSTEP1=     0 NSTEP2=     0
R1 = -10.000 R2 =   0.000 R3 =   0.000 R4 =  10.000 RK2 =  50.000 RK3 =   50.000
 Rcurr:   -0.199  Rcurr-(R2+R3)/2:    0.199  MIN(Rcurr-R2,Rcurr-R3):    0.199
******
 C1  ( 8527)-C3  ( 8532)-C2  ( 8530)-O21 ( 8559)    NSTEP1=     0 NSTEP2=     0
R1 = 107.500 R2 = 117.500 R3 = 122.500 R4 = 132.500 RK2 =  50.000 RK3 =   50.000
 Rcurr:  121.818  Rcurr-(R2+R3)/2:    1.818  MIN(Rcurr-R2,Rcurr-R3):    0.000
******
 C111( 8587)-C110( 8585)-C19 ( 8583)-C18 ( 8580)    NSTEP1=     0 NSTEP2=     0
R1 = -10.000 R2 =   0.000 R3 =   0.000 R4 =  10.000 RK2 =  50.000 RK3 =   50.000
 Rcurr:   -6.073  Rcurr-(R2+R3)/2:    6.073  MIN(Rcurr-R2,Rcurr-R3):    6.073
******
 C1  ( 8661)-C3  ( 8666)-C2  ( 8664)-O21 ( 8693)    NSTEP1=     0 NSTEP2=     0
R1 = 107.500 R2 = 117.500 R3 = 122.500 R4 = 132.500 RK2 =  50.000 RK3 =   50.000
 Rcurr:  118.536  Rcurr-(R2+R3)/2:    1.464  MIN(Rcurr-R2,Rcurr-R3):    0.000
******
 C111( 8721)-C110( 8719)-C19 ( 8717)-C18 ( 8714)    NSTEP1=     0 NSTEP2=     0
R1 = -10.000 R2 =   0.000 R3 =   0.000 R4 =  10.000 RK2 =  50.000 RK3 =   50.000
 Rcurr:    5.163  Rcurr-(R2+R3)/2:    5.163  MIN(Rcurr-R2,Rcurr-R3):    5.163
******
 C1  ( 8795)-C3  ( 8800)-C2  ( 8798)-O21 ( 8827)    NSTEP1=     0 NSTEP2=     0
R1 = 107.500 R2 = 117.500 R3 = 122.500 R4 = 132.500 RK2 =  50.000 RK3 =   50.000
 Rcurr:  125.668  Rcurr-(R2+R3)/2:    5.668  MIN(Rcurr-R2,Rcurr-R3):    3.168
******
 C111( 8855)-C110( 8853)-C19 ( 8851)-C18 ( 8848)    NSTEP1=     0 NSTEP2=     0
R1 = -10.000 R2 =   0.000 R3 =   0.000 R4 =  10.000 RK2 =  50.000 RK3 =   50.000
 Rcurr:   -1.065  Rcurr-(R2+R3)/2:    1.065  MIN(Rcurr-R2,Rcurr-R3):    1.065
******
 C1  ( 8929)-C3  ( 8934)-C2  ( 8932)-O21 ( 8961)    NSTEP1=     0 NSTEP2=     0
R1 = 107.500 R2 = 117.500 R3 = 122.500 R4 = 132.500 RK2 =  50.000 RK3 =   50.000
 Rcurr:  116.981  Rcurr-(R2+R3)/2:    3.019  MIN(Rcurr-R2,Rcurr-R3):    0.519
******
 C111( 8989)-C110( 8987)-C19 ( 8985)-C18 ( 8982)    NSTEP1=     0 NSTEP2=     0
R1 = -10.000 R2 =   0.000 R3 =   0.000 R4 =  10.000 RK2 =  50.000 RK3 =   50.000
 Rcurr:   -2.034  Rcurr-(R2+R3)/2:    2.034  MIN(Rcurr-R2,Rcurr-R3):    2.034
******
 C1  ( 9063)-C3  ( 9068)-C2  ( 9066)-O21 ( 9095)    NSTEP1=     0 NSTEP2=     0
R1 = 107.500 R2 = 117.500 R3 = 122.500 R4 = 132.500 RK2 =  50.000 RK3 =   50.000
 Rcurr:  122.744  Rcurr-(R2+R3)/2:    2.744  MIN(Rcurr-R2,Rcurr-R3):    0.244
******
 C111( 9123)-C110( 9121)-C19 ( 9119)-C18 ( 9116)    NSTEP1=     0 NSTEP2=     0
R1 = -10.000 R2 =   0.000 R3 =   0.000 R4 =  10.000 RK2 =  50.000 RK3 =   50.000
 Rcurr:    3.017  Rcurr-(R2+R3)/2:    3.017  MIN(Rcurr-R2,Rcurr-R3):    3.017
******
 C1  ( 9197)-C3  ( 9202)-C2  ( 9200)-O21 ( 9229)    NSTEP1=     0 NSTEP2=     0
R1 = 107.500 R2 = 117.500 R3 = 122.500 R4 = 132.500 RK2 =  50.000 RK3 =   50.000
 Rcurr:  120.930  Rcurr-(R2+R3)/2:    0.930  MIN(Rcurr-R2,Rcurr-R3):    0.000
******
 C111( 9257)-C110( 9255)-C19 ( 9253)-C18 ( 9250)    NSTEP1=     0 NSTEP2=     0
R1 = -10.000 R2 =   0.000 R3 =   0.000 R4 =  10.000 RK2 =  50.000 RK3 =   50.000
 Rcurr:    1.411  Rcurr-(R2+R3)/2:    1.411  MIN(Rcurr-R2,Rcurr-R3):    1.411
******
 C1  ( 9331)-C3  ( 9336)-C2  ( 9334)-O21 ( 9363)    NSTEP1=     0 NSTEP2=     0
R1 = 107.500 R2 = 117.500 R3 = 122.500 R4 = 132.500 RK2 =  50.000 RK3 =   50.000
 Rcurr:  120.187  Rcurr-(R2+R3)/2:    0.187  MIN(Rcurr-R2,Rcurr-R3):    0.000
******
 C111( 9391)-C110( 9389)-C19 ( 9387)-C18 ( 9384)    NSTEP1=     0 NSTEP2=     0
R1 = -10.000 R2 =   0.000 R3 =   0.000 R4 =  10.000 RK2 =  50.000 RK3 =   50.000
 Rcurr:   -3.963  Rcurr-(R2+R3)/2:    3.963  MIN(Rcurr-R2,Rcurr-R3):    3.963
******
 C1  ( 9465)-C3  ( 9470)-C2  ( 9468)-O21 ( 9497)    NSTEP1=     0 NSTEP2=     0
R1 = 107.500 R2 = 117.500 R3 = 122.500 R4 = 132.500 RK2 =  50.000 RK3 =   50.000
 Rcurr:  120.619  Rcurr-(R2+R3)/2:    0.619  MIN(Rcurr-R2,Rcurr-R3):    0.000
******
 C111( 9525)-C110( 9523)-C19 ( 9521)-C18 ( 9518)    NSTEP1=     0 NSTEP2=     0
R1 = -10.000 R2 =   0.000 R3 =   0.000 R4 =  10.000 RK2 =  50.000 RK3 =   50.000
 Rcurr:    4.039  Rcurr-(R2+R3)/2:    4.039  MIN(Rcurr-R2,Rcurr-R3):    4.039
******
 C1  ( 9599)-C3  ( 9604)-C2  ( 9602)-O21 ( 9631)    NSTEP1=     0 NSTEP2=     0
R1 = 107.500 R2 = 117.500 R3 = 122.500 R4 = 132.500 RK2 =  50.000 RK3 =   50.000
 Rcurr:  115.838  Rcurr-(R2+R3)/2:    4.162  MIN(Rcurr-R2,Rcurr-R3):    1.662
******
 C111( 9659)-C110( 9657)-C19 ( 9655)-C18 ( 9652)    NSTEP1=     0 NSTEP2=     0
R1 = -10.000 R2 =   0.000 R3 =   0.000 R4 =  10.000 RK2 =  50.000 RK3 =   50.000
 Rcurr:   -0.926  Rcurr-(R2+R3)/2:    0.926  MIN(Rcurr-R2,Rcurr-R3):    0.926
******
 C1  ( 9733)-C3  ( 9738)-C2  ( 9736)-O21 ( 9765)    NSTEP1=     0 NSTEP2=     0
R1 = 107.500 R2 = 117.500 R3 = 122.500 R4 = 132.500 RK2 =  50.000 RK3 =   50.000
 Rcurr:  122.763  Rcurr-(R2+R3)/2:    2.763  MIN(Rcurr-R2,Rcurr-R3):    0.263
******
 C111( 9793)-C110( 9791)-C19 ( 9789)-C18 ( 9786)    NSTEP1=     0 NSTEP2=     0
R1 = -10.000 R2 =   0.000 R3 =   0.000 R4 =  10.000 RK2 =  50.000 RK3 =   50.000
 Rcurr:    0.738  Rcurr-(R2+R3)/2:    0.738  MIN(Rcurr-R2,Rcurr-R3):    0.738
******
 C1  ( 9867)-C3  ( 9872)-C2  ( 9870)-O21 ( 9899)    NSTEP1=     0 NSTEP2=     0
R1 = 107.500 R2 = 117.500 R3 = 122.500 R4 = 132.500 RK2 =  50.000 RK3 =   50.000
 Rcurr:  124.927  Rcurr-(R2+R3)/2:    4.927  MIN(Rcurr-R2,Rcurr-R3):    2.427
******
 C111( 9927)-C110( 9925)-C19 ( 9923)-C18 ( 9920)    NSTEP1=     0 NSTEP2=     0
R1 = -10.000 R2 =   0.000 R3 =   0.000 R4 =  10.000 RK2 =  50.000 RK3 =   50.000
 Rcurr:   -2.031  Rcurr-(R2+R3)/2:    2.031  MIN(Rcurr-R2,Rcurr-R3):    2.031
******
 C1  (10001)-C3  (10006)-C2  (10004)-O21 (10033)    NSTEP1=     0 NSTEP2=     0
R1 = 107.500 R2 = 117.500 R3 = 122.500 R4 = 132.500 RK2 =  50.000 RK3 =   50.000
 Rcurr:  124.794  Rcurr-(R2+R3)/2:    4.794  MIN(Rcurr-R2,Rcurr-R3):    2.294
******
 C111(10061)-C110(10059)-C19 (10057)-C18 (10054)    NSTEP1=     0 NSTEP2=     0
R1 = -10.000 R2 =   0.000 R3 =   0.000 R4 =  10.000 RK2 =  50.000 RK3 =   50.000
 Rcurr:   -1.465  Rcurr-(R2+R3)/2:    1.465  MIN(Rcurr-R2,Rcurr-R3):    1.465
******
 C1  (10135)-C3  (10140)-C2  (10138)-O21 (10167)    NSTEP1=     0 NSTEP2=     0
R1 = 107.500 R2 = 117.500 R3 = 122.500 R4 = 132.500 RK2 =  50.000 RK3 =   50.000
 Rcurr:  115.107  Rcurr-(R2+R3)/2:    4.893  MIN(Rcurr-R2,Rcurr-R3):    2.393
******
 C111(10195)-C110(10193)-C19 (10191)-C18 (10188)    NSTEP1=     0 NSTEP2=     0
R1 = -10.000 R2 =   0.000 R3 =   0.000 R4 =  10.000 RK2 =  50.000 RK3 =   50.000
 Rcurr:    0.293  Rcurr-(R2+R3)/2:    0.293  MIN(Rcurr-R2,Rcurr-R3):    0.293
******
 C1  (10269)-C3  (10274)-C2  (10272)-O21 (10301)    NSTEP1=     0 NSTEP2=     0
R1 = 107.500 R2 = 117.500 R3 = 122.500 R4 = 132.500 RK2 =  50.000 RK3 =   50.000
 Rcurr:  117.807  Rcurr-(R2+R3)/2:    2.193  MIN(Rcurr-R2,Rcurr-R3):    0.000
******
 C111(10329)-C110(10327)-C19 (10325)-C18 (10322)    NSTEP1=     0 NSTEP2=     0
R1 = -10.000 R2 =   0.000 R3 =   0.000 R4 =  10.000 RK2 =  50.000 RK3 =   50.000
 Rcurr:   -3.286  Rcurr-(R2+R3)/2:    3.286  MIN(Rcurr-R2,Rcurr-R3):    3.286
******
 C1  (10403)-C3  (10408)-C2  (10406)-O21 (10435)    NSTEP1=     0 NSTEP2=     0
R1 = 107.500 R2 = 117.500 R3 = 122.500 R4 = 132.500 RK2 =  50.000 RK3 =   50.000
 Rcurr:  113.071  Rcurr-(R2+R3)/2:    6.929  MIN(Rcurr-R2,Rcurr-R3):    4.429
******
 C111(10463)-C110(10461)-C19 (10459)-C18 (10456)    NSTEP1=     0 NSTEP2=     0
R1 = -10.000 R2 =   0.000 R3 =   0.000 R4 =  10.000 RK2 =  50.000 RK3 =   50.000
 Rcurr:   -0.109  Rcurr-(R2+R3)/2:    0.109  MIN(Rcurr-R2,Rcurr-R3):    0.109
******
 C1  (10537)-C3  (10542)-C2  (10540)-O21 (10569)    NSTEP1=     0 NSTEP2=     0
R1 = 107.500 R2 = 117.500 R3 = 122.500 R4 = 132.500 RK2 =  50.000 RK3 =   50.000
 Rcurr:  120.357  Rcurr-(R2+R3)/2:    0.357  MIN(Rcurr-R2,Rcurr-R3):    0.000
******
 C111(10597)-C110(10595)-C19 (10593)-C18 (10590)    NSTEP1=     0 NSTEP2=     0
R1 = -10.000 R2 =   0.000 R3 =   0.000 R4 =  10.000 RK2 =  50.000 RK3 =   50.000
 Rcurr:    1.811  Rcurr-(R2+R3)/2:    1.811  MIN(Rcurr-R2,Rcurr-R3):    1.811
******
 C1  (10671)-C3  (10676)-C2  (10674)-O21 (10703)    NSTEP1=     0 NSTEP2=     0
R1 = 107.500 R2 = 117.500 R3 = 122.500 R4 = 132.500 RK2 =  50.000 RK3 =   50.000
 Rcurr:  117.843  Rcurr-(R2+R3)/2:    2.157  MIN(Rcurr-R2,Rcurr-R3):    0.000
******
 C111(10731)-C110(10729)-C19 (10727)-C18 (10724)    NSTEP1=     0 NSTEP2=     0
R1 = -10.000 R2 =   0.000 R3 =   0.000 R4 =  10.000 RK2 =  50.000 RK3 =   50.000
 Rcurr:    3.651  Rcurr-(R2+R3)/2:    3.651  MIN(Rcurr-R2,Rcurr-R3):    3.651
******
 C1  (10805)-C3  (10810)-C2  (10808)-O21 (10837)    NSTEP1=     0 NSTEP2=     0
R1 = 107.500 R2 = 117.500 R3 = 122.500 R4 = 132.500 RK2 =  50.000 RK3 =   50.000
 Rcurr:  118.519  Rcurr-(R2+R3)/2:    1.481  MIN(Rcurr-R2,Rcurr-R3):    0.000
******
 C111(10865)-C110(10863)-C19 (10861)-C18 (10858)    NSTEP1=     0 NSTEP2=     0
R1 = -10.000 R2 =   0.000 R3 =   0.000 R4 =  10.000 RK2 =  50.000 RK3 =   50.000
 Rcurr:    0.096  Rcurr-(R2+R3)/2:    0.096  MIN(Rcurr-R2,Rcurr-R3):    0.096
******
 C1  (10939)-C3  (10944)-C2  (10942)-O21 (10971)    NSTEP1=     0 NSTEP2=     0
R1 = 107.500 R2 = 117.500 R3 = 122.500 R4 = 132.500 RK2 =  50.000 RK3 =   50.000
 Rcurr:  120.835  Rcurr-(R2+R3)/2:    0.835  MIN(Rcurr-R2,Rcurr-R3):    0.000
******
 C111(10999)-C110(10997)-C19 (10995)-C18 (10992)    NSTEP1=     0 NSTEP2=     0
R1 = -10.000 R2 =   0.000 R3 =   0.000 R4 =  10.000 RK2 =  50.000 RK3 =   50.000
 Rcurr:    0.146  Rcurr-(R2+R3)/2:    0.146  MIN(Rcurr-R2,Rcurr-R3):    0.146
******
 C1  (11073)-C3  (11078)-C2  (11076)-O21 (11105)    NSTEP1=     0 NSTEP2=     0
R1 = 107.500 R2 = 117.500 R3 = 122.500 R4 = 132.500 RK2 =  50.000 RK3 =   50.000
 Rcurr:  118.841  Rcurr-(R2+R3)/2:    1.159  MIN(Rcurr-R2,Rcurr-R3):    0.000
******
 C111(11133)-C110(11131)-C19 (11129)-C18 (11126)    NSTEP1=     0 NSTEP2=     0
R1 = -10.000 R2 =   0.000 R3 =   0.000 R4 =  10.000 RK2 =  50.000 RK3 =   50.000
 Rcurr:    1.458  Rcurr-(R2+R3)/2:    1.458  MIN(Rcurr-R2,Rcurr-R3):    1.458
******
 C1  (11207)-C3  (11212)-C2  (11210)-O21 (11239)    NSTEP1=     0 NSTEP2=     0
R1 = 107.500 R2 = 117.500 R3 = 122.500 R4 = 132.500 RK2 =  50.000 RK3 =   50.000
 Rcurr:  113.177  Rcurr-(R2+R3)/2:    6.823  MIN(Rcurr-R2,Rcurr-R3):    4.323
******
 C111(11267)-C110(11265)-C19 (11263)-C18 (11260)    NSTEP1=     0 NSTEP2=     0
R1 = -10.000 R2 =   0.000 R3 =   0.000 R4 =  10.000 RK2 =  50.000 RK3 =   50.000
 Rcurr:    0.015  Rcurr-(R2+R3)/2:    0.015  MIN(Rcurr-R2,Rcurr-R3):    0.015
******
 C1  (11341)-C3  (11346)-C2  (11344)-O21 (11373)    NSTEP1=     0 NSTEP2=     0
R1 = 107.500 R2 = 117.500 R3 = 122.500 R4 = 132.500 RK2 =  50.000 RK3 =   50.000
 Rcurr:  121.387  Rcurr-(R2+R3)/2:    1.387  MIN(Rcurr-R2,Rcurr-R3):    0.000
******
 C111(11401)-C110(11399)-C19 (11397)-C18 (11394)    NSTEP1=     0 NSTEP2=     0
R1 = -10.000 R2 =   0.000 R3 =   0.000 R4 =  10.000 RK2 =  50.000 RK3 =   50.000
 Rcurr:    2.049  Rcurr-(R2+R3)/2:    2.049  MIN(Rcurr-R2,Rcurr-R3):    2.049
******
 C1  (11475)-C3  (11480)-C2  (11478)-O21 (11507)    NSTEP1=     0 NSTEP2=     0
R1 = 107.500 R2 = 117.500 R3 = 122.500 R4 = 132.500 RK2 =  50.000 RK3 =   50.000
 Rcurr:  115.616  Rcurr-(R2+R3)/2:    4.384  MIN(Rcurr-R2,Rcurr-R3):    1.884
******
 C111(11535)-C110(11533)-C19 (11531)-C18 (11528)    NSTEP1=     0 NSTEP2=     0
R1 = -10.000 R2 =   0.000 R3 =   0.000 R4 =  10.000 RK2 =  50.000 RK3 =   50.000
 Rcurr:    2.130  Rcurr-(R2+R3)/2:    2.130  MIN(Rcurr-R2,Rcurr-R3):    2.130
******
 C1  (11609)-C3  (11614)-C2  (11612)-O21 (11641)    NSTEP1=     0 NSTEP2=     0
R1 = 107.500 R2 = 117.500 R3 = 122.500 R4 = 132.500 RK2 =  50.000 RK3 =   50.000
 Rcurr:  120.797  Rcurr-(R2+R3)/2:    0.797  MIN(Rcurr-R2,Rcurr-R3):    0.000
******
 C111(11669)-C110(11667)-C19 (11665)-C18 (11662)    NSTEP1=     0 NSTEP2=     0
R1 = -10.000 R2 =   0.000 R3 =   0.000 R4 =  10.000 RK2 =  50.000 RK3 =   50.000
 Rcurr:    2.634  Rcurr-(R2+R3)/2:    2.634  MIN(Rcurr-R2,Rcurr-R3):    2.634
******
 C1  (11743)-C3  (11748)-C2  (11746)-O21 (11775)    NSTEP1=     0 NSTEP2=     0
R1 = 107.500 R2 = 117.500 R3 = 122.500 R4 = 132.500 RK2 =  50.000 RK3 =   50.000
 Rcurr:  117.287  Rcurr-(R2+R3)/2:    2.713  MIN(Rcurr-R2,Rcurr-R3):    0.213
******
 C111(11803)-C110(11801)-C19 (11799)-C18 (11796)    NSTEP1=     0 NSTEP2=     0
R1 = -10.000 R2 =   0.000 R3 =   0.000 R4 =  10.000 RK2 =  50.000 RK3 =   50.000
 Rcurr:    2.988  Rcurr-(R2+R3)/2:    2.988  MIN(Rcurr-R2,Rcurr-R3):    2.988
******
 C1  (11877)-C3  (11882)-C2  (11880)-O21 (11909)    NSTEP1=     0 NSTEP2=     0
R1 = 107.500 R2 = 117.500 R3 = 122.500 R4 = 132.500 RK2 =  50.000 RK3 =   50.000
 Rcurr:  121.051  Rcurr-(R2+R3)/2:    1.051  MIN(Rcurr-R2,Rcurr-R3):    0.000
******
 C111(11937)-C110(11935)-C19 (11933)-C18 (11930)    NSTEP1=     0 NSTEP2=     0
R1 = -10.000 R2 =   0.000 R3 =   0.000 R4 =  10.000 RK2 =  50.000 RK3 =   50.000
 Rcurr:    0.715  Rcurr-(R2+R3)/2:    0.715  MIN(Rcurr-R2,Rcurr-R3):    0.715
******
 C1  (12011)-C3  (12016)-C2  (12014)-O21 (12043)    NSTEP1=     0 NSTEP2=     0
R1 = 107.500 R2 = 117.500 R3 = 122.500 R4 = 132.500 RK2 =  50.000 RK3 =   50.000
 Rcurr:  118.428  Rcurr-(R2+R3)/2:    1.572  MIN(Rcurr-R2,Rcurr-R3):    0.000
******
 C111(12071)-C110(12069)-C19 (12067)-C18 (12064)    NSTEP1=     0 NSTEP2=     0
R1 = -10.000 R2 =   0.000 R3 =   0.000 R4 =  10.000 RK2 =  50.000 RK3 =   50.000
 Rcurr:   -6.005  Rcurr-(R2+R3)/2:    6.005  MIN(Rcurr-R2,Rcurr-R3):    6.005
******
 C1  (12145)-C3  (12150)-C2  (12148)-O21 (12177)    NSTEP1=     0 NSTEP2=     0
R1 = 107.500 R2 = 117.500 R3 = 122.500 R4 = 132.500 RK2 =  50.000 RK3 =   50.000
 Rcurr:  118.668  Rcurr-(R2+R3)/2:    1.332  MIN(Rcurr-R2,Rcurr-R3):    0.000
******
 C111(12205)-C110(12203)-C19 (12201)-C18 (12198)    NSTEP1=     0 NSTEP2=     0
R1 = -10.000 R2 =   0.000 R3 =   0.000 R4 =  10.000 RK2 =  50.000 RK3 =   50.000
 Rcurr:   -1.735  Rcurr-(R2+R3)/2:    1.735  MIN(Rcurr-R2,Rcurr-R3):    1.735
******
 C1  (12279)-C3  (12284)-C2  (12282)-O21 (12311)    NSTEP1=     0 NSTEP2=     0
R1 = 107.500 R2 = 117.500 R3 = 122.500 R4 = 132.500 RK2 =  50.000 RK3 =   50.000
 Rcurr:  111.235  Rcurr-(R2+R3)/2:    8.765  MIN(Rcurr-R2,Rcurr-R3):    6.265
******
 C111(12339)-C110(12337)-C19 (12335)-C18 (12332)    NSTEP1=     0 NSTEP2=     0
R1 = -10.000 R2 =   0.000 R3 =   0.000 R4 =  10.000 RK2 =  50.000 RK3 =   50.000
 Rcurr:   -1.364  Rcurr-(R2+R3)/2:    1.364  MIN(Rcurr-R2,Rcurr-R3):    1.364
******
 C1  (12413)-C3  (12418)-C2  (12416)-O21 (12445)    NSTEP1=     0 NSTEP2=     0
R1 = 107.500 R2 = 117.500 R3 = 122.500 R4 = 132.500 RK2 =  50.000 RK3 =   50.000
 Rcurr:  123.473  Rcurr-(R2+R3)/2:    3.473  MIN(Rcurr-R2,Rcurr-R3):    0.973
******
 C111(12473)-C110(12471)-C19 (12469)-C18 (12466)    NSTEP1=     0 NSTEP2=     0
R1 = -10.000 R2 =   0.000 R3 =   0.000 R4 =  10.000 RK2 =  50.000 RK3 =   50.000
 Rcurr:    4.079  Rcurr-(R2+R3)/2:    4.079  MIN(Rcurr-R2,Rcurr-R3):    4.079
******
 C1  (12547)-C3  (12552)-C2  (12550)-O21 (12579)    NSTEP1=     0 NSTEP2=     0
R1 = 107.500 R2 = 117.500 R3 = 122.500 R4 = 132.500 RK2 =  50.000 RK3 =   50.000
 Rcurr:  122.254  Rcurr-(R2+R3)/2:    2.254  MIN(Rcurr-R2,Rcurr-R3):    0.000
******
 C111(12607)-C110(12605)-C19 (12603)-C18 (12600)    NSTEP1=     0 NSTEP2=     0
R1 = -10.000 R2 =   0.000 R3 =   0.000 R4 =  10.000 RK2 =  50.000 RK3 =   50.000
 Rcurr:   -2.051  Rcurr-(R2+R3)/2:    2.051  MIN(Rcurr-R2,Rcurr-R3):    2.051
******
 C1  (12681)-C3  (12686)-C2  (12684)-O21 (12713)    NSTEP1=     0 NSTEP2=     0
R1 = 107.500 R2 = 117.500 R3 = 122.500 R4 = 132.500 RK2 =  50.000 RK3 =   50.000
 Rcurr:  120.656  Rcurr-(R2+R3)/2:    0.656  MIN(Rcurr-R2,Rcurr-R3):    0.000
******
 C111(12741)-C110(12739)-C19 (12737)-C18 (12734)    NSTEP1=     0 NSTEP2=     0
R1 = -10.000 R2 =   0.000 R3 =   0.000 R4 =  10.000 RK2 =  50.000 RK3 =   50.000
 Rcurr:    2.936  Rcurr-(R2+R3)/2:    2.936  MIN(Rcurr-R2,Rcurr-R3):    2.936
******
 C1  (12815)-C3  (12820)-C2  (12818)-O21 (12847)    NSTEP1=     0 NSTEP2=     0
R1 = 107.500 R2 = 117.500 R3 = 122.500 R4 = 132.500 RK2 =  50.000 RK3 =   50.000
 Rcurr:  117.873  Rcurr-(R2+R3)/2:    2.127  MIN(Rcurr-R2,Rcurr-R3):    0.000
******
 C111(12875)-C110(12873)-C19 (12871)-C18 (12868)    NSTEP1=     0 NSTEP2=     0
R1 = -10.000 R2 =   0.000 R3 =   0.000 R4 =  10.000 RK2 =  50.000 RK3 =   50.000
 Rcurr:   -2.216  Rcurr-(R2+R3)/2:    2.216  MIN(Rcurr-R2,Rcurr-R3):    2.216
******
 C1  (12949)-C3  (12954)-C2  (12952)-O21 (12981)    NSTEP1=     0 NSTEP2=     0
R1 = 107.500 R2 = 117.500 R3 = 122.500 R4 = 132.500 RK2 =  50.000 RK3 =   50.000
 Rcurr:  121.160  Rcurr-(R2+R3)/2:    1.160  MIN(Rcurr-R2,Rcurr-R3):    0.000
******
 C111(13009)-C110(13007)-C19 (13005)-C18 (13002)    NSTEP1=     0 NSTEP2=     0
R1 = -10.000 R2 =   0.000 R3 =   0.000 R4 =  10.000 RK2 =  50.000 RK3 =   50.000
 Rcurr:   -0.752  Rcurr-(R2+R3)/2:    0.752  MIN(Rcurr-R2,Rcurr-R3):    0.752
******
 C1  (13083)-C3  (13088)-C2  (13086)-O21 (13115)    NSTEP1=     0 NSTEP2=     0
R1 = 107.500 R2 = 117.500 R3 = 122.500 R4 = 132.500 RK2 =  50.000 RK3 =   50.000
 Rcurr:  117.010  Rcurr-(R2+R3)/2:    2.990  MIN(Rcurr-R2,Rcurr-R3):    0.490
******
 C111(13143)-C110(13141)-C19 (13139)-C18 (13136)    NSTEP1=     0 NSTEP2=     0
R1 = -10.000 R2 =   0.000 R3 =   0.000 R4 =  10.000 RK2 =  50.000 RK3 =   50.000
 Rcurr:   -1.836  Rcurr-(R2+R3)/2:    1.836  MIN(Rcurr-R2,Rcurr-R3):    1.836
******
 C1  (13217)-C3  (13222)-C2  (13220)-O21 (13249)    NSTEP1=     0 NSTEP2=     0
R1 = 107.500 R2 = 117.500 R3 = 122.500 R4 = 132.500 RK2 =  50.000 RK3 =   50.000
 Rcurr:  125.518  Rcurr-(R2+R3)/2:    5.518  MIN(Rcurr-R2,Rcurr-R3):    3.018
******
 C111(13277)-C110(13275)-C19 (13273)-C18 (13270)    NSTEP1=     0 NSTEP2=     0
R1 = -10.000 R2 =   0.000 R3 =   0.000 R4 =  10.000 RK2 =  50.000 RK3 =   50.000
 Rcurr:    0.537  Rcurr-(R2+R3)/2:    0.537  MIN(Rcurr-R2,Rcurr-R3):    0.537
******
 C1  (13351)-C3  (13356)-C2  (13354)-O21 (13383)    NSTEP1=     0 NSTEP2=     0
R1 = 107.500 R2 = 117.500 R3 = 122.500 R4 = 132.500 RK2 =  50.000 RK3 =   50.000
 Rcurr:  112.082  Rcurr-(R2+R3)/2:    7.918  MIN(Rcurr-R2,Rcurr-R3):    5.418
******
 C111(13411)-C110(13409)-C19 (13407)-C18 (13404)    NSTEP1=     0 NSTEP2=     0
R1 = -10.000 R2 =   0.000 R3 =   0.000 R4 =  10.000 RK2 =  50.000 RK3 =   50.000
 Rcurr:   -0.318  Rcurr-(R2+R3)/2:    0.318  MIN(Rcurr-R2,Rcurr-R3):    0.318
******
 C1  (13485)-C3  (13490)-C2  (13488)-O21 (13517)    NSTEP1=     0 NSTEP2=     0
R1 = 107.500 R2 = 117.500 R3 = 122.500 R4 = 132.500 RK2 =  50.000 RK3 =   50.000
 Rcurr:  122.391  Rcurr-(R2+R3)/2:    2.391  MIN(Rcurr-R2,Rcurr-R3):    0.000
******
 C111(13545)-C110(13543)-C19 (13541)-C18 (13538)    NSTEP1=     0 NSTEP2=     0
R1 = -10.000 R2 =   0.000 R3 =   0.000 R4 =  10.000 RK2 =  50.000 RK3 =   50.000
 Rcurr:    1.607  Rcurr-(R2+R3)/2:    1.607  MIN(Rcurr-R2,Rcurr-R3):    1.607
******
 C1  (13619)-C3  (13624)-C2  (13622)-O21 (13651)    NSTEP1=     0 NSTEP2=     0
R1 = 107.500 R2 = 117.500 R3 = 122.500 R4 = 132.500 RK2 =  50.000 RK3 =   50.000
 Rcurr:  119.166  Rcurr-(R2+R3)/2:    0.834  MIN(Rcurr-R2,Rcurr-R3):    0.000
******
 C111(13679)-C110(13677)-C19 (13675)-C18 (13672)    NSTEP1=     0 NSTEP2=     0
R1 = -10.000 R2 =   0.000 R3 =   0.000 R4 =  10.000 RK2 =  50.000 RK3 =   50.000
 Rcurr:   -0.107  Rcurr-(R2+R3)/2:    0.107  MIN(Rcurr-R2,Rcurr-R3):    0.107
******
 C1  (13753)-C3  (13758)-C2  (13756)-O21 (13785)    NSTEP1=     0 NSTEP2=     0
R1 = 107.500 R2 = 117.500 R3 = 122.500 R4 = 132.500 RK2 =  50.000 RK3 =   50.000
 Rcurr:  122.560  Rcurr-(R2+R3)/2:    2.560  MIN(Rcurr-R2,Rcurr-R3):    0.060
******
 C111(13813)-C110(13811)-C19 (13809)-C18 (13806)    NSTEP1=     0 NSTEP2=     0
R1 = -10.000 R2 =   0.000 R3 =   0.000 R4 =  10.000 RK2 =  50.000 RK3 =   50.000
 Rcurr:   -1.414  Rcurr-(R2+R3)/2:    1.414  MIN(Rcurr-R2,Rcurr-R3):    1.414
******
 C1  (13887)-C3  (13892)-C2  (13890)-O21 (13919)    NSTEP1=     0 NSTEP2=     0
R1 = 107.500 R2 = 117.500 R3 = 122.500 R4 = 132.500 RK2 =  50.000 RK3 =   50.000
 Rcurr:  122.128  Rcurr-(R2+R3)/2:    2.128  MIN(Rcurr-R2,Rcurr-R3):    0.000
******
 C111(13947)-C110(13945)-C19 (13943)-C18 (13940)    NSTEP1=     0 NSTEP2=     0
R1 = -10.000 R2 =   0.000 R3 =   0.000 R4 =  10.000 RK2 =  50.000 RK3 =   50.000
 Rcurr:   -6.209  Rcurr-(R2+R3)/2:    6.209  MIN(Rcurr-R2,Rcurr-R3):    6.209
******
 C1  (14021)-C3  (14026)-C2  (14024)-O21 (14053)    NSTEP1=     0 NSTEP2=     0
R1 = 107.500 R2 = 117.500 R3 = 122.500 R4 = 132.500 RK2 =  50.000 RK3 =   50.000
 Rcurr:  115.658  Rcurr-(R2+R3)/2:    4.342  MIN(Rcurr-R2,Rcurr-R3):    1.842
******
 C111(14081)-C110(14079)-C19 (14077)-C18 (14074)    NSTEP1=     0 NSTEP2=     0
R1 = -10.000 R2 =   0.000 R3 =   0.000 R4 =  10.000 RK2 =  50.000 RK3 =   50.000
 Rcurr:   -6.984  Rcurr-(R2+R3)/2:    6.984  MIN(Rcurr-R2,Rcurr-R3):    6.984
******
 C1  (14155)-C3  (14160)-C2  (14158)-O21 (14187)    NSTEP1=     0 NSTEP2=     0
R1 = 107.500 R2 = 117.500 R3 = 122.500 R4 = 132.500 RK2 =  50.000 RK3 =   50.000
 Rcurr:  118.079  Rcurr-(R2+R3)/2:    1.921  MIN(Rcurr-R2,Rcurr-R3):    0.000
******
 C111(14215)-C110(14213)-C19 (14211)-C18 (14208)    NSTEP1=     0 NSTEP2=     0
R1 = -10.000 R2 =   0.000 R3 =   0.000 R4 =  10.000 RK2 =  50.000 RK3 =   50.000
 Rcurr:   -3.626  Rcurr-(R2+R3)/2:    3.626  MIN(Rcurr-R2,Rcurr-R3):    3.626
******
 C1  (14289)-C3  (14294)-C2  (14292)-O21 (14321)    NSTEP1=     0 NSTEP2=     0
R1 = 107.500 R2 = 117.500 R3 = 122.500 R4 = 132.500 RK2 =  50.000 RK3 =   50.000
 Rcurr:  121.719  Rcurr-(R2+R3)/2:    1.719  MIN(Rcurr-R2,Rcurr-R3):    0.000
******
 C111(14349)-C110(14347)-C19 (14345)-C18 (14342)    NSTEP1=     0 NSTEP2=     0
R1 = -10.000 R2 =   0.000 R3 =   0.000 R4 =  10.000 RK2 =  50.000 RK3 =   50.000
 Rcurr:    3.457  Rcurr-(R2+R3)/2:    3.457  MIN(Rcurr-R2,Rcurr-R3):    3.457
******
 C1  (14423)-C3  (14428)-C2  (14426)-O21 (14455)    NSTEP1=     0 NSTEP2=     0
R1 = 107.500 R2 = 117.500 R3 = 122.500 R4 = 132.500 RK2 =  50.000 RK3 =   50.000
 Rcurr:  122.597  Rcurr-(R2+R3)/2:    2.597  MIN(Rcurr-R2,Rcurr-R3):    0.097
******
 C111(14483)-C110(14481)-C19 (14479)-C18 (14476)    NSTEP1=     0 NSTEP2=     0
R1 = -10.000 R2 =   0.000 R3 =   0.000 R4 =  10.000 RK2 =  50.000 RK3 =   50.000
 Rcurr:    1.124  Rcurr-(R2+R3)/2:    1.124  MIN(Rcurr-R2,Rcurr-R3):    1.124
******
 C1  (14557)-C3  (14562)-C2  (14560)-O21 (14589)    NSTEP1=     0 NSTEP2=     0
R1 = 107.500 R2 = 117.500 R3 = 122.500 R4 = 132.500 RK2 =  50.000 RK3 =   50.000
 Rcurr:  114.803  Rcurr-(R2+R3)/2:    5.197  MIN(Rcurr-R2,Rcurr-R3):    2.697
******
 C111(14617)-C110(14615)-C19 (14613)-C18 (14610)    NSTEP1=     0 NSTEP2=     0
R1 = -10.000 R2 =   0.000 R3 =   0.000 R4 =  10.000 RK2 =  50.000 RK3 =   50.000
 Rcurr:    2.041  Rcurr-(R2+R3)/2:    2.041  MIN(Rcurr-R2,Rcurr-R3):    2.041
******
 C1  (14691)-C3  (14696)-C2  (14694)-O21 (14723)    NSTEP1=     0 NSTEP2=     0
R1 = 107.500 R2 = 117.500 R3 = 122.500 R4 = 132.500 RK2 =  50.000 RK3 =   50.000
 Rcurr:  117.918  Rcurr-(R2+R3)/2:    2.082  MIN(Rcurr-R2,Rcurr-R3):    0.000
******
 C111(14751)-C110(14749)-C19 (14747)-C18 (14744)    NSTEP1=     0 NSTEP2=     0
R1 = -10.000 R2 =   0.000 R3 =   0.000 R4 =  10.000 RK2 =  50.000 RK3 =   50.000
 Rcurr:    1.646  Rcurr-(R2+R3)/2:    1.646  MIN(Rcurr-R2,Rcurr-R3):    1.646
******
 C1  (14825)-C3  (14830)-C2  (14828)-O21 (14857)    NSTEP1=     0 NSTEP2=     0
R1 = 107.500 R2 = 117.500 R3 = 122.500 R4 = 132.500 RK2 =  50.000 RK3 =   50.000
 Rcurr:  120.476  Rcurr-(R2+R3)/2:    0.476  MIN(Rcurr-R2,Rcurr-R3):    0.000
******
 C111(14885)-C110(14883)-C19 (14881)-C18 (14878)    NSTEP1=     0 NSTEP2=     0
R1 = -10.000 R2 =   0.000 R3 =   0.000 R4 =  10.000 RK2 =  50.000 RK3 =   50.000
 Rcurr:   -3.545  Rcurr-(R2+R3)/2:    3.545  MIN(Rcurr-R2,Rcurr-R3):    3.545
******
 C1  (14959)-C3  (14964)-C2  (14962)-O21 (14991)    NSTEP1=     0 NSTEP2=     0
R1 = 107.500 R2 = 117.500 R3 = 122.500 R4 = 132.500 RK2 =  50.000 RK3 =   50.000
 Rcurr:  118.083  Rcurr-(R2+R3)/2:    1.917  MIN(Rcurr-R2,Rcurr-R3):    0.000
******
 C111(15019)-C110(15017)-C19 (15015)-C18 (15012)    NSTEP1=     0 NSTEP2=     0
R1 = -10.000 R2 =   0.000 R3 =   0.000 R4 =  10.000 RK2 =  50.000 RK3 =   50.000
 Rcurr:    0.094  Rcurr-(R2+R3)/2:    0.094  MIN(Rcurr-R2,Rcurr-R3):    0.094
******
 C1  (15093)-C3  (15098)-C2  (15096)-O21 (15125)    NSTEP1=     0 NSTEP2=     0
R1 = 107.500 R2 = 117.500 R3 = 122.500 R4 = 132.500 RK2 =  50.000 RK3 =   50.000
 Rcurr:  127.519  Rcurr-(R2+R3)/2:    7.519  MIN(Rcurr-R2,Rcurr-R3):    5.019
******
 C111(15153)-C110(15151)-C19 (15149)-C18 (15146)    NSTEP1=     0 NSTEP2=     0
R1 = -10.000 R2 =   0.000 R3 =   0.000 R4 =  10.000 RK2 =  50.000 RK3 =   50.000
 Rcurr:    3.733  Rcurr-(R2+R3)/2:    3.733  MIN(Rcurr-R2,Rcurr-R3):    3.733
******
 C1  (15227)-C3  (15232)-C2  (15230)-O21 (15259)    NSTEP1=     0 NSTEP2=     0
R1 = 107.500 R2 = 117.500 R3 = 122.500 R4 = 132.500 RK2 =  50.000 RK3 =   50.000
 Rcurr:  123.753  Rcurr-(R2+R3)/2:    3.753  MIN(Rcurr-R2,Rcurr-R3):    1.253
******
 C111(15287)-C110(15285)-C19 (15283)-C18 (15280)    NSTEP1=     0 NSTEP2=     0
R1 = -10.000 R2 =   0.000 R3 =   0.000 R4 =  10.000 RK2 =  50.000 RK3 =   50.000
 Rcurr:   -2.445  Rcurr-(R2+R3)/2:    2.445  MIN(Rcurr-R2,Rcurr-R3):    2.445
******
 C1  (15361)-C3  (15366)-C2  (15364)-O21 (15393)    NSTEP1=     0 NSTEP2=     0
R1 = 107.500 R2 = 117.500 R3 = 122.500 R4 = 132.500 RK2 =  50.000 RK3 =   50.000
 Rcurr:  117.025  Rcurr-(R2+R3)/2:    2.975  MIN(Rcurr-R2,Rcurr-R3):    0.475
******
 C111(15421)-C110(15419)-C19 (15417)-C18 (15414)    NSTEP1=     0 NSTEP2=     0
R1 = -10.000 R2 =   0.000 R3 =   0.000 R4 =  10.000 RK2 =  50.000 RK3 =   50.000
 Rcurr:    1.916  Rcurr-(R2+R3)/2:    1.916  MIN(Rcurr-R2,Rcurr-R3):    1.916
******
 C1  (15495)-C3  (15500)-C2  (15498)-O21 (15527)    NSTEP1=     0 NSTEP2=     0
R1 = 107.500 R2 = 117.500 R3 = 122.500 R4 = 132.500 RK2 =  50.000 RK3 =   50.000
 Rcurr:  123.272  Rcurr-(R2+R3)/2:    3.272  MIN(Rcurr-R2,Rcurr-R3):    0.772
******
 C111(15555)-C110(15553)-C19 (15551)-C18 (15548)    NSTEP1=     0 NSTEP2=     0
R1 = -10.000 R2 =   0.000 R3 =   0.000 R4 =  10.000 RK2 =  50.000 RK3 =   50.000
 Rcurr:   -0.618  Rcurr-(R2+R3)/2:    0.618  MIN(Rcurr-R2,Rcurr-R3):    0.618
******
 C1  (15629)-C3  (15634)-C2  (15632)-O21 (15661)    NSTEP1=     0 NSTEP2=     0
R1 = 107.500 R2 = 117.500 R3 = 122.500 R4 = 132.500 RK2 =  50.000 RK3 =   50.000
 Rcurr:  124.108  Rcurr-(R2+R3)/2:    4.108  MIN(Rcurr-R2,Rcurr-R3):    1.608
******
 C111(15689)-C110(15687)-C19 (15685)-C18 (15682)    NSTEP1=     0 NSTEP2=     0
R1 = -10.000 R2 =   0.000 R3 =   0.000 R4 =  10.000 RK2 =  50.000 RK3 =   50.000
 Rcurr:   -1.788  Rcurr-(R2+R3)/2:    1.788  MIN(Rcurr-R2,Rcurr-R3):    1.788
******
 C1  (15763)-C3  (15768)-C2  (15766)-O21 (15795)    NSTEP1=     0 NSTEP2=     0
R1 = 107.500 R2 = 117.500 R3 = 122.500 R4 = 132.500 RK2 =  50.000 RK3 =   50.000
 Rcurr:  117.845  Rcurr-(R2+R3)/2:    2.155  MIN(Rcurr-R2,Rcurr-R3):    0.000
******
 C111(15823)-C110(15821)-C19 (15819)-C18 (15816)    NSTEP1=     0 NSTEP2=     0
R1 = -10.000 R2 =   0.000 R3 =   0.000 R4 =  10.000 RK2 =  50.000 RK3 =   50.000
 Rcurr:   -3.737  Rcurr-(R2+R3)/2:    3.737  MIN(Rcurr-R2,Rcurr-R3):    3.737
******
 C1  (15897)-C3  (15902)-C2  (15900)-O21 (15929)    NSTEP1=     0 NSTEP2=     0
R1 = 107.500 R2 = 117.500 R3 = 122.500 R4 = 132.500 RK2 =  50.000 RK3 =   50.000
 Rcurr:  117.741  Rcurr-(R2+R3)/2:    2.259  MIN(Rcurr-R2,Rcurr-R3):    0.000
******
 C111(15957)-C110(15955)-C19 (15953)-C18 (15950)    NSTEP1=     0 NSTEP2=     0
R1 = -10.000 R2 =   0.000 R3 =   0.000 R4 =  10.000 RK2 =  50.000 RK3 =   50.000
 Rcurr:   -2.315  Rcurr-(R2+R3)/2:    2.315  MIN(Rcurr-R2,Rcurr-R3):    2.315
******
 C1  (16031)-C3  (16036)-C2  (16034)-O21 (16063)    NSTEP1=     0 NSTEP2=     0
R1 = 107.500 R2 = 117.500 R3 = 122.500 R4 = 132.500 RK2 =  50.000 RK3 =   50.000
 Rcurr:  120.768  Rcurr-(R2+R3)/2:    0.768  MIN(Rcurr-R2,Rcurr-R3):    0.000
******
 C111(16091)-C110(16089)-C19 (16087)-C18 (16084)    NSTEP1=     0 NSTEP2=     0
R1 = -10.000 R2 =   0.000 R3 =   0.000 R4 =  10.000 RK2 =  50.000 RK3 =   50.000
 Rcurr:    0.552  Rcurr-(R2+R3)/2:    0.552  MIN(Rcurr-R2,Rcurr-R3):    0.552
******
 C1  (16165)-C3  (16170)-C2  (16168)-O21 (16197)    NSTEP1=     0 NSTEP2=     0
R1 = 107.500 R2 = 117.500 R3 = 122.500 R4 = 132.500 RK2 =  50.000 RK3 =   50.000
 Rcurr:  116.815  Rcurr-(R2+R3)/2:    3.185  MIN(Rcurr-R2,Rcurr-R3):    0.685
******
 C111(16225)-C110(16223)-C19 (16221)-C18 (16218)    NSTEP1=     0 NSTEP2=     0
R1 = -10.000 R2 =   0.000 R3 =   0.000 R4 =  10.000 RK2 =  50.000 RK3 =   50.000
 Rcurr:   -2.764  Rcurr-(R2+R3)/2:    2.764  MIN(Rcurr-R2,Rcurr-R3):    2.764
******
 C1  (16299)-C3  (16304)-C2  (16302)-O21 (16331)    NSTEP1=     0 NSTEP2=     0
R1 = 107.500 R2 = 117.500 R3 = 122.500 R4 = 132.500 RK2 =  50.000 RK3 =   50.000
 Rcurr:  125.487  Rcurr-(R2+R3)/2:    5.487  MIN(Rcurr-R2,Rcurr-R3):    2.987
******
 C111(16359)-C110(16357)-C19 (16355)-C18 (16352)    NSTEP1=     0 NSTEP2=     0
R1 = -10.000 R2 =   0.000 R3 =   0.000 R4 =  10.000 RK2 =  50.000 RK3 =   50.000
 Rcurr:    4.448  Rcurr-(R2+R3)/2:    4.448  MIN(Rcurr-R2,Rcurr-R3):    4.448
******
 C1  (16433)-C3  (16438)-C2  (16436)-O21 (16465)    NSTEP1=     0 NSTEP2=     0
R1 = 107.500 R2 = 117.500 R3 = 122.500 R4 = 132.500 RK2 =  50.000 RK3 =   50.000
 Rcurr:  121.711  Rcurr-(R2+R3)/2:    1.711  MIN(Rcurr-R2,Rcurr-R3):    0.000
******
 C111(16493)-C110(16491)-C19 (16489)-C18 (16486)    NSTEP1=     0 NSTEP2=     0
R1 = -10.000 R2 =   0.000 R3 =   0.000 R4 =  10.000 RK2 =  50.000 RK3 =   50.000
 Rcurr:   -0.988  Rcurr-(R2+R3)/2:    0.988  MIN(Rcurr-R2,Rcurr-R3):    0.988
******
 C1  (16567)-C3  (16572)-C2  (16570)-O21 (16599)    NSTEP1=     0 NSTEP2=     0
R1 = 107.500 R2 = 117.500 R3 = 122.500 R4 = 132.500 RK2 =  50.000 RK3 =   50.000
 Rcurr:  119.300  Rcurr-(R2+R3)/2:    0.700  MIN(Rcurr-R2,Rcurr-R3):    0.000
******
 C111(16627)-C110(16625)-C19 (16623)-C18 (16620)    NSTEP1=     0 NSTEP2=     0
R1 = -10.000 R2 =   0.000 R3 =   0.000 R4 =  10.000 RK2 =  50.000 RK3 =   50.000
 Rcurr:   -2.793  Rcurr-(R2+R3)/2:    2.793  MIN(Rcurr-R2,Rcurr-R3):    2.793
******
 C1  (16701)-C3  (16706)-C2  (16704)-O21 (16733)    NSTEP1=     0 NSTEP2=     0
R1 = 107.500 R2 = 117.500 R3 = 122.500 R4 = 132.500 RK2 =  50.000 RK3 =   50.000
 Rcurr:  126.322  Rcurr-(R2+R3)/2:    6.322  MIN(Rcurr-R2,Rcurr-R3):    3.822
******
 C111(16761)-C110(16759)-C19 (16757)-C18 (16754)    NSTEP1=     0 NSTEP2=     0
R1 = -10.000 R2 =   0.000 R3 =   0.000 R4 =  10.000 RK2 =  50.000 RK3 =   50.000
 Rcurr:   -4.040  Rcurr-(R2+R3)/2:    4.040  MIN(Rcurr-R2,Rcurr-R3):    4.040
******
 C1  (16835)-C3  (16840)-C2  (16838)-O21 (16867)    NSTEP1=     0 NSTEP2=     0
R1 = 107.500 R2 = 117.500 R3 = 122.500 R4 = 132.500 RK2 =  50.000 RK3 =   50.000
 Rcurr:  116.386  Rcurr-(R2+R3)/2:    3.614  MIN(Rcurr-R2,Rcurr-R3):    1.114
******
 C111(16895)-C110(16893)-C19 (16891)-C18 (16888)    NSTEP1=     0 NSTEP2=     0
R1 = -10.000 R2 =   0.000 R3 =   0.000 R4 =  10.000 RK2 =  50.000 RK3 =   50.000
 Rcurr:    3.130  Rcurr-(R2+R3)/2:    3.130  MIN(Rcurr-R2,Rcurr-R3):    3.130
******
 C1  (16969)-C3  (16974)-C2  (16972)-O21 (17001)    NSTEP1=     0 NSTEP2=     0
R1 = 107.500 R2 = 117.500 R3 = 122.500 R4 = 132.500 RK2 =  50.000 RK3 =   50.000
 Rcurr:  118.599  Rcurr-(R2+R3)/2:    1.401  MIN(Rcurr-R2,Rcurr-R3):    0.000
******
 C111(17029)-C110(17027)-C19 (17025)-C18 (17022)    NSTEP1=     0 NSTEP2=     0
R1 = -10.000 R2 =   0.000 R3 =   0.000 R4 =  10.000 RK2 =  50.000 RK3 =   50.000
 Rcurr:   -1.457  Rcurr-(R2+R3)/2:    1.457  MIN(Rcurr-R2,Rcurr-R3):    1.457
******
 C1  (17103)-C3  (17108)-C2  (17106)-O21 (17135)    NSTEP1=     0 NSTEP2=     0
R1 = 107.500 R2 = 117.500 R3 = 122.500 R4 = 132.500 RK2 =  50.000 RK3 =   50.000
 Rcurr:  120.847  Rcurr-(R2+R3)/2:    0.847  MIN(Rcurr-R2,Rcurr-R3):    0.000
******
 C111(17163)-C110(17161)-C19 (17159)-C18 (17156)    NSTEP1=     0 NSTEP2=     0
R1 = -10.000 R2 =   0.000 R3 =   0.000 R4 =  10.000 RK2 =  50.000 RK3 =   50.000
 Rcurr:    1.298  Rcurr-(R2+R3)/2:    1.298  MIN(Rcurr-R2,Rcurr-R3):    1.298
******
 C1  (17237)-C3  (17242)-C2  (17240)-O21 (17269)    NSTEP1=     0 NSTEP2=     0
R1 = 107.500 R2 = 117.500 R3 = 122.500 R4 = 132.500 RK2 =  50.000 RK3 =   50.000
 Rcurr:  117.256  Rcurr-(R2+R3)/2:    2.744  MIN(Rcurr-R2,Rcurr-R3):    0.244
******
 C111(17297)-C110(17295)-C19 (17293)-C18 (17290)    NSTEP1=     0 NSTEP2=     0
R1 = -10.000 R2 =   0.000 R3 =   0.000 R4 =  10.000 RK2 =  50.000 RK3 =   50.000
 Rcurr:   -0.698  Rcurr-(R2+R3)/2:    0.698  MIN(Rcurr-R2,Rcurr-R3):    0.698
******
 C1  (17371)-C3  (17376)-C2  (17374)-O21 (17403)    NSTEP1=     0 NSTEP2=     0
R1 = 107.500 R2 = 117.500 R3 = 122.500 R4 = 132.500 RK2 =  50.000 RK3 =   50.000
 Rcurr:  119.282  Rcurr-(R2+R3)/2:    0.718  MIN(Rcurr-R2,Rcurr-R3):    0.000
******
 C111(17431)-C110(17429)-C19 (17427)-C18 (17424)    NSTEP1=     0 NSTEP2=     0
R1 = -10.000 R2 =   0.000 R3 =   0.000 R4 =  10.000 RK2 =  50.000 RK3 =   50.000
 Rcurr:    1.454  Rcurr-(R2+R3)/2:    1.454  MIN(Rcurr-R2,Rcurr-R3):    1.454
******
 C1  (17505)-C3  (17510)-C2  (17508)-O21 (17537)    NSTEP1=     0 NSTEP2=     0
R1 = 107.500 R2 = 117.500 R3 = 122.500 R4 = 132.500 RK2 =  50.000 RK3 =   50.000
 Rcurr:  124.968  Rcurr-(R2+R3)/2:    4.968  MIN(Rcurr-R2,Rcurr-R3):    2.468
******
 C111(17565)-C110(17563)-C19 (17561)-C18 (17558)    NSTEP1=     0 NSTEP2=     0
R1 = -10.000 R2 =   0.000 R3 =   0.000 R4 =  10.000 RK2 =  50.000 RK3 =   50.000
 Rcurr:   -0.161  Rcurr-(R2+R3)/2:    0.161  MIN(Rcurr-R2,Rcurr-R3):    0.161
******
 C1  (17639)-C3  (17644)-C2  (17642)-O21 (17671)    NSTEP1=     0 NSTEP2=     0
R1 = 107.500 R2 = 117.500 R3 = 122.500 R4 = 132.500 RK2 =  50.000 RK3 =   50.000
 Rcurr:  124.186  Rcurr-(R2+R3)/2:    4.186  MIN(Rcurr-R2,Rcurr-R3):    1.686
******
 C111(17699)-C110(17697)-C19 (17695)-C18 (17692)    NSTEP1=     0 NSTEP2=     0
R1 = -10.000 R2 =   0.000 R3 =   0.000 R4 =  10.000 RK2 =  50.000 RK3 =   50.000
 Rcurr:   -1.597  Rcurr-(R2+R3)/2:    1.597  MIN(Rcurr-R2,Rcurr-R3):    1.597
******
 C1  (17773)-C3  (17778)-C2  (17776)-O21 (17805)    NSTEP1=     0 NSTEP2=     0
R1 = 107.500 R2 = 117.500 R3 = 122.500 R4 = 132.500 RK2 =  50.000 RK3 =   50.000
 Rcurr:  123.532  Rcurr-(R2+R3)/2:    3.532  MIN(Rcurr-R2,Rcurr-R3):    1.032
******
 C111(17833)-C110(17831)-C19 (17829)-C18 (17826)    NSTEP1=     0 NSTEP2=     0
R1 = -10.000 R2 =   0.000 R3 =   0.000 R4 =  10.000 RK2 =  50.000 RK3 =   50.000
 Rcurr:    3.369  Rcurr-(R2+R3)/2:    3.369  MIN(Rcurr-R2,Rcurr-R3):    3.369
******
 C1  (17907)-C3  (17912)-C2  (17910)-O21 (17939)    NSTEP1=     0 NSTEP2=     0
R1 = 107.500 R2 = 117.500 R3 = 122.500 R4 = 132.500 RK2 =  50.000 RK3 =   50.000
 Rcurr:  119.956  Rcurr-(R2+R3)/2:    0.044  MIN(Rcurr-R2,Rcurr-R3):    0.000
******
 C111(17967)-C110(17965)-C19 (17963)-C18 (17960)    NSTEP1=     0 NSTEP2=     0
R1 = -10.000 R2 =   0.000 R3 =   0.000 R4 =  10.000 RK2 =  50.000 RK3 =   50.000
 Rcurr:   -0.456  Rcurr-(R2+R3)/2:    0.456  MIN(Rcurr-R2,Rcurr-R3):    0.456
******
 C1  (18041)-C3  (18046)-C2  (18044)-O21 (18073)    NSTEP1=     0 NSTEP2=     0
R1 = 107.500 R2 = 117.500 R3 = 122.500 R4 = 132.500 RK2 =  50.000 RK3 =   50.000
 Rcurr:  119.880  Rcurr-(R2+R3)/2:    0.120  MIN(Rcurr-R2,Rcurr-R3):    0.000
******
 C111(18101)-C110(18099)-C19 (18097)-C18 (18094)    NSTEP1=     0 NSTEP2=     0
R1 = -10.000 R2 =   0.000 R3 =   0.000 R4 =  10.000 RK2 =  50.000 RK3 =   50.000
 Rcurr:    3.808  Rcurr-(R2+R3)/2:    3.808  MIN(Rcurr-R2,Rcurr-R3):    3.808
******
 C1  (18175)-C3  (18180)-C2  (18178)-O21 (18207)    NSTEP1=     0 NSTEP2=     0
R1 = 107.500 R2 = 117.500 R3 = 122.500 R4 = 132.500 RK2 =  50.000 RK3 =   50.000
 Rcurr:  123.522  Rcurr-(R2+R3)/2:    3.522  MIN(Rcurr-R2,Rcurr-R3):    1.022
******
 C111(18235)-C110(18233)-C19 (18231)-C18 (18228)    NSTEP1=     0 NSTEP2=     0
R1 = -10.000 R2 =   0.000 R3 =   0.000 R4 =  10.000 RK2 =  50.000 RK3 =   50.000
 Rcurr:    2.088  Rcurr-(R2+R3)/2:    2.088  MIN(Rcurr-R2,Rcurr-R3):    2.088
******
 C1  (18309)-C3  (18314)-C2  (18312)-O21 (18341)    NSTEP1=     0 NSTEP2=     0
R1 = 107.500 R2 = 117.500 R3 = 122.500 R4 = 132.500 RK2 =  50.000 RK3 =   50.000
 Rcurr:  118.857  Rcurr-(R2+R3)/2:    1.143  MIN(Rcurr-R2,Rcurr-R3):    0.000
******
 C111(18369)-C110(18367)-C19 (18365)-C18 (18362)    NSTEP1=     0 NSTEP2=     0
R1 = -10.000 R2 =   0.000 R3 =   0.000 R4 =  10.000 RK2 =  50.000 RK3 =   50.000
 Rcurr:   -3.012  Rcurr-(R2+R3)/2:    3.012  MIN(Rcurr-R2,Rcurr-R3):    3.012
******
 C1  (18443)-C3  (18448)-C2  (18446)-O21 (18475)    NSTEP1=     0 NSTEP2=     0
R1 = 107.500 R2 = 117.500 R3 = 122.500 R4 = 132.500 RK2 =  50.000 RK3 =   50.000
 Rcurr:  119.575  Rcurr-(R2+R3)/2:    0.425  MIN(Rcurr-R2,Rcurr-R3):    0.000
******
 C111(18503)-C110(18501)-C19 (18499)-C18 (18496)    NSTEP1=     0 NSTEP2=     0
R1 = -10.000 R2 =   0.000 R3 =   0.000 R4 =  10.000 RK2 =  50.000 RK3 =   50.000
 Rcurr:    0.634  Rcurr-(R2+R3)/2:    0.634  MIN(Rcurr-R2,Rcurr-R3):    0.634
******
 C1  (18577)-C3  (18582)-C2  (18580)-O21 (18609)    NSTEP1=     0 NSTEP2=     0
R1 = 107.500 R2 = 117.500 R3 = 122.500 R4 = 132.500 RK2 =  50.000 RK3 =   50.000
 Rcurr:  125.420  Rcurr-(R2+R3)/2:    5.420  MIN(Rcurr-R2,Rcurr-R3):    2.920
******
 C111(18637)-C110(18635)-C19 (18633)-C18 (18630)    NSTEP1=     0 NSTEP2=     0
R1 = -10.000 R2 =   0.000 R3 =   0.000 R4 =  10.000 RK2 =  50.000 RK3 =   50.000
 Rcurr:   -3.874  Rcurr-(R2+R3)/2:    3.874  MIN(Rcurr-R2,Rcurr-R3):    3.874
******
 C1  (18711)-C3  (18716)-C2  (18714)-O21 (18743)    NSTEP1=     0 NSTEP2=     0
R1 = 107.500 R2 = 117.500 R3 = 122.500 R4 = 132.500 RK2 =  50.000 RK3 =   50.000
 Rcurr:  118.377  Rcurr-(R2+R3)/2:    1.623  MIN(Rcurr-R2,Rcurr-R3):    0.000
******
 C111(18771)-C110(18769)-C19 (18767)-C18 (18764)    NSTEP1=     0 NSTEP2=     0
R1 = -10.000 R2 =   0.000 R3 =   0.000 R4 =  10.000 RK2 =  50.000 RK3 =   50.000
 Rcurr:   -1.658  Rcurr-(R2+R3)/2:    1.658  MIN(Rcurr-R2,Rcurr-R3):    1.658
******
 C1  (18845)-C3  (18850)-C2  (18848)-O21 (18877)    NSTEP1=     0 NSTEP2=     0
R1 = 107.500 R2 = 117.500 R3 = 122.500 R4 = 132.500 RK2 =  50.000 RK3 =   50.000
 Rcurr:  119.515  Rcurr-(R2+R3)/2:    0.485  MIN(Rcurr-R2,Rcurr-R3):    0.000
******
 C111(18905)-C110(18903)-C19 (18901)-C18 (18898)    NSTEP1=     0 NSTEP2=     0
R1 = -10.000 R2 =   0.000 R3 =   0.000 R4 =  10.000 RK2 =  50.000 RK3 =   50.000
 Rcurr:    1.679  Rcurr-(R2+R3)/2:    1.679  MIN(Rcurr-R2,Rcurr-R3):    1.679
******
 C1  (18979)-C3  (18984)-C2  (18982)-O21 (19011)    NSTEP1=     0 NSTEP2=     0
R1 = 107.500 R2 = 117.500 R3 = 122.500 R4 = 132.500 RK2 =  50.000 RK3 =   50.000
 Rcurr:  119.469  Rcurr-(R2+R3)/2:    0.531  MIN(Rcurr-R2,Rcurr-R3):    0.000
******
 C111(19039)-C110(19037)-C19 (19035)-C18 (19032)    NSTEP1=     0 NSTEP2=     0
R1 = -10.000 R2 =   0.000 R3 =   0.000 R4 =  10.000 RK2 =  50.000 RK3 =   50.000
 Rcurr:   -0.495  Rcurr-(R2+R3)/2:    0.495  MIN(Rcurr-R2,Rcurr-R3):    0.495
******
 C1  (19113)-C3  (19118)-C2  (19116)-O21 (19145)    NSTEP1=     0 NSTEP2=     0
R1 = 107.500 R2 = 117.500 R3 = 122.500 R4 = 132.500 RK2 =  50.000 RK3 =   50.000
 Rcurr:  119.989  Rcurr-(R2+R3)/2:    0.011  MIN(Rcurr-R2,Rcurr-R3):    0.000
******
 C111(19173)-C110(19171)-C19 (19169)-C18 (19166)    NSTEP1=     0 NSTEP2=     0
R1 = -10.000 R2 =   0.000 R3 =   0.000 R4 =  10.000 RK2 =  50.000 RK3 =   50.000
 Rcurr:    6.103  Rcurr-(R2+R3)/2:    6.103  MIN(Rcurr-R2,Rcurr-R3):    6.103
******
 C1  (19247)-C3  (19252)-C2  (19250)-O21 (19279)    NSTEP1=     0 NSTEP2=     0
R1 = 107.500 R2 = 117.500 R3 = 122.500 R4 = 132.500 RK2 =  50.000 RK3 =   50.000
 Rcurr:  116.514  Rcurr-(R2+R3)/2:    3.486  MIN(Rcurr-R2,Rcurr-R3):    0.986
******
 C111(19307)-C110(19305)-C19 (19303)-C18 (19300)    NSTEP1=     0 NSTEP2=     0
R1 = -10.000 R2 =   0.000 R3 =   0.000 R4 =  10.000 RK2 =  50.000 RK3 =   50.000
 Rcurr:    0.789  Rcurr-(R2+R3)/2:    0.789  MIN(Rcurr-R2,Rcurr-R3):    0.789
******
 C1  (19381)-C3  (19386)-C2  (19384)-O21 (19413)    NSTEP1=     0 NSTEP2=     0
R1 = 107.500 R2 = 117.500 R3 = 122.500 R4 = 132.500 RK2 =  50.000 RK3 =   50.000
 Rcurr:  123.584  Rcurr-(R2+R3)/2:    3.584  MIN(Rcurr-R2,Rcurr-R3):    1.084
******
 C111(19441)-C110(19439)-C19 (19437)-C18 (19434)    NSTEP1=     0 NSTEP2=     0
R1 = -10.000 R2 =   0.000 R3 =   0.000 R4 =  10.000 RK2 =  50.000 RK3 =   50.000
 Rcurr:   -0.289  Rcurr-(R2+R3)/2:    0.289  MIN(Rcurr-R2,Rcurr-R3):    0.289
******
 C1  (19515)-C3  (19520)-C2  (19518)-O21 (19547)    NSTEP1=     0 NSTEP2=     0
R1 = 107.500 R2 = 117.500 R3 = 122.500 R4 = 132.500 RK2 =  50.000 RK3 =   50.000
 Rcurr:  117.133  Rcurr-(R2+R3)/2:    2.867  MIN(Rcurr-R2,Rcurr-R3):    0.367
******
 C111(19575)-C110(19573)-C19 (19571)-C18 (19568)    NSTEP1=     0 NSTEP2=     0
R1 = -10.000 R2 =   0.000 R3 =   0.000 R4 =  10.000 RK2 =  50.000 RK3 =   50.000
 Rcurr:    6.235  Rcurr-(R2+R3)/2:    6.235  MIN(Rcurr-R2,Rcurr-R3):    6.235
******
 C1  (19649)-C3  (19654)-C2  (19652)-O21 (19681)    NSTEP1=     0 NSTEP2=     0
R1 = 107.500 R2 = 117.500 R3 = 122.500 R4 = 132.500 RK2 =  50.000 RK3 =   50.000
 Rcurr:  125.033  Rcurr-(R2+R3)/2:    5.033  MIN(Rcurr-R2,Rcurr-R3):    2.533
******
 C111(19709)-C110(19707)-C19 (19705)-C18 (19702)    NSTEP1=     0 NSTEP2=     0
R1 = -10.000 R2 =   0.000 R3 =   0.000 R4 =  10.000 RK2 =  50.000 RK3 =   50.000
 Rcurr:   -0.599  Rcurr-(R2+R3)/2:    0.599  MIN(Rcurr-R2,Rcurr-R3):    0.599
******
 C1  (19783)-C3  (19788)-C2  (19786)-O21 (19815)    NSTEP1=     0 NSTEP2=     0
R1 = 107.500 R2 = 117.500 R3 = 122.500 R4 = 132.500 RK2 =  50.000 RK3 =   50.000
 Rcurr:  117.549  Rcurr-(R2+R3)/2:    2.451  MIN(Rcurr-R2,Rcurr-R3):    0.000
******
 C111(19843)-C110(19841)-C19 (19839)-C18 (19836)    NSTEP1=     0 NSTEP2=     0
R1 = -10.000 R2 =   0.000 R3 =   0.000 R4 =  10.000 RK2 =  50.000 RK3 =   50.000
 Rcurr:    2.277  Rcurr-(R2+R3)/2:    2.277  MIN(Rcurr-R2,Rcurr-R3):    2.277
******
 C1  (19917)-C3  (19922)-C2  (19920)-O21 (19949)    NSTEP1=     0 NSTEP2=     0
R1 = 107.500 R2 = 117.500 R3 = 122.500 R4 = 132.500 RK2 =  50.000 RK3 =   50.000
 Rcurr:  123.918  Rcurr-(R2+R3)/2:    3.918  MIN(Rcurr-R2,Rcurr-R3):    1.418
******
 C111(19977)-C110(19975)-C19 (19973)-C18 (19970)    NSTEP1=     0 NSTEP2=     0
R1 = -10.000 R2 =   0.000 R3 =   0.000 R4 =  10.000 RK2 =  50.000 RK3 =   50.000
 Rcurr:   -3.056  Rcurr-(R2+R3)/2:    3.056  MIN(Rcurr-R2,Rcurr-R3):    3.056
******
 C1  (20051)-C3  (20056)-C2  (20054)-O21 (20083)    NSTEP1=     0 NSTEP2=     0
R1 = 107.500 R2 = 117.500 R3 = 122.500 R4 = 132.500 RK2 =  50.000 RK3 =   50.000
 Rcurr:  116.744  Rcurr-(R2+R3)/2:    3.256  MIN(Rcurr-R2,Rcurr-R3):    0.756
******
 C111(20111)-C110(20109)-C19 (20107)-C18 (20104)    NSTEP1=     0 NSTEP2=     0
R1 = -10.000 R2 =   0.000 R3 =   0.000 R4 =  10.000 RK2 =  50.000 RK3 =   50.000
 Rcurr:   -1.648  Rcurr-(R2+R3)/2:    1.648  MIN(Rcurr-R2,Rcurr-R3):    1.648
******
 C1  (20185)-C3  (20190)-C2  (20188)-O21 (20217)    NSTEP1=     0 NSTEP2=     0
R1 = 107.500 R2 = 117.500 R3 = 122.500 R4 = 132.500 RK2 =  50.000 RK3 =   50.000
 Rcurr:  113.266  Rcurr-(R2+R3)/2:    6.734  MIN(Rcurr-R2,Rcurr-R3):    4.234
******
 C111(20245)-C110(20243)-C19 (20241)-C18 (20238)    NSTEP1=     0 NSTEP2=     0
R1 = -10.000 R2 =   0.000 R3 =   0.000 R4 =  10.000 RK2 =  50.000 RK3 =   50.000
 Rcurr:   -3.042  Rcurr-(R2+R3)/2:    3.042  MIN(Rcurr-R2,Rcurr-R3):    3.042
******
 C1  (20319)-C3  (20324)-C2  (20322)-O21 (20351)    NSTEP1=     0 NSTEP2=     0
R1 = 107.500 R2 = 117.500 R3 = 122.500 R4 = 132.500 RK2 =  50.000 RK3 =   50.000
 Rcurr:  115.171  Rcurr-(R2+R3)/2:    4.829  MIN(Rcurr-R2,Rcurr-R3):    2.329
******
 C111(20379)-C110(20377)-C19 (20375)-C18 (20372)    NSTEP1=     0 NSTEP2=     0
R1 = -10.000 R2 =   0.000 R3 =   0.000 R4 =  10.000 RK2 =  50.000 RK3 =   50.000
 Rcurr:   -2.945  Rcurr-(R2+R3)/2:    2.945  MIN(Rcurr-R2,Rcurr-R3):    2.945
******
 C1  (20453)-C3  (20458)-C2  (20456)-O21 (20485)    NSTEP1=     0 NSTEP2=     0
R1 = 107.500 R2 = 117.500 R3 = 122.500 R4 = 132.500 RK2 =  50.000 RK3 =   50.000
 Rcurr:  124.408  Rcurr-(R2+R3)/2:    4.408  MIN(Rcurr-R2,Rcurr-R3):    1.908
******
 C111(20513)-C110(20511)-C19 (20509)-C18 (20506)    NSTEP1=     0 NSTEP2=     0
R1 = -10.000 R2 =   0.000 R3 =   0.000 R4 =  10.000 RK2 =  50.000 RK3 =   50.000
 Rcurr:    0.626  Rcurr-(R2+R3)/2:    0.626  MIN(Rcurr-R2,Rcurr-R3):    0.626
******
 C1  (20587)-C3  (20592)-C2  (20590)-O21 (20619)    NSTEP1=     0 NSTEP2=     0
R1 = 107.500 R2 = 117.500 R3 = 122.500 R4 = 132.500 RK2 =  50.000 RK3 =   50.000
 Rcurr:  119.283  Rcurr-(R2+R3)/2:    0.717  MIN(Rcurr-R2,Rcurr-R3):    0.000
******
 C111(20647)-C110(20645)-C19 (20643)-C18 (20640)    NSTEP1=     0 NSTEP2=     0
R1 = -10.000 R2 =   0.000 R3 =   0.000 R4 =  10.000 RK2 =  50.000 RK3 =   50.000
 Rcurr:    3.774  Rcurr-(R2+R3)/2:    3.774  MIN(Rcurr-R2,Rcurr-R3):    3.774
******
 C1  (20721)-C3  (20726)-C2  (20724)-O21 (20753)    NSTEP1=     0 NSTEP2=     0
R1 = 107.500 R2 = 117.500 R3 = 122.500 R4 = 132.500 RK2 =  50.000 RK3 =   50.000
 Rcurr:  122.842  Rcurr-(R2+R3)/2:    2.842  MIN(Rcurr-R2,Rcurr-R3):    0.342
******
 C111(20781)-C110(20779)-C19 (20777)-C18 (20774)    NSTEP1=     0 NSTEP2=     0
R1 = -10.000 R2 =   0.000 R3 =   0.000 R4 =  10.000 RK2 =  50.000 RK3 =   50.000
 Rcurr:   -3.043  Rcurr-(R2+R3)/2:    3.043  MIN(Rcurr-R2,Rcurr-R3):    3.043
******
 C1  (20855)-C3  (20860)-C2  (20858)-O21 (20887)    NSTEP1=     0 NSTEP2=     0
R1 = 107.500 R2 = 117.500 R3 = 122.500 R4 = 132.500 RK2 =  50.000 RK3 =   50.000
 Rcurr:  116.876  Rcurr-(R2+R3)/2:    3.124  MIN(Rcurr-R2,Rcurr-R3):    0.624
******
 C111(20915)-C110(20913)-C19 (20911)-C18 (20908)    NSTEP1=     0 NSTEP2=     0
R1 = -10.000 R2 =   0.000 R3 =   0.000 R4 =  10.000 RK2 =  50.000 RK3 =   50.000
 Rcurr:    2.319  Rcurr-(R2+R3)/2:    2.319  MIN(Rcurr-R2,Rcurr-R3):    2.319
******
 C1  (20989)-C3  (20994)-C2  (20992)-O21 (21021)    NSTEP1=     0 NSTEP2=     0
R1 = 107.500 R2 = 117.500 R3 = 122.500 R4 = 132.500 RK2 =  50.000 RK3 =   50.000
 Rcurr:  122.804  Rcurr-(R2+R3)/2:    2.804  MIN(Rcurr-R2,Rcurr-R3):    0.304
******
 C111(21049)-C110(21047)-C19 (21045)-C18 (21042)    NSTEP1=     0 NSTEP2=     0
R1 = -10.000 R2 =   0.000 R3 =   0.000 R4 =  10.000 RK2 =  50.000 RK3 =   50.000
 Rcurr:   -2.383  Rcurr-(R2+R3)/2:    2.383  MIN(Rcurr-R2,Rcurr-R3):    2.383
******
 C1  (21123)-C3  (21128)-C2  (21126)-O21 (21155)    NSTEP1=     0 NSTEP2=     0
R1 = 107.500 R2 = 117.500 R3 = 122.500 R4 = 132.500 RK2 =  50.000 RK3 =   50.000
 Rcurr:  119.753  Rcurr-(R2+R3)/2:    0.247  MIN(Rcurr-R2,Rcurr-R3):    0.000
******
 C111(21183)-C110(21181)-C19 (21179)-C18 (21176)    NSTEP1=     0 NSTEP2=     0
R1 = -10.000 R2 =   0.000 R3 =   0.000 R4 =  10.000 RK2 =  50.000 RK3 =   50.000
 Rcurr:    1.165  Rcurr-(R2+R3)/2:    1.165  MIN(Rcurr-R2,Rcurr-R3):    1.165
******
 C1  (21257)-C3  (21262)-C2  (21260)-O21 (21289)    NSTEP1=     0 NSTEP2=     0
R1 = 107.500 R2 = 117.500 R3 = 122.500 R4 = 132.500 RK2 =  50.000 RK3 =   50.000
 Rcurr:  115.620  Rcurr-(R2+R3)/2:    4.380  MIN(Rcurr-R2,Rcurr-R3):    1.880
******
 C111(21317)-C110(21315)-C19 (21313)-C18 (21310)    NSTEP1=     0 NSTEP2=     0
R1 = -10.000 R2 =   0.000 R3 =   0.000 R4 =  10.000 RK2 =  50.000 RK3 =   50.000
 Rcurr:   -1.816  Rcurr-(R2+R3)/2:    1.816  MIN(Rcurr-R2,Rcurr-R3):    1.816
******
 C1  (21391)-C3  (21396)-C2  (21394)-O21 (21423)    NSTEP1=     0 NSTEP2=     0
R1 = 107.500 R2 = 117.500 R3 = 122.500 R4 = 132.500 RK2 =  50.000 RK3 =   50.000
 Rcurr:  119.960  Rcurr-(R2+R3)/2:    0.040  MIN(Rcurr-R2,Rcurr-R3):    0.000
******
 C111(21451)-C110(21449)-C19 (21447)-C18 (21444)    NSTEP1=     0 NSTEP2=     0
R1 = -10.000 R2 =   0.000 R3 =   0.000 R4 =  10.000 RK2 =  50.000 RK3 =   50.000
 Rcurr:    5.169  Rcurr-(R2+R3)/2:    5.169  MIN(Rcurr-R2,Rcurr-R3):    5.169
******
 C1  (21525)-C3  (21530)-C2  (21528)-O21 (21557)    NSTEP1=     0 NSTEP2=     0
R1 = 107.500 R2 = 117.500 R3 = 122.500 R4 = 132.500 RK2 =  50.000 RK3 =   50.000
 Rcurr:  119.402  Rcurr-(R2+R3)/2:    0.598  MIN(Rcurr-R2,Rcurr-R3):    0.000
******
 C111(21585)-C110(21583)-C19 (21581)-C18 (21578)    NSTEP1=     0 NSTEP2=     0
R1 = -10.000 R2 =   0.000 R3 =   0.000 R4 =  10.000 RK2 =  50.000 RK3 =   50.000
 Rcurr:   -0.355  Rcurr-(R2+R3)/2:    0.355  MIN(Rcurr-R2,Rcurr-R3):    0.355
******
 C1  (21659)-C3  (21664)-C2  (21662)-O21 (21691)    NSTEP1=     0 NSTEP2=     0
R1 = 107.500 R2 = 117.500 R3 = 122.500 R4 = 132.500 RK2 =  50.000 RK3 =   50.000
 Rcurr:  123.519  Rcurr-(R2+R3)/2:    3.519  MIN(Rcurr-R2,Rcurr-R3):    1.019
******
 C111(21719)-C110(21717)-C19 (21715)-C18 (21712)    NSTEP1=     0 NSTEP2=     0
R1 = -10.000 R2 =   0.000 R3 =   0.000 R4 =  10.000 RK2 =  50.000 RK3 =   50.000
 Rcurr:   -2.844  Rcurr-(R2+R3)/2:    2.844  MIN(Rcurr-R2,Rcurr-R3):    2.844
******
 C1  (21793)-C3  (21798)-C2  (21796)-O21 (21825)    NSTEP1=     0 NSTEP2=     0
R1 = 107.500 R2 = 117.500 R3 = 122.500 R4 = 132.500 RK2 =  50.000 RK3 =   50.000
 Rcurr:  114.924  Rcurr-(R2+R3)/2:    5.076  MIN(Rcurr-R2,Rcurr-R3):    2.576
******
 C111(21853)-C110(21851)-C19 (21849)-C18 (21846)    NSTEP1=     0 NSTEP2=     0
R1 = -10.000 R2 =   0.000 R3 =   0.000 R4 =  10.000 RK2 =  50.000 RK3 =   50.000
 Rcurr:   -3.088  Rcurr-(R2+R3)/2:    3.088  MIN(Rcurr-R2,Rcurr-R3):    3.088
******
 C1  (21927)-C3  (21932)-C2  (21930)-O21 (21959)    NSTEP1=     0 NSTEP2=     0
R1 = 107.500 R2 = 117.500 R3 = 122.500 R4 = 132.500 RK2 =  50.000 RK3 =   50.000
 Rcurr:  124.767  Rcurr-(R2+R3)/2:    4.767  MIN(Rcurr-R2,Rcurr-R3):    2.267
******
 C111(21987)-C110(21985)-C19 (21983)-C18 (21980)    NSTEP1=     0 NSTEP2=     0
R1 = -10.000 R2 =   0.000 R3 =   0.000 R4 =  10.000 RK2 =  50.000 RK3 =   50.000
 Rcurr:   -0.820  Rcurr-(R2+R3)/2:    0.820  MIN(Rcurr-R2,Rcurr-R3):    0.820
******
 C1  (22061)-C3  (22066)-C2  (22064)-O21 (22093)    NSTEP1=     0 NSTEP2=     0
R1 = 107.500 R2 = 117.500 R3 = 122.500 R4 = 132.500 RK2 =  50.000 RK3 =   50.000
 Rcurr:  122.555  Rcurr-(R2+R3)/2:    2.555  MIN(Rcurr-R2,Rcurr-R3):    0.055
******
 C111(22121)-C110(22119)-C19 (22117)-C18 (22114)    NSTEP1=     0 NSTEP2=     0
R1 = -10.000 R2 =   0.000 R3 =   0.000 R4 =  10.000 RK2 =  50.000 RK3 =   50.000
 Rcurr:   -1.095  Rcurr-(R2+R3)/2:    1.095  MIN(Rcurr-R2,Rcurr-R3):    1.095
******
 C1  (22195)-C3  (22200)-C2  (22198)-O21 (22227)    NSTEP1=     0 NSTEP2=     0
R1 = 107.500 R2 = 117.500 R3 = 122.500 R4 = 132.500 RK2 =  50.000 RK3 =   50.000
 Rcurr:  119.657  Rcurr-(R2+R3)/2:    0.343  MIN(Rcurr-R2,Rcurr-R3):    0.000
******
 C111(22255)-C110(22253)-C19 (22251)-C18 (22248)    NSTEP1=     0 NSTEP2=     0
R1 = -10.000 R2 =   0.000 R3 =   0.000 R4 =  10.000 RK2 =  50.000 RK3 =   50.000
 Rcurr:    2.200  Rcurr-(R2+R3)/2:    2.200  MIN(Rcurr-R2,Rcurr-R3):    2.200
******
 C1  (22329)-C3  (22334)-C2  (22332)-O21 (22361)    NSTEP1=     0 NSTEP2=     0
R1 = 107.500 R2 = 117.500 R3 = 122.500 R4 = 132.500 RK2 =  50.000 RK3 =   50.000
 Rcurr:  119.264  Rcurr-(R2+R3)/2:    0.736  MIN(Rcurr-R2,Rcurr-R3):    0.000
******
 C111(22389)-C110(22387)-C19 (22385)-C18 (22382)    NSTEP1=     0 NSTEP2=     0
R1 = -10.000 R2 =   0.000 R3 =   0.000 R4 =  10.000 RK2 =  50.000 RK3 =   50.000
 Rcurr:    0.373  Rcurr-(R2+R3)/2:    0.373  MIN(Rcurr-R2,Rcurr-R3):    0.373
******
 C1  (22463)-C3  (22468)-C2  (22466)-O21 (22495)    NSTEP1=     0 NSTEP2=     0
R1 = 107.500 R2 = 117.500 R3 = 122.500 R4 = 132.500 RK2 =  50.000 RK3 =   50.000
 Rcurr:  125.050  Rcurr-(R2+R3)/2:    5.050  MIN(Rcurr-R2,Rcurr-R3):    2.550
******
 C111(22523)-C110(22521)-C19 (22519)-C18 (22516)    NSTEP1=     0 NSTEP2=     0
R1 = -10.000 R2 =   0.000 R3 =   0.000 R4 =  10.000 RK2 =  50.000 RK3 =   50.000
 Rcurr:   -0.504  Rcurr-(R2+R3)/2:    0.504  MIN(Rcurr-R2,Rcurr-R3):    0.504
******
 C1  (22597)-C3  (22602)-C2  (22600)-O21 (22629)    NSTEP1=     0 NSTEP2=     0
R1 = 107.500 R2 = 117.500 R3 = 122.500 R4 = 132.500 RK2 =  50.000 RK3 =   50.000
 Rcurr:  122.176  Rcurr-(R2+R3)/2:    2.176  MIN(Rcurr-R2,Rcurr-R3):    0.000
******
 C111(22657)-C110(22655)-C19 (22653)-C18 (22650)    NSTEP1=     0 NSTEP2=     0
R1 = -10.000 R2 =   0.000 R3 =   0.000 R4 =  10.000 RK2 =  50.000 RK3 =   50.000
 Rcurr:   -1.184  Rcurr-(R2+R3)/2:    1.184  MIN(Rcurr-R2,Rcurr-R3):    1.184
******
 C1  (22731)-C3  (22736)-C2  (22734)-O21 (22763)    NSTEP1=     0 NSTEP2=     0
R1 = 107.500 R2 = 117.500 R3 = 122.500 R4 = 132.500 RK2 =  50.000 RK3 =   50.000
 Rcurr:  119.122  Rcurr-(R2+R3)/2:    0.878  MIN(Rcurr-R2,Rcurr-R3):    0.000
******
 C111(22791)-C110(22789)-C19 (22787)-C18 (22784)    NSTEP1=     0 NSTEP2=     0
R1 = -10.000 R2 =   0.000 R3 =   0.000 R4 =  10.000 RK2 =  50.000 RK3 =   50.000
 Rcurr:   -0.032  Rcurr-(R2+R3)/2:    0.032  MIN(Rcurr-R2,Rcurr-R3):    0.032
******
 C1  (22865)-C3  (22870)-C2  (22868)-O21 (22897)    NSTEP1=     0 NSTEP2=     0
R1 = 107.500 R2 = 117.500 R3 = 122.500 R4 = 132.500 RK2 =  50.000 RK3 =   50.000
 Rcurr:  119.312  Rcurr-(R2+R3)/2:    0.688  MIN(Rcurr-R2,Rcurr-R3):    0.000
******
 C111(22925)-C110(22923)-C19 (22921)-C18 (22918)    NSTEP1=     0 NSTEP2=     0
R1 = -10.000 R2 =   0.000 R3 =   0.000 R4 =  10.000 RK2 =  50.000 RK3 =   50.000
 Rcurr:   -1.511  Rcurr-(R2+R3)/2:    1.511  MIN(Rcurr-R2,Rcurr-R3):    1.511
******
 C1  (22999)-C3  (23004)-C2  (23002)-O21 (23031)    NSTEP1=     0 NSTEP2=     0
R1 = 107.500 R2 = 117.500 R3 = 122.500 R4 = 132.500 RK2 =  50.000 RK3 =   50.000
 Rcurr:  118.161  Rcurr-(R2+R3)/2:    1.839  MIN(Rcurr-R2,Rcurr-R3):    0.000
******
 C111(23059)-C110(23057)-C19 (23055)-C18 (23052)    NSTEP1=     0 NSTEP2=     0
R1 = -10.000 R2 =   0.000 R3 =   0.000 R4 =  10.000 RK2 =  50.000 RK3 =   50.000
 Rcurr:   -1.795  Rcurr-(R2+R3)/2:    1.795  MIN(Rcurr-R2,Rcurr-R3):    1.795
******
 C1  (23133)-C3  (23138)-C2  (23136)-O21 (23165)    NSTEP1=     0 NSTEP2=     0
R1 = 107.500 R2 = 117.500 R3 = 122.500 R4 = 132.500 RK2 =  50.000 RK3 =   50.000
 Rcurr:  117.559  Rcurr-(R2+R3)/2:    2.441  MIN(Rcurr-R2,Rcurr-R3):    0.000
******
 C111(23193)-C110(23191)-C19 (23189)-C18 (23186)    NSTEP1=     0 NSTEP2=     0
R1 = -10.000 R2 =   0.000 R3 =   0.000 R4 =  10.000 RK2 =  50.000 RK3 =   50.000
 Rcurr:    5.959  Rcurr-(R2+R3)/2:    5.959  MIN(Rcurr-R2,Rcurr-R3):    5.959
******
 C1  (23267)-C3  (23272)-C2  (23270)-O21 (23299)    NSTEP1=     0 NSTEP2=     0
R1 = 107.500 R2 = 117.500 R3 = 122.500 R4 = 132.500 RK2 =  50.000 RK3 =   50.000
 Rcurr:  125.906  Rcurr-(R2+R3)/2:    5.906  MIN(Rcurr-R2,Rcurr-R3):    3.406
******
 C111(23327)-C110(23325)-C19 (23323)-C18 (23320)    NSTEP1=     0 NSTEP2=     0
R1 = -10.000 R2 =   0.000 R3 =   0.000 R4 =  10.000 RK2 =  50.000 RK3 =   50.000
 Rcurr:   -4.356  Rcurr-(R2+R3)/2:    4.356  MIN(Rcurr-R2,Rcurr-R3):    4.356
******
 C1  (23401)-C3  (23406)-C2  (23404)-O21 (23433)    NSTEP1=     0 NSTEP2=     0
R1 = 107.500 R2 = 117.500 R3 = 122.500 R4 = 132.500 RK2 =  50.000 RK3 =   50.000
 Rcurr:  121.982  Rcurr-(R2+R3)/2:    1.982  MIN(Rcurr-R2,Rcurr-R3):    0.000
******
 C111(23461)-C110(23459)-C19 (23457)-C18 (23454)    NSTEP1=     0 NSTEP2=     0
R1 = -10.000 R2 =   0.000 R3 =   0.000 R4 =  10.000 RK2 =  50.000 RK3 =   50.000
 Rcurr:    0.092  Rcurr-(R2+R3)/2:    0.092  MIN(Rcurr-R2,Rcurr-R3):    0.092
******
 C1  (23535)-C3  (23540)-C2  (23538)-O21 (23567)    NSTEP1=     0 NSTEP2=     0
R1 = 107.500 R2 = 117.500 R3 = 122.500 R4 = 132.500 RK2 =  50.000 RK3 =   50.000
 Rcurr:  119.680  Rcurr-(R2+R3)/2:    0.320  MIN(Rcurr-R2,Rcurr-R3):    0.000
******
 C111(23595)-C110(23593)-C19 (23591)-C18 (23588)    NSTEP1=     0 NSTEP2=     0
R1 = -10.000 R2 =   0.000 R3 =   0.000 R4 =  10.000 RK2 =  50.000 RK3 =   50.000
 Rcurr:    3.401  Rcurr-(R2+R3)/2:    3.401  MIN(Rcurr-R2,Rcurr-R3):    3.401
******
 C1  (23669)-C3  (23674)-C2  (23672)-O21 (23701)    NSTEP1=     0 NSTEP2=     0
R1 = 107.500 R2 = 117.500 R3 = 122.500 R4 = 132.500 RK2 =  50.000 RK3 =   50.000
 Rcurr:  112.170  Rcurr-(R2+R3)/2:    7.830  MIN(Rcurr-R2,Rcurr-R3):    5.330
******
 C111(23729)-C110(23727)-C19 (23725)-C18 (23722)    NSTEP1=     0 NSTEP2=     0
R1 = -10.000 R2 =   0.000 R3 =   0.000 R4 =  10.000 RK2 =  50.000 RK3 =   50.000
 Rcurr:    5.165  Rcurr-(R2+R3)/2:    5.165  MIN(Rcurr-R2,Rcurr-R3):    5.165
******
 C1  (23803)-C3  (23808)-C2  (23806)-O21 (23835)    NSTEP1=     0 NSTEP2=     0
R1 = 107.500 R2 = 117.500 R3 = 122.500 R4 = 132.500 RK2 =  50.000 RK3 =   50.000
 Rcurr:  117.616  Rcurr-(R2+R3)/2:    2.384  MIN(Rcurr-R2,Rcurr-R3):    0.000
******
 C111(23863)-C110(23861)-C19 (23859)-C18 (23856)    NSTEP1=     0 NSTEP2=     0
R1 = -10.000 R2 =   0.000 R3 =   0.000 R4 =  10.000 RK2 =  50.000 RK3 =   50.000
 Rcurr:   -1.759  Rcurr-(R2+R3)/2:    1.759  MIN(Rcurr-R2,Rcurr-R3):    1.759
******
 C1  (23937)-C3  (23942)-C2  (23940)-O21 (23969)    NSTEP1=     0 NSTEP2=     0
R1 = 107.500 R2 = 117.500 R3 = 122.500 R4 = 132.500 RK2 =  50.000 RK3 =   50.000
 Rcurr:  120.229  Rcurr-(R2+R3)/2:    0.229  MIN(Rcurr-R2,Rcurr-R3):    0.000
******
 C111(23997)-C110(23995)-C19 (23993)-C18 (23990)    NSTEP1=     0 NSTEP2=     0
R1 = -10.000 R2 =   0.000 R3 =   0.000 R4 =  10.000 RK2 =  50.000 RK3 =   50.000
 Rcurr:    2.778  Rcurr-(R2+R3)/2:    2.778  MIN(Rcurr-R2,Rcurr-R3):    2.778
******
 C1  (24071)-C3  (24076)-C2  (24074)-O21 (24103)    NSTEP1=     0 NSTEP2=     0
R1 = 107.500 R2 = 117.500 R3 = 122.500 R4 = 132.500 RK2 =  50.000 RK3 =   50.000
 Rcurr:  116.599  Rcurr-(R2+R3)/2:    3.401  MIN(Rcurr-R2,Rcurr-R3):    0.901
******
 C111(24131)-C110(24129)-C19 (24127)-C18 (24124)    NSTEP1=     0 NSTEP2=     0
R1 = -10.000 R2 =   0.000 R3 =   0.000 R4 =  10.000 RK2 =  50.000 RK3 =   50.000
 Rcurr:    2.650  Rcurr-(R2+R3)/2:    2.650  MIN(Rcurr-R2,Rcurr-R3):    2.650
******
 C1  (24205)-C3  (24210)-C2  (24208)-O21 (24237)    NSTEP1=     0 NSTEP2=     0
R1 = 107.500 R2 = 117.500 R3 = 122.500 R4 = 132.500 RK2 =  50.000 RK3 =   50.000
 Rcurr:  116.589  Rcurr-(R2+R3)/2:    3.411  MIN(Rcurr-R2,Rcurr-R3):    0.911
******
 C111(24265)-C110(24263)-C19 (24261)-C18 (24258)    NSTEP1=     0 NSTEP2=     0
R1 = -10.000 R2 =   0.000 R3 =   0.000 R4 =  10.000 RK2 =  50.000 RK3 =   50.000
 Rcurr:   -5.154  Rcurr-(R2+R3)/2:    5.154  MIN(Rcurr-R2,Rcurr-R3):    5.154
******
 C1  (24339)-C3  (24344)-C2  (24342)-O21 (24371)    NSTEP1=     0 NSTEP2=     0
R1 = 107.500 R2 = 117.500 R3 = 122.500 R4 = 132.500 RK2 =  50.000 RK3 =   50.000
 Rcurr:  119.785  Rcurr-(R2+R3)/2:    0.215  MIN(Rcurr-R2,Rcurr-R3):    0.000
******
 C111(24399)-C110(24397)-C19 (24395)-C18 (24392)    NSTEP1=     0 NSTEP2=     0
R1 = -10.000 R2 =   0.000 R3 =   0.000 R4 =  10.000 RK2 =  50.000 RK3 =   50.000
 Rcurr:    5.318  Rcurr-(R2+R3)/2:    5.318  MIN(Rcurr-R2,Rcurr-R3):    5.318
******
 C1  (24473)-C3  (24478)-C2  (24476)-O21 (24505)    NSTEP1=     0 NSTEP2=     0
R1 = 107.500 R2 = 117.500 R3 = 122.500 R4 = 132.500 RK2 =  50.000 RK3 =   50.000
 Rcurr:  117.229  Rcurr-(R2+R3)/2:    2.771  MIN(Rcurr-R2,Rcurr-R3):    0.271
******
 C111(24533)-C110(24531)-C19 (24529)-C18 (24526)    NSTEP1=     0 NSTEP2=     0
R1 = -10.000 R2 =   0.000 R3 =   0.000 R4 =  10.000 RK2 =  50.000 RK3 =   50.000
 Rcurr:   -9.766  Rcurr-(R2+R3)/2:    9.766  MIN(Rcurr-R2,Rcurr-R3):    9.766
******
 C1  (24607)-C3  (24612)-C2  (24610)-O21 (24639)    NSTEP1=     0 NSTEP2=     0
R1 = 107.500 R2 = 117.500 R3 = 122.500 R4 = 132.500 RK2 =  50.000 RK3 =   50.000
 Rcurr:  118.002  Rcurr-(R2+R3)/2:    1.998  MIN(Rcurr-R2,Rcurr-R3):    0.000
******
 C111(24667)-C110(24665)-C19 (24663)-C18 (24660)    NSTEP1=     0 NSTEP2=     0
R1 = -10.000 R2 =   0.000 R3 =   0.000 R4 =  10.000 RK2 =  50.000 RK3 =   50.000
 Rcurr:    3.484  Rcurr-(R2+R3)/2:    3.484  MIN(Rcurr-R2,Rcurr-R3):    3.484
******
 C1  (24741)-C3  (24746)-C2  (24744)-O21 (24773)    NSTEP1=     0 NSTEP2=     0
R1 = 107.500 R2 = 117.500 R3 = 122.500 R4 = 132.500 RK2 =  50.000 RK3 =   50.000
 Rcurr:  123.816  Rcurr-(R2+R3)/2:    3.816  MIN(Rcurr-R2,Rcurr-R3):    1.316
******
 C111(24801)-C110(24799)-C19 (24797)-C18 (24794)    NSTEP1=     0 NSTEP2=     0
R1 = -10.000 R2 =   0.000 R3 =   0.000 R4 =  10.000 RK2 =  50.000 RK3 =   50.000
 Rcurr:    3.814  Rcurr-(R2+R3)/2:    3.814  MIN(Rcurr-R2,Rcurr-R3):    3.814
******
 C1  (24875)-C3  (24880)-C2  (24878)-O21 (24907)    NSTEP1=     0 NSTEP2=     0
R1 = 107.500 R2 = 117.500 R3 = 122.500 R4 = 132.500 RK2 =  50.000 RK3 =   50.000
 Rcurr:  120.355  Rcurr-(R2+R3)/2:    0.355  MIN(Rcurr-R2,Rcurr-R3):    0.000
******
 C111(24935)-C110(24933)-C19 (24931)-C18 (24928)    NSTEP1=     0 NSTEP2=     0
R1 = -10.000 R2 =   0.000 R3 =   0.000 R4 =  10.000 RK2 =  50.000 RK3 =   50.000
 Rcurr:    2.395  Rcurr-(R2+R3)/2:    2.395  MIN(Rcurr-R2,Rcurr-R3):    2.395
******
 C1  (25009)-C3  (25014)-C2  (25012)-O21 (25041)    NSTEP1=     0 NSTEP2=     0
R1 = 107.500 R2 = 117.500 R3 = 122.500 R4 = 132.500 RK2 =  50.000 RK3 =   50.000
 Rcurr:  123.426  Rcurr-(R2+R3)/2:    3.426  MIN(Rcurr-R2,Rcurr-R3):    0.926
******
 C111(25069)-C110(25067)-C19 (25065)-C18 (25062)    NSTEP1=     0 NSTEP2=     0
R1 = -10.000 R2 =   0.000 R3 =   0.000 R4 =  10.000 RK2 =  50.000 RK3 =   50.000
 Rcurr:   -5.133  Rcurr-(R2+R3)/2:    5.133  MIN(Rcurr-R2,Rcurr-R3):    5.133
******
 C1  (25143)-C3  (25148)-C2  (25146)-O21 (25175)    NSTEP1=     0 NSTEP2=     0
R1 = 107.500 R2 = 117.500 R3 = 122.500 R4 = 132.500 RK2 =  50.000 RK3 =   50.000
 Rcurr:  123.573  Rcurr-(R2+R3)/2:    3.573  MIN(Rcurr-R2,Rcurr-R3):    1.073
******
 C111(25203)-C110(25201)-C19 (25199)-C18 (25196)    NSTEP1=     0 NSTEP2=     0
R1 = -10.000 R2 =   0.000 R3 =   0.000 R4 =  10.000 RK2 =  50.000 RK3 =   50.000
 Rcurr:    1.294  Rcurr-(R2+R3)/2:    1.294  MIN(Rcurr-R2,Rcurr-R3):    1.294
******
 C1  (25277)-C3  (25282)-C2  (25280)-O21 (25309)    NSTEP1=     0 NSTEP2=     0
R1 = 107.500 R2 = 117.500 R3 = 122.500 R4 = 132.500 RK2 =  50.000 RK3 =   50.000
 Rcurr:  115.401  Rcurr-(R2+R3)/2:    4.599  MIN(Rcurr-R2,Rcurr-R3):    2.099
******
 C111(25337)-C110(25335)-C19 (25333)-C18 (25330)    NSTEP1=     0 NSTEP2=     0
R1 = -10.000 R2 =   0.000 R3 =   0.000 R4 =  10.000 RK2 =  50.000 RK3 =   50.000
 Rcurr:   -5.442  Rcurr-(R2+R3)/2:    5.442  MIN(Rcurr-R2,Rcurr-R3):    5.442
******
 C1  (25411)-C3  (25416)-C2  (25414)-O21 (25443)    NSTEP1=     0 NSTEP2=     0
R1 = 107.500 R2 = 117.500 R3 = 122.500 R4 = 132.500 RK2 =  50.000 RK3 =   50.000
 Rcurr:  115.834  Rcurr-(R2+R3)/2:    4.166  MIN(Rcurr-R2,Rcurr-R3):    1.666
******
 C111(25471)-C110(25469)-C19 (25467)-C18 (25464)    NSTEP1=     0 NSTEP2=     0
R1 = -10.000 R2 =   0.000 R3 =   0.000 R4 =  10.000 RK2 =  50.000 RK3 =   50.000
 Rcurr:    2.081  Rcurr-(R2+R3)/2:    2.081  MIN(Rcurr-R2,Rcurr-R3):    2.081
******
 C1  (25545)-C3  (25550)-C2  (25548)-O21 (25577)    NSTEP1=     0 NSTEP2=     0
R1 = 107.500 R2 = 117.500 R3 = 122.500 R4 = 132.500 RK2 =  50.000 RK3 =   50.000
 Rcurr:  118.048  Rcurr-(R2+R3)/2:    1.952  MIN(Rcurr-R2,Rcurr-R3):    0.000
******
 C111(25605)-C110(25603)-C19 (25601)-C18 (25598)    NSTEP1=     0 NSTEP2=     0
R1 = -10.000 R2 =   0.000 R3 =   0.000 R4 =  10.000 RK2 =  50.000 RK3 =   50.000
 Rcurr:   -3.239  Rcurr-(R2+R3)/2:    3.239  MIN(Rcurr-R2,Rcurr-R3):    3.239
******
 C1  (25679)-C3  (25684)-C2  (25682)-O21 (25711)    NSTEP1=     0 NSTEP2=     0
R1 = 107.500 R2 = 117.500 R3 = 122.500 R4 = 132.500 RK2 =  50.000 RK3 =   50.000
 Rcurr:  116.096  Rcurr-(R2+R3)/2:    3.904  MIN(Rcurr-R2,Rcurr-R3):    1.404
******
 C111(25739)-C110(25737)-C19 (25735)-C18 (25732)    NSTEP1=     0 NSTEP2=     0
R1 = -10.000 R2 =   0.000 R3 =   0.000 R4 =  10.000 RK2 =  50.000 RK3 =   50.000
 Rcurr:   -1.579  Rcurr-(R2+R3)/2:    1.579  MIN(Rcurr-R2,Rcurr-R3):    1.579
******
 C1  (25813)-C3  (25818)-C2  (25816)-O21 (25845)    NSTEP1=     0 NSTEP2=     0
R1 = 107.500 R2 = 117.500 R3 = 122.500 R4 = 132.500 RK2 =  50.000 RK3 =   50.000
 Rcurr:  117.222  Rcurr-(R2+R3)/2:    2.778  MIN(Rcurr-R2,Rcurr-R3):    0.278
******
 C111(25873)-C110(25871)-C19 (25869)-C18 (25866)    NSTEP1=     0 NSTEP2=     0
R1 = -10.000 R2 =   0.000 R3 =   0.000 R4 =  10.000 RK2 =  50.000 RK3 =   50.000
 Rcurr:   -3.128  Rcurr-(R2+R3)/2:    3.128  MIN(Rcurr-R2,Rcurr-R3):    3.128
******
 C1  (25947)-C3  (25952)-C2  (25950)-O21 (25979)    NSTEP1=     0 NSTEP2=     0
R1 = 107.500 R2 = 117.500 R3 = 122.500 R4 = 132.500 RK2 =  50.000 RK3 =   50.000
 Rcurr:  116.766  Rcurr-(R2+R3)/2:    3.234  MIN(Rcurr-R2,Rcurr-R3):    0.734
******
 C111(26007)-C110(26005)-C19 (26003)-C18 (26000)    NSTEP1=     0 NSTEP2=     0
R1 = -10.000 R2 =   0.000 R3 =   0.000 R4 =  10.000 RK2 =  50.000 RK3 =   50.000
 Rcurr:    0.580  Rcurr-(R2+R3)/2:    0.580  MIN(Rcurr-R2,Rcurr-R3):    0.580
******
 C1  (26081)-C3  (26086)-C2  (26084)-O21 (26113)    NSTEP1=     0 NSTEP2=     0
R1 = 107.500 R2 = 117.500 R3 = 122.500 R4 = 132.500 RK2 =  50.000 RK3 =   50.000
 Rcurr:  117.810  Rcurr-(R2+R3)/2:    2.190  MIN(Rcurr-R2,Rcurr-R3):    0.000
******
 C111(26141)-C110(26139)-C19 (26137)-C18 (26134)    NSTEP1=     0 NSTEP2=     0
R1 = -10.000 R2 =   0.000 R3 =   0.000 R4 =  10.000 RK2 =  50.000 RK3 =   50.000
 Rcurr:    4.575  Rcurr-(R2+R3)/2:    4.575  MIN(Rcurr-R2,Rcurr-R3):    4.575
******
 C1  (26215)-C3  (26220)-C2  (26218)-O21 (26247)    NSTEP1=     0 NSTEP2=     0
R1 = 107.500 R2 = 117.500 R3 = 122.500 R4 = 132.500 RK2 =  50.000 RK3 =   50.000
 Rcurr:  119.633  Rcurr-(R2+R3)/2:    0.367  MIN(Rcurr-R2,Rcurr-R3):    0.000
******
 C111(26275)-C110(26273)-C19 (26271)-C18 (26268)    NSTEP1=     0 NSTEP2=     0
R1 = -10.000 R2 =   0.000 R3 =   0.000 R4 =  10.000 RK2 =  50.000 RK3 =   50.000
 Rcurr:    0.161  Rcurr-(R2+R3)/2:    0.161  MIN(Rcurr-R2,Rcurr-R3):    0.161
******
 C1  (26349)-C3  (26354)-C2  (26352)-O21 (26381)    NSTEP1=     0 NSTEP2=     0
R1 = 107.500 R2 = 117.500 R3 = 122.500 R4 = 132.500 RK2 =  50.000 RK3 =   50.000
 Rcurr:  115.295  Rcurr-(R2+R3)/2:    4.705  MIN(Rcurr-R2,Rcurr-R3):    2.205
******
 C111(26409)-C110(26407)-C19 (26405)-C18 (26402)    NSTEP1=     0 NSTEP2=     0
R1 = -10.000 R2 =   0.000 R3 =   0.000 R4 =  10.000 RK2 =  50.000 RK3 =   50.000
 Rcurr:    4.221  Rcurr-(R2+R3)/2:    4.221  MIN(Rcurr-R2,Rcurr-R3):    4.221
******
 C1  (26483)-C3  (26488)-C2  (26486)-O21 (26515)    NSTEP1=     0 NSTEP2=     0
R1 = 107.500 R2 = 117.500 R3 = 122.500 R4 = 132.500 RK2 =  50.000 RK3 =   50.000
 Rcurr:  121.455  Rcurr-(R2+R3)/2:    1.455  MIN(Rcurr-R2,Rcurr-R3):    0.000
******
 C111(26543)-C110(26541)-C19 (26539)-C18 (26536)    NSTEP1=     0 NSTEP2=     0
R1 = -10.000 R2 =   0.000 R3 =   0.000 R4 =  10.000 RK2 =  50.000 RK3 =   50.000
 Rcurr:    2.153  Rcurr-(R2+R3)/2:    2.153  MIN(Rcurr-R2,Rcurr-R3):    2.153
******
 C1  (26617)-C3  (26622)-C2  (26620)-O21 (26649)    NSTEP1=     0 NSTEP2=     0
R1 = 107.500 R2 = 117.500 R3 = 122.500 R4 = 132.500 RK2 =  50.000 RK3 =   50.000
 Rcurr:  122.175  Rcurr-(R2+R3)/2:    2.175  MIN(Rcurr-R2,Rcurr-R3):    0.000
******
 C111(26677)-C110(26675)-C19 (26673)-C18 (26670)    NSTEP1=     0 NSTEP2=     0
R1 = -10.000 R2 =   0.000 R3 =   0.000 R4 =  10.000 RK2 =  50.000 RK3 =   50.000
 Rcurr:    0.433  Rcurr-(R2+R3)/2:    0.433  MIN(Rcurr-R2,Rcurr-R3):    0.433
******
 C1  (26751)-C3  (26756)-C2  (26754)-O21 (26783)    NSTEP1=     0 NSTEP2=     0
R1 = 107.500 R2 = 117.500 R3 = 122.500 R4 = 132.500 RK2 =  50.000 RK3 =   50.000
 Rcurr:  116.363  Rcurr-(R2+R3)/2:    3.637  MIN(Rcurr-R2,Rcurr-R3):    1.137
******
 C111(26811)-C110(26809)-C19 (26807)-C18 (26804)    NSTEP1=     0 NSTEP2=     0
R1 = -10.000 R2 =   0.000 R3 =   0.000 R4 =  10.000 RK2 =  50.000 RK3 =   50.000
 Rcurr:   -0.024  Rcurr-(R2+R3)/2:    0.024  MIN(Rcurr-R2,Rcurr-R3):    0.024
******
 C1  (26885)-C3  (26890)-C2  (26888)-O21 (26917)    NSTEP1=     0 NSTEP2=     0
R1 = 107.500 R2 = 117.500 R3 = 122.500 R4 = 132.500 RK2 =  50.000 RK3 =   50.000
 Rcurr:  121.080  Rcurr-(R2+R3)/2:    1.080  MIN(Rcurr-R2,Rcurr-R3):    0.000
******
 C111(26945)-C110(26943)-C19 (26941)-C18 (26938)    NSTEP1=     0 NSTEP2=     0
R1 = -10.000 R2 =   0.000 R3 =   0.000 R4 =  10.000 RK2 =  50.000 RK3 =   50.000
 Rcurr:    2.191  Rcurr-(R2+R3)/2:    2.191  MIN(Rcurr-R2,Rcurr-R3):    2.191
******
 C1  (27019)-C3  (27024)-C2  (27022)-O21 (27051)    NSTEP1=     0 NSTEP2=     0
R1 = 107.500 R2 = 117.500 R3 = 122.500 R4 = 132.500 RK2 =  50.000 RK3 =   50.000
 Rcurr:  116.645  Rcurr-(R2+R3)/2:    3.355  MIN(Rcurr-R2,Rcurr-R3):    0.855
******
 C111(27079)-C110(27077)-C19 (27075)-C18 (27072)    NSTEP1=     0 NSTEP2=     0
R1 = -10.000 R2 =   0.000 R3 =   0.000 R4 =  10.000 RK2 =  50.000 RK3 =   50.000
 Rcurr:    0.278  Rcurr-(R2+R3)/2:    0.278  MIN(Rcurr-R2,Rcurr-R3):    0.278
******
 C1  (27153)-C3  (27158)-C2  (27156)-O21 (27185)    NSTEP1=     0 NSTEP2=     0
R1 = 107.500 R2 = 117.500 R3 = 122.500 R4 = 132.500 RK2 =  50.000 RK3 =   50.000
 Rcurr:  121.903  Rcurr-(R2+R3)/2:    1.903  MIN(Rcurr-R2,Rcurr-R3):    0.000
******
 C111(27213)-C110(27211)-C19 (27209)-C18 (27206)    NSTEP1=     0 NSTEP2=     0
R1 = -10.000 R2 =   0.000 R3 =   0.000 R4 =  10.000 RK2 =  50.000 RK3 =   50.000
 Rcurr:   -1.207  Rcurr-(R2+R3)/2:    1.207  MIN(Rcurr-R2,Rcurr-R3):    1.207
******
 C1  (27287)-C3  (27292)-C2  (27290)-O21 (27319)    NSTEP1=     0 NSTEP2=     0
R1 = 107.500 R2 = 117.500 R3 = 122.500 R4 = 132.500 RK2 =  50.000 RK3 =   50.000
 Rcurr:  126.127  Rcurr-(R2+R3)/2:    6.127  MIN(Rcurr-R2,Rcurr-R3):    3.627
******
 C111(27347)-C110(27345)-C19 (27343)-C18 (27340)    NSTEP1=     0 NSTEP2=     0
R1 = -10.000 R2 =   0.000 R3 =   0.000 R4 =  10.000 RK2 =  50.000 RK3 =   50.000
 Rcurr:    3.205  Rcurr-(R2+R3)/2:    3.205  MIN(Rcurr-R2,Rcurr-R3):    3.205
******
 C1  (27421)-C3  (27426)-C2  (27424)-O21 (27453)    NSTEP1=     0 NSTEP2=     0
R1 = 107.500 R2 = 117.500 R3 = 122.500 R4 = 132.500 RK2 =  50.000 RK3 =   50.000
 Rcurr:  117.232  Rcurr-(R2+R3)/2:    2.768  MIN(Rcurr-R2,Rcurr-R3):    0.268
******
 C111(27481)-C110(27479)-C19 (27477)-C18 (27474)    NSTEP1=     0 NSTEP2=     0
R1 = -10.000 R2 =   0.000 R3 =   0.000 R4 =  10.000 RK2 =  50.000 RK3 =   50.000
 Rcurr:   -1.008  Rcurr-(R2+R3)/2:    1.008  MIN(Rcurr-R2,Rcurr-R3):    1.008
******
 C1  (27555)-C3  (27560)-C2  (27558)-O21 (27587)    NSTEP1=     0 NSTEP2=     0
R1 = 107.500 R2 = 117.500 R3 = 122.500 R4 = 132.500 RK2 =  50.000 RK3 =   50.000
 Rcurr:  121.879  Rcurr-(R2+R3)/2:    1.879  MIN(Rcurr-R2,Rcurr-R3):    0.000
******
 C111(27615)-C110(27613)-C19 (27611)-C18 (27608)    NSTEP1=     0 NSTEP2=     0
R1 = -10.000 R2 =   0.000 R3 =   0.000 R4 =  10.000 RK2 =  50.000 RK3 =   50.000
 Rcurr:    3.146  Rcurr-(R2+R3)/2:    3.146  MIN(Rcurr-R2,Rcurr-R3):    3.146
******
 C1  (27689)-C3  (27694)-C2  (27692)-O21 (27721)    NSTEP1=     0 NSTEP2=     0
R1 = 107.500 R2 = 117.500 R3 = 122.500 R4 = 132.500 RK2 =  50.000 RK3 =   50.000
 Rcurr:  122.261  Rcurr-(R2+R3)/2:    2.261  MIN(Rcurr-R2,Rcurr-R3):    0.000
******
 C111(27749)-C110(27747)-C19 (27745)-C18 (27742)    NSTEP1=     0 NSTEP2=     0
R1 = -10.000 R2 =   0.000 R3 =   0.000 R4 =  10.000 RK2 =  50.000 RK3 =   50.000
 Rcurr:   -1.824  Rcurr-(R2+R3)/2:    1.824  MIN(Rcurr-R2,Rcurr-R3):    1.824
******
 C1  (27823)-C3  (27828)-C2  (27826)-O21 (27855)    NSTEP1=     0 NSTEP2=     0
R1 = 107.500 R2 = 117.500 R3 = 122.500 R4 = 132.500 RK2 =  50.000 RK3 =   50.000
 Rcurr:  119.738  Rcurr-(R2+R3)/2:    0.262  MIN(Rcurr-R2,Rcurr-R3):    0.000
******
 C111(27883)-C110(27881)-C19 (27879)-C18 (27876)    NSTEP1=     0 NSTEP2=     0
R1 = -10.000 R2 =   0.000 R3 =   0.000 R4 =  10.000 RK2 =  50.000 RK3 =   50.000
 Rcurr:    1.718  Rcurr-(R2+R3)/2:    1.718  MIN(Rcurr-R2,Rcurr-R3):    1.718
******
 C1  (27957)-C3  (27962)-C2  (27960)-O21 (27989)    NSTEP1=     0 NSTEP2=     0
R1 = 107.500 R2 = 117.500 R3 = 122.500 R4 = 132.500 RK2 =  50.000 RK3 =   50.000
 Rcurr:  121.828  Rcurr-(R2+R3)/2:    1.828  MIN(Rcurr-R2,Rcurr-R3):    0.000
******
 C111(28017)-C110(28015)-C19 (28013)-C18 (28010)    NSTEP1=     0 NSTEP2=     0
R1 = -10.000 R2 =   0.000 R3 =   0.000 R4 =  10.000 RK2 =  50.000 RK3 =   50.000
 Rcurr:   -0.981  Rcurr-(R2+R3)/2:    0.981  MIN(Rcurr-R2,Rcurr-R3):    0.981
******
 C1  (28091)-C3  (28096)-C2  (28094)-O21 (28123)    NSTEP1=     0 NSTEP2=     0
R1 = 107.500 R2 = 117.500 R3 = 122.500 R4 = 132.500 RK2 =  50.000 RK3 =   50.000
 Rcurr:  121.255  Rcurr-(R2+R3)/2:    1.255  MIN(Rcurr-R2,Rcurr-R3):    0.000
******
 C111(28151)-C110(28149)-C19 (28147)-C18 (28144)    NSTEP1=     0 NSTEP2=     0
R1 = -10.000 R2 =   0.000 R3 =   0.000 R4 =  10.000 RK2 =  50.000 RK3 =   50.000
 Rcurr:    2.375  Rcurr-(R2+R3)/2:    2.375  MIN(Rcurr-R2,Rcurr-R3):    2.375
******
 C1  (28225)-C3  (28230)-C2  (28228)-O21 (28257)    NSTEP1=     0 NSTEP2=     0
R1 = 107.500 R2 = 117.500 R3 = 122.500 R4 = 132.500 RK2 =  50.000 RK3 =   50.000
 Rcurr:  113.717  Rcurr-(R2+R3)/2:    6.283  MIN(Rcurr-R2,Rcurr-R3):    3.783
******
 C111(28285)-C110(28283)-C19 (28281)-C18 (28278)    NSTEP1=     0 NSTEP2=     0
R1 = -10.000 R2 =   0.000 R3 =   0.000 R4 =  10.000 RK2 =  50.000 RK3 =   50.000
 Rcurr:    0.667  Rcurr-(R2+R3)/2:    0.667  MIN(Rcurr-R2,Rcurr-R3):    0.667
******
 C1  (28359)-C3  (28364)-C2  (28362)-O21 (28391)    NSTEP1=     0 NSTEP2=     0
R1 = 107.500 R2 = 117.500 R3 = 122.500 R4 = 132.500 RK2 =  50.000 RK3 =   50.000
 Rcurr:  125.509  Rcurr-(R2+R3)/2:    5.509  MIN(Rcurr-R2,Rcurr-R3):    3.009
******
 C111(28419)-C110(28417)-C19 (28415)-C18 (28412)    NSTEP1=     0 NSTEP2=     0
R1 = -10.000 R2 =   0.000 R3 =   0.000 R4 =  10.000 RK2 =  50.000 RK3 =   50.000
 Rcurr:    2.459  Rcurr-(R2+R3)/2:    2.459  MIN(Rcurr-R2,Rcurr-R3):    2.459
******
 C1  (28493)-C3  (28498)-C2  (28496)-O21 (28525)    NSTEP1=     0 NSTEP2=     0
R1 = 107.500 R2 = 117.500 R3 = 122.500 R4 = 132.500 RK2 =  50.000 RK3 =   50.000
 Rcurr:  115.511  Rcurr-(R2+R3)/2:    4.489  MIN(Rcurr-R2,Rcurr-R3):    1.989
******
 C111(28553)-C110(28551)-C19 (28549)-C18 (28546)    NSTEP1=     0 NSTEP2=     0
R1 = -10.000 R2 =   0.000 R3 =   0.000 R4 =  10.000 RK2 =  50.000 RK3 =   50.000
 Rcurr:   -2.672  Rcurr-(R2+R3)/2:    2.672  MIN(Rcurr-R2,Rcurr-R3):    2.672
******
 C1  (28627)-C3  (28632)-C2  (28630)-O21 (28659)    NSTEP1=     0 NSTEP2=     0
R1 = 107.500 R2 = 117.500 R3 = 122.500 R4 = 132.500 RK2 =  50.000 RK3 =   50.000
 Rcurr:  123.620  Rcurr-(R2+R3)/2:    3.620  MIN(Rcurr-R2,Rcurr-R3):    1.120
******
 C111(28687)-C110(28685)-C19 (28683)-C18 (28680)    NSTEP1=     0 NSTEP2=     0
R1 = -10.000 R2 =   0.000 R3 =   0.000 R4 =  10.000 RK2 =  50.000 RK3 =   50.000
 Rcurr:    0.854  Rcurr-(R2+R3)/2:    0.854  MIN(Rcurr-R2,Rcurr-R3):    0.854
******
 C1  (28761)-C3  (28766)-C2  (28764)-O21 (28793)    NSTEP1=     0 NSTEP2=     0
R1 = 107.500 R2 = 117.500 R3 = 122.500 R4 = 132.500 RK2 =  50.000 RK3 =   50.000
 Rcurr:  119.058  Rcurr-(R2+R3)/2:    0.942  MIN(Rcurr-R2,Rcurr-R3):    0.000
******
 C111(28821)-C110(28819)-C19 (28817)-C18 (28814)    NSTEP1=     0 NSTEP2=     0
R1 = -10.000 R2 =   0.000 R3 =   0.000 R4 =  10.000 RK2 =  50.000 RK3 =   50.000
 Rcurr:    3.241  Rcurr-(R2+R3)/2:    3.241  MIN(Rcurr-R2,Rcurr-R3):    3.241
******
 C1  (28895)-C3  (28900)-C2  (28898)-O21 (28927)    NSTEP1=     0 NSTEP2=     0
R1 = 107.500 R2 = 117.500 R3 = 122.500 R4 = 132.500 RK2 =  50.000 RK3 =   50.000
 Rcurr:  115.842  Rcurr-(R2+R3)/2:    4.158  MIN(Rcurr-R2,Rcurr-R3):    1.658
******
 C111(28955)-C110(28953)-C19 (28951)-C18 (28948)    NSTEP1=     0 NSTEP2=     0
R1 = -10.000 R2 =   0.000 R3 =   0.000 R4 =  10.000 RK2 =  50.000 RK3 =   50.000
 Rcurr:   -4.414  Rcurr-(R2+R3)/2:    4.414  MIN(Rcurr-R2,Rcurr-R3):    4.414
******
 C1  (29029)-C3  (29034)-C2  (29032)-O21 (29061)    NSTEP1=     0 NSTEP2=     0
R1 = 107.500 R2 = 117.500 R3 = 122.500 R4 = 132.500 RK2 =  50.000 RK3 =   50.000
 Rcurr:  114.769  Rcurr-(R2+R3)/2:    5.231  MIN(Rcurr-R2,Rcurr-R3):    2.731
******
 C111(29089)-C110(29087)-C19 (29085)-C18 (29082)    NSTEP1=     0 NSTEP2=     0
R1 = -10.000 R2 =   0.000 R3 =   0.000 R4 =  10.000 RK2 =  50.000 RK3 =   50.000
 Rcurr:    2.918  Rcurr-(R2+R3)/2:    2.918  MIN(Rcurr-R2,Rcurr-R3):    2.918
******
 C1  (29163)-C3  (29168)-C2  (29166)-O21 (29195)    NSTEP1=     0 NSTEP2=     0
R1 = 107.500 R2 = 117.500 R3 = 122.500 R4 = 132.500 RK2 =  50.000 RK3 =   50.000
 Rcurr:  120.682  Rcurr-(R2+R3)/2:    0.682  MIN(Rcurr-R2,Rcurr-R3):    0.000
******
 C111(29223)-C110(29221)-C19 (29219)-C18 (29216)    NSTEP1=     0 NSTEP2=     0
R1 = -10.000 R2 =   0.000 R3 =   0.000 R4 =  10.000 RK2 =  50.000 RK3 =   50.000
 Rcurr:   -4.974  Rcurr-(R2+R3)/2:    4.974  MIN(Rcurr-R2,Rcurr-R3):    4.974
******
 C1  (29297)-C3  (29302)-C2  (29300)-O21 (29329)    NSTEP1=     0 NSTEP2=     0
R1 = 107.500 R2 = 117.500 R3 = 122.500 R4 = 132.500 RK2 =  50.000 RK3 =   50.000
 Rcurr:  123.241  Rcurr-(R2+R3)/2:    3.241  MIN(Rcurr-R2,Rcurr-R3):    0.741
******
 C111(29357)-C110(29355)-C19 (29353)-C18 (29350)    NSTEP1=     0 NSTEP2=     0
R1 = -10.000 R2 =   0.000 R3 =   0.000 R4 =  10.000 RK2 =  50.000 RK3 =   50.000
 Rcurr:   -2.938  Rcurr-(R2+R3)/2:    2.938  MIN(Rcurr-R2,Rcurr-R3):    2.938
******
 C1  (29431)-C3  (29436)-C2  (29434)-O21 (29463)    NSTEP1=     0 NSTEP2=     0
R1 = 107.500 R2 = 117.500 R3 = 122.500 R4 = 132.500 RK2 =  50.000 RK3 =   50.000
 Rcurr:  121.656  Rcurr-(R2+R3)/2:    1.656  MIN(Rcurr-R2,Rcurr-R3):    0.000
******
 C111(29491)-C110(29489)-C19 (29487)-C18 (29484)    NSTEP1=     0 NSTEP2=     0
R1 = -10.000 R2 =   0.000 R3 =   0.000 R4 =  10.000 RK2 =  50.000 RK3 =   50.000
 Rcurr:    1.340  Rcurr-(R2+R3)/2:    1.340  MIN(Rcurr-R2,Rcurr-R3):    1.340
******
 C1  (29565)-C3  (29570)-C2  (29568)-O21 (29597)    NSTEP1=     0 NSTEP2=     0
R1 = 107.500 R2 = 117.500 R3 = 122.500 R4 = 132.500 RK2 =  50.000 RK3 =   50.000
 Rcurr:  125.723  Rcurr-(R2+R3)/2:    5.723  MIN(Rcurr-R2,Rcurr-R3):    3.223
******
 C111(29625)-C110(29623)-C19 (29621)-C18 (29618)    NSTEP1=     0 NSTEP2=     0
R1 = -10.000 R2 =   0.000 R3 =   0.000 R4 =  10.000 RK2 =  50.000 RK3 =   50.000
 Rcurr:    0.413  Rcurr-(R2+R3)/2:    0.413  MIN(Rcurr-R2,Rcurr-R3):    0.413
******
 C1  (29699)-C3  (29704)-C2  (29702)-O21 (29731)    NSTEP1=     0 NSTEP2=     0
R1 = 107.500 R2 = 117.500 R3 = 122.500 R4 = 132.500 RK2 =  50.000 RK3 =   50.000
 Rcurr:  121.759  Rcurr-(R2+R3)/2:    1.759  MIN(Rcurr-R2,Rcurr-R3):    0.000
******
 C111(29759)-C110(29757)-C19 (29755)-C18 (29752)    NSTEP1=     0 NSTEP2=     0
R1 = -10.000 R2 =   0.000 R3 =   0.000 R4 =  10.000 RK2 =  50.000 RK3 =   50.000
 Rcurr:   -0.799  Rcurr-(R2+R3)/2:    0.799  MIN(Rcurr-R2,Rcurr-R3):    0.799
******
 C1  (29833)-C3  (29838)-C2  (29836)-O21 (29865)    NSTEP1=     0 NSTEP2=     0
R1 = 107.500 R2 = 117.500 R3 = 122.500 R4 = 132.500 RK2 =  50.000 RK3 =   50.000
 Rcurr:  123.060  Rcurr-(R2+R3)/2:    3.060  MIN(Rcurr-R2,Rcurr-R3):    0.560
******
 C111(29893)-C110(29891)-C19 (29889)-C18 (29886)    NSTEP1=     0 NSTEP2=     0
R1 = -10.000 R2 =   0.000 R3 =   0.000 R4 =  10.000 RK2 =  50.000 RK3 =   50.000
 Rcurr:   -2.904  Rcurr-(R2+R3)/2:    2.904  MIN(Rcurr-R2,Rcurr-R3):    2.904
******
 C1  (29967)-C3  (29972)-C2  (29970)-O21 (29999)    NSTEP1=     0 NSTEP2=     0
R1 = 107.500 R2 = 117.500 R3 = 122.500 R4 = 132.500 RK2 =  50.000 RK3 =   50.000
 Rcurr:  125.514  Rcurr-(R2+R3)/2:    5.514  MIN(Rcurr-R2,Rcurr-R3):    3.014
******
 C111(30027)-C110(30025)-C19 (30023)-C18 (30020)    NSTEP1=     0 NSTEP2=     0
R1 = -10.000 R2 =   0.000 R3 =   0.000 R4 =  10.000 RK2 =  50.000 RK3 =   50.000
 Rcurr:   -0.475  Rcurr-(R2+R3)/2:    0.475  MIN(Rcurr-R2,Rcurr-R3):    0.475
******
 C1  (30101)-C3  (30106)-C2  (30104)-O21 (30133)    NSTEP1=     0 NSTEP2=     0
R1 = 107.500 R2 = 117.500 R3 = 122.500 R4 = 132.500 RK2 =  50.000 RK3 =   50.000
 Rcurr:  120.822  Rcurr-(R2+R3)/2:    0.822  MIN(Rcurr-R2,Rcurr-R3):    0.000
******
 C111(30161)-C110(30159)-C19 (30157)-C18 (30154)    NSTEP1=     0 NSTEP2=     0
R1 = -10.000 R2 =   0.000 R3 =   0.000 R4 =  10.000 RK2 =  50.000 RK3 =   50.000
 Rcurr:    0.147  Rcurr-(R2+R3)/2:    0.147  MIN(Rcurr-R2,Rcurr-R3):    0.147
******
 C1  (30235)-C3  (30240)-C2  (30238)-O21 (30267)    NSTEP1=     0 NSTEP2=     0
R1 = 107.500 R2 = 117.500 R3 = 122.500 R4 = 132.500 RK2 =  50.000 RK3 =   50.000
 Rcurr:  120.175  Rcurr-(R2+R3)/2:    0.175  MIN(Rcurr-R2,Rcurr-R3):    0.000
******
 C111(30295)-C110(30293)-C19 (30291)-C18 (30288)    NSTEP1=     0 NSTEP2=     0
R1 = -10.000 R2 =   0.000 R3 =   0.000 R4 =  10.000 RK2 =  50.000 RK3 =   50.000
 Rcurr:   -0.927  Rcurr-(R2+R3)/2:    0.927  MIN(Rcurr-R2,Rcurr-R3):    0.927
******
 C1  (30369)-C3  (30374)-C2  (30372)-O21 (30401)    NSTEP1=     0 NSTEP2=     0
R1 = 107.500 R2 = 117.500 R3 = 122.500 R4 = 132.500 RK2 =  50.000 RK3 =   50.000
 Rcurr:  121.496  Rcurr-(R2+R3)/2:    1.496  MIN(Rcurr-R2,Rcurr-R3):    0.000
******
 C111(30429)-C110(30427)-C19 (30425)-C18 (30422)    NSTEP1=     0 NSTEP2=     0
R1 = -10.000 R2 =   0.000 R3 =   0.000 R4 =  10.000 RK2 =  50.000 RK3 =   50.000
 Rcurr:    0.711  Rcurr-(R2+R3)/2:    0.711  MIN(Rcurr-R2,Rcurr-R3):    0.711
******
 C1  (30503)-C3  (30508)-C2  (30506)-O21 (30535)    NSTEP1=     0 NSTEP2=     0
R1 = 107.500 R2 = 117.500 R3 = 122.500 R4 = 132.500 RK2 =  50.000 RK3 =   50.000
 Rcurr:  116.678  Rcurr-(R2+R3)/2:    3.322  MIN(Rcurr-R2,Rcurr-R3):    0.822
******
 C111(30563)-C110(30561)-C19 (30559)-C18 (30556)    NSTEP1=     0 NSTEP2=     0
R1 = -10.000 R2 =   0.000 R3 =   0.000 R4 =  10.000 RK2 =  50.000 RK3 =   50.000
 Rcurr:   -0.215  Rcurr-(R2+R3)/2:    0.215  MIN(Rcurr-R2,Rcurr-R3):    0.215
******
 C1  (30637)-C3  (30642)-C2  (30640)-O21 (30669)    NSTEP1=     0 NSTEP2=     0
R1 = 107.500 R2 = 117.500 R3 = 122.500 R4 = 132.500 RK2 =  50.000 RK3 =   50.000
 Rcurr:  119.026  Rcurr-(R2+R3)/2:    0.974  MIN(Rcurr-R2,Rcurr-R3):    0.000
******
 C111(30697)-C110(30695)-C19 (30693)-C18 (30690)    NSTEP1=     0 NSTEP2=     0
R1 = -10.000 R2 =   0.000 R3 =   0.000 R4 =  10.000 RK2 =  50.000 RK3 =   50.000
 Rcurr:    3.967  Rcurr-(R2+R3)/2:    3.967  MIN(Rcurr-R2,Rcurr-R3):    3.967
******
 C1  (30771)-C3  (30776)-C2  (30774)-O21 (30803)    NSTEP1=     0 NSTEP2=     0
R1 = 107.500 R2 = 117.500 R3 = 122.500 R4 = 132.500 RK2 =  50.000 RK3 =   50.000
 Rcurr:  123.508  Rcurr-(R2+R3)/2:    3.508  MIN(Rcurr-R2,Rcurr-R3):    1.008
******
 C111(30831)-C110(30829)-C19 (30827)-C18 (30824)    NSTEP1=     0 NSTEP2=     0
R1 = -10.000 R2 =   0.000 R3 =   0.000 R4 =  10.000 RK2 =  50.000 RK3 =   50.000
 Rcurr:    0.711  Rcurr-(R2+R3)/2:    0.711  MIN(Rcurr-R2,Rcurr-R3):    0.711
******
 C1  (30905)-C3  (30910)-C2  (30908)-O21 (30937)    NSTEP1=     0 NSTEP2=     0
R1 = 107.500 R2 = 117.500 R3 = 122.500 R4 = 132.500 RK2 =  50.000 RK3 =   50.000
 Rcurr:  122.173  Rcurr-(R2+R3)/2:    2.173  MIN(Rcurr-R2,Rcurr-R3):    0.000
******
 C111(30965)-C110(30963)-C19 (30961)-C18 (30958)    NSTEP1=     0 NSTEP2=     0
R1 = -10.000 R2 =   0.000 R3 =   0.000 R4 =  10.000 RK2 =  50.000 RK3 =   50.000
 Rcurr:   -1.077  Rcurr-(R2+R3)/2:    1.077  MIN(Rcurr-R2,Rcurr-R3):    1.077
******
 C1  (31039)-C3  (31044)-C2  (31042)-O21 (31071)    NSTEP1=     0 NSTEP2=     0
R1 = 107.500 R2 = 117.500 R3 = 122.500 R4 = 132.500 RK2 =  50.000 RK3 =   50.000
 Rcurr:  114.232  Rcurr-(R2+R3)/2:    5.768  MIN(Rcurr-R2,Rcurr-R3):    3.268
******
 C111(31099)-C110(31097)-C19 (31095)-C18 (31092)    NSTEP1=     0 NSTEP2=     0
R1 = -10.000 R2 =   0.000 R3 =   0.000 R4 =  10.000 RK2 =  50.000 RK3 =   50.000
 Rcurr:    3.626  Rcurr-(R2+R3)/2:    3.626  MIN(Rcurr-R2,Rcurr-R3):    3.626
******
 C1  (31173)-C3  (31178)-C2  (31176)-O21 (31205)    NSTEP1=     0 NSTEP2=     0
R1 = 107.500 R2 = 117.500 R3 = 122.500 R4 = 132.500 RK2 =  50.000 RK3 =   50.000
 Rcurr:  119.062  Rcurr-(R2+R3)/2:    0.938  MIN(Rcurr-R2,Rcurr-R3):    0.000
******
 C111(31233)-C110(31231)-C19 (31229)-C18 (31226)    NSTEP1=     0 NSTEP2=     0
R1 = -10.000 R2 =   0.000 R3 =   0.000 R4 =  10.000 RK2 =  50.000 RK3 =   50.000
 Rcurr:    0.123  Rcurr-(R2+R3)/2:    0.123  MIN(Rcurr-R2,Rcurr-R3):    0.123
******
 C1  (31307)-C3  (31312)-C2  (31310)-O21 (31339)    NSTEP1=     0 NSTEP2=     0
R1 = 107.500 R2 = 117.500 R3 = 122.500 R4 = 132.500 RK2 =  50.000 RK3 =   50.000
 Rcurr:  123.318  Rcurr-(R2+R3)/2:    3.318  MIN(Rcurr-R2,Rcurr-R3):    0.818
******
 C111(31367)-C110(31365)-C19 (31363)-C18 (31360)    NSTEP1=     0 NSTEP2=     0
R1 = -10.000 R2 =   0.000 R3 =   0.000 R4 =  10.000 RK2 =  50.000 RK3 =   50.000
 Rcurr:    0.915  Rcurr-(R2+R3)/2:    0.915  MIN(Rcurr-R2,Rcurr-R3):    0.915
******
 C1  (31441)-C3  (31446)-C2  (31444)-O21 (31473)    NSTEP1=     0 NSTEP2=     0
R1 = 107.500 R2 = 117.500 R3 = 122.500 R4 = 132.500 RK2 =  50.000 RK3 =   50.000
 Rcurr:  118.371  Rcurr-(R2+R3)/2:    1.629  MIN(Rcurr-R2,Rcurr-R3):    0.000
******
 C111(31501)-C110(31499)-C19 (31497)-C18 (31494)    NSTEP1=     0 NSTEP2=     0
R1 = -10.000 R2 =   0.000 R3 =   0.000 R4 =  10.000 RK2 =  50.000 RK3 =   50.000
 Rcurr:   -3.397  Rcurr-(R2+R3)/2:    3.397  MIN(Rcurr-R2,Rcurr-R3):    3.397
******
 C1  (31575)-C3  (31580)-C2  (31578)-O21 (31607)    NSTEP1=     0 NSTEP2=     0
R1 = 107.500 R2 = 117.500 R3 = 122.500 R4 = 132.500 RK2 =  50.000 RK3 =   50.000
 Rcurr:  117.716  Rcurr-(R2+R3)/2:    2.284  MIN(Rcurr-R2,Rcurr-R3):    0.000
******
 C111(31635)-C110(31633)-C19 (31631)-C18 (31628)    NSTEP1=     0 NSTEP2=     0
R1 = -10.000 R2 =   0.000 R3 =   0.000 R4 =  10.000 RK2 =  50.000 RK3 =   50.000
 Rcurr:   -2.301  Rcurr-(R2+R3)/2:    2.301  MIN(Rcurr-R2,Rcurr-R3):    2.301
******
 C1  (31709)-C3  (31714)-C2  (31712)-O21 (31741)    NSTEP1=     0 NSTEP2=     0
R1 = 107.500 R2 = 117.500 R3 = 122.500 R4 = 132.500 RK2 =  50.000 RK3 =   50.000
 Rcurr:  122.967  Rcurr-(R2+R3)/2:    2.967  MIN(Rcurr-R2,Rcurr-R3):    0.467
******
 C111(31769)-C110(31767)-C19 (31765)-C18 (31762)    NSTEP1=     0 NSTEP2=     0
R1 = -10.000 R2 =   0.000 R3 =   0.000 R4 =  10.000 RK2 =  50.000 RK3 =   50.000
 Rcurr:    2.348  Rcurr-(R2+R3)/2:    2.348  MIN(Rcurr-R2,Rcurr-R3):    2.348
******
 C1  (31843)-C3  (31848)-C2  (31846)-O21 (31875)    NSTEP1=     0 NSTEP2=     0
R1 = 107.500 R2 = 117.500 R3 = 122.500 R4 = 132.500 RK2 =  50.000 RK3 =   50.000
 Rcurr:  122.314  Rcurr-(R2+R3)/2:    2.314  MIN(Rcurr-R2,Rcurr-R3):    0.000
******
 C111(31903)-C110(31901)-C19 (31899)-C18 (31896)    NSTEP1=     0 NSTEP2=     0
R1 = -10.000 R2 =   0.000 R3 =   0.000 R4 =  10.000 RK2 =  50.000 RK3 =   50.000
 Rcurr:    3.823  Rcurr-(R2+R3)/2:    3.823  MIN(Rcurr-R2,Rcurr-R3):    3.823
******
 C1  (31977)-C3  (31982)-C2  (31980)-O21 (32009)    NSTEP1=     0 NSTEP2=     0
R1 = 107.500 R2 = 117.500 R3 = 122.500 R4 = 132.500 RK2 =  50.000 RK3 =   50.000
 Rcurr:  119.528  Rcurr-(R2+R3)/2:    0.472  MIN(Rcurr-R2,Rcurr-R3):    0.000
******
 C111(32037)-C110(32035)-C19 (32033)-C18 (32030)    NSTEP1=     0 NSTEP2=     0
R1 = -10.000 R2 =   0.000 R3 =   0.000 R4 =  10.000 RK2 =  50.000 RK3 =   50.000
 Rcurr:    5.762  Rcurr-(R2+R3)/2:    5.762  MIN(Rcurr-R2,Rcurr-R3):    5.762
******
 C1  (32111)-C3  (32116)-C2  (32114)-O21 (32143)    NSTEP1=     0 NSTEP2=     0
R1 = 107.500 R2 = 117.500 R3 = 122.500 R4 = 132.500 RK2 =  50.000 RK3 =   50.000
 Rcurr:  114.477  Rcurr-(R2+R3)/2:    5.523  MIN(Rcurr-R2,Rcurr-R3):    3.023
******
 C111(32171)-C110(32169)-C19 (32167)-C18 (32164)    NSTEP1=     0 NSTEP2=     0
R1 = -10.000 R2 =   0.000 R3 =   0.000 R4 =  10.000 RK2 =  50.000 RK3 =   50.000
 Rcurr:   -0.389  Rcurr-(R2+R3)/2:    0.389  MIN(Rcurr-R2,Rcurr-R3):    0.389
******
 C1  (32245)-C3  (32250)-C2  (32248)-O21 (32277)    NSTEP1=     0 NSTEP2=     0
R1 = 107.500 R2 = 117.500 R3 = 122.500 R4 = 132.500 RK2 =  50.000 RK3 =   50.000
 Rcurr:  125.127  Rcurr-(R2+R3)/2:    5.127  MIN(Rcurr-R2,Rcurr-R3):    2.627
******
 C111(32305)-C110(32303)-C19 (32301)-C18 (32298)    NSTEP1=     0 NSTEP2=     0
R1 = -10.000 R2 =   0.000 R3 =   0.000 R4 =  10.000 RK2 =  50.000 RK3 =   50.000
 Rcurr:   -1.281  Rcurr-(R2+R3)/2:    1.281  MIN(Rcurr-R2,Rcurr-R3):    1.281
******
 C1  (32379)-C3  (32384)-C2  (32382)-O21 (32411)    NSTEP1=     0 NSTEP2=     0
R1 = 107.500 R2 = 117.500 R3 = 122.500 R4 = 132.500 RK2 =  50.000 RK3 =   50.000
 Rcurr:  124.725  Rcurr-(R2+R3)/2:    4.725  MIN(Rcurr-R2,Rcurr-R3):    2.225
******
 C111(32439)-C110(32437)-C19 (32435)-C18 (32432)    NSTEP1=     0 NSTEP2=     0
R1 = -10.000 R2 =   0.000 R3 =   0.000 R4 =  10.000 RK2 =  50.000 RK3 =   50.000
 Rcurr:   -0.810  Rcurr-(R2+R3)/2:    0.810  MIN(Rcurr-R2,Rcurr-R3):    0.810
******
 C1  (32513)-C3  (32518)-C2  (32516)-O21 (32545)    NSTEP1=     0 NSTEP2=     0
R1 = 107.500 R2 = 117.500 R3 = 122.500 R4 = 132.500 RK2 =  50.000 RK3 =   50.000
 Rcurr:  123.091  Rcurr-(R2+R3)/2:    3.091  MIN(Rcurr-R2,Rcurr-R3):    0.591
******
 C111(32573)-C110(32571)-C19 (32569)-C18 (32566)    NSTEP1=     0 NSTEP2=     0
R1 = -10.000 R2 =   0.000 R3 =   0.000 R4 =  10.000 RK2 =  50.000 RK3 =   50.000
 Rcurr:    2.306  Rcurr-(R2+R3)/2:    2.306  MIN(Rcurr-R2,Rcurr-R3):    2.306
******
 C1  (32647)-C3  (32652)-C2  (32650)-O21 (32679)    NSTEP1=     0 NSTEP2=     0
R1 = 107.500 R2 = 117.500 R3 = 122.500 R4 = 132.500 RK2 =  50.000 RK3 =   50.000
 Rcurr:  119.649  Rcurr-(R2+R3)/2:    0.351  MIN(Rcurr-R2,Rcurr-R3):    0.000
******
 C111(32707)-C110(32705)-C19 (32703)-C18 (32700)    NSTEP1=     0 NSTEP2=     0
R1 = -10.000 R2 =   0.000 R3 =   0.000 R4 =  10.000 RK2 =  50.000 RK3 =   50.000
 Rcurr:   -2.448  Rcurr-(R2+R3)/2:    2.448  MIN(Rcurr-R2,Rcurr-R3):    2.448
******
 C1  (32781)-C3  (32786)-C2  (32784)-O21 (32813)    NSTEP1=     0 NSTEP2=     0
R1 = 107.500 R2 = 117.500 R3 = 122.500 R4 = 132.500 RK2 =  50.000 RK3 =   50.000
 Rcurr:  118.888  Rcurr-(R2+R3)/2:    1.112  MIN(Rcurr-R2,Rcurr-R3):    0.000
******
 C111(32841)-C110(32839)-C19 (32837)-C18 (32834)    NSTEP1=     0 NSTEP2=     0
R1 = -10.000 R2 =   0.000 R3 =   0.000 R4 =  10.000 RK2 =  50.000 RK3 =   50.000
 Rcurr:    0.963  Rcurr-(R2+R3)/2:    0.963  MIN(Rcurr-R2,Rcurr-R3):    0.963
******
 C1  (32915)-C3  (32920)-C2  (32918)-O21 (32947)    NSTEP1=     0 NSTEP2=     0
R1 = 107.500 R2 = 117.500 R3 = 122.500 R4 = 132.500 RK2 =  50.000 RK3 =   50.000
 Rcurr:  123.377  Rcurr-(R2+R3)/2:    3.377  MIN(Rcurr-R2,Rcurr-R3):    0.877
******
 C111(32975)-C110(32973)-C19 (32971)-C18 (32968)    NSTEP1=     0 NSTEP2=     0
R1 = -10.000 R2 =   0.000 R3 =   0.000 R4 =  10.000 RK2 =  50.000 RK3 =   50.000
 Rcurr:   -5.677  Rcurr-(R2+R3)/2:    5.677  MIN(Rcurr-R2,Rcurr-R3):    5.677
******
 C1  (33049)-C3  (33054)-C2  (33052)-O21 (33081)    NSTEP1=     0 NSTEP2=     0
R1 = 107.500 R2 = 117.500 R3 = 122.500 R4 = 132.500 RK2 =  50.000 RK3 =   50.000
 Rcurr:  124.540  Rcurr-(R2+R3)/2:    4.540  MIN(Rcurr-R2,Rcurr-R3):    2.040
******
 C111(33109)-C110(33107)-C19 (33105)-C18 (33102)    NSTEP1=     0 NSTEP2=     0
R1 = -10.000 R2 =   0.000 R3 =   0.000 R4 =  10.000 RK2 =  50.000 RK3 =   50.000
 Rcurr:   -0.483  Rcurr-(R2+R3)/2:    0.483  MIN(Rcurr-R2,Rcurr-R3):    0.483
******
 C1  (33183)-C3  (33188)-C2  (33186)-O21 (33215)    NSTEP1=     0 NSTEP2=     0
R1 = 107.500 R2 = 117.500 R3 = 122.500 R4 = 132.500 RK2 =  50.000 RK3 =   50.000
 Rcurr:  121.200  Rcurr-(R2+R3)/2:    1.200  MIN(Rcurr-R2,Rcurr-R3):    0.000
******
 C111(33243)-C110(33241)-C19 (33239)-C18 (33236)    NSTEP1=     0 NSTEP2=     0
R1 = -10.000 R2 =   0.000 R3 =   0.000 R4 =  10.000 RK2 =  50.000 RK3 =   50.000
 Rcurr:    2.055  Rcurr-(R2+R3)/2:    2.055  MIN(Rcurr-R2,Rcurr-R3):    2.055
******
 C1  (33317)-C3  (33322)-C2  (33320)-O21 (33349)    NSTEP1=     0 NSTEP2=     0
R1 = 107.500 R2 = 117.500 R3 = 122.500 R4 = 132.500 RK2 =  50.000 RK3 =   50.000
 Rcurr:  116.129  Rcurr-(R2+R3)/2:    3.871  MIN(Rcurr-R2,Rcurr-R3):    1.371
******
 C111(33377)-C110(33375)-C19 (33373)-C18 (33370)    NSTEP1=     0 NSTEP2=     0
R1 = -10.000 R2 =   0.000 R3 =   0.000 R4 =  10.000 RK2 =  50.000 RK3 =   50.000
 Rcurr:    1.463  Rcurr-(R2+R3)/2:    1.463  MIN(Rcurr-R2,Rcurr-R3):    1.463
******
 C1  (33451)-C3  (33456)-C2  (33454)-O21 (33483)    NSTEP1=     0 NSTEP2=     0
R1 = 107.500 R2 = 117.500 R3 = 122.500 R4 = 132.500 RK2 =  50.000 RK3 =   50.000
 Rcurr:  121.929  Rcurr-(R2+R3)/2:    1.929  MIN(Rcurr-R2,Rcurr-R3):    0.000
******
 C111(33511)-C110(33509)-C19 (33507)-C18 (33504)    NSTEP1=     0 NSTEP2=     0
R1 = -10.000 R2 =   0.000 R3 =   0.000 R4 =  10.000 RK2 =  50.000 RK3 =   50.000
 Rcurr:    3.961  Rcurr-(R2+R3)/2:    3.961  MIN(Rcurr-R2,Rcurr-R3):    3.961
******
 C1  (33585)-C3  (33590)-C2  (33588)-O21 (33617)    NSTEP1=     0 NSTEP2=     0
R1 = 107.500 R2 = 117.500 R3 = 122.500 R4 = 132.500 RK2 =  50.000 RK3 =   50.000
 Rcurr:  126.258  Rcurr-(R2+R3)/2:    6.258  MIN(Rcurr-R2,Rcurr-R3):    3.758
******
 C111(33645)-C110(33643)-C19 (33641)-C18 (33638)    NSTEP1=     0 NSTEP2=     0
R1 = -10.000 R2 =   0.000 R3 =   0.000 R4 =  10.000 RK2 =  50.000 RK3 =   50.000
 Rcurr:   -0.532  Rcurr-(R2+R3)/2:    0.532  MIN(Rcurr-R2,Rcurr-R3):    0.532
******
 C1  (33719)-C3  (33724)-C2  (33722)-O21 (33751)    NSTEP1=     0 NSTEP2=     0
R1 = 107.500 R2 = 117.500 R3 = 122.500 R4 = 132.500 RK2 =  50.000 RK3 =   50.000
 Rcurr:  121.203  Rcurr-(R2+R3)/2:    1.203  MIN(Rcurr-R2,Rcurr-R3):    0.000
******
 C111(33779)-C110(33777)-C19 (33775)-C18 (33772)    NSTEP1=     0 NSTEP2=     0
R1 = -10.000 R2 =   0.000 R3 =   0.000 R4 =  10.000 RK2 =  50.000 RK3 =   50.000
 Rcurr:   -1.855  Rcurr-(R2+R3)/2:    1.855  MIN(Rcurr-R2,Rcurr-R3):    1.855
******
 C1  (33853)-C3  (33858)-C2  (33856)-O21 (33885)    NSTEP1=     0 NSTEP2=     0
R1 = 107.500 R2 = 117.500 R3 = 122.500 R4 = 132.500 RK2 =  50.000 RK3 =   50.000
 Rcurr:  127.474  Rcurr-(R2+R3)/2:    7.474  MIN(Rcurr-R2,Rcurr-R3):    4.974
******
 C111(33913)-C110(33911)-C19 (33909)-C18 (33906)    NSTEP1=     0 NSTEP2=     0
R1 = -10.000 R2 =   0.000 R3 =   0.000 R4 =  10.000 RK2 =  50.000 RK3 =   50.000
 Rcurr:   -2.255  Rcurr-(R2+R3)/2:    2.255  MIN(Rcurr-R2,Rcurr-R3):    2.255
******
 C1  (33987)-C3  (33992)-C2  (33990)-O21 (34019)    NSTEP1=     0 NSTEP2=     0
R1 = 107.500 R2 = 117.500 R3 = 122.500 R4 = 132.500 RK2 =  50.000 RK3 =   50.000
 Rcurr:  122.941  Rcurr-(R2+R3)/2:    2.941  MIN(Rcurr-R2,Rcurr-R3):    0.441
******
 C111(34047)-C110(34045)-C19 (34043)-C18 (34040)    NSTEP1=     0 NSTEP2=     0
R1 = -10.000 R2 =   0.000 R3 =   0.000 R4 =  10.000 RK2 =  50.000 RK3 =   50.000
 Rcurr:   -3.427  Rcurr-(R2+R3)/2:    3.427  MIN(Rcurr-R2,Rcurr-R3):    3.427
******
 C1  (34121)-C3  (34126)-C2  (34124)-O21 (34153)    NSTEP1=     0 NSTEP2=     0
R1 = 107.500 R2 = 117.500 R3 = 122.500 R4 = 132.500 RK2 =  50.000 RK3 =   50.000
 Rcurr:  113.877  Rcurr-(R2+R3)/2:    6.123  MIN(Rcurr-R2,Rcurr-R3):    3.623
******
 C111(34181)-C110(34179)-C19 (34177)-C18 (34174)    NSTEP1=     0 NSTEP2=     0
R1 = -10.000 R2 =   0.000 R3 =   0.000 R4 =  10.000 RK2 =  50.000 RK3 =   50.000
 Rcurr:    4.494  Rcurr-(R2+R3)/2:    4.494  MIN(Rcurr-R2,Rcurr-R3):    4.494
******
 C1  (34255)-C3  (34260)-C2  (34258)-O21 (34287)    NSTEP1=     0 NSTEP2=     0
R1 = 107.500 R2 = 117.500 R3 = 122.500 R4 = 132.500 RK2 =  50.000 RK3 =   50.000
 Rcurr:  119.349  Rcurr-(R2+R3)/2:    0.651  MIN(Rcurr-R2,Rcurr-R3):    0.000
******
 C111(34315)-C110(34313)-C19 (34311)-C18 (34308)    NSTEP1=     0 NSTEP2=     0
R1 = -10.000 R2 =   0.000 R3 =   0.000 R4 =  10.000 RK2 =  50.000 RK3 =   50.000
 Rcurr:   -1.330  Rcurr-(R2+R3)/2:    1.330  MIN(Rcurr-R2,Rcurr-R3):    1.330
******
 C1  (34389)-C3  (34394)-C2  (34392)-O21 (34421)    NSTEP1=     0 NSTEP2=     0
R1 = 107.500 R2 = 117.500 R3 = 122.500 R4 = 132.500 RK2 =  50.000 RK3 =   50.000
 Rcurr:  124.038  Rcurr-(R2+R3)/2:    4.038  MIN(Rcurr-R2,Rcurr-R3):    1.538
******
 C111(34449)-C110(34447)-C19 (34445)-C18 (34442)    NSTEP1=     0 NSTEP2=     0
R1 = -10.000 R2 =   0.000 R3 =   0.000 R4 =  10.000 RK2 =  50.000 RK3 =   50.000
 Rcurr:   -1.521  Rcurr-(R2+R3)/2:    1.521  MIN(Rcurr-R2,Rcurr-R3):    1.521
******
 C1  (34523)-C3  (34528)-C2  (34526)-O21 (34555)    NSTEP1=     0 NSTEP2=     0
R1 = 107.500 R2 = 117.500 R3 = 122.500 R4 = 132.500 RK2 =  50.000 RK3 =   50.000
 Rcurr:  116.014  Rcurr-(R2+R3)/2:    3.986  MIN(Rcurr-R2,Rcurr-R3):    1.486
******
 C111(34583)-C110(34581)-C19 (34579)-C18 (34576)    NSTEP1=     0 NSTEP2=     0
R1 = -10.000 R2 =   0.000 R3 =   0.000 R4 =  10.000 RK2 =  50.000 RK3 =   50.000
 Rcurr:   -1.776  Rcurr-(R2+R3)/2:    1.776  MIN(Rcurr-R2,Rcurr-R3):    1.776
******
 C1  (34657)-C3  (34662)-C2  (34660)-O21 (34689)    NSTEP1=     0 NSTEP2=     0
R1 = 107.500 R2 = 117.500 R3 = 122.500 R4 = 132.500 RK2 =  50.000 RK3 =   50.000
 Rcurr:  119.207  Rcurr-(R2+R3)/2:    0.793  MIN(Rcurr-R2,Rcurr-R3):    0.000
******
 C111(34717)-C110(34715)-C19 (34713)-C18 (34710)    NSTEP1=     0 NSTEP2=     0
R1 = -10.000 R2 =   0.000 R3 =   0.000 R4 =  10.000 RK2 =  50.000 RK3 =   50.000
 Rcurr:   -2.718  Rcurr-(R2+R3)/2:    2.718  MIN(Rcurr-R2,Rcurr-R3):    2.718
******
 C1  (34791)-C3  (34796)-C2  (34794)-O21 (34823)    NSTEP1=     0 NSTEP2=     0
R1 = 107.500 R2 = 117.500 R3 = 122.500 R4 = 132.500 RK2 =  50.000 RK3 =   50.000
 Rcurr:  122.604  Rcurr-(R2+R3)/2:    2.604  MIN(Rcurr-R2,Rcurr-R3):    0.104
******
 C111(34851)-C110(34849)-C19 (34847)-C18 (34844)    NSTEP1=     0 NSTEP2=     0
R1 = -10.000 R2 =   0.000 R3 =   0.000 R4 =  10.000 RK2 =  50.000 RK3 =   50.000
 Rcurr:   -0.277  Rcurr-(R2+R3)/2:    0.277  MIN(Rcurr-R2,Rcurr-R3):    0.277
******
 C1  (34925)-C3  (34930)-C2  (34928)-O21 (34957)    NSTEP1=     0 NSTEP2=     0
R1 = 107.500 R2 = 117.500 R3 = 122.500 R4 = 132.500 RK2 =  50.000 RK3 =   50.000
 Rcurr:  115.968  Rcurr-(R2+R3)/2:    4.032  MIN(Rcurr-R2,Rcurr-R3):    1.532
******
 C111(34985)-C110(34983)-C19 (34981)-C18 (34978)    NSTEP1=     0 NSTEP2=     0
R1 = -10.000 R2 =   0.000 R3 =   0.000 R4 =  10.000 RK2 =  50.000 RK3 =   50.000
 Rcurr:   -0.027  Rcurr-(R2+R3)/2:    0.027  MIN(Rcurr-R2,Rcurr-R3):    0.027
******
 C1  (35059)-C3  (35064)-C2  (35062)-O21 (35091)    NSTEP1=     0 NSTEP2=     0
R1 = 107.500 R2 = 117.500 R3 = 122.500 R4 = 132.500 RK2 =  50.000 RK3 =   50.000
 Rcurr:  125.441  Rcurr-(R2+R3)/2:    5.441  MIN(Rcurr-R2,Rcurr-R3):    2.941
******
 C111(35119)-C110(35117)-C19 (35115)-C18 (35112)    NSTEP1=     0 NSTEP2=     0
R1 = -10.000 R2 =   0.000 R3 =   0.000 R4 =  10.000 RK2 =  50.000 RK3 =   50.000
 Rcurr:   -2.114  Rcurr-(R2+R3)/2:    2.114  MIN(Rcurr-R2,Rcurr-R3):    2.114
******
 C1  (35193)-C3  (35198)-C2  (35196)-O21 (35225)    NSTEP1=     0 NSTEP2=     0
R1 = 107.500 R2 = 117.500 R3 = 122.500 R4 = 132.500 RK2 =  50.000 RK3 =   50.000
 Rcurr:  119.370  Rcurr-(R2+R3)/2:    0.630  MIN(Rcurr-R2,Rcurr-R3):    0.000
******
 C111(35253)-C110(35251)-C19 (35249)-C18 (35246)    NSTEP1=     0 NSTEP2=     0
R1 = -10.000 R2 =   0.000 R3 =   0.000 R4 =  10.000 RK2 =  50.000 RK3 =   50.000
 Rcurr:    0.516  Rcurr-(R2+R3)/2:    0.516  MIN(Rcurr-R2,Rcurr-R3):    0.516
******
 C1  (35327)-C3  (35332)-C2  (35330)-O21 (35359)    NSTEP1=     0 NSTEP2=     0
R1 = 107.500 R2 = 117.500 R3 = 122.500 R4 = 132.500 RK2 =  50.000 RK3 =   50.000
 Rcurr:  118.482  Rcurr-(R2+R3)/2:    1.518  MIN(Rcurr-R2,Rcurr-R3):    0.000
******
 C111(35387)-C110(35385)-C19 (35383)-C18 (35380)    NSTEP1=     0 NSTEP2=     0
R1 = -10.000 R2 =   0.000 R3 =   0.000 R4 =  10.000 RK2 =  50.000 RK3 =   50.000
 Rcurr:    5.569  Rcurr-(R2+R3)/2:    5.569  MIN(Rcurr-R2,Rcurr-R3):    5.569
******
 C1  (35461)-C3  (35466)-C2  (35464)-O21 (35493)    NSTEP1=     0 NSTEP2=     0
R1 = 107.500 R2 = 117.500 R3 = 122.500 R4 = 132.500 RK2 =  50.000 RK3 =   50.000
 Rcurr:  120.829  Rcurr-(R2+R3)/2:    0.829  MIN(Rcurr-R2,Rcurr-R3):    0.000
******
 C111(35521)-C110(35519)-C19 (35517)-C18 (35514)    NSTEP1=     0 NSTEP2=     0
R1 = -10.000 R2 =   0.000 R3 =   0.000 R4 =  10.000 RK2 =  50.000 RK3 =   50.000
 Rcurr:    2.842  Rcurr-(R2+R3)/2:    2.842  MIN(Rcurr-R2,Rcurr-R3):    2.842
******
 C1  (35595)-C3  (35600)-C2  (35598)-O21 (35627)    NSTEP1=     0 NSTEP2=     0
R1 = 107.500 R2 = 117.500 R3 = 122.500 R4 = 132.500 RK2 =  50.000 RK3 =   50.000
 Rcurr:  125.794  Rcurr-(R2+R3)/2:    5.794  MIN(Rcurr-R2,Rcurr-R3):    3.294
******
 C111(35655)-C110(35653)-C19 (35651)-C18 (35648)    NSTEP1=     0 NSTEP2=     0
R1 = -10.000 R2 =   0.000 R3 =   0.000 R4 =  10.000 RK2 =  50.000 RK3 =   50.000
 Rcurr:   -1.295  Rcurr-(R2+R3)/2:    1.295  MIN(Rcurr-R2,Rcurr-R3):    1.295
******
 C1  (35729)-C3  (35734)-C2  (35732)-O21 (35761)    NSTEP1=     0 NSTEP2=     0
R1 = 107.500 R2 = 117.500 R3 = 122.500 R4 = 132.500 RK2 =  50.000 RK3 =   50.000
 Rcurr:  116.593  Rcurr-(R2+R3)/2:    3.407  MIN(Rcurr-R2,Rcurr-R3):    0.907
******
 C111(35789)-C110(35787)-C19 (35785)-C18 (35782)    NSTEP1=     0 NSTEP2=     0
R1 = -10.000 R2 =   0.000 R3 =   0.000 R4 =  10.000 RK2 =  50.000 RK3 =   50.000
 Rcurr:   -1.091  Rcurr-(R2+R3)/2:    1.091  MIN(Rcurr-R2,Rcurr-R3):    1.091
******
 C1  (35863)-C3  (35868)-C2  (35866)-O21 (35895)    NSTEP1=     0 NSTEP2=     0
R1 = 107.500 R2 = 117.500 R3 = 122.500 R4 = 132.500 RK2 =  50.000 RK3 =   50.000
 Rcurr:  118.330  Rcurr-(R2+R3)/2:    1.670  MIN(Rcurr-R2,Rcurr-R3):    0.000
******
 C111(35923)-C110(35921)-C19 (35919)-C18 (35916)    NSTEP1=     0 NSTEP2=     0
R1 = -10.000 R2 =   0.000 R3 =   0.000 R4 =  10.000 RK2 =  50.000 RK3 =   50.000
 Rcurr:    1.059  Rcurr-(R2+R3)/2:    1.059  MIN(Rcurr-R2,Rcurr-R3):    1.059
******
 C1  (35997)-C3  (36002)-C2  (36000)-O21 (36029)    NSTEP1=     0 NSTEP2=     0
R1 = 107.500 R2 = 117.500 R3 = 122.500 R4 = 132.500 RK2 =  50.000 RK3 =   50.000
 Rcurr:  123.649  Rcurr-(R2+R3)/2:    3.649  MIN(Rcurr-R2,Rcurr-R3):    1.149
******
 C111(36057)-C110(36055)-C19 (36053)-C18 (36050)    NSTEP1=     0 NSTEP2=     0
R1 = -10.000 R2 =   0.000 R3 =   0.000 R4 =  10.000 RK2 =  50.000 RK3 =   50.000
 Rcurr:   -3.027  Rcurr-(R2+R3)/2:    3.027  MIN(Rcurr-R2,Rcurr-R3):    3.027
******
 C1  (36131)-C3  (36136)-C2  (36134)-O21 (36163)    NSTEP1=     0 NSTEP2=     0
R1 = 107.500 R2 = 117.500 R3 = 122.500 R4 = 132.500 RK2 =  50.000 RK3 =   50.000
 Rcurr:  122.036  Rcurr-(R2+R3)/2:    2.036  MIN(Rcurr-R2,Rcurr-R3):    0.000
******
 C111(36191)-C110(36189)-C19 (36187)-C18 (36184)    NSTEP1=     0 NSTEP2=     0
R1 = -10.000 R2 =   0.000 R3 =   0.000 R4 =  10.000 RK2 =  50.000 RK3 =   50.000
 Rcurr:    4.121  Rcurr-(R2+R3)/2:    4.121  MIN(Rcurr-R2,Rcurr-R3):    4.121
******
 C1  (36265)-C3  (36270)-C2  (36268)-O21 (36297)    NSTEP1=     0 NSTEP2=     0
R1 = 107.500 R2 = 117.500 R3 = 122.500 R4 = 132.500 RK2 =  50.000 RK3 =   50.000
 Rcurr:  120.243  Rcurr-(R2+R3)/2:    0.243  MIN(Rcurr-R2,Rcurr-R3):    0.000
******
 C111(36325)-C110(36323)-C19 (36321)-C18 (36318)    NSTEP1=     0 NSTEP2=     0
R1 = -10.000 R2 =   0.000 R3 =   0.000 R4 =  10.000 RK2 =  50.000 RK3 =   50.000
 Rcurr:   -4.591  Rcurr-(R2+R3)/2:    4.591  MIN(Rcurr-R2,Rcurr-R3):    4.591
******
 C1  (36399)-C3  (36404)-C2  (36402)-O21 (36431)    NSTEP1=     0 NSTEP2=     0
R1 = 107.500 R2 = 117.500 R3 = 122.500 R4 = 132.500 RK2 =  50.000 RK3 =   50.000
 Rcurr:  126.379  Rcurr-(R2+R3)/2:    6.379  MIN(Rcurr-R2,Rcurr-R3):    3.879
******
 C111(36459)-C110(36457)-C19 (36455)-C18 (36452)    NSTEP1=     0 NSTEP2=     0
R1 = -10.000 R2 =   0.000 R3 =   0.000 R4 =  10.000 RK2 =  50.000 RK3 =   50.000
 Rcurr:   -2.399  Rcurr-(R2+R3)/2:    2.399  MIN(Rcurr-R2,Rcurr-R3):    2.399
******
 C1  (36533)-C3  (36538)-C2  (36536)-O21 (36565)    NSTEP1=     0 NSTEP2=     0
R1 = 107.500 R2 = 117.500 R3 = 122.500 R4 = 132.500 RK2 =  50.000 RK3 =   50.000
 Rcurr:  120.717  Rcurr-(R2+R3)/2:    0.717  MIN(Rcurr-R2,Rcurr-R3):    0.000
******
 C111(36593)-C110(36591)-C19 (36589)-C18 (36586)    NSTEP1=     0 NSTEP2=     0
R1 = -10.000 R2 =   0.000 R3 =   0.000 R4 =  10.000 RK2 =  50.000 RK3 =   50.000
 Rcurr:    2.314  Rcurr-(R2+R3)/2:    2.314  MIN(Rcurr-R2,Rcurr-R3):    2.314
******
 C1  (36667)-C3  (36672)-C2  (36670)-O21 (36699)    NSTEP1=     0 NSTEP2=     0
R1 = 107.500 R2 = 117.500 R3 = 122.500 R4 = 132.500 RK2 =  50.000 RK3 =   50.000
 Rcurr:  115.839  Rcurr-(R2+R3)/2:    4.161  MIN(Rcurr-R2,Rcurr-R3):    1.661
******
 C111(36727)-C110(36725)-C19 (36723)-C18 (36720)    NSTEP1=     0 NSTEP2=     0
R1 = -10.000 R2 =   0.000 R3 =   0.000 R4 =  10.000 RK2 =  50.000 RK3 =   50.000
 Rcurr:   -4.778  Rcurr-(R2+R3)/2:    4.778  MIN(Rcurr-R2,Rcurr-R3):    4.778
******
 C1  (36801)-C3  (36806)-C2  (36804)-O21 (36833)    NSTEP1=     0 NSTEP2=     0
R1 = 107.500 R2 = 117.500 R3 = 122.500 R4 = 132.500 RK2 =  50.000 RK3 =   50.000
 Rcurr:  121.791  Rcurr-(R2+R3)/2:    1.791  MIN(Rcurr-R2,Rcurr-R3):    0.000
******
 C111(36861)-C110(36859)-C19 (36857)-C18 (36854)    NSTEP1=     0 NSTEP2=     0
R1 = -10.000 R2 =   0.000 R3 =   0.000 R4 =  10.000 RK2 =  50.000 RK3 =   50.000
 Rcurr:    0.698  Rcurr-(R2+R3)/2:    0.698  MIN(Rcurr-R2,Rcurr-R3):    0.698
******
 C1  (36935)-C3  (36940)-C2  (36938)-O21 (36967)    NSTEP1=     0 NSTEP2=     0
R1 = 107.500 R2 = 117.500 R3 = 122.500 R4 = 132.500 RK2 =  50.000 RK3 =   50.000
 Rcurr:  120.521  Rcurr-(R2+R3)/2:    0.521  MIN(Rcurr-R2,Rcurr-R3):    0.000
******
 C111(36995)-C110(36993)-C19 (36991)-C18 (36988)    NSTEP1=     0 NSTEP2=     0
R1 = -10.000 R2 =   0.000 R3 =   0.000 R4 =  10.000 RK2 =  50.000 RK3 =   50.000
 Rcurr:    1.720  Rcurr-(R2+R3)/2:    1.720  MIN(Rcurr-R2,Rcurr-R3):    1.720
******
 C1  (37069)-C3  (37074)-C2  (37072)-O21 (37101)    NSTEP1=     0 NSTEP2=     0
R1 = 107.500 R2 = 117.500 R3 = 122.500 R4 = 132.500 RK2 =  50.000 RK3 =   50.000
 Rcurr:  116.109  Rcurr-(R2+R3)/2:    3.891  MIN(Rcurr-R2,Rcurr-R3):    1.391
******
 C111(37129)-C110(37127)-C19 (37125)-C18 (37122)    NSTEP1=     0 NSTEP2=     0
R1 = -10.000 R2 =   0.000 R3 =   0.000 R4 =  10.000 RK2 =  50.000 RK3 =   50.000
 Rcurr:   -1.977  Rcurr-(R2+R3)/2:    1.977  MIN(Rcurr-R2,Rcurr-R3):    1.977
******
 C1  (37203)-C3  (37208)-C2  (37206)-O21 (37235)    NSTEP1=     0 NSTEP2=     0
R1 = 107.500 R2 = 117.500 R3 = 122.500 R4 = 132.500 RK2 =  50.000 RK3 =   50.000
 Rcurr:  119.179  Rcurr-(R2+R3)/2:    0.821  MIN(Rcurr-R2,Rcurr-R3):    0.000
******
 C111(37263)-C110(37261)-C19 (37259)-C18 (37256)    NSTEP1=     0 NSTEP2=     0
R1 = -10.000 R2 =   0.000 R3 =   0.000 R4 =  10.000 RK2 =  50.000 RK3 =   50.000
 Rcurr:    0.845  Rcurr-(R2+R3)/2:    0.845  MIN(Rcurr-R2,Rcurr-R3):    0.845
******
 C1  (37337)-C3  (37342)-C2  (37340)-O21 (37369)    NSTEP1=     0 NSTEP2=     0
R1 = 107.500 R2 = 117.500 R3 = 122.500 R4 = 132.500 RK2 =  50.000 RK3 =   50.000
 Rcurr:  122.593  Rcurr-(R2+R3)/2:    2.593  MIN(Rcurr-R2,Rcurr-R3):    0.093
******
 C111(37397)-C110(37395)-C19 (37393)-C18 (37390)    NSTEP1=     0 NSTEP2=     0
R1 = -10.000 R2 =   0.000 R3 =   0.000 R4 =  10.000 RK2 =  50.000 RK3 =   50.000
 Rcurr:    2.461  Rcurr-(R2+R3)/2:    2.461  MIN(Rcurr-R2,Rcurr-R3):    2.461
******
 C1  (37471)-C3  (37476)-C2  (37474)-O21 (37503)    NSTEP1=     0 NSTEP2=     0
R1 = 107.500 R2 = 117.500 R3 = 122.500 R4 = 132.500 RK2 =  50.000 RK3 =   50.000
 Rcurr:  124.028  Rcurr-(R2+R3)/2:    4.028  MIN(Rcurr-R2,Rcurr-R3):    1.528
******
 C111(37531)-C110(37529)-C19 (37527)-C18 (37524)    NSTEP1=     0 NSTEP2=     0
R1 = -10.000 R2 =   0.000 R3 =   0.000 R4 =  10.000 RK2 =  50.000 RK3 =   50.000
 Rcurr:   -1.805  Rcurr-(R2+R3)/2:    1.805  MIN(Rcurr-R2,Rcurr-R3):    1.805
******
 C1  (37605)-C3  (37610)-C2  (37608)-O21 (37637)    NSTEP1=     0 NSTEP2=     0
R1 = 107.500 R2 = 117.500 R3 = 122.500 R4 = 132.500 RK2 =  50.000 RK3 =   50.000
 Rcurr:  122.975  Rcurr-(R2+R3)/2:    2.975  MIN(Rcurr-R2,Rcurr-R3):    0.475
******
 C111(37665)-C110(37663)-C19 (37661)-C18 (37658)    NSTEP1=     0 NSTEP2=     0
R1 = -10.000 R2 =   0.000 R3 =   0.000 R4 =  10.000 RK2 =  50.000 RK3 =   50.000
 Rcurr:   -6.464  Rcurr-(R2+R3)/2:    6.464  MIN(Rcurr-R2,Rcurr-R3):    6.464
******
 C1  (37739)-C3  (37744)-C2  (37742)-O21 (37771)    NSTEP1=     0 NSTEP2=     0
R1 = 107.500 R2 = 117.500 R3 = 122.500 R4 = 132.500 RK2 =  50.000 RK3 =   50.000
 Rcurr:  118.031  Rcurr-(R2+R3)/2:    1.969  MIN(Rcurr-R2,Rcurr-R3):    0.000
******
 C111(37799)-C110(37797)-C19 (37795)-C18 (37792)    NSTEP1=     0 NSTEP2=     0
R1 = -10.000 R2 =   0.000 R3 =   0.000 R4 =  10.000 RK2 =  50.000 RK3 =   50.000
 Rcurr:   -4.562  Rcurr-(R2+R3)/2:    4.562  MIN(Rcurr-R2,Rcurr-R3):    4.562
******
 C1  (37873)-C3  (37878)-C2  (37876)-O21 (37905)    NSTEP1=     0 NSTEP2=     0
R1 = 107.500 R2 = 117.500 R3 = 122.500 R4 = 132.500 RK2 =  50.000 RK3 =   50.000
 Rcurr:  123.702  Rcurr-(R2+R3)/2:    3.702  MIN(Rcurr-R2,Rcurr-R3):    1.202
******
 C111(37933)-C110(37931)-C19 (37929)-C18 (37926)    NSTEP1=     0 NSTEP2=     0
R1 = -10.000 R2 =   0.000 R3 =   0.000 R4 =  10.000 RK2 =  50.000 RK3 =   50.000
 Rcurr:    0.769  Rcurr-(R2+R3)/2:    0.769  MIN(Rcurr-R2,Rcurr-R3):    0.769
******
 C1  (38007)-C3  (38012)-C2  (38010)-O21 (38039)    NSTEP1=     0 NSTEP2=     0
R1 = 107.500 R2 = 117.500 R3 = 122.500 R4 = 132.500 RK2 =  50.000 RK3 =   50.000
 Rcurr:  118.547  Rcurr-(R2+R3)/2:    1.453  MIN(Rcurr-R2,Rcurr-R3):    0.000
******
 C111(38067)-C110(38065)-C19 (38063)-C18 (38060)    NSTEP1=     0 NSTEP2=     0
R1 = -10.000 R2 =   0.000 R3 =   0.000 R4 =  10.000 RK2 =  50.000 RK3 =   50.000
 Rcurr:   -0.310  Rcurr-(R2+R3)/2:    0.310  MIN(Rcurr-R2,Rcurr-R3):    0.310
******
 C1  (38141)-C3  (38146)-C2  (38144)-O21 (38173)    NSTEP1=     0 NSTEP2=     0
R1 = 107.500 R2 = 117.500 R3 = 122.500 R4 = 132.500 RK2 =  50.000 RK3 =   50.000
 Rcurr:  115.842  Rcurr-(R2+R3)/2:    4.158  MIN(Rcurr-R2,Rcurr-R3):    1.658
******
 C111(38201)-C110(38199)-C19 (38197)-C18 (38194)    NSTEP1=     0 NSTEP2=     0
R1 = -10.000 R2 =   0.000 R3 =   0.000 R4 =  10.000 RK2 =  50.000 RK3 =   50.000
 Rcurr:   -0.106  Rcurr-(R2+R3)/2:    0.106  MIN(Rcurr-R2,Rcurr-R3):    0.106
******
 C1  (38275)-C3  (38280)-C2  (38278)-O21 (38307)    NSTEP1=     0 NSTEP2=     0
R1 = 107.500 R2 = 117.500 R3 = 122.500 R4 = 132.500 RK2 =  50.000 RK3 =   50.000
 Rcurr:  121.361  Rcurr-(R2+R3)/2:    1.361  MIN(Rcurr-R2,Rcurr-R3):    0.000
******
 C111(38335)-C110(38333)-C19 (38331)-C18 (38328)    NSTEP1=     0 NSTEP2=     0
R1 = -10.000 R2 =   0.000 R3 =   0.000 R4 =  10.000 RK2 =  50.000 RK3 =   50.000
 Rcurr:    3.620  Rcurr-(R2+R3)/2:    3.620  MIN(Rcurr-R2,Rcurr-R3):    3.620
******
 C1  (38409)-C3  (38414)-C2  (38412)-O21 (38441)    NSTEP1=     0 NSTEP2=     0
R1 = 107.500 R2 = 117.500 R3 = 122.500 R4 = 132.500 RK2 =  50.000 RK3 =   50.000
 Rcurr:  121.483  Rcurr-(R2+R3)/2:    1.483  MIN(Rcurr-R2,Rcurr-R3):    0.000
******
 C111(38469)-C110(38467)-C19 (38465)-C18 (38462)    NSTEP1=     0 NSTEP2=     0
R1 = -10.000 R2 =   0.000 R3 =   0.000 R4 =  10.000 RK2 =  50.000 RK3 =   50.000
 Rcurr:    2.914  Rcurr-(R2+R3)/2:    2.914  MIN(Rcurr-R2,Rcurr-R3):    2.914
******
 C1  (38543)-C3  (38548)-C2  (38546)-O21 (38575)    NSTEP1=     0 NSTEP2=     0
R1 = 107.500 R2 = 117.500 R3 = 122.500 R4 = 132.500 RK2 =  50.000 RK3 =   50.000
 Rcurr:  123.349  Rcurr-(R2+R3)/2:    3.349  MIN(Rcurr-R2,Rcurr-R3):    0.849
******
 C111(38603)-C110(38601)-C19 (38599)-C18 (38596)    NSTEP1=     0 NSTEP2=     0
R1 = -10.000 R2 =   0.000 R3 =   0.000 R4 =  10.000 RK2 =  50.000 RK3 =   50.000
 Rcurr:   -1.369  Rcurr-(R2+R3)/2:    1.369  MIN(Rcurr-R2,Rcurr-R3):    1.369
******
 C1  (38677)-C3  (38682)-C2  (38680)-O21 (38709)    NSTEP1=     0 NSTEP2=     0
R1 = 107.500 R2 = 117.500 R3 = 122.500 R4 = 132.500 RK2 =  50.000 RK3 =   50.000
 Rcurr:  115.017  Rcurr-(R2+R3)/2:    4.983  MIN(Rcurr-R2,Rcurr-R3):    2.483
******
 C111(38737)-C110(38735)-C19 (38733)-C18 (38730)    NSTEP1=     0 NSTEP2=     0
R1 = -10.000 R2 =   0.000 R3 =   0.000 R4 =  10.000 RK2 =  50.000 RK3 =   50.000
 Rcurr:   -3.746  Rcurr-(R2+R3)/2:    3.746  MIN(Rcurr-R2,Rcurr-R3):    3.746
******
 C1  (38811)-C3  (38816)-C2  (38814)-O21 (38843)    NSTEP1=     0 NSTEP2=     0
R1 = 107.500 R2 = 117.500 R3 = 122.500 R4 = 132.500 RK2 =  50.000 RK3 =   50.000
 Rcurr:  122.734  Rcurr-(R2+R3)/2:    2.734  MIN(Rcurr-R2,Rcurr-R3):    0.234
******
 C111(38871)-C110(38869)-C19 (38867)-C18 (38864)    NSTEP1=     0 NSTEP2=     0
R1 = -10.000 R2 =   0.000 R3 =   0.000 R4 =  10.000 RK2 =  50.000 RK3 =   50.000
 Rcurr:    6.380  Rcurr-(R2+R3)/2:    6.380  MIN(Rcurr-R2,Rcurr-R3):    6.380
******
 C1  (38945)-C3  (38950)-C2  (38948)-O21 (38977)    NSTEP1=     0 NSTEP2=     0
R1 = 107.500 R2 = 117.500 R3 = 122.500 R4 = 132.500 RK2 =  50.000 RK3 =   50.000
 Rcurr:  122.012  Rcurr-(R2+R3)/2:    2.012  MIN(Rcurr-R2,Rcurr-R3):    0.000
******
 C111(39005)-C110(39003)-C19 (39001)-C18 (38998)    NSTEP1=     0 NSTEP2=     0
R1 = -10.000 R2 =   0.000 R3 =   0.000 R4 =  10.000 RK2 =  50.000 RK3 =   50.000
 Rcurr:    3.510  Rcurr-(R2+R3)/2:    3.510  MIN(Rcurr-R2,Rcurr-R3):    3.510
******
 C1  (39079)-C3  (39084)-C2  (39082)-O21 (39111)    NSTEP1=     0 NSTEP2=     0
R1 = 107.500 R2 = 117.500 R3 = 122.500 R4 = 132.500 RK2 =  50.000 RK3 =   50.000
 Rcurr:  117.352  Rcurr-(R2+R3)/2:    2.648  MIN(Rcurr-R2,Rcurr-R3):    0.148
******
 C111(39139)-C110(39137)-C19 (39135)-C18 (39132)    NSTEP1=     0 NSTEP2=     0
R1 = -10.000 R2 =   0.000 R3 =   0.000 R4 =  10.000 RK2 =  50.000 RK3 =   50.000
 Rcurr:   -5.169  Rcurr-(R2+R3)/2:    5.169  MIN(Rcurr-R2,Rcurr-R3):    5.169
******
 C1  (39213)-C3  (39218)-C2  (39216)-O21 (39245)    NSTEP1=     0 NSTEP2=     0
R1 = 107.500 R2 = 117.500 R3 = 122.500 R4 = 132.500 RK2 =  50.000 RK3 =   50.000
 Rcurr:  123.149  Rcurr-(R2+R3)/2:    3.149  MIN(Rcurr-R2,Rcurr-R3):    0.649
******
 C111(39273)-C110(39271)-C19 (39269)-C18 (39266)    NSTEP1=     0 NSTEP2=     0
R1 = -10.000 R2 =   0.000 R3 =   0.000 R4 =  10.000 RK2 =  50.000 RK3 =   50.000
 Rcurr:    0.014  Rcurr-(R2+R3)/2:    0.014  MIN(Rcurr-R2,Rcurr-R3):    0.014
******
 C1  (39347)-C3  (39352)-C2  (39350)-O21 (39379)    NSTEP1=     0 NSTEP2=     0
R1 = 107.500 R2 = 117.500 R3 = 122.500 R4 = 132.500 RK2 =  50.000 RK3 =   50.000
 Rcurr:  120.854  Rcurr-(R2+R3)/2:    0.854  MIN(Rcurr-R2,Rcurr-R3):    0.000
******
 C111(39407)-C110(39405)-C19 (39403)-C18 (39400)    NSTEP1=     0 NSTEP2=     0
R1 = -10.000 R2 =   0.000 R3 =   0.000 R4 =  10.000 RK2 =  50.000 RK3 =   50.000
 Rcurr:    4.138  Rcurr-(R2+R3)/2:    4.138  MIN(Rcurr-R2,Rcurr-R3):    4.138
******
 C1  (39481)-C3  (39486)-C2  (39484)-O21 (39513)    NSTEP1=     0 NSTEP2=     0
R1 = 107.500 R2 = 117.500 R3 = 122.500 R4 = 132.500 RK2 =  50.000 RK3 =   50.000
 Rcurr:  121.220  Rcurr-(R2+R3)/2:    1.220  MIN(Rcurr-R2,Rcurr-R3):    0.000
******
 C111(39541)-C110(39539)-C19 (39537)-C18 (39534)    NSTEP1=     0 NSTEP2=     0
R1 = -10.000 R2 =   0.000 R3 =   0.000 R4 =  10.000 RK2 =  50.000 RK3 =   50.000
 Rcurr:    2.265  Rcurr-(R2+R3)/2:    2.265  MIN(Rcurr-R2,Rcurr-R3):    2.265
******
 C1  (39615)-C3  (39620)-C2  (39618)-O21 (39647)    NSTEP1=     0 NSTEP2=     0
R1 = 107.500 R2 = 117.500 R3 = 122.500 R4 = 132.500 RK2 =  50.000 RK3 =   50.000
 Rcurr:  121.780  Rcurr-(R2+R3)/2:    1.780  MIN(Rcurr-R2,Rcurr-R3):    0.000
******
 C111(39675)-C110(39673)-C19 (39671)-C18 (39668)    NSTEP1=     0 NSTEP2=     0
R1 = -10.000 R2 =   0.000 R3 =   0.000 R4 =  10.000 RK2 =  50.000 RK3 =   50.000
 Rcurr:   -1.673  Rcurr-(R2+R3)/2:    1.673  MIN(Rcurr-R2,Rcurr-R3):    1.673
                       Number of restraints read =   520

                  Done reading weight changes/NMR restraints


 
 Number of triangulated 3-point waters found:    23679

     Sum of charges from parm topology file =  -0.00052359
     Forcing neutrality...

| Dynamic Memory, Types Used:
| Reals             4747050
| Integers          7081580

| Nonbonded Pairs Initial Allocation:    25279956

| GPU memory information (estimate):
| KB of GPU memory in use:    711097
| KB of CPU memory in use:    193657

--------------------------------------------------------------------------------
   4.  RESULTS
--------------------------------------------------------------------------------


 NSTEP =     1000   TIME(PS) =     251.000  TEMP(K) =   311.95  PRESS =  -423.2
 Etot   =   -217601.2896  EKtot   =     73701.1328  EPtot      =   -291302.4224
 BOND   =      5447.5025  ANGLE   =     20406.9286  DIHED      =     14303.6750
 1-4 NB =      5023.5689  1-4 EEL =    -73579.6352  VDWAALS    =     16564.2963
 EELEC  =   -280507.6845  EHBOND  =         0.0000  RESTRAINT  =      1038.9260
 EAMBER (non-restraint)  =   -292341.3484
 EKCMT  =     22471.4789  VIRIAL  =     33067.1731  VOLUME     =   1159510.8169
                                                    SURFTEN    =      -119.2649
                                                    Density    =         0.9479
 ------------------------------------------------------------------------------

 NMR restraints: Bond =    0.000   Angle =     0.000   Torsion =    83.982
===============================================================================

 NSTEP =     2000   TIME(PS) =     252.000  TEMP(K) =   311.30  PRESS =  -299.2
 Etot   =   -218410.9686  EKtot   =     73547.5625  EPtot      =   -291958.5311
 BOND   =      5345.1972  ANGLE   =     20423.8484  DIHED      =     14426.5637
 1-4 NB =      4992.9797  1-4 EEL =    -73586.1206  VDWAALS    =     16299.1069
 EELEC  =   -280937.5453  EHBOND  =         0.0000  RESTRAINT  =      1077.4389
 EAMBER (non-restraint)  =   -293035.9700
 EKCMT  =     22529.1837  VIRIAL  =     29908.8665  VOLUME     =   1142199.2890
                                                    SURFTEN    =      -116.4669
                                                    Density    =         0.9623
 ------------------------------------------------------------------------------

 NMR restraints: Bond =    0.000   Angle =     0.000   Torsion =    69.656
===============================================================================

 NSTEP =     3000   TIME(PS) =     253.000  TEMP(K) =   311.13  PRESS =   -28.4
 Etot   =   -219139.4543  EKtot   =     73508.1328  EPtot      =   -292647.5871
 BOND   =      5231.7333  ANGLE   =     20385.2522  DIHED      =     14357.8651
 1-4 NB =      5012.7677  1-4 EEL =    -73539.0304  VDWAALS    =     16690.4152
 EELEC  =   -281874.0724  EHBOND  =         0.0000  RESTRAINT  =      1087.4823
 EAMBER (non-restraint)  =   -293735.0694
 EKCMT  =     22510.1683  VIRIAL  =     23204.8378  VOLUME     =   1131483.3021
                                                    SURFTEN    =      -118.5686
                                                    Density    =         0.9714
 ------------------------------------------------------------------------------

 NMR restraints: Bond =    0.000   Angle =     0.000   Torsion =    73.087
===============================================================================

 NSTEP =     4000   TIME(PS) =     254.000  TEMP(K) =   309.85  PRESS =   -52.8
 Etot   =   -219855.5076  EKtot   =     73205.8984  EPtot      =   -293061.4060
 BOND   =      5244.4614  ANGLE   =     20409.3329  DIHED      =     14382.4769
 1-4 NB =      5002.6430  1-4 EEL =    -73474.0408  VDWAALS    =     16334.4811
 EELEC  =   -282057.3302  EHBOND  =         0.0000  RESTRAINT  =      1096.5698
 EAMBER (non-restraint)  =   -294157.9758
 EKCMT  =     22566.7321  VIRIAL  =     23849.4868  VOLUME     =   1124441.3585
                                                    SURFTEN    =        33.6790
                                                    Density    =         0.9775
 ------------------------------------------------------------------------------

 NMR restraints: Bond =    0.000   Angle =     0.000   Torsion =    82.825
===============================================================================

 NSTEP =     5000   TIME(PS) =     255.000  TEMP(K) =   310.04  PRESS =   -89.9
 Etot   =   -220511.3502  EKtot   =     73250.6719  EPtot      =   -293762.0220
 BOND   =      5169.7200  ANGLE   =     20421.9763  DIHED      =     14377.4763
 1-4 NB =      5018.4234  1-4 EEL =    -73449.7372  VDWAALS    =     16538.7729
 EELEC  =   -282953.3529  EHBOND  =         0.0000  RESTRAINT  =      1114.6992
 EAMBER (non-restraint)  =   -294876.7213
 EKCMT  =     22373.8495  VIRIAL  =     24547.0149  VOLUME     =   1119600.6566
                                                    SURFTEN    =        61.6736
                                                    Density    =         0.9817
 ------------------------------------------------------------------------------

 NMR restraints: Bond =    0.000   Angle =     0.000   Torsion =    87.523
===============================================================================

 NSTEP =     6000   TIME(PS) =     256.000  TEMP(K) =   309.17  PRESS =   -99.1
 Etot   =   -220768.2124  EKtot   =     73043.4766  EPtot      =   -293811.6890
 BOND   =      5401.7172  ANGLE   =     20296.9030  DIHED      =     14319.8923
 1-4 NB =      5007.0658  1-4 EEL =    -73461.0849  VDWAALS    =     16099.6614
 EELEC  =   -282584.0341  EHBOND  =         0.0000  RESTRAINT  =      1108.1904
 EAMBER (non-restraint)  =   -294919.8794
 EKCMT  =     22189.5032  VIRIAL  =     24577.7814  VOLUME     =   1116392.3654
                                                    SURFTEN    =       -61.7303
                                                    Density    =         0.9845
 ------------------------------------------------------------------------------

 NMR restraints: Bond =    0.000   Angle =     0.000   Torsion =    81.324
===============================================================================

 NSTEP =     7000   TIME(PS) =     257.000  TEMP(K) =   310.28  PRESS =   -40.1
 Etot   =   -221621.4334  EKtot   =     73307.1797  EPtot      =   -294928.6131
 BOND   =      5304.4555  ANGLE   =     20314.5190  DIHED      =     14284.7259
 1-4 NB =      4956.7490  1-4 EEL =    -73486.7484  VDWAALS    =     16828.1030
 EELEC  =   -284234.3371  EHBOND  =         0.0000  RESTRAINT  =      1103.9199
 EAMBER (non-restraint)  =   -296032.5330
 EKCMT  =     22119.2505  VIRIAL  =     23083.0812  VOLUME     =   1112689.5021
                                                    SURFTEN    =      -110.9644
                                                    Density    =         0.9878
 ------------------------------------------------------------------------------

 NMR restraints: Bond =    0.000   Angle =     0.000   Torsion =    77.328
===============================================================================

 NSTEP =     8000   TIME(PS) =     258.000  TEMP(K) =   309.06  PRESS =     5.4
 Etot   =   -221677.9973  EKtot   =     73019.6953  EPtot      =   -294697.6926
 BOND   =      5304.8259  ANGLE   =     20052.1600  DIHED      =     14306.7295
 1-4 NB =      4984.0457  1-4 EEL =    -73438.5326  VDWAALS    =     16630.8627
 EELEC  =   -283648.2028  EHBOND  =         0.0000  RESTRAINT  =      1110.4190
 EAMBER (non-restraint)  =   -295808.1116
 EKCMT  =     22173.5705  VIRIAL  =     22043.3110  VOLUME     =   1110444.9283
                                                    SURFTEN    =       -10.0225
                                                    Density    =         0.9898
 ------------------------------------------------------------------------------

 NMR restraints: Bond =    0.000   Angle =     0.000   Torsion =    92.685
===============================================================================

 NSTEP =     9000   TIME(PS) =     259.000  TEMP(K) =   311.66  PRESS =  -106.9
 Etot   =   -220723.0500  EKtot   =     73631.7578  EPtot      =   -294354.8078
 BOND   =      5222.0914  ANGLE   =     20371.5105  DIHED      =     14400.8401
 1-4 NB =      5078.6832  1-4 EEL =    -73453.8803  VDWAALS    =     16570.9415
 EELEC  =   -283656.8232  EHBOND  =         0.0000  RESTRAINT  =      1111.8289
 EAMBER (non-restraint)  =   -295466.6367
 EKCMT  =     22384.3536  VIRIAL  =     24943.1948  VOLUME     =   1108314.3882
                                                    SURFTEN    =       -88.7425
                                                    Density    =         0.9917
 ------------------------------------------------------------------------------

 NMR restraints: Bond =    0.000   Angle =     0.000   Torsion =    82.017
===============================================================================

 NSTEP =    10000   TIME(PS) =     260.000  TEMP(K) =   310.31  PRESS =   -15.5
 Etot   =   -221253.4181  EKtot   =     73313.8359  EPtot      =   -294567.2540
 BOND   =      5292.9818  ANGLE   =     20360.5060  DIHED      =     14264.8824
 1-4 NB =      5030.3698  1-4 EEL =    -73528.5254  VDWAALS    =     16594.9971
 EELEC  =   -283682.3281  EHBOND  =         0.0000  RESTRAINT  =      1099.8624
 EAMBER (non-restraint)  =   -295667.1164
 EKCMT  =     22264.1265  VIRIAL  =     22633.9367  VOLUME     =   1107675.0435
                                                    SURFTEN    =      -174.7766
                                                    Density    =         0.9923
 ------------------------------------------------------------------------------

 NMR restraints: Bond =    0.000   Angle =     0.000   Torsion =    75.473
===============================================================================

 NSTEP =    11000   TIME(PS) =     261.000  TEMP(K) =   309.14  PRESS =    59.9
 Etot   =   -221730.7048  EKtot   =     73037.0859  EPtot      =   -294767.7907
 BOND   =      5349.8429  ANGLE   =     20169.5927  DIHED      =     14323.8071
 1-4 NB =      5027.8595  1-4 EEL =    -73508.5962  VDWAALS    =     16426.5349
 EELEC  =   -283661.3254  EHBOND  =         0.0000  RESTRAINT  =      1104.4937
 EAMBER (non-restraint)  =   -295872.2845
 EKCMT  =     22239.9907  VIRIAL  =     20807.6554  VOLUME     =   1106710.7827
                                                    SURFTEN    =        98.6175
                                                    Density    =         0.9931
 ------------------------------------------------------------------------------

 NMR restraints: Bond =    0.000   Angle =     0.000   Torsion =    78.716
===============================================================================

 NSTEP =    12000   TIME(PS) =     262.000  TEMP(K) =   309.73  PRESS =    14.7
 Etot   =   -221743.4152  EKtot   =     73177.2656  EPtot      =   -294920.6808
 BOND   =      5321.9141  ANGLE   =     20394.6878  DIHED      =     14298.1138
 1-4 NB =      4983.9438  1-4 EEL =    -73448.4608  VDWAALS    =     16860.4024
 EELEC  =   -284449.3388  EHBOND  =         0.0000  RESTRAINT  =      1118.0567
 EAMBER (non-restraint)  =   -296038.7375
 EKCMT  =     22300.6664  VIRIAL  =     21950.7784  VOLUME     =   1104126.5500
                                                    SURFTEN    =      -130.4842
                                                    Density    =         0.9955
 ------------------------------------------------------------------------------

 NMR restraints: Bond =    0.000   Angle =     0.000   Torsion =    81.157
===============================================================================

 NSTEP =    13000   TIME(PS) =     263.000  TEMP(K) =   309.21  PRESS =   -70.0
 Etot   =   -221839.7471  EKtot   =     73054.0156  EPtot      =   -294893.7627
 BOND   =      5381.9837  ANGLE   =     20380.9736  DIHED      =     14318.8166
 1-4 NB =      4986.1277  1-4 EEL =    -73456.9557  VDWAALS    =     16378.1348
 EELEC  =   -283997.5825  EHBOND  =         0.0000  RESTRAINT  =      1114.7391
 EAMBER (non-restraint)  =   -296008.5018
 EKCMT  =     22223.2571  VIRIAL  =     23889.8793  VOLUME     =   1102838.1689
                                                    SURFTEN    =       -34.6788
                                                    Density    =         0.9966
 ------------------------------------------------------------------------------

 NMR restraints: Bond =    0.000   Angle =     0.000   Torsion =    71.962
===============================================================================

 NSTEP =    14000   TIME(PS) =     264.000  TEMP(K) =   309.78  PRESS =   -23.2
 Etot   =   -221999.1168  EKtot   =     73189.6797  EPtot      =   -295188.7965
 BOND   =      5192.3018  ANGLE   =     20274.4594  DIHED      =     14310.9663
 1-4 NB =      4992.4405  1-4 EEL =    -73535.1471  VDWAALS    =     16519.0253
 EELEC  =   -284020.5846  EHBOND  =         0.0000  RESTRAINT  =      1077.7419
 EAMBER (non-restraint)  =   -296266.5384
 EKCMT  =     22196.8448  VIRIAL  =     22747.9935  VOLUME     =   1101883.0998
                                                    SURFTEN    =       -56.6134
                                                    Density    =         0.9975
 ------------------------------------------------------------------------------

 NMR restraints: Bond =    0.000   Angle =     0.000   Torsion =    78.380
===============================================================================

 NSTEP =    15000   TIME(PS) =     265.000  TEMP(K) =   311.78  PRESS =   -29.7
 Etot   =   -221530.8638  EKtot   =     73660.2656  EPtot      =   -295191.1295
 BOND   =      5313.3936  ANGLE   =     20308.0938  DIHED      =     14418.0668
 1-4 NB =      5008.1043  1-4 EEL =    -73492.2224  VDWAALS    =     16226.1182
 EELEC  =   -284051.6157  EHBOND  =         0.0000  RESTRAINT  =      1078.9319
 EAMBER (non-restraint)  =   -296270.0614
 EKCMT  =     22382.2755  VIRIAL  =     23086.1252  VOLUME     =   1098925.7618
                                                    SURFTEN    =       -70.1902
                                                    Density    =         1.0002
 ------------------------------------------------------------------------------

 NMR restraints: Bond =    0.000   Angle =     0.000   Torsion =    73.327
===============================================================================

 NSTEP =    16000   TIME(PS) =     266.000  TEMP(K) =   309.22  PRESS =   -30.3
 Etot   =   -222177.2679  EKtot   =     73056.7344  EPtot      =   -295234.0022
 BOND   =      5352.9603  ANGLE   =     20437.5810  DIHED      =     14312.7706
 1-4 NB =      5030.6270  1-4 EEL =    -73508.0923  VDWAALS    =     16015.5762
 EELEC  =   -283996.8616  EHBOND  =         0.0000  RESTRAINT  =      1121.4366
 EAMBER (non-restraint)  =   -296355.4388
 EKCMT  =     22148.4578  VIRIAL  =     22866.8675  VOLUME     =   1097420.7315
                                                    SURFTEN    =       -95.6943
                                                    Density    =         1.0015
 ------------------------------------------------------------------------------

 NMR restraints: Bond =    0.000   Angle =     0.000   Torsion =    80.766
===============================================================================

 NSTEP =    17000   TIME(PS) =     267.000  TEMP(K) =   309.44  PRESS =   -37.9
 Etot   =   -222350.2957  EKtot   =     73107.3047  EPtot      =   -295457.6004
 BOND   =      5229.3226  ANGLE   =     20352.0085  DIHED      =     14364.8399
 1-4 NB =      5039.6467  1-4 EEL =    -73502.2025  VDWAALS    =     16147.7054
 EELEC  =   -284191.5761  EHBOND  =         0.0000  RESTRAINT  =      1102.6552
 EAMBER (non-restraint)  =   -296560.2556
 EKCMT  =     22238.9065  VIRIAL  =     23134.4220  VOLUME     =   1095792.2688
                                                    SURFTEN    =       -26.4932
                                                    Density    =         1.0030
 ------------------------------------------------------------------------------

 NMR restraints: Bond =    0.000   Angle =     0.000   Torsion =    91.859
===============================================================================

 NSTEP =    18000   TIME(PS) =     268.000  TEMP(K) =   308.84  PRESS =    52.5
 Etot   =   -222110.1399  EKtot   =     72966.7188  EPtot      =   -295076.8587
 BOND   =      5348.7442  ANGLE   =     20461.2079  DIHED      =     14304.5313
 1-4 NB =      5042.8610  1-4 EEL =    -73524.9980  VDWAALS    =     16626.0181
 EELEC  =   -284458.0620  EHBOND  =         0.0000  RESTRAINT  =      1122.8388
 EAMBER (non-restraint)  =   -296199.6975
 EKCMT  =     22253.7519  VIRIAL  =     21011.3135  VOLUME     =   1095418.1436
                                                    SURFTEN    =       -71.6270
                                                    Density    =         1.0034
 ------------------------------------------------------------------------------

 NMR restraints: Bond =    0.000   Angle =     0.000   Torsion =    78.033
===============================================================================

 NSTEP =    19000   TIME(PS) =     269.000  TEMP(K) =   309.95  PRESS =     5.3
 Etot   =   -221833.2145  EKtot   =     73229.1328  EPtot      =   -295062.3474
 BOND   =      5159.4666  ANGLE   =     20277.7902  DIHED      =     14381.9883
 1-4 NB =      4989.3484  1-4 EEL =    -73510.6036  VDWAALS    =     16497.2534
 EELEC  =   -283982.1451  EHBOND  =         0.0000  RESTRAINT  =      1124.5544
 EAMBER (non-restraint)  =   -296186.9018
 EKCMT  =     22248.5262  VIRIAL  =     22122.4401  VOLUME     =   1096098.4932
                                                    SURFTEN    =       -37.0839
                                                    Density    =         1.0027
 ------------------------------------------------------------------------------

 NMR restraints: Bond =    0.000   Angle =     0.000   Torsion =    80.006
===============================================================================

 NSTEP =    20000   TIME(PS) =     270.000  TEMP(K) =   310.86  PRESS =    29.6
 Etot   =   -221520.7738  EKtot   =     73442.8906  EPtot      =   -294963.6644
 BOND   =      5241.9688  ANGLE   =     20373.3660  DIHED      =     14273.2955
 1-4 NB =      5068.5311  1-4 EEL =    -73505.0015  VDWAALS    =     16497.7509
 EELEC  =   -284052.4745  EHBOND  =         0.0000  RESTRAINT  =      1138.8993
 EAMBER (non-restraint)  =   -296102.5637
 EKCMT  =     22348.3482  VIRIAL  =     21648.3011  VOLUME     =   1094416.3726
                                                    SURFTEN    =      -239.5487
                                                    Density    =         1.0043
 ------------------------------------------------------------------------------

 NMR restraints: Bond =    0.000   Angle =     0.000   Torsion =    89.752
===============================================================================

 NSTEP =    21000   TIME(PS) =     271.000  TEMP(K) =   309.95  PRESS =   -23.0
 Etot   =   -221300.8308  EKtot   =     73229.9375  EPtot      =   -294530.7683
 BOND   =      5278.1696  ANGLE   =     20342.8075  DIHED      =     14369.5188
 1-4 NB =      5017.1324  1-4 EEL =    -73516.5821  VDWAALS    =     15852.5393
 EELEC  =   -283033.9364  EHBOND  =         0.0000  RESTRAINT  =      1159.5827
 EAMBER (non-restraint)  =   -295690.3510
 EKCMT  =     22254.1298  VIRIAL  =     22797.2843  VOLUME     =   1094176.8637
                                                    SURFTEN    =        26.4142
                                                    Density    =         1.0045
 ------------------------------------------------------------------------------

 NMR restraints: Bond =    0.000   Angle =     0.000   Torsion =    94.692
===============================================================================

 NSTEP =    22000   TIME(PS) =     272.000  TEMP(K) =   310.52  PRESS =   -74.8
 Etot   =   -221675.1944  EKtot   =     73362.9766  EPtot      =   -295038.1710
 BOND   =      5380.5689  ANGLE   =     20357.2933  DIHED      =     14371.5008
 1-4 NB =      5024.7028  1-4 EEL =    -73564.1472  VDWAALS    =     15971.7565
 EELEC  =   -283691.2576  EHBOND  =         0.0000  RESTRAINT  =      1111.4115
 EAMBER (non-restraint)  =   -296149.5825
 EKCMT  =     22395.0313  VIRIAL  =     24160.7195  VOLUME     =   1093153.4640
                                                    SURFTEN    =       -26.0612
                                                    Density    =         1.0054
 ------------------------------------------------------------------------------

 NMR restraints: Bond =    0.000   Angle =     0.000   Torsion =    73.309
===============================================================================

 NSTEP =    23000   TIME(PS) =     273.000  TEMP(K) =   309.80  PRESS =   -54.0
 Etot   =   -221894.3570  EKtot   =     73192.3984  EPtot      =   -295086.7554
 BOND   =      5232.5029  ANGLE   =     20418.4735  DIHED      =     14322.4805
 1-4 NB =      5020.3671  1-4 EEL =    -73541.8175  VDWAALS    =     16253.9277
 EELEC  =   -283901.5921  EHBOND  =         0.0000  RESTRAINT  =      1108.9025
 EAMBER (non-restraint)  =   -296195.6579
 EKCMT  =     22048.8812  VIRIAL  =     23321.0174  VOLUME     =   1091942.1321
                                                    SURFTEN    =       -11.5235
                                                    Density    =         1.0066
 ------------------------------------------------------------------------------

 NMR restraints: Bond =    0.000   Angle =     0.000   Torsion =    73.656
===============================================================================

 NSTEP =    24000   TIME(PS) =     274.000  TEMP(K) =   310.70  PRESS =    63.6
 Etot   =   -221586.3749  EKtot   =     73407.1016  EPtot      =   -294993.4765
 BOND   =      5330.2662  ANGLE   =     20520.0099  DIHED      =     14373.1017
 1-4 NB =      4999.0595  1-4 EEL =    -73477.9639  VDWAALS    =     16250.8546
 EELEC  =   -284117.8143  EHBOND  =         0.0000  RESTRAINT  =      1129.0100
 EAMBER (non-restraint)  =   -296122.4865
 EKCMT  =     22493.4501  VIRIAL  =     20996.5973  VOLUME     =   1090846.0059
                                                    SURFTEN    =        47.1404
                                                    Density    =         1.0076
 ------------------------------------------------------------------------------

 NMR restraints: Bond =    0.000   Angle =     0.000   Torsion =    81.690
===============================================================================

 NSTEP =    25000   TIME(PS) =     275.000  TEMP(K) =   310.78  PRESS =  -154.7
 Etot   =   -221640.4740  EKtot   =     73424.7188  EPtot      =   -295065.1927
 BOND   =      5199.2346  ANGLE   =     20330.6872  DIHED      =     14363.1801
 1-4 NB =      5032.4472  1-4 EEL =    -73460.3564  VDWAALS    =     15806.7853
 EELEC  =   -283461.9523  EHBOND  =         0.0000  RESTRAINT  =      1124.7816
 EAMBER (non-restraint)  =   -296189.9743
 EKCMT  =     22326.5822  VIRIAL  =     25974.3315  VOLUME     =   1092026.0064
                                                    SURFTEN    =      -216.3109
                                                    Density    =         1.0065
 ------------------------------------------------------------------------------

 NMR restraints: Bond =    0.000   Angle =     0.000   Torsion =    85.864
===============================================================================

 NSTEP =    26000   TIME(PS) =     276.000  TEMP(K) =   309.89  PRESS =   -78.7
 Etot   =   -221586.8736  EKtot   =     73214.1562  EPtot      =   -294801.0299
 BOND   =      5341.6242  ANGLE   =     20315.8954  DIHED      =     14288.0566
 1-4 NB =      5017.4042  1-4 EEL =    -73490.1295  VDWAALS    =     16107.0186
 EELEC  =   -283516.8963  EHBOND  =         0.0000  RESTRAINT  =      1135.9970
 EAMBER (non-restraint)  =   -295937.0268
 EKCMT  =     22228.6305  VIRIAL  =     24082.1898  VOLUME     =   1090994.9352
                                                    SURFTEN    =      -149.6944
                                                    Density    =         1.0074
 ------------------------------------------------------------------------------

 NMR restraints: Bond =    0.000   Angle =     0.000   Torsion =    84.008
===============================================================================

 NSTEP =    27000   TIME(PS) =     277.000  TEMP(K) =   310.01  PRESS =   -49.3
 Etot   =   -222364.4194  EKtot   =     73242.4375  EPtot      =   -295606.8569
 BOND   =      5401.2887  ANGLE   =     20225.2395  DIHED      =     14372.6137
 1-4 NB =      5030.3089  1-4 EEL =    -73523.0646  VDWAALS    =     16083.5904
 EELEC  =   -284357.6283  EHBOND  =         0.0000  RESTRAINT  =      1160.7949
 EAMBER (non-restraint)  =   -296767.6518
 EKCMT  =     22215.3984  VIRIAL  =     23374.8106  VOLUME     =   1089174.3736
                                                    SURFTEN    =        11.0433
                                                    Density    =         1.0091
 ------------------------------------------------------------------------------

 NMR restraints: Bond =    0.000   Angle =     0.000   Torsion =    84.922
===============================================================================

 NSTEP =    28000   TIME(PS) =     278.000  TEMP(K) =   308.88  PRESS =    21.1
 Etot   =   -222228.8712  EKtot   =     72975.9453  EPtot      =   -295204.8165
 BOND   =      5323.4391  ANGLE   =     20515.5935  DIHED      =     14228.9100
 1-4 NB =      5017.9487  1-4 EEL =    -73555.9882  VDWAALS    =     16129.4873
 EELEC  =   -283997.7146  EHBOND  =         0.0000  RESTRAINT  =      1133.5076
 EAMBER (non-restraint)  =   -296338.3242
 EKCMT  =     22225.3109  VIRIAL  =     21729.6260  VOLUME     =   1089191.0867
                                                    SURFTEN    =        89.7960
                                                    Density    =         1.0091
 ------------------------------------------------------------------------------

 NMR restraints: Bond =    0.000   Angle =     0.000   Torsion =    76.669
===============================================================================

 NSTEP =    29000   TIME(PS) =     279.000  TEMP(K) =   309.21  PRESS =   -52.2
 Etot   =   -222125.8669  EKtot   =     73054.7500  EPtot      =   -295180.6169
 BOND   =      5331.4363  ANGLE   =     20585.0679  DIHED      =     14315.5980
 1-4 NB =      4978.5222  1-4 EEL =    -73508.3043  VDWAALS    =     16042.3456
 EELEC  =   -284073.3523  EHBOND  =         0.0000  RESTRAINT  =      1148.0699
 EAMBER (non-restraint)  =   -296328.6868
 EKCMT  =     22231.9078  VIRIAL  =     23457.8247  VOLUME     =   1088420.5052
                                                    SURFTEN    =        76.1607
                                                    Density    =         1.0098
 ------------------------------------------------------------------------------

 NMR restraints: Bond =    0.000   Angle =     0.000   Torsion =    74.070
===============================================================================

 NSTEP =    30000   TIME(PS) =     280.000  TEMP(K) =   307.65  PRESS =   104.2
 Etot   =   -222961.4726  EKtot   =     72685.1719  EPtot      =   -295646.6445
 BOND   =      5182.9014  ANGLE   =     20313.0489  DIHED      =     14310.4721
 1-4 NB =      4998.4400  1-4 EEL =    -73478.8864  VDWAALS    =     16370.4901
 EELEC  =   -284468.6014  EHBOND  =         0.0000  RESTRAINT  =      1125.4908
 EAMBER (non-restraint)  =   -296772.1353
 EKCMT  =     22014.5571  VIRIAL  =     19566.6204  VOLUME     =   1088571.7816
                                                    SURFTEN    =        10.6576
                                                    Density    =         1.0097
 ------------------------------------------------------------------------------

 NMR restraints: Bond =    0.000   Angle =     0.000   Torsion =    80.453
===============================================================================

 NSTEP =    31000   TIME(PS) =     281.000  TEMP(K) =   309.20  PRESS =     2.1
 Etot   =   -222589.8879  EKtot   =     73051.2109  EPtot      =   -295641.0989
 BOND   =      5267.1583  ANGLE   =     20248.8096  DIHED      =     14357.7482
 1-4 NB =      4990.3864  1-4 EEL =    -73496.7734  VDWAALS    =     16437.3407
 EELEC  =   -284573.9503  EHBOND  =         0.0000  RESTRAINT  =      1128.1816
 EAMBER (non-restraint)  =   -296769.2805
 EKCMT  =     21957.5743  VIRIAL  =     21907.6965  VOLUME     =   1088313.7353
                                                    SURFTEN    =      -187.7070
                                                    Density    =         1.0099
 ------------------------------------------------------------------------------

 NMR restraints: Bond =    0.000   Angle =     0.000   Torsion =    73.394
===============================================================================

 NSTEP =    32000   TIME(PS) =     282.000  TEMP(K) =   311.00  PRESS =   117.6
 Etot   =   -221801.7445  EKtot   =     73475.7578  EPtot      =   -295277.5023
 BOND   =      5343.7440  ANGLE   =     20389.7977  DIHED      =     14234.9312
 1-4 NB =      5009.4026  1-4 EEL =    -73571.2955  VDWAALS    =     16500.8034
 EELEC  =   -284322.4823  EHBOND  =         0.0000  RESTRAINT  =      1137.5967
 EAMBER (non-restraint)  =   -296415.0989
 EKCMT  =     22303.4571  VIRIAL  =     19539.6703  VOLUME     =   1088835.0373
                                                    SURFTEN    =       -84.1389
                                                    Density    =         1.0094
 ------------------------------------------------------------------------------

 NMR restraints: Bond =    0.000   Angle =     0.000   Torsion =    85.086
===============================================================================

 NSTEP =    33000   TIME(PS) =     283.000  TEMP(K) =   309.15  PRESS =   -44.6
 Etot   =   -222032.7740  EKtot   =     73040.8828  EPtot      =   -295073.6569
 BOND   =      5257.3216  ANGLE   =     20416.8982  DIHED      =     14306.0934
 1-4 NB =      5059.8860  1-4 EEL =    -73521.8237  VDWAALS    =     15990.1974
 EELEC  =   -283713.0563  EHBOND  =         0.0000  RESTRAINT  =      1130.8265
 EAMBER (non-restraint)  =   -296204.4834
 EKCMT  =     22316.7540  VIRIAL  =     23366.7767  VOLUME     =   1089309.4423
                                                    SURFTEN    =        57.9732
                                                    Density    =         1.0090
 ------------------------------------------------------------------------------

 NMR restraints: Bond =    0.000   Angle =     0.000   Torsion =    84.110
===============================================================================

 NSTEP =    34000   TIME(PS) =     284.000  TEMP(K) =   309.62  PRESS =   132.9
 Etot   =   -222440.2301  EKtot   =     73151.5547  EPtot      =   -295591.7848
 BOND   =      5188.0768  ANGLE   =     20265.6443  DIHED      =     14344.4592
 1-4 NB =      4993.1224  1-4 EEL =    -73576.1726  VDWAALS    =     16344.9993
 EELEC  =   -284264.3200  EHBOND  =         0.0000  RESTRAINT  =      1112.4059
 EAMBER (non-restraint)  =   -296704.1907
 EKCMT  =     22253.3621  VIRIAL  =     19124.5047  VOLUME     =   1090746.1519
                                                    SURFTEN    =       -22.9035
                                                    Density    =         1.0077
 ------------------------------------------------------------------------------

 NMR restraints: Bond =    0.000   Angle =     0.000   Torsion =    69.161
===============================================================================

 NSTEP =    35000   TIME(PS) =     285.000  TEMP(K) =   308.18  PRESS =   -89.2
 Etot   =   -222822.0190  EKtot   =     72811.8438  EPtot      =   -295633.8627
 BOND   =      5224.0769  ANGLE   =     20313.9265  DIHED      =     14227.1383
 1-4 NB =      5011.5006  1-4 EEL =    -73518.6525  VDWAALS    =     15946.2179
 EELEC  =   -283968.4252  EHBOND  =         0.0000  RESTRAINT  =      1130.3547
 EAMBER (non-restraint)  =   -296764.2174
 EKCMT  =     22012.5551  VIRIAL  =     24109.4524  VOLUME     =   1089227.7212
                                                    SURFTEN    =        22.2875
                                                    Density    =         1.0091
 ------------------------------------------------------------------------------

 NMR restraints: Bond =    0.000   Angle =     0.000   Torsion =    75.917
===============================================================================

 NSTEP =    36000   TIME(PS) =     286.000  TEMP(K) =   309.29  PRESS =    48.6
 Etot   =   -222438.9889  EKtot   =     73074.0703  EPtot      =   -295513.0592
 BOND   =      5201.5123  ANGLE   =     20365.8295  DIHED      =     14230.1505
 1-4 NB =      5022.3786  1-4 EEL =    -73586.8180  VDWAALS    =     16512.3246
 EELEC  =   -284411.1595  EHBOND  =         0.0000  RESTRAINT  =      1152.7229
 EAMBER (non-restraint)  =   -296665.7821
 EKCMT  =     22296.8086  VIRIAL  =     21152.8457  VOLUME     =   1090697.8076
                                                    SURFTEN    =      -132.0321
                                                    Density    =         1.0077
 ------------------------------------------------------------------------------

 NMR restraints: Bond =    0.000   Angle =     0.000   Torsion =    75.152
===============================================================================

 NSTEP =    37000   TIME(PS) =     287.000  TEMP(K) =   309.61  PRESS =   -79.9
 Etot   =   -222501.8512  EKtot   =     73149.5156  EPtot      =   -295651.3669
 BOND   =      5234.3633  ANGLE   =     20205.4600  DIHED      =     14290.3514
 1-4 NB =      5009.8004  1-4 EEL =    -73414.7938  VDWAALS    =     16499.1647
 EELEC  =   -284616.1129  EHBOND  =         0.0000  RESTRAINT  =      1140.3999
 EAMBER (non-restraint)  =   -296791.7668
 EKCMT  =     22233.6987  VIRIAL  =     24114.0172  VOLUME     =   1090529.7676
                                                    SURFTEN    =      -152.3016
                                                    Density    =         1.0079
 ------------------------------------------------------------------------------

 NMR restraints: Bond =    0.000   Angle =     0.000   Torsion =    72.412
===============================================================================

 NSTEP =    38000   TIME(PS) =     288.000  TEMP(K) =   309.81  PRESS =    -5.7
 Etot   =   -222587.5937  EKtot   =     73195.2422  EPtot      =   -295782.8359
 BOND   =      5226.6266  ANGLE   =     20256.0453  DIHED      =     14253.9324
 1-4 NB =      5027.8593  1-4 EEL =    -73653.4701  VDWAALS    =     16017.0427
 EELEC  =   -284046.8528  EHBOND  =         0.0000  RESTRAINT  =      1135.9806
 EAMBER (non-restraint)  =   -296918.8164
 EKCMT  =     22208.5575  VIRIAL  =     22342.1036  VOLUME     =   1089366.8788
                                                    SURFTEN    =        15.3882
                                                    Density    =         1.0089
 ------------------------------------------------------------------------------

 NMR restraints: Bond =    0.000   Angle =     0.000   Torsion =    77.392
===============================================================================

 NSTEP =    39000   TIME(PS) =     289.000  TEMP(K) =   309.10  PRESS =    49.1
 Etot   =   -222163.3171  EKtot   =     73028.9141  EPtot      =   -295192.2311
 BOND   =      5275.5244  ANGLE   =     20185.2404  DIHED      =     14278.2602
 1-4 NB =      4982.1203  1-4 EEL =    -73559.5584  VDWAALS    =     15826.5347
 EELEC  =   -283277.1506  EHBOND  =         0.0000  RESTRAINT  =      1096.7979
 EAMBER (non-restraint)  =   -296289.0290
 EKCMT  =     21948.6334  VIRIAL  =     20794.1979  VOLUME     =   1089555.2566
                                                    SURFTEN    =        88.0206
                                                    Density    =         1.0088
 ------------------------------------------------------------------------------

 NMR restraints: Bond =    0.000   Angle =     0.000   Torsion =    79.898
===============================================================================

 NSTEP =    40000   TIME(PS) =     290.000  TEMP(K) =   309.61  PRESS =    56.0
 Etot   =   -222206.3918  EKtot   =     73149.0312  EPtot      =   -295355.4230
 BOND   =      5268.8285  ANGLE   =     20265.1243  DIHED      =     14310.4268
 1-4 NB =      5003.5599  1-4 EEL =    -73479.4499  VDWAALS    =     16520.3824
 EELEC  =   -284392.6034  EHBOND  =         0.0000  RESTRAINT  =      1148.3085
 EAMBER (non-restraint)  =   -296503.7315
 EKCMT  =     22200.8227  VIRIAL  =     20882.1654  VOLUME     =   1090394.5333
                                                    SURFTEN    =       -69.5051
                                                    Density    =         1.0080
 ------------------------------------------------------------------------------

 NMR restraints: Bond =    0.000   Angle =     0.000   Torsion =    86.434
===============================================================================

 NSTEP =    41000   TIME(PS) =     291.000  TEMP(K) =   310.19  PRESS =    21.1
 Etot   =   -222536.1698  EKtot   =     73284.5312  EPtot      =   -295820.7011
 BOND   =      5314.6965  ANGLE   =     20196.4828  DIHED      =     14271.2055
 1-4 NB =      5011.1251  1-4 EEL =    -73511.2928  VDWAALS    =     16599.0058
 EELEC  =   -284857.3833  EHBOND  =         0.0000  RESTRAINT  =      1155.4593
 EAMBER (non-restraint)  =   -296976.1604
 EKCMT  =     22277.2320  VIRIAL  =     21779.6233  VOLUME     =   1090843.8809
                                                    SURFTEN    =        90.5952
                                                    Density    =         1.0076
 ------------------------------------------------------------------------------

 NMR restraints: Bond =    0.000   Angle =     0.000   Torsion =    76.680
===============================================================================

 NSTEP =    42000   TIME(PS) =     292.000  TEMP(K) =   311.24  PRESS =  -145.9
 Etot   =   -221632.1771  EKtot   =     73534.0391  EPtot      =   -295166.2162
 BOND   =      5310.1104  ANGLE   =     20346.7740  DIHED      =     14335.9014
 1-4 NB =      4997.1260  1-4 EEL =    -73602.0204  VDWAALS    =     15694.1860
 EELEC  =   -283378.0664  EHBOND  =         0.0000  RESTRAINT  =      1129.7729
 EAMBER (non-restraint)  =   -296295.9891
 EKCMT  =     22401.2192  VIRIAL  =     25831.5508  VOLUME     =   1089103.7389
                                                    SURFTEN    =      -163.5959
                                                    Density    =         1.0092
 ------------------------------------------------------------------------------

 NMR restraints: Bond =    0.000   Angle =     0.000   Torsion =    72.158
===============================================================================

 NSTEP =    43000   TIME(PS) =     293.000  TEMP(K) =   309.36  PRESS =    21.6
 Etot   =   -222334.0850  EKtot   =     73088.9141  EPtot      =   -295422.9991
 BOND   =      5378.6796  ANGLE   =     20233.4136  DIHED      =     14331.7673
 1-4 NB =      4969.6733  1-4 EEL =    -73477.3122  VDWAALS    =     16139.8110
 EELEC  =   -284143.3129  EHBOND  =         0.0000  RESTRAINT  =      1144.2813
 EAMBER (non-restraint)  =   -296567.2803
 EKCMT  =     22106.0486  VIRIAL  =     21597.5844  VOLUME     =   1088917.7975
                                                    SURFTEN    =       -13.5642
                                                    Density    =         1.0094
 ------------------------------------------------------------------------------

 NMR restraints: Bond =    0.000   Angle =     0.000   Torsion =    64.740
===============================================================================

 NSTEP =    44000   TIME(PS) =     294.000  TEMP(K) =   309.43  PRESS =   -82.6
 Etot   =   -222398.3121  EKtot   =     73105.5625  EPtot      =   -295503.8746
 BOND   =      5226.8781  ANGLE   =     20262.2319  DIHED      =     14385.0304
 1-4 NB =      5016.5325  1-4 EEL =    -73478.4577  VDWAALS    =     16028.6927
 EELEC  =   -284113.9393  EHBOND  =         0.0000  RESTRAINT  =      1169.1569
 EAMBER (non-restraint)  =   -296673.0315
 EKCMT  =     22286.9410  VIRIAL  =     24229.9987  VOLUME     =   1089411.2281
                                                    SURFTEN    =      -160.0777
                                                    Density    =         1.0089
 ------------------------------------------------------------------------------

 NMR restraints: Bond =    0.000   Angle =     0.000   Torsion =    83.321
===============================================================================

 NSTEP =    45000   TIME(PS) =     295.000  TEMP(K) =   309.01  PRESS =   -94.3
 Etot   =   -222918.0127  EKtot   =     73006.8750  EPtot      =   -295924.8877
 BOND   =      5247.7972  ANGLE   =     20296.3843  DIHED      =     14283.2150
 1-4 NB =      4963.9286  1-4 EEL =    -73528.0841  VDWAALS    =     16078.6215
 EELEC  =   -284411.3206  EHBOND  =         0.0000  RESTRAINT  =      1144.5704
 EAMBER (non-restraint)  =   -297069.4581
 EKCMT  =     22141.9017  VIRIAL  =     24360.3743  VOLUME     =   1089264.6772
                                                    SURFTEN    =        62.7260
                                                    Density    =         1.0090
 ------------------------------------------------------------------------------

 NMR restraints: Bond =    0.000   Angle =     0.000   Torsion =    84.255
===============================================================================

 NSTEP =    46000   TIME(PS) =     296.000  TEMP(K) =   310.60  PRESS =   -25.1
 Etot   =   -221957.3719  EKtot   =     73381.7812  EPtot      =   -295339.1531
 BOND   =      5265.7221  ANGLE   =     20462.4645  DIHED      =     14284.4420
 1-4 NB =      4993.0476  1-4 EEL =    -73457.6345  VDWAALS    =     15589.4851
 EELEC  =   -283594.8952  EHBOND  =         0.0000  RESTRAINT  =      1118.2152
 EAMBER (non-restraint)  =   -296457.3684
 EKCMT  =     22217.9077  VIRIAL  =     22807.3772  VOLUME     =   1087630.2366
                                                    SURFTEN    =        13.7624
                                                    Density    =         1.0106
 ------------------------------------------------------------------------------

 NMR restraints: Bond =    0.000   Angle =     0.000   Torsion =    78.617
===============================================================================

 NSTEP =    47000   TIME(PS) =     297.000  TEMP(K) =   309.53  PRESS =    31.7
 Etot   =   -222372.6299  EKtot   =     73130.0078  EPtot      =   -295502.6377
 BOND   =      5309.1586  ANGLE   =     20270.8551  DIHED      =     14231.8138
 1-4 NB =      4978.1978  1-4 EEL =    -73602.7916  VDWAALS    =     15882.6287
 EELEC  =   -283668.4297  EHBOND  =         0.0000  RESTRAINT  =      1095.9297
 EAMBER (non-restraint)  =   -296598.5674
 EKCMT  =     22284.4834  VIRIAL  =     21540.5200  VOLUME     =   1087467.5415
                                                    SURFTEN    =       128.2009
                                                    Density    =         1.0107
 ------------------------------------------------------------------------------

 NMR restraints: Bond =    0.000   Angle =     0.000   Torsion =    81.754
===============================================================================

 NSTEP =    48000   TIME(PS) =     298.000  TEMP(K) =   309.50  PRESS =   -60.0
 Etot   =   -221989.1340  EKtot   =     73123.5703  EPtot      =   -295112.7043
 BOND   =      5372.3222  ANGLE   =     20494.7403  DIHED      =     14254.2703
 1-4 NB =      5052.2961  1-4 EEL =    -73622.9534  VDWAALS    =     15949.9551
 EELEC  =   -283734.0651  EHBOND  =         0.0000  RESTRAINT  =      1120.7302
 EAMBER (non-restraint)  =   -296233.4344
 EKCMT  =     22315.1541  VIRIAL  =     23723.4917  VOLUME     =   1087345.8103
                                                    SURFTEN    =        56.6038
                                                    Density    =         1.0108
 ------------------------------------------------------------------------------

 NMR restraints: Bond =    0.000   Angle =     0.000   Torsion =    81.629
===============================================================================

 NSTEP =    49000   TIME(PS) =     299.000  TEMP(K) =   311.58  PRESS =    -6.2
 Etot   =   -221764.3758  EKtot   =     73614.0391  EPtot      =   -295378.4148
 BOND   =      5321.3266  ANGLE   =     20379.2560  DIHED      =     14312.7153
 1-4 NB =      5037.8194  1-4 EEL =    -73430.7306  VDWAALS    =     16140.9698
 EELEC  =   -284228.8431  EHBOND  =         0.0000  RESTRAINT  =      1089.0718
 EAMBER (non-restraint)  =   -296467.4866
 EKCMT  =     22324.4635  VIRIAL  =     22470.9506  VOLUME     =   1087941.2384
                                                    SURFTEN    =       -28.6697
                                                    Density    =         1.0103
 ------------------------------------------------------------------------------

 NMR restraints: Bond =    0.000   Angle =     0.000   Torsion =    89.614
===============================================================================

 NSTEP =    50000   TIME(PS) =     300.000  TEMP(K) =   309.65  PRESS =    62.3
 Etot   =   -221997.5439  EKtot   =     73158.4609  EPtot      =   -295156.0049
 BOND   =      5284.2666  ANGLE   =     20376.8270  DIHED      =     14410.0242
 1-4 NB =      5041.0819  1-4 EEL =    -73549.6261  VDWAALS    =     16180.2801
 EELEC  =   -284039.5714  EHBOND  =         0.0000  RESTRAINT  =      1140.7128
 EAMBER (non-restraint)  =   -296296.7177
 EKCMT  =     22220.6311  VIRIAL  =     20757.0921  VOLUME     =   1088310.9194
                                                    SURFTEN    =       -51.1607
                                                    Density    =         1.0099
 ------------------------------------------------------------------------------

 NMR restraints: Bond =    0.000   Angle =     0.000   Torsion =    89.749
===============================================================================

 NSTEP =    51000   TIME(PS) =     301.000  TEMP(K) =   310.86  PRESS =    -2.9
 Etot   =   -221684.7444  EKtot   =     73444.4453  EPtot      =   -295129.1898
 BOND   =      5287.2529  ANGLE   =     20512.2844  DIHED      =     14364.5030
 1-4 NB =      5024.3092  1-4 EEL =    -73475.5757  VDWAALS    =     15864.9924
 EELEC  =   -283832.4657  EHBOND  =         0.0000  RESTRAINT  =      1125.5097
 EAMBER (non-restraint)  =   -296254.6995
 EKCMT  =     22324.9383  VIRIAL  =     22392.6382  VOLUME     =   1087786.3848
                                                    SURFTEN    =       -32.8533
                                                    Density    =         1.0104
 ------------------------------------------------------------------------------

 NMR restraints: Bond =    0.000   Angle =     0.000   Torsion =    86.365
===============================================================================

 NSTEP =    52000   TIME(PS) =     302.000  TEMP(K) =   310.18  PRESS =    52.9
 Etot   =   -222112.9468  EKtot   =     73283.2500  EPtot      =   -295396.1968
 BOND   =      5284.8457  ANGLE   =     20240.3858  DIHED      =     14279.9921
 1-4 NB =      5023.8330  1-4 EEL =    -73587.9052  VDWAALS    =     16553.9385
 EELEC  =   -284320.5884  EHBOND  =         0.0000  RESTRAINT  =      1129.3017
 EAMBER (non-restraint)  =   -296525.4984
 EKCMT  =     22383.7862  VIRIAL  =     21140.0156  VOLUME     =   1088890.4334
                                                    SURFTEN    =       -28.6821
                                                    Density    =         1.0094
 ------------------------------------------------------------------------------

 NMR restraints: Bond =    0.000   Angle =     0.000   Torsion =    82.537
===============================================================================

 NSTEP =    53000   TIME(PS) =     303.000  TEMP(K) =   308.32  PRESS =   133.8
 Etot   =   -222492.5417  EKtot   =     72842.6172  EPtot      =   -295335.1588
 BOND   =      5236.8668  ANGLE   =     20391.4122  DIHED      =     14282.2707
 1-4 NB =      5003.3697  1-4 EEL =    -73493.9049  VDWAALS    =     16281.3568
 EELEC  =   -284135.5465  EHBOND  =         0.0000  RESTRAINT  =      1099.0164
 EAMBER (non-restraint)  =   -296434.1752
 EKCMT  =     22333.7405  VIRIAL  =     19188.8603  VOLUME     =   1088523.8619
                                                    SURFTEN    =        22.8823
                                                    Density    =         1.0097
 ------------------------------------------------------------------------------

 NMR restraints: Bond =    0.000   Angle =     0.000   Torsion =    75.885
===============================================================================

 NSTEP =    54000   TIME(PS) =     304.000  TEMP(K) =   309.96  PRESS =     1.8
 Etot   =   -222176.3492  EKtot   =     73231.7812  EPtot      =   -295408.1305
 BOND   =      5189.8151  ANGLE   =     20237.7163  DIHED      =     14186.6450
 1-4 NB =      5021.3095  1-4 EEL =    -73495.0272  VDWAALS    =     16142.4435
 EELEC  =   -283837.4045  EHBOND  =         0.0000  RESTRAINT  =      1146.3718
 EAMBER (non-restraint)  =   -296554.5023
 EKCMT  =     22178.2992  VIRIAL  =     22136.7970  VOLUME     =   1087692.8479
                                                    SURFTEN    =       -86.1537
                                                    Density    =         1.0105
 ------------------------------------------------------------------------------

 NMR restraints: Bond =    0.000   Angle =     0.000   Torsion =    82.702
===============================================================================

 NSTEP =    55000   TIME(PS) =     305.000  TEMP(K) =   308.84  PRESS =  -110.0
 Etot   =   -222517.6725  EKtot   =     72966.7969  EPtot      =   -295484.4694
 BOND   =      5204.8559  ANGLE   =     20380.3267  DIHED      =     14234.5472
 1-4 NB =      5035.9424  1-4 EEL =    -73563.6407  VDWAALS    =     15838.2612
 EELEC  =   -283716.5658  EHBOND  =         0.0000  RESTRAINT  =      1101.8037
 EAMBER (non-restraint)  =   -296586.2731
 EKCMT  =     22197.1892  VIRIAL  =     24776.8071  VOLUME     =   1086609.2376
                                                    SURFTEN    =      -115.9884
                                                    Density    =         1.0115
 ------------------------------------------------------------------------------

 NMR restraints: Bond =    0.000   Angle =     0.000   Torsion =    72.865
===============================================================================

 NSTEP =    56000   TIME(PS) =     306.000  TEMP(K) =   308.46  PRESS =    37.1
 Etot   =   -222318.5368  EKtot   =     72876.4219  EPtot      =   -295194.9587
 BOND   =      5234.1742  ANGLE   =     20402.4785  DIHED      =     14212.5713
 1-4 NB =      5066.4370  1-4 EEL =    -73569.6116  VDWAALS    =     16315.6712
 EELEC  =   -283968.9775  EHBOND  =         0.0000  RESTRAINT  =      1112.2981
 EAMBER (non-restraint)  =   -296307.2568
 EKCMT  =     22061.5357  VIRIAL  =     21191.6254  VOLUME     =   1086628.8394
                                                    SURFTEN    =        -6.4656
                                                    Density    =         1.0115
 ------------------------------------------------------------------------------

 NMR restraints: Bond =    0.000   Angle =     0.000   Torsion =    88.900
===============================================================================

 NSTEP =    57000   TIME(PS) =     307.000  TEMP(K) =   309.51  PRESS =   116.0
 Etot   =   -222397.7288  EKtot   =     73125.0156  EPtot      =   -295522.7444
 BOND   =      5215.6467  ANGLE   =     20418.1707  DIHED      =     14252.8089
 1-4 NB =      4952.3328  1-4 EEL =    -73528.0088  VDWAALS    =     16430.7572
 EELEC  =   -284377.8255  EHBOND  =         0.0000  RESTRAINT  =      1113.3736
 EAMBER (non-restraint)  =   -296636.1180
 EKCMT  =     22298.3702  VIRIAL  =     19579.0666  VOLUME     =   1085887.4283
                                                    SURFTEN    =        57.0631
                                                    Density    =         1.0122
 ------------------------------------------------------------------------------

 NMR restraints: Bond =    0.000   Angle =     0.000   Torsion =    78.190
===============================================================================

 NSTEP =    58000   TIME(PS) =     308.000  TEMP(K) =   308.91  PRESS =  -110.5
 Etot   =   -222770.1309  EKtot   =     72982.5078  EPtot      =   -295752.6387
 BOND   =      5243.7657  ANGLE   =     20242.9045  DIHED      =     14250.8922
 1-4 NB =      5012.5135  1-4 EEL =    -73519.8085  VDWAALS    =     15725.6102
 EELEC  =   -283842.5904  EHBOND  =         0.0000  RESTRAINT  =      1134.0743
 EAMBER (non-restraint)  =   -296886.7129
 EKCMT  =     22209.5921  VIRIAL  =     24800.6796  VOLUME     =   1086098.8969
                                                    SURFTEN    =       -49.2185
                                                    Density    =         1.0120
 ------------------------------------------------------------------------------

 NMR restraints: Bond =    0.000   Angle =     0.000   Torsion =    81.732
===============================================================================

 NSTEP =    59000   TIME(PS) =     309.000  TEMP(K) =   309.29  PRESS =    24.2
 Etot   =   -222565.7021  EKtot   =     73072.3125  EPtot      =   -295638.0146
 BOND   =      5367.3663  ANGLE   =     20176.9495  DIHED      =     14337.7601
 1-4 NB =      5010.2878  1-4 EEL =    -73483.1992  VDWAALS    =     15870.2183
 EELEC  =   -284052.0144  EHBOND  =         0.0000  RESTRAINT  =      1134.6171
 EAMBER (non-restraint)  =   -296772.6317
 EKCMT  =     22136.7199  VIRIAL  =     21568.1417  VOLUME     =   1086404.1249
                                                    SURFTEN    =        95.3239
                                                    Density    =         1.0117
 ------------------------------------------------------------------------------

 NMR restraints: Bond =    0.000   Angle =     0.000   Torsion =    80.954
===============================================================================

 NSTEP =    60000   TIME(PS) =     310.000  TEMP(K) =   310.70  PRESS =    47.9
 Etot   =   -222243.3798  EKtot   =     73407.1641  EPtot      =   -295650.5439
 BOND   =      5280.2102  ANGLE   =     20463.4982  DIHED      =     14231.2062
 1-4 NB =      4966.2712  1-4 EEL =    -73566.6822  VDWAALS    =     16333.7562
 EELEC  =   -284488.9324  EHBOND  =         0.0000  RESTRAINT  =      1130.1288
 EAMBER (non-restraint)  =   -296780.6727
 EKCMT  =     22344.9136  VIRIAL  =     21222.2380  VOLUME     =   1085615.5962
                                                    SURFTEN    =       -40.6573
                                                    Density    =         1.0124
 ------------------------------------------------------------------------------

 NMR restraints: Bond =    0.000   Angle =     0.000   Torsion =    85.248
===============================================================================

 NSTEP =    61000   TIME(PS) =     311.000  TEMP(K) =   309.41  PRESS =    79.6
 Etot   =   -222275.1164  EKtot   =     73102.1172  EPtot      =   -295377.2336
 BOND   =      5350.7133  ANGLE   =     20292.0787  DIHED      =     14317.7203
 1-4 NB =      5023.6026  1-4 EEL =    -73494.5414  VDWAALS    =     16054.3922
 EELEC  =   -284014.8967  EHBOND  =         0.0000  RESTRAINT  =      1093.6975
 EAMBER (non-restraint)  =   -296470.9310
 EKCMT  =     22111.8921  VIRIAL  =     20244.8290  VOLUME     =   1086437.1943
                                                    SURFTEN    =        66.0322
                                                    Density    =         1.0117
 ------------------------------------------------------------------------------

 NMR restraints: Bond =    0.000   Angle =     0.000   Torsion =    73.864
===============================================================================

 NSTEP =    62000   TIME(PS) =     312.000  TEMP(K) =   311.19  PRESS =    59.0
 Etot   =   -222089.0876  EKtot   =     73521.4922  EPtot      =   -295610.5798
 BOND   =      5193.2470  ANGLE   =     20383.2900  DIHED      =     14398.1881
 1-4 NB =      5013.3551  1-4 EEL =    -73489.3714  VDWAALS    =     16324.8545
 EELEC  =   -284547.1706  EHBOND  =         0.0000  RESTRAINT  =      1113.0276
 EAMBER (non-restraint)  =   -296723.6074
 EKCMT  =     22407.7608  VIRIAL  =     21022.5630  VOLUME     =   1086751.1914
                                                    SURFTEN    =       -24.6476
                                                    Density    =         1.0114
 ------------------------------------------------------------------------------

 NMR restraints: Bond =    0.000   Angle =     0.000   Torsion =    77.006
===============================================================================

 NSTEP =    63000   TIME(PS) =     313.000  TEMP(K) =   311.20  PRESS =   -58.0
 Etot   =   -222550.8171  EKtot   =     73523.1016  EPtot      =   -296073.9186
 BOND   =      5213.5724  ANGLE   =     20346.6579  DIHED      =     14436.5412
 1-4 NB =      5024.4419  1-4 EEL =    -73553.4991  VDWAALS    =     16239.1053
 EELEC  =   -284905.1299  EHBOND  =         0.0000  RESTRAINT  =      1124.3919
 EAMBER (non-restraint)  =   -297198.3105
 EKCMT  =     22537.6601  VIRIAL  =     23900.3782  VOLUME     =   1087746.2593
                                                    SURFTEN    =       -65.3909
                                                    Density    =         1.0104
 ------------------------------------------------------------------------------

 NMR restraints: Bond =    0.000   Angle =     0.000   Torsion =    83.127
===============================================================================

 NSTEP =    64000   TIME(PS) =     314.000  TEMP(K) =   308.76  PRESS =    77.9
 Etot   =   -222330.9727  EKtot   =     72947.0703  EPtot      =   -295278.0430
 BOND   =      5271.9427  ANGLE   =     20505.2945  DIHED      =     14304.0211
 1-4 NB =      5046.7375  1-4 EEL =    -73537.9380  VDWAALS    =     16328.5818
 EELEC  =   -284310.0599  EHBOND  =         0.0000  RESTRAINT  =      1113.3774
 EAMBER (non-restraint)  =   -296391.4204
 EKCMT  =     22207.3012  VIRIAL  =     20378.5002  VOLUME     =   1086899.5357
                                                    SURFTEN    =       -78.6505
                                                    Density    =         1.0112
 ------------------------------------------------------------------------------

 NMR restraints: Bond =    0.000   Angle =     0.000   Torsion =    86.750
===============================================================================

 NSTEP =    65000   TIME(PS) =     315.000  TEMP(K) =   309.42  PRESS =    29.6
 Etot   =   -222872.1574  EKtot   =     73102.5938  EPtot      =   -295974.7512
 BOND   =      5299.4130  ANGLE   =     20093.2024  DIHED      =     14245.8404
 1-4 NB =      5009.0178  1-4 EEL =    -73525.5351  VDWAALS    =     16143.1766
 EELEC  =   -284369.3327  EHBOND  =         0.0000  RESTRAINT  =      1129.4664
 EAMBER (non-restraint)  =   -297104.2176
 EKCMT  =     22358.1741  VIRIAL  =     21664.1604  VOLUME     =   1086970.1696
                                                    SURFTEN    =        14.1856
                                                    Density    =         1.0112
 ------------------------------------------------------------------------------

 NMR restraints: Bond =    0.000   Angle =     0.000   Torsion =    77.523
===============================================================================

 NSTEP =    66000   TIME(PS) =     316.000  TEMP(K) =   309.89  PRESS =  -114.3
 Etot   =   -222523.3254  EKtot   =     73215.6250  EPtot      =   -295738.9504
 BOND   =      5394.8194  ANGLE   =     20357.8834  DIHED      =     14274.4349
 1-4 NB =      5011.1867  1-4 EEL =    -73470.4808  VDWAALS    =     16233.6378
 EELEC  =   -284663.8445  EHBOND  =         0.0000  RESTRAINT  =      1123.4128
 EAMBER (non-restraint)  =   -296862.3632
 EKCMT  =     22352.5669  VIRIAL  =     25036.7459  VOLUME     =   1087732.3350
                                                    SURFTEN    =       -40.5355
                                                    Density    =         1.0105
 ------------------------------------------------------------------------------

 NMR restraints: Bond =    0.000   Angle =     0.000   Torsion =    86.757
===============================================================================

 NSTEP =    67000   TIME(PS) =     317.000  TEMP(K) =   309.13  PRESS =   -78.4
 Etot   =   -223035.4341  EKtot   =     73034.3906  EPtot      =   -296069.8247
 BOND   =      5251.3624  ANGLE   =     20226.3298  DIHED      =     14257.7117
 1-4 NB =      4999.2132  1-4 EEL =    -73521.9206  VDWAALS    =     16284.7367
 EELEC  =   -284677.1760  EHBOND  =         0.0000  RESTRAINT  =      1109.9181
 EAMBER (non-restraint)  =   -297179.7428
 EKCMT  =     22173.1880  VIRIAL  =     24014.9890  VOLUME     =   1087447.6296
                                                    SURFTEN    =       -71.7151
                                                    Density    =         1.0107
 ------------------------------------------------------------------------------

 NMR restraints: Bond =    0.000   Angle =     0.000   Torsion =    86.773
===============================================================================

 NSTEP =    68000   TIME(PS) =     318.000  TEMP(K) =   309.67  PRESS =   -43.2
 Etot   =   -222577.8846  EKtot   =     73163.5625  EPtot      =   -295741.4471
 BOND   =      5282.8585  ANGLE   =     20352.3854  DIHED      =     14270.7850
 1-4 NB =      4978.1054  1-4 EEL =    -73510.4621  VDWAALS    =     15966.0379
 EELEC  =   -284203.4771  EHBOND  =         0.0000  RESTRAINT  =      1122.3201
 EAMBER (non-restraint)  =   -296863.7672
 EKCMT  =     22240.2164  VIRIAL  =     23255.3002  VOLUME     =   1087131.9861
                                                    SURFTEN    =       153.2334
                                                    Density    =         1.0110
 ------------------------------------------------------------------------------

 NMR restraints: Bond =    0.000   Angle =     0.000   Torsion =    69.783
===============================================================================

 NSTEP =    69000   TIME(PS) =     319.000  TEMP(K) =   308.96  PRESS =    14.8
 Etot   =   -222540.1300  EKtot   =     72993.9922  EPtot      =   -295534.1222
 BOND   =      5348.9423  ANGLE   =     20465.5400  DIHED      =     14353.8240
 1-4 NB =      4982.7723  1-4 EEL =    -73532.0582  VDWAALS    =     16377.5645
 EELEC  =   -284656.8757  EHBOND  =         0.0000  RESTRAINT  =      1126.1685
 EAMBER (non-restraint)  =   -296660.2907
 EKCMT  =     22372.2564  VIRIAL  =     22024.6843  VOLUME     =   1087626.7688
                                                    SURFTEN    =        17.2608
                                                    Density    =         1.0106
 ------------------------------------------------------------------------------

 NMR restraints: Bond =    0.000   Angle =     0.000   Torsion =    77.905
===============================================================================

 NSTEP =    70000   TIME(PS) =     320.000  TEMP(K) =   310.92  PRESS =    11.1
 Etot   =   -222251.4776  EKtot   =     73459.0625  EPtot      =   -295710.5401
 BOND   =      5278.2002  ANGLE   =     20327.1503  DIHED      =     14236.3333
 1-4 NB =      5006.5726  1-4 EEL =    -73485.6406  VDWAALS    =     16163.3319
 EELEC  =   -284366.3114  EHBOND  =         0.0000  RESTRAINT  =      1129.8235
 EAMBER (non-restraint)  =   -296840.3636
 EKCMT  =     22450.3275  VIRIAL  =     22189.1239  VOLUME     =   1087292.3485
                                                    SURFTEN    =        16.9790
                                                    Density    =         1.0109
 ------------------------------------------------------------------------------

 NMR restraints: Bond =    0.000   Angle =     0.000   Torsion =    83.002
===============================================================================

 NSTEP =    71000   TIME(PS) =     321.000  TEMP(K) =   311.42  PRESS =    67.4
 Etot   =   -222158.0008  EKtot   =     73576.5625  EPtot      =   -295734.5633
 BOND   =      5143.9966  ANGLE   =     20474.3572  DIHED      =     14270.2174
 1-4 NB =      5015.3977  1-4 EEL =    -73539.9890  VDWAALS    =     16607.8382
 EELEC  =   -284841.7073  EHBOND  =         0.0000  RESTRAINT  =      1135.3258
 EAMBER (non-restraint)  =   -296869.8891
 EKCMT  =     22251.1367  VIRIAL  =     20668.2871  VOLUME     =   1087098.9928
                                                    SURFTEN    =       -59.7486
                                                    Density    =         1.0110
 ------------------------------------------------------------------------------

 NMR restraints: Bond =    0.000   Angle =     0.000   Torsion =    82.749
===============================================================================

 NSTEP =    72000   TIME(PS) =     322.000  TEMP(K) =   308.08  PRESS =     4.9
 Etot   =   -222804.0445  EKtot   =     72787.6406  EPtot      =   -295591.6851
 BOND   =      5261.0657  ANGLE   =     20314.3416  DIHED      =     14282.9132
 1-4 NB =      5058.3118  1-4 EEL =    -73575.6113  VDWAALS    =     16137.6035
 EELEC  =   -284227.8663  EHBOND  =         0.0000  RESTRAINT  =      1157.5567
 EAMBER (non-restraint)  =   -296749.2418
 EKCMT  =     22020.5327  VIRIAL  =     21906.5644  VOLUME     =   1086733.6563
                                                    SURFTEN    =        34.2106
                                                    Density    =         1.0114
 ------------------------------------------------------------------------------

 NMR restraints: Bond =    0.000   Angle =     0.000   Torsion =    81.199
===============================================================================

 NSTEP =    73000   TIME(PS) =     323.000  TEMP(K) =   309.46  PRESS =    24.6
 Etot   =   -223117.1160  EKtot   =     73112.5234  EPtot      =   -296229.6395
 BOND   =      5230.1007  ANGLE   =     20313.3201  DIHED      =     14343.2762
 1-4 NB =      5041.8265  1-4 EEL =    -73465.4881  VDWAALS    =     16449.7745
 EELEC  =   -285261.1437  EHBOND  =         0.0000  RESTRAINT  =      1118.6943
 EAMBER (non-restraint)  =   -297348.3338
 EKCMT  =     22192.8836  VIRIAL  =     21616.4398  VOLUME     =   1087159.2056
                                                    SURFTEN    =       112.1402
                                                    Density    =         1.0110
 ------------------------------------------------------------------------------

 NMR restraints: Bond =    0.000   Angle =     0.000   Torsion =    82.248
===============================================================================

 NSTEP =    74000   TIME(PS) =     324.000  TEMP(K) =   307.95  PRESS =   -68.2
 Etot   =   -222806.2710  EKtot   =     72757.1953  EPtot      =   -295563.4663
 BOND   =      5363.0649  ANGLE   =     20268.4025  DIHED      =     14332.7959
 1-4 NB =      5017.5189  1-4 EEL =    -73507.2130  VDWAALS    =     15992.2464
 EELEC  =   -284147.5603  EHBOND  =         0.0000  RESTRAINT  =      1117.2784
 EAMBER (non-restraint)  =   -296680.7447
 EKCMT  =     22230.1829  VIRIAL  =     23829.1904  VOLUME     =   1086422.8459
                                                    SURFTEN    =       -67.8229
                                                    Density    =         1.0117
 ------------------------------------------------------------------------------

 NMR restraints: Bond =    0.000   Angle =     0.000   Torsion =    84.104
===============================================================================

 NSTEP =    75000   TIME(PS) =     325.000  TEMP(K) =   308.92  PRESS =   -65.3
 Etot   =   -223493.1677  EKtot   =     72984.7344  EPtot      =   -296477.9021
 BOND   =      5225.4957  ANGLE   =     20277.6397  DIHED      =     14330.2100
 1-4 NB =      4990.6914  1-4 EEL =    -73543.7742  VDWAALS    =     16274.1087
 EELEC  =   -285135.7500  EHBOND  =         0.0000  RESTRAINT  =      1103.4768
 EAMBER (non-restraint)  =   -297581.3789
 EKCMT  =     22354.5206  VIRIAL  =     23885.8537  VOLUME     =   1085294.6849
                                                    SURFTEN    =        17.6207
                                                    Density    =         1.0127
 ------------------------------------------------------------------------------

 NMR restraints: Bond =    0.000   Angle =     0.000   Torsion =    81.289
===============================================================================

 NSTEP =    76000   TIME(PS) =     326.000  TEMP(K) =   309.25  PRESS =   -69.0
 Etot   =   -223023.5883  EKtot   =     73063.7188  EPtot      =   -296087.3071
 BOND   =      5252.7978  ANGLE   =     20233.9516  DIHED      =     14287.3534
 1-4 NB =      4986.3754  1-4 EEL =    -73409.6871  VDWAALS    =     15842.3567
 EELEC  =   -284397.8512  EHBOND  =         0.0000  RESTRAINT  =      1117.3964
 EAMBER (non-restraint)  =   -297204.7034
 EKCMT  =     22221.1192  VIRIAL  =     23838.4515  VOLUME     =   1085835.0450
                                                    SURFTEN    =        -8.8129
                                                    Density    =         1.0122
 ------------------------------------------------------------------------------

 NMR restraints: Bond =    0.000   Angle =     0.000   Torsion =    67.633
===============================================================================

 NSTEP =    77000   TIME(PS) =     327.000  TEMP(K) =   308.97  PRESS =   -80.3
 Etot   =   -223030.8903  EKtot   =     72998.2109  EPtot      =   -296029.1012
 BOND   =      5204.8021  ANGLE   =     20200.6147  DIHED      =     14265.0382
 1-4 NB =      4999.8358  1-4 EEL =    -73505.9809  VDWAALS    =     16135.9743
 EELEC  =   -284480.4059  EHBOND  =         0.0000  RESTRAINT  =      1151.0204
 EAMBER (non-restraint)  =   -297180.1216
 EKCMT  =     22307.4714  VIRIAL  =     24191.1667  VOLUME     =   1086568.2504
                                                    SURFTEN    =      -165.7150
                                                    Density    =         1.0115
 ------------------------------------------------------------------------------

 NMR restraints: Bond =    0.000   Angle =     0.000   Torsion =    82.585
===============================================================================

 NSTEP =    78000   TIME(PS) =     328.000  TEMP(K) =   310.44  PRESS =    99.1
 Etot   =   -222035.7030  EKtot   =     73345.7422  EPtot      =   -295381.4452
 BOND   =      5315.8721  ANGLE   =     20326.1212  DIHED      =     14363.1286
 1-4 NB =      5045.7469  1-4 EEL =    -73561.7912  VDWAALS    =     16249.1902
 EELEC  =   -284257.9542  EHBOND  =         0.0000  RESTRAINT  =      1138.2411
 EAMBER (non-restraint)  =   -296519.6863
 EKCMT  =     22391.8858  VIRIAL  =     20066.5780  VOLUME     =   1086555.3029
                                                    SURFTEN    =       136.1769
                                                    Density    =         1.0116
 ------------------------------------------------------------------------------

 NMR restraints: Bond =    0.000   Angle =     0.000   Torsion =    77.342
===============================================================================

 NSTEP =    79000   TIME(PS) =     329.000  TEMP(K) =   308.13  PRESS =   216.3
 Etot   =   -222523.7675  EKtot   =     72798.7422  EPtot      =   -295322.5097
 BOND   =      5267.3857  ANGLE   =     20399.8644  DIHED      =     14273.8091
 1-4 NB =      5016.3446  1-4 EEL =    -73489.9465  VDWAALS    =     16411.9848
 EELEC  =   -284320.9117  EHBOND  =         0.0000  RESTRAINT  =      1118.9599
 EAMBER (non-restraint)  =   -296441.4696
 EKCMT  =     22151.0790  VIRIAL  =     17077.7048  VOLUME     =   1086439.7413
                                                    SURFTEN    =       157.0653
                                                    Density    =         1.0117
 ------------------------------------------------------------------------------

 NMR restraints: Bond =    0.000   Angle =     0.000   Torsion =    80.430
===============================================================================

 NSTEP =    80000   TIME(PS) =     330.000  TEMP(K) =   311.23  PRESS =    14.7
 Etot   =   -222057.8733  EKtot   =     73532.0781  EPtot      =   -295589.9515
 BOND   =      5295.2384  ANGLE   =     20464.7037  DIHED      =     14317.3489
 1-4 NB =      5062.6569  1-4 EEL =    -73417.9099  VDWAALS    =     16259.6492
 EELEC  =   -284703.3597  EHBOND  =         0.0000  RESTRAINT  =      1131.7211
 EAMBER (non-restraint)  =   -296721.6725
 EKCMT  =     22338.0352  VIRIAL  =     21993.8701  VOLUME     =   1086320.6142
                                                    SURFTEN    =        67.9218
                                                    Density    =         1.0118
 ------------------------------------------------------------------------------

 NMR restraints: Bond =    0.000   Angle =     0.000   Torsion =    74.361
===============================================================================

 NSTEP =    81000   TIME(PS) =     331.000  TEMP(K) =   309.54  PRESS =    24.4
 Etot   =   -222015.1925  EKtot   =     73130.9219  EPtot      =   -295146.1144
 BOND   =      5347.3465  ANGLE   =     20282.6598  DIHED      =     14344.4729
 1-4 NB =      5066.1284  1-4 EEL =    -73432.6813  VDWAALS    =     16169.3162
 EELEC  =   -284034.3864  EHBOND  =         0.0000  RESTRAINT  =      1111.0297
 EAMBER (non-restraint)  =   -296257.1440
 EKCMT  =     22351.4498  VIRIAL  =     21779.3425  VOLUME     =   1087291.4448
                                                    SURFTEN    =      -150.5896
                                                    Density    =         1.0109
 ------------------------------------------------------------------------------

 NMR restraints: Bond =    0.000   Angle =     0.000   Torsion =    81.923
===============================================================================

 NSTEP =    82000   TIME(PS) =     332.000  TEMP(K) =   309.49  PRESS =    15.7
 Etot   =   -222560.1850  EKtot   =     73119.4922  EPtot      =   -295679.6772
 BOND   =      5264.5284  ANGLE   =     20162.7464  DIHED      =     14372.7654
 1-4 NB =      4985.0200  1-4 EEL =    -73524.7072  VDWAALS    =     16684.3920
 EELEC  =   -284798.2832  EHBOND  =         0.0000  RESTRAINT  =      1173.8611
 EAMBER (non-restraint)  =   -296853.5383
 EKCMT  =     22309.1823  VIRIAL  =     21941.2065  VOLUME     =   1086017.0541
                                                    SURFTEN    =        -3.4184
                                                    Density    =         1.0121
 ------------------------------------------------------------------------------

 NMR restraints: Bond =    0.000   Angle =     0.000   Torsion =    70.281
===============================================================================

 NSTEP =    83000   TIME(PS) =     333.000  TEMP(K) =   311.18  PRESS =  -123.0
 Etot   =   -222409.7868  EKtot   =     73519.6172  EPtot      =   -295929.4040
 BOND   =      5334.7024  ANGLE   =     20283.6293  DIHED      =     14339.9197
 1-4 NB =      5028.7294  1-4 EEL =    -73425.9026  VDWAALS    =     16071.9477
 EELEC  =   -284690.3283  EHBOND  =         0.0000  RESTRAINT  =      1127.8984
 EAMBER (non-restraint)  =   -297057.3024
 EKCMT  =     22256.4152  VIRIAL  =     25138.8783  VOLUME     =   1085811.9600
                                                    SURFTEN    =      -110.0539
                                                    Density    =         1.0122
 ------------------------------------------------------------------------------

 NMR restraints: Bond =    0.000   Angle =     0.000   Torsion =    74.263
===============================================================================

 NSTEP =    84000   TIME(PS) =     334.000  TEMP(K) =   309.87  PRESS =    66.6
 Etot   =   -222352.4202  EKtot   =     73208.9141  EPtot      =   -295561.3343
 BOND   =      5260.5778  ANGLE   =     20298.4317  DIHED      =     14276.4242
 1-4 NB =      5018.3200  1-4 EEL =    -73532.6048  VDWAALS    =     16403.3577
 EELEC  =   -284433.0565  EHBOND  =         0.0000  RESTRAINT  =      1147.2157
 EAMBER (non-restraint)  =   -296708.5500
 EKCMT  =     22220.7592  VIRIAL  =     20659.2763  VOLUME     =   1085773.8573
                                                    SURFTEN    =       -29.7478
                                                    Density    =         1.0123
 ------------------------------------------------------------------------------

 NMR restraints: Bond =    0.000   Angle =     0.000   Torsion =    79.886
===============================================================================

 NSTEP =    85000   TIME(PS) =     335.000  TEMP(K) =   311.04  PRESS =   -56.0
 Etot   =   -222416.4334  EKtot   =     73487.2969  EPtot      =   -295903.7303
 BOND   =      5260.4008  ANGLE   =     20329.5378  DIHED      =     14286.9291
 1-4 NB =      4971.7842  1-4 EEL =    -73426.0675  VDWAALS    =     16038.5456
 EELEC  =   -284541.2344  EHBOND  =         0.0000  RESTRAINT  =      1176.3741
 EAMBER (non-restraint)  =   -297080.1044
 EKCMT  =     22185.9635  VIRIAL  =     23497.6119  VOLUME     =   1085679.0146
                                                    SURFTEN    =        46.2993
                                                    Density    =         1.0124
 ------------------------------------------------------------------------------

 NMR restraints: Bond =    0.000   Angle =     0.000   Torsion =    87.829
===============================================================================

 NSTEP =    86000   TIME(PS) =     336.000  TEMP(K) =   310.10  PRESS =   -59.9
 Etot   =   -222663.0435  EKtot   =     73264.4688  EPtot      =   -295927.5122
 BOND   =      5262.2318  ANGLE   =     20344.0686  DIHED      =     14351.5648
 1-4 NB =      4987.4911  1-4 EEL =    -73538.1154  VDWAALS    =     16120.6210
 EELEC  =   -284567.6117  EHBOND  =         0.0000  RESTRAINT  =      1112.2376
 EAMBER (non-restraint)  =   -297039.7498
 EKCMT  =     22176.0050  VIRIAL  =     23580.5193  VOLUME     =   1085515.7792
                                                    SURFTEN    =      -185.4256
                                                    Density    =         1.0125
 ------------------------------------------------------------------------------

 NMR restraints: Bond =    0.000   Angle =     0.000   Torsion =    80.514
===============================================================================

 NSTEP =    87000   TIME(PS) =     337.000  TEMP(K) =   309.83  PRESS =  -149.3
 Etot   =   -222536.3562  EKtot   =     73200.4062  EPtot      =   -295736.7624
 BOND   =      5348.7060  ANGLE   =     20404.5385  DIHED      =     14376.5468
 1-4 NB =      4982.4761  1-4 EEL =    -73595.0594  VDWAALS    =     15640.7272
 EELEC  =   -284032.8467  EHBOND  =         0.0000  RESTRAINT  =      1138.1491
 EAMBER (non-restraint)  =   -296874.9116
 EKCMT  =     22193.6302  VIRIAL  =     25690.1614  VOLUME     =   1084591.9920
                                                    SURFTEN    =        26.3550
                                                    Density    =         1.0134
 ------------------------------------------------------------------------------

 NMR restraints: Bond =    0.000   Angle =     0.000   Torsion =    77.308
===============================================================================

 NSTEP =    88000   TIME(PS) =     338.000  TEMP(K) =   310.13  PRESS =    -3.4
 Etot   =   -222558.4042  EKtot   =     73270.2109  EPtot      =   -295828.6151
 BOND   =      5298.9246  ANGLE   =     20314.4013  DIHED      =     14298.5585
 1-4 NB =      5004.2326  1-4 EEL =    -73395.3020  VDWAALS    =     16201.2394
 EELEC  =   -284653.8641  EHBOND  =         0.0000  RESTRAINT  =      1103.1946
 EAMBER (non-restraint)  =   -296931.8097
 EKCMT  =     22230.7016  VIRIAL  =     22310.6368  VOLUME     =   1085233.9552
                                                    SURFTEN    =         4.2364
                                                    Density    =         1.0128
 ------------------------------------------------------------------------------

 NMR restraints: Bond =    0.000   Angle =     0.000   Torsion =    65.174
===============================================================================

 NSTEP =    89000   TIME(PS) =     339.000  TEMP(K) =   310.19  PRESS =  -100.7
 Etot   =   -222260.4398  EKtot   =     73284.7266  EPtot      =   -295545.1663
 BOND   =      5300.2297  ANGLE   =     20371.3169  DIHED      =     14365.9011
 1-4 NB =      5002.4910  1-4 EEL =    -73467.3915  VDWAALS    =     15817.5002
 EELEC  =   -284084.6409  EHBOND  =         0.0000  RESTRAINT  =      1149.4271
 EAMBER (non-restraint)  =   -296694.5935
 EKCMT  =     22128.2397  VIRIAL  =     24486.5137  VOLUME     =   1084943.2601
                                                    SURFTEN    =        11.1879
                                                    Density    =         1.0131
 ------------------------------------------------------------------------------

 NMR restraints: Bond =    0.000   Angle =     0.000   Torsion =    82.734
===============================================================================

 NSTEP =    90000   TIME(PS) =     340.000  TEMP(K) =   310.56  PRESS =    14.2
 Etot   =   -222490.8288  EKtot   =     73372.4062  EPtot      =   -295863.2350
 BOND   =      5194.8208  ANGLE   =     20357.6688  DIHED      =     14299.3999
 1-4 NB =      5042.0429  1-4 EEL =    -73426.9170  VDWAALS    =     16349.8142
 EELEC  =   -284800.7096  EHBOND  =         0.0000  RESTRAINT  =      1120.6451
 EAMBER (non-restraint)  =   -296983.8801
 EKCMT  =     22173.4745  VIRIAL  =     21840.2416  VOLUME     =   1085779.3143
                                                    SURFTEN    =       -77.1652
                                                    Density    =         1.0123
 ------------------------------------------------------------------------------

 NMR restraints: Bond =    0.000   Angle =     0.000   Torsion =    81.179
===============================================================================

 NSTEP =    91000   TIME(PS) =     341.000  TEMP(K) =   310.06  PRESS =   -64.3
 Etot   =   -222766.6173  EKtot   =     73254.1172  EPtot      =   -296020.7345
 BOND   =      5302.4737  ANGLE   =     20304.8621  DIHED      =     14343.9428
 1-4 NB =      4989.8108  1-4 EEL =    -73500.8625  VDWAALS    =     16012.3177
 EELEC  =   -284618.7771  EHBOND  =         0.0000  RESTRAINT  =      1145.4981
 EAMBER (non-restraint)  =   -297166.2325
 EKCMT  =     22219.6156  VIRIAL  =     23726.9325  VOLUME     =   1085903.0093
                                                    SURFTEN    =        80.0180
                                                    Density    =         1.0122
 ------------------------------------------------------------------------------

 NMR restraints: Bond =    0.000   Angle =     0.000   Torsion =    82.612
===============================================================================

 NSTEP =    92000   TIME(PS) =     342.000  TEMP(K) =   309.64  PRESS =   -69.2
 Etot   =   -222711.3396  EKtot   =     73156.1797  EPtot      =   -295867.5193
 BOND   =      5250.3333  ANGLE   =     20326.3440  DIHED      =     14231.6587
 1-4 NB =      5055.4783  1-4 EEL =    -73558.3095  VDWAALS    =     16109.4509
 EELEC  =   -284415.9865  EHBOND  =         0.0000  RESTRAINT  =      1133.5115
 EAMBER (non-restraint)  =   -297001.0308
 EKCMT  =     22345.8422  VIRIAL  =     23965.9014  VOLUME     =   1084797.1880
                                                    SURFTEN    =      -129.3139
                                                    Density    =         1.0132
 ------------------------------------------------------------------------------

 NMR restraints: Bond =    0.000   Angle =     0.000   Torsion =    78.610
===============================================================================

 NSTEP =    93000   TIME(PS) =     343.000  TEMP(K) =   309.43  PRESS =   -12.0
 Etot   =   -222720.3770  EKtot   =     73106.6641  EPtot      =   -295827.0411
 BOND   =      5241.9558  ANGLE   =     20272.4659  DIHED      =     14236.1531
 1-4 NB =      5036.8723  1-4 EEL =    -73533.3565  VDWAALS    =     16365.7660
 EELEC  =   -284589.5932  EHBOND  =         0.0000  RESTRAINT  =      1142.6955
 EAMBER (non-restraint)  =   -296969.7366
 EKCMT  =     22361.8840  VIRIAL  =     22642.8524  VOLUME     =   1085590.2106
                                                    SURFTEN    =        -2.6597
                                                    Density    =         1.0125
 ------------------------------------------------------------------------------

 NMR restraints: Bond =    0.000   Angle =     0.000   Torsion =    76.892
===============================================================================

 NSTEP =    94000   TIME(PS) =     344.000  TEMP(K) =   310.21  PRESS =    10.0
 Etot   =   -222488.9479  EKtot   =     73291.1484  EPtot      =   -295780.0963
 BOND   =      5307.9703  ANGLE   =     20030.1820  DIHED      =     14242.1008
 1-4 NB =      5060.9653  1-4 EEL =    -73653.2685  VDWAALS    =     15968.5736
 EELEC  =   -283887.9605  EHBOND  =         0.0000  RESTRAINT  =      1151.3406
 EAMBER (non-restraint)  =   -296931.4369
 EKCMT  =     22352.0885  VIRIAL  =     22117.7997  VOLUME     =   1084610.7481
                                                    SURFTEN    =       -53.0931
                                                    Density    =         1.0134
 ------------------------------------------------------------------------------

 NMR restraints: Bond =    0.000   Angle =     0.000   Torsion =    79.428
===============================================================================

 NSTEP =    95000   TIME(PS) =     345.000  TEMP(K) =   308.69  PRESS =   -10.6
 Etot   =   -222924.3459  EKtot   =     72930.6328  EPtot      =   -295854.9787
 BOND   =      5201.0584  ANGLE   =     20307.4286  DIHED      =     14282.9169
 1-4 NB =      4983.9148  1-4 EEL =    -73421.7695  VDWAALS    =     16402.7507
 EELEC  =   -284787.3386  EHBOND  =         0.0000  RESTRAINT  =      1176.0600
 EAMBER (non-restraint)  =   -297031.0387
 EKCMT  =     22238.8037  VIRIAL  =     22488.3127  VOLUME     =   1085077.5830
                                                    SURFTEN    =        23.4527
                                                    Density    =         1.0129
 ------------------------------------------------------------------------------

 NMR restraints: Bond =    0.000   Angle =     0.000   Torsion =    70.475
===============================================================================

 NSTEP =    96000   TIME(PS) =     346.000  TEMP(K) =   307.78  PRESS =    50.4
 Etot   =   -222699.2948  EKtot   =     72715.3906  EPtot      =   -295414.6854
 BOND   =      5350.7397  ANGLE   =     20275.9563  DIHED      =     14312.2744
 1-4 NB =      5004.6834  1-4 EEL =    -73597.1268  VDWAALS    =     16117.5577
 EELEC  =   -284082.2934  EHBOND  =         0.0000  RESTRAINT  =      1203.5235
 EAMBER (non-restraint)  =   -296618.2089
 EKCMT  =     22280.0802  VIRIAL  =     21100.1659  VOLUME     =   1085311.7890
                                                    SURFTEN    =       -37.3217
                                                    Density    =         1.0127
 ------------------------------------------------------------------------------

 NMR restraints: Bond =    0.000   Angle =     0.000   Torsion =    79.784
===============================================================================

 NSTEP =    97000   TIME(PS) =     347.000  TEMP(K) =   309.18  PRESS =  -111.4
 Etot   =   -222664.2693  EKtot   =     73047.1641  EPtot      =   -295711.4334
 BOND   =      5281.7202  ANGLE   =     20218.4383  DIHED      =     14311.3368
 1-4 NB =      5002.3232  1-4 EEL =    -73499.2078  VDWAALS    =     16006.0915
 EELEC  =   -284151.5804  EHBOND  =         0.0000  RESTRAINT  =      1119.4447
 EAMBER (non-restraint)  =   -296830.8781
 EKCMT  =     22145.3141  VIRIAL  =     24756.4628  VOLUME     =   1085539.0773
                                                    SURFTEN    =       -84.0184
                                                    Density    =         1.0125
 ------------------------------------------------------------------------------

 NMR restraints: Bond =    0.000   Angle =     0.000   Torsion =    77.338
===============================================================================

 NSTEP =    98000   TIME(PS) =     348.000  TEMP(K) =   310.88  PRESS =    -7.4
 Etot   =   -222182.9462  EKtot   =     73449.4844  EPtot      =   -295632.4305
 BOND   =      5252.0002  ANGLE   =     20439.1301  DIHED      =     14266.0146
 1-4 NB =      4965.9056  1-4 EEL =    -73464.5860  VDWAALS    =     15857.9961
 EELEC  =   -284081.5670  EHBOND  =         0.0000  RESTRAINT  =      1132.6759
 EAMBER (non-restraint)  =   -296765.1064
 EKCMT  =     22567.9405  VIRIAL  =     22742.0793  VOLUME     =   1086407.9864
                                                    SURFTEN    =        34.0652
                                                    Density    =         1.0117
 ------------------------------------------------------------------------------

 NMR restraints: Bond =    0.000   Angle =     0.000   Torsion =    78.486
===============================================================================

 NSTEP =    99000   TIME(PS) =     349.000  TEMP(K) =   308.82  PRESS =   -54.1
 Etot   =   -222567.7049  EKtot   =     72961.5234  EPtot      =   -295529.2283
 BOND   =      5316.9102  ANGLE   =     20283.3720  DIHED      =     14363.7010
 1-4 NB =      4957.2262  1-4 EEL =    -73453.0473  VDWAALS    =     16219.0589
 EELEC  =   -284397.0173  EHBOND  =         0.0000  RESTRAINT  =      1180.5678
 EAMBER (non-restraint)  =   -296709.7962
 EKCMT  =     22350.8579  VIRIAL  =     23619.5727  VOLUME     =   1085719.8579
                                                    SURFTEN    =       135.6328
                                                    Density    =         1.0123
 ------------------------------------------------------------------------------

 NMR restraints: Bond =    0.000   Angle =     0.000   Torsion =    75.893
===============================================================================

 NSTEP =   100000   TIME(PS) =     350.000  TEMP(K) =   309.27  PRESS =    21.1
 Etot   =   -222734.5795  EKtot   =     73068.6328  EPtot      =   -295803.2123
 BOND   =      5189.3053  ANGLE   =     20465.6601  DIHED      =     14220.5886
 1-4 NB =      5022.7103  1-4 EEL =    -73490.4165  VDWAALS    =     16128.5850
 EELEC  =   -284516.1332  EHBOND  =         0.0000  RESTRAINT  =      1176.4881
 EAMBER (non-restraint)  =   -296979.7004
 EKCMT  =     22283.9538  VIRIAL  =     21789.4949  VOLUME     =   1086231.5248
                                                    SURFTEN    =        53.7919
                                                    Density    =         1.0119
 ------------------------------------------------------------------------------

 NMR restraints: Bond =    0.000   Angle =     0.000   Torsion =    79.273
===============================================================================

 NSTEP =   101000   TIME(PS) =     351.000  TEMP(K) =   310.01  PRESS =   -60.5
 Etot   =   -222470.8478  EKtot   =     73243.2969  EPtot      =   -295714.1446
 BOND   =      5260.7896  ANGLE   =     20345.5922  DIHED      =     14223.4142
 1-4 NB =      5040.5918  1-4 EEL =    -73477.3244  VDWAALS    =     16167.9890
 EELEC  =   -284420.6594  EHBOND  =         0.0000  RESTRAINT  =      1145.4623
 EAMBER (non-restraint)  =   -296859.6069
 EKCMT  =     22251.6390  VIRIAL  =     23671.7477  VOLUME     =   1086865.7206
                                                    SURFTEN    =      -192.9587
                                                    Density    =         1.0113
 ------------------------------------------------------------------------------

 NMR restraints: Bond =    0.000   Angle =     0.000   Torsion =    79.056
===============================================================================

 NSTEP =   102000   TIME(PS) =     352.000  TEMP(K) =   309.30  PRESS =   -65.4
 Etot   =   -222761.8837  EKtot   =     73075.8906  EPtot      =   -295837.7744
 BOND   =      5193.2385  ANGLE   =     20289.6963  DIHED      =     14226.1788
 1-4 NB =      5001.5553  1-4 EEL =    -73509.3596  VDWAALS    =     16081.3360
 EELEC  =   -284252.3978  EHBOND  =         0.0000  RESTRAINT  =      1131.9781
 EAMBER (non-restraint)  =   -296969.7524
 EKCMT  =     22423.5636  VIRIAL  =     23958.1694  VOLUME     =   1086791.0563
                                                    SURFTEN    =       -45.6595
                                                    Density    =         1.0113
 ------------------------------------------------------------------------------

 NMR restraints: Bond =    0.000   Angle =     0.000   Torsion =    76.868
===============================================================================

 NSTEP =   103000   TIME(PS) =     353.000  TEMP(K) =   307.99  PRESS =    79.6
 Etot   =   -222839.4862  EKtot   =     72765.2266  EPtot      =   -295604.7127
 BOND   =      5217.0612  ANGLE   =     20291.4112  DIHED      =     14399.2277
 1-4 NB =      5027.4632  1-4 EEL =    -73470.0105  VDWAALS    =     16528.2033
 EELEC  =   -284747.0413  EHBOND  =         0.0000  RESTRAINT  =      1148.9725
 EAMBER (non-restraint)  =   -296753.6852
 EKCMT  =     22261.5528  VIRIAL  =     20394.3448  VOLUME     =   1085985.1422
                                                    SURFTEN    =       -46.2010
                                                    Density    =         1.0121
 ------------------------------------------------------------------------------

 NMR restraints: Bond =    0.000   Angle =     0.000   Torsion =    80.118
===============================================================================

 NSTEP =   104000   TIME(PS) =     354.000  TEMP(K) =   309.71  PRESS =    31.3
 Etot   =   -222614.8128  EKtot   =     73171.6250  EPtot      =   -295786.4378
 BOND   =      5328.0802  ANGLE   =     20538.9739  DIHED      =     14237.2103
 1-4 NB =      4991.4964  1-4 EEL =    -73583.0103  VDWAALS    =     16431.5374
 EELEC  =   -284881.2935  EHBOND  =         0.0000  RESTRAINT  =      1150.5676
 EAMBER (non-restraint)  =   -296937.0054
 EKCMT  =     22303.6337  VIRIAL  =     21568.7509  VOLUME     =   1086589.8231
                                                    SURFTEN    =        60.6249
                                                    Density    =         1.0115
 ------------------------------------------------------------------------------

 NMR restraints: Bond =    0.000   Angle =     0.000   Torsion =    78.751
===============================================================================

 NSTEP =   105000   TIME(PS) =     355.000  TEMP(K) =   309.37  PRESS =  -127.4
 Etot   =   -222728.7015  EKtot   =     73092.5859  EPtot      =   -295821.2874
 BOND   =      5428.0298  ANGLE   =     20154.8811  DIHED      =     14391.8929
 1-4 NB =      5062.1134  1-4 EEL =    -73666.5801  VDWAALS    =     16289.9290
 EELEC  =   -284644.5884  EHBOND  =         0.0000  RESTRAINT  =      1163.0349
 EAMBER (non-restraint)  =   -296984.3223
 EKCMT  =     22315.6979  VIRIAL  =     25303.9276  VOLUME     =   1086437.6327
                                                    SURFTEN    =       -46.7558
                                                    Density    =         1.0117
 ------------------------------------------------------------------------------

 NMR restraints: Bond =    0.000   Angle =     0.000   Torsion =    79.647
===============================================================================

 NSTEP =   106000   TIME(PS) =     356.000  TEMP(K) =   308.24  PRESS =     4.4
 Etot   =   -222796.1519  EKtot   =     72825.6094  EPtot      =   -295621.7613
 BOND   =      5196.5259  ANGLE   =     20260.6417  DIHED      =     14294.0614
 1-4 NB =      5041.7442  1-4 EEL =    -73570.4250  VDWAALS    =     16295.8910
 EELEC  =   -284293.8166  EHBOND  =         0.0000  RESTRAINT  =      1153.6161
 EAMBER (non-restraint)  =   -296775.3774
 EKCMT  =     22016.8104  VIRIAL  =     21914.6863  VOLUME     =   1085900.1359
                                                    SURFTEN    =       -90.9287
                                                    Density    =         1.0122
 ------------------------------------------------------------------------------

 NMR restraints: Bond =    0.000   Angle =     0.000   Torsion =    68.088
===============================================================================

 NSTEP =   107000   TIME(PS) =     357.000  TEMP(K) =   310.16  PRESS =   -47.1
 Etot   =   -222570.8754  EKtot   =     73278.6406  EPtot      =   -295849.5161
 BOND   =      5291.4529  ANGLE   =     20283.8299  DIHED      =     14313.5882
 1-4 NB =      5003.6430  1-4 EEL =    -73591.0427  VDWAALS    =     16350.1479
 EELEC  =   -284646.9972  EHBOND  =         0.0000  RESTRAINT  =      1145.8620
 EAMBER (non-restraint)  =   -296995.3780
 EKCMT  =     22177.9106  VIRIAL  =     23282.0994  VOLUME     =   1086020.0459
                                                    SURFTEN    =       -54.3295
                                                    Density    =         1.0121
 ------------------------------------------------------------------------------

 NMR restraints: Bond =    0.000   Angle =     0.000   Torsion =    81.007
===============================================================================

 NSTEP =   108000   TIME(PS) =     358.000  TEMP(K) =   311.53  PRESS =   -30.5
 Etot   =   -222094.5806  EKtot   =     73601.9531  EPtot      =   -295696.5338
 BOND   =      5189.6704  ANGLE   =     20248.0211  DIHED      =     14324.2337
 1-4 NB =      4986.3225  1-4 EEL =    -73473.7787  VDWAALS    =     16068.2918
 EELEC  =   -284193.2769  EHBOND  =         0.0000  RESTRAINT  =      1153.9822
 EAMBER (non-restraint)  =   -296850.5160
 EKCMT  =     22369.7829  VIRIAL  =     23085.4636  VOLUME     =   1087478.1217
                                                    SURFTEN    =         8.6443
                                                    Density    =         1.0107
 ------------------------------------------------------------------------------

 NMR restraints: Bond =    0.000   Angle =     0.000   Torsion =    83.302
===============================================================================

 NSTEP =   109000   TIME(PS) =     359.000  TEMP(K) =   310.89  PRESS =    -3.8
 Etot   =   -222108.1545  EKtot   =     73451.3594  EPtot      =   -295559.5139
 BOND   =      5288.8066  ANGLE   =     20295.6736  DIHED      =     14320.4130
 1-4 NB =      4991.1372  1-4 EEL =    -73419.7382  VDWAALS    =     15964.1574
 EELEC  =   -284165.3319  EHBOND  =         0.0000  RESTRAINT  =      1165.3684
 EAMBER (non-restraint)  =   -296724.8822
 EKCMT  =     22368.5479  VIRIAL  =     22457.8869  VOLUME     =   1086815.0311
                                                    SURFTEN    =        45.3170
                                                    Density    =         1.0113
 ------------------------------------------------------------------------------

 NMR restraints: Bond =    0.000   Angle =     0.000   Torsion =    89.410
===============================================================================

 NSTEP =   110000   TIME(PS) =     360.000  TEMP(K) =   310.15  PRESS =    72.1
 Etot   =   -222465.8622  EKtot   =     73275.1641  EPtot      =   -295741.0262
 BOND   =      5271.1926  ANGLE   =     20516.9863  DIHED      =     14307.1369
 1-4 NB =      4955.4221  1-4 EEL =    -73465.2098  VDWAALS    =     16181.7053
 EELEC  =   -284697.7066  EHBOND  =         0.0000  RESTRAINT  =      1189.4469
 EAMBER (non-restraint)  =   -296930.4732
 EKCMT  =     22155.6411  VIRIAL  =     20464.4805  VOLUME     =   1086685.9846
                                                    SURFTEN    =        21.2174
                                                    Density    =         1.0114
 ------------------------------------------------------------------------------

 NMR restraints: Bond =    0.000   Angle =     0.000   Torsion =    89.252
===============================================================================

 NSTEP =   111000   TIME(PS) =     361.000  TEMP(K) =   311.16  PRESS =    12.1
 Etot   =   -222213.0187  EKtot   =     73515.2109  EPtot      =   -295728.2296
 BOND   =      5267.5668  ANGLE   =     20475.2578  DIHED      =     14364.9498
 1-4 NB =      4993.4468  1-4 EEL =    -73638.1848  VDWAALS    =     16197.4424
 EELEC  =   -284565.6280  EHBOND  =         0.0000  RESTRAINT  =      1176.9194
 EAMBER (non-restraint)  =   -296905.1491
 EKCMT  =     22352.9251  VIRIAL  =     22069.1980  VOLUME     =   1086707.7335
                                                    SURFTEN    =        38.0967
                                                    Density    =         1.0114
 ------------------------------------------------------------------------------

 NMR restraints: Bond =    0.000   Angle =     0.000   Torsion =    74.021
===============================================================================

 NSTEP =   112000   TIME(PS) =     362.000  TEMP(K) =   309.14  PRESS =     6.2
 Etot   =   -222532.1118  EKtot   =     73037.1641  EPtot      =   -295569.2758
 BOND   =      5320.3073  ANGLE   =     20307.9010  DIHED      =     14343.7073
 1-4 NB =      5011.1365  1-4 EEL =    -73545.3850  VDWAALS    =     16565.8059
 EELEC  =   -284723.4955  EHBOND  =         0.0000  RESTRAINT  =      1150.7467
 EAMBER (non-restraint)  =   -296720.0225
 EKCMT  =     22193.9994  VIRIAL  =     22048.3461  VOLUME     =   1087179.0576
                                                    SURFTEN    =      -109.2597
                                                    Density    =         1.0110
 ------------------------------------------------------------------------------

 NMR restraints: Bond =    0.000   Angle =     0.000   Torsion =    90.799
===============================================================================

 NSTEP =   113000   TIME(PS) =     363.000  TEMP(K) =   308.90  PRESS =   -15.2
 Etot   =   -222668.8382  EKtot   =     72980.7656  EPtot      =   -295649.6038
 BOND   =      5290.6531  ANGLE   =     20280.5071  DIHED      =     14346.0843
 1-4 NB =      4963.2334  1-4 EEL =    -73512.6279  VDWAALS    =     16129.8897
 EELEC  =   -284315.9981  EHBOND  =         0.0000  RESTRAINT  =      1168.6546
 EAMBER (non-restraint)  =   -296818.2584
 EKCMT  =     22317.3172  VIRIAL  =     22673.9126  VOLUME     =   1086949.6279
                                                    SURFTEN    =        95.0447
                                                    Density    =         1.0112
 ------------------------------------------------------------------------------

 NMR restraints: Bond =    0.000   Angle =     0.000   Torsion =    84.009
===============================================================================

 NSTEP =   114000   TIME(PS) =     364.000  TEMP(K) =   309.47  PRESS =    93.9
 Etot   =   -222730.2680  EKtot   =     73114.8594  EPtot      =   -295845.1274
 BOND   =      5304.4289  ANGLE   =     20323.7008  DIHED      =     14373.0080
 1-4 NB =      4947.5746  1-4 EEL =    -73542.5341  VDWAALS    =     16242.9161
 EELEC  =   -284613.4844  EHBOND  =         0.0000  RESTRAINT  =      1119.2627
 EAMBER (non-restraint)  =   -296964.3901
 EKCMT  =     22199.7901  VIRIAL  =     19995.7939  VOLUME     =   1086691.5131
                                                    SURFTEN    =        94.0319
                                                    Density    =         1.0114
 ------------------------------------------------------------------------------

 NMR restraints: Bond =    0.000   Angle =     0.000   Torsion =    70.632
===============================================================================

 NSTEP =   115000   TIME(PS) =     365.000  TEMP(K) =   309.26  PRESS =  -117.5
 Etot   =   -222733.8363  EKtot   =     73066.7500  EPtot      =   -295800.5863
 BOND   =      5268.9715  ANGLE   =     20149.1473  DIHED      =     14318.1837
 1-4 NB =      5023.3059  1-4 EEL =    -73559.6828  VDWAALS    =     15983.6862
 EELEC  =   -284126.9154  EHBOND  =         0.0000  RESTRAINT  =      1142.7172
 EAMBER (non-restraint)  =   -296943.3036
 EKCMT  =     22293.9335  VIRIAL  =     25051.1999  VOLUME     =   1086907.3202
                                                    SURFTEN    =       -94.7683
                                                    Density    =         1.0112
 ------------------------------------------------------------------------------

 NMR restraints: Bond =    0.000   Angle =     0.000   Torsion =    83.739
===============================================================================

 NSTEP =   116000   TIME(PS) =     366.000  TEMP(K) =   307.82  PRESS =  -129.1
 Etot   =   -222855.3897  EKtot   =     72725.0312  EPtot      =   -295580.4210
 BOND   =      5288.9593  ANGLE   =     20364.7075  DIHED      =     14334.2654
 1-4 NB =      4999.3349  1-4 EEL =    -73571.2892  VDWAALS    =     16138.5450
 EELEC  =   -284271.1787  EHBOND  =         0.0000  RESTRAINT  =      1136.2349
 EAMBER (non-restraint)  =   -296716.6559
 EKCMT  =     21903.8963  VIRIAL  =     24932.6596  VOLUME     =   1086484.1974
                                                    SURFTEN    =        -8.4656
                                                    Density    =         1.0116
 ------------------------------------------------------------------------------

 NMR restraints: Bond =    0.000   Angle =     0.000   Torsion =    75.148
===============================================================================

 NSTEP =   117000   TIME(PS) =     367.000  TEMP(K) =   309.05  PRESS =  -111.1
 Etot   =   -222929.2148  EKtot   =     73015.8281  EPtot      =   -295945.0429
 BOND   =      5096.0226  ANGLE   =     20449.1134  DIHED      =     14277.4321
 1-4 NB =      5028.8194  1-4 EEL =    -73536.8680  VDWAALS    =     16075.2996
 EELEC  =   -284479.6377  EHBOND  =         0.0000  RESTRAINT  =      1144.7756
 EAMBER (non-restraint)  =   -297089.8185
 EKCMT  =     22419.4297  VIRIAL  =     25025.3661  VOLUME     =   1086123.2156
                                                    SURFTEN    =       -40.6761
                                                    Density    =         1.0120
 ------------------------------------------------------------------------------

 NMR restraints: Bond =    0.000   Angle =     0.000   Torsion =    83.860
===============================================================================

 NSTEP =   118000   TIME(PS) =     368.000  TEMP(K) =   309.37  PRESS =   -84.0
 Etot   =   -223293.0383  EKtot   =     73092.6797  EPtot      =   -296385.7179
 BOND   =      5242.5129  ANGLE   =     20029.6775  DIHED      =     14373.1304
 1-4 NB =      4961.3752  1-4 EEL =    -73634.2670  VDWAALS    =     15970.0063
 EELEC  =   -284510.8901  EHBOND  =         0.0000  RESTRAINT  =      1182.7369
 EAMBER (non-restraint)  =   -297568.4548
 EKCMT  =     22354.2183  VIRIAL  =     24321.5722  VOLUME     =   1084243.5070
                                                    SURFTEN    =       -92.4965
                                                    Density    =         1.0137
 ------------------------------------------------------------------------------

 NMR restraints: Bond =    0.000   Angle =     0.000   Torsion =    80.042
===============================================================================

 NSTEP =   119000   TIME(PS) =     369.000  TEMP(K) =   309.79  PRESS =    -5.1
 Etot   =   -222863.8234  EKtot   =     73190.8750  EPtot      =   -296054.6984
 BOND   =      5230.4779  ANGLE   =     20246.0664  DIHED      =     14344.5546
 1-4 NB =      4971.1408  1-4 EEL =    -73570.2903  VDWAALS    =     16202.2453
 EELEC  =   -284626.4135  EHBOND  =         0.0000  RESTRAINT  =      1147.5203
 EAMBER (non-restraint)  =   -297202.2187
 EKCMT  =     22229.8627  VIRIAL  =     22350.1437  VOLUME     =   1083851.0713
                                                    SURFTEN    =        70.8316
                                                    Density    =         1.0141
 ------------------------------------------------------------------------------

 NMR restraints: Bond =    0.000   Angle =     0.000   Torsion =    84.231
===============================================================================

 NSTEP =   120000   TIME(PS) =     370.000  TEMP(K) =   308.91  PRESS =    54.8
 Etot   =   -222947.3337  EKtot   =     72982.5781  EPtot      =   -295929.9118
 BOND   =      5264.1298  ANGLE   =     20365.6795  DIHED      =     14295.9458
 1-4 NB =      4933.7183  1-4 EEL =    -73537.7543  VDWAALS    =     16456.7349
 EELEC  =   -284854.7161  EHBOND  =         0.0000  RESTRAINT  =      1146.3503
 EAMBER (non-restraint)  =   -297076.2621
 EKCMT  =     22163.0281  VIRIAL  =     20878.7846  VOLUME     =   1085174.0537
                                                    SURFTEN    =       -19.7709
                                                    Density    =         1.0128
 ------------------------------------------------------------------------------

 NMR restraints: Bond =    0.000   Angle =     0.000   Torsion =    84.590
===============================================================================

 NSTEP =   121000   TIME(PS) =     371.000  TEMP(K) =   310.49  PRESS =    71.4
 Etot   =   -222240.1682  EKtot   =     73357.1328  EPtot      =   -295597.3011
 BOND   =      5220.3909  ANGLE   =     20285.8965  DIHED      =     14367.6322
 1-4 NB =      5063.9436  1-4 EEL =    -73543.9046  VDWAALS    =     15858.3754
 EELEC  =   -284014.5813  EHBOND  =         0.0000  RESTRAINT  =      1164.9462
 EAMBER (non-restraint)  =   -296762.2473
 EKCMT  =     22365.1103  VIRIAL  =     20692.9911  VOLUME     =   1084076.2613
                                                    SURFTEN    =        52.0998
                                                    Density    =         1.0139
 ------------------------------------------------------------------------------

 NMR restraints: Bond =    0.000   Angle =     0.000   Torsion =    76.187
===============================================================================

 NSTEP =   122000   TIME(PS) =     372.000  TEMP(K) =   310.15  PRESS =    28.5
 Etot   =   -222980.2338  EKtot   =     73277.0938  EPtot      =   -296257.3275
 BOND   =      5258.2713  ANGLE   =     20393.6450  DIHED      =     14323.8259
 1-4 NB =      4997.0826  1-4 EEL =    -73412.9798  VDWAALS    =     16253.2694
 EELEC  =   -285198.5020  EHBOND  =         0.0000  RESTRAINT  =      1128.0601
 EAMBER (non-restraint)  =   -297385.3876
 EKCMT  =     22152.6564  VIRIAL  =     21485.3707  VOLUME     =   1085015.0718
                                                    SURFTEN    =       132.7110
                                                    Density    =         1.0130
 ------------------------------------------------------------------------------

 NMR restraints: Bond =    0.000   Angle =     0.000   Torsion =    79.933
===============================================================================

 NSTEP =   123000   TIME(PS) =     373.000  TEMP(K) =   310.21  PRESS =   -43.9
 Etot   =   -222691.7610  EKtot   =     73291.3906  EPtot      =   -295983.1516
 BOND   =      5254.4536  ANGLE   =     20329.3445  DIHED      =     14351.8151
 1-4 NB =      4969.0274  1-4 EEL =    -73463.6183  VDWAALS    =     16336.9292
 EELEC  =   -284893.2624  EHBOND  =         0.0000  RESTRAINT  =      1132.1593
 EAMBER (non-restraint)  =   -297115.3110
 EKCMT  =     22286.7153  VIRIAL  =     23315.4930  VOLUME     =   1084617.4288
                                                    SURFTEN    =       -12.3554
                                                    Density    =         1.0134
 ------------------------------------------------------------------------------

 NMR restraints: Bond =    0.000   Angle =     0.000   Torsion =    80.745
===============================================================================

 NSTEP =   124000   TIME(PS) =     374.000  TEMP(K) =   309.34  PRESS =    22.6
 Etot   =   -222682.4030  EKtot   =     73083.6484  EPtot      =   -295766.0515
 BOND   =      5298.1674  ANGLE   =     20093.6423  DIHED      =     14359.8776
 1-4 NB =      4997.3964  1-4 EEL =    -73620.5847  VDWAALS    =     16199.2215
 EELEC  =   -284233.7609  EHBOND  =         0.0000  RESTRAINT  =      1139.9889
 EAMBER (non-restraint)  =   -296906.0404
 EKCMT  =     22356.1536  VIRIAL  =     21827.0588  VOLUME     =   1085154.6331
                                                    SURFTEN    =        14.7358
                                                    Density    =         1.0129
 ------------------------------------------------------------------------------

 NMR restraints: Bond =    0.000   Angle =     0.000   Torsion =    84.574
===============================================================================

 NSTEP =   125000   TIME(PS) =     375.000  TEMP(K) =   309.54  PRESS =   -66.3
 Etot   =   -223157.2665  EKtot   =     73132.2734  EPtot      =   -296289.5400
 BOND   =      5300.8235  ANGLE   =     20188.8961  DIHED      =     14302.9411
 1-4 NB =      4961.8143  1-4 EEL =    -73508.2007  VDWAALS    =     16388.2664
 EELEC  =   -285067.2654  EHBOND  =         0.0000  RESTRAINT  =      1143.1847
 EAMBER (non-restraint)  =   -297432.7246
 EKCMT  =     22249.0386  VIRIAL  =     23803.0484  VOLUME     =   1085043.0597
                                                    SURFTEN    =        12.4426
                                                    Density    =         1.0130
 ------------------------------------------------------------------------------

 NMR restraints: Bond =    0.000   Angle =     0.000   Torsion =    74.579
===============================================================================

      A V E R A G E S   O V E R     125 S T E P S


 NSTEP =   125000   TIME(PS) =     375.000  TEMP(K) =   309.74  PRESS =   -18.4
 Etot   =   -222226.5416  EKtot   =     73180.2587  EPtot      =   -295406.8003
 BOND   =      5276.0305  ANGLE   =     20325.6000  DIHED      =     14312.1136
 1-4 NB =      5008.9818  1-4 EEL =    -73516.2410  VDWAALS    =     16215.7614
 EELEC  =   -284160.3177  EHBOND  =         0.0000  RESTRAINT  =      1131.2709
 EAMBER (non-restraint)  =   -296538.0712
 EKCMT  =     22263.1973  VIRIAL  =     22706.1295  VOLUME     =   1091090.4563
                                                    SURFTEN    =       -21.3841
                                                    Density    =         1.0075
 ------------------------------------------------------------------------------

 NMR restraints: Bond =    0.000   Angle =     0.000   Torsion =    74.579
===============================================================================

      R M S  F L U C T U A T I O N S


 NSTEP =   125000   TIME(PS) =     375.000  TEMP(K) =     0.93  PRESS =    81.4
 Etot   =       821.3299  EKtot   =       218.7821  EPtot      =       734.8906
 BOND   =        61.9211  ANGLE   =       104.8113  DIHED      =        52.7025
 1-4 NB =        29.3589  1-4 EEL =        57.0825  VDWAALS    =       251.1471
 EELEC  =       686.5439  EHBOND  =         0.0000  RESTRAINT  =        25.3673
 EAMBER (non-restraint)  =       709.5233
 EKCMT  =       122.1510  VIRIAL  =      1974.1729  VOLUME     =     11214.9874
                                                    SURFTEN    =        84.2568
                                                    Density    =         0.0100
 ------------------------------------------------------------------------------


 NMR restraints on final step:

 ------------------------------------------------------------------------------


 Final Restraint Analysis for coords: step6.3_equilibration.rst7              


 Restraints, deviations, and energy contributions:    pencut =    0.10

 ------------------------------------------------------------------------------
     First atom        Last atom    curr. value target deviation  penalty
 ------------------------------------------------------------------------------
  C110 OL   300 --  C19  OL   300:    3.437    0.000    3.437    0.180 t
  C110 OL   303 --  C19  OL   303:   -5.018    0.000    5.018    0.384 t
  C110 OL   306 --  C19  OL   306:    6.535    0.000    6.535    0.650 t
  C3   PC   308 --  C2   PC   308:  126.004  122.500    3.504    0.187 t
  C110 OL   309 --  C19  OL   309:   -8.579    0.000    8.579    1.121 t
  C3   PC   317 --  C2   PC   317:  114.666  117.500    2.834    0.122 t
  C110 OL   321 --  C19  OL   321:    3.550    0.000    3.550    0.192 t
  C110 OL   324 --  C19  OL   324:   -3.801    0.000    3.801    0.220 t
  C110 OL   330 --  C19  OL   330:   -6.712    0.000    6.712    0.686 t
  C110 OL   336 --  C19  OL   336:   -3.916    0.000    3.916    0.234 t
  C110 OL   339 --  C19  OL   339:   10.091    0.000   10.091    1.551 t
  C110 OL   345 --  C19  OL   345:    5.046    0.000    5.046    0.388 t
  C110 OL   348 --  C19  OL   348:    9.207    0.000    9.207    1.291 t
  C110 OL   351 --  C19  OL   351:   -5.515    0.000    5.515    0.463 t
  C110 OL   354 --  C19  OL   354:    3.548    0.000    3.548    0.192 t
  C3   PC   359 --  C2   PC   359:  126.576  122.500    4.076    0.253 t
  C3   PC   362 --  C2   PC   362:  125.370  122.500    2.870    0.125 t
  C110 OL   369 --  C19  OL   369:   -2.864    0.000    2.864    0.125 t
  C3   PC   371 --  C2   PC   371:  113.320  117.500    4.180    0.266 t
  C110 OL   372 --  C19  OL   372:   -5.136    0.000    5.136    0.402 t
  C110 OL   375 --  C19  OL   375:   -3.884    0.000    3.884    0.230 t
  C110 OL   378 --  C19  OL   378:   -3.023    0.000    3.023    0.139 t
  C110 OL   384 --  C19  OL   384:   -3.636    0.000    3.636    0.201 t
  C3   PC   386 --  C2   PC   386:  126.089  122.500    3.589    0.196 t
  C110 OL   393 --  C19  OL   393:    3.931    0.000    3.931    0.235 t
  C110 OL   396 --  C19  OL   396:   -4.863    0.000    4.863    0.360 t
  C3   PC   401 --  C2   PC   401:  114.582  117.500    2.918    0.130 t
  C110 OL   402 --  C19  OL   402:    2.591    0.000    2.591    0.102 t
  C3   PC   404 --  C2   PC   404:  114.535  117.500    2.965    0.134 t
  C110 OL   405 --  C19  OL   405:    4.940    0.000    4.940    0.372 t
  C110 OL   411 --  C19  OL   411:   -2.660    0.000    2.660    0.108 t
  C110 OL   417 --  C19  OL   417:    5.355    0.000    5.355    0.437 t
  C110 OL   420 --  C19  OL   420:    2.608    0.000    2.608    0.104 t
  C3   PC   422 --  C2   PC   422:  126.701  122.500    4.201    0.269 t
  C110 OL   426 --  C19  OL   426:   -3.153    0.000    3.153    0.151 t
  C3   PC   431 --  C2   PC   431:  127.147  122.500    4.647    0.329 t
  C110 OL   435 --  C19  OL   435:   -5.796    0.000    5.796    0.512 t
  C3   PC   455 --  C2   PC   455:  127.625  122.500    5.125    0.400 t
  C110 OL   456 --  C19  OL   456:    3.826    0.000    3.826    0.223 t
  C110 OL   459 --  C19  OL   459:   -4.540    0.000    4.540    0.314 t
  C110 OL   462 --  C19  OL   462:    3.629    0.000    3.629    0.201 t
  C3   PC   470 --  C2   PC   470:  126.188  122.500    3.688    0.207 t
  C110 OL   471 --  C19  OL   471:   10.880    0.000   10.880    1.791 t
  C110 OL   474 --  C19  OL   474:   -3.166    0.000    3.166    0.153 t
  C110 OL   477 --  C19  OL   477:   -6.009    0.000    6.009    0.550 t
  C3   PC   479 --  C2   PC   479:  114.429  117.500    3.071    0.144 t
  C110 OL   480 --  C19  OL   480:    7.419    0.000    7.419    0.838 t
  C110 OL   492 --  C19  OL   492:    3.933    0.000    3.933    0.236 t
  C110 OL   495 --  C19  OL   495:    4.627    0.000    4.627    0.326 t
  C110 OL   501 --  C19  OL   501:    6.747    0.000    6.747    0.693 t
  C3   PC   503 --  C2   PC   503:  114.477  117.500    3.023    0.139 t
  C110 OL   504 --  C19  OL   504:   -5.181    0.000    5.181    0.409 t
  C110 OL   507 --  C19  OL   507:    5.263    0.000    5.263    0.422 t
  C110 OL   513 --  C19  OL   513:   -3.228    0.000    3.228    0.159 t
  C110 OL   516 --  C19  OL   516:    4.343    0.000    4.343    0.287 t
  C3   PC   518 --  C2   PC   518:  127.337  122.500    4.837    0.356 t
  C110 OL   519 --  C19  OL   519:   -3.480    0.000    3.480    0.184 t
  C110 OL   522 --  C19  OL   522:   11.690    0.000   11.690    2.038 t
  C110 OL   525 --  C19  OL   525:    5.109    0.000    5.109    0.398 t
  C3   PC   530 --  C2   PC   530:  126.133  122.500    3.633    0.201 t
  C110 OL   534 --  C19  OL   534:   -5.184    0.000    5.184    0.409 t
  C110 OL   540 --  C19  OL   540:    6.754    0.000    6.754    0.695 t
  C110 OL   552 --  C19  OL   552:    5.085    0.000    5.085    0.394 t
  C110 OL   561 --  C19  OL   561:    5.181    0.000    5.181    0.409 t
  C3   PC   563 --  C2   PC   563:  114.128  117.500    3.372    0.173 t
  C110 OL   564 --  C19  OL   564:   -2.774    0.000    2.774    0.117 t
  C110 OL   570 --  C19  OL   570:    2.739    0.000    2.739    0.114 t
  C3   PC   578 --  C2   PC   578:  126.274  122.500    3.774    0.217 t
  C110 OL   582 --  C19  OL   582:   -5.091    0.000    5.091    0.395 t
  C110 OL   585 --  C19  OL   585:    2.893    0.000    2.893    0.128 t
  C3   PC   587 --  C2   PC   587:  125.954  122.500    3.454    0.182 t
  C110 OL   597 --  C19  OL   597:    6.652    0.000    6.652    0.674 t
  C110 OL   600 --  C19  OL   600:    3.155    0.000    3.155    0.152 t
  C110 OL   606 --  C19  OL   606:    6.217    0.000    6.217    0.589 t
  C3   PC   611 --  C2   PC   611:  113.700  117.500    3.800    0.220 t
  C110 OL   615 --  C19  OL   615:   -3.760    0.000    3.760    0.215 t
  C3   PC   617 --  C2   PC   617:  126.301  122.500    3.801    0.220 t
  C110 OL   618 --  C19  OL   618:    3.168    0.000    3.168    0.153 t
  C110 OL   624 --  C19  OL   624:   -3.508    0.000    3.508    0.187 t
  C110 OL   633 --  C19  OL   633:   -4.718    0.000    4.718    0.339 t
  C110 OL   636 --  C19  OL   636:   -3.008    0.000    3.008    0.138 t
  C110 OL   639 --  C19  OL   639:    5.980    0.000    5.980    0.545 t
  C110 OL   651 --  C19  OL   651:    3.998    0.000    3.998    0.243 t
  C110 OL   657 --  C19  OL   657:   -7.479    0.000    7.479    0.852 t
  C110 OL   663 --  C19  OL   663:   -6.753    0.000    6.753    0.694 t
  C110 OL   666 --  C19  OL   666:   -7.390    0.000    7.390    0.832 t
  C110 OL   669 --  C19  OL   669:    6.496    0.000    6.496    0.643 t
  C110 OL   672 --  C19  OL   672:   -3.184    0.000    3.184    0.154 t
  C110 OL   675 --  C19  OL   675:   -6.065    0.000    6.065    0.560 t
  C110 OL   678 --  C19  OL   678:   -3.048    0.000    3.048    0.141 t
  C110 OL   684 --  C19  OL   684:    4.019    0.000    4.019    0.246 t
  C3   PC   689 --  C2   PC   689:  113.689  117.500    3.811    0.221 t
  C110 OL   690 --  C19  OL   690:    4.456    0.000    4.456    0.302 t
  C3   PC   692 --  C2   PC   692:  114.915  117.500    2.585    0.102 t
  C110 OL   693 --  C19  OL   693:   -3.263    0.000    3.263    0.162 t
  C110 OL   696 --  C19  OL   696:    5.009    0.000    5.009    0.382 t
  C3   PC   698 --  C2   PC   698:  125.155  122.500    2.655    0.107 t
  C110 OL   708 --  C19  OL   708:   -4.297    0.000    4.297    0.281 t
  C110 OL   714 --  C19  OL   714:    5.577    0.000    5.577    0.474 t
  C3   PC   719 --  C2   PC   719:  127.564  122.500    5.064    0.391 t
  C110 OL   720 --  C19  OL   720:   -8.002    0.000    8.002    0.975 t
  C110 OL   726 --  C19  OL   726:   -3.351    0.000    3.351    0.171 t
  C110 OL   729 --  C19  OL   729:    2.689    0.000    2.689    0.110 t
  C110 OL   732 --  C19  OL   732:   -7.105    0.000    7.105    0.769 t
  C3   PC   734 --  C2   PC   734:  129.362  122.500    6.862    0.717 t
  C110 OL   735 --  C19  OL   735:    9.893    0.000    9.893    1.491 t
  C110 OL   738 --  C19  OL   738:   -3.293    0.000    3.293    0.165 t
  C110 OL   741 --  C19  OL   741:   -3.588    0.000    3.588    0.196 t
  C110 OL   744 --  C19  OL   744:   -5.177    0.000    5.177    0.408 t
  C110 OL   750 --  C19  OL   750:    5.242    0.000    5.242    0.419 t
  C110 OL   753 --  C19  OL   753:   -6.294    0.000    6.294    0.603 t
  C3   PC   755 --  C2   PC   755:  125.470  122.500    2.970    0.134 t
  C110 OL   756 --  C19  OL   756:   -2.583    0.000    2.583    0.102 t
  C110 OL   759 --  C19  OL   759:   -3.956    0.000    3.956    0.238 t
  C110 OL   762 --  C19  OL   762:   -2.718    0.000    2.718    0.112 t
  C110 OL   765 --  C19  OL   765:   -3.366    0.000    3.366    0.173 t
  C110 OL   771 --  C19  OL   771:   -4.043    0.000    4.043    0.249 t
  C110 OL   780 --  C19  OL   780:    5.235    0.000    5.235    0.417 t
  C110 OL   783 --  C19  OL   783:    2.763    0.000    2.763    0.116 t
  C110 OL   786 --  C19  OL   786:    4.492    0.000    4.492    0.307 t
  C3   PC   788 --  C2   PC   788:  126.272  122.500    3.772    0.217 t
  C110 OL   792 --  C19  OL   792:   -5.622    0.000    5.622    0.481 t
  C110 OL   795 --  C19  OL   795:    3.344    0.000    3.344    0.170 t
  C110 OL   798 --  C19  OL   798:   -4.889    0.000    4.889    0.364 t
  C110 OL   801 --  C19  OL   801:    5.271    0.000    5.271    0.423 t
  C110 OL   807 --  C19  OL   807:    2.619    0.000    2.619    0.104 t
  C110 OL   810 --  C19  OL   810:   -3.476    0.000    3.476    0.184 t
  C3   PC   818 --  C2   PC   818:  126.944  122.500    4.444    0.301 t
  C110 OL   819 --  C19  OL   819:   -2.892    0.000    2.892    0.127 t
  C110 OL   825 --  C19  OL   825:   -2.656    0.000    2.656    0.107 t
  C110 OL   831 --  C19  OL   831:    3.191    0.000    3.191    0.155 t
  C110 OL   837 --  C19  OL   837:   -5.007    0.000    5.007    0.382 t
  C3   PC   842 --  C2   PC   842:  125.676  122.500    3.176    0.154 t
  C110 OL   843 --  C19  OL   843:    5.624    0.000    5.624    0.482 t
  C110 OL   846 --  C19  OL   846:    8.849    0.000    8.849    1.193 t
  C3   PC   848 --  C2   PC   848:  126.316  122.500    3.816    0.222 t
  C3   PC   851 --  C2   PC   851:  112.856  117.500    4.644    0.328 t
  C110 OL   855 --  C19  OL   855:   -6.264    0.000    6.264    0.598 t
  C110 OL   861 --  C19  OL   861:    4.915    0.000    4.915    0.368 t
  C110 OL   867 --  C19  OL   867:   -3.172    0.000    3.172    0.153 t
  C3   PC   869 --  C2   PC   869:  113.023  117.500    4.477    0.305 t
  C110 OL   870 --  C19  OL   870:    5.215    0.000    5.215    0.414 t
  C3   PC   872 --  C2   PC   872:  113.551  117.500    3.949    0.237 t
  C110 OL   873 --  C19  OL   873:   11.759    0.000   11.759    2.059 t
  C3   PC   875 --  C2   PC   875:  113.485  117.500    4.015    0.246 t
  C3   PC   878 --  C2   PC   878:  112.800  117.500    4.700    0.336 t
  C110 OL   882 --  C19  OL   882:    4.090    0.000    4.090    0.255 t
  C110 OL   891 --  C19  OL   891:    3.844    0.000    3.844    0.225 t
  C110 OL   894 --  C19  OL   894:    3.800    0.000    3.800    0.220 t
  C3   PC   899 --  C2   PC   899:  126.094  122.500    3.594    0.197 t
  C110 OL   900 --  C19  OL   900:    3.837    0.000    3.837    0.224 t
  C3   PC   905 --  C2   PC   905:  114.377  117.500    3.123    0.149 t
  C110 OL   906 --  C19  OL   906:   -5.504    0.000    5.504    0.461 t
  C110 OL   909 --  C19  OL   909:   -2.686    0.000    2.686    0.110 t
  C110 OL   915 --  C19  OL   915:    3.075    0.000    3.075    0.144 t
  C110 OL   918 --  C19  OL   918:    4.440    0.000    4.440    0.300 t
  C110 OL   921 --  C19  OL   921:   -2.745    0.000    2.745    0.115 t
  C110 OL   924 --  C19  OL   924:   -3.550    0.000    3.550    0.192 t
  C110 OL   927 --  C19  OL   927:   -2.798    0.000    2.798    0.119 t
  C110 OL   930 --  C19  OL   930:    4.263    0.000    4.263    0.277 t
  C110 OL   945 --  C19  OL   945:    3.628    0.000    3.628    0.200 t
  C110 OL   948 --  C19  OL   948:   -5.608    0.000    5.608    0.479 t
  C110 OL   951 --  C19  OL   951:    3.934    0.000    3.934    0.236 t
  C110 OL   957 --  C19  OL   957:   -3.397    0.000    3.397    0.176 t
  C110 OL   960 --  C19  OL   960:   -3.412    0.000    3.412    0.177 t
  C110 OL   969 --  C19  OL   969:   -3.288    0.000    3.288    0.165 t
  C110 OL   972 --  C19  OL   972:    2.675    0.000    2.675    0.109 t
  C110 OL   975 --  C19  OL   975:   -6.342    0.000    6.342    0.613 t
  C3   PC   977 --  C2   PC   977:  128.883  122.500    6.383    0.621 t
  C110 OL   978 --  C19  OL   978:   -2.921    0.000    2.921    0.130 t
  C110 OL   981 --  C19  OL   981:    3.113    0.000    3.113    0.148 t
  C110 OL   984 --  C19  OL   984:   -2.970    0.000    2.970    0.134 t
  C110 OL   996 --  C19  OL   996:    2.629    0.000    2.629    0.105 t
  C110 OL   999 --  C19  OL   999:   -8.859    0.000    8.859    1.195 t
  C3   PC  1004 --  C2   PC  1004:  114.167  117.500    3.333    0.169 t
  C110 OL  1008 --  C19  OL  1008:    2.956    0.000    2.956    0.133 t
  C110 OL  1014 --  C19  OL  1014:    3.932    0.000    3.932    0.236 t
  C110 OL  1023 --  C19  OL  1023:   -4.631    0.000    4.631    0.327 t
  C3   PC  1028 --  C2   PC  1028:  125.340  122.500    2.840    0.123 t
  C110 OL  1029 --  C19  OL  1029:   -6.035    0.000    6.035    0.555 t
  C110 OL  1032 --  C19  OL  1032:   -9.803    0.000    9.803    1.464 t
  C110 OL  1038 --  C19  OL  1038:   -6.901    0.000    6.901    0.725 t
  C110 OL  1041 --  C19  OL  1041:    4.527    0.000    4.527    0.312 t
  C110 OL  1047 --  C19  OL  1047:    6.881    0.000    6.881    0.721 t
  C3   PC  1055 --  C2   PC  1055:  113.203  117.500    4.297    0.281 t
  C110 OL  1056 --  C19  OL  1056:    4.682    0.000    4.682    0.334 t
  C3   PC  1061 --  C2   PC  1061:  113.341  117.500    4.159    0.263 t
  C110 OL  1062 --  C19  OL  1062:   -4.188    0.000    4.188    0.267 t
  C110 OL  1068 --  C19  OL  1068:    3.718    0.000    3.718    0.211 t
  C3   PC  1073 --  C2   PC  1073:  126.400  122.500    3.900    0.232 t
                                       Total torsion  penalty:     75.390
 ------------------------------------------------------------------------------
--------------------------------------------------------------------------------
   5.  TIMINGS
--------------------------------------------------------------------------------

|  NonSetup CPU Time in Major Routines:
|
|     Routine           Sec        %
|     ------------------------------
|     Nonbond         297.61   85.20
|     Bond              0.00    0.00
|     Angle             0.00    0.00
|     Dihedral          0.00    0.00
|     Shake             0.44    0.12
|     RunMD            50.99   14.60
|     Other             0.29    0.08
|     ------------------------------
|     Total           349.33

|  PME Nonbond Pairlist CPU Time:
|
|     Routine              Sec        %
|     ---------------------------------
|     Set Up Cit           0.00    0.00
|     Build List           0.00    0.00
|     ---------------------------------
|     Total                0.00    0.00

|  PME Direct Force CPU Time:
|
|     Routine              Sec        %
|     ---------------------------------
|     NonBonded Calc       0.00    0.00
|     Exclude Masked       0.00    0.00
|     Other                0.19    0.05
|     ---------------------------------
|     Total                0.19    0.05

|  PME Reciprocal Force CPU Time:
|
|     Routine              Sec        %
|     ---------------------------------
|     1D bspline           0.00    0.00
|     Grid Charges         0.00    0.00
|     Scalar Sum           0.00    0.00
|     Gradient Sum         0.00    0.00
|     FFT                  0.00    0.00
|     ---------------------------------
|     Total                0.00    0.00

|  Final Performance Info:
|     -----------------------------------------------------
|     Average timings for last   14000 steps:
|     Elapsed(s) =      39.49 Per Step(ms) =       2.82
|         ns/day =      30.63   seconds/ns =    2820.71
|
|     Average timings for all steps:
|     Elapsed(s) =     349.27 Per Step(ms) =       2.79
|         ns/day =      30.92   seconds/ns =    2794.13
|     -----------------------------------------------------

|  Setup CPU time:            3.13 seconds
|  NonSetup CPU time:       349.33 seconds
|  Total CPU time:          352.46 seconds     0.10 hours

|  Setup wall time:           3    seconds
|  NonSetup wall time:      349    seconds
|  Total wall time:         352    seconds     0.10 hours
